# Supplementary material for: Genome-wide analysis and functional prediction of long non-coding RNAs in mouse uterus during the implantation window
Source: Oncotarget. 2017 Sep 16;8(48):84360–72. doi: 10.18632/oncotarget.21031 (PMC5663602; doi:10.18632/oncotarget.21031)
Supplement: Supplementary file 2 [file oncotarget-08-84360-s002.xls]

## Sheet: D4U_vs_D5IU
CHR	transcript_id	gene_id	strand	gene_name	start	end	length	exon_number	gene_type	ORF	D4U_FPKM	D5IU_FPKM	log2(foldchange)	pvalue	qvalue
chr1	ENSMUST00000181489.2	ENSMUSG00000097814.2	+	Panct2	96872221	96881234	3849	2	antisense	119	4.38991	0.345105	3.66908	5e-05	0.00227079
chr7	ENSMUST00000136359.3	ENSMUSG00000000031.11	-	H19	142575529	142578143	2286	5	lincRNA	188	16.9344	56.3494	-1.73444	5e-05	0.00227079
chr9	ENSMUST00000181242.1	ENSMUSG00000097312.1	-	Gm26870	3000282	3018084	1170	4	lincRNA	268	12.5227	173.314	-3.79077	5e-05	0.00227079
chr9	ENSMUST00000181957.1	ENSMUSG00000097312.1	-	Gm26870	3024048	3038313	1170	2	lincRNA	268	13.2685	73.6993	-2.47364	5e-05	0.00227079
chr11	ENSMUST00000177539.2	ENSMUSG00000093470.2	-	Gm20645	23736847	23740357	3511	1	lincRNA	164	4.12288	1.47199	1.48588	5e-05	0.00227079
chr5	ENSMUST00000146928.1	ENSMUSG00000084923.1	-	Gm15611	8998402	8999669	406	2	lincRNA	59	0	1.30163	#NAME?	5e-05	0.00227079
chr4	ENSMUST00000122923.1	ENSMUSG00000084910.1	+	C630043F03Rik	72201348	72215352	2581	3	processed_transcript	123	10.1305	4.44816	1.18742	5e-05	0.00227079
chr9	ENSMUST00000181107.1	ENSMUSG00000097736.3	+	9530059O14Rik	122572501	122580647	3978	2	lincRNA	115	5.68338	0.122737	5.53311	5e-05	0.00227079
chr1	TCONS_00066355	XLOC_133760	+	-	164607751	164623228	2111	2	lincRNA	102	1.41768	0	inf	5e-05	0.00227079
chr1	TCONS_00092034	XLOC_266183	-	-	161682585	161704783	12335	2	lincRNA	179	2.58981	0.408117	2.66579	5e-05	0.00227079
chr10	TCONS_00577422	XLOC_460922	-	-	110212559	110456172	5132	3	lincRNA	230	1.01523	0.218268	2.21763	5e-05	0.00227079
chr10	TCONS_00624434	XLOC_380766	+	-	123198821	123199562	485	3	lincRNA	56	0	2.13372	#NAME?	5e-05	0.00227079
chr12	TCONS_01417694	XLOC_795613	-	-	111498328	111499872	438	2	lincRNA	100	1.48194	0	inf	5e-05	0.00227079
chr16	TCONS_02399395	XLOC_1330428	+	-	84742502	84744032	876	2	lincRNA	91	1.99621	0	inf	5e-05	0.00227079
chr16	TCONS_02411385	XLOC_1400364	-	-	97660763	97670325	6540	2	lincRNA	149	1.14198	0.0630728	4.17837	5e-05	0.00227079
chr16	TCONS_02454839	XLOC_1397647	-	-	92583430	92596160	2009	3	lincRNA	146	0	0.906588	#NAME?	5e-05	0.00227079
chr16	TCONS_02599364	XLOC_1336529	+	-	93705192	93707080	363	2	lincRNA	110	113.404	16.3999	2.78971	5e-05	0.00227079
chr19	TCONS_03121533	XLOC_1665938	+	-	24035206	24036970	1334	2	lincRNA	114	1.37314	0	inf	5e-05	0.00227079
chr19	TCONS_03257430	XLOC_1700887	-	-	21162945	21171067	7791	2	lincRNA	181	2.39405	0.157696	3.92424	5e-05	0.00227079
chr2	TCONS_03404187	XLOC_1870400	-	-	28164945	28177428	1443	2	lincRNA	117	0	0.529419	#NAME?	5e-05	0.00227079
chr3	TCONS_03795401	XLOC_2051532	+	-	107241868	107243824	1082	2	lincRNA	105	1.4789	0	inf	5e-05	0.00227079
chr3	TCONS_03804232	XLOC_2104735	-	-	27782472	27784028	1242	2	lincRNA	129	0.543255	0	inf	5e-05	0.00227079
chr3	TCONS_03806323	XLOC_2119480	-	-	50686543	50689114	858	2	lincRNA	62	1.09782	0	inf	5e-05	0.00227079
chr3	TCONS_03837493	XLOC_2129048	-	-	63164651	63165780	760	2	lincRNA	105	0.604943	0	inf	5e-05	0.00227079
chr4	TCONS_04171410	XLOC_2210851	+	-	19852144	19861739	433	2	lincRNA	93	3.11627	0	inf	5e-05	0.00227079
chr4	TCONS_04183723	XLOC_2275916	+	-	119830643	119840361	8018	2	intronic_lncRNA	199	1.17376	0.207057	2.50304	5e-05	0.00227079
chr5	TCONS_04599828	XLOC_2424789	+	-	37824714	37825698	450	2	lincRNA	79	1.62543	0	inf	5e-05	0.00227079
chr7	TCONS_05558275	XLOC_2949373	-	-	78657660	78658104	317	2	lincRNA	76	2.56315	0	inf	5e-05	0.00227079
chr8	TCONS_05725759	XLOC_3084406	+	-	125327814	125340623	5442	2	lincRNA	132	4.44869	0.237874	4.22511	5e-05	0.00227079
chrY	TCONS_06737963	XLOC_3568521	+	-	90719825	90723547	1327	3	intronic_lncRNA	31	12.6037	4.05372	1.63653	5e-05	0.00227079
chr16	TCONS_02454834	XLOC_1397631	-	-	92563306	92566198	2480	2	lincRNA	213	0.107745	2.2802	-4.40347	0.00015	0.00585568
chr1	ENSMUST00000187553.1	ENSMUSG00000101211.1	-	Gm28818	71894068	71917125	2989	2	lincRNA	126	1.4657	0.386574	1.92277	0.0002	0.00743509
chr1	TCONS_00099039	XLOC_037154	+	-	15896209	15907573	3254	5	lincRNA	167	1.26756	0.111979	3.50075	0.0002	0.00743509
chr16	TCONS_02396022	XLOC_1303360	+	-	41692999	41706865	12688	2	intronic_lncRNA	152	1.42323	0.254405	2.48397	0.0002	0.00743509
chr11	ENSMUST00000155046.1	ENSMUSG00000087407.1	-	Gm11431	84763855	84777829	428	3	lincRNA	95	0.797899	0	inf	0.00025	0.00894441
chr14	TCONS_02085940	XLOC_1044008	+	-	115042763	115055075	11812	2	lincRNA	160	1.33518	3.17479	-1.24962	0.00025	0.00894441
chr13	TCONS_01590890	XLOC_898975	-	-	21233783	21234536	599	2	lincRNA	105	0.514589	14.3577	-4.80226	0.0003	0.0104389
chr11	ENSMUST00000145438.1	ENSMUSG00000086859.3	+	2810008D09Rik	117076790	117077457	459	2	lincRNA	153	102.766	198.988	-0.953319	0.0006	0.0181413
chr10	ENSMUST00000181213.1	ENSMUSG00000097348.4	-	Rmst	92162148	92165170	2698	2	lincRNA	89	4.49614	0.439734	3.35399	0.0008	0.0227562
chr18	TCONS_02941565	XLOC_1638799	-	-	77063225	77064666	1355	2	lincRNA	112	0.544722	2.17247	-1.99574	0.0008	0.0227562
chr17	TCONS_02654669	XLOC_1488600	-	-	46093867	46096646	598	2	lincRNA	90	5.19777	0.960832	2.43554	0.00085	0.02389
chr2	ENSMUST00000181191.1	ENSMUSG00000097868.1	+	A330069E16Rik	91237146	91238352	887	2	lincRNA	87	1.33133	4.42571	-1.73305	0.0009	0.0249831
chr13	TCONS_01535812	XLOC_900625	-	-	23441778	23446189	3598	2	lincRNA	140	1.63866	0.568983	1.52606	0.0009	0.0249831
chr4	TCONS_04197012	XLOC_2355735	-	-	88905806	88938456	5071	3	lincRNA	98	1.39632	0.289714	2.26893	0.0009	0.0249831
chr1	ENSMUST00000188474.1	ENSMUSG00000101061.1	+	Gm29643	134435628	134439597	3316	2	lincRNA	119	0.786801	0.0605045	3.70088	0.00095	0.026093
chr4	TCONS_04454787	XLOC_2276695	+	-	120615217	120624466	3273	3	lincRNA	135	0.776477	0.102464	2.92182	0.00095	0.026093
chr1	TCONS_00049786	XLOC_029560	+	-	4722505	4725982	3077	2	lincRNA	100	1.2009	0.35833	1.74476	0.001	0.0271349
chr6	TCONS_05288185	XLOC_2719962	-	-	31076541	31083796	6187	2	lincRNA	210	2.65438	1.32173	1.00594	0.00105	0.0281368
chr2	ENSMUST00000139471.1	ENSMUSG00000087029.1	-	Gm14133	149753888	149798743	1274	2	lincRNA	81	4.36593	0.154353	4.82198	0.0011	0.0292391
chr11	TCONS_00940879	XLOC_617957	-	-	96993148	96997670	330	2	lincRNA	80	1.32271	0	inf	0.0012	0.0312508
chr17	TCONS_02659439	XLOC_1513824	-	-	84499550	84503436	350	2	lincRNA	89	0	1.01231	#NAME?	0.0012	0.0312508
chr11	ENSMUST00000135037.3	ENSMUSG00000087497.3	+	2810001G20Rik	64079484	64083259	901	2	antisense	84	11.2652	4.16058	1.43702	0.00125	0.0322223
chr13	TCONS_01542665	XLOC_937837	-	-	74522552	74522863	232	2	lincRNA	77	3.67819	0	inf	0.0013	0.0332084
chr7	TCONS_05348814	XLOC_2945666	-	-	73202136	73238659	3772	3	lincRNA	125	0.702445	0.0888365	2.98316	0.00135	0.0341594
chr15	TCONS_02130499	XLOC_1198523	+	-	98171974	98194037	3351	4	anti-sense_lncRNA	130	0.760089	0.0878227	3.1135	0.0016	0.0389514
chr9	TCONS_06356568	XLOC_3239971	+	-	89066970	89075447	478	4	lincRNA	81	11.6641	30.1254	-1.36891	0.0016	0.0389514
chr16	TCONS_02454847	XLOC_1397647	-	-	92592832	92596160	638	2	lincRNA	126	0	0.735427	#NAME?	0.00165	0.0399134
chr15	TCONS_02140361	XLOC_1254042	-	-	78574420	78581639	408	2	lincRNA	87	8.31486	1.53038	2.4418	0.00175	0.0417607
chr11	TCONS_00897155	XLOC_545290	+	-	104670740	104673330	2366	2	lincRNA	147	0.957073	0.241067	1.9892	0.00205	0.0473332
chr8	TCONS_05713911	XLOC_3026303	+	-	39954690	39962485	4778	2	lincRNA	92	3.14799	0.0342974	6.52019	0.0021	0.0482961
chr2	ENSMUST00000129082.1	ENSMUSG00000086141.3	-	9030622O22Rik	147944740	147976185	1245	7	lincRNA	119	4.08098	0.453672	3.16919	0.0023	0.0516826
chr14	TCONS_01861073	XLOC_1019557	+	-	76051337	76054998	1622	2	lincRNA	107	1.05364	0.189676	2.47377	0.0028	0.0603289
chr14	TCONS_01862310	XLOC_1035034	+	-	102229267	102235097	282	2	lincRNA	58	1.46007	0	inf	0.00325	0.0676674
chr8	TCONS_05719693	XLOC_3057970	+	-	88480063	88485049	2379	4	lincRNA	128	1.40617	0.360743	1.96273	0.0036	0.0731389
chr9	ENSMUST00000181296.1	ENSMUSG00000074415.6	+	2610203C20Rik	41588494	41592737	4244	1	processed_transcript	125	8.80526	3.72481	1.2412	0.0039	0.077922
chr18	TCONS_03082241	XLOC_1537934	+	-	21533833	21603801	7528	5	anti-sense_lncRNA	104	0.821699	0.19429	2.0804	0.0044	0.0853949
chr17	ENSMUST00000176215.1	ENSMUSG00000093565.1	+	Rab26os	24528267	24528743	477	1	antisense	74	13.0429	33.0771	-1.34257	0.00455	0.0874316
chr7	TCONS_05329184	XLOC_2848883	+	-	73654585	73657873	2160	2	lincRNA	152	0.6528	0.139403	2.22738	0.00475	0.0902236
chr8	TCONS_05725750	XLOC_3084038	+	-	125253537	125258321	4237	2	intronic_lncRNA	197	1.50477	0.158921	3.24316	0.0049	0.0923284
chr12	TCONS_01296223	XLOC_734133	-	-	17344435	17348390	223	2	lincRNA	73	0	3.61987	#NAME?	0.00515	0.0956908
chr9	ENSMUST00000188595.1	ENSMUSG00000090925.2	-	1810064F22Rik	22206781	22213860	2307	2	antisense	138	1.06312	0.140565	2.919	0.00545	0.0996559
chr2	ENSMUST00000186411.1	ENSMUSG00000100303.1	+	2600014E21Rik	75138842	75322897	10303	11	antisense	139	1.26636	0.435363	1.5404	0.0055	0.100422
chr12	TCONS_01238526	XLOC_712942	+	-	105513398	105515329	1622	2	lincRNA	133	2.36205	0.19178	3.62252	0.00555	0.101185
chr14	ENSMUST00000134140.2	ENSMUSG00000089726.2	+	Mir17hg	115042879	115046727	3536	2	lincRNA	129	5.02477	9.90828	-0.979577	0.0056	0.10189
chr13	TCONS_01521355	XLOC_827748	+	-	37542928	37549691	2176	2	lincRNA	131	1.01873	0.0624123	4.0288	0.0057	0.103141
chr15	ENSMUST00000071328.6	ENSMUSG00000075408.5	+	6030408B16Rik	101293212	101296615	1156	3	lincRNA	158	9.35137	17.869	-0.934212	0.00595	0.106189
chr3	ENSMUST00000139363.1	ENSMUSG00000085084.3	-	4930570G19Rik	156548415	156561675	3112	3	processed_transcript	166	0.530925	0.135229	1.97311	0.006	0.106812
chr4	ENSMUST00000160420.3	ENSMUSG00000044730.11	+	9930104L06Rik	124937065	124944655	4749	4	processed_transcript	182	1.98321	0.345177	2.52243	0.0063	0.110522
chr19	TCONS_03262789	XLOC_1690077	-	-	5038055	5038593	359	2	lincRNA	95	2.00723	8.14969	-2.02154	0.00635	0.111182
chr5	TCONS_04608675	XLOC_2493602	+	-	140406314	140410583	606	3	lincRNA	106	4.92277	0.637926	2.94801	0.00665	0.115051
chr9	ENSMUST00000181106.1	ENSMUSG00000097467.1	+	Gm26737	44112923	44121947	2138	2	lincRNA	136	1.78548	5.66136	-1.66483	0.0069	0.11828
chr4	ENSMUST00000138361.1	ENSMUSG00000086549.1	-	Gm13648	156052715	156059802	1536	2	processed_transcript	89	4.88873	1.00873	2.27691	0.00695	0.11887
chr3	TCONS_03814597	XLOC_2168108	-	-	123506206	123508503	2049	2	anti-sense_lncRNA	157	4.93181	12.4353	-1.33425	0.0072	0.122132
chr6	ENSMUST00000183867.3	ENSMUSG00000098318.3	+	1190002F15Rik	134929092	134951577	441	2	lincRNA	109	8.50942	19.0791	-1.16486	0.0073	0.123195
chr19	TCONS_03128217	XLOC_1700425	-	-	20424801	20433555	214	3	lincRNA	70	4.10918	0	inf	0.0073	0.123195
chr5	TCONS_04906113	XLOC_2493602	+	-	140406331	140419118	1846	4	lincRNA	198	1.44378	0.131272	3.45922	0.0073	0.123195
chr12	ENSMUST00000180643.1	ENSMUSG00000097729.1	-	2310015A10Rik	80120548	80132844	4843	3	lincRNA	100	2.48888	1.18867	1.06615	0.00745	0.124832
chr14	TCONS_01978799	XLOC_1011153	+	-	63659470	63666268	5141	2	intronic_lncRNA	144	0.986685	0.442382	1.1573	0.0077	0.127874
chr9	TCONS_06111061	XLOC_3323368	-	-	88518990	88522877	3455	3	lincRNA	135	2.79509	7.60432	-1.44392	0.0078	0.129101
chr11	TCONS_00912757	XLOC_616044	-	-	94154553	94162361	1591	3	lincRNA	106	0.914642	0.144845	2.6587	0.00785	0.129668
chr3	TCONS_03790507	XLOC_2029303	+	-	73066337	73242760	3710	2	lincRNA	102	0.764769	0.232407	1.71837	0.00795	0.130862
chr2	TCONS_03425616	XLOC_1964416	-	-	169483331	169494742	480	2	lincRNA	73	0	0.482792	#NAME?	0.008	0.131422
chr5	ENSMUST00000171190.1	ENSMUSG00000043833.6	+	2900005J15Rik	25100983	25103007	2025	1	processed_transcript	242	1.21187	0.461893	1.3916	0.00815	0.133157
chr8	ENSMUST00000098713.4	ENSMUSG00000074300.4	-	BC030870	65085613	65129563	1507	3	lincRNA	97	0.716155	1.8362	-1.35838	0.00885	0.141168
chr4	TCONS_04308252	XLOC_2275088	+	-	118547213	118548368	670	3	lincRNA	102	0.491757	2.63074	-2.41945	0.00995	0.153494
chr6	ENSMUST00000185414.1	ENSMUSG00000100164.1	-	2610306M01Rik	86848399	86849440	1042	1	lincRNA	127	5.64445	2.75488	1.03485	0.01065	0.160857
chr19	ENSMUST00000181422.1	ENSMUSG00000097188.1	+	Snhg1	8723496	8726442	2719	2	lincRNA	114	10.9473	22.4685	-1.03733	0.01075	0.161922
chr9	TCONS_06098421	XLOC_3227687	+	-	70053799	70057248	1964	2	lincRNA	83	0.796182	0.0678722	3.55221	0.01085	0.162957
chr7	TCONS_05404971	XLOC_2876414	+	-	114570837	114618582	2534	2	lincRNA	104	0.0491604	1.29159	-4.7155	0.01105	0.165284
chr8	ENSMUST00000191396.1	ENSMUSG00000100691.1	+	2010320M18Rik	70776815	70777823	1009	1	lincRNA	164	10.685	5.70957	0.904133	0.0111	0.165831
chr1	ENSMUST00000188648.1	ENSMUSG00000100872.2	+	1700065J18Rik	192841671	192842740	348	2	lincRNA	79	0	0.604743	#NAME?	0.0116	0.171004
chr4	TCONS_04179379	XLOC_2261758	+	-	97812081	97822765	10609	2	intronic_lncRNA	143	6.29457	3.49347	0.849447	0.01165	0.171511
chr4	ENSMUST00000143618.1	ENSMUSG00000086139.1	-	Gm11211	62723516	62727537	359	3	lincRNA	79	0.522236	0	inf	0.0136	0.190687
chr4	ENSMUST00000155691.1	ENSMUSG00000085037.1	-	4933421O10Rik	33027142	33031323	3847	2	processed_transcript	126	0.773205	2.13598	-1.46598	0.01375	0.192083
chrX	ENSMUST00000147681.1	ENSMUSG00000078122.4	+	F630028O10Rik	96239966	96243636	3255	2	antisense	124	6.96079	12.146	-0.803154	0.0138	0.192564
chr13	TCONS_01526088	XLOC_849719	+	-	67278626	67280811	1798	2	lincRNA	210	1.08017	0.41245	1.38897	0.0141	0.195318
chr1	ENSMUST00000150749.1	ENSMUSG00000087213.2	-	2810408I11Rik	64679871	64690659	711	2	processed_transcript	116	2.37358	5.80899	-1.29122	0.0157	0.209731
chr7	ENSMUST00000180820.3	ENSMUSG00000097320.4	+	C630016N16Rik	30729579	30745929	1276	6	antisense	159	4.28025	1.96131	1.12588	0.01605	0.212912
chr14	TCONS_01836307	XLOC_1032513	+	-	98174185	98176655	989	2	lincRNA	97	1.47016	0.127369	3.52889	0.0161	0.213432
chr6	TCONS_05143120	XLOC_2638428	+	-	50807921	50815165	1753	2	lincRNA	90	0.142276	0.550551	-1.95219	0.01615	0.213952
chr1	TCONS_00066376	XLOC_133760	+	-	164639887	164648050	2247	2	lincRNA	111	0.533666	0.0637741	3.06489	0.0165	0.216703
chr3	TCONS_03973942	XLOC_2002769	+	-	34560331	34561169	693	2	lincRNA	102	1.46441	0.0860998	4.08817	0.0167	0.218171
chr17	ENSMUST00000175668.1	ENSMUSG00000093622.1	+	Gm20703	70834664	70836044	385	2	antisense	78	2.54709	0.231046	3.46259	0.01675	0.218594
chr4	ENSMUST00000138390.3	ENSMUSG00000085558.3	+	4930412C18Rik	9770585	9823411	3839	3	processed_transcript	121	0.482092	0.129493	1.89644	0.01695	0.220216
chr14	ENSMUST00000180465.3	ENSMUSG00000097284.3	+	4930480K23Rik	69732784	69745869	3326	5	lincRNA	120	1.11307	0.344012	1.69401	0.017	0.220721
chr6	ENSMUST00000183056.1	ENSMUSG00000097998.1	-	Gm27019	31063092	31063495	404	1	lincRNA	77	4.75062	1.42838	1.73374	0.01755	0.22497
chr4	TCONS_04458198	XLOC_2285717	+	-	136351341	136355224	3581	2	lincRNA	118	2.93225	1.68334	0.800681	0.0179	0.22798
chr11	ENSMUST00000134427.1	ENSMUSG00000085586.1	-	Gm11613	97644184	97660367	1971	4	processed_transcript	151	1.86497	0.773891	1.26895	0.0182	0.230732
chr6	TCONS_05296668	XLOC_2734801	-	-	52965175	52976581	11360	2	intronic_lncRNA	163	2.22883	0.878344	1.34343	0.01825	0.231099
chr8	TCONS_05712001	XLOC_3013402	+	-	20589898	20595291	5287	2	lincRNA	125	0.887733	0.446567	0.991248	0.0184	0.232255
chr8	ENSMUST00000180408.1	ENSMUSG00000096957.1	+	E230013L22Rik	11477929	11480241	1856	2	lincRNA	193	3.19803	0.857196	1.89948	0.01855	0.233553
chr15	ENSMUST00000160264.1	ENSMUSG00000089804.1	-	Gm16136	37231939	37233309	934	2	antisense	79	7.55162	1.92181	1.97432	0.0189	0.236875
chrX	ENSMUST00000128571.1	ENSMUSG00000063018.6	-	2010204K13Rik	7412103	7422988	540	2	processed_transcript	139	7.50569	14.4753	-0.947532	0.01995	0.244795
chr5	TCONS_04591427	XLOC_2587399	-	-	132479095	132491196	11919	2	intronic_lncRNA	146	2.32138	1.4167	0.712451	0.01995	0.244795
chr4	TCONS_04181161	XLOC_2266537	+	-	104344050	104348885	2958	2	intronic_lncRNA	104	1.48623	0.212618	2.80532	0.02135	0.256192
chr12	ENSMUST00000189625.1	ENSMUSG00000099759.1	-	RP23-152O2.3	20804381	20815779	1735	2	processed_transcript	158	0.722024	1.56075	-1.11212	0.0229	0.267715
chr3	TCONS_04065737	XLOC_2045429	+	-	97680932	97682076	610	2	lincRNA	108	0.241033	1.71419	-2.83022	0.0229	0.267715
chr11	TCONS_00905804	XLOC_587443	-	-	45834411	45851863	3026	3	lincRNA	130	0.682652	0.311775	1.13065	0.0242	0.277858
chr11	TCONS_00904103	XLOC_577189	-	-	31165558	31169300	887	2	lincRNA	78	1.04262	0.162237	2.68404	0.02455	0.279992
chr18	TCONS_02885903	XLOC_1589347	-	-	5600864	5610823	9910	2	intronic_lncRNA	159	8.34065	4.24637	0.97393	0.0249	0.282325
chr2	ENSMUST00000193902.1	ENSMUSG00000103532.1	-	RP23-160G19.9	129196086	129197126	1041	1	TEC	61	0.292355	1.05807	-1.85564	0.02495	0.28273
chr2	ENSMUST00000189441.1	ENSMUSG00000070461.3	+	9230112E08Rik	180983924	180987275	3352	1	sense_overlapping	156	3.57662	1.81653	0.977411	0.0254	0.2858
chr11	ENSMUST00000131787.1	ENSMUSG00000086841.1	+	2410006H16Rik	62602877	62604807	462	5	processed_transcript	96	236.768	140.829	0.749526	0.02585	0.289056
chrX	ENSMUST00000127786.2	ENSMUSG00000086503.3	-	Xist	103460506	103483217	17769	7	lincRNA	308	67.0478	44.1935	0.601356	0.026	0.290045
chr9	TCONS_06342510	XLOC_3226907	+	-	68673323	68678801	5233	2	intronic_lncRNA	131	1.89271	0.492124	1.94336	0.02605	0.290275
chr3	ENSMUST00000193881.1	ENSMUSG00000104068.1	-	RP23-264F2.1	50624347	50628411	4065	1	TEC	105	0.44102	0.0218842	4.33288	0.0264	0.292594
chr19	TCONS_03121532	XLOC_1665938	+	-	24035032	24036284	746	3	lincRNA	116	0.545816	0	inf	0.02645	0.292853
chr6	TCONS_05104654	XLOC_2719962	-	-	31107080	31113473	4892	2	lincRNA	164	3.4887	1.28943	1.43596	0.02675	0.294592
chr8	TCONS_05762659	XLOC_3109094	-	-	32972884	32998466	365	2	lincRNA	81	2.18344	0.259366	3.07354	0.02675	0.294592
chr9	TCONS_06073415	XLOC_3261813	+	-	122683000	122684208	1028	2	lincRNA	91	1.08968	0.102354	3.41226	0.02695	0.295873
chrX	TCONS_06677421	XLOC_3470495	-	-	19141937	19168283	5531	4	lincRNA	107	3.00086	1.51065	0.990205	0.02975	0.313969
chr5	ENSMUST00000135385.1	ENSMUSG00000086847.1	-	Tbx3os2	119685095	119691218	1345	3	processed_transcript	134	0.0905579	0.565319	-2.64215	0.02985	0.314321
chr6	TCONS_05005164	XLOC_2694197	+	-	135594978	135649381	663	2	lincRNA	124	1.63537	0.500411	1.70844	0.0316	0.325475
chr5	TCONS_04581386	XLOC_2534910	-	-	53345865	53348232	1723	2	lincRNA	117	0.21391	0.810298	-1.92145	0.0317	0.326132
chr17	ENSMUST00000190415.1	ENSMUSG00000060149.6	+	BC002059	16951539	16974157	1964	3	lincRNA	466	11.174	7.02334	0.669917	0.03255	0.331499
chr19	TCONS_03251229	XLOC_1726872	-	-	59451904	59458213	5430	2	anti-sense_lncRNA	128	4.37614	2.49606	0.810003	0.0326	0.331736
chr19	ENSMUST00000173672.1	ENSMUSG00000092274.2	-	Neat1	5824708	5845478	20771	1	lincRNA	215	11.9514	8.33466	0.519979	0.03265	0.331971
chr7	TCONS_05368703	XLOC_2869246	+	-	101547902	101558483	1479	3	lincRNA	80	0.139771	0.56324	-2.01069	0.03265	0.331971
chr8	ENSMUST00000189143.2	ENSMUSG00000100510.2	-	AV026068	57305243	57320830	517	4	processed_transcript	95	10.5	28.148	-1.42263	0.0336	0.337641
chr16	ENSMUST00000180991.2	ENSMUSG00000097418.3	+	Gm26667	84713023	84715245	1264	2	lincRNA	63	0.282811	0.784642	-1.4722	0.034	0.340416
chr17	TCONS_02677409	XLOC_1513072	-	-	83555558	83564937	1823	7	lincRNA	118	1.20295	0.475631	1.33867	0.035	0.346329
chr7	ENSMUST00000180481.1	ENSMUSG00000097225.3	-	A330076H08Rik	61943901	61982303	1836	4	lincRNA	92	1.3585	0.517135	1.3934	0.0352	0.347613
chr2	ENSMUST00000135244.1	ENSMUSG00000087222.1	+	E030042O20Rik	75704770	75710024	1427	2	processed_transcript	130	0.579109	0.182408	1.66666	0.0355	0.349459
chr19	TCONS_03168728	XLOC_1657891	+	-	12010589	12011662	438	2	lincRNA	76	0.326424	5.36235	-4.03804	0.0368	0.357036
chr8	ENSMUST00000189169.2	ENSMUSG00000100510.2	-	AV026068	57304265	57320735	877	7	processed_transcript	95	5.84315	14.1343	-1.27438	0.0377	0.362111
chr15	TCONS_02152093	XLOC_1194856	+	-	93706319	93741854	3008	6	lincRNA	121	0.785223	2.06114	-1.39227	0.03795	0.363489
chr16	TCONS_02426509	XLOC_1393228	-	-	87240770	87246576	2654	2	lincRNA	101	0.552461	1.38982	-1.33095	0.03845	0.365835
chr7	ENSMUST00000185789.1	ENSMUSG00000101609.1	-	Kcnq1ot1	143212155	143296549	84395	1	antisense	267	4.81719	3.52857	0.449107	0.0385	0.366029
chr1	ENSMUST00000190804.1	ENSMUSG00000073627.7	+	C130036L24Rik	86359588	86362772	3185	1	processed_transcript	146	0.707535	1.36354	-0.946488	0.03875	0.367383
chr8	ENSMUST00000191614.1	ENSMUSG00000104292.1	+	RP24-111C16.1	108737593	108742800	5208	1	TEC	140	1.256	0.357059	1.81461	0.03905	0.369377
chr2	ENSMUST00000147235.1	ENSMUSG00000086382.1	+	Chrna1os	73584860	73589208	493	2	antisense	99	2.46994	0.3472	2.83064	0.03905	0.369377
chr7	TCONS_05348246	XLOC_2942481	-	-	69459809	69491037	1986	4	lincRNA	69	0.918206	0.302566	1.60157	0.0393	0.370856
chr4	TCONS_04376568	XLOC_2266537	+	-	104343500	104347553	2866	3	intronic_lncRNA	99	1.10338	0.146333	2.9146	0.03955	0.372221
chr1	ENSMUST00000194483.1	ENSMUSG00000103427.1	+	RP23-44N5.4	137949422	137954643	5222	1	TEC	99	2.01992	3.69041	-0.869482	0.03965	0.372702
chr7	TCONS_05346289	XLOC_2935824	-	-	59969764	59975949	3178	4	lincRNA	95	1.57755	0.000396063	11.9597	0.03965	0.372702
chr8	TCONS_06019548	XLOC_3013104	+	-	20557071	20567673	1080	2	lincRNA	170	1.67986	3.25741	-0.955382	0.03995	0.374313
chr13	TCONS_01722006	XLOC_964754	-	-	114739938	114788758	3387	4	lincRNA	154	1.31731	0.537837	1.29235	0.04	0.374533
chr2	ENSMUST00000134580.1	ENSMUSG00000085582.3	-	3110099E03Rik	115493513	115512201	2644	3	lincRNA	152	0.757258	0.344247	1.13734	0.04125	0.381366
chr8	TCONS_05749933	XLOC_3037104	+	-	57332413	57348908	3914	2	lincRNA	127	2.08086	3.73766	-0.844955	0.0426	0.388655
chr2	ENSMUST00000138486.1	ENSMUSG00000074813.8	-	Gm14005	128372106	128429186	415	2	processed_transcript	78	1.90896	7.39184	-1.95315	0.04275	0.389413
chr16	TCONS_02406131	XLOC_1365346	-	-	45069939	45080756	1265	2	lincRNA	100	0.597031	0.184056	1.69766	0.0436	0.393605
chr1	TCONS_00114957	XLOC_162406	-	-	9942123	9944163	1650	3	lincRNA	106	6.76839	11.6539	-0.783928	0.04365	0.393841
chr17	ENSMUST00000181397.1	ENSMUSG00000096975.1	-	Gm16386	22784798	22817741	1423	3	lincRNA	103	2.27525	1.19189	0.932771	0.0445	0.398278
chr15	ENSMUST00000185067.1	ENSMUSG00000097536.2	-	2610037D02Rik	96281499	96284495	2997	1	lincRNA	120	5.866	3.85339	0.606247	0.04565	0.404619
chr15	TCONS_02137010	XLOC_1236361	-	-	55279935	55281916	814	2	lincRNA	123	0.870569	0.23879	1.86622	0.04615	0.407191
chr10	ENSMUST00000129834.1	ENSMUSG00000085779.1	+	Atcayos	81194609	81198439	1350	2	antisense	127	2.26766	0.937377	1.27451	0.04635	0.408227
chr10	ENSMUST00000150782.1	ENSMUSG00000085779.1	+	Atcayos	81194691	81210877	3057	2	antisense	137	0.719193	0.234125	1.6191	0.04655	0.409224
chr7	TCONS_05346597	XLOC_2936936	-	-	61929779	61932890	2258	2	lincRNA	131	1.04197	0.408306	1.35159	0.0468	0.410328
chr9	ENSMUST00000182872.2	ENSMUSG00000097195.4	-	Snhg5	88521372	88522888	883	4	processed_transcript	89	3.08117	13.7789	-2.16091	0.0472	0.412921
chr15	TCONS_02149071	XLOC_1171654	+	-	61163810	61165476	275	2	lincRNA	64	0.777194	0	inf	0.04775	0.415857
chr6	TCONS_04995978	XLOC_2629108	+	-	37442526	37447398	1637	3	lincRNA	92	0.395151	0.864323	-1.12917	0.0489	0.421606
chr15	TCONS_02139621	XLOC_1252008	-	-	75792436	75804573	10800	2	intronic_lncRNA	180	0.733589	0.403506	0.862383	0.0497	0.425574
chr8	TCONS_05712131	XLOC_3014384	+	-	22275650	22276466	711	2	lincRNA	100	0.881283	0.211218	2.06087	0.04995	0.426939
chr3	TCONS_03800225	XLOC_2081603	+	-	153077935	153146030	2641	2	lincRNA	132	5.7093	1.42558	2.00177	0.05035	0.428987
chr5	TCONS_04597714	XLOC_2415539	+	-	23850575	23853746	1673	2	lincRNA	103	1.46025	3.01222	-1.04462	0.0504	0.429191
chr5	TCONS_04615499	XLOC_2542852	-	-	65999638	66001361	1070	3	lincRNA	125	0.582686	0.17254	1.75578	0.0506	0.429859
chr6	TCONS_05055648	XLOC_2756997	-	-	88187753	88191659	2299	3	lincRNA	137	1.44571	0.786137	0.87892	0.05065	0.430025
chr13	TCONS_01587822	XLOC_885194	+	-	120021135	120026237	1765	2	lincRNA	106	0.259098	0.614278	-1.2454	0.05075	0.430321
chr4	ENSMUST00000140052.2	ENSMUSG00000086568.2	+	9130020K20Rik	136347286	136350334	3049	1	lincRNA	101	2.49993	1.54064	0.698355	0.05135	0.43296
chr11	ENSMUST00000156293.3	ENSMUSG00000056032.8	+	BC018473	116752167	116759373	4753	4	antisense	145	1.92487	1.15866	0.73231	0.0516	0.434032
chrX	TCONS_06442996	XLOC_3552553	-	-	152325138	152327451	2188	2	lincRNA	92	0.580418	0.203756	1.51025	0.0517	0.434393
chr1	TCONS_00464632	XLOC_266183	-	-	161438913	161704657	1104	7	anti-sense_lncRNA	107	6.63988	2.10301	1.6587	0.05265	0.439243
chr6	ENSMUST00000186472.1	ENSMUSG00000100680.1	+	1810044D09Rik	91440987	91441755	486	2	lincRNA	92	2.64292	1.00012	1.40196	0.0527	0.439512
chr3	TCONS_03832987	XLOC_2097908	-	-	18625560	18639631	547	2	lincRNA	97	1.38301	0.234451	2.56046	0.0532	0.44182
chr4	TCONS_04204042	XLOC_2390456	-	-	144929962	144931215	1044	2	lincRNA	114	0.580351	0.169257	1.77771	0.05385	0.444866
chr16	TCONS_02405529	XLOC_1361183	-	-	38007417	38013065	2620	3	anti-sense_lncRNA	126	0.605506	0.0349626	4.11426	0.0539	0.444945
chr17	ENSMUST00000192833.1	ENSMUSG00000097971.3	+	Gm26917	39843013	39846341	3329	1	processed_transcript	421	2575.31	4607.61	-0.839274	0.05465	0.448368
chr5	ENSMUST00000126664.3	ENSMUSG00000046808.13	+	Atp10d	72203329	72298775	6052	23	processed_transcript	822	5.95864	8.1663	-0.454699	0.0552	0.450639
chr8	ENSMUST00000185946.2	ENSMUSG00000100510.2	-	AV026068	57304265	57320325	668	5	processed_transcript	83	1.04797	13.1865	-3.6534	0.05545	0.451823
chr1	TCONS_00505780	XLOC_056343	+	-	44580431	44590267	7977	2	intronic_lncRNA	113	2.92005	1.32472	1.14031	0.0562	0.455533
chr9	TCONS_06356569	XLOC_3239971	+	-	89066971	89075441	484	4	lincRNA	79	4.59682	11.6605	-1.34293	0.0564	0.456594
chr16	ENSMUST00000156615.1	ENSMUSG00000085329.1	-	2810404F17Rik	95806029	95808317	1704	2	lincRNA	94	0.0265589	0.736525	-4.79347	0.0571	0.460003
chr5	TCONS_04655794	XLOC_2527466	-	-	43444379	43454986	703	2	lincRNA	119	0.0795538	1.3261	-4.05912	0.0571	0.460003
chr6	TCONS_05057049	XLOC_2760760	-	-	93627018	93637256	718	3	lincRNA	75	0.0772442	1.29671	-4.06929	0.0571	0.460003
chr17	ENSMUST00000181180.1	ENSMUSG00000097796.1	-	Gm16702	8379045	8389468	2384	3	lincRNA	177	0.141186	0.498715	-1.82062	0.05765	0.462551
chr14	ENSMUST00000192676.1	ENSMUSG00000102171.1	+	RP23-117H6.2	47737339	47739894	2556	1	TEC	185	1.897	1.12109	0.758811	0.0584	0.465811
chr1	TCONS_00065449	XLOC_128133	+	-	155052266	155055138	224	2	lincRNA	46	0.59522	0	inf	0.05905	0.468429
chr18	TCONS_02897807	XLOC_1527090	+	-	4909760	4911957	223	2	lincRNA	52	0.609527	0	inf	0.05905	0.468429
chr1	TCONS_00484499	XLOC_162406	-	-	9941447	9944026	1105	3	lincRNA	68	1.36577	0.000663869	11.0065	0.0596	0.470716
chr3	ENSMUST00000195382.1	ENSMUSG00000103313.1	+	RP24-88F2.3	51231917	51234380	2464	1	TEC	101	1.65196	0.562777	1.55355	0.05975	0.471638
chr8	TCONS_05722581	XLOC_3074653	+	-	111543013	111549045	5811	2	intronic_lncRNA	154	2.2111	1.05054	1.07364	0.06195	0.481741
chr18	TCONS_02886802	XLOC_1594256	-	-	13526721	13533347	247	2	lincRNA	53	0.424015	0	inf	0.06225	0.483011
chr6	TCONS_04970716	XLOC_2683207	+	-	117879689	117884498	830	3	lincRNA	176	1.56392	0.709699	1.13989	0.0631	0.48542
chrX	ENSMUST00000195280.1	ENSMUSG00000102426.1	-	RP23-330G24.3	152294828	152296304	1477	1	TEC	104	1.35319	0.705715	0.939201	0.0633	0.486278
chr15	TCONS_02273211	XLOC_1222414	-	-	35205001	35295851	2628	3	lincRNA	113	0.886736	0.169931	2.38356	0.0634	0.486593
chr13	TCONS_01521367	XLOC_827789	+	-	37581085	37589592	660	2	lincRNA	84	1.0813	0.13447	3.00741	0.06345	0.486712
chr9	ENSMUST00000195098.1	ENSMUSG00000104066.1	+	RP23-296I6.10	72716960	72717171	212	1	TEC	67	6.67958	3.60229	0.890842	0.0638	0.487583
chr1	ENSMUST00000181170.1	ENSMUSG00000091993.2	-	B930036N10Rik	171500568	171504111	3544	1	antisense	188	0.251487	0.987953	-1.97396	0.06415	0.48871
chr3	ENSMUST00000193036.1	ENSMUSG00000103940.1	+	RP24-201C14.12	96263785	96265386	1602	1	TEC	142	0.267976	0.609031	-1.18441	0.0652	0.49299
chr1	TCONS_00086053	XLOC_237088	-	-	118717492	118718155	545	2	lincRNA	146	1.30706	0.179538	2.86396	0.0655	0.49439
chr11	ENSMUST00000152790.3	ENSMUSG00000087165.3	-	2010001A14Rik	57795499	57801417	714	4	processed_transcript	127	1.35788	0.318691	2.09113	0.0666	0.498397
chr18	TCONS_02899081	XLOC_1537934	+	-	21580721	21628759	3756	3	anti-sense_lncRNA	117	0.795122	0.222622	1.83658	0.0676	0.502348
chr3	ENSMUST00000181882.1	ENSMUSG00000097858.1	+	9530052C20Rik	142882495	142894644	3095	2	lincRNA	92	0.971019	0.548082	0.825108	0.06775	0.502783
chr9	TCONS_06087731	XLOC_3335277	-	-	103919007	103919865	233	2	lincRNA	69	0.550647	0	inf	0.06785	0.502959
chr10	TCONS_00847807	XLOC_448684	-	-	92132620	92165146	1894	3	lincRNA	82	1.77692	0.208141	3.09375	0.06805	0.503499
chr7	TCONS_05327343	XLOC_2838964	+	-	59857325	59860329	464	2	lincRNA	97	0.313599	1.55738	-2.31213	0.06805	0.503499
chr19	ENSMUST00000180819.1	ENSMUSG00000097188.1	+	Snhg1	8723496	8726441	2339	4	lincRNA	96	9.89927	18.2918	-0.885805	0.06825	0.504149
chr17	ENSMUST00000190080.2	ENSMUSG00000064043.9	+	Trerf1	47140942	47361958	7045	19	processed_transcript	1130	0.805389	0.422641	0.930254	0.0686	0.505452
chr1	TCONS_00075756	XLOC_171582	-	-	21866735	21869668	2829	2	intronic_lncRNA	106	1.3106	0.331916	1.98133	0.0689	0.506794
chr3	TCONS_03812381	XLOC_2155771	-	-	103955830	103957402	1473	2	intronic_lncRNA	135	1.53148	0.550181	1.47695	0.06905	0.507332
chr11	ENSMUST00000147762.3	ENSMUSG00000085156.3	-	Gm11974	6525591	6528760	592	4	processed_transcript	88	6.38747	14.3166	-1.16437	0.0693	0.508452
chr13	TCONS_01524502	XLOC_842408	+	-	56571992	56576817	836	3	lincRNA	96	0.71568	0.152356	2.23187	0.06965	0.509923
chr4	ENSMUST00000123272.1	ENSMUSG00000085399.3	+	Foxd2os	114909257	114921118	2908	4	processed_transcript	162	0.360632	0.841938	-1.22319	0.0702	0.512471
chr8	ENSMUST00000193908.1	ENSMUSG00000103593.1	+	RP24-64D24.3	84200869	84203049	2181	1	TEC	127	8.08877	5.67129	0.512244	0.07075	0.514588
chr1	ENSMUST00000181272.1	ENSMUSG00000097171.1	+	Gm17644	12667563	12673090	3200	3	lincRNA	158	8.14085	11.0989	-0.447162	0.0708	0.514763
chr3	TCONS_03890275	XLOC_2177504	-	-	137562974	137611831	1184	2	lincRNA	89	1.09913	0.53255	1.04538	0.07225	0.520336
chr8	TCONS_05719293	XLOC_3055660	+	-	84894000	84900306	533	2	lincRNA	75	2.01881	0.40318	2.32401	0.07295	0.523245
chr14	ENSMUST00000182756.3	ENSMUSG00000097589.5	-	Dleu2	61632299	61648622	3530	3	processed_transcript	101	6.44431	11.3868	-0.821263	0.0738	0.526328
chr16	ENSMUST00000170849.3	ENSMUSG00000090386.5	+	Mir99ahg	77329259	77598444	2176	5	processed_transcript	83	7.97894	3.54689	1.16964	0.07425	0.527749
chr8	TCONS_05717654	XLOC_3050435	+	-	77955658	78074085	1075	4	lincRNA	111	0.748988	0.217461	1.78418	0.0747	0.529616
chr4	ENSMUST00000180855.1	ENSMUSG00000097588.2	+	Gm17388	136355774	136358042	1919	2	lincRNA	155	2.51412	1.38979	0.855191	0.0752	0.531866
chr8	ENSMUST00000183235.1	ENSMUSG00000097960.1	-	A330074K22Rik	120204434	120228230	2489	3	lincRNA	148	0.499399	0.238696	1.06502	0.0768	0.538106
chr1	ENSMUST00000191885.1	ENSMUSG00000104206.1	-	RP23-445K23.7	194989062	194995345	322	2	lincRNA	66	1.18648	0	inf	0.077	0.538858
chr5	TCONS_04771087	XLOC_2470873	+	-	107075666	107077846	1509	2	lincRNA	88	0.511775	0.121221	2.07787	0.0777	0.5423
chr17	ENSMUST00000182520.1	ENSMUSG00000097971.3	+	Gm26917	39845074	39846245	869	2	processed_transcript	160	0	172.967	#NAME?	0.07865	0.545583
chr3	TCONS_03840049	XLOC_2150981	-	-	96254706	96256754	1781	2	lincRNA	150	0.463576	0.158844	1.5452	0.07865	0.545583
chr3	ENSMUST00000193595.1	ENSMUSG00000103115.1	-	RP23-398K14.4	88526066	88527355	1290	1	lincRNA	115	0.734603	0.331909	1.14618	0.07945	0.548709
chr8	ENSMUST00000187461.1	ENSMUSG00000100510.2	-	AV026068	57306947	57320767	513	4	processed_transcript	93	3.54328	13.9449	-1.97658	0.08075	0.553056
chr2	ENSMUST00000192413.1	ENSMUSG00000103009.1	-	RP23-160G19.10	129197252	129199194	1943	1	TEC	158	1.24983	4.21497	-1.75379	0.08085	0.553358
chr4	ENSMUST00000144703.1	ENSMUSG00000085558.3	+	4930412C18Rik	9770679	9780707	2018	3	processed_transcript	110	0.646039	0.17836	1.85683	0.08145	0.555352
chr3	TCONS_03787116	XLOC_2007679	+	-	41430420	41454539	2054	2	lincRNA	139	0.771056	0.390707	0.980748	0.08285	0.560533
chr2	TCONS_03403932	XLOC_1869334	-	-	26636424	26640480	3650	2	anti-sense_lncRNA	112	4.06293	6.79173	-0.741258	0.0841	0.564781
chr9	ENSMUST00000190033.1	ENSMUSG00000097195.4	-	Snhg5	88521660	88522872	910	3	processed_transcript	94	21.5259	36.2421	-0.751593	0.0857	0.570148
chr4	ENSMUST00000155816.3	ENSMUSG00000085241.3	-	Snhg3	132348014	132353663	332	4	processed_transcript	52	0.399451	0.644433	-0.690011	0.0873	0.576145
chr9	ENSMUST00000181706.3	ENSMUSG00000097072.3	-	Foxl2os	98949781	98955299	3095	8	processed_transcript	312	0.823286	0.11333	2.86086	0.0873	0.576145
chr14	ENSMUST00000194287.1	ENSMUSG00000103160.1	+	RP24-428B12.3	21992436	21996100	3665	1	TEC	195	1.30375	0.81052	0.68575	0.0878	0.577481
chr4	ENSMUST00000182167.1	ENSMUSG00000097588.2	+	Gm17388	136357541	136359440	1900	1	lincRNA	153	2.01364	1.05131	0.937624	0.088	0.577913
chr17	TCONS_02636112	XLOC_1404503	+	-	3291274	3309168	1392	3	lincRNA	132	0.609705	0.272018	1.16441	0.088	0.577913
chrX	ENSMUST00000127521.1	ENSMUSG00000087424.1	+	5730405O15Rik	13042015	13045210	1749	2	processed_transcript	82	1.43504	0.749969	0.936188	0.08865	0.580333
chr12	ENSMUST00000186463.2	ENSMUSG00000071265.5	+	1700086L19Rik	74284281	74295931	795	4	lincRNA	174	0.371873	0.908145	-1.28811	0.089	0.581048
chr9	ENSMUST00000192640.1	ENSMUSG00000103048.1	-	RP24-286H7.2	88447908	88448947	1040	1	TEC	109	4.46554	6.97423	-0.643198	0.08915	0.581529
chr9	TCONS_06100679	XLOC_3245394	+	-	97275770	97282191	872	2	lincRNA	112	0.230468	0.661497	-1.52117	0.0892	0.581663
chr15	TCONS_02261252	XLOC_1188853	+	-	85702149	85709966	5555	2	lincRNA	208	7.24165	4.54948	0.670615	0.08955	0.582717
chr4	TCONS_04218572	XLOC_2284836	+	-	135283097	135285242	713	2	lincRNA	97	0.114517	0.588365	-2.36114	0.08995	0.584014
chrY	TCONS_06738882	XLOC_3568521	+	-	90795415	90806810	1027	3	intronic_lncRNA	71	25.1955	3.51798	2.84034	0.09095	0.587577
chr19	ENSMUST00000136990.2	ENSMUSG00000087095.2	-	Emx2os	59425104	59458635	5023	4	antisense	198	2.00071	0.920139	1.12059	0.09205	0.590865
chr13	TCONS_01526117	XLOC_849817	+	-	67553346	67561220	254	3	lincRNA	74	0.756196	0	inf	0.09205	0.590865
chr14	TCONS_01832027	XLOC_1005359	+	-	55326762	55336746	1316	2	lincRNA	122	0.680482	0	inf	0.0931	0.594174
chr10	TCONS_00545696	XLOC_300259	+	-	7212292	7215247	572	2	lincRNA	88	0.939224	0.208714	2.16994	0.0943	0.597708
chr12	TCONS_01278301	XLOC_658406	+	-	25395915	25399021	664	4	lincRNA	100	0	0.530939	#NAME?	0.09455	0.598718
chr1	ENSMUST00000193261.1	ENSMUSG00000104145.1	+	RP23-44N5.3	137935189	137937346	2158	1	TEC	112	2.48477	4.8866	-0.975723	0.0946	0.598843
chr7	TCONS_05378270	XLOC_2936936	-	-	61910630	61929710	2813	7	lincRNA	88	0.834894	0.393449	1.08542	0.0956	0.601288
chr4	ENSMUST00000128591.1	ENSMUSG00000085020.1	-	2310081O03Rik	56220617	56224521	759	2	lincRNA	131	0.634985	0.104038	2.60962	0.0957	0.601573
chr11	TCONS_01167200	XLOC_546702	+	-	106500879	106503992	2922	2	anti-sense_lncRNA	122	2.99115	7.09904	-1.24692	0.0962	0.603298
chr2	ENSMUST00000190930.1	ENSMUSG00000099632.1	+	2900093K20Rik	163419795	163420361	567	1	antisense	136	4.82311	2.7397	0.815945	0.09735	0.606742
chr8	TCONS_05780436	XLOC_3036527	+	-	56724342	56736606	605	3	lincRNA	70	0.151452	0.734325	-2.27756	0.0975	0.60718
chr1	ENSMUST00000194886.1	ENSMUSG00000103067.1	+	RP24-181G14.2	7497968	7518149	2596	3	lincRNA	110	0.283716	0.563732	-0.990562	0.09785	0.608632
chr15	TCONS_02145209	XLOC_1134893	+	-	5587687	5594953	356	2	lincRNA	55	1.01467	0.274498	1.88615	0.0981	0.609306
chr17	ENSMUST00000191788.1	ENSMUSG00000103057.1	-	RP23-81C12.2	39843753	39844940	1188	1	TEC	344	1.26101	315.158	-7.96535	0.0991	0.612519
chr1	ENSMUST00000194600.1	ENSMUSG00000103291.1	+	RP24-92A2.1	106219314	106224265	4952	1	TEC	137	0.827726	0.275664	1.58624	0.09925	0.612719
chr14	TCONS_01896399	XLOC_1063680	-	-	24976128	24982683	769	2	lincRNA	84	0	1.74443	#NAME?	0.10135	0.619423
chr16	TCONS_02404220	XLOC_1356239	-	-	29938865	29946493	243	2	lincRNA	50	2.11395	0	inf	0.1018	0.620793
chr8	TCONS_06022511	XLOC_3057970	+	-	88480121	88485042	2233	3	lincRNA	177	0.571604	0.118042	2.27572	0.10205	0.621322
chr6	TCONS_04996813	XLOC_2632762	+	-	42486390	42521189	584	3	anti-sense_lncRNA	116	0.869866	0.281475	1.62778	0.10225	0.622042
chr12	TCONS_01417459	XLOC_794979	-	-	110277394	110280229	2479	3	anti-sense_lncRNA	330	0.045235	0.933503	-4.36714	0.104	0.627787
chr8	TCONS_05711891	XLOC_3012424	+	-	18989010	18998648	774	2	anti-sense_lncRNA	87	0.102321	0.449799	-2.13618	0.10515	0.631493
chr18	TCONS_02920518	XLOC_1548322	+	-	35875763	35877258	707	2	lincRNA	98	0.189779	0.631454	-1.73436	0.10665	0.63591
chr8	TCONS_05748645	XLOC_3023893	+	-	35723682	35724573	310	2	lincRNA	59	1.39103	0.390316	1.83344	0.10955	0.643661
chr13	TCONS_01529530	XLOC_869892	+	-	97559956	97565154	1546	2	lincRNA	96	0.782706	0.35581	1.13736	0.1098	0.644225
chr2	TCONS_03716677	XLOC_1946496	-	-	145316473	145323994	7401	2	intronic_lncRNA	122	0.581738	0.112058	2.37612	0.11	0.644506
chr19	TCONS_03118502	XLOC_1653210	+	-	4767808	4776663	6079	2	lincRNA	104	3.36064	2.47943	0.438728	0.11185	0.649196
chr3	TCONS_04136792	XLOC_2061216	+	-	123200945	123212234	7698	2	intronic_lncRNA	181	4.23468	1.27906	1.72717	0.1127	0.651531
chrY	TCONS_06738971	XLOC_3568521	+	-	90803355	90808412	2373	2	intronic_lncRNA	150	27.2854	17.16	0.66908	0.11305	0.652297
chr8	ENSMUST00000181096.1	ENSMUSG00000096952.1	-	Gm26572	121091628	121094858	3231	1	lincRNA	219	1.1622	0.734419	0.662187	0.1137	0.653722
chr2	TCONS_03310816	XLOC_1855073	-	-	5682093	5694488	5287	2	intronic_lncRNA	135	1.24762	0.576657	1.1134	0.1148	0.656765
chr3	ENSMUST00000195290.1	ENSMUSG00000103738.1	-	RP24-120B18.2	30501719	30503813	2095	1	TEC	133	5.637	1.28559	2.13249	0.11505	0.657245
chr1	ENSMUST00000193450.1	ENSMUSG00000104238.1	+	RP23-285G23.2	4496551	4499378	2828	1	processed_transcript	165	1.85711	0.285624	2.70087	0.11555	0.658619
chr18	ENSMUST00000067450.2	ENSMUSG00000041789.7	-	2700046A07Rik	62751674	62756315	2101	3	lincRNA	108	1.05045	2.01635	-0.94074	0.11605	0.660062
chr1	ENSMUST00000190783.1	ENSMUSG00000099553.1	-	Gm29538	88443969	88462608	471	3	lincRNA	83	1.24371	0.0717273	4.11599	0.1164	0.660497
chr16	TCONS_02394758	XLOC_1301213	+	-	39984386	40262621	696	2	lincRNA	149	1.07121	0.0390966	4.77605	0.1164	0.660497
chr15	ENSMUST00000176387.1	ENSMUSG00000093677.1	-	Gm20712	58780461	58781951	1491	1	sense_overlapping	116	0.822229	0.438506	0.906943	0.1165	0.660647
chr8	ENSMUST00000185635.1	ENSMUSG00000100510.2	-	AV026068	57314288	57320748	644	3	processed_transcript	91	3.86929	10.3955	-1.42582	0.1168	0.661212
chr3	ENSMUST00000182345.1	ENSMUSG00000098204.1	-	Gm26984	79673367	79676876	3510	1	sense_intronic	153	5.18374	1.81853	1.51122	0.11725	0.662131
chr13	ENSMUST00000154919.1	ENSMUSG00000086448.1	+	9330162012Rik	24937401	24941417	3836	2	processed_transcript	188	1.52942	0.613503	1.31784	0.1199	0.667835
chr13	TCONS_01784941	XLOC_964754	-	-	114773240	114788690	3185	3	lincRNA	166	0.941472	5.98e-05	13.9416	0.12075	0.668955
chr2	ENSMUST00000195253.1	ENSMUSG00000103885.1	+	RP23-446D4.12	14707665	14710338	2674	1	TEC	141	2.87601	1.37087	1.06898	0.12215	0.669612
chr5	ENSMUST00000143062.1	ENSMUSG00000085433.1	-	Gm16001	124111138	124112217	987	2	antisense	141	2.05253	0	inf	0.1227	0.669612
chrX	ENSMUST00000138943.3	ENSMUSG00000087396.3	-	4933407K13Rik	75706932	75764699	4364	11	processed_transcript	133	0.798624	0.386958	1.04534	0.12335	0.669612
chr12	TCONS_01232657	XLOC_689584	+	-	70969339	70973399	1101	2	lincRNA	105	0.729706	0.263639	1.46875	0.1224	0.669612
chr16	TCONS_02599454	XLOC_1337323	+	-	96504399	96510206	5706	2	intronic_lncRNA	170	3.23107	0.589375	2.45475	0.1234	0.669612
chr6	TCONS_04999387	XLOC_2652743	+	-	72783773	72786525	2547	2	intronic_lncRNA	142	0.957957	0.4491	1.09292	0.12415	0.669612
chr6	TCONS_05276958	XLOC_2669009	+	-	98229372	98266351	2164	7	anti-sense_lncRNA	148	0.716905	0	inf	0.12325	0.669612
chr7	TCONS_05343406	XLOC_2915639	-	-	29971276	29983892	567	2	lincRNA	94	0.945107	0.327397	1.52944	0.1227	0.669612
chr8	TCONS_05731494	XLOC_3108820	-	-	32714092	32721674	1053	2	intronic_lncRNA	59	1.12762	0	inf	0.12245	0.669612
chr17	TCONS_02659514	XLOC_1514162	-	-	85126495	85130621	4069	2	intronic_lncRNA	132	0.690697	0.356058	0.955939	0.12495	0.669645
chr7	TCONS_05348456	XLOC_2943670	-	-	70802047	70810575	752	2	lincRNA	85	0.285291	0.705006	-1.3052	0.12515	0.669645
chr17	ENSMUST00000105311.3	ENSMUSG00000072761.6	+	Gm6712	17316078	17319511	447	4	lincRNA	148	1.09107	0	inf	0.1259	0.669849
chr15	TCONS_02273210	XLOC_1222414	-	-	35204972	35295860	2042	3	lincRNA	93	0.625346	0.203879	1.61694	0.1259	0.669849
chr1	TCONS_00200864	XLOC_053109	+	-	40222493	40224340	1082	2	lincRNA	99	0.244931	0.542122	-1.14624	0.1268	0.670359
chr2	TCONS_03713940	XLOC_1900597	-	-	75451901	75557598	1006	7	lincRNA	138	1.17623	0	inf	0.1266	0.670359
chr3	TCONS_03840499	XLOC_2154164	-	-	101642578	101650776	774	3	lincRNA	84	0.461542	0	inf	0.1268	0.670359
chr6	TCONS_05057037	XLOC_2760398	-	-	93597428	93601826	819	2	lincRNA	105	0	0.622561	#NAME?	0.1266	0.670359
chr1	TCONS_00488964	XLOC_266183	-	-	161478938	161704656	4258	3	anti-sense_lncRNA	131	0.608596	0	inf	0.1274	0.671083
chr8	ENSMUST00000181638.1	ENSMUSG00000097910.1	+	5033428I22Rik	57332118	57340682	2040	5	lincRNA	156	0.667013	2.06163	-1.628	0.12785	0.671549
chr6	TCONS_05010734	XLOC_2733417	-	-	50881071	50882384	384	3	lincRNA	72	1.76138	0.591052	1.57535	0.12805	0.671611
chr5	ENSMUST00000146393.3	ENSMUSG00000046808.13	+	Atp10d	72280047	72298762	2484	6	processed_transcript	317	0.455193	0	inf	0.12825	0.671877
chr9	ENSMUST00000151676.1	ENSMUSG00000086918.1	+	4930429F24Rik	79793641	79803235	1520	3	processed_transcript	105	2.44953	1.56151	0.649566	0.1285	0.672403
chr16	TCONS_02400607	XLOC_1336686	+	-	93932464	93956905	563	2	anti-sense_lncRNA	129	0.955562	0.351336	1.4435	0.12895	0.673192
chr5	TCONS_04771066	XLOC_2470873	+	-	107055133	107078001	1105	3	lincRNA	87	0.545535	0	inf	0.12935	0.673716
chrX	ENSMUST00000181020.4	ENSMUSG00000097571.4	+	Jpx	103493558	103506425	3802	3	lincRNA	114	0.760688	0.358901	1.08372	0.1296	0.673919
GL456025.1	TCONS_00009246	XLOC_005611	+	-	37001	38515	579	3	lincRNA	121	1.20117	0.43402	1.46861	0.12955	0.673919
chr7	TCONS_05397404	XLOC_2845392	+	-	68978374	69062998	5461	6	lincRNA	138	1.01642	0.445049	1.19146	0.1295	0.673919
chr15	TCONS_02120083	XLOC_1136313	+	-	7442296	7446261	920	3	lincRNA	93	0.555325	0.235504	1.23758	0.1297	0.674297
chr13	ENSMUST00000148885.3	ENSMUSG00000085936.3	-	2610307P16Rik	28460778	28885620	1870	8	processed_transcript	154	0.608912	0	inf	0.12995	0.674781
chrX	ENSMUST00000124842.3	ENSMUSG00000085396.3	-	Firre	50555744	50635261	1145	7	processed_transcript	173	2.88244	0.678217	2.08747	0.1308	0.676321
chr6	ENSMUST00000188135.1	ENSMUSG00000101655.1	-	2310040G24Rik	86483376	86488204	527	2	lincRNA	113	0.66401	0	inf	0.13115	0.676787
chr7	TCONS_05375018	XLOC_2911736	-	-	24814343	24840987	843	2	lincRNA	90	0.324298	0.844217	-1.38029	0.1311	0.676787
chr2	ENSMUST00000131188.2	ENSMUSG00000086006.2	+	Gm13293	11339488	11344111	1615	4	lincRNA	107	0.474561	0.064946	2.86928	0.1319	0.67797
chr18	TCONS_02899080	XLOC_1537934	+	-	21578550	21628190	3493	5	anti-sense_lncRNA	117	0.887164	0.272176	1.70466	0.132	0.678167
chr1	TCONS_00102646	XLOC_069233	+	-	64649895	64653305	742	4	lincRNA	139	0.636165	0.241604	1.39675	0.1332	0.680446
chr1	ENSMUST00000097531.2	ENSMUSG00000073535.5	-	Gm5532	155520173	155527111	1751	2	lincRNA	176	0.266332	0.523153	-0.974006	0.1338	0.681717
chr4	ENSMUST00000193139.1	ENSMUSG00000104347.1	+	RP23-89L15.6	6378018	6378292	275	1	TEC	61	1.02486	0.826159	0.310933	0.13385	0.681761
chr17	ENSMUST00000163245.1	ENSMUSG00000092412.1	+	Gm20507	33630759	33645705	2860	10	processed_transcript	701	0.845306	0.375103	1.17219	0.1349	0.684818
chr2	ENSMUST00000135110.1	ENSMUSG00000085566.1	-	A730017L22Rik	130873059	130906396	2884	2	processed_transcript	298	0.717227	0.272525	1.39604	0.135	0.685044
chr11	ENSMUST00000146333.1	ENSMUSG00000087497.3	+	2810001G20Rik	64079582	64083259	959	3	antisense	73	0	0.486845	#NAME?	0.13525	0.68561
chr8	TCONS_05719294	XLOC_3055660	+	-	84894019	84900306	583	2	lincRNA	93	0.439917	0	inf	0.13595	0.687152
chr2	ENSMUST00000135433.3	ENSMUSG00000074813.8	-	Gm14005	128300733	128429323	699	3	processed_transcript	119	0.424797	2.27742	-2.42256	0.13635	0.687909
chr11	TCONS_01191858	XLOC_566402	-	-	16950217	16951113	808	2	lincRNA	78	0.764337	2.08676	-1.44898	0.13745	0.689661
chr11	ENSMUST00000147412.1	ENSMUSG00000086493.1	+	Gm12204	52000853	52001911	333	2	antisense	97	0.561368	0.440345	0.350313	0.13785	0.690408
chr4	TCONS_04197043	XLOC_2355793	-	-	88993879	89034489	2541	3	lincRNA	101	0.784729	0.0181296	5.43578	0.138	0.690565
chr9	TCONS_06084992	XLOC_3323582	-	-	88840668	88858798	285	4	anti-sense_lncRNA	71	2.66504	10.782	-2.0164	0.1381	0.690856
chr17	TCONS_02857904	XLOC_1515533	-	-	87455010	87459463	1383	3	lincRNA	123	0.21534	0.579342	-1.4278	0.1385	0.691459
chr2	ENSMUST00000126966.3	ENSMUSG00000086077.3	+	Gm14396	74695520	74697365	548	2	lincRNA	171	2.15424	1.10876	0.958225	0.13855	0.691569
chr4	ENSMUST00000144002.3	ENSMUSG00000085399.3	+	Foxd2os	114909257	114921967	1015	5	processed_transcript	146	0.210823	1.18021	-2.48493	0.13855	0.691569
chr2	ENSMUST00000193601.1	ENSMUSG00000104034.1	+	RP23-446D4.7	14673404	14674812	1409	1	TEC	112	5.05335	2.35647	1.10061	0.14035	0.695363
chr1	ENSMUST00000192658.1	ENSMUSG00000103983.1	-	RP23-395H6.2	171320601	171326177	5577	1	lincRNA	113	0.914544	0.605056	0.595982	0.14145	0.697947
chr1	TCONS_00202048	XLOC_056767	+	-	45289039	45292384	615	2	lincRNA	62	0.102625	0.65208	-2.66767	0.14145	0.697947
chr2	TCONS_03332579	XLOC_1969254	-	-	177172180	177173471	897	2	lincRNA	184	0.798158	0.37184	1.10199	0.14215	0.699136
chr8	ENSMUST00000186386.2	ENSMUSG00000100510.2	-	AV026068	57304265	57320859	802	6	processed_transcript	93	20.8612	30.7005	-0.557444	0.1427	0.700031
chr11	ENSMUST00000125653.1	ENSMUSG00000085072.1	-	Ict1os	115406586	115408314	1052	2	antisense	97	0	0.686312	#NAME?	0.14305	0.700984
chrY	TCONS_06738047	XLOC_3568922	-	-	90832208	90836976	4731	2	lincRNA	131	1.34546	0.934683	0.525552	0.1453	0.706239
chr5	ENSMUST00000124914.1	ENSMUSG00000087336.1	-	Gm15860	123334332	123344437	422	2	antisense	103	0.554131	0.087659	2.66025	0.14645	0.709112
chr5	TCONS_04815356	XLOC_2590747	-	-	137336359	137338342	1257	2	lincRNA	97	0.723085	0.386953	0.902006	0.1474	0.71138
chr15	TCONS_02352557	XLOC_1267073	-	-	97337343	97348209	1278	3	intronic_lncRNA	103	0.590865	0	inf	0.14785	0.711989
chr6	TCONS_05277675	XLOC_2683742	+	-	118802666	118809780	6354	2	intronic_lncRNA	187	1.17174	0.298374	1.97346	0.1489	0.714058
chr11	TCONS_00908749	XLOC_598685	-	-	63158752	63161271	2480	2	anti-sense_lncRNA	109	20.675	28.2898	-0.452396	0.1493	0.714556
chr5	ENSMUST00000124198.1	ENSMUSG00000086610.1	+	Gm15408	149006962	149012776	1379	4	lincRNA	122	1.17557	0.230483	2.35063	0.14955	0.71513
chr4	ENSMUST00000127391.1	ENSMUSG00000059027.10	-	9630013D21Rik	109652613	109654131	492	3	processed_transcript	56	0.828081	2.53287	-1.61293	0.1505	0.717243
chr1	TCONS_00066371	XLOC_133760	+	-	164631675	164636494	4717	2	lincRNA	133	0.611474	0.0203191	4.91139	0.15075	0.717747
chr10	TCONS_00566216	XLOC_401496	-	-	24126283	24132472	356	2	lincRNA	91	0.927413	0.149457	2.63348	0.1509	0.717943
chr12	ENSMUST00000177043.1	ENSMUSG00000093629.1	+	Prox2os	85086374	85088228	1133	2	antisense	132	1.19671	0.450158	1.41056	0.1515	0.719138
chr10	ENSMUST00000181906.1	ENSMUSG00000097164.1	-	Cep83os	94673493	94688613	4135	3	lincRNA	145	4.02439	2.3776	0.759266	0.15155	0.719203
chr13	ENSMUST00000038032.4	ENSMUSG00000038152.4	+	5033430I15Rik	45965253	45966508	729	2	lincRNA	146	1.19016	0.581197	1.03406	0.1522	0.720698
chr4	TCONS_04251935	XLOC_2275088	+	-	118547612	118548368	536	2	lincRNA	102	0.224727	1.29481	-2.52649	0.1522	0.720698
chr1	ENSMUST00000193962.1	ENSMUSG00000103006.1	+	RP23-71J17.5	160212943	160214816	1874	1	TEC	159	0.785856	1.25035	-0.669991	0.1524	0.721196
chr16	ENSMUST00000195541.1	ENSMUSG00000103049.1	+	RP24-252G15.3	77616311	77618334	2024	1	TEC	92	5.64701	2.45268	1.20313	0.15245	0.721216
chr3	ENSMUST00000194534.1	ENSMUSG00000104339.1	-	RP23-380F8.2	52057285	52064244	6960	1	TEC	126	0.991774	0.529515	0.905339	0.15285	0.721738
chr3	ENSMUST00000181813.1	ENSMUSG00000097583.1	-	6430590A07Rik	40885897	40894123	1032	3	lincRNA	97	2.986	1.39784	1.09501	0.15425	0.724168
chr13	TCONS_01537515	XLOC_911192	-	-	39182228	39198836	1171	2	lincRNA	108	0.526219	0.0398863	3.7217	0.15445	0.724248
chr6	TCONS_04975697	XLOC_2713817	-	-	22389639	22391795	1399	2	lincRNA	126	0.538204	0.0322926	4.05888	0.15445	0.724248
chr2	TCONS_03293913	XLOC_1778592	+	-	75777178	75777791	204	2	lincRNA	39	3.17103	0	inf	0.15495	0.725355
chr4	ENSMUST00000127752.1	ENSMUSG00000085724.1	+	Gm13096	152203926	152204467	251	2	sense_intronic	83	0.746307	0	inf	0.15525	0.726101
chr11	ENSMUST00000153599.1	ENSMUSG00000087692.1	+	Gm11940	99387340	99387897	417	2	antisense	78	0.555087	0	inf	0.15615	0.728011
chr15	ENSMUST00000178628.3	ENSMUSG00000075511.4	-	1700001L05Rik	83357526	83367282	1290	3	lincRNA	109	0.538998	0	inf	0.1564	0.728593
chr7	TCONS_05655488	XLOC_2846326	+	-	70389785	70403549	1908	4	lincRNA	111	0.516664	0	inf	0.15645	0.728654
chr1	ENSMUST00000181554.1	ENSMUSG00000097797.2	-	Gm26901	7349406	7397801	1193	3	lincRNA	103	0.552236	0.140159	1.97822	0.15725	0.730192
chr2	ENSMUST00000144661.1	ENSMUSG00000087594.1	+	BC039771	145675367	145714989	2753	2	processed_transcript	163	0.348049	0.617837	-0.827936	0.15725	0.730192
chr9	TCONS_06100639	XLOC_3244943	+	-	96525344	96527760	1092	3	anti-sense_lncRNA	110	0.589277	0.168275	1.80813	0.1584	0.731607
chr4	ENSMUST00000128000.3	ENSMUSG00000086290.4	+	Snhg12	132309629	132311024	585	4	lincRNA	118	1.26771	0	inf	0.1589	0.732618
chr14	TCONS_01894937	XLOC_1056913	-	-	15632391	15633295	233	2	lincRNA	47	0	0.621121	#NAME?	0.15945	0.733104
chr4	TCONS_04197042	XLOC_2355793	-	-	88993879	89034489	2546	3	lincRNA	98	3.21091	0.0179755	7.4808	0.16035	0.735124
chr3	ENSMUST00000194488.1	ENSMUSG00000103170.1	+	RP24-568B16.3	52198248	52200489	1934	2	lincRNA	101	0.468537	0.228726	1.03455	0.1641	0.741699
chr7	ENSMUST00000147173.1	ENSMUSG00000085995.1	+	Gm2788	48881300	48886608	1390	2	processed_transcript	107	0.332317	1.93426	-2.54115	0.16435	0.742185
chr15	TCONS_02352558	XLOC_1267073	-	-	97337343	97348209	1396	4	intronic_lncRNA	104	2.08882	0.144646	3.85209	0.1648	0.742624
chr6	ENSMUST00000159568.4	ENSMUSG00000090063.4	-	Dlx6os1	6820543	6869531	4248	2	antisense	93	0.490187	0.0389073	3.65522	0.16535	0.743635
chr18	TCONS_03041208	XLOC_1547291	+	-	33794902	33798589	3430	2	anti-sense_lncRNA	101	1.52723	2.46452	-0.690385	0.1668	0.746289
chr16	ENSMUST00000193537.1	ENSMUSG00000102854.1	+	RP24-252G15.5	77646340	77649426	3087	1	TEC	74	5.46254	3.02957	0.850459	0.167	0.746386
chr12	ENSMUST00000178129.1	ENSMUSG00000096751.3	-	Gm21971	102673017	102727333	2724	3	processed_transcript	205	1.30287	0.484622	1.42676	0.1678	0.747767
chr9	ENSMUST00000180723.3	ENSMUSG00000097073.3	-	9430037G07Rik	88595325	88599243	3177	5	lincRNA	92	0.454706	0.800975	-0.816822	0.16785	0.747956
chr2	TCONS_03717737	XLOC_1969532	-	-	177543466	177555837	541	2	lincRNA	84	10.7271	7.2334	0.568514	0.16815	0.748202
chr12	ENSMUST00000180800.1	ENSMUSG00000097121.1	+	D130020L05Rik	101082481	101088927	2431	2	lincRNA	459	3.50845	6.73579	-0.941011	0.1688	0.74959
chr10	ENSMUST00000181073.3	ENSMUSG00000097378.3	-	B230208H11Rik	12916648	12923100	1060	3	lincRNA	147	0.659791	0.206119	1.67853	0.16905	0.750027
chr7	TCONS_05596014	XLOC_2854207	+	-	81527633	81531690	1969	3	lincRNA	85	2.90878	1.59725	0.864822	0.1692	0.750356
chr16	ENSMUST00000181834.1	ENSMUSG00000097401.1	-	Gm26744	21843451	21845776	1731	2	lincRNA	135	0.765881	0.070296	3.44561	0.1693	0.750396
chr14	TCONS_02100909	XLOC_1063680	-	-	24976128	24982683	2813	3	lincRNA	175	0.0143139	1.29191	-6.49594	0.1694	0.750571
chr8	TCONS_05767722	XLOC_3135654	-	-	71753465	71755641	1280	3	lincRNA	131	0.575846	0.0463474	3.63512	0.1708	0.752907
chr1	ENSMUST00000193199.1	ENSMUSG00000104388.1	+	RP24-74O18.2	180357649	180364998	7350	1	TEC	206	1.00509	0.40909	1.29683	0.17135	0.753375
chr10	TCONS_00592217	XLOC_384136	+	-	127465525	127468786	2987	2	intronic_lncRNA	87	1.56214	0.810885	0.945958	0.17215	0.754914
chr8	TCONS_05723798	XLOC_3079187	+	-	117309244	117314494	5052	2	intronic_lncRNA	114	0.909393	0.432327	1.07278	0.17225	0.754984
chr8	TCONS_05767649	XLOC_3135675	-	-	71409590	71411093	1401	2	anti-sense_lncRNA	98	0.744054	1.55727	-1.06554	0.17245	0.755192
chr7	TCONS_05348815	XLOC_2945666	-	-	73202136	73238659	1410	4	lincRNA	121	0.490703	0.0974076	2.33274	0.17275	0.75587
chr16	ENSMUST00000194553.1	ENSMUSG00000090386.5	+	Mir99ahg	77593828	77596074	2247	1	processed_transcript	178	6.22586	3.20691	0.957089	0.17345	0.756558
chr5	ENSMUST00000181942.1	ENSMUSG00000097236.1	+	4831440E17Rik	25499067	25501541	1028	2	lincRNA	76	0.641021	0.326066	0.975209	0.17355	0.756661
chr8	TCONS_05783664	XLOC_3050435	+	-	77955698	78034498	624	2	lincRNA	60	0.245832	0.883483	-1.84553	0.17375	0.757199
chr5	TCONS_04606179	XLOC_2476326	+	-	114968814	114980879	1109	3	anti-sense_lncRNA	98	0.548338	0.0590996	3.21384	0.17385	0.757319
chrX	TCONS_06401641	XLOC_3381731	+	-	50537426	50549876	352	2	lincRNA	116	1.46412	0.46034	1.66926	0.17385	0.757319
chr3	TCONS_03837779	XLOC_2130999	-	-	65862403	65873953	6513	2	lincRNA	151	2.18682	0.0209876	6.70316	0.17405	0.757739
chr15	TCONS_02122567	XLOC_1154553	+	-	36376125	36377204	636	2	lincRNA	109	0.697395	0.266966	1.38532	0.1741	0.75779
chr7	TCONS_05346591	XLOC_2936936	-	-	61916022	61929620	2388	3	lincRNA	85	0.666674	0.298947	1.15709	0.1741	0.75779
chr1	TCONS_00285754	XLOC_037154	+	-	15896674	15900771	3987	2	lincRNA	177	0.445113	0.0181789	4.61383	0.1745	0.75853
chr5	TCONS_04571804	XLOC_2493602	+	-	140406931	140410583	478	2	lincRNA	113	3.58274	0.458507	2.96605	0.176	0.760607
chr5	ENSMUST00000180779.1	ENSMUSG00000097772.3	-	5430416N02Rik	100423652	100429516	3486	3	lincRNA	146	0.782362	1.81315	-1.21259	0.17685	0.761321
chr17	ENSMUST00000188481.1	ENSMUSG00000073374.3	+	C030034I22Rik	69417402	69421632	4231	1	lincRNA	113	0.368504	0.612695	-0.73349	0.1774	0.762098
chr16	ENSMUST00000180830.1	ENSMUSG00000097290.3	+	1300002E11Rik	21794392	21806123	3550	5	lincRNA	120	0.899154	0.475214	0.919989	0.17755	0.762377
chr11	TCONS_00913204	XLOC_617532	-	-	96136370	96141034	211	2	anti-sense_lncRNA	42	0.931361	0	inf	0.17815	0.763248
chr1	TCONS_00085743	XLOC_233158	-	-	113458870	113491290	3176	2	lincRNA	105	0.579353	0.0130012	5.47773	0.17865	0.763671
chr1	TCONS_00123916	XLOC_233158	-	-	113437393	113502011	2194	4	lincRNA	200	0.487657	0.0115157	5.4042	0.17865	0.763671
chr5	ENSMUST00000125010.2	ENSMUSG00000086054.2	+	Hnf1aos1	114969920	114998042	396	2	antisense	103	0.505828	0	inf	0.17895	0.76388
chr2	ENSMUST00000146110.1	ENSMUSG00000063751.6	-	Gm13939	109902396	109913319	1349	5	processed_transcript	94	0.483781	0.846558	-0.807254	0.1796	0.76448
chrY	TCONS_06738093	XLOC_3568521	+	-	90719831	90725442	1419	4	intronic_lncRNA	54	0.531012	0	inf	0.1797	0.764675
chr16	ENSMUST00000182748.3	ENSMUSG00000090386.5	+	Mir99ahg	77329328	77558428	3151	5	processed_transcript	95	4.05613	2.05995	0.977494	0.1798	0.764969
chr2	TCONS_03291504	XLOC_1767819	+	-	58629538	58633307	717	2	intronic_lncRNA	175	0.526989	0.0820876	2.68254	0.17995	0.764983
chr1	ENSMUST00000188329.1	ENSMUSG00000101414.1	+	Gm29101	91822515	91823985	1471	1	sense_intronic	101	1.71851	0.466347	1.88168	0.1801	0.765193
chr1	ENSMUST00000182819.3	ENSMUSG00000098234.3	-	Snhg6	9942023	9943223	816	3	lincRNA	68	7.14939	13.6806	-0.936242	0.1805	0.765676
chr4	TCONS_04294029	XLOC_2236202	+	-	57956631	57966954	766	2	lincRNA	76	0.523344	0.997712	-0.930866	0.181	0.766072
chr5	ENSMUST00000140646.1	ENSMUSG00000086291.1	-	Gm15513	34211810	34213802	1569	2	sense_intronic	125	0.641248	0.230596	1.47551	0.18155	0.766596
chr3	TCONS_03833914	XLOC_2102841	-	-	25099839	25107400	1140	2	lincRNA	98	0.677575	0.151937	2.1569	0.18225	0.76713
chr2	ENSMUST00000154065.1	ENSMUSG00000087129.1	-	Gm16316	163685004	163692279	3393	2	antisense	123	0.745658	0.0953963	2.96651	0.18285	0.767942
chr9	TCONS_06358977	XLOC_3266433	-	-	8711447	8752173	6194	3	lincRNA	168	0.51874	0.267773	0.954001	0.1829	0.767949
chr5	ENSMUST00000181574.1	ENSMUSG00000097180.1	+	2700038G22Rik	23850597	23854924	1261	4	lincRNA	105	1.45213	2.91316	-1.00442	0.18365	0.768284
chr5	TCONS_04641876	XLOC_2470873	+	-	107055133	107078001	1061	2	lincRNA	137	0.933463	0.16994	2.45756	0.18435	0.768793
chr1	TCONS_00058549	XLOC_082877	+	-	88652853	88657961	444	2	lincRNA	82	0.549223	0.0950067	2.53129	0.185	0.76959
chr7	ENSMUST00000180983.1	ENSMUSG00000097277.3	+	2900076A07Rik	81528777	81529590	598	2	lincRNA	81	0.632197	0	inf	0.1851	0.769618
chr3	ENSMUST00000185424.1	ENSMUSG00000054426.7	-	A930005H10Rik	115881583	115887952	433	2	processed_transcript	93	2.81757	0.728491	1.95147	0.18545	0.770103
chr7	ENSMUST00000181128.1	ENSMUSG00000097115.2	-	1810019N24Rik	12948592	12961768	1474	2	lincRNA	108	0.569667	0.975095	-0.775424	0.18555	0.770195
chr3	ENSMUST00000187055.1	ENSMUSG00000054426.7	-	A930005H10Rik	115881786	115888104	436	3	processed_transcript	93	0.835272	0	inf	0.1862	0.770818
chr16	TCONS_02624214	XLOC_1357320	-	-	31197731	31199225	246	2	intronic_lncRNA	62	0	1.84411	#NAME?	0.1865	0.771079
chr8	TCONS_05771490	XLOC_3168537	-	-	119659513	119664232	328	3	lincRNA	109	0.506017	0	inf	0.1869	0.771462
chr17	TCONS_02650678	XLOC_1469677	-	-	11971902	11976950	593	4	intronic_lncRNA	98	0.474775	0	inf	0.187	0.771478
chr6	TCONS_05110088	XLOC_2735076	-	-	53395502	53397779	2230	2	lincRNA	135	0.417356	0.166746	1.32363	0.18695	0.771478
chr13	TCONS_01574259	XLOC_824232	+	-	32465445	32493368	736	4	lincRNA	79	0.0878256	0.487065	-2.4714	0.1873	0.771633
chr18	ENSMUST00000184678.1	ENSMUSG00000098702.1	+	1500015A07Rik	61726433	61735917	890	2	antisense	176	0.600392	0	inf	0.18815	0.772498
chr7	TCONS_05348501	XLOC_2944182	-	-	71373079	71379925	876	3	lincRNA	88	0.587785	0.279544	1.07221	0.1882	0.77262
chr2	ENSMUST00000126967.1	ENSMUSG00000075514.4	+	Gm13375	20969054	20969997	854	2	antisense	122	1.16426	0.650121	0.840637	0.1886	0.773126
chr5	TCONS_04592592	XLOC_2592906	-	-	140589260	140592527	353	2	lincRNA	72	0.614783	0	inf	0.191	0.775898
chr6	TCONS_05002983	XLOC_2679696	+	-	112698074	112698403	216	2	lincRNA	53	1.45429	0	inf	0.1914	0.776149
chr12	TCONS_01226889	XLOC_656506	+	-	21417886	21419691	1103	4	lincRNA	103	1.71273	3.19332	-0.898764	0.19175	0.776466
chr1	ENSMUST00000182043.3	ENSMUSG00000098234.3	-	Snhg6	9942025	9942897	655	2	lincRNA	71	0.635473	0	inf	0.19195	0.776724
chr16	TCONS_02426508	XLOC_1393228	-	-	87240770	87246624	1765	3	lincRNA	101	0.309094	0.788481	-1.35103	0.1922	0.777227
chr14	ENSMUST00000193208.1	ENSMUSG00000097589.5	-	Dleu2	61627795	61631892	4098	1	processed_transcript	86	3.7957	6.17881	-0.702965	0.1928	0.77777
chr1	TCONS_00482102	XLOC_131694	+	-	161035161	161038037	689	5	lincRNA	73	0	1.35204	#NAME?	0.19275	0.77777
chr4	ENSMUST00000142137.1	ENSMUSG00000086027.1	+	Gm11250	72168768	72169449	306	2	antisense	56	0	0.625924	#NAME?	0.193	0.777888
chr7	ENSMUST00000188976.1	ENSMUSG00000100826.2	-	D7Ertd715e	59969577	59974431	2193	3	processed_transcript	127	2.17536	1.24462	0.80555	0.1936	0.778847
chr13	ENSMUST00000148743.1	ENSMUSG00000085016.1	-	Gm11335	23527011	23530943	1080	2	processed_transcript	68	0.570291	0.288876	0.98125	0.19365	0.778921
chrX	TCONS_06469388	XLOC_3470495	-	-	19160633	19237850	6661	4	lincRNA	117	1.2766	0.713347	0.83963	0.19375	0.778969
chr1	TCONS_00117499	XLOC_178453	-	-	30633667	30650661	496	2	lincRNA	51	0.270875	0.731565	-1.43336	0.19445	0.779288
chr14	TCONS_01852618	XLOC_1114434	-	-	103981515	104027077	257	2	lincRNA	52	0.678771	0	inf	0.19455	0.779342
chr1	TCONS_00091974	XLOC_266183	-	-	161630070	161632842	2663	2	lincRNA	88	0.801036	0.106403	2.91233	0.19465	0.779395
chr2	ENSMUST00000151229.1	ENSMUSG00000085201.1	+	Nr6a1os	38823341	38852370	525	3	antisense	83	2.88403	0.495172	2.54209	0.19485	0.77966
chr3	TCONS_03812151	XLOC_2154164	-	-	101634433	101650871	559	3	lincRNA	115	0.554935	0.064351	3.10828	0.196	0.780443
chr1	TCONS_00072214	XLOC_157697	-	-	4368088	4369922	337	2	intronic_lncRNA	63	0.43106	0	inf	0.19625	0.78079
chr7	ENSMUST00000189966.2	ENSMUSG00000100005.2	+	B130024G19Rik	70365159	70411142	2032	11	processed_transcript	111	3.86506	1.07453	1.84679	0.1973	0.781354
chr7	TCONS_05342179	XLOC_2911656	-	-	24637212	24638116	248	2	anti-sense_lncRNA	82	0.784469	0	inf	0.19815	0.782497
chr13	TCONS_01553742	XLOC_844897	+	-	59876063	59946673	585	2	lincRNA	96	11.6635	8.2431	0.500737	0.19865	0.78318
chr1	TCONS_00122495	XLOC_217233	-	-	90903483	90904032	344	2	lincRNA	112	0.148744	0.595244	-2.00065	0.1991	0.783331
chr16	TCONS_02415160	XLOC_1295621	+	-	30793627	30796299	357	2	lincRNA	83	0.431527	0	inf	0.2018	0.78546
chr15	TCONS_02131443	XLOC_1201488	+	-	102657469	102660334	1090	2	lincRNA	91	0.841877	0.489635	0.781904	0.2021	0.785803
chr3	TCONS_04142131	XLOC_1999568	+	-	29890910	29911492	5927	4	lincRNA	181	0.79511	1.35386	-0.767848	0.2023	0.785923
chr12	ENSMUST00000180988.1	ENSMUSG00000097832.1	-	Gm26912	110842276	110845216	1483	2	lincRNA	111	0.481661	0.214055	1.17004	0.20265	0.785965
chr11	TCONS_00959096	XLOC_539506	+	-	95869893	95874737	338	2	anti-sense_lncRNA	95	0	0.790625	#NAME?	0.20305	0.786314
chr2	TCONS_03311483	XLOC_1859014	-	-	11331978	11334688	2297	2	lincRNA	91	0.753542	1.33e-05	15.7917	0.2048	0.787413
chr12	ENSMUST00000148740.3	ENSMUSG00000052125.12	-	F730043M19Rik	33133054	33147586	3312	5	processed_transcript	158	0.257384	0.437696	-0.766009	0.20535	0.787538
chr19	TCONS_03264001	XLOC_1712414	-	-	38364371	38373797	3764	2	lincRNA	114	1.05708	0.39355	1.42546	0.2056	0.787704
chr7	TCONS_05343594	XLOC_2916108	-	-	30544434	30545929	1224	2	intronic_lncRNA	109	0.865023	0.289533	1.57901	0.20565	0.787712
chr14	TCONS_02100321	XLOC_1044008	+	-	115042756	115051622	7696	3	lincRNA	160	0.192754	1.18612	-2.62142	0.2057	0.787843
chr1	TCONS_00121316	XLOC_206328	-	-	75456751	75459344	241	2	intronic_lncRNA	72	0	1.05703	#NAME?	0.20615	0.788163
chr16	ENSMUST00000193546.1	ENSMUSG00000096870.2	+	Gm21816	77400030	77403135	3106	1	TEC	174	1.72066	0.491622	1.80734	0.207	0.788488
chr7	TCONS_05348178	XLOC_2942481	-	-	69391466	69490882	1538	8	lincRNA	78	0.840465	0.371345	1.17843	0.2069	0.788488
chr11	ENSMUST00000140069.1	ENSMUSG00000087165.3	-	2010001A14Rik	57795606	57801398	502	3	processed_transcript	92	1.26045	0.385914	1.70758	0.20805	0.789165
chr13	TCONS_01525614	XLOC_847439	+	-	63141943	63145392	252	2	intronic_lncRNA	80	1.81224	0	inf	0.2083	0.789165
chrX	ENSMUST00000143999.3	ENSMUSG00000085396.3	-	Firre	50615395	50635321	720	5	processed_transcript	136	6.39711	2.53886	1.33324	0.2095	0.789713
chr11	ENSMUST00000128960.1	ENSMUSG00000085208.3	+	Brip1os	86201370	86211192	4423	2	antisense	289	16.2119	25.1054	-0.630943	0.20955	0.789721
chr12	TCONS_01238525	XLOC_712942	+	-	105513398	105515372	1492	3	lincRNA	133	0.639795	0.277615	1.20452	0.2096	0.789737
chr8	ENSMUST00000185793.2	ENSMUSG00000100510.2	-	AV026068	57304265	57320404	486	3	processed_transcript	97	2.46854	8.58525	-1.7982	0.2097	0.789745
chr18	ENSMUST00000180850.1	ENSMUSG00000097888.1	-	Gm26682	5162880	5165731	1729	3	lincRNA	128	0.101783	0.452687	-2.15302	0.2103	0.790448
chr16	ENSMUST00000180967.1	ENSMUSG00000097768.1	-	2310043M15Rik	93792150	93794888	1553	2	lincRNA	138	3.92486	1.78353	1.1379	0.21055	0.790652
chr2	TCONS_03324426	XLOC_1929272	-	-	118837446	118861851	1072	2	lincRNA	91	0.492575	0.0628663	2.96999	0.21065	0.790652
chr4	TCONS_04183599	XLOC_2275837	+	-	119658539	119663610	2036	6	anti-sense_lncRNA	173	1.30629	0.320705	2.02615	0.21055	0.790652
chr6	ENSMUST00000130875.3	ENSMUSG00000073155.8	+	1810058I24Rik	35252716	35261637	690	4	lincRNA	102	16.7988	11.3712	0.562973	0.2118	0.791815
chr14	TCONS_01841401	XLOC_1056913	-	-	15631618	15632585	399	2	lincRNA	59	0.429699	0	inf	0.21205	0.791964
chr3	ENSMUST00000181837.1	ENSMUSG00000096935.1	-	1700113A16Rik	88171560	88177785	983	3	lincRNA	102	2.52774	1.04387	1.27591	0.2121	0.791972
chr15	ENSMUST00000174002.1	ENSMUSG00000092495.1	+	Gm20405	65857869	65858356	229	2	processed_transcript	45	0	0.677933	#NAME?	0.21255	0.792268
chr13	TCONS_01580504	XLOC_851664	+	-	70741224	70745196	2430	3	intronic_lncRNA	124	0.19698	0.936238	-2.24883	0.2128	0.792268
chr2	TCONS_03403120	XLOC_1866665	-	-	22874035	22893367	298	2	anti-sense_lncRNA	69	0	0.875868	#NAME?	0.2129	0.792268
chr2	TCONS_03512161	XLOC_1971758	-	-	180380818	180383625	948	4	lincRNA	149	0.987998	0.331108	1.57721	0.2129	0.792268
chr4	TCONS_04276890	XLOC_2385289	-	-	137164727	137165148	253	2	lincRNA	77	0	0.427163	#NAME?	0.21295	0.792268
chr11	ENSMUST00000145489.1	ENSMUSG00000084896.1	-	Gm11632	98084457	98085424	674	2	processed_transcript	90	0.464966	0	inf	0.21375	0.793046
chr8	ENSMUST00000161007.1	ENSMUSG00000090108.1	+	Gm15717	69110471	69111244	346	2	antisense	43	0.422262	0	inf	0.2156	0.793647
chrX	ENSMUST00000136518.3	ENSMUSG00000085396.3	-	Firre	50615449	50635311	715	5	processed_transcript	117	3.9651	0.739256	2.42321	0.21585	0.793647
chrX	ENSMUST00000145250.1	ENSMUSG00000086629.3	+	2810403D21Rik	108834664	108839502	3347	2	processed_transcript	94	0.573812	0.293411	0.967654	0.21635	0.793647
chr8	TCONS_05738337	XLOC_3135565	-	-	71162163	71206910	6483	4	lincRNA	110	1.40066	4.88e-05	14.8077	0.2157	0.793647
chr13	ENSMUST00000181988.1	ENSMUSG00000098220.1	-	Gm27031	95954594	95957171	2578	1	lincRNA	132	0.346895	0.543364	-0.647422	0.2171	0.794308
chr1	ENSMUST00000193365.1	ENSMUSG00000102669.1	+	RP24-294P1.1	181653379	181678008	802	4	lincRNA	98	0.867568	0	inf	0.2185	0.794524
chr2	ENSMUST00000125413.1	ENSMUSG00000086382.1	+	Chrna1os	73584850	73589187	680	2	antisense	101	0.440987	0.0540244	3.02905	0.2184	0.794524
chr19	TCONS_03120340	XLOC_1660987	+	-	16084264	16090541	671	4	lincRNA	82	0.530627	0.123534	2.10279	0.2182	0.794524
chr9	TCONS_06165325	XLOC_3208762	+	-	41474858	41542971	2525	4	lincRNA	130	2.43261	0.93644	1.37725	0.2185	0.794524
chr6	ENSMUST00000063376.5	ENSMUSG00000051844.9	+	B230319C09Rik	83441755	83448322	1689	3	processed_transcript	134	1.97298	0.676533	1.54414	0.2186	0.794538
chr1	ENSMUST00000193617.1	ENSMUSG00000102380.1	-	RP23-393C3.4	134096405	134099159	2755	1	TEC	163	0.472603	0.299436	0.658381	0.2189	0.794584
chr14	TCONS_01896403	XLOC_1063680	-	-	24978987	24982665	3357	2	lincRNA	168	0.0236931	1.69078	-6.15708	0.21935	0.794957
chr1	TCONS_00484501	XLOC_162406	-	-	9941447	9944026	1111	3	lincRNA	68	1.49663	5.68762	-1.92611	0.2194	0.794993
chr14	ENSMUST00000183304.1	ENSMUSG00000098088.1	+	Gm26916	61629484	61630414	352	2	lincRNA	62	0	0.692089	#NAME?	0.21975	0.79529
chr18	ENSMUST00000174338.1	ENSMUSG00000092569.1	-	Gm20544	75365332	75367088	690	2	processed_transcript	78	0.230147	0.705887	-1.61688	0.21975	0.79529
chr3	ENSMUST00000181368.1	ENSMUSG00000097143.1	-	Gm17608	97284908	97297778	1536	2	lincRNA	67	1.25517	0.547765	1.19625	0.21975	0.79529
chr1	TCONS_00487528	XLOC_228319	-	-	106602010	106606787	4744	2	intronic_lncRNA	106	1.06974	0.456729	1.22784	0.21975	0.79529
chr6	ENSMUST00000155906.1	ENSMUSG00000044867.4	-	Gimap1os	48738346	48740621	1722	2	antisense	128	0.29534	0.933644	-1.66049	0.2216	0.796104
chr5	TCONS_04743563	XLOC_2598975	-	-	148990815	148995203	3947	2	lincRNA	114	1.08696	0.654603	0.731613	0.222	0.796423
chr8	TCONS_05738336	XLOC_3135565	-	-	71162163	71170630	6321	2	lincRNA	110	0.66528	0.011194	5.89316	0.22205	0.796516
chr4	ENSMUST00000151374.1	ENSMUSG00000085241.3	-	Snhg3	132351934	132353633	426	3	processed_transcript	75	0.670753	1.40434	-1.06604	0.2235	0.798084
chr10	TCONS_00614167	XLOC_338217	+	-	63131135	63173993	228	2	anti-sense_lncRNA	50	0	0.693462	#NAME?	0.22375	0.798262
chr10	ENSMUST00000174141.3	ENSMUSG00000092384.3	-	Gm4189	127289696	127290724	418	2	processed_transcript	87	0.588018	0	inf	0.22485	0.799202
chr11	ENSMUST00000145570.3	ENSMUSG00000056032.8	+	BC018473	116752349	116755842	1136	4	antisense	128	1.65719	0.696386	1.25078	0.2259	0.799905
chr8	ENSMUST00000159364.1	ENSMUSG00000089665.1	-	Fcor	3671188	3672336	366	2	antisense	97	2.45741	4.17347	-0.764108	0.22645	0.800163
chr13	ENSMUST00000181570.1	ENSMUSG00000097715.1	-	Gpr137b-ps	12619084	12650297	2997	5	lincRNA	215	0.77141	0.524157	0.5575	0.22685	0.800246
chr9	ENSMUST00000182232.3	ENSMUSG00000097195.4	-	Snhg5	88521050	88522929	781	6	processed_transcript	107	0	0.474377	#NAME?	0.2278	0.800657
chr16	ENSMUST00000191816.1	ENSMUSG00000103851.1	+	RP23-65G17.3	77561650	77564765	3116	1	TEC	93	2.53866	1.14224	1.1522	0.2281	0.800657
chr1	ENSMUST00000127328.1	ENSMUSG00000085125.3	-	Gm16070	17692904	17727646	5210	5	antisense	130	0.631187	0.169137	1.89988	0.22725	0.800657
chr1	ENSMUST00000187295.1	ENSMUSG00000102009.2	-	4933400F21Rik	89677487	89683894	2633	4	processed_transcript	158	1.52406	0.495347	1.62141	0.2276	0.800657
chr10	TCONS_00787630	XLOC_342225	+	-	67587904	67594260	727	5	lincRNA	118	0.102893	0.563084	-2.4522	0.22835	0.800657
chr8	TCONS_05819245	XLOC_3013116	+	-	20013885	20017633	2888	2	lincRNA	191	1.17087	0.821497	0.51126	0.22885	0.801246
chr5	TCONS_04612779	XLOC_2522247	-	-	36698251	36713365	1127	3	lincRNA	115	0.784259	0.470051	0.738512	0.2291	0.801356
chr14	TCONS_01865793	XLOC_1055190	-	-	13519818	13562861	251	2	intronic_lncRNA	61	0.699098	0	inf	0.2293	0.801527
chr3	ENSMUST00000192320.1	ENSMUSG00000102460.1	-	RP23-95I4.3	30225573	30227694	2122	1	TEC	148	3.68001	1.03286	1.83307	0.23055	0.802429
chr13	TCONS_01568385	XLOC_960181	-	-	107840157	107851919	5228	2	intronic_lncRNA	132	2.14092	1.41173	0.600768	0.23055	0.802429
chr1	TCONS_00487499	XLOC_223759	-	-	100226206	100231905	396	2	intronic_lncRNA	104	11.1379	15.811	-0.505454	0.23125	0.802771
chr4	TCONS_04226407	XLOC_2352924	-	-	84075534	84088384	1680	2	lincRNA	120	0.507283	0.301521	0.750532	0.23185	0.803084
chr10	TCONS_00560779	XLOC_378309	+	-	119698637	119701910	478	2	intronic_lncRNA	155	0.451205	0	inf	0.23215	0.803139
chr1	TCONS_00482094	XLOC_131694	+	-	161035161	161038037	882	4	lincRNA	73	0.0635854	9.83765	-7.27347	0.23255	0.803245
chr10	TCONS_00755702	XLOC_435862	-	-	74334103	74365721	215	3	anti-sense_lncRNA	63	0.746884	0	inf	0.2334	0.804319
chr17	TCONS_02655844	XLOC_1494907	-	-	56551147	56553942	2344	2	lincRNA	180	0.680705	0.0211517	5.00819	0.2337	0.804372
chr19	ENSMUST00000156285.1	ENSMUSG00000086107.1	-	Gm16312	4000758	4001232	362	2	antisense	62	0	0.431533	#NAME?	0.23385	0.80452
chr5	TCONS_04576116	XLOC_2513774	-	-	23698431	23700083	937	2	lincRNA	73	6.50345	8.72255	-0.423545	0.2339	0.804561
chr17	ENSMUST00000084298.5	ENSMUSG00000066057.6	-	Gm1976	94761250	94764541	387	2	lincRNA	128	0	0.952068	#NAME?	0.23425	0.804805
chr8	TCONS_05725101	XLOC_3082496	+	-	122444064	122446470	2325	2	lincRNA	153	1.56073	1.10989	0.491803	0.23485	0.805194
chr3	ENSMUST00000192502.1	ENSMUSG00000103440.1	-	RP23-251B16.1	65863269	65864829	1561	1	TEC	103	0.819413	0.0242976	5.0757	0.2353	0.805449
chr1	ENSMUST00000193770.1	ENSMUSG00000104118.1	+	RP23-393I12.1	137909291	137913158	3868	1	TEC	100	1.87622	2.89425	-0.625361	0.2362	0.805588
chr18	ENSMUST00000179771.1	ENSMUSG00000095438.1	-	Gm21747	10781723	10785883	395	2	antisense	67	0.206026	0.41884	-1.02357	0.2361	0.805588
chr1	ENSMUST00000186325.1	ENSMUSG00000087213.2	-	2810408I11Rik	64689124	64690628	1505	1	processed_transcript	152	0.24331	0.579318	-1.25156	0.23595	0.805588
chr4	ENSMUST00000148576.1	ENSMUSG00000086103.1	-	Gm11832	11611139	11615007	432	3	antisense	108	0	0.451527	#NAME?	0.2368	0.805595
chr12	TCONS_01482213	XLOC_660797	+	-	28852127	28856017	3274	2	intronic_lncRNA	145	0.933525	0.432842	1.10885	0.23655	0.805595
chr11	ENSMUST00000143291.1	ENSMUSG00000087404.1	+	Gm11752	119220160	119222473	510	2	lincRNA	136	0.533705	0	inf	0.23705	0.805785
chr2	ENSMUST00000125345.1	ENSMUSG00000073236.4	-	2500004C02Rik	153342515	153343221	402	2	processed_transcript	101	0	0.50878	#NAME?	0.2378	0.806478
chr7	ENSMUST00000195039.1	ENSMUSG00000102516.1	+	RP24-142E6.4	36721846	36725853	4008	1	TEC	120	1.89587	0.970359	0.966271	0.2382	0.806619
chr10	TCONS_00592120	XLOC_383945	+	-	127070474	127074641	1224	3	lincRNA	100	1.19546	0.594202	1.00854	0.2387	0.806955
chr7	TCONS_05431284	XLOC_2984675	-	-	130611935	130618792	301	2	intronic_lncRNA	66	0	0.656848	#NAME?	0.2388	0.807072
chr4	TCONS_04513442	XLOC_2225894	+	-	43454242	43457815	205	2	anti-sense_lncRNA	68	1.00025	0	inf	0.23965	0.807986
chr2	ENSMUST00000151051.1	ENSMUSG00000086652.1	-	Gm14029	129182482	129183947	1348	2	antisense	106	0.331747	0.557526	-0.748956	0.24	0.807996
chrX	ENSMUST00000130744.3	ENSMUSG00000087396.3	-	4933407K13Rik	75725465	75764699	3369	9	processed_transcript	94	2.4173	1.78964	0.433723	0.24015	0.807996
chr18	TCONS_02883200	XLOC_1573365	+	-	71328165	71330398	1098	2	intronic_lncRNA	93	0.788782	0.0215669	5.19273	0.2401	0.807996
chr3	TCONS_03831765	XLOC_2081603	+	-	153077910	153146078	2327	3	lincRNA	132	2.10354	0.562294	1.90342	0.24025	0.808027
chr10	TCONS_00633131	XLOC_415446	-	-	44418427	44432436	2279	4	lincRNA	145	0.0128064	0.514292	-5.32765	0.24085	0.808345
chr4	ENSMUST00000195694.1	ENSMUSG00000103183.1	-	RP23-118E21.11	156018556	156022660	4105	1	TEC	141	0.785496	0.424391	0.888208	0.241	0.808351
chr2	TCONS_03342746	XLOC_1789280	+	-	92371589	92372101	304	2	anti-sense_lncRNA	57	0.541943	0	inf	0.24095	0.808351
chr13	TCONS_01651215	XLOC_930597	-	-	64275440	64289315	454	2	lincRNA	90	1.07219	0.488674	1.13362	0.24115	0.808444
chr9	TCONS_06106650	XLOC_3290717	-	-	41154508	41155054	220	2	intronic_lncRNA	51	3.36095	0	inf	0.24145	0.808655
chr1	TCONS_00145563	XLOC_083921	+	-	90154510	90159188	240	2	lincRNA	79	0	0.53879	#NAME?	0.24155	0.808716
chr4	ENSMUST00000149084.1	ENSMUSG00000086150.1	-	Bach2os	32565639	32571708	234	2	antisense	78	0.477727	0	inf	0.242	0.808854
chr18	TCONS_02889157	XLOC_1609722	-	-	35117463	35118784	1127	2	lincRNA	119	0.52408	0.00120914	8.75967	0.24185	0.808854
chr2	TCONS_03713948	XLOC_1900597	-	-	75451901	75557598	1109	8	lincRNA	160	0.00134547	0.658828	-8.93565	0.2421	0.808915
chr11	TCONS_00969590	XLOC_578881	-	-	33505842	33506285	237	2	intronic_lncRNA	48	0	1.51295	#NAME?	0.24225	0.809089
chr17	TCONS_02744296	XLOC_1512703	-	-	83097413	83108213	1509	5	lincRNA	121	0.153017	0.991176	-2.69545	0.2423	0.809119
chr13	ENSMUST00000143260.1	ENSMUSG00000074863.4	-	Gm5665	62699406	62726689	2509	5	lincRNA	427	0.675507	0.429597	0.652987	0.24255	0.809135
chr15	ENSMUST00000194753.1	ENSMUSG00000103674.1	+	RP23-463E8.1	85655666	85659003	3338	1	TEC	181	2.29858	0.979356	1.23084	0.2429	0.8092
chr15	TCONS_02135198	XLOC_1224641	-	-	38184035	38186709	747	2	lincRNA	72	0.667552	0.352396	0.921683	0.24295	0.8092
chr4	TCONS_04220361	XLOC_2295521	+	-	154160929	154163117	234	2	intronic_lncRNA	78	0.477715	0	inf	0.24295	0.8092
chr7	TCONS_05339900	XLOC_2898229	+	-	143628049	143629403	416	2	lincRNA	58	1.11534	0.502634	1.14991	0.2428	0.8092
chrX	ENSMUST00000144774.1	ENSMUSG00000087174.3	-	5530601H04Rik	105075026	105075791	247	2	processed_transcript	82	0	0.47339	#NAME?	0.24355	0.809524
chr2	TCONS_03363362	XLOC_1926765	-	-	115773540	115776614	214	2	intronic_lncRNA	49	0.767423	0	inf	0.24345	0.809524
chr1	TCONS_00104033	XLOC_081408	+	-	85928561	85930477	539	2	lincRNA	92	0.779562	0.354571	1.13659	0.24365	0.809611
chr2	ENSMUST00000127350.1	ENSMUSG00000086454.3	+	4930500J02Rik	104559192	104568129	536	3	processed_transcript	52	0.841372	0.00474857	7.46911	0.24465	0.809705
chr8	TCONS_05715233	XLOC_3037104	+	-	57331718	57345902	1346	3	lincRNA	119	1.10507	2.58581	-1.22647	0.2439	0.809705
chr19	ENSMUST00000137184.1	ENSMUSG00000052188.6	-	Gm14964	6530789	6531788	519	2	antisense	129	2.88092	1.15633	1.31697	0.2456	0.809768
chr11	ENSMUST00000122837.1	ENSMUSG00000085143.1	+	Gm11520	95310429	95324496	630	3	antisense	101	0.198121	0.601127	-1.60129	0.24505	0.809768
chr15	TCONS_02376281	XLOC_1268876	-	-	99702629	99703293	214	2	anti-sense_lncRNA	70	0	0.987567	#NAME?	0.2461	0.809768
chr17	TCONS_02795207	XLOC_1413331	+	-	15527369	15535672	2104	2	lincRNA	111	1.26251	0.880696	0.519575	0.2453	0.809768
chr19	TCONS_03268863	XLOC_1698353	-	-	17688590	17694593	5748	2	intronic_lncRNA	159	2.99699	6.08426	-1.02157	0.24605	0.809768
chr2	TCONS_03293844	XLOC_1778312	+	-	75360099	75365087	478	3	lincRNA	97	1.05589	0.0832768	3.6644	0.24545	0.809768
chr8	TCONS_05716147	XLOC_3044615	+	-	69555084	69561930	863	2	lincRNA	93	2.16231	1.43794	0.588566	0.24565	0.809768
chr3	ENSMUST00000192263.1	ENSMUSG00000103428.1	+	RP23-275B16.1	73066316	73194812	428	2	lincRNA	48	2.24449	0.315447	2.83092	0.24685	0.809832
chr16	ENSMUST00000141172.1	ENSMUSG00000086550.1	+	Pla2g10os	13729836	13737580	174	2	antisense	58	30.5546	0	inf	0.2475	0.809832
chr19	ENSMUST00000172812.2	ENSMUSG00000092341.2	-	Malat1	5795690	5802672	6983	1	lincRNA	122	2930.53	1809.74	0.695377	0.2473	0.809832
chr8	ENSMUST00000182352.1	ENSMUSG00000098184.1	-	Gm27011	121949674	121950645	972	1	antisense	107	1.28025	0.0298062	5.42467	0.2473	0.809832
chr5	ENSMUST00000181101.1	ENSMUSG00000097140.1	+	Gm26779	109886231	109891137	551	2	lincRNA	67	1.0345	0.518844	0.995563	0.2471	0.809832
chr17	TCONS_02675341	XLOC_1499194	-	-	62846100	62850894	4581	2	intronic_lncRNA	132	1.95256	1.37159	0.509513	0.24695	0.809832
chr18	TCONS_03099628	XLOC_1541584	+	-	26007205	26022504	506	2	lincRNA	101	0.0696825	0.758865	-3.44498	0.2466	0.809832
chr19	TCONS_03162294	XLOC_1712022	-	-	37785663	37790946	698	2	lincRNA	111	0.0376208	1.17118	-4.96029	0.2477	0.809832
chr5	TCONS_04621325	XLOC_2583621	-	-	127672024	127697934	231	2	anti-sense_lncRNA	45	0.508667	0	inf	0.2464	0.809832
chr8	TCONS_05731775	XLOC_3109094	-	-	32972871	32998336	560	2	lincRNA	93	1.19762	1.03e-06	20.1439	0.24745	0.809832
chrX	TCONS_06408911	XLOC_3436832	+	-	135980266	135982638	756	3	lincRNA	67	0.129879	0.444626	-1.77542	0.24775	0.809832
chr1	ENSMUST00000195813.1	ENSMUSG00000103056.1	-	RP24-275B23.1	186112181	186112373	193	1	TEC	34	1.5196	0	inf	0.24815	0.809873
chr3	ENSMUST00000193929.1	ENSMUSG00000104281.1	-	RP23-264F2.2	50679698	50683401	3704	1	TEC	132	0.508251	0.00552065	6.52456	0.2481	0.809873
chr1	ENSMUST00000194375.1	ENSMUSG00000073478.6	+	D730003I15Rik	191224474	191226140	1667	1	lincRNA	149	1.03508	0.637363	0.69955	0.248	0.809873
chr17	TCONS_02647994	XLOC_1455567	+	-	83268625	83270248	741	2	lincRNA	120	0.600405	0.0851871	2.81723	0.24815	0.809873
chr5	TCONS_04560598	XLOC_2436007	+	-	54376959	54378959	1471	3	lincRNA	90	0.712659	0.0152306	5.54817	0.2481	0.809873
chr8	TCONS_05766234	XLOC_3128521	-	-	61115676	61132585	2777	3	anti-sense_lncRNA	122	0.6039	0.015024	5.32897	0.24845	0.809873
chr2	ENSMUST00000191894.1	ENSMUSG00000102553.1	-	RP23-334M9.3	14016086	14020049	3964	1	TEC	99	1.17934	0.86098	0.453922	0.2496	0.810575
chr2	TCONS_03319280	XLOC_1898229	-	-	71686478	71710945	274	3	lincRNA	57	2.71572	0.261124	3.37853	0.2498	0.810829
chr17	TCONS_02845555	XLOC_1513072	-	-	83555558	83564937	1777	6	lincRNA	118	0.819456	4.88e-06	17.3585	0.2499	0.810861
chr14	ENSMUST00000160117.1	ENSMUSG00000089707.1	-	Slain1os	103692983	103699442	3101	3	antisense	110	0.528755	0.158354	1.73945	0.25025	0.810903
chr1	TCONS_00151599	XLOC_114616	+	-	133977537	133981651	1653	2	lincRNA	112	0.343462	0.556	-0.694935	0.2502	0.810903
chr6	ENSMUST00000144232.3	ENSMUSG00000086212.3	-	Mkln1os	31366885	31398773	964	3	processed_transcript	98	0.785454	0.434008	0.855806	0.2505	0.811156
chr4	ENSMUST00000181475.1	ENSMUSG00000097123.1	-	Gm6297	40720154	40722398	2146	2	lincRNA	164	1.21304	0.568636	1.09305	0.2507	0.811355
chr14	ENSMUST00000144926.1	ENSMUSG00000085615.2	-	A330035P11Rik	122103430	122106953	3074	3	processed_transcript	108	0.489867	0.271736	0.850183	0.252	0.812085
chr9	ENSMUST00000184563.1	ENSMUSG00000099094.1	+	Gm19569	77545202	77546467	1266	1	processed_transcript	102	0.722978	0.409804	0.819016	0.2523	0.81228
chr11	ENSMUST00000143673.1	ENSMUSG00000087107.3	+	AI662270	83223576	83226604	1428	4	lincRNA	114	9.34415	11.8213	-0.339254	0.25325	0.812539
chr11	TCONS_00913273	XLOC_617926	-	-	96921974	96924180	328	2	lincRNA	70	2.58351	41.4111	-4.00261	0.2532	0.812539
chr11	TCONS_01166806	XLOC_543631	+	-	102162663	102165456	1590	2	anti-sense_lncRNA	119	0.0421984	0.692641	-4.03685	0.2528	0.812539
chr6	TCONS_05277056	XLOC_2670904	+	-	101267315	101297061	10665	2	intronic_lncRNA	159	1.17936	0.656559	0.845005	0.2533	0.812539
chr7	TCONS_05325457	XLOC_2828232	+	-	45741911	45750297	693	3	anti-sense_lncRNA	127	1.15375	0.469835	1.2961	0.2532	0.812539
chr1	TCONS_00093192	XLOC_271344	-	-	168414075	168416466	2351	2	intronic_lncRNA	137	14.8986	6.61764	1.17078	0.2546	0.813369
chr4	TCONS_04170532	XLOC_2204868	+	-	11123357	11126645	1334	2	lincRNA	168	0.434815	0.198512	1.13117	0.25575	0.813831
chr7	ENSMUST00000181299.1	ENSMUSG00000097756.1	-	A730056A06Rik	73314003	73375739	2663	2	lincRNA	144	1.33608	0.744991	0.842713	0.2559	0.813888
chr7	TCONS_05403083	XLOC_2868954	+	-	101033856	101040307	342	2	lincRNA	58	0.150847	1.04302	-2.7896	0.2571	0.814278
chr18	ENSMUST00000187322.1	ENSMUSG00000097769.3	+	Snhg4	35553410	35554764	1355	1	processed_transcript	96	6.12766	14.2213	-1.21464	0.2584	0.815262
chr12	TCONS_01224820	XLOC_646502	+	-	8511227	8521237	331	2	lincRNA	74	1.08509	0.178405	2.60459	0.2587	0.815403
chr2	ENSMUST00000181621.1	ENSMUSG00000097052.1	-	Snhg7	26637249	26640230	2366	3	lincRNA	112	3.89352	6.06919	-0.640429	0.25905	0.815493
chr9	TCONS_06082994	XLOC_3312291	-	-	72229543	72233290	405	4	lincRNA	63	1.08387	0.493218	1.13589	0.25935	0.815506
chr16	ENSMUST00000195792.1	ENSMUSG00000103916.1	+	RP23-239I17.4	77416624	77420001	3378	1	TEC	132	1.27476	0.345316	1.88424	0.25945	0.815537
chr15	TCONS_02171333	XLOC_1172493	+	-	62165607	62172108	5734	2	lincRNA	140	1.43362	0.849506	0.754967	0.2606	0.81622
chr11	ENSMUST00000145533.3	ENSMUSG00000072893.8	+	4933439C10Rik	59505685	59511073	1883	5	processed_transcript	237	3.48082	1.79145	0.958298	0.26105	0.816336
chr13	TCONS_01527800	XLOC_857282	+	-	78427155	78442696	582	3	lincRNA	97	0.466283	0.120895	1.94745	0.2613	0.816473
chr7	ENSMUST00000181224.1	ENSMUSG00000097415.1	-	AU020206	75769762	75782099	656	3	lincRNA	126	0.0332161	1.35893	-5.35444	0.26135	0.816552
chr2	ENSMUST00000149667.3	ENSMUSG00000085385.3	-	9430008C03Rik	158355785	158361513	3896	4	processed_transcript	128	4.13334	2.8904	0.51604	0.2621	0.816833
chr8	TCONS_05732199	XLOC_3111093	-	-	35871222	35882947	286	2	lincRNA	59	1.70283	0.271873	2.64693	0.26165	0.816833
chr18	TCONS_02992580	XLOC_1537934	+	-	21598392	21628759	3765	2	anti-sense_lncRNA	117	0.518372	0.180405	1.52275	0.26235	0.816891
chr2	TCONS_03324427	XLOC_1929272	-	-	118837437	118861851	434	2	lincRNA	90	0.849896	0.0140991	5.91361	0.26395	0.817551
chr4	ENSMUST00000181292.1	ENSMUSG00000097337.1	-	Gm26606	123898633	123904842	2439	2	lincRNA	153	0.626039	0.419512	0.577539	0.26405	0.817707
chr7	TCONS_05327510	XLOC_2841751	+	-	63897979	63902334	3661	2	intronic_lncRNA	227	0.747234	0.219765	1.7656	0.26615	0.819568
chr14	ENSMUST00000181388.3	ENSMUSG00000097547.3	+	B230110C06Rik	15437623	15452423	1252	3	lincRNA	79	0.477842	0.0858555	2.47655	0.26655	0.82006
chr2	ENSMUST00000153616.4	ENSMUSG00000085741.4	-	5430405H02Rik	156852430	156862894	1431	3	processed_transcript	160	6.54782	3.97446	0.720254	0.26805	0.821687
chr3	ENSMUST00000193915.1	ENSMUSG00000102844.1	+	RP24-337A16.2	52282241	52284309	2069	1	TEC	151	2.96672	1.7033	0.80054	0.26875	0.822278
chr12	ENSMUST00000181693.1	ENSMUSG00000097758.1	-	Dio3os	110275384	110278068	1281	4	lincRNA	125	0.045159	1.51069	-5.06405	0.2689	0.822381
chr1	ENSMUST00000186885.1	ENSMUSG00000099375.1	-	Gm28187	101892958	101895091	2134	1	lincRNA	144	1.86687	1.35716	0.460027	0.2695	0.822768
chr3	TCONS_03830330	XLOC_2070081	+	-	136167275	136168508	699	2	intronic_lncRNA	80	0.0375453	0.695159	-4.21064	0.27035	0.823203
chr6	ENSMUST00000184504.1	ENSMUSG00000098318.3	+	1190002F15Rik	134929155	134951718	544	2	lincRNA	94	0.413405	1.70828	-2.04692	0.2706	0.823382
chr1	ENSMUST00000192025.1	ENSMUSG00000102523.1	+	RP23-288J11.1	194650319	194652174	1856	1	TEC	106	1.27132	0.381164	1.73785	0.2708	0.823585
chr7	TCONS_05375430	XLOC_2914078	-	-	27649505	27650898	767	2	lincRNA	122	0.987741	0.598572	0.722608	0.2709	0.823611
chr13	ENSMUST00000160385.1	ENSMUSG00000074782.3	-	4833422C13Rik	91701665	91741872	2828	2	antisense	135	2.47891	1.45718	0.766524	0.27125	0.82389
chr4	ENSMUST00000189334.1	ENSMUSG00000101493.1	-	2810405F17Rik	137387266	137388382	1117	1	lincRNA	91	3.38475	2.46174	0.45937	0.27215	0.824448
chr3	ENSMUST00000188260.2	ENSMUSG00000054426.7	-	A930005H10Rik	115881581	115888094	739	3	processed_transcript	90	1.45104	0.522929	1.47239	0.27355	0.825757
chr12	TCONS_01246106	XLOC_752542	-	-	46707701	46708602	850	2	intronic_lncRNA	283	0.922879	0.160289	2.52547	0.27395	0.826081
chr11	TCONS_01176921	XLOC_501618	+	-	33741125	33754920	216	2	intronic_lncRNA	51	75.8866	159.179	-1.06874	0.27485	0.82678
chr17	TCONS_02787164	XLOC_1512703	-	-	83097395	83107808	1543	4	lincRNA	127	0.51385	0.000289941	10.7914	0.27555	0.827126
chr4	ENSMUST00000122952.3	ENSMUSG00000086322.3	+	E130218I03Rik	134243777	134245552	943	4	processed_transcript	149	0.231906	1.41427	-2.60845	0.2758	0.827149
chr1	ENSMUST00000180837.1	ENSMUSG00000097648.1	-	9330185C12Rik	113891385	113964134	1009	3	lincRNA	110	0.57177	0.0239437	4.57772	0.2766	0.827792
chr15	ENSMUST00000192781.1	ENSMUSG00000104324.1	-	RP23-61D6.3	68321381	68326333	4953	1	TEC	112	1.14118	0.864795	0.400102	0.277	0.828237
chr2	ENSMUST00000143857.1	ENSMUSG00000087151.1	-	Gm14022	129060946	129065686	691	2	processed_transcript	57	0.865636	0.359081	1.26945	0.2801	0.830356
chr10	TCONS_00625099	XLOC_384288	+	-	127666877	127668923	1013	2	lincRNA	128	0.822221	1.24951	-0.603763	0.2821	0.83252
chr17	TCONS_02656560	XLOC_1499484	-	-	63275318	63280653	5301	2	intronic_lncRNA	122	1.75525	1.08365	0.695779	0.2829	0.832919
chr4	ENSMUST00000156790.3	ENSMUSG00000059027.10	-	9630013D21Rik	109651529	109657827	3096	3	processed_transcript	127	0.268885	0.457007	-0.76523	0.28295	0.832965
chr14	TCONS_01826632	XLOC_984265	+	-	22031409	22032584	1128	2	intronic_lncRNA	99	0.59371	0.125212	2.24539	0.283	0.832965
chr6	TCONS_05275813	XLOC_2652300	+	-	71877574	71880316	2537	2	lincRNA	104	0.952755	0.67808	0.49065	0.28295	0.832965
chr11	ENSMUST00000146334.1	ENSMUSG00000085260.3	-	Med9os	59946889	59948142	527	2	antisense	76	0.873476	0.449621	0.95806	0.2832	0.833133
chr1	ENSMUST00000194317.1	ENSMUSG00000102930.1	-	RP23-328J8.2	36913601	36916539	2413	2	sense_intronic	130	1.71929	0.638006	1.43017	0.2838	0.833262
chr3	ENSMUST00000195353.1	ENSMUSG00000102147.1	-	RP23-175G2.2	51987631	51989847	2217	1	TEC	121	0.62632	0.125866	2.31501	0.2841	0.833473
chr17	ENSMUST00000130952.3	ENSMUSG00000085492.3	-	Trmt61b	71557027	71598755	2516	6	processed_transcript	153	0.53441	0.129401	2.0461	0.28495	0.834012
chr16	TCONS_02595304	XLOC_1304049	+	-	43109557	43112635	2579	2	intronic_lncRNA	80	2.41939	0.879073	1.46058	0.28525	0.834229
chr16	ENSMUST00000195629.1	ENSMUSG00000103937.1	-	RP23-414A20.3	4170776	4173636	2861	1	TEC	120	1.61905	0.631806	1.3576	0.28575	0.834803
chr19	ENSMUST00000190974.1	ENSMUSG00000099746.1	+	Ppnr	55841672	55845897	3525	2	sense_intronic	195	0.588825	0.349266	0.753513	0.28575	0.834803
chr17	ENSMUST00000182639.1	ENSMUSG00000066057.6	-	Gm1976	94759944	94834799	1853	4	lincRNA	111	1.96756	3.82271	-0.958186	0.2859	0.834871
chr10	TCONS_00687344	XLOC_415446	-	-	44418430	44428132	3517	5	lincRNA	145	0.232451	0.709958	-1.61081	0.28725	0.8361
chr8	ENSMUST00000181030.1	ENSMUSG00000097174.1	+	Gm4890	79295123	79307685	2508	3	lincRNA	112	0.617349	0.365599	0.755824	0.28735	0.836145
chr3	ENSMUST00000174217.1	ENSMUSG00000092522.1	-	Gm20389	154708658	154711343	1006	2	antisense	76	0.0527458	0.525782	-3.31734	0.28785	0.836321
chr13	TCONS_01813781	XLOC_963218	-	-	112352388	112354537	946	2	intronic_lncRNA	107	0.636319	1.33767	-1.0719	0.28895	0.83726
chr1	ENSMUST00000194332.1	ENSMUSG00000102319.1	+	RP23-68D4.1	44560885	44565447	4563	1	TEC	124	1.83415	0.969047	0.920474	0.29005	0.837965
chr13	TCONS_01529695	XLOC_870804	+	-	98994271	98997465	887	2	lincRNA	120	0.928214	0.0759234	3.61184	0.29045	0.838115
chr5	ENSMUST00000188465.1	ENSMUSG00000101856.1	+	1700096K18Rik	25530013	25531466	1454	1	lincRNA	126	1.0195	0.694578	0.553654	0.29175	0.838684
chr1	ENSMUST00000194854.1	ENSMUSG00000103509.1	+	WI1-817D1.2	7148110	7152137	4028	1	TEC	122	6.4019	3.95704	0.694081	0.29215	0.83901
chr15	ENSMUST00000159412.3	ENSMUSG00000087331.4	-	1810021B22Rik	89071198	89075211	430	3	processed_transcript	117	0.749495	0.171977	2.1237	0.29275	0.839686
chr1	ENSMUST00000192808.1	ENSMUSG00000103614.1	-	RP24-541A5.3	134799895	134801985	2091	1	TEC	109	4.25689	1.25817	1.75847	0.29355	0.84013
chr12	ENSMUST00000182499.3	ENSMUSG00000097391.4	+	Mirg	109730959	109749460	3187	15	lincRNA	111	0.288001	0.569587	-0.983843	0.29465	0.84087
chr2	TCONS_03449458	XLOC_1789245	+	-	92189013	92197081	7857	2	intronic_lncRNA	145	2.51667	1.77083	0.507091	0.2955	0.841366
chrX	ENSMUST00000131947.1	ENSMUSG00000087368.3	+	BC065397	136743400	136758196	499	4	processed_transcript	92	1.111	0.208633	2.41282	0.2966	0.841581
chr4	TCONS_04185194	XLOC_2282650	+	-	129623641	129624204	429	2	anti-sense_lncRNA	81	1.21573	0.169927	2.83884	0.2966	0.841581
chr15	ENSMUST00000192082.1	ENSMUSG00000103520.1	-	RP23-310L8.1	81584174	81585028	855	1	TEC	73	2.72907	1.92366	0.504554	0.2972	0.842194
chr4	TCONS_04251933	XLOC_2275088	+	-	118547193	118548352	498	3	lincRNA	102	0.0629616	1.09274	-4.11734	0.29825	0.842873
chr7	ENSMUST00000144796.1	ENSMUSG00000086502.1	+	B130055M24Rik	127448640	127460360	1778	2	processed_transcript	142	3.41965	5.39308	-0.657259	0.29965	0.844016
chr16	ENSMUST00000068704.7	ENSMUSG00000090386.5	+	Mir99ahg	77500216	77598531	2858	5	processed_transcript	178	6.78059	4.56837	0.569732	0.29975	0.844058
chr16	ENSMUST00000191696.1	ENSMUSG00000102562.1	+	RP23-156A3.2	77685277	77687409	2133	1	TEC	113	2.62808	1.09772	1.2595	0.30005	0.84433
chr13	ENSMUST00000153753.1	ENSMUSG00000085024.1	-	C230035I16Rik	23428107	23430826	643	3	lincRNA	90	0.000127502	0.729535	-12.4822	0.30035	0.84433
chr1	TCONS_00079983	XLOC_195352	-	-	55502053	55505681	3220	2	intronic_lncRNA	122	1.71334	0.964448	0.829036	0.30045	0.844392
chr1	TCONS_00504374	XLOC_290374	-	-	194959066	194959842	613	2	anti-sense_lncRNA	119	0.125529	0.938815	-2.90282	0.30045	0.844392
chr1	ENSMUST00000188962.1	ENSMUSG00000100815.1	-	Gm29112	69595036	69598522	3487	1	sense_intronic	75	0.446034	0.131269	1.76463	0.30055	0.844412
chr4	ENSMUST00000141090.3	ENSMUSG00000085241.3	-	Snhg3	132351934	132352933	581	2	processed_transcript	75	66.2744	157.369	-1.24763	0.3007	0.844498
chr6	ENSMUST00000181225.1	ENSMUSG00000097616.3	+	1110019D14Rik	13871569	13896422	1499	3	lincRNA	118	3.24013	1.76238	0.878527	0.3011	0.844974
chr15	TCONS_02122200	XLOC_1153018	+	-	32778801	32796241	1751	2	lincRNA	155	0.819013	0.50372	0.701262	0.3012	0.845063
chr11	ENSMUST00000142751.1	ENSMUSG00000086514.1	-	Gm11747	118444200	118454995	1648	3	antisense	125	1.99812	3.15892	-0.660785	0.30215	0.845858
chr17	ENSMUST00000191153.2	ENSMUSG00000064043.9	+	Trerf1	47141216	47318790	3255	7	processed_transcript	573	0.769235	0.466048	0.722945	0.3031	0.846538
chr11	ENSMUST00000132007.1	ENSMUSG00000073145.6	-	Gm12000	11695133	11696439	629	2	antisense	182	1.38585	0.135669	3.35262	0.3036	0.846538
chr6	ENSMUST00000178206.1	ENSMUSG00000094868.1	-	Dlx6os2	6863797	6865150	1354	1	antisense	167	0.438288	0.0534705	3.03506	0.3039	0.846538
chr12	ENSMUST00000180698.1	ENSMUSG00000096995.1	-	2810029C07Rik	111572321	111574402	1950	2	lincRNA	108	0.602632	0.40903	0.559068	0.30345	0.846538
chrX	TCONS_06436226	XLOC_3464294	-	-	11523911	11525694	673	2	lincRNA	150	0.790367	0.456532	0.791807	0.3037	0.846538
chr16	ENSMUST00000161614.1	ENSMUSG00000090257.1	+	Gm4524	25956475	25960342	2152	2	antisense	149	1.58392	1.01578	0.640911	0.3049	0.84696
chr6	ENSMUST00000147548.1	ENSMUSG00000087231.3	+	E230016M11Rik	67036605	67063673	610	2	processed_transcript	151	2.39237	5.76761	-1.26953	0.3051	0.847044
chr9	TCONS_06061948	XLOC_3208762	+	-	41474841	41532581	4847	3	lincRNA	115	1.78791	0.950651	0.911287	0.30675	0.848202
chr11	ENSMUST00000143016.1	ENSMUSG00000086920.1	+	Gm12207	52233724	52236619	494	2	antisense	116	1.0823	0.737189	0.553995	0.30755	0.848651
chr1	TCONS_00185499	XLOC_266183	-	-	161478938	161704656	4718	6	anti-sense_lncRNA	131	0.805042	0.216543	1.89441	0.30745	0.848651
chr6	ENSMUST00000181738.1	ENSMUSG00000097011.1	+	Gm4651	121064464	121069954	1283	2	lincRNA	117	0.90656	0.117313	2.95004	0.308	0.848729
chr1	ENSMUST00000140307.2	ENSMUSG00000085184.5	-	4933439K11Rik	172541620	172550806	941	3	processed_transcript	100	0.775937	0.276152	1.49048	0.30795	0.848729
chr19	TCONS_03120623	XLOC_1661461	+	-	17369994	17374867	619	2	anti-sense_lncRNA	75	2.65577	0.0550788	5.59149	0.30785	0.848729
chrX	TCONS_06726973	XLOC_3522828	-	-	103566065	103605619	5427	7	anti-sense_lncRNA	137	0.544095	1.01636	-0.901475	0.30815	0.848729
chr2	ENSMUST00000153581.1	ENSMUSG00000085438.1	+	1700020I14Rik	119594303	119607502	8300	3	lincRNA	119	18.2874	21.4238	-0.228362	0.3089	0.849211
chr15	ENSMUST00000162520.1	ENSMUSG00000089804.1	-	Gm16136	37231921	37233159	1121	2	antisense	93	1.11006	0.0936101	3.56782	0.30895	0.849278
chr13	ENSMUST00000181427.1	ENSMUSG00000097859.1	+	Gm26601	9387139	9391741	3551	2	lincRNA	137	1.4181	0.613468	1.2089	0.3101	0.850219
chrX	TCONS_06432869	XLOC_3436832	+	-	135965828	135970827	753	3	lincRNA	99	0.370918	0.642229	-0.791989	0.31105	0.850585
chr11	ENSMUST00000146868.1	ENSMUSG00000086015.1	+	4833417C18Rik	95858865	95861044	1269	2	processed_transcript	96	0.717328	0.472013	0.603806	0.31125	0.850685
chr3	TCONS_03830893	XLOC_2074263	+	-	142750580	142757150	1965	2	lincRNA	84	0.423904	1.26208	-1.574	0.31205	0.851296
chr1	ENSMUST00000194192.1	ENSMUSG00000104475.1	+	RP24-422C24.2	34236596	34238820	2225	1	TEC	522	27.69	15.9021	0.800151	0.31415	0.853332
chr14	TCONS_02086595	XLOC_1064275	-	-	25725581	25738018	6034	2	intronic_lncRNA	153	1.00885	0.410425	1.29752	0.3153	0.854462
chr2	ENSMUST00000124850.1	ENSMUSG00000087624.1	+	9230111E07Rik	167782053	167783486	811	2	lincRNA	191	0.449907	0.245939	0.871325	0.31565	0.854732
chr13	TCONS_01530565	XLOC_876473	+	-	107876724	107879613	2822	2	intronic_lncRNA	112	0.9648	0.447609	1.10799	0.31565	0.854732
chr5	TCONS_04571081	XLOC_2490657	+	-	135772879	135776787	1982	4	intronic_lncRNA	112	0.612795	0.390818	0.648909	0.3161	0.854846
chr7	ENSMUST00000194646.1	ENSMUSG00000104420.1	+	RP24-142E6.5	36727177	36729562	2386	1	TEC	234	2.21758	1.09	1.02467	0.3162	0.854888
chr1	ENSMUST00000180869.1	ENSMUSG00000097784.1	+	A430105J06Rik	186749396	186752921	1275	2	lincRNA	91	0.591061	0.328001	0.849608	0.31685	0.85529
chr3	ENSMUST00000193993.1	ENSMUSG00000102397.1	-	RP24-125L17.1	25695195	25700303	931	2	sense_intronic	67	0.84475	0.168984	2.32163	0.317	0.855322
chr7	TCONS_05328502	XLOC_2845392	+	-	68978975	68986001	6282	2	lincRNA	129	0.867562	0.520634	0.736696	0.3177	0.855953
chr13	TCONS_01808222	XLOC_963218	-	-	112354709	112364732	1304	3	anti-sense_lncRNA	121	0.4098	0.852253	-1.05636	0.31815	0.856202
chr5	TCONS_04555930	XLOC_2415516	+	-	23820915	23823684	2605	2	lincRNA	116	1.42768	1.86471	-0.385275	0.31835	0.856256
chr7	ENSMUST00000137373.1	ENSMUSG00000087593.1	+	Gm16174	19816553	19818625	402	2	antisense	123	2.82924	0.845648	1.74228	0.3188	0.856419
chr9	TCONS_06350229	XLOC_3323368	-	-	88521382	88522879	600	5	lincRNA	77	6.34905	13.0419	-1.03855	0.31875	0.856419
chr1	ENSMUST00000194945.1	ENSMUSG00000103772.1	+	RP24-74O18.4	180376444	180379514	3071	1	TEC	131	1.21679	0.459699	1.40432	0.3196	0.856986
chr11	ENSMUST00000123544.1	ENSMUSG00000042549.10	-	Map2k3os	60920917	60931867	1291	2	antisense	241	0.709286	1.26542	-0.835182	0.3199	0.856998
chr7	TCONS_05366213	XLOC_2854207	+	-	81523592	81531749	2642	3	lincRNA	114	0.16287	0.715549	-2.13533	0.32	0.856998
chr11	ENSMUST00000147795.1	ENSMUSG00000087295.1	-	Gm11193	78292848	78293956	421	2	processed_transcript	88	0.0966654	0.562257	-2.54016	0.3224	0.858176
chr7	TCONS_05346290	XLOC_2935824	-	-	59969601	59975993	3438	5	lincRNA	95	1.7116	2.30791	-0.431244	0.32255	0.858176
chr6	ENSMUST00000141700.1	ENSMUSG00000085786.1	-	Gm15987	128951204	128975029	2231	2	antisense	109	0.487943	0.266158	0.874429	0.32535	0.859956
chr4	TCONS_04228297	XLOC_2368506	-	-	107634556	107643259	1893	2	anti-sense_lncRNA	114	0.434686	0.0228623	4.24893	0.3254	0.859956
chr1	ENSMUST00000195308.1	ENSMUSG00000102401.1	-	RP24-323I23.1	165451555	165454629	3075	1	sense_intronic	127	1.69994	0.834866	1.02587	0.32585	0.860272
chr5	TCONS_04663628	XLOC_2564028	-	-	100219988	100237798	1189	3	lincRNA	173	0.600006	0.380553	0.656877	0.32615	0.860605
chrX	ENSMUST00000143129.1	ENSMUSG00000073274.4	-	Gm14636	19156981	19167232	2279	3	processed_transcript	113	1.80579	0.903656	0.998787	0.3264	0.860737
chr8	ENSMUST00000141347.1	ENSMUSG00000087685.1	+	1700122E12Rik	84847438	84848216	377	2	processed_transcript	76	0.333328	0.813536	-1.28726	0.3264	0.860737
chr1	ENSMUST00000187561.1	ENSMUSG00000098243.3	+	Gm4258	137898595	137899729	1135	1	processed_transcript	114	2.05459	3.862	-0.910502	0.32765	0.861748
chr8	ENSMUST00000183021.1	ENSMUSG00000097944.1	+	A130014A01Rik	120101582	120103904	2323	1	lincRNA	120	1.6684	1.26004	0.405003	0.3281	0.862118
chr3	TCONS_03806423	XLOC_2120424	-	-	51473430	51480145	5129	2	anti-sense_lncRNA	80	5.2957	7.02042	-0.406737	0.32805	0.862118
chr10	TCONS_00565337	XLOC_396610	-	-	17793273	17796156	1071	2	anti-sense_lncRNA	80	0.614053	0.216816	1.50189	0.3283	0.862209
chr8	ENSMUST00000186214.1	ENSMUSG00000100510.2	-	AV026068	57304271	57305358	633	2	processed_transcript	94	0.927489	3.33845	-1.84778	0.32975	0.863359
chr1	ENSMUST00000194151.1	ENSMUSG00000104378.1	+	RP23-323H18.2	127270524	127275285	4762	1	TEC	152	0.452705	0.144364	1.64886	0.3301	0.863453
chr17	ENSMUST00000186431.2	ENSMUSG00000072761.6	+	Gm6712	17294443	17318104	526	4	lincRNA	139	5.40165	3.89485	0.471834	0.3306	0.863597
chr17	ENSMUST00000181774.1	ENSMUSG00000097350.1	+	4732491K20Rik	12318885	12327250	3142	2	lincRNA	168	0.748662	0.549239	0.446879	0.3315	0.864338
chr1	ENSMUST00000185480.1	ENSMUSG00000101599.1	+	Gm20342	63117118	63126837	9720	1	lincRNA	171	3.00222	1.74558	0.782323	0.33165	0.864371
chr4	ENSMUST00000126009.1	ENSMUSG00000087381.4	-	Gm16008	156026297	156031622	810	4	antisense	91	1.31707	0.417177	1.65861	0.3318	0.864443
chr9	ENSMUST00000188093.1	ENSMUSG00000097072.3	-	Foxl2os	98953790	98954284	410	2	processed_transcript	102	3.84927	1.13348	1.76383	0.33275	0.865301
chr1	ENSMUST00000161229.3	ENSMUSG00000053332.9	+	Gas5	161035067	161038537	557	11	processed_transcript	103	208.348	138.413	0.590018	0.33315	0.865597
chr17	TCONS_02670171	XLOC_1465622	-	-	4887031	4902997	378	3	lincRNA	80	0.422407	4.21e-05	13.2942	0.33485	0.866442
chr4	ENSMUST00000067628.1	ENSMUSG00000054514.3	+	Atad3aos	155761192	155762260	971	2	antisense	147	0.870527	0.0981689	3.14855	0.33515	0.86663
chr2	ENSMUST00000132070.1	ENSMUSG00000086141.3	-	9030622O22Rik	147972830	148038270	559	5	lincRNA	114	0.109207	0.607054	-2.47475	0.3357	0.866942
chr11	ENSMUST00000148496.1	ENSMUSG00000086468.1	+	Etaa1os	17954004	17955098	388	2	antisense	45	1.59618	0.80566	0.986377	0.33675	0.867638
chr6	TCONS_05040806	XLOC_2689853	+	-	128438806	128440696	1764	2	lincRNA	174	0.555561	0.250236	1.15066	0.3376	0.868088
chr1	ENSMUST00000164249.2	ENSMUSG00000026729.5	-	4930562F07Rik	160074735	160077985	758	3	lincRNA	108	3.44128	1.20592	1.51281	0.3377	0.868142
chr14	TCONS_01948025	XLOC_1078550	-	-	49121654	49122730	962	2	lincRNA	86	0.473168	0.156474	1.59643	0.33765	0.868142
chr6	ENSMUST00000195025.1	ENSMUSG00000103220.1	-	RP23-459L15.8	31145128	31147419	2292	1	TEC	133	1.85311	0.795675	1.2197	0.33835	0.868595
chr1	TCONS_00111973	XLOC_145991	+	-	182255458	182256232	370	2	lincRNA	68	0.930746	0.458707	1.02081	0.33965	0.869766
chrX	TCONS_06406657	XLOC_3419096	+	-	108834690	108887131	2580	3	lincRNA	87	0.925567	0.604631	0.614282	0.34215	0.871328
chr17	TCONS_02669092	XLOC_1455567	+	-	83268784	83273439	574	2	lincRNA	139	0.615567	4.6e-06	17.0312	0.343	0.871847
chr14	ENSMUST00000131222.1	ENSMUSG00000085829.1	-	Gm4285	75843379	75844964	902	3	antisense	109	0.628233	0.161135	1.96303	0.344	0.872685
chr5	TCONS_04619362	XLOC_2571079	-	-	110989083	110990564	1434	2	intronic_lncRNA	131	0.886473	0.20293	2.12709	0.34405	0.872745
chr5	ENSMUST00000159637.3	ENSMUSG00000090086.3	-	AI480526	123136226	123141089	1697	6	lincRNA	109	2.14245	0.985304	1.12062	0.34435	0.873126
chr11	TCONS_00919719	XLOC_487071	+	-	12038033	12045391	1065	3	lincRNA	102	0.518211	0.307887	0.75114	0.34625	0.874604
chr1	ENSMUST00000194249.1	ENSMUSG00000103159.1	-	RP23-328J8.3	36922797	36926348	3552	1	TEC	132	1.18248	0.529945	1.1579	0.347	0.875136
chr6	ENSMUST00000147260.3	ENSMUSG00000085776.4	+	5430402O13Rik	50566643	50594865	940	3	antisense	93	0.296234	0.635002	-1.10002	0.3472	0.875373
chr9	ENSMUST00000185694.1	ENSMUSG00000056418.3	-	BC043934	96435783	96438138	2356	1	lincRNA	150	1.12561	0.83955	0.423024	0.34735	0.875431
chr19	TCONS_03179290	XLOC_1688306	+	-	60144517	60154568	2925	3	lincRNA	113	3.38014	2.44472	0.467413	0.3474	0.875431
chr7	TCONS_05419859	XLOC_2936936	-	-	61910948	61913929	1249	2	lincRNA	100	0.756154	0.390166	0.954594	0.3484	0.876077
chr11	ENSMUST00000132226.1	ENSMUSG00000072893.8	+	4933439C10Rik	59506668	59510155	3184	2	processed_transcript	132	1.57029	0.924823	0.763779	0.34855	0.876143
chr17	TCONS_02659064	XLOC_1512852	-	-	83212230	83214727	2008	2	lincRNA	155	0.384476	0.550318	-0.517372	0.34895	0.876406
chr12	ENSMUST00000185486.1	ENSMUSG00000100975.1	-	Gm28875	104925501	104926142	642	1	lincRNA	112	1.17939	1.74013	-0.561162	0.34935	0.876728
chr7	ENSMUST00000180879.3	ENSMUSG00000097277.3	+	2900076A07Rik	81523571	81531494	725	4	lincRNA	85	4.67537	2.60587	0.843314	0.35	0.877247
chr1	TCONS_00120398	XLOC_200255	-	-	64101224	64102813	1532	2	intronic_lncRNA	81	1.26726	0.623838	1.02247	0.35005	0.877261
chr15	TCONS_02349009	XLOC_1199255	+	-	99252119	99253423	861	2	lincRNA	94	0.380203	2.23113	-2.55293	0.35125	0.878045
chr7	ENSMUST00000181501.1	ENSMUSG00000097842.1	-	9330104G04Rik	16871354	16874886	2235	2	lincRNA	125	0.589476	0.417614	0.497263	0.35175	0.878319
chr9	TCONS_06078151	XLOC_3290312	-	-	40782611	40786235	3380	2	anti-sense_lncRNA	98	14.4696	11.7542	0.299843	0.3517	0.878319
chr15	ENSMUST00000181034.1	ENSMUSG00000097093.1	-	C330013E15Rik	100614140	100615110	878	2	lincRNA	147	0.645027	0.409161	0.656692	0.35205	0.878536
chr11	ENSMUST00000125626.1	ENSMUSG00000051832.7	+	E230016K23Rik	83582056	83623693	2139	9	processed_transcript	176	1.4202	0.264621	2.42409	0.3536	0.879349
chr5	TCONS_04664314	XLOC_2567064	-	-	104803335	104804696	529	2	lincRNA	106	0.664243	0.233039	1.51114	0.35445	0.879968
chr8	ENSMUST00000186531.1	ENSMUSG00000099881.1	+	2810013P06Rik	123042466	123044602	2137	1	sense_intronic	132	5.00647	4.09941	0.28838	0.35645	0.881337
chr16	ENSMUST00000149172.1	ENSMUSG00000084866.1	+	A930006K02Rik	91465104	91470121	776	2	processed_transcript	110	0.865892	0.561874	0.62394	0.35715	0.881743
chr10	TCONS_00551646	XLOC_336222	+	-	60390814	60392539	1065	2	anti-sense_lncRNA	116	0.615678	0.218579	1.49402	0.35765	0.881894
chr3	ENSMUST00000140941.1	ENSMUSG00000085084.3	-	4930570G19Rik	156559827	156561746	693	2	processed_transcript	104	0.560465	0.187475	1.57992	0.35785	0.882044
chr8	TCONS_05760679	XLOC_3099705	-	-	20257567	20260072	1517	3	lincRNA	115	0.460063	0.280328	0.714715	0.3581	0.882265
chr14	TCONS_01860541	XLOC_1015023	+	-	69732801	69739311	1562	2	lincRNA	75	0.437349	0.108712	2.00828	0.35825	0.882419
chr4	TCONS_04508232	XLOC_2324836	-	-	41754533	41755652	984	2	anti-sense_lncRNA	117	0.946002	0.197868	2.25731	0.35915	0.883356
chr17	ENSMUST00000193576.1	ENSMUSG00000103216.1	-	RP24-490B17.5	51796017	51799190	3174	1	TEC	105	0.592247	0.270671	1.12966	0.36055	0.884492
chr2	ENSMUST00000111461.6	ENSMUSG00000063235.12	-	Ptpmt1	90910713	90918258	1529	4	processed_transcript	301	0.720225	2.3486	-1.70528	0.36045	0.884492
chr6	TCONS_04972003	XLOC_2689853	+	-	128438806	128489103	977	3	anti-sense_lncRNA	174	0.603066	0.213429	1.49856	0.3623	0.885601
chr5	ENSMUST00000156391.1	ENSMUSG00000086075.1	+	Gm15728	117389215	117390584	571	2	processed_transcript	89	0.669183	0.226987	1.55979	0.36245	0.885684
chr13	ENSMUST00000180992.1	ENSMUSG00000097461.1	+	Gm26735	28943048	28951671	2649	2	lincRNA	248	0.108975	0.691497	-2.66573	0.36265	0.885864
chr12	ENSMUST00000181496.1	ENSMUSG00000097391.4	+	Mirg	109737780	109741503	1906	2	lincRNA	109	0.370674	0.776353	-1.06656	0.3631	0.885938
chr2	TCONS_03319255	XLOC_1898039	-	-	71271475	71273984	1864	2	lincRNA	74	0.668447	0.913432	-0.450484	0.36315	0.886016
chr12	TCONS_01278238	XLOC_658307	+	-	25318117	25319344	266	2	lincRNA	63	0.179423	1.64961	-3.20069	0.36385	0.886151
chr9	TCONS_06059330	XLOC_3195240	+	-	24341859	24344947	1112	2	lincRNA	99	0.642975	0.0765116	3.07101	0.36445	0.886316
chr14	TCONS_02091380	XLOC_989818	+	-	30025592	30027475	1771	2	intronic_lncRNA	133	2.22725	0.333331	2.74024	0.3654	0.886913
chr3	TCONS_03865889	XLOC_2069749	+	-	136155167	136167139	599	2	intronic_lncRNA	99	0.153737	0.775626	-2.3349	0.3659	0.887213
chr7	TCONS_05366212	XLOC_2854207	+	-	81523592	81531749	2744	4	lincRNA	132	0.840091	0.355046	1.24254	0.3661	0.887341
chr4	ENSMUST00000147066.1	ENSMUSG00000087349.1	+	Gm12680	85514327	85783127	1742	3	processed_transcript	131	0.679602	0.120029	2.50131	0.3666	0.887634
chr19	TCONS_03236480	XLOC_1688306	+	-	60146829	60158107	2471	4	lincRNA	101	1.89705	1.16526	0.70311	0.3685	0.889139
chr2	ENSMUST00000147868.1	ENSMUSG00000084839.1	-	Gm14097	132694432	132698523	470	2	antisense	53	0.148542	0.919029	-2.62924	0.36885	0.889484
chr10	TCONS_00547316	XLOC_310341	+	-	22306722	22314190	301	3	lincRNA	74	1.35159	3.05251	-1.17534	0.3696	0.890013
chr1	ENSMUST00000194726.1	ENSMUSG00000102719.1	+	RP24-273P12.4	58797783	58801623	3841	1	TEC	95	0.908433	0.413841	1.1343	0.37015	0.890024
chr15	TCONS_02163540	XLOC_1134541	+	-	5423185	5458678	397	2	lincRNA	132	1.12814	0.631384	0.837354	0.37345	0.891991
chr1	ENSMUST00000185727.1	ENSMUSG00000099519.1	-	Gm29253	75171731	75185146	5231	22	processed_transcript	379	0.690238	0.321224	1.10351	0.37375	0.892213
chr18	ENSMUST00000185650.1	ENSMUSG00000097769.3	+	Snhg4	35553422	35555964	1586	2	processed_transcript	83	4.23911	8.9801	-1.08297	0.37395	0.892303
chr1	ENSMUST00000181575.2	ENSMUSG00000097251.2	-	5033417F24Rik	92908378	92910764	1787	2	antisense	193	0.895253	0.542496	0.722682	0.3746	0.892543
chr5	TCONS_04570670	XLOC_2488071	+	-	131633048	131635027	1933	2	intronic_lncRNA	579	1.05753	0.468882	1.17341	0.3747	0.892543
chr1	ENSMUST00000193378.1	ENSMUSG00000102157.1	+	RP23-114L12.6	139030185	139032982	2798	1	TEC	102	0.736368	0.287532	1.3567	0.3759	0.893122
chr2	ENSMUST00000192134.1	ENSMUSG00000102875.1	-	RP23-358I10.4	24889448	24893866	4419	1	TEC	129	1.18123	0.516104	1.19456	0.3788	0.894687
chr1	ENSMUST00000193594.1	ENSMUSG00000102594.1	-	RP24-93F24.1	168348534	168350808	2275	1	TEC	112	12.061	6.09821	0.983893	0.37935	0.894962
chr18	ENSMUST00000149935.1	ENSMUSG00000087020.1	+	Gm16283	49755794	49757189	522	2	processed_transcript	99	0.513727	0.864526	-0.750907	0.37965	0.894996
chr14	ENSMUST00000180031.1	ENSMUSG00000096052.1	+	9930004E17Rik	26670010	26670507	498	1	antisense	94	0.60966	1.01229	-0.731546	0.3798	0.894998
chr11	ENSMUST00000139014.1	ENSMUSG00000043993.6	-	2900052L18Rik	120229802	120231585	1588	2	processed_transcript	179	1.0518	0.771191	0.447705	0.38005	0.895138
chr15	TCONS_02189701	XLOC_1255634	-	-	80696767	80697584	295	2	intronic_lncRNA	84	0.197425	1.2321	-2.64174	0.38085	0.895658
chr5	ENSMUST00000101090.2	ENSMUSG00000072852.3	+	2310040G07Rik	76928368	76928845	478	1	antisense	146	1.10783	0.919786	0.268359	0.3809	0.895691
chr5	ENSMUST00000159072.1	ENSMUSG00000090086.3	-	AI480526	123133723	123138109	957	3	lincRNA	111	1.46287	0.19837	2.88253	0.38155	0.896091
chr1	ENSMUST00000181050.1	ENSMUSG00000097845.2	+	A230020J21Rik	191025350	191026186	837	1	antisense	278	3.59066	5.75899	-0.681568	0.38185	0.896242
chr14	TCONS_01830889	XLOC_1000487	+	-	46913972	46919383	3250	2	intronic_lncRNA	126	0.965177	0.494098	0.965996	0.3822	0.896522
chr1	ENSMUST00000188519.1	ENSMUSG00000099843.1	-	Gm7160	105989226	105990252	1027	1	lincRNA	95	1.1827	0.847645	0.480546	0.3832	0.897177
chr19	ENSMUST00000192635.1	ENSMUSG00000102353.1	-	RP23-117H14.1	37432909	37434656	1748	1	TEC	136	0.399135	0.561677	-0.492864	0.3844	0.897957
chr13	ENSMUST00000180734.1	ENSMUSG00000097242.1	-	Gm16907	63289601	63297147	2317	3	lincRNA	164	4.0533	2.15679	0.910216	0.38575	0.898851
chr3	ENSMUST00000183707.1	ENSMUSG00000098912.3	-	1500004A13Rik	88819645	88832547	6054	2	processed_transcript	624	1.01221	0.546998	0.887896	0.3874	0.899645
chr11	TCONS_00919725	XLOC_487071	+	-	12047535	12048150	406	2	lincRNA	71	0.651039	0.207267	1.65126	0.38745	0.899719
chr11	ENSMUST00000124762.1	ENSMUSG00000053574.4	+	4930563E22Rik	72215172	72218444	1427	2	processed_transcript	132	0.684028	0.147254	2.21574	0.3886	0.899793
chr1	TCONS_00104970	XLOC_086024	+	-	92752138	92760990	849	3	lincRNA	90	0.444535	0.683235	-0.620086	0.3895	0.90016
chr2	ENSMUST00000193430.1	ENSMUSG00000104459.1	+	RP23-415C3.6	13004365	13007600	3236	1	TEC	92	0.50024	0.23804	1.07142	0.39055	0.900536
chr7	ENSMUST00000181395.1	ENSMUSG00000097750.1	+	Gm4673	30957409	30961619	3660	2	antisense	239	2.30324	1.47944	0.638611	0.39055	0.900536
chr7	TCONS_05376627	XLOC_2920170	-	-	36682037	36684466	2300	2	lincRNA	124	0.507993	0.182108	1.48001	0.39065	0.900599
chr2	ENSMUST00000184724.1	ENSMUSG00000058812.2	+	0610039K10Rik	163644850	163645801	952	1	antisense	105	0.463776	0.403924	0.199347	0.3916	0.901298
chr5	TCONS_04611387	XLOC_2513655	-	-	23417210	23422547	4590	2	lincRNA	145	3.64404	2.2399	0.702103	0.39165	0.901298
chr1	ENSMUST00000194994.1	ENSMUSG00000103046.1	+	RP23-101P2.6	38992678	38994316	1639	1	TEC	124	2.30757	1.21448	0.926043	0.39345	0.902115
chr1	ENSMUST00000195349.1	ENSMUSG00000102235.1	-	RP23-337F12.2	79619522	79621034	1513	1	TEC	123	0.593525	0.0644865	3.20224	0.39385	0.90228
chr2	ENSMUST00000126002.1	ENSMUSG00000084781.1	+	D930015M05Rik	92408892	92432308	1190	4	processed_transcript	119	0.774649	0.24938	1.6352	0.3946	0.902921
chr2	ENSMUST00000155621.2	ENSMUSG00000063235.12	-	Ptpmt1	90910994	90917596	744	4	processed_transcript	122	1.80811	0.294315	2.61905	0.39675	0.904485
chr1	ENSMUST00000194246.1	ENSMUSG00000104436.1	+	RP23-114L12.3	138968510	138971851	3342	1	processed_transcript	122	0.752619	0.361169	1.05925	0.39745	0.904726
chr3	TCONS_03806741	XLOC_2120856	-	-	52035149	52075143	788	2	intronic_lncRNA	88	0.693247	0.0659294	3.39438	0.39775	0.904826
chr7	TCONS_05421538	XLOC_2942481	-	-	69485171	69491031	1000	3	lincRNA	72	0.734954	0.354989	1.04988	0.39795	0.90499
chr1	TCONS_00482100	XLOC_131694	+	-	161035161	161038037	771	5	lincRNA	73	0.423939	0.20486	1.04922	0.3986	0.905428
chr14	ENSMUST00000165350.3	ENSMUSG00000091509.3	-	Gm17066	105109390	105114676	1113	4	processed_transcript	72	8.34479	5.26002	0.665808	0.39865	0.9055
chr5	ENSMUST00000124394.2	ENSMUSG00000099061.1	-	Gm28050	106557739	106574718	449	2	lincRNA	83	0.473116	0.561774	-0.247795	0.399	0.90568
chr5	TCONS_04930735	XLOC_2569451	-	-	108683267	108691457	1145	2	anti-sense_lncRNA	112	0.0840601	0.52849	-2.65238	0.3991	0.905711
chr5	ENSMUST00000162890.1	ENSMUSG00000089889.1	+	0610040B10Rik	143329327	143332701	600	3	antisense	108	0.228478	1.18703	-2.37722	0.39995	0.905957
chr6	ENSMUST00000147542.1	ENSMUSG00000085828.1	+	Gm15612	88842854	88847274	3118	3	processed_transcript	157	0.673937	0.369023	0.868901	0.40115	0.906527
chr6	TCONS_05122438	XLOC_2770813	-	-	108212323	108212938	451	2	lincRNA	116	0.639373	0.262133	1.28636	0.40105	0.906527
chr1	ENSMUST00000195501.1	ENSMUSG00000104293.1	+	RP23-363M8.2	156583108	156588248	5141	1	TEC	104	0.727844	0.325213	1.16224	0.40215	0.907223
chr16	ENSMUST00000181232.1	ENSMUSG00000097757.1	+	Gm17518	90727512	90729120	1346	2	lincRNA	114	0.295634	0.471216	-0.672573	0.4031	0.90767
chr11	TCONS_00922776	XLOC_513647	+	-	51902579	51903375	327	2	lincRNA	90	0.59261	0.106454	2.47686	0.4035	0.907889
chrX	TCONS_06420644	XLOC_3520085	-	-	99437021	99443811	303	2	lincRNA	100	0.961973	0.189472	2.34401	0.40385	0.908041
chr5	TCONS_04935503	XLOC_2477349	+	-	116410093	116412236	1099	2	intronic_lncRNA	143	1.39905	0.180424	2.95498	0.4045	0.908239
chr3	ENSMUST00000193471.1	ENSMUSG00000104037.1	+	RP24-151O6.1	65678386	65680882	2497	1	TEC	113	0.651373	0.324677	1.00448	0.40545	0.9084
chr8	TCONS_05771546	XLOC_3168828	-	-	120224897	120228104	580	2	lincRNA	112	0.50009	0.102152	2.29147	0.40485	0.9084
chrX	TCONS_06408910	XLOC_3436832	+	-	135980373	135982720	808	2	lincRNA	71	0.432617	0.0878606	2.2998	0.4056	0.9084
chr8	TCONS_05722089	XLOC_3072671	+	-	108769313	108770531	1168	2	intronic_lncRNA	96	1.20937	0.353826	1.77314	0.40615	0.908501
chr5	ENSMUST00000066220.3	ENSMUSG00000053656.5	+	Dancr	74093060	74095405	2346	1	processed_transcript	222	1.04848	1.57464	-0.586716	0.4068	0.908764
chr12	ENSMUST00000192133.1	ENSMUSG00000102953.1	-	RP23-377G8.4	102589277	102591410	2134	1	TEC	106	0.602766	0.206916	1.54255	0.40695	0.908791
chr2	TCONS_03367988	XLOC_1960477	-	-	164533649	164549332	1213	6	lincRNA	120	0.200228	0.46393	-1.21226	0.40765	0.909265
chr1	ENSMUST00000190898.1	ENSMUSG00000099954.1	-	Gm28112	69660187	69662061	1875	1	sense_intronic	181	0.633572	0.190576	1.73314	0.40785	0.909344
chr18	ENSMUST00000143378.3	ENSMUSG00000043168.8	+	4930426D05Rik	21652560	21655157	1295	3	antisense	256	0.435655	0.0669623	2.70177	0.40795	0.909362
chr7	ENSMUST00000180681.1	ENSMUSG00000097246.1	-	Gm26890	19597293	19602294	3221	2	lincRNA	123	0.91076	0.622455	0.5491	0.41055	0.910229
chr14	TCONS_01905331	XLOC_1103629	-	-	87412350	87415693	3147	2	lincRNA	100	1.03842	0.817675	0.344794	0.41035	0.910229
chr16	ENSMUST00000183333.3	ENSMUSG00000090386.5	+	Mir99ahg	77236317	77363679	3422	4	processed_transcript	101	0.668326	0.17554	1.92875	0.41095	0.910268
chr5	ENSMUST00000181764.3	ENSMUSG00000097207.3	+	6030443J06Rik	22550437	22558170	4299	3	lincRNA	177	0.727748	0.554488	0.392283	0.41145	0.910356
chr9	ENSMUST00000180563.4	ENSMUSG00000097195.4	-	Snhg5	88521052	88522890	1004	5	processed_transcript	107	5.83194	9.453	-0.696796	0.41225	0.910925
chr1	ENSMUST00000194874.1	ENSMUSG00000102142.1	+	RP23-393I12.5	137932041	137933284	1244	1	sense_intronic	87	1.70842	3.01708	-0.82049	0.4144	0.912169
chr7	ENSMUST00000150613.1	ENSMUSG00000087138.1	+	Gm15545	44986927	44994597	1059	2	processed_transcript	120	2.75949	1.82692	0.594983	0.41445	0.912169
chr7	TCONS_05374665	XLOC_2909477	-	-	18954871	18957569	2100	2	anti-sense_lncRNA	153	0.562204	0.367197	0.614542	0.41465	0.912256
chr13	ENSMUST00000192073.1	ENSMUSG00000104214.1	-	RP23-411M4.2	101749720	101751888	2169	1	TEC	120	3.39439	0.998351	1.76553	0.41475	0.912374
chr3	TCONS_03838081	XLOC_2134392	-	-	70773753	70807281	271	3	lincRNA	56	1.27414	0.00060759	11.0341	0.4153	0.912388
chr1	ENSMUST00000194820.1	ENSMUSG00000103656.1	+	RP23-327M13.2	61654423	61657158	2736	1	TEC	94	1.87949	1.14156	0.719342	0.4158	0.912655
chr5	TCONS_04742266	XLOC_2594866	-	-	143398451	143403665	490	2	lincRNA	114	0.682421	0.280814	1.28104	0.4159	0.912733
chr5	TCONS_04618962	XLOC_2569451	-	-	108683267	108694053	1338	3	anti-sense_lncRNA	112	0.9972	0.182518	2.44984	0.41625	0.912975
chrX	ENSMUST00000156211.3	ENSMUSG00000086370.4	-	Ftx	103569568	103623663	4215	11	lincRNA	122	3.09257	3.96117	-0.357122	0.41795	0.913654
chr1	TCONS_00243890	XLOC_181232	-	-	34876911	34880051	3102	2	anti-sense_lncRNA	95	7.46277	5.7641	0.372615	0.41875	0.914203
chr2	ENSMUST00000151427.1	ENSMUSG00000074813.8	-	Gm14005	128317289	128429349	845	3	processed_transcript	128	0.56485	1.07157	-0.92378	0.41915	0.914384
chr9	ENSMUST00000170938.1	ENSMUSG00000062470.9	+	Fbxl12os	20607816	20614999	431	2	antisense	72	0.721484	0.0907686	2.9907	0.41915	0.914384
chr1	TCONS_00482101	XLOC_131694	+	-	161035161	161038037	689	5	lincRNA	73	9.66707	1.35204	2.83794	0.4193	0.914384
chr6	ENSMUST00000141850.1	ENSMUSG00000086427.4	+	Hoxa11os	52245989	52249790	1065	3	processed_transcript	167	43.5676	30.4156	0.518445	0.42075	0.915399
chr17	TCONS_02713771	XLOC_1422044	+	-	30079266	30081861	2517	2	intronic_lncRNA	115	2.51187	1.51196	0.732344	0.42075	0.915399
chr8	ENSMUST00000181337.1	ENSMUSG00000097308.1	+	Gm6410	4678462	4688494	1105	2	lincRNA	101	1.7504	1.32948	0.396825	0.42225	0.916109
chr12	ENSMUST00000159897.1	ENSMUSG00000090193.1	+	Gm15995	111726392	111727127	574	2	processed_transcript	84	0.542287	0.0519549	3.38372	0.4231	0.916462
chr1	ENSMUST00000195506.1	ENSMUSG00000103085.1	-	RP23-125I14.2	13343563	13348204	4642	1	TEC	136	0.895067	0.450177	0.991504	0.42365	0.91671
chr11	ENSMUST00000194952.1	ENSMUSG00000104184.1	-	RP23-377H12.4	18884623	18887791	3169	1	TEC	144	2.68448	1.53907	0.802582	0.42485	0.917305
chr11	ENSMUST00000123734.3	ENSMUSG00000087060.3	-	Eldr	16935322	16951042	787	4	processed_transcript	99	0.371475	1.03136	-1.47321	0.42505	0.917321
chr2	ENSMUST00000133766.1	ENSMUSG00000085566.1	-	A730017L22Rik	130883610	130906379	547	2	processed_transcript	71	1.81361	0.741707	1.28994	0.42515	0.917368
chr1	ENSMUST00000115480.3	ENSMUSG00000079671.4	-	2610203C22Rik	9560832	9631092	1246	5	processed_transcript	92	0.510916	0.133564	1.93556	0.42595	0.917982
chr6	TCONS_05142315	XLOC_2636281	+	-	47945048	47953208	3381	6	lincRNA	190	2.32851	1.89352	0.298336	0.42615	0.918005
chr6	TCONS_05280562	XLOC_2756344	-	-	87327366	87331903	4478	2	intronic_lncRNA	139	0.973926	0.447983	1.12037	0.4262	0.918073
chr9	ENSMUST00000162209.1	ENSMUSG00000089810.1	-	Gm16536	45856769	45858357	1589	1	antisense	91	5.25619	3.48746	0.591844	0.42655	0.918083
chr1	ENSMUST00000193845.1	ENSMUSG00000102638.1	+	RP23-228G18.6	10062258	10064079	1822	1	TEC	79	2.77556	1.62603	0.771426	0.42715	0.91838
chr1	ENSMUST00000182158.1	ENSMUSG00000098206.1	+	A430106G13Rik	137966531	137969918	3388	1	lincRNA	103	0.953711	1.51092	-0.663807	0.42825	0.918848
chr2	ENSMUST00000135186.1	ENSMUSG00000090248.1	+	Gm14027	129016952	129021756	622	5	processed_transcript	131	0.485589	0.0582648	3.05904	0.42875	0.919343
chr9	ENSMUST00000188747.1	ENSMUSG00000101335.1	-	Gm28229	88441500	88443652	2153	1	sense_intronic	80	2.68631	3.2549	-0.276988	0.42965	0.919806
chr15	TCONS_02352501	XLOC_1265980	-	-	95901373	95908740	4570	2	intronic_lncRNA	107	0.987646	0.430519	1.19792	0.4301	0.919806
chr17	ENSMUST00000181147.1	ENSMUSG00000097047.1	-	1110020A21Rik	84954967	84957710	853	2	lincRNA	91	1.20395	0.189337	2.66875	0.43045	0.919839
chr5	ENSMUST00000181045.3	ENSMUSG00000097908.3	+	4933404O12Rik	136919146	136937106	3967	4	lincRNA	117	1.643	1.3562	0.276769	0.43085	0.919939
chr8	ENSMUST00000181167.1	ENSMUSG00000097534.1	-	Gm16675	46730972	46739515	1317	3	lincRNA	95	0.746533	0.533572	0.484523	0.43205	0.920114
chr9	TCONS_06084997	XLOC_3323582	-	-	88857903	88858856	607	3	lincRNA	134	1.27172	2.14411	-0.753598	0.43185	0.920114
chr1	ENSMUST00000190224.1	ENSMUSG00000100455.1	+	Gm29170	143777642	143781307	3666	1	sense_intronic	134	0.957525	1.46222	-0.610776	0.43275	0.920441
chr9	TCONS_06350235	XLOC_3323368	-	-	88521382	88522879	931	4	lincRNA	94	1.18864	3.35095	-1.49526	0.43635	0.922921
chr6	ENSMUST00000147174.2	ENSMUSG00000086427.4	+	Hoxa11os	52245969	52249795	1116	3	processed_transcript	152	25.1115	15.9401	0.65569	0.4373	0.923293
chr5	ENSMUST00000160099.1	ENSMUSG00000090086.3	-	AI480526	123137471	123140289	1017	2	lincRNA	145	3.67612	1.87425	0.971872	0.4376	0.923512
chr9	ENSMUST00000192279.1	ENSMUSG00000102340.1	+	RP24-496O17.2	21275069	21277764	2696	1	TEC	186	0.652263	0.258566	1.33492	0.4382	0.923774
chr13	TCONS_01535915	XLOC_901206	-	-	24623736	24638600	2149	2	intronic_lncRNA	125	1.2592	0.44652	1.49571	0.43835	0.923873
chr13	ENSMUST00000159296.1	ENSMUSG00000090232.1	-	Gm16132	63376761	63381045	598	2	sense_intronic	70	0.449548	0.0488057	3.20335	0.43855	0.924039
chr5	ENSMUST00000136022.3	ENSMUSG00000085042.3	-	Abhd11os	135012114	135013253	604	4	antisense	182	2.21345	0.684828	1.69248	0.43905	0.924307
chr14	ENSMUST00000131416.2	ENSMUSG00000085615.2	-	A330035P11Rik	122104376	122106974	2257	2	processed_transcript	118	0.74168	1.0166	-0.454889	0.44	0.924727
chr8	ENSMUST00000181424.1	ENSMUSG00000097262.1	+	4933416M07Rik	27142910	27149671	1485	4	lincRNA	124	1.27392	0.689069	0.886558	0.44185	0.925489
chr3	ENSMUST00000191182.1	ENSMUSG00000054426.7	-	A930005H10Rik	115886004	115888097	2094	1	processed_transcript	139	0.707116	0.487809	0.535632	0.44235	0.92566
chr11	TCONS_01188916	XLOC_522486	+	-	64079504	64083761	956	2	lincRNA	124	0.148019	0.456428	-1.6246	0.4437	0.925998
chr16	ENSMUST00000194678.1	ENSMUSG00000103805.1	+	RP23-239I17.7	77476934	77480453	3520	1	TEC	100	0.554396	0.142705	1.95788	0.44435	0.926378
chr18	TCONS_02889156	XLOC_1609722	-	-	35117463	35118784	1109	2	lincRNA	128	0.420626	0.253104	0.732805	0.44505	0.926647
chr15	ENSMUST00000180639.1	ENSMUSG00000097915.1	-	A330009N23Rik	101221196	101224121	1392	3	lincRNA	117	1.92412	1.52241	0.337842	0.4453	0.926797
chr2	ENSMUST00000137463.3	ENSMUSG00000087179.4	-	Gm14230	156833049	156839820	874	4	lincRNA	126	1.49172	0.33112	2.17155	0.44705	0.92752
chr11	TCONS_00897835	XLOC_547342	+	-	108100243	108112645	5736	2	intronic_lncRNA	172	0.599762	0.377109	0.669409	0.4474	0.927559
chr15	TCONS_02155931	XLOC_1224450	-	-	37894623	37898819	2660	2	lincRNA	115	0.448073	0.250225	0.840504	0.44775	0.927611
chr14	TCONS_02036874	XLOC_1015379	+	-	70207524	70209833	1544	2	anti-sense_lncRNA	111	0.889815	0.44261	1.00747	0.448	0.927811
chr7	TCONS_05351416	XLOC_2958002	-	-	90123071	90130163	2254	2	lincRNA	120	0.639089	0.445461	0.520719	0.4499	0.928404
chr9	ENSMUST00000186238.1	ENSMUSG00000101365.1	-	Gm19325	97047444	97067307	3382	3	lincRNA	139	0.6666	0.525612	0.342823	0.4506	0.928532
chr5	ENSMUST00000180951.1	ENSMUSG00000097287.1	+	D130017N08Rik	143758325	143766974	3711	3	lincRNA	156	0.78682	0.499407	0.655818	0.45075	0.928532
chr8	TCONS_05747447	XLOC_3013104	+	-	19681954	19687880	812	2	lincRNA	58	0.687931	1.556	-1.17751	0.45115	0.928718
chr7	ENSMUST00000124897.1	ENSMUSG00000086533.1	-	Mypopos	18993553	19001222	560	4	antisense	77	0.965947	0.290112	1.73534	0.4518	0.928903
chr1	ENSMUST00000193177.1	ENSMUSG00000103252.1	+	RP24-78E16.3	89825481	89827525	2045	1	TEC	131	0.696262	0.156632	2.15225	0.45275	0.929176
chr17	ENSMUST00000145030.1	ENSMUSG00000085705.1	-	Gm16046	13675662	13683497	445	2	processed_transcript	73	0.800677	0.367207	1.12463	0.4528	0.929176
chr7	ENSMUST00000153686.1	ENSMUSG00000085583.1	-	Gm15676	126800790	126809108	799	4	lincRNA	235	0.646533	0.912557	-0.497191	0.4529	0.929176
chr5	TCONS_04606233	XLOC_2476449	+	-	115203937	115205494	1024	2	lincRNA	142	0.381939	0.54804	-0.520938	0.45325	0.929194
chr9	TCONS_06099438	XLOC_3234035	+	-	79965766	79978085	11791	2	anti-sense_lncRNA	152	0.637217	0.366244	0.798979	0.45415	0.929472
chr11	TCONS_01099814	XLOC_481007	+	-	3310089	3314623	3140	2	lincRNA	135	1.00411	0.53846	0.89901	0.45475	0.92967
chr12	ENSMUST00000037953.6	ENSMUSG00000037735.7	+	2810032G03Rik	5375870	5416305	2063	2	lincRNA	139	1.12141	1.40631	-0.326607	0.455	0.92995
chr11	ENSMUST00000152073.1	ENSMUSG00000087507.1	+	Gm16141	19013817	19015154	790	2	antisense	151	4.90992	1.78308	1.46133	0.45605	0.9305
chr1	ENSMUST00000143266.1	ENSMUSG00000087691.1	+	Gm15674	130422824	130437914	2438	4	antisense	114	1.56276	0.954452	0.711352	0.45615	0.9305
chr17	ENSMUST00000192717.1	ENSMUSG00000045999.9	-	AY036118	39847526	39848829	1304	1	TEC	174	46.0348	70.5978	-0.616897	0.456	0.9305
chr1	ENSMUST00000192272.1	ENSMUSG00000103780.1	-	RP24-93F24.2	168335980	168337671	1692	1	TEC	124	13.1482	6.81439	0.948211	0.4564	0.930537
chr11	ENSMUST00000122854.1	ENSMUSG00000085955.1	-	Gm12356	98682921	98683415	353	2	processed_transcript	81	0.385867	0.662463	-0.779734	0.45765	0.930982
chrX	ENSMUST00000154810.1	ENSMUSG00000072844.6	-	G530011O06Rik	169975043	169978917	2380	2	processed_transcript	116	1.87956	2.53141	-0.429543	0.4588	0.931254
chr6	TCONS_05284828	XLOC_2639514	+	-	52227471	52232676	3630	2	anti-sense_lncRNA	152	5.18517	3.16774	0.710935	0.4589	0.931419
chr11	ENSMUST00000137442.3	ENSMUSG00000072893.8	+	4933439C10Rik	59506153	59510103	1414	4	processed_transcript	237	1.70592	0.884502	0.947615	0.45925	0.931554
chr19	ENSMUST00000190409.1	ENSMUSG00000053117.6	+	E330013P04Rik	60144704	60153089	582	3	lincRNA	89	3.23686	1.21732	1.41088	0.4599	0.931862
chr8	ENSMUST00000182046.1	ENSMUSG00000098120.1	-	Gm5914	105624350	105637485	332	2	lincRNA	110	1.21961	0.32554	1.90552	0.4601	0.931943
chr8	ENSMUST00000180411.1	ENSMUSG00000097042.1	+	Gm17491	22480291	22483330	2309	2	lincRNA	107	3.38223	2.20339	0.61825	0.46035	0.93204
chr7	ENSMUST00000181940.1	ENSMUSG00000097471.3	-	5830432E09Rik	135648457	135652314	1494	3	lincRNA	127	0.646741	0.272407	1.24742	0.46055	0.93204
chr3	ENSMUST00000194956.1	ENSMUSG00000102808.1	-	RP23-380F8.1	52071589	52073387	1799	1	TEC	112	0.919214	0.418976	1.13353	0.4617	0.932683
chr2	ENSMUST00000192167.1	ENSMUSG00000103285.1	-	RP23-220D12.13	156084610	156086291	1682	1	TEC	105	5.42419	2.81707	0.945213	0.4625	0.933014
chr1	ENSMUST00000191357.2	ENSMUSG00000100280.2	-	Gm28417	34468834	34470434	1601	1	processed_transcript	126	0.566084	0.155377	1.86524	0.46235	0.933014
chr13	TCONS_01719008	XLOC_956592	-	-	102825523	102834634	1952	2	intronic_lncRNA	106	0.649853	0.211201	1.62149	0.46235	0.933014
chr1	ENSMUST00000192974.1	ENSMUSG00000104114.1	+	RP23-102K8.1	89483438	89485821	2384	1	TEC	136	0.702917	0.229159	1.617	0.4629	0.933088
chr11	ENSMUST00000145461.3	ENSMUSG00000087107.3	+	AI662270	83223576	83225869	592	3	lincRNA	114	4.94063	3.11607	0.664967	0.4632	0.933199
chr1	ENSMUST00000181524.3	ENSMUSG00000097113.3	+	Gm19705	136683396	136690804	413	3	lincRNA	89	1.45973	0.966701	0.594557	0.4633	0.93321
chr2	ENSMUST00000180659.1	ENSMUSG00000097052.1	-	Snhg7	26637177	26640244	741	4	lincRNA	86	7.8345	4.61694	0.762905	0.46405	0.933524
chr1	ENSMUST00000191702.1	ENSMUSG00000103467.1	-	RP24-288J3.1	189913339	189915959	2621	1	TEC	103	0.596911	0.209692	1.50924	0.4659	0.934056
chr8	ENSMUST00000181420.1	ENSMUSG00000097882.2	+	0610038B21Rik	77518115	77523898	1687	2	antisense	100	0.789598	0.098427	3.00399	0.46605	0.934111
chr16	TCONS_02600505	XLOC_1348200	-	-	19260272	19260899	400	2	lincRNA	110	0.42754	0.145491	1.55512	0.46605	0.934111
chrX	ENSMUST00000126170.3	ENSMUSG00000103436.1	-	RP23-135F22.6	7558602	7605381	5727	17	processed_transcript	472	0.577327	0.362944	0.669641	0.46735	0.934388
chr14	ENSMUST00000164319.1	ENSMUSG00000091509.3	-	Gm17066	105109409	105114461	795	3	processed_transcript	81	6.59795	10.1374	-0.619597	0.4683	0.934947
chr1	TCONS_00496277	XLOC_115231	+	-	134759849	134775146	2368	2	anti-sense_lncRNA	117	2.68183	1.15307	1.21774	0.46865	0.935136
chr12	TCONS_01486481	XLOC_716767	+	-	110523903	110534194	8297	2	intronic_lncRNA	158	1.7477	1.0666	0.71244	0.4701	0.936123
chr5	ENSMUST00000185173.1	ENSMUSG00000098449.1	+	Gm7467	76304876	76305527	652	1	antisense	174	0.431506	0.222694	0.954319	0.47045	0.936233
chr14	ENSMUST00000191384.1	ENSMUSG00000101009.2	+	1700108F19Rik	76681754	76686887	210	2	processed_transcript	69	1.71837	0.902882	0.928432	0.4711	0.936504
chr5	ENSMUST00000145914.1	ENSMUSG00000085363.1	+	Gm15478	67642401	67646776	2172	2	antisense	89	0.64175	0.116152	2.466	0.47165	0.936595
chr6	ENSMUST00000131502.1	ENSMUSG00000085696.4	+	Hoxaas3	52201124	52213615	853	3	antisense	161	0.694546	0.310401	1.16194	0.47235	0.936796
chr9	ENSMUST00000176020.1	ENSMUSG00000093721.1	+	Gm3896	37015758	37020671	4094	2	antisense	131	1.06028	0.660739	0.682296	0.47305	0.937057
chr11	ENSMUST00000195805.1	ENSMUSG00000104244.1	-	RP23-377H12.5	18888261	18889840	1580	1	TEC	85	2.93991	1.38747	1.08332	0.47315	0.937068
chr16	ENSMUST00000193530.1	ENSMUSG00000090386.5	+	Mir99ahg	77457043	77459527	2485	1	processed_transcript	83	0.740185	0.198929	1.89563	0.47355	0.93726
chr3	TCONS_03895980	XLOC_1985874	+	-	9403034	9405825	1214	2	lincRNA	88	0.176096	0.800343	-2.18426	0.47375	0.937317
chr4	TCONS_04191326	XLOC_2318523	-	-	33026712	33031336	4233	2	lincRNA	126	0.7331	0.521637	0.490963	0.4741	0.937317
chr1	ENSMUST00000153239.3	ENSMUSG00000079671.4	-	2610203C22Rik	9601018	9631175	597	4	processed_transcript	65	0.402337	1.13716	-1.49896	0.47495	0.937742
chr9	TCONS_06111083	XLOC_3323427	-	-	88597723	88599098	971	3	lincRNA	84	0.411549	0.826373	-1.00573	0.4759	0.93827
chrX	TCONS_06580883	XLOC_3419096	+	-	108834690	108904347	588	4	lincRNA	77	1.49316	0.681214	1.13219	0.476	0.938313
chr15	ENSMUST00000181536.1	ENSMUSG00000096956.1	-	Snhg18	32240569	32244662	1482	2	lincRNA	134	26.0634	29.3392	-0.1708	0.4775	0.938832
chr5	ENSMUST00000192800.1	ENSMUSG00000104369.1	-	RP23-383N15.1	136529596	136536477	6882	1	TEC	115	0.839723	0.447851	0.906893	0.4781	0.93896
chr17	TCONS_02650106	XLOC_1466221	-	-	6465397	6477153	1763	2	lincRNA	120	1.35219	2.44638	-0.855351	0.47895	0.939205
chr1	TCONS_00057161	XLOC_074464	+	-	75424495	75426063	1365	2	intronic_lncRNA	187	0.924317	0.320901	1.52626	0.47935	0.939253
chr17	ENSMUST00000143828.1	ENSMUSG00000085492.3	-	Trmt61b	71588557	71598253	781	3	processed_transcript	76	3.95342	2.47388	0.676327	0.4798	0.939642
chr1	ENSMUST00000192452.1	ENSMUSG00000103123.1	+	RP24-74O18.3	180372669	180373540	872	1	TEC	170	1.0343	0.178436	2.53518	0.47995	0.939665
chr1	ENSMUST00000169111.1	ENSMUSG00000085184.5	-	4933439K11Rik	172549258	172558129	1869	2	processed_transcript	136	0.579492	0.401874	0.528046	0.4804	0.939914
chr1	ENSMUST00000187902.1	ENSMUSG00000100151.1	+	Gm28382	91483024	91484774	1669	2	lincRNA	164	0.248495	0.518119	-1.06007	0.48115	0.940471
chr5	ENSMUST00000180601.1	ENSMUSG00000097145.1	+	9230114K14Rik	52190681	52197984	2118	4	lincRNA	131	0.463216	0.747844	-0.691053	0.4832	0.941044
chr4	ENSMUST00000130866.1	ENSMUSG00000044730.11	+	9930104L06Rik	124943131	124943864	546	2	processed_transcript	91	0.531199	0.0418153	3.66715	0.4834	0.941095
chr15	TCONS_02135312	XLOC_1225239	-	-	38933895	38938874	3243	2	anti-sense_lncRNA	158	0.786418	0.256555	1.61603	0.48465	0.941399
chr10	TCONS_00807339	XLOC_393077	-	-	12916929	12922935	822	3	lincRNA	131	1.09273	1.48048	-0.438132	0.4849	0.941464
chr3	ENSMUST00000160263.1	ENSMUSG00000090005.1	+	Gm16540	90057259	90058380	426	2	sense_intronic	113	0.722057	0.496899	0.539161	0.48695	0.942541
chr6	ENSMUST00000124811.1	ENSMUSG00000087380.3	+	2210408F21Rik	31321971	31337385	384	4	processed_transcript	77	0.219258	0.450389	-1.03854	0.48845	0.943442
chr3	TCONS_04097795	XLOC_2130903	-	-	65670179	65673698	3489	2	intronic_lncRNA	231	0.735566	0.486873	0.59531	0.48965	0.943739
chr3	ENSMUST00000161319.1	ENSMUSG00000089746.1	-	Gm3513	79551314	79552193	637	2	sense_intronic	172	0.475532	0.0443923	3.42116	0.4902	0.943861
chr17	TCONS_02646782	XLOC_1447492	+	-	71002600	71004058	1150	2	lincRNA	134	0.631093	0.373551	0.756549	0.49115	0.944092
chr5	TCONS_04661191	XLOC_2552955	-	-	81023918	81030738	2535	2	intronic_lncRNA	101	0.606781	0.315309	0.94441	0.49115	0.944092
chr15	ENSMUST00000181657.4	ENSMUSG00000097039.4	+	Pvt1	62038061	62250973	2798	7	lincRNA	108	0.705396	0.260874	1.43508	0.4926	0.944389
chr13	TCONS_01546254	XLOC_960246	-	-	107827436	107827796	322	2	intronic_lncRNA	42	1.31925	0.160066	3.04298	0.49265	0.944389
chr4	ENSMUST00000139119.1	ENSMUSG00000087142.3	-	Gm12454	43505657	43508747	978	3	antisense	111	0.837436	0.400804	1.06308	0.4931	0.944597
chr1	ENSMUST00000194710.1	ENSMUSG00000103422.1	+	RP23-389C9.3	43488447	43490937	2491	1	TEC	151	0.839076	0.349288	1.26438	0.49325	0.944624
chr1	TCONS_00496888	XLOC_131694	+	-	161035063	161036987	824	4	lincRNA	81	0.300979	2.00765	-2.73777	0.4935	0.944683
chr2	TCONS_03700485	XLOC_1749387	+	-	29905420	29909434	3975	2	intronic_lncRNA	168	1.71513	1.12734	0.605389	0.4935	0.944683
chr9	ENSMUST00000180419.1	ENSMUSG00000096981.1	+	Gm16845	22071032	22086122	1415	3	lincRNA	126	1.15893	0.585655	0.984671	0.49425	0.945113
chr19	ENSMUST00000180544.1	ENSMUSG00000074733.10	-	5830428H23Rik	61118131	61119976	1846	1	processed_transcript	386	1.08518	0.359268	1.59481	0.49415	0.945113
chr2	ENSMUST00000123129.1	ENSMUSG00000086560.1	-	Gm13372	28025417	28030437	688	2	processed_transcript	173	0.464079	0.514408	-0.148541	0.4947	0.945368
chr1	ENSMUST00000182580.3	ENSMUSG00000098234.3	-	Snhg6	9941959	9944118	473	4	lincRNA	68	18.826	13.8504	0.442804	0.4955	0.945405
chr12	TCONS_01249384	XLOC_774915	-	-	80942385	80945340	1350	3	lincRNA	101	0.550645	0.40819	0.431884	0.4955	0.945405
chr2	TCONS_03363640	XLOC_1929233	-	-	118771833	118775983	369	3	anti-sense_lncRNA	100	0.445111	0.253164	0.814094	0.49605	0.945603
chr1	ENSMUST00000193022.1	ENSMUSG00000104402.1	+	RP23-327M13.3	61677249	61680277	3029	1	TEC	96	0.813078	0.418668	0.957586	0.49685	0.94579
chr5	ENSMUST00000127989.1	ENSMUSG00000085433.1	-	Gm16001	124111109	124112241	852	3	antisense	136	0.826952	0.248952	1.73194	0.49685	0.94579
chr6	TCONS_05186415	XLOC_2760398	-	-	93581895	93601695	559	4	lincRNA	128	0.258544	0.549497	-1.0877	0.49665	0.94579
chr13	TCONS_01544671	XLOC_953308	-	-	98067059	98069241	1947	2	intronic_lncRNA	94	1.07336	0.410467	1.3868	0.4975	0.94619
chr2	ENSMUST00000139636.1	ENSMUSG00000073236.4	-	2500004C02Rik	153342635	153346073	427	2	processed_transcript	83	0.177712	0.679324	-1.93456	0.49765	0.946261
chr8	TCONS_06022573	XLOC_3058378	+	-	89046587	89069332	725	3	lincRNA	120	2.62709	1.11506	1.23634	0.49845	0.946523
chr1	ENSMUST00000195379.1	ENSMUSG00000103646.1	-	RP23-379C24.2	177168098	177170862	2765	1	TEC	95	1.24715	0.626707	0.992773	0.49955	0.9466
chr7	ENSMUST00000191157.2	ENSMUSG00000101585.2	-	1600010M07Rik	109998376	110006646	617	3	lincRNA	99	0.494988	0.968851	-0.968882	0.49935	0.9466
chr3	TCONS_03887879	XLOC_2166929	-	-	121556019	121557488	936	2	lincRNA	73	0.579015	0.417985	0.470149	0.49935	0.9466
chr9	TCONS_06284593	XLOC_3208762	+	-	41474855	41562232	1811	4	lincRNA	87	1.32968	0.58251	1.19072	0.4993	0.9466
chr3	ENSMUST00000194340.1	ENSMUSG00000102369.1	-	RP23-170E22.1	30957329	30957638	310	1	TEC	46	0.583945	0.567823	0.040391	0.5002	0.94683
chr2	ENSMUST00000143821.1	ENSMUSG00000085315.3	+	A430018G15Rik	52425012	52434885	766	3	processed_transcript	107	0.678188	0.272023	1.31795	0.50145	0.947294
chr13	TCONS_01556957	XLOC_870358	+	-	98317100	98321325	691	3	lincRNA	108	0.430393	1.0932	-1.34483	0.5017	0.947513
chr3	ENSMUST00000193223.1	ENSMUSG00000104486.1	-	RP23-435E7.3	30160253	30161886	1634	1	TEC	98	2.37744	0.883037	1.42886	0.50245	0.947675
chr11	TCONS_01187875	XLOC_502319	+	-	35293685	35296655	2579	2	intronic_lncRNA	101	1.31454	2.03951	-0.633659	0.5027	0.947677
chr15	TCONS_02142758	XLOC_1265355	-	-	95015825	95039450	736	2	intronic_lncRNA	96	0.573412	0.223851	1.35704	0.5028	0.947677
chr7	ENSMUST00000192062.1	ENSMUSG00000104113.1	+	RP24-427N13.6	31208357	31209114	758	1	TEC	113	1.45832	1.11885	0.382293	0.503	0.947725
chr14	ENSMUST00000113723.2	ENSMUSG00000079489.2	-	C030013D06Rik	56733657	56734954	1222	2	sense_intronic	140	2.18032	1.00173	1.12205	0.5039	0.948085
chr10	ENSMUST00000127564.1	ENSMUSG00000087480.1	+	Gm15910	120857629	120863326	2971	3	processed_transcript	87	1.76332	0.807183	1.12733	0.50445	0.948237
chr5	ENSMUST00000181873.3	ENSMUSG00000097772.3	-	5430416N02Rik	100420842	100429513	604	5	lincRNA	132	7.94615	11.7204	-0.560698	0.5046	0.948303
chr7	TCONS_05330632	XLOC_2856170	+	-	83970240	83977110	787	2	anti-sense_lncRNA	121	0.842241	0.282832	1.57429	0.5056	0.948867
chr8	ENSMUST00000195769.1	ENSMUSG00000102989.1	+	RP24-302G16.2	108867562	108869267	1706	1	TEC	176	0.582859	0.196738	1.56687	0.5064	0.948928
chr2	TCONS_03751527	XLOC_1826424	+	-	143945233	143949257	3916	2	anti-sense_lncRNA	128	1.63031	0.757327	1.10615	0.50655	0.948976
chr3	TCONS_03808793	XLOC_2134392	-	-	70797951	70807281	263	2	lincRNA	44	1.7079	0.493248	1.79184	0.5066	0.94898
chr14	TCONS_02024090	XLOC_983184	+	-	19784763	19785461	668	2	intronic_lncRNA	74	0.70594	0.189273	1.89907	0.50675	0.949013
chr16	ENSMUST00000195692.1	ENSMUSG00000103972.1	+	RP23-239I17.2	77381950	77382601	652	1	TEC	159	0.418242	0.144991	1.52837	0.50835	0.949257
chr4	ENSMUST00000131216.3	ENSMUSG00000059027.10	-	9630013D21Rik	109652484	109657853	1875	4	processed_transcript	128	0.566779	0.380322	0.575567	0.5084	0.949261
chr4	ENSMUST00000176201.1	ENSMUSG00000093594.1	-	Gm20707	147782319	147809840	2516	4	lincRNA	123	1.31886	1.74933	-0.407512	0.50845	0.949318
chr12	ENSMUST00000176552.1	ENSMUSG00000093465.1	-	Gm20682	99292608	99296620	3517	2	processed_transcript	119	0.518787	0.143919	1.84989	0.50975	0.949494
chr11	ENSMUST00000130392.3	ENSMUSG00000087060.3	-	Eldr	16935154	16951099	1540	3	processed_transcript	119	0.890114	1.23489	-0.472322	0.51095	0.949614
chr1	ENSMUST00000159618.1	ENSMUSG00000090031.2	-	4732440D04Rik	6213293	6214590	413	2	antisense	132	1.01391	0.123433	3.03814	0.51155	0.949856
chr1	TCONS_00427110	XLOC_164934	-	-	13367841	13369967	2067	2	intronic_lncRNA	98	1.65772	0.880753	0.912391	0.5116	0.949877
chr10	TCONS_00585432	XLOC_338209	+	-	63125426	63131074	253	2	anti-sense_lncRNA	83	1.01508	2.19285	-1.11121	0.5118	0.949945
chr1	ENSMUST00000193393.1	ENSMUSG00000102750.1	-	RP23-81L22.3	84132867	84134510	1644	1	TEC	181	0.910508	0.383628	1.24696	0.5119	0.950006
chr2	ENSMUST00000146195.1	ENSMUSG00000063714.11	+	Sp3os	72979516	72988546	364	3	antisense	118	0.780935	0.511399	0.610753	0.51235	0.950055
chr18	ENSMUST00000195369.1	ENSMUSG00000103194.1	+	RP24-291H9.1	65603834	65605093	1260	1	TEC	123	1.14055	0.359592	1.6653	0.51205	0.950055
chr11	ENSMUST00000193496.1	ENSMUSG00000103490.1	+	RP23-340N22.4	84233851	84238038	4188	1	TEC	130	1.69699	0.838691	1.01677	0.51215	0.950055
chr6	ENSMUST00000144568.2	ENSMUSG00000087305.4	-	A430035B10Rik	8507059	8509138	1913	2	processed_transcript	58	0.99905	0.591558	0.756038	0.51215	0.950055
chr3	TCONS_04148112	XLOC_2168108	-	-	123506118	123508328	1884	2	anti-sense_lncRNA	103	0.124425	0.566638	-2.18715	0.5124	0.950055
chr8	TCONS_05753423	XLOC_3057970	+	-	88480137	88485038	1058	3	lincRNA	103	0.555291	0.289596	0.9392	0.5125	0.950055
chr2	ENSMUST00000195494.1	ENSMUSG00000102376.1	-	RP23-307N14.2	11532596	11534694	2099	1	TEC	87	0.628537	0.157881	1.99316	0.5126	0.950076
chr6	ENSMUST00000181928.1	ENSMUSG00000097048.3	+	1600020E01Rik	86527401	86564442	603	5	lincRNA	70	4.41418	1.9277	1.19527	0.5134	0.95026
chr9	TCONS_06111082	XLOC_3323427	-	-	88598141	88599098	648	3	lincRNA	134	1.51758	2.31114	-0.60683	0.51415	0.95062
chr5	ENSMUST00000181620.1	ENSMUSG00000097392.1	+	D930016D06Rik	104525735	104554211	3809	4	lincRNA	149	2.08219	1.67624	0.312876	0.51425	0.950635
chr9	ENSMUST00000188854.1	ENSMUSG00000097777.3	-	Gm16794	95942931	95954641	1410	3	antisense	121	0.11629	0.763564	-2.71502	0.5146	0.950731
chrX	TCONS_06401191	XLOC_3376490	+	-	42360538	42361761	504	2	lincRNA	92	0.474145	0.279994	0.759932	0.5146	0.950731
chr17	ENSMUST00000182010.1	ENSMUSG00000098178.1	+	Yam1	39846958	39848788	1831	1	lincRNA	174	20.2073	32.151	-0.669986	0.51505	0.950753
chr5	ENSMUST00000194255.1	ENSMUSG00000104342.1	+	RP23-7E4.2	45702733	45704760	2028	1	TEC	79	1.10264	2.39099	-1.11665	0.5161	0.950996
chr16	ENSMUST00000127697.1	ENSMUSG00000086464.1	-	Gm15835	4777743	4779454	356	2	sense_intronic	51	1.08166	0.524888	1.04316	0.5167	0.950996
chr4	ENSMUST00000132432.1	ENSMUSG00000085990.1	+	Gm16731	46535901	46539802	922	4	processed_transcript	99	0.801369	0.112415	2.83364	0.5189	0.951791
chr11	ENSMUST00000150329.1	ENSMUSG00000085091.1	-	Egfros	16815431	16830702	4063	2	antisense	115	0.473033	0.0747685	2.66144	0.51945	0.951865
chr9	ENSMUST00000181955.1	ENSMUSG00000074415.6	+	2610203C20Rik	41581339	41592487	2578	2	processed_transcript	120	0.657476	1.22931	-0.902834	0.5194	0.951865
chr3	ENSMUST00000126926.1	ENSMUSG00000074466.8	+	Gm15417	89394290	89398779	925	2	antisense	111	0.890713	0.252389	1.81931	0.52	0.952129
chr11	ENSMUST00000149822.1	ENSMUSG00000086859.3	+	2810008D09Rik	117076790	117078955	593	2	lincRNA	130	14.103	10.0168	0.493572	0.52115	0.952781
chr7	TCONS_05655226	XLOC_2845392	+	-	68978592	69009090	1633	3	lincRNA	112	0.852695	0.363562	1.22983	0.52205	0.953079
chr18	TCONS_02891789	XLOC_1624582	-	-	56884001	56885087	922	2	intronic_lncRNA	130	0.17317	0.459616	-1.40824	0.5228	0.953533
chr1	TCONS_00059256	XLOC_085461	+	-	92180671	92188235	316	2	lincRNA	68	1.45471	0.875111	0.733193	0.523	0.953585
chr4	ENSMUST00000144604.1	ENSMUSG00000086782.2	-	E130102H24Rik	101346531	101356248	741	2	lincRNA	96	3.05064	1.94336	0.650558	0.52335	0.953678
chr6	TCONS_05220555	XLOC_2662059	+	-	86528985	86530989	954	2	lincRNA	94	1.62481	3.15918	-0.959283	0.52395	0.953961
chr6	TCONS_05312609	XLOC_2764393	-	-	99428090	99431640	3105	3	intronic_lncRNA	125	0.921046	0.507599	0.859585	0.52445	0.954081
chr6	ENSMUST00000189942.1	ENSMUSG00000100876.1	+	2810454H06Rik	134897961	134901108	3148	1	antisense	163	0.669477	0.855994	-0.354566	0.525	0.95433
chr1	ENSMUST00000195718.1	ENSMUSG00000102664.1	-	RP23-125I14.1	13354483	13356730	2248	1	TEC	79	1.02164	0.452753	1.17409	0.52565	0.954544
chr12	ENSMUST00000181874.1	ENSMUSG00000097157.1	+	Gm26512	90738201	90750693	3042	4	lincRNA	113	0.78231	0.299404	1.38565	0.5258	0.954659
chr2	ENSMUST00000194451.1	ENSMUSG00000102673.1	+	RP23-303M15.3	14944908	14946844	1937	1	TEC	120	0.718058	0.332026	1.11281	0.5271	0.955179
chr10	TCONS_00557308	XLOC_357770	+	-	89812956	89814111	476	2	intronic_lncRNA	73	1.37568	0.308615	2.15627	0.52735	0.955317
chr7	ENSMUST00000191038.1	ENSMUSG00000099579.1	-	1700120K04Rik	127603900	127604445	546	1	antisense	121	0.864737	0.614503	0.492841	0.5275	0.955449
chr16	ENSMUST00000193506.1	ENSMUSG00000103932.1	+	RP23-65G17.2	77539882	77542205	2324	1	TEC	100	0.773956	0.270381	1.51726	0.52785	0.955558
chr14	ENSMUST00000181482.1	ENSMUSG00000097431.1	+	Gm26782	50870376	50879003	2513	2	lincRNA	156	0.523758	0.946589	-0.853837	0.52775	0.955558
chr12	TCONS_01273383	XLOC_790744	-	-	104843342	104844253	856	2	intronic_lncRNA	79	0.638158	0.169932	1.90896	0.5281	0.955558
chr7	ENSMUST00000187458.1	ENSMUSG00000066175.2	-	2510046G10Rik	126648543	126649594	1052	1	antisense	123	1.46638	0.940767	0.64035	0.52905	0.955825
chr6	ENSMUST00000145420.1	ENSMUSG00000085782.1	-	Gm15624	83169804	83172554	1405	3	antisense	104	0.624979	0.137587	2.18347	0.5311	0.956524
chr4	ENSMUST00000126231.1	ENSMUSG00000085761.1	+	4930455G09Rik	142017898	142028996	630	2	antisense	92	0.732951	0.521914	0.489907	0.5318	0.956524
chr10	ENSMUST00000172591.1	ENSMUSG00000092593.1	+	Gm20492	127288514	127289681	286	2	processed_transcript	69	1.73297	0.769939	1.17043	0.53245	0.956725
chr15	ENSMUST00000133273.2	ENSMUSG00000091492.1	-	Gm17025	81415560	81419188	580	2	antisense	63	1.249	0.325907	1.93824	0.53295	0.95681
chr1	ENSMUST00000193304.1	ENSMUSG00000103146.1	-	RP23-274C16.4	119790763	119798925	8163	1	TEC	114	0.817821	0.558118	0.551216	0.534	0.957104
chr11	ENSMUST00000124108.1	ENSMUSG00000086591.1	+	Dnah2os	69448548	69453676	859	2	antisense	128	1.31391	0.871482	0.592324	0.53405	0.957104
chr5	TCONS_04618963	XLOC_2569451	-	-	108683267	108694053	1245	2	anti-sense_lncRNA	112	0.446435	0.071445	2.64355	0.53385	0.957104
chr7	ENSMUST00000194486.1	ENSMUSG00000104454.1	+	RP24-142E6.6	36733017	36734558	1542	1	TEC	124	1.5992	0.851743	0.90886	0.53535	0.957557
chr18	ENSMUST00000181094.1	ENSMUSG00000097610.1	+	A930012L18Rik	44661665	44676271	2364	5	lincRNA	208	2.01075	1.45193	0.469758	0.5357	0.957566
chr7	ENSMUST00000141011.1	ENSMUSG00000087138.1	+	Gm15545	44986900	44991916	899	3	processed_transcript	109	0.613429	0.207373	1.56467	0.53595	0.957678
chr2	ENSMUST00000145799.1	ENSMUSG00000052371.5	-	Hoxd3os1	74710193	74715996	511	3	antisense	84	0.742041	0.198495	1.9024	0.53615	0.957782
chr7	ENSMUST00000194416.1	ENSMUSG00000103882.1	+	RP24-142E6.3	36710174	36711333	1160	1	TEC	96	2.86781	1.6377	0.808278	0.5379	0.958164
chr16	ENSMUST00000156242.1	ENSMUSG00000085169.1	+	Gm10785	91688911	91715642	1583	6	processed_transcript	119	1.00954	0.48189	1.06692	0.53815	0.958164
chr8	ENSMUST00000137995.3	ENSMUSG00000086390.3	+	1810019D21Rik	106135400	106138100	948	4	processed_transcript	93	0.885069	0.205483	2.10677	0.53825	0.958164
chr4	TCONS_04516095	XLOC_2283131	+	-	132308691	132311488	2222	3	lincRNA	89	1.45559	2.21263	-0.604159	0.53895	0.958384
chr5	ENSMUST00000117249.1	ENSMUSG00000053656.5	+	Dancr	74093083	74094336	1036	2	processed_transcript	137	3.72678	4.99839	-0.423535	0.53985	0.958624
chr3	TCONS_03838793	XLOC_2142887	-	-	83774714	83790276	745	2	lincRNA	233	0.952205	0.244846	1.9594	0.53985	0.958624
chr14	ENSMUST00000185880.1	ENSMUSG00000102112.1	-	1810041H14Rik	121876859	121879409	355	2	antisense	61	2.03858	0.426731	2.25617	0.54055	0.958631
chr1	TCONS_00114776	XLOC_161683	-	-	9057929	9064610	276	2	intronic_lncRNA	63	1.01219	0.25462	1.99106	0.54185	0.958974
chr2	ENSMUST00000100426.2	ENSMUSG00000075538.2	-	Gm10855	6932541	6935081	2541	1	sense_intronic	212	1.55572	0.926291	0.748047	0.54265	0.95912
chr8	TCONS_06014433	XLOC_3087377	+	-	129263589	129268037	689	2	lincRNA	90	0.98726	0.741606	0.412778	0.5427	0.95912
chr8	TCONS_05747460	XLOC_3013116	+	-	19706263	19707206	837	2	lincRNA	174	0.76537	0.574455	0.413964	0.5436	0.959498
chr1	ENSMUST00000188602.1	ENSMUSG00000084799.3	+	Ino80dos	63114740	63157245	678	4	lincRNA	109	0.634295	0.386242	0.715648	0.54435	0.959794
chr1	ENSMUST00000195811.1	ENSMUSG00000103495.1	-	RP23-93D12.1	13234809	13236434	1626	1	TEC	138	1.03687	0.399472	1.37607	0.54515	0.960161
chr7	ENSMUST00000184655.2	ENSMUSG00000101970.2	-	RP23-32A8.1	73555146	73558386	602	3	processed_transcript	122	0.760119	3.60344	-2.24508	0.54565	0.96029
chr5	ENSMUST00000126472.1	ENSMUSG00000072591.6	-	5930412G12Rik	128584180	128600654	370	3	processed_transcript	97	0.419952	0.120385	1.80257	0.54565	0.96029
chr11	ENSMUST00000143781.1	ENSMUSG00000085811.1	+	Cep112os2	108820333	108826942	4813	2	sense_intronic	310	1.29052	1.57427	-0.286724	0.54645	0.960741
chr4	ENSMUST00000131733.1	ENSMUSG00000086997.1	-	Gm12981	132503561	132509649	622	2	antisense	90	0.442035	0.100657	2.13471	0.54705	0.961121
chrX	ENSMUST00000153212.3	ENSMUSG00000086629.3	+	2810403D21Rik	108834478	108886896	1005	5	processed_transcript	87	0.550713	0.272486	1.01512	0.54805	0.961166
chr2	ENSMUST00000136555.3	ENSMUSG00000086141.3	-	9030622O22Rik	147972676	148040203	469	3	lincRNA	66	1.03147	1.93742	-0.90943	0.54815	0.961186
chr11	TCONS_00929153	XLOC_547002	+	-	107335115	107344977	1640	3	anti-sense_lncRNA	99	0.824118	1.29923	-0.656734	0.54825	0.961191
chr19	TCONS_03260145	XLOC_1653940	+	-	6014201	6015226	514	2	anti-sense_lncRNA	94	0.267498	0.638571	-1.25532	0.5486	0.961361
chrX	ENSMUST00000152089.1	ENSMUSG00000086629.3	+	2810403D21Rik	108834679	108874770	852	4	processed_transcript	90	0.754195	0.331828	1.1845	0.5491	0.961627
chr14	TCONS_02096005	XLOC_1086410	-	-	61631250	61648820	1600	4	lincRNA	67	4.2659	6.13155	-0.523401	0.54955	0.961866
chr17	TCONS_02672175	XLOC_1478089	-	-	24411394	24414339	718	2	lincRNA	72	1.05583	0.169982	2.63492	0.54995	0.961973
chr1	ENSMUST00000194586.1	ENSMUSG00000102841.1	+	RP23-288J11.3	194677002	194680565	3564	1	TEC	133	0.445281	0.213344	1.06153	0.55135	0.96206
chr6	TCONS_04999154	XLOC_2651555	+	-	70719022	70722242	568	2	lincRNA	98	2.33798	0.399472	2.5491	0.5535	0.962991
chr6	TCONS_05291874	XLOC_2620334	+	-	22149615	22154124	4062	2	intronic_lncRNA	109	1.98005	1.12894	0.810565	0.5561	0.963538
chr11	TCONS_00949791	XLOC_502348	+	-	35376140	35379813	3624	2	intronic_lncRNA	223	1.45841	2.00844	-0.461675	0.55665	0.963679
chr3	ENSMUST00000091270.2	ENSMUSG00000069074.2	-	Gm10258	30267825	30269947	2123	1	TEC	155	0.950372	0.22447	2.08197	0.5583	0.964087
chr4	ENSMUST00000137343.3	ENSMUSG00000086290.4	+	Snhg12	132308678	132309971	364	2	lincRNA	117	5.12138	11.4476	-1.16044	0.55835	0.964123
chr9	ENSMUST00000193545.1	ENSMUSG00000104094.1	-	RP24-308L17.2	101188598	101191282	2685	1	TEC	129	0.716785	0.263142	1.4457	0.5595	0.96433
chr17	ENSMUST00000162826.1	ENSMUSG00000078247.3	+	Airn	12741330	12830250	521	2	antisense	73	3.62841	0.733044	2.30736	0.55945	0.96433
chr1	ENSMUST00000194737.1	ENSMUSG00000103748.1	-	RP23-322P13.2	21838948	21840514	1567	1	TEC	87	1.26884	0.867098	0.549244	0.5597	0.96437
chr14	ENSMUST00000180917.4	ENSMUSG00000097589.5	-	Dleu2	61632349	61648822	3544	3	processed_transcript	101	4.51546	5.70158	-0.33649	0.5598	0.964406
chr15	ENSMUST00000182141.1	ENSMUSG00000097039.4	+	Pvt1	62222603	62242505	501	3	lincRNA	102	1.13814	0.26067	2.12638	0.56035	0.964547
chr7	TCONS_05673339	XLOC_2935824	-	-	59969606	59978664	1809	4	lincRNA	94	2.03839	1.55152	0.393751	0.5612	0.964886
chr11	ENSMUST00000131221.1	ENSMUSG00000085379.1	-	2310058D17Rik	58965748	58978050	3201	2	processed_transcript	147	1.09922	1.29714	-0.238846	0.5616	0.965071
chr15	TCONS_02171374	XLOC_1172493	+	-	62250567	62262196	4322	2	lincRNA	114	1.35222	1.0097	0.421401	0.56235	0.965521
chr17	TCONS_02652328	XLOC_1478089	-	-	24409820	24412231	755	3	anti-sense_lncRNA	85	2.90615	1.32931	1.12842	0.56235	0.965521
chr9	ENSMUST00000184126.2	ENSMUSG00000098332.2	+	5031420N21Rik	73039718	73042779	496	2	processed_transcript	96	34.9593	30.4465	0.199404	0.5626	0.965565
chr10	ENSMUST00000155482.1	ENSMUSG00000087177.3	-	E130307A14Rik	39679016	39732006	2803	2	processed_transcript	158	1.02409	0.47956	1.09456	0.5641	0.965928
chr15	ENSMUST00000160938.1	ENSMUSG00000090002.1	-	Gm16006	57708114	57708927	566	2	antisense	91	1.05016	0.391405	1.42387	0.56465	0.966042
chr15	ENSMUST00000192865.1	ENSMUSG00000097493.3	+	9930014A18Rik	60822953	60825609	2657	1	processed_transcript	316	1.26918	1.74857	-0.462281	0.56485	0.966042
chr1	ENSMUST00000193169.1	ENSMUSG00000103945.1	+	RP23-435E15.3	43560273	43561565	1293	1	TEC	97	2.30047	1.31071	0.811577	0.56545	0.9662
chr3	ENSMUST00000180472.1	ENSMUSG00000097250.1	-	Gm26771	83773853	83789956	1082	3	antisense	135	0.624958	0.17692	1.82066	0.56545	0.9662
chr11	ENSMUST00000154798.3	ENSMUSG00000086283.3	-	2810433D01Rik	102619796	102624416	1045	4	lincRNA	132	0.799592	0.629652	0.34471	0.5657	0.966327
chr11	ENSMUST00000177248.1	ENSMUSG00000093483.1	+	AA465934	83291728	83292291	431	2	processed_transcript	56	3.14466	4.94011	-0.65164	0.5658	0.966365
chrX	TCONS_06434147	XLOC_3447070	+	-	152369077	152416697	793	4	lincRNA	101	0.44842	0.160813	1.47946	0.56675	0.966371
chr17	ENSMUST00000180721.1	ENSMUSG00000073437.6	-	D330041H03Rik	24412430	24414427	1998	1	processed_transcript	106	1.22983	0.7001	0.812821	0.5672	0.966471
chr4	ENSMUST00000146982.1	ENSMUSG00000086554.1	+	9530034E10Rik	117975036	117993972	502	3	antisense	107	1.39358	0.551475	1.33743	0.5679	0.966648
chr2	ENSMUST00000129364.1	ENSMUSG00000085436.1	+	Zfp335os	164911354	164919953	1127	2	antisense	147	0.72747	1.21038	-0.734503	0.5701	0.967016
chr6	ENSMUST00000143765.1	ENSMUSG00000087327.1	-	Gm15884	124715573	124718831	643	3	antisense	95	0.759438	0.28759	1.40092	0.5711	0.967469
chr9	TCONS_06121752	XLOC_3208880	+	-	41405943	41406505	324	2	lincRNA	42	0.303456	0.723293	-1.25309	0.57205	0.967852
chr3	TCONS_03785712	XLOC_1999568	+	-	29897837	29905031	7084	2	lincRNA	154	1.58713	1.84188	-0.21476	0.5721	0.967854
chr3	ENSMUST00000193469.1	ENSMUSG00000103284.1	-	RP23-346I1.4	51829385	51830405	1021	1	TEC	69	0.806846	0.277238	1.54117	0.5722	0.967858
chr10	ENSMUST00000145987.1	ENSMUSG00000086522.1	+	Gm4473	120899157	120901888	657	2	antisense	99	0.618671	0.27874	1.15025	0.57215	0.967858
chr4	ENSMUST00000144222.3	ENSMUSG00000086322.3	+	E130218I03Rik	134243763	134245869	1729	3	processed_transcript	167	0.453854	0.695492	-0.615804	0.5726	0.96788
chr17	ENSMUST00000181112.1	ENSMUSG00000097217.1	+	Gm26549	32284787	32298689	1209	2	lincRNA	139	1.69957	1.41525	0.264113	0.57325	0.968045
chr4	ENSMUST00000181389.1	ENSMUSG00000087381.4	-	Gm16008	156022008	156023824	480	3	antisense	83	0.6623	0.165423	2.00132	0.57345	0.968218
chr3	ENSMUST00000137198.3	ENSMUSG00000086392.5	+	Mccc1os	35999833	36006907	2686	4	antisense	158	0.503639	0.310911	0.69589	0.5741	0.968475
chr7	ENSMUST00000189033.1	ENSMUSG00000101559.1	-	Gm28258	70372038	70388410	587	4	lincRNA	68	0.662738	0.260259	1.34849	0.57615	0.968583
chr1	ENSMUST00000195493.1	ENSMUSG00000103506.1	-	RP23-93D12.2	13177462	13179714	2253	1	TEC	105	0.873135	0.425763	1.03615	0.5779	0.968986
chr9	ENSMUST00000194281.1	ENSMUSG00000102419.1	-	RP23-180C14.1	56414031	56416066	2036	1	TEC	100	1.91977	1.32164	0.538609	0.5786	0.969311
chr6	ENSMUST00000129343.3	ENSMUSG00000085589.3	-	A430078I02Rik	86470805	86480770	1899	3	processed_transcript	169	0.724285	0.914418	-0.336298	0.57855	0.969311
chr2	ENSMUST00000194683.1	ENSMUSG00000103901.1	+	RP23-211O3.4	14149820	14153297	3478	1	TEC	108	1.22923	1.05553	0.219785	0.57895	0.969433
chr2	ENSMUST00000133449.3	ENSMUSG00000085385.3	-	9430008C03Rik	158355765	158361580	933	6	processed_transcript	104	1.70434	0.755064	1.17454	0.5799	0.969989
chr6	ENSMUST00000188014.1	ENSMUSG00000044574.5	-	5031434C07Rik	112285593	112288836	3244	1	antisense	130	0.460735	0.298076	0.628257	0.58	0.970009
chr6	ENSMUST00000124246.3	ENSMUSG00000086429.5	-	Gt(ROSA)26Sor	113070398	113077210	1181	2	antisense	81	11.9883	14.4581	-0.270255	0.5811	0.970111
chr4	ENSMUST00000151836.3	ENSMUSG00000087381.4	-	Gm16008	156023727	156031643	352	4	antisense	116	0.489253	0.153447	1.67284	0.5808	0.970111
chrX	TCONS_06722655	XLOC_3487339	-	-	50619710	50635322	1754	5	lincRNA	117	0.49018	0.177139	1.46843	0.581	0.970111
chr5	ENSMUST00000181418.1	ENSMUSG00000097392.1	+	D930016D06Rik	104540571	104552074	1986	3	lincRNA	114	0.286733	0.502291	-0.808814	0.58185	0.970593
chr3	ENSMUST00000194058.1	ENSMUSG00000102780.1	+	RP24-481E4.1	106725599	106730276	4678	1	TEC	151	1.22765	0.985642	0.316769	0.58205	0.970747
chr11	ENSMUST00000152576.1	ENSMUSG00000084941.1	+	Gm11944	3308996	3320722	873	6	processed_transcript	171	0.685203	0.160209	2.09658	0.58225	0.970753
chr1	ENSMUST00000191811.1	ENSMUSG00000104197.1	+	RP23-44N5.7	137971174	137972315	1142	1	TEC	85	0.364663	0.883986	-1.27746	0.5823	0.970788
chr1	ENSMUST00000188163.1	ENSMUSG00000102014.1	-	2900009J06Rik	127753616	127774054	465	2	antisense	97	0.917842	0.643049	0.513316	0.58235	0.970822
GL456022.2	TCONS_00008847	XLOC_005405	-	-	1674785	1688300	843	2	anti-sense_lncRNA	119	0.524203	0.318403	0.719272	0.5839	0.97084
chr1	TCONS_00489289	XLOC_271322	-	-	168394643	168396576	1718	2	intronic_lncRNA	104	5.59724	2.46729	1.18179	0.58305	0.97084
chr2	TCONS_03598728	XLOC_1968451	-	-	174266261	174284839	3821	4	anti-sense_lncRNA	131	0.989288	2.15799	-1.12522	0.58315	0.97084
chr2	ENSMUST00000133808.1	ENSMUSG00000087679.2	-	C330006A16Rik	26136814	26140521	2483	2	lincRNA	172	2.49699	4.51042	-0.853071	0.5843	0.971014
chr11	TCONS_00888933	XLOC_513600	+	-	51855718	51856188	274	2	intronic_lncRNA	91	0.285458	0.890158	-1.64078	0.5851	0.971234
chr4	ENSMUST00000136127.1	ENSMUSG00000085241.3	-	Snhg3	132352004	132353336	440	3	processed_transcript	66	3.89349	3.0741	0.340899	0.5863	0.971483
chr6	TCONS_04974182	XLOC_2701127	+	-	147694937	147702280	613	3	lincRNA	129	0.453695	0.292291	0.634315	0.5867	0.971576
chr3	ENSMUST00000125611.3	ENSMUSG00000085702.4	+	Mecomos	30012379	30054808	5510	4	antisense	105	0.71818	0.358775	1.00127	0.5884	0.972146
chr2	TCONS_03332910	XLOC_1971456	-	-	179834660	179838512	1403	3	intronic_lncRNA	126	0.457417	0.278561	0.715514	0.58895	0.972341
chr2	ENSMUST00000124586.1	ENSMUSG00000074649.6	-	BC029722	155817730	155819426	1615	2	processed_transcript	116	9.0395	8.10457	0.157508	0.59065	0.97251
chrX	ENSMUST00000152648.1	ENSMUSG00000086937.1	+	Gm15063	75573452	75575268	895	2	antisense	116	1.00502	1.4814	-0.559741	0.59155	0.972772
chr14	TCONS_02096006	XLOC_1086410	-	-	61630447	61648820	2539	4	lincRNA	86	2.61993	3.61079	-0.462789	0.592	0.972848
chr4	ENSMUST00000124620.1	ENSMUSG00000084804.1	-	1700095J12Rik	138137595	138138518	737	2	antisense	100	0.763997	0.19415	1.9764	0.59235	0.972971
chr1	ENSMUST00000194537.1	ENSMUSG00000102982.1	-	RP23-70F22.2	13641483	13642748	1266	1	TEC	84	0.694665	0.318985	1.12283	0.5931	0.973141
chr13	ENSMUST00000181076.1	ENSMUSG00000097684.1	-	Gm26645	15459980	15461295	1316	1	antisense	64	0.549283	0.20058	1.45337	0.59385	0.973238
chr2	ENSMUST00000155949.1	ENSMUSG00000079499.5	-	6530402F18Rik	29245107	29252993	4301	2	processed_transcript	210	1.7909	2.03192	-0.182165	0.59405	0.973292
chr6	ENSMUST00000139444.3	ENSMUSG00000087380.3	+	2210408F21Rik	31220405	31337385	461	4	processed_transcript	129	0.680863	0.177512	1.93945	0.5949	0.973524
chr16	ENSMUST00000194937.1	ENSMUSG00000102205.1	+	RP23-239I17.3	77413643	77414916	1274	1	TEC	100	0.996566	0.297436	1.74438	0.59525	0.973533
chr16	ENSMUST00000147504.1	ENSMUSG00000055370.3	-	Gm9968	43345887	43363666	2990	3	lincRNA	111	0.154707	0.42064	-1.44305	0.5951	0.973533
chr4	TCONS_04192109	XLOC_2324560	-	-	41454239	41460235	725	2	intronic_lncRNA	53	0.254627	0.667554	-1.3905	0.5951	0.973533
chr1	ENSMUST00000191427.1	ENSMUSG00000101778.1	-	Gm29488	131406812	131409213	2402	1	sense_intronic	145	1.3824	0.958579	0.528202	0.5973	0.973889
chr2	ENSMUST00000076071.2	ENSMUSG00000062319.2	-	Gm10115	6950453	6951680	1228	1	sense_intronic	114	2.74332	1.65628	0.727978	0.6006	0.974264
chr1	ENSMUST00000194919.1	ENSMUSG00000103854.1	+	RP23-302H1.1	93531815	93534202	2388	1	TEC	116	0.623545	0.219896	1.50367	0.6015	0.974271
chr1	ENSMUST00000180638.2	ENSMUSG00000097503.2	+	3110045C21Rik	169969409	169972396	1135	3	antisense	104	0.160133	0.707825	-2.14412	0.6011	0.974271
chr2	ENSMUST00000195416.1	ENSMUSG00000103926.1	-	RP23-334M9.5	14037825	14040423	2599	1	TEC	86	0.439091	0.193018	1.18579	0.6021	0.974295
chr11	TCONS_00925111	XLOC_526596	+	-	69417614	69419442	1334	2	anti-sense_lncRNA	181	0.531623	0.257115	1.04799	0.6026	0.974394
chr8	TCONS_05729170	XLOC_3099705	-	-	20257562	20261523	687	3	lincRNA	97	1.06499	0.808821	0.39695	0.6031	0.974598
chr11	TCONS_00886908	XLOC_501618	+	-	33739041	33755057	295	3	intronic_lncRNA	55	3.46574	8.51041	-1.29606	0.6033	0.974605
chr6	ENSMUST00000152147.3	ENSMUSG00000073155.8	+	1810058I24Rik	35252654	35263496	2521	3	lincRNA	133	2.87423	2.4389	0.236947	0.6042	0.974879
chr17	ENSMUST00000174630.1	ENSMUSG00000092600.1	-	Gm20442	35743323	35764191	492	2	lincRNA	106	0.255923	0.437257	-0.772771	0.6043	0.974881
chr9	TCONS_06100676	XLOC_3245251	+	-	97085054	97087197	2105	2	anti-sense_lncRNA	140	13.736	11.0107	0.319054	0.60495	0.975103
chr3	ENSMUST00000176742.1	ENSMUSG00000093553.1	-	Gm20633	96243550	96246380	2831	1	antisense	159	1.07657	1.30009	-0.27217	0.60505	0.975107
chr3	ENSMUST00000152143.1	ENSMUSG00000074466.8	+	Gm15417	89391970	89398224	599	2	antisense	167	1.17689	0.385509	1.61015	0.6051	0.975107
chr3	ENSMUST00000180404.3	ENSMUSG00000097885.3	+	5031434O11Rik	51560035	51567117	3731	4	lincRNA	133	0.42572	0.16148	1.39855	0.6051	0.975107
chr2	ENSMUST00000153188.1	ENSMUSG00000085704.1	+	4921531C22Rik	179975993	179977987	601	2	processed_transcript	127	0.605656	0.192446	1.65404	0.60615	0.975467
chr9	ENSMUST00000194135.1	ENSMUSG00000104383.1	+	WI1-1981I9.5	101092977	101094578	1602	1	TEC	91	1.51916	0.943739	0.68681	0.60705	0.975614
chr18	ENSMUST00000181425.1	ENSMUSG00000096926.1	-	Gm26823	31859082	31861764	2361	2	lincRNA	115	0.898705	0.389899	1.20475	0.60695	0.975614
chr9	ENSMUST00000161136.1	ENSMUSG00000070315.7	+	4930581F22Rik	35118195	35126897	834	2	processed_transcript	125	1.23135	0.374046	1.71895	0.60695	0.975614
chr12	TCONS_01232587	XLOC_689385	+	-	70673733	70676253	968	2	lincRNA	57	0.627973	0.496676	0.338396	0.6067	0.975614
chr5	ENSMUST00000130912.2	ENSMUSG00000029386.11	+	Tctn2	124598797	124627458	2316	18	processed_transcript	517	1.45065	1.08467	0.419438	0.60945	0.975833
chr18	ENSMUST00000181664.3	ENSMUSG00000097769.3	+	Snhg4	35553371	35558316	1190	4	processed_transcript	100	20.7337	26.6944	-0.364557	0.60795	0.975833
chr16	ENSMUST00000192654.1	ENSMUSG00000102344.1	-	RP23-239I17.5	77419251	77421820	2570	1	TEC	121	0.908342	0.481964	0.914309	0.60835	0.975833
chr2	TCONS_03716854	XLOC_1952619	-	-	153341516	153345764	1996	2	lincRNA	168	1.03538	1.26158	-0.285071	0.60815	0.975833
chr5	TCONS_04927092	XLOC_2477349	+	-	116416325	116418853	1589	2	intronic_lncRNA	102	2.42788	1.17725	1.04427	0.60875	0.975833
chr16	ENSMUST00000159040.1	ENSMUSG00000090203.1	-	AU015336	26031810	26040870	849	3	sense_intronic	118	0.479769	0.190394	1.33335	0.61165	0.976172
chr13	TCONS_01555662	XLOC_857357	+	-	78483805	78630800	231	2	lincRNA	48	1.01733	1.29703	-0.350417	0.61135	0.976172
chr2	TCONS_03342314	XLOC_1785120	+	-	85223906	85243601	298	3	lincRNA	50	0.819224	0.481786	0.765865	0.6116	0.976172
chr2	ENSMUST00000193081.1	ENSMUSG00000103232.1	-	RP23-336A16.3	13238939	13240627	1689	1	TEC	89	1.17328	0.480826	1.28696	0.61215	0.976376
chr5	ENSMUST00000152014.1	ENSMUSG00000086247.3	-	Gm15787	110154400	110162442	885	2	processed_transcript	112	1.18921	0.488995	1.28211	0.6122	0.976376
chr18	ENSMUST00000048109.6	ENSMUSG00000041789.7	-	2700046A07Rik	62754790	62756347	809	2	lincRNA	136	3.50509	4.34375	-0.309489	0.6122	0.976376
chr13	ENSMUST00000195552.1	ENSMUSG00000103373.1	-	RP24-270A10.5	48542644	48545033	2390	1	TEC	78	8.09888	10.2819	-0.344317	0.61275	0.976479
chr18	ENSMUST00000179138.1	ENSMUSG00000087590.2	+	2410004N09Rik	33794939	33795969	303	2	lincRNA	92	1.44851	0.40545	1.83697	0.61285	0.976559
chr1	ENSMUST00000195553.1	ENSMUSG00000103443.1	-	RP23-82P18.4	195079099	195081336	2238	1	TEC	100	0.575711	0.198123	1.53895	0.61375	0.976643
chr1	ENSMUST00000193032.1	ENSMUSG00000102831.1	+	RP23-242C11.1	55559460	55561055	1596	1	TEC	101	0.781686	0.385523	1.01977	0.61345	0.976643
chr9	ENSMUST00000183045.1	ENSMUSG00000097195.4	-	Snhg5	88521055	88521869	614	2	processed_transcript	95	1.75101	0.433692	2.01345	0.61405	0.976682
chr5	TCONS_04597333	XLOC_2414305	+	-	22550435	22729499	442	5	lincRNA	61	1.36088	0.643788	1.07988	0.61485	0.976774
chr9	ENSMUST00000195306.1	ENSMUSG00000102452.1	-	RP24-308L17.5	101186556	101187908	1353	1	TEC	81	0.950172	0.273873	1.79468	0.6171	0.976953
chr2	ENSMUST00000194601.1	ENSMUSG00000103360.1	-	RP23-415C3.9	13116176	13118435	2260	1	TEC	115	0.753848	0.301078	1.32414	0.617	0.976953
chr9	ENSMUST00000194610.1	ENSMUSG00000103507.1	+	RP23-269E5.10	96028624	96030850	2227	1	TEC	83	1.38403	0.537293	1.36509	0.61545	0.976953
chr5	ENSMUST00000133693.3	ENSMUSG00000085455.3	-	1810059H22Rik	148953748	148960210	1526	4	antisense	144	0.451916	0.679597	-0.588626	0.61575	0.976953
chr2	ENSMUST00000137941.1	ENSMUSG00000063714.11	+	Sp3os	72987241	72988607	628	2	antisense	102	0.76792	0.540173	0.507534	0.61935	0.977445
chr4	ENSMUST00000155010.1	ENSMUSG00000054514.3	+	Atad3aos	155761210	155763549	257	2	antisense	54	0.851368	1.89702	-1.15588	0.6206	0.977673
chr8	ENSMUST00000183645.1	ENSMUSG00000098439.1	+	Hm629797	85994245	85996642	2398	1	sense_intronic	95	0.576321	0.245308	1.23228	0.6216	0.977828
chr8	ENSMUST00000180757.1	ENSMUSG00000097230.1	+	Gm26853	19789798	19798548	4010	2	lincRNA	114	0.839188	0.629236	0.415394	0.6221	0.977906
chr14	ENSMUST00000130256.1	ENSMUSG00000085133.1	+	B930095G15Rik	121248706	121251497	2792	1	sense_intronic	194	1.51476	1.16861	0.374293	0.6223	0.977906
chr5	ENSMUST00000160321.3	ENSMUSG00000090086.3	-	AI480526	123134463	123141076	848	5	lincRNA	99	0.785762	0.257284	1.61073	0.62225	0.977906
chr5	ENSMUST00000126693.1	ENSMUSG00000079163.3	-	Gm15498	137685154	137690751	723	2	lincRNA	84	0.857895	1.07092	-0.319982	0.62315	0.978102
chr3	ENSMUST00000176569.2	ENSMUSG00000093424.2	-	6330562C20Rik	95311378	95315127	555	2	antisense	177	0.593343	1.40332	-1.24191	0.62385	0.978102
chr15	TCONS_02152782	XLOC_1199363	+	-	99457881	99459041	983	2	lincRNA	102	0.97656	0.80109	0.285743	0.62485	0.978461
chr2	ENSMUST00000140185.1	ENSMUSG00000086328.1	-	2700033N17Rik	116066218	116067444	721	2	lincRNA	109	1.1841	0.328943	1.84788	0.62555	0.978737
chr4	ENSMUST00000128131.1	ENSMUSG00000086290.4	+	Snhg12	132309818	132310995	614	3	lincRNA	118	10.7543	14.1448	-0.395352	0.62665	0.978795
chr4	ENSMUST00000153474.4	ENSMUSG00000086290.4	+	Snhg12	132308678	132311024	606	5	lincRNA	133	26.9389	22.3227	0.271179	0.6271	0.978795
chr14	ENSMUST00000169975.1	ENSMUSG00000090459.1	-	Gm17210	32292924	32294974	391	2	antisense	63	1.78134	0.67115	1.40825	0.6277	0.978795
chr5	ENSMUST00000189045.1	ENSMUSG00000073147.3	-	5031425E22Rik	23432287	23434269	1983	1	lincRNA	275	3.49863	2.22632	0.652129	0.62675	0.978795
chr15	TCONS_02345308	XLOC_1152920	+	-	32237741	32244651	4299	2	lincRNA	133	0.508668	0.708365	-0.477769	0.6266	0.978795
chr7	TCONS_05360597	XLOC_2813895	+	-	25396191	25397540	1050	2	intronic_lncRNA	150	0.510184	0.226468	1.17171	0.62635	0.978795
chrX	TCONS_06717980	XLOC_3523651	-	-	105075504	105078203	541	2	lincRNA	71	0.688953	0.223695	1.62287	0.62605	0.978795
chr1	ENSMUST00000192190.1	ENSMUSG00000103195.1	-	RP24-485J8.3	163306798	163309067	2270	1	TEC	118	1.18977	0.633642	0.90895	0.6301	0.979213
chr1	ENSMUST00000187450.1	ENSMUSG00000100620.1	-	Gm28277	135409622	135414186	885	2	sense_intronic	146	0.4361	0.258352	0.755321	0.6308	0.979213
chr4	ENSMUST00000183220.1	ENSMUSG00000097995.1	-	Gm24362	136018071	136018486	416	1	antisense	71	0.593498	0.46791	0.343014	0.6302	0.979213
chr11	ENSMUST00000123459.1	ENSMUSG00000087291.1	+	Gm11946	3530948	3536856	3941	4	processed_transcript	219	2.89963	2.17811	0.412795	0.631	0.979213
chr2	ENSMUST00000047607.2	ENSMUSG00000039798.2	-	2600006K01Rik	29868723	29870317	1406	2	antisense	131	0.492744	0.776455	-0.656065	0.6309	0.979213
chr6	TCONS_04978625	XLOC_2724788	-	-	38212238	38212687	296	3	intronic_lncRNA	65	1.05846	0.975475	0.117787	0.631	0.979213
chr9	TCONS_06094923	XLOC_3208762	+	-	41474858	41532063	4237	2	lincRNA	115	0.713162	0.417245	0.773334	0.6301	0.979213
chr9	TCONS_06350232	XLOC_3323368	-	-	88521382	88522879	600	5	lincRNA	89	5.00832	2.85381	0.81144	0.62955	0.979213
chr2	ENSMUST00000122831.1	ENSMUSG00000010492.10	+	Uckl1os	181579532	181582150	2018	2	antisense	289	2.52231	1.7923	0.492938	0.63125	0.97928
chr1	ENSMUST00000182498.3	ENSMUSG00000098234.3	-	Snhg6	9942025	9944103	559	3	lincRNA	71	1.55887	2.85061	-0.870768	0.63145	0.979331
chr10	ENSMUST00000181578.1	ENSMUSG00000097331.1	+	F420014N23Rik	127195249	127202643	2396	3	lincRNA	147	0.980086	0.528975	0.889708	0.6316	0.979331
chr14	TCONS_02023469	XLOC_981736	+	-	17711585	17714042	1091	2	intronic_lncRNA	92	0.591701	0.298884	0.985285	0.63155	0.979331
chr9	ENSMUST00000194812.1	ENSMUSG00000102153.1	-	RP24-88B13.3	32525145	32526958	1814	1	TEC	151	1.30035	0.803933	0.693754	0.633	0.979393
chr6	ENSMUST00000167415.3	ENSMUSG00000086429.5	-	Gt(ROSA)26Sor	113067428	113077191	551	3	antisense	96	0.965883	2.44676	-1.34095	0.6328	0.979393
chr3	ENSMUST00000181070.1	ENSMUSG00000097124.1	+	A530020G20Rik	121531673	121535438	2838	4	lincRNA	147	0.403263	0.601063	-0.575794	0.633	0.979393
chr1	TCONS_00206181	XLOC_068145	+	-	63114406	63117651	3124	2	lincRNA	150	3.24521	2.04016	0.669634	0.63215	0.979393
chr17	TCONS_02659704	XLOC_1515533	-	-	87455010	87459463	1210	3	lincRNA	114	0.452395	0.582898	-0.365661	0.63355	0.979393
chr2	ENSMUST00000152524.1	ENSMUSG00000086657.2	-	Stamos	14070332	14073934	801	2	processed_transcript	140	0.567813	0.192778	1.55848	0.6351	0.979676
chr9	ENSMUST00000192754.1	ENSMUSG00000104467.1	-	RP23-79K5.4	71840005	71841736	1732	1	TEC	126	0.672945	0.794124	-0.238876	0.63545	0.979703
chr16	ENSMUST00000174385.3	ENSMUSG00000092545.3	-	Gm20319	26714744	26755502	541	4	processed_transcript	138	0.582377	0.17259	1.75461	0.63645	0.979824
chr12	TCONS_01495177	XLOC_779578	-	-	88441083	88442281	254	2	anti-sense_lncRNA	84	0.756196	2.3762	-1.65182	0.6367	0.979824
chr14	TCONS_01990191	XLOC_1045376	+	-	117285579	117294730	2029	2	intronic_lncRNA	121	0.654574	1.08027	-0.722759	0.6365	0.979824
chr15	TCONS_02135232	XLOC_1224825	-	-	38385691	38404020	804	2	lincRNA	83	0.912928	0.734312	0.314109	0.6379	0.979842
chr16	TCONS_02413298	XLOC_1283259	+	-	11203396	11207776	637	2	lincRNA	79	0.318543	0.617179	-0.954198	0.6379	0.979842
chr1	ENSMUST00000193173.1	ENSMUSG00000102509.1	-	RP23-18J18.1	133775210	133778421	3212	1	TEC	154	0.65486	0.204284	1.68061	0.638	0.979858
chr9	ENSMUST00000194714.1	ENSMUSG00000051074.4	-	4930579K19Rik	98562460	98563611	1152	1	processed_transcript	140	0.492916	0.625725	-0.344185	0.63905	0.980162
chr2	TCONS_03307859	XLOC_1841737	+	-	166142410	166147740	424	2	intronic_lncRNA	91	2.45163	0.865558	1.50204	0.6394	0.980293
chr16	ENSMUST00000181960.1	ENSMUSG00000097290.3	+	1300002E11Rik	21794362	21809037	571	3	lincRNA	113	5.42543	4.34666	0.319831	0.641	0.980433
chr17	ENSMUST00000181014.3	ENSMUSG00000073437.6	-	D330041H03Rik	24404649	24414429	1903	7	processed_transcript	104	1.12757	0.700932	0.685877	0.6416	0.980466
chr5	TCONS_04590933	XLOC_2586965	-	-	131686249	131688474	2165	2	intronic_lncRNA	144	0.722914	0.470059	0.620983	0.64165	0.980466
chr1	ENSMUST00000194053.1	ENSMUSG00000102960.1	-	RP24-444I15.4	156872177	156876120	3944	1	TEC	124	0.442328	0.207186	1.09419	0.6426	0.980486
chr6	TCONS_04978679	XLOC_2724900	-	-	38426562	38428849	1033	2	anti-sense_lncRNA	131	4.16385	5.0709	-0.284322	0.6433	0.980828
chr1	ENSMUST00000194584.1	ENSMUSG00000096929.3	+	A330023F24Rik	195024109	195037904	4432	3	lincRNA	147	1.96616	0.851041	1.20808	0.6434	0.98089
chr11	ENSMUST00000181502.1	ENSMUSG00000097062.1	+	Gm17586	120633768	120635125	908	2	lincRNA	92	2.82153	2.4498	0.20381	0.64385	0.980927
chr11	ENSMUST00000146218.1	ENSMUSG00000086049.1	-	Gm12735	3193516	3194263	651	2	antisense	61	0.489336	0.354601	0.464629	0.64345	0.980927
chr11	TCONS_01164209	XLOC_519597	+	-	59708963	59711234	2106	2	intronic_lncRNA	130	2.05451	0.778998	1.3991	0.64405	0.980959
chr1	ENSMUST00000194998.1	ENSMUSG00000103303.1	-	RP24-444I15.1	156856217	156858859	2643	1	TEC	106	0.628367	0.299361	1.06972	0.6452	0.981185
chr3	ENSMUST00000192845.1	ENSMUSG00000102423.1	-	RP23-380F8.3	52000736	52004025	3290	1	TEC	109	0.624464	0.434951	0.521767	0.6458	0.981298
chr16	ENSMUST00000155900.1	ENSMUSG00000085499.1	-	Gm15713	43410518	43420196	1546	5	lincRNA	128	1.99606	1.16827	0.77278	0.646	0.981347
chr4	ENSMUST00000192689.1	ENSMUSG00000102602.1	+	RP23-13A13.6	131878628	131883237	4610	1	TEC	170	6.16705	5.4084	0.189379	0.6462	0.981424
chr1	ENSMUST00000159407.2	ENSMUSG00000089812.2	+	Gm15867	192854923	192856246	388	2	antisense	99	1.69616	3.32642	-0.971694	0.6469	0.981749
chr8	TCONS_05786716	XLOC_3061154	+	-	92826271	92827170	728	2	lincRNA	70	0.823912	1.00809	-0.291058	0.64715	0.981797
chr1	ENSMUST00000192219.1	ENSMUSG00000103032.1	+	RP23-149A5.4	62809302	62811857	2556	1	TEC	108	0.500759	0.203654	1.298	0.6492	0.982287
chr5	ENSMUST00000186838.1	ENSMUSG00000054622.4	-	D730045B01Rik	151367720	151428210	1543	2	lincRNA	175	0.580989	0.834919	-0.523124	0.649	0.982287
chr5	TCONS_04633240	XLOC_2431703	+	-	48397393	48414035	669	3	anti-sense_lncRNA	57	0.65362	0.333329	0.971505	0.64885	0.982287
chr6	TCONS_05015511	XLOC_2764822	-	-	99466279	99468026	1647	2	intronic_lncRNA	90	0.623761	0.269167	1.21249	0.64995	0.98255
chr1	ENSMUST00000195720.1	ENSMUSG00000103591.1	+	RP24-398O5.2	87897540	87900532	2993	1	TEC	98	0.642586	0.336257	0.934326	0.65	0.982566
chr15	TCONS_02349692	XLOC_1204645	-	-	6755554	6787721	6831	2	anti-sense_lncRNA	140	1.18825	0.900217	0.400494	0.65045	0.982578
chr6	TCONS_05018747	XLOC_2785000	-	-	129216156	129238485	1365	4	lincRNA	138	0.637959	0.459015	0.474922	0.65045	0.982578
chr11	TCONS_00936947	XLOC_595719	-	-	57795500	57801451	513	2	lincRNA	129	0.740676	0.442019	0.744734	0.65195	0.98259
chr9	ENSMUST00000146938.1	ENSMUSG00000086914.1	+	Gm16124	53667246	53681265	516	2	antisense	66	4.75779	1.92317	1.3068	0.65285	0.982718
chr13	ENSMUST00000161491.1	ENSMUSG00000074782.3	-	4833422C13Rik	91707904	91741776	1766	2	antisense	151	0.544711	0.246075	1.1464	0.6528	0.982718
chr15	ENSMUST00000169887.1	ENSMUSG00000090500.1	+	Gm17057	99819020	99834570	591	2	antisense	63	0.860947	0.857462	0.00585276	0.6538	0.982936
chr15	TCONS_02348746	XLOC_1194685	+	-	93388844	93397255	3911	3	anti-sense_lncRNA	111	1.08166	0.869042	0.315756	0.65445	0.982957
chr2	ENSMUST00000192397.1	ENSMUSG00000103162.1	-	RP23-358I10.3	24874532	24876329	1798	1	TEC	93	1.3985	0.759034	0.881642	0.65575	0.982961
chr1	ENSMUST00000194715.1	ENSMUSG00000104081.1	+	RP23-327M13.4	61702527	61703891	1365	1	TEC	99	0.6786	0.293906	1.2072	0.65575	0.982961
chr1	ENSMUST00000194357.1	ENSMUSG00000104170.1	-	RP23-125I14.3	13297036	13298907	1872	1	TEC	107	0.548834	0.218392	1.32945	0.65535	0.982961
chr17	ENSMUST00000129681.1	ENSMUSG00000086292.1	-	Gm16052	13759370	13759985	505	2	antisense	101	1.14172	0.482299	1.24321	0.6553	0.982961
chrX	ENSMUST00000141136.3	ENSMUSG00000087174.3	-	5530601H04Rik	105067865	105070094	924	3	processed_transcript	103	1.67419	0.981293	0.770708	0.65605	0.982961
chr9	ENSMUST00000162566.1	ENSMUSG00000070315.7	+	4930581F22Rik	35117414	35123640	631	3	processed_transcript	91	0.858864	0.312076	1.46053	0.6547	0.982961
chr1	ENSMUST00000182127.1	ENSMUSG00000098243.3	+	Gm4258	137898598	138000384	506	3	processed_transcript	102	1.08066	2.3114	-1.09685	0.65675	0.98307
chr1	ENSMUST00000191628.1	ENSMUSG00000103696.1	+	RP23-27C10.2	59929688	59935102	5415	1	TEC	141	0.618474	0.456833	0.437047	0.65805	0.983087
chr17	TCONS_02773234	XLOC_1473297	-	-	17391815	17395929	3222	2	anti-sense_lncRNA	134	1.41409	1.82333	-0.366703	0.65775	0.983087
chr5	TCONS_04566639	XLOC_2469835	+	-	105780005	105781086	640	2	intronic_lncRNA	94	0.449102	0.201392	1.15704	0.65855	0.983087
chr9	ENSMUST00000192389.1	ENSMUSG00000103657.1	+	RP23-116P18.2	100665839	100669799	3961	1	TEC	254	1.32351	0.8126	0.703757	0.65875	0.983088
chr1	ENSMUST00000193040.1	ENSMUSG00000104002.1	-	RP23-348C6.3	34809361	34811908	2548	1	TEC	130	0.775421	0.622384	0.317175	0.65965	0.983162
chr15	ENSMUST00000100370.1	ENSMUSG00000075511.4	-	1700001L05Rik	83357560	83367277	2270	4	lincRNA	117	1.40607	1.08661	0.371839	0.6594	0.983162
chr1	ENSMUST00000192592.1	ENSMUSG00000104400.1	+	RP23-26I10.3	86834995	86837778	2784	1	TEC	160	0.4984	0.311052	0.68015	0.66035	0.983222
chr1	TCONS_00079878	XLOC_195002	-	-	54886746	54888835	1871	2	intronic_lncRNA	100	0.784562	0.464562	0.756018	0.6609	0.983257
chr9	ENSMUST00000193112.1	ENSMUSG00000104107.1	-	RP23-16D16.14	71939591	71941585	1995	1	TEC	98	2.85567	1.77145	0.688899	0.661	0.983275
chr3	TCONS_03814595	XLOC_2168108	-	-	123506206	123508503	1893	3	anti-sense_lncRNA	155	16.5056	14.9205	0.145656	0.661	0.983275
chr6	ENSMUST00000177278.1	ENSMUSG00000093559.1	-	Gm20705	99384607	99388499	1921	2	sense_intronic	105	0.692705	0.362563	0.934012	0.6616	0.983308
chr11	TCONS_01186041	XLOC_634361	-	-	120488318	120491369	2262	2	anti-sense_lncRNA	182	1.30225	1.85501	-0.510421	0.6616	0.983308
chr2	ENSMUST00000187343.1	ENSMUSG00000100747.2	-	1700084E18Rik	30236795	30238223	1429	1	antisense	192	0.303469	0.644707	-1.08709	0.66165	0.983353
chr1	ENSMUST00000146314.1	ENSMUSG00000085894.1	-	Gm15832	39547570	39552002	1832	3	processed_transcript	77	1.0648	1.64857	-0.630625	0.6622	0.983624
chr16	ENSMUST00000192663.1	ENSMUSG00000102267.1	+	RP23-156A3.1	77654531	77655438	908	1	TEC	58	4.38314	2.89117	0.600311	0.6626	0.98376
chr9	ENSMUST00000180670.1	ENSMUSG00000097617.1	-	Gm10687	44123768	44134485	1651	2	lincRNA	125	1.8693	1.63626	0.192091	0.66265	0.983775
chr6	ENSMUST00000189387.1	ENSMUSG00000099609.1	-	Gm29008	124717647	124717944	298	1	sense_intronic	83	6.17079	2.42858	1.34534	0.66585	0.983936
chr19	ENSMUST00000136557.1	ENSMUSG00000086121.1	-	Gm16068	47606144	47617106	504	3	antisense	109	1.06329	0.928263	0.195932	0.6657	0.983936
chr9	ENSMUST00000187345.2	ENSMUSG00000074415.6	+	2610203C20Rik	41376526	41488426	670	5	processed_transcript	149	0.620571	0.180948	1.77802	0.6646	0.983936
chr11	TCONS_01205164	XLOC_633844	-	-	119477049	119489081	1263	2	anti-sense_lncRNA	94	0.586422	0.30863	0.92606	0.6646	0.983936
chr12	ENSMUST00000178074.3	ENSMUSG00000079179.5	+	Rab10os	3235504	3241410	4006	4	antisense	202	3.33569	2.51713	0.406204	0.666	0.983937
chr4	ENSMUST00000137752.1	ENSMUSG00000086682.1	-	Gm16023	155608300	155624755	2490	3	processed_transcript	195	2.50684	1.97104	0.34691	0.66635	0.984057
chr14	ENSMUST00000182286.1	ENSMUSG00000097589.5	-	Dleu2	61635227	61682314	666	3	processed_transcript	72	0.325915	0.725169	-1.15382	0.6666	0.984059
chr10	TCONS_00569368	XLOC_415446	-	-	44418430	44421691	2220	2	lincRNA	145	0.456065	0.617828	-0.437968	0.6665	0.984059
chr18	TCONS_03088586	XLOC_1624306	-	-	56540534	56541485	892	2	intronic_lncRNA	92	3.11025	1.17457	1.4049	0.66645	0.984059
chr8	ENSMUST00000135116.1	ENSMUSG00000085440.1	-	Sorbs2os	45723325	45819297	2474	6	antisense	91	1.01555	0.70215	0.532407	0.6676	0.984191
chr15	TCONS_02357055	XLOC_1181733	+	-	75044028	75048444	1586	2	anti-sense_lncRNA	95	0.263767	0.702477	-1.41319	0.66805	0.984191
chr16	TCONS_02401658	XLOC_1342133	-	-	8469165	8473260	2421	3	anti-sense_lncRNA	117	0.59288	0.455553	0.380122	0.6675	0.984191
chr17	TCONS_02786251	XLOC_1510095	-	-	79506038	79509238	1910	2	lincRNA	83	0.401505	0.490741	-0.289544	0.66835	0.984191
chr6	TCONS_05277655	XLOC_2683237	+	-	117930834	117934500	2959	2	anti-sense_lncRNA	100	0.723533	0.945698	-0.386321	0.6679	0.984191
chr1	ENSMUST00000193191.1	ENSMUSG00000103200.1	-	RP24-400M20.3	160726042	160726681	640	1	sense_intronic	52	0.520749	0.614948	-0.239877	0.6685	0.984221
chr16	ENSMUST00000182548.1	ENSMUSG00000090386.5	+	Mir99ahg	77329188	77360815	644	2	processed_transcript	84	1.19302	0.324727	1.87732	0.66985	0.984417
chr3	TCONS_04130778	XLOC_2152309	-	-	98013973	98016009	1996	2	intronic_lncRNA	151	1.20168	0.644937	0.897827	0.6693	0.984417
chr11	ENSMUST00000177150.1	ENSMUSG00000093483.1	+	AA465934	83291699	83294631	383	3	processed_transcript	66	35.85	42.0962	-0.231719	0.67125	0.984477
chr1	ENSMUST00000191688.1	ENSMUSG00000102856.1	-	RP23-122P5.3	131086252	131092149	5898	1	TEC	173	1.38721	1.04973	0.402166	0.67155	0.984553
chr13	ENSMUST00000181087.1	ENSMUSG00000097151.1	-	Gm26514	38945543	38951313	4231	2	lincRNA	139	0.745044	0.583607	0.35233	0.67255	0.984661
chr2	ENSMUST00000151521.1	ENSMUSG00000086714.1	+	0610009E02Rik	26445924	26457995	600	2	processed_transcript	120	0.476888	0.668911	-0.488164	0.6745	0.984881
chr6	ENSMUST00000181770.1	ENSMUSG00000097834.1	+	Gm26911	101198569	101210269	1737	2	lincRNA	123	0.947098	0.456377	1.05329	0.6755	0.985031
chr4	ENSMUST00000125917.1	ENSMUSG00000087366.3	+	Junos	95052951	95060658	560	2	antisense	77	0.312517	0.806166	-1.36714	0.677	0.985246
chr15	ENSMUST00000166290.1	ENSMUSG00000086541.4	+	Has2os	56693552	56778399	1012	3	processed_transcript	79	0.862176	0.388047	1.15175	0.6769	0.985246
chr3	ENSMUST00000180958.1	ENSMUSG00000097204.1	-	Gm17690	96167464	96172414	3467	2	lincRNA	110	1.19392	0.972878	0.295381	0.6768	0.985246
chr10	ENSMUST00000151921.3	ENSMUSG00000087177.3	-	E130307A14Rik	39621414	39732006	1660	3	processed_transcript	104	1.35849	0.712986	0.930057	0.6787	0.985689
chr9	TCONS_06361088	XLOC_3304161	-	-	59825958	59828724	1598	2	anti-sense_lncRNA	100	1.29672	0.63678	1.026	0.67975	0.986027
chr2	ENSMUST00000123087.3	ENSMUSG00000063714.11	+	Sp3os	72979424	72988677	583	3	antisense	134	4.75515	1.82293	1.38324	0.68855	0.986271
chr14	ENSMUST00000195332.1	ENSMUSG00000103869.1	-	RP24-271M20.4	61667220	61670131	2912	1	TEC	107	1.76173	1.22158	0.528246	0.68785	0.986271
chr2	ENSMUST00000194117.1	ENSMUSG00000102691.1	-	RP23-415C3.8	13161751	13163623	1873	1	TEC	97	1.01361	0.513175	0.981974	0.69115	0.986271
chr9	ENSMUST00000192251.1	ENSMUSG00000102672.1	+	RP23-296I6.4	72594923	72597007	2085	1	TEC	166	0.643658	0.4387	0.553058	0.6887	0.986271
chr15	ENSMUST00000183297.3	ENSMUSG00000097039.4	+	Pvt1	62039257	62249223	1052	7	lincRNA	130	3.07304	2.19289	0.486832	0.6832	0.986271
chr6	ENSMUST00000187876.2	ENSMUSG00000044471.7	-	Lincpint	31093559	31218474	656	4	processed_transcript	121	0.678061	0.309649	1.13078	0.6858	0.986271
chr3	ENSMUST00000143893.1	ENSMUSG00000074346.6	-	Kcnd3os	105441595	105451727	718	2	antisense	123	0.628536	0.256312	1.2941	0.68575	0.986271
chr9	ENSMUST00000185538.1	ENSMUSG00000100158.1	+	Gm28119	41581908	41582283	298	2	sense_intronic	73	1.21595	2.16185	-0.830178	0.68615	0.986271
chr6	ENSMUST00000182250.1	ENSMUSG00000097994.1	+	Gm26982	113714971	113716121	1151	1	antisense	92	3.2609	3.84985	-0.239532	0.68945	0.986271
chr11	ENSMUST00000139017.1	ENSMUSG00000075576.8	-	Gm12359	98798309	98810087	1399	3	antisense	207	1.49415	0.888397	0.750049	0.6899	0.986271
chr13	ENSMUST00000163053.1	ENSMUSG00000089875.1	+	Etohd2	59769965	59771939	1182	2	processed_transcript	106	0.909783	0.337262	1.43165	0.68715	0.986271
chr14	ENSMUST00000183066.3	ENSMUSG00000097589.5	-	Dleu2	61603472	61682302	788	6	processed_transcript	69	0.460608	0.1896	1.28059	0.6876	0.986271
chr11	ENSMUST00000147508.1	ENSMUSG00000056032.8	+	BC018473	116752963	116755842	1409	3	antisense	120	0.722857	0.510647	0.501384	0.6889	0.986271
chr2	ENSMUST00000154030.3	ENSMUSG00000085385.3	-	9430008C03Rik	158355765	158361522	2007	5	processed_transcript	127	2.86221	3.50268	-0.291329	0.68375	0.986271
chr3	ENSMUST00000128160.1	ENSMUSG00000085956.1	+	4930481B07Rik	95015625	95017076	1089	2	processed_transcript	110	0.620879	0.736646	-0.246659	0.6872	0.986271
chrX	ENSMUST00000131640.3	ENSMUSG00000086629.3	+	2810403D21Rik	108834657	108886683	546	3	processed_transcript	64	1.28847	0.792012	0.702067	0.68595	0.986271
chr17	ENSMUST00000187090.1	ENSMUSG00000100572.1	-	2410021H03Rik	69275362	69277208	764	3	antisense	94	0.609698	0.206233	1.56382	0.68975	0.986271
chr2	ENSMUST00000186977.1	ENSMUSG00000100860.1	-	2010009K17Rik	158070367	158091797	567	4	antisense	113	1.35894	0.55364	1.29546	0.68455	0.986271
chr15	TCONS_02129688	XLOC_1194856	+	-	93738491	93742185	2935	2	lincRNA	115	0.419581	0.297519	0.495968	0.69055	0.986271
chr19	TCONS_03168263	XLOC_1656832	+	-	10566891	10575008	933	3	anti-sense_lncRNA	96	1.6143	1.031	0.646875	0.6873	0.986271
chr3	TCONS_04130921	XLOC_2156858	-	-	105451074	105451791	632	2	lincRNA	104	0.927619	0.358771	1.37047	0.68655	0.986271
chr4	TCONS_04507629	XLOC_2303035	-	-	11004516	11006854	2184	2	intronic_lncRNA	103	1.13997	0.815887	0.482555	0.68815	0.986271
chr5	TCONS_04556662	XLOC_2418512	+	-	28380218	28383003	1918	2	intronic_lncRNA	104	0.899622	0.545521	0.721685	0.68245	0.986271
chr8	TCONS_06022568	XLOC_3058378	+	-	89042903	89069312	822	3	anti-sense_lncRNA	176	1.29593	0.670681	0.950291	0.68975	0.986271
chrX	TCONS_06431177	XLOC_3415593	+	-	103493565	103497230	929	2	lincRNA	144	0.951093	0.65795	0.531607	0.6911	0.986271
chrX	ENSMUST00000181672.1	ENSMUSG00000097497.1	-	Gm26652	19224789	19225263	475	1	lincRNA	58	1.95177	0.787879	1.30874	0.69145	0.986305
chr7	TCONS_05657125	XLOC_2869392	+	-	101837836	101847461	735	3	anti-sense_lncRNA	101	0.587036	0.217434	1.43287	0.6926	0.986308
chr2	ENSMUST00000195881.1	ENSMUSG00000102258.1	+	RP23-379F6.3	15056713	15059473	2761	1	TEC	89	1.34738	1.04346	0.368792	0.6935	0.986354
chr7	ENSMUST00000191084.2	ENSMUSG00000100005.2	+	B130024G19Rik	70386493	70402483	634	6	processed_transcript	139	1.84095	0.664062	1.47106	0.69355	0.986354
chr16	ENSMUST00000141875.1	ENSMUSG00000084792.1	+	1700056N10Rik	17047520	17049111	1043	2	lincRNA	112	1.32954	1.15177	0.207082	0.69345	0.986354
chr11	ENSMUST00000150698.1	ENSMUSG00000085645.1	-	Hoxb5os	96291024	96306910	596	3	antisense	131	1.72834	0.817385	1.0803	0.69415	0.986399
chr7	ENSMUST00000190789.1	ENSMUSG00000099697.2	+	Gm4790	39552496	39556305	3810	1	lincRNA	172	1.31856	1.64452	-0.318704	0.69395	0.986399
chr3	ENSMUST00000193549.1	ENSMUSG00000102590.1	+	Mannr	29891014	29924191	1438	2	lincRNA	93	1.47556	1.0983	0.425986	0.69535	0.986532
chr6	ENSMUST00000187351.1	ENSMUSG00000099587.1	-	Gm28967	125186361	125186641	281	1	sense_intronic	73	3563.36	3818.28	-0.0996863	0.69575	0.986618
chr14	ENSMUST00000182768.3	ENSMUSG00000097589.5	-	Dleu2	61602839	61682373	1442	5	processed_transcript	91	2.18416	1.41041	0.630971	0.696	0.986704
chr9	ENSMUST00000192996.1	ENSMUSG00000103164.1	+	RP23-456B9.24	107594440	107594891	452	1	TEC	60	0.328614	0.62892	-0.936482	0.70015	0.986727
chr1	ENSMUST00000192173.1	ENSMUSG00000102336.1	-	mmu-mir-5103	34427002	34433264	6263	1	lincRNA	253	0.604555	0.542779	0.155508	0.69835	0.986727
chr4	ENSMUST00000181105.1	ENSMUSG00000097019.1	+	Gm26663	11321944	11342953	1882	3	lincRNA	188	0.608714	0.230747	1.39945	0.7004	0.986727
chr9	ENSMUST00000190235.1	ENSMUSG00000086119.2	-	Gm2415	118924452	118926455	2004	1	antisense	162	0.538052	0.859268	-0.675363	0.69785	0.986727
chr10	ENSMUST00000178920.1	ENSMUSG00000095123.1	+	Gm21781	4391587	4396424	4838	1	lincRNA	127	1.94981	1.68365	0.211742	0.698	0.986727
chr10	ENSMUST00000124241.3	ENSMUSG00000086915.3	-	Gm16365	39562380	39613671	369	3	antisense	53	1.12782	1.12348	0.00557206	0.69995	0.986727
chr2	ENSMUST00000153675.1	ENSMUSG00000085975.1	+	Gm13572	60037141	60038837	559	2	lincRNA	92	0.6244	0.334771	0.899293	0.6964	0.986727
chr2	ENSMUST00000125518.1	ENSMUSG00000085767.1	+	Gm13563	26381526	26387258	643	4	antisense	99	0.638314	0.279305	1.19243	0.6971	0.986727
chr2	ENSMUST00000125198.1	ENSMUSG00000086779.1	+	Gm13562	26352645	26371952	797	3	processed_transcript	153	1.05766	0.594739	0.830546	0.70025	0.986727
chr9	ENSMUST00000136376.1	ENSMUSG00000062470.9	+	Fbxl12os	20607481	20617271	2349	3	antisense	117	0.827473	0.690848	0.260344	0.70055	0.986727
chr9	ENSMUST00000138471.1	ENSMUSG00000062470.9	+	Fbxl12os	20607668	20614994	2127	2	antisense	100	0.395741	0.494269	-0.320741	0.69995	0.986727
chr2	ENSMUST00000124795.1	ENSMUSG00000087519.4	+	AV039307	120850717	120866689	1133	4	processed_transcript	120	0.682326	0.264595	1.36667	0.6981	0.986727
chr1	ENSMUST00000180835.1	ENSMUSG00000097760.2	-	6030442K20Rik	132466433	132477045	1540	2	processed_transcript	128	1.25451	0.854558	0.553879	0.7012	0.986727
chr13	ENSMUST00000161006.1	ENSMUSG00000089827.1	-	1700023H06Rik	80884224	80885524	1044	2	processed_transcript	97	0.543146	0.265359	1.03339	0.6975	0.986727
chr19	ENSMUST00000187897.1	ENSMUSG00000100075.1	+	1700018L02Rik	29046245	29048729	2485	1	antisense	263	1.81971	0.949134	0.939022	0.69915	0.986727
GL456054.2	TCONS_00018305	XLOC_010868	+	-	4804166	4814308	2894	2	intronic_lncRNA	93	0.783846	0.69405	0.17553	0.70145	0.986727
chr1	TCONS_00088248	XLOC_247639	-	-	133102613	133102949	303	2	intronic_lncRNA	75	0.415572	0.454884	-0.130399	0.69715	0.986727
chr13	TCONS_01601079	XLOC_942508	-	-	81825502	81839930	956	5	lincRNA	123	0.516539	0.640924	-0.311274	0.69935	0.986727
chr2	TCONS_03350964	XLOC_1837804	+	-	161109777	161112330	279	2	lincRNA	80	0.471614	0.2454	0.942469	0.69785	0.986727
chr1	ENSMUST00000131663.1	ENSMUSG00000087131.3	+	Gm16152	38388829	38390244	872	3	antisense	82	0.658357	0.29206	1.1726	0.702	0.986744
chrX	ENSMUST00000134066.3	ENSMUSG00000087368.3	+	BC065397	136742976	136803355	3201	10	processed_transcript	128	0.98407	0.414049	1.24896	0.70225	0.986744
chr11	TCONS_01191849	XLOC_566372	-	-	16783104	16791491	5869	2	intronic_lncRNA	137	4.64386	3.84714	0.271537	0.70225	0.986744
chr7	ENSMUST00000181275.1	ENSMUSG00000097170.1	-	Gm16982	141610066	141613747	2620	4	lincRNA	133	1.18971	0.675267	0.817074	0.7025	0.986802
chr18	ENSMUST00000183087.1	ENSMUSG00000098098.3	+	Gm20748	61639653	61647472	588	3	lincRNA	108	16.6253	11.1449	0.577004	0.70345	0.986961
chr2	TCONS_03716329	XLOC_1936934	-	-	131014031	131018691	1287	2	anti-sense_lncRNA	95	1.39222	2.12391	-0.609333	0.7043	0.987003
chr13	ENSMUST00000193295.1	ENSMUSG00000102635.1	-	RP23-411M4.1	101752806	101753205	400	1	TEC	71	4.14967	1.57339	1.39913	0.7049	0.987006
chr9	ENSMUST00000192629.1	ENSMUSG00000102850.1	-	RP24-88B13.7	32535251	32537177	1927	1	TEC	109	1.03427	0.70854	0.545693	0.7055	0.987133
chr1	ENSMUST00000194121.1	ENSMUSG00000103163.1	-	RP23-379C24.1	177134161	177135453	1293	1	TEC	74	1.16343	0.60666	0.939427	0.70635	0.987152
chr10	ENSMUST00000152600.1	ENSMUSG00000084899.1	-	Gm15344	86692119	86693095	421	2	processed_transcript	47	6.35484	17.7148	-1.47903	0.7058	0.987152
chr4	ENSMUST00000130659.3	ENSMUSG00000085334.3	+	Gm12940	127035450	127037013	574	3	processed_transcript	51	23.2105	16.3772	0.503086	0.70575	0.987152
chr17	ENSMUST00000181259.3	ENSMUSG00000073437.6	-	D330041H03Rik	24409481	24414513	1256	5	processed_transcript	105	2.7986	2.10432	0.411349	0.7059	0.987152
chr17	TCONS_02850236	XLOC_1471687	-	-	15046556	15055432	1164	3	anti-sense_lncRNA	121	2.53453	2.04893	0.306846	0.706	0.987152
chr2	ENSMUST00000192661.1	ENSMUSG00000103747.1	+	RP23-412L18.3	68906003	68909231	3229	1	TEC	126	0.488214	0.239772	1.02585	0.70765	0.987378
chr2	TCONS_03286889	XLOC_1746981	+	-	26333052	26339038	728	2	intronic_lncRNA	136	0.98342	0.43861	1.16487	0.7074	0.987378
chr17	TCONS_02637559	XLOC_1408431	+	-	8824523	8825783	1226	2	intronic_lncRNA	80	0.549269	0.31964	0.781065	0.7083	0.987478
chr15	ENSMUST00000183028.1	ENSMUSG00000097039.4	+	Pvt1	62099029	62107672	745	2	lincRNA	107	3.41021	4.72756	-0.471234	0.7092	0.987521
chr17	TCONS_02676371	XLOC_1504699	-	-	71588585	71592352	930	3	anti-sense_lncRNA	75	0.870967	1.22272	-0.4894	0.7099	0.987567
chr1	ENSMUST00000192582.1	ENSMUSG00000104026.1	-	RP24-546N2.5	160570161	160573810	3650	1	TEC	79	0.66183	0.357997	0.886513	0.71235	0.987759
chr2	ENSMUST00000150556.1	ENSMUSG00000063235.12	-	Ptpmt1	90914038	90917669	379	2	processed_transcript	123	2.07974	4.17121	-1.00406	0.71495	0.987759
chr10	ENSMUST00000187366.1	ENSMUSG00000100201.1	-	Gm29093	80587965	80589790	409	2	sense_intronic	104	0.396654	0.519642	-0.389636	0.715	0.987759
chr1	ENSMUST00000185536.1	ENSMUSG00000101450.1	+	Gm28941	82739691	82740707	1017	1	sense_intronic	100	3.20211	2.16513	0.564571	0.71495	0.987759
chr8	ENSMUST00000180630.1	ENSMUSG00000097296.1	+	Gm26532	84208920	84209609	690	1	lincRNA	165	3.8244	3.39569	0.171528	0.7133	0.987759
chr1	ENSMUST00000180713.1	ENSMUSG00000096984.1	-	Gm26523	163301790	163303620	1658	2	lincRNA	183	0.784491	0.385729	1.02417	0.7146	0.987759
chr4	ENSMUST00000133884.3	ENSMUSG00000087128.3	-	Gm12655	94460931	94477180	925	5	processed_transcript	111	0.701142	0.58971	0.249701	0.7128	0.987759
chr19	ENSMUST00000190698.1	ENSMUSG00000053117.6	+	E330013P04Rik	60151294	60157305	2996	3	lincRNA	191	1.05556	0.853819	0.306012	0.7112	0.987759
chr13	ENSMUST00000141543.1	ENSMUSG00000085024.1	-	C230035I16Rik	23427975	23431022	623	4	lincRNA	86	0.224447	0.513602	-1.19427	0.71295	0.987759
chr1	ENSMUST00000181680.1	ENSMUSG00000054135.2	+	A430110L20Rik	181225986	181228498	2513	1	lincRNA	184	0.477277	0.158936	1.58638	0.7135	0.987759
chr9	ENSMUST00000161823.1	ENSMUSG00000070315.7	+	4930581F22Rik	35117981	35126390	639	3	processed_transcript	92	0.716434	0.364026	0.976791	0.7147	0.987759
chr2	ENSMUST00000151217.3	ENSMUSG00000085151.3	+	1110018N20Rik	167188702	167192259	800	4	processed_transcript	118	0.841409	0.457882	0.877833	0.7143	0.987759
chr11	TCONS_00884266	XLOC_487071	+	-	12051705	12060449	710	3	lincRNA	117	0.527454	0.644213	-0.288491	0.7128	0.987759
chr17	TCONS_02862913	XLOC_1510095	-	-	79509641	79510418	552	2	lincRNA	64	0.46693	0.694323	-0.5724	0.7142	0.987759
chr5	TCONS_04922814	XLOC_2599238	-	-	149181977	149184365	387	2	lincRNA	128	1.08829	1.3713	-0.333473	0.71215	0.987759
chr1	ENSMUST00000192402.1	ENSMUSG00000104391.1	-	RP23-268A12.1	177035040	177036936	1897	1	TEC	79	0.632804	0.306403	1.04633	0.71565	0.987926
chr11	ENSMUST00000132077.2	ENSMUSG00000056579.13	-	Tug1	3639785	3647526	6709	2	processed_transcript	106	8.84902	10.0138	-0.178399	0.717	0.988039
chr3	ENSMUST00000195224.1	ENSMUSG00000104200.1	-	RP23-172P6.1	51302488	51302903	416	1	TEC	67	0.941442	0.825225	0.190084	0.71625	0.988039
chr6	TCONS_05274154	XLOC_2641226	+	-	55070397	55072151	1602	2	intronic_lncRNA	115	3.18148	2.03508	0.644612	0.71645	0.988039
chr9	ENSMUST00000190109.1	ENSMUSG00000074415.6	+	2610203C20Rik	41376561	41432079	728	5	processed_transcript	79	0.868176	0.332724	1.38366	0.71725	0.988053
chr1	ENSMUST00000169600.1	ENSMUSG00000026729.5	-	4930562F07Rik	160074970	160077942	606	3	lincRNA	119	1.57131	0.746828	1.07312	0.71775	0.988096
chr3	TCONS_03799871	XLOC_2078970	+	-	149000934	149003990	364	2	intronic_lncRNA	63	0.636825	0.640896	-0.0091947	0.7181	0.988179
chr6	ENSMUST00000149889.1	ENSMUSG00000087231.3	+	E230016M11Rik	67036655	67080139	2473	7	processed_transcript	110	0.457077	0.255154	0.841072	0.71865	0.988358
chr7	TCONS_05383126	XLOC_2970415	-	-	111119998	111122867	1386	2	lincRNA	106	1.01488	0.85484	0.247581	0.71875	0.988359
chr9	ENSMUST00000195551.1	ENSMUSG00000102143.1	-	RP23-79K5.3	71852001	71855203	3203	1	TEC	104	1.39	0.922415	0.591598	0.719	0.988387
chr16	ENSMUST00000182986.1	ENSMUSG00000090386.5	+	Mir99ahg	77594366	77594967	408	2	processed_transcript	94	3.87502	1.59901	1.27703	0.7196	0.988456
chr1	ENSMUST00000195509.1	ENSMUSG00000104018.1	-	RP24-300L5.1	78465448	78466926	1479	1	TEC	85	0.29262	0.544766	-0.896608	0.72145	0.988528
chr9	ENSMUST00000195351.1	ENSMUSG00000104399.1	+	RP23-448A11.16	108389082	108390205	613	2	sense_intronic	76	1.48508	0.634973	1.22577	0.7199	0.988528
chr1	ENSMUST00000191656.1	ENSMUSG00000102448.1	-	RP23-209N14.4	138567697	138571356	3660	1	TEC	132	0.892286	0.570726	0.644708	0.7202	0.988528
chr18	ENSMUST00000146010.2	ENSMUSG00000087590.2	+	2410004N09Rik	33794892	33795986	430	3	lincRNA	82	22.2491	19.1067	0.21967	0.7203	0.988528
chr16	TCONS_02393296	XLOC_1295621	+	-	30796093	30798426	796	2	lincRNA	114	0.446615	0.536824	-0.265417	0.7202	0.988528
chr7	ENSMUST00000173374.1	ENSMUSG00000092187.1	-	Gm20457	64337550	64345964	682	2	processed_transcript	132	0.287961	0.576277	-1.00089	0.7225	0.98857
chr2	TCONS_03382183	XLOC_1778188	+	-	75138694	75173167	1710	3	lincRNA	88	0.757719	0.98852	-0.383608	0.72245	0.98857
chr6	TCONS_05290735	XLOC_2785000	-	-	129232068	129234330	1416	3	lincRNA	171	0.662813	0.805961	-0.282109	0.7219	0.98857
chr5	ENSMUST00000195666.1	ENSMUSG00000102415.1	-	RP23-284P20.1	136345884	136350231	4348	1	TEC	104	0.538228	0.323322	0.735244	0.72315	0.988722
chr9	ENSMUST00000194599.1	ENSMUSG00000104432.1	-	RP23-16D16.13	72011376	72013019	1644	1	TEC	77	1.91933	1.16842	0.716045	0.7234	0.988722
chr2	ENSMUST00000130827.1	ENSMUSG00000052248.11	+	Zeb2os	45112260	45114087	1223	3	antisense	142	1.57712	0.756933	1.05906	0.72395	0.988779
chr2	ENSMUST00000193717.1	ENSMUSG00000104262.1	+	RP23-412L18.2	68989381	68993383	4003	1	TEC	101	0.878751	0.590338	0.573912	0.72505	0.988779
chr7	ENSMUST00000184554.3	ENSMUSG00000101970.2	-	RP23-32A8.1	73544036	73558244	782	5	processed_transcript	87	0.420692	0.861982	-1.03489	0.7251	0.988779
chr9	ENSMUST00000194336.1	ENSMUSG00000103731.1	-	RP23-27L18.4	86546682	86547153	472	1	TEC	49	0.806226	1.93692	-1.26451	0.72575	0.988779
chr6	ENSMUST00000195743.1	ENSMUSG00000103910.1	+	RP23-100O18.3	136554022	136555190	1169	1	TEC	93	1.19142	0.666953	0.837025	0.72535	0.988779
chr4	ENSMUST00000142815.1	ENSMUSG00000085408.1	-	C530005A16Rik	116589733	116597630	2436	3	processed_transcript	132	0.774044	0.436802	0.825438	0.72485	0.988779
chr15	ENSMUST00000163781.1	ENSMUSG00000091050.1	+	9330020H09Rik	98567324	98569583	2147	2	antisense	156	1.32964	1.66295	-0.322708	0.72495	0.988779
chr7	ENSMUST00000180977.1	ENSMUSG00000097343.1	-	9030407P20Rik	120673735	120677560	1802	2	lincRNA	129	1.72222	0.867966	0.988556	0.7241	0.988779
chr13	TCONS_01525145	XLOC_845403	+	-	60211605	60216027	1357	3	lincRNA	100	0.696776	0.582326	0.258868	0.7259	0.988779
chr12	ENSMUST00000049684.6	ENSMUSG00000079179.5	+	Rab10os	3236611	3249999	778	7	antisense	184	0.664309	0.394748	0.750923	0.72705	0.988863
chr7	TCONS_05449820	XLOC_2845392	+	-	68978667	69061778	3647	7	lincRNA	138	0.832194	0.672548	0.307283	0.7274	0.988863
chr1	ENSMUST00000195024.1	ENSMUSG00000104239.1	+	RP23-114N13.2	128132157	128134652	2496	1	TEC	104	0.805766	0.596496	0.433848	0.72805	0.988877
chr2	ENSMUST00000194679.1	ENSMUSG00000103734.1	+	RP23-412L18.6	68962217	68963710	1494	1	TEC	119	0.991104	0.49356	1.00581	0.7293	0.989447
chr13	ENSMUST00000162450.1	ENSMUSG00000089875.1	+	Etohd2	59769966	59773680	3135	2	processed_transcript	111	0.981192	0.670034	0.550301	0.7297	0.989556
chr13	ENSMUST00000153685.1	ENSMUSG00000086693.1	-	A730081D07Rik	40956414	41001151	1804	5	processed_transcript	130	1.74346	1.10145	0.662544	0.72985	0.989624
chr13	TCONS_01774964	XLOC_937837	-	-	74562156	74564321	1983	3	lincRNA	183	4.19416	3.87283	0.114994	0.72995	0.989651
chr1	ENSMUST00000194426.1	ENSMUSG00000087589.3	+	D430040D24Rik	36557701	36559667	1967	1	processed_transcript	158	1.09839	0.827995	0.407697	0.73005	0.989691
chr7	TCONS_05655911	XLOC_2854207	+	-	81525046	81531749	2854	4	lincRNA	132	1.19068	0.96438	0.304107	0.7305	0.989705
chr9	ENSMUST00000192379.1	ENSMUSG00000102352.1	-	RP24-88B13.5	32507745	32510383	2639	1	TEC	101	0.760982	0.542669	0.48779	0.73665	0.989744
chr9	ENSMUST00000195138.1	ENSMUSG00000102874.1	-	RP24-221A23.7	72040552	72043235	2684	1	TEC	134	1.7691	1.23306	0.520772	0.73665	0.989744
chr1	ENSMUST00000192839.1	ENSMUSG00000103076.1	-	RP24-193D9.4	80274731	80276413	1683	1	TEC	83	4.30905	3.25952	0.402712	0.73655	0.989744
chr3	ENSMUST00000192999.1	ENSMUSG00000103870.1	-	RP23-95I4.2	30272322	30274385	2064	1	TEC	107	0.645521	0.266603	1.27577	0.7308	0.989744
chr2	ENSMUST00000192720.1	ENSMUSG00000103233.1	+	RP23-412L18.4	68891366	68894970	3605	1	TEC	149	0.649788	0.40316	0.688614	0.7387	0.989744
chr1	ENSMUST00000186786.1	ENSMUSG00000084799.3	+	Ino80dos	63114096	63115331	1236	1	lincRNA	150	3.00686	1.5133	0.990559	0.7313	0.989744
chr11	ENSMUST00000142322.1	ENSMUSG00000087055.1	-	Gm11948	3353573	3354911	539	2	sense_intronic	83	0.732106	0.490922	0.576558	0.7385	0.989744
chr10	ENSMUST00000149830.3	ENSMUSG00000087177.3	-	E130307A14Rik	39654465	39732006	660	4	processed_transcript	95	0.789466	0.399713	0.981912	0.73295	0.989744
chr3	ENSMUST00000141787.1	ENSMUSG00000084846.1	-	A730011C13Rik	94994410	94996996	1877	2	processed_transcript	141	1.25155	0.771456	0.698055	0.7369	0.989744
chr11	ENSMUST00000142068.1	ENSMUSG00000085088.1	-	4931413K12Rik	75589665	75594771	1282	2	processed_transcript	150	0.723651	0.34556	1.06636	0.7336	0.989744
chr12	ENSMUST00000180861.1	ENSMUSG00000097329.1	+	4931403G20Rik	69847635	69853671	1699	2	lincRNA	95	2.01244	1.29817	0.632458	0.7376	0.989744
chr2	ENSMUST00000152313.1	ENSMUSG00000045464.5	+	2810002D19Rik	94406151	94411682	2040	2	processed_transcript	231	2.72173	3.16656	-0.218395	0.73345	0.989744
chr12	TCONS_01226655	XLOC_656218	+	-	21004392	21009358	2089	2	intronic_lncRNA	133	1.44383	1.10788	0.382101	0.73295	0.989744
chr15	TCONS_02200707	XLOC_1153018	+	-	32778857	32795934	1435	3	lincRNA	144	0.773798	0.653239	0.244348	0.73555	0.989744
chr2	TCONS_03745154	XLOC_1968451	-	-	174280580	174284839	2472	3	anti-sense_lncRNA	119	0.210685	0.456843	-1.11661	0.73655	0.989744
chr5	TCONS_04903984	XLOC_2469067	+	-	104537455	104554190	4993	4	lincRNA	149	1.13889	0.995968	0.193451	0.7384	0.989744
chr6	TCONS_04961235	XLOC_2631862	+	-	41538715	41539873	753	3	lincRNA	75	3.12771	3.78504	-0.275202	0.7396	0.989864
chr19	ENSMUST00000129953.1	ENSMUSG00000087579.3	-	1500017E21Rik	36619435	36626004	2227	3	processed_transcript	118	1.15509	1.3196	-0.192096	0.74165	0.990465
chr7	ENSMUST00000187421.2	ENSMUSG00000101970.2	-	RP23-32A8.1	73544264	73557973	519	5	processed_transcript	85	1.08233	1.71644	-0.665276	0.74275	0.990488
chr9	ENSMUST00000185324.1	ENSMUSG00000097777.3	-	Gm16794	95944982	95954650	1490	2	antisense	121	0.509395	0.256499	0.989829	0.7441	0.990488
chr2	ENSMUST00000145525.1	ENSMUSG00000087406.1	+	E130215H24Rik	150667494	150668935	939	2	processed_transcript	127	0.512253	0.870221	-0.764526	0.74325	0.990488
chr10	ENSMUST00000181587.1	ENSMUSG00000097412.1	+	1810014B01Rik	86685601	86694806	1661	5	lincRNA	118	1.33385	1.62493	-0.284782	0.74305	0.990488
chr17	ENSMUST00000169733.3	ENSMUSG00000090307.3	-	1700071M16Rik	43588340	43591509	2504	3	antisense	105	0.38762	0.578191	-0.576903	0.7431	0.990488
chr11	ENSMUST00000190120.1	ENSMUSG00000099681.1	-	1700052K11Rik	105177726	105181433	3708	1	antisense	182	2.41665	2.02424	0.255631	0.74435	0.990488
chr5	TCONS_04935458	XLOC_2476707	+	-	115489458	115490830	578	2	anti-sense_lncRNA	70	3.56421	4.29481	-0.269014	0.74425	0.990488
chr1	ENSMUST00000194178.1	ENSMUSG00000103364.1	+	RP23-87D8.4	34032100	34033797	1698	1	TEC	122	0.485091	0.502942	-0.0521369	0.7444	0.990502
chr7	ENSMUST00000189960.1	ENSMUSG00000101970.2	-	RP23-32A8.1	73544042	73546865	2824	1	processed_transcript	105	3.66485	2.79458	0.39112	0.7445	0.990568
chr14	TCONS_01956079	XLOC_1103644	-	-	87532644	87534373	1699	2	intronic_lncRNA	106	0.940443	0.537347	0.807488	0.74625	0.990805
chr1	ENSMUST00000192350.1	ENSMUSG00000102302.1	-	RP23-187M7.5	165230371	165235125	4755	1	sense_intronic	158	1.32627	1.0554	0.329584	0.74725	0.990909
chr10	ENSMUST00000153722.1	ENSMUSG00000087014.1	-	Gm16364	39556071	39558062	1313	2	antisense	88	1.36106	0.777246	0.808286	0.74695	0.990909
chr14	ENSMUST00000192342.1	ENSMUSG00000102151.1	-	RP24-271M20.3	61677443	61681494	4052	1	TEC	130	1.61642	1.28091	0.335637	0.74765	0.991002
chr12	ENSMUST00000180709.1	ENSMUSG00000097323.1	-	4930426I24Rik	76402757	76403654	637	2	lincRNA	122	0.549634	0.655097	-0.253238	0.74765	0.991002
chr1	ENSMUST00000181947.3	ENSMUSG00000096929.3	+	A330023F24Rik	194976385	195027428	4632	5	lincRNA	108	1.2449	0.603394	1.04485	0.74805	0.9912
chr9	ENSMUST00000191887.1	ENSMUSG00000104469.1	-	RP23-16D16.5	71988973	71991271	2299	1	TEC	152	3.14334	2.38042	0.401082	0.7482	0.991266
chr1	ENSMUST00000194520.1	ENSMUSG00000103976.1	-	RP24-541A5.1	134819916	134827549	7634	1	TEC	122	0.816347	0.589737	0.46911	0.74905	0.991312
chr9	ENSMUST00000192895.1	ENSMUSG00000104078.1	-	RP23-16D16.4	72001378	72003803	2426	1	TEC	88	1.42927	0.919371	0.636565	0.74995	0.991312
chr17	ENSMUST00000176921.1	ENSMUSG00000093565.1	+	Rab26os	24528248	24528744	298	2	antisense	90	57.8386	52.6334	0.136055	0.75085	0.991312
chr11	ENSMUST00000134345.1	ENSMUSG00000085148.1	+	Mir22hg	75461644	75464029	449	2	processed_transcript	74	1.53812	2.45053	-0.671925	0.75115	0.991312
chr9	ENSMUST00000181812.1	ENSMUSG00000097665.1	-	Gm16853	21405242	21411720	1986	5	lincRNA	123	0.583692	0.291129	1.00355	0.74965	0.991312
chr11	ENSMUST00000174568.1	ENSMUSG00000092626.1	+	9130230N09Rik	22858931	22861264	663	2	processed_transcript	147	0.472705	0.267191	0.823068	0.75105	0.991312
chr15	ENSMUST00000181870.1	ENSMUSG00000097267.1	+	1700109K24Rik	77084443	77096314	1045	3	lincRNA	103	2.27065	1.25794	0.852043	0.75135	0.991325
chr3	ENSMUST00000193065.1	ENSMUSG00000103135.1	-	RP23-323E20.2	19143188	19143899	712	1	TEC	70	0.447237	0.300844	0.572022	0.7534	0.991439
chr1	ENSMUST00000139056.2	ENSMUSG00000073478.6	+	D730003I15Rik	191224454	191225835	716	2	lincRNA	64	1.28101	1.05725	0.276962	0.7526	0.991439
chr12	TCONS_01501159	XLOC_795160	-	-	110474283	110485656	3257	4	intronic_lncRNA	118	0.553831	0.272505	1.02317	0.7541	0.99153
chr1	TCONS_00096505	XLOC_287262	-	-	190780288	190780935	411	2	intronic_lncRNA	137	1.82639	0.972658	0.90899	0.7542	0.991556
chr1	ENSMUST00000138611.3	ENSMUSG00000084799.3	+	Ino80dos	63114471	63158290	1576	4	lincRNA	101	1.12522	0.476554	1.2395	0.75465	0.991633
chr2	TCONS_03411309	XLOC_1900451	-	-	75294119	75309645	789	2	lincRNA	103	0.683437	0.405393	0.753487	0.75645	0.99176
chr2	ENSMUST00000152813.1	ENSMUSG00000074876.5	+	Spata5l1	122630646	122632930	1526	2	processed_transcript	451	1.36077	1.65423	-0.281741	0.75735	0.991847
chr8	ENSMUST00000123703.1	ENSMUSG00000084960.1	+	B430010I23Rik	41017468	41024216	2349	3	processed_transcript	127	0.776494	0.531112	0.547959	0.75735	0.991847
chr5	TCONS_04778273	XLOC_2489786	+	-	134572044	134572548	397	2	intronic_lncRNA	80	0.312449	0.45278	-0.535188	0.7571	0.991847
chr9	ENSMUST00000193842.1	ENSMUSG00000102670.1	-	RP24-432B3.4	107818928	107820012	1085	1	TEC	101	1.28463	0.6839	0.909495	0.7604	0.99188
chr18	ENSMUST00000074702.5	ENSMUSG00000063087.10	-	Gm10125	5565650	5592382	2286	3	processed_transcript	170	0.559833	0.249595	1.16541	0.7592	0.99188
chr1	ENSMUST00000191563.1	ENSMUSG00000100632.1	-	9430060I03Rik	92933526	92950590	1689	2	antisense	120	0.438392	0.600243	-0.453326	0.7601	0.99188
chr7	ENSMUST00000180385.1	ENSMUSG00000097277.3	+	2900076A07Rik	81523563	81530146	914	2	lincRNA	102	5.00316	4.35348	0.20067	0.7597	0.99188
chr3	ENSMUST00000182099.1	ENSMUSG00000098097.3	-	6530403H02Rik	120772730	120886691	402	4	lincRNA	123	0.44267	0.301126	0.555866	0.76095	0.991981
chr11	ENSMUST00000140447.1	ENSMUSG00000078607.3	+	1810010H24Rik	107028118	107030438	1197	3	antisense	177	0.60736	0.735106	-0.2754	0.7613	0.991981
chr1	ENSMUST00000112103.1	ENSMUSG00000090399.1	-	Nav1	135606447	135688105	1645	2	lincRNA	251	0.713674	0.495261	0.527076	0.76165	0.992098
chr11	ENSMUST00000194891.1	ENSMUSG00000103122.1	+	RP23-340N22.2	84189593	84191910	2318	1	TEC	141	0.464482	0.199832	1.21683	0.7643	0.9921
chr16	ENSMUST00000182601.3	ENSMUSG00000090386.5	+	Mir99ahg	77329205	77594924	1035	6	processed_transcript	105	2.27585	1.55006	0.554084	0.7648	0.9921
chr6	ENSMUST00000137136.1	ENSMUSG00000085382.1	-	Gm13861	34651354	34653894	495	2	lincRNA	103	2.30517	1.91459	0.31629	0.76425	0.9921
chr1	ENSMUST00000039080.3	ENSMUSG00000041878.3	+	8430432A02Rik	43092588	43093835	1248	1	antisense	167	0.571948	0.28985	0.980578	0.76265	0.9921
chr9	ENSMUST00000093873.4	ENSMUSG00000070315.7	+	4930581F22Rik	35116728	35130922	2402	6	processed_transcript	160	0.812036	0.562656	0.529289	0.76405	0.9921
chr6	ENSMUST00000123149.3	ENSMUSG00000087380.3	+	2210408F21Rik	31220351	31337373	766	7	processed_transcript	115	0.492	0.245805	1.00115	0.7624	0.9921
chr3	ENSMUST00000187757.1	ENSMUSG00000091575.2	-	2010016I18Rik	106484070	106485848	1779	1	processed_transcript	122	0.241134	0.493945	-1.03451	0.7634	0.9921
chr19	TCONS_03273475	XLOC_1711515	-	-	36875619	36876210	534	2	intronic_lncRNA	62	2.05477	2.19804	-0.0972372	0.76365	0.9921
chr7	TCONS_05655485	XLOC_2846326	+	-	70389785	70403549	1903	4	lincRNA	111	0.7537	0.416837	0.854509	0.7625	0.9921
chr8	TCONS_05834529	XLOC_3058378	+	-	89060910	89065000	1359	2	lincRNA	109	0.677704	0.422789	0.680717	0.76495	0.9921
chr9	ENSMUST00000181444.1	ENSMUSG00000097111.1	+	Peak1os	56257890	56267780	1264	2	antisense	115	0.890916	0.586866	0.602257	0.76525	0.992132
chr17	ENSMUST00000155166.1	ENSMUSG00000086465.1	-	Gm16049	13759406	13760368	616	2	antisense	177	0.767245	0.632836	0.277856	0.76685	0.992132
chr5	ENSMUST00000160227.3	ENSMUSG00000090086.3	-	AI480526	123134292	123139347	632	3	lincRNA	118	0.703798	0.367763	0.936386	0.7658	0.992132
chr1	ENSMUST00000191825.1	ENSMUSG00000090031.2	-	4732440D04Rik	6209866	6215293	5428	1	antisense	306	1.65062	1.35107	0.288907	0.7663	0.992132
chr18	TCONS_02913004	XLOC_1637467	-	-	75359657	75364174	995	3	lincRNA	131	0.426576	0.531889	-0.31832	0.76665	0.992132
chr16	ENSMUST00000182820.3	ENSMUSG00000090386.5	+	Mir99ahg	77329504	77691399	835	9	processed_transcript	75	1.37847	0.696809	0.984236	0.7672	0.99217
chr3	TCONS_03807589	XLOC_2126792	-	-	60293385	60309398	247	3	lincRNA	61	1.69606	1.25449	0.435089	0.76805	0.992193
chr7	TCONS_05656162	XLOC_2863070	+	-	92884447	92886999	2503	2	intronic_lncRNA	90	0.687206	0.493426	0.47791	0.7683	0.992193
chr8	ENSMUST00000182863.1	ENSMUSG00000098120.1	-	Gm5914	105624336	105637350	375	2	lincRNA	81	1.04125	0.978017	0.0903833	0.76905	0.992211
chr19	ENSMUST00000181109.1	ENSMUSG00000097792.1	+	Gm27042	40589435	40594862	1097	3	lincRNA	85	2.42481	2.81095	-0.213186	0.76965	0.992211
chr11	ENSMUST00000138702.1	ENSMUSG00000086442.1	+	Gm11722	107481916	107483107	534	2	sense_intronic	69	0.832114	0.636719	0.386123	0.76865	0.992211
chr5	ENSMUST00000195497.1	ENSMUSG00000103959.1	+	RP24-231P10.1	57984768	57985194	427	1	sense_intronic	67	2.60384	1.31544	0.98509	0.771	0.992238
chr13	ENSMUST00000134787.3	ENSMUSG00000085936.3	-	2610307P16Rik	28460034	28521108	1275	3	processed_transcript	65	0.537261	0.343865	0.643779	0.77255	0.992238
chr14	TCONS_01849903	XLOC_1096398	-	-	75843996	75845205	1094	2	lincRNA	138	1.68333	1.48389	0.181932	0.77325	0.992238
chr16	TCONS_02591765	XLOC_1289422	+	-	21794196	21808961	859	5	lincRNA	90	0.45648	0.271373	0.750272	0.771	0.992238
chr18	TCONS_02896312	XLOC_1643945	-	-	83635864	83637925	1790	2	lincRNA	145	0.445282	0.562469	-0.337055	0.7733	0.992238
chr3	TCONS_04131723	XLOC_2174177	-	-	132774421	132777680	1603	2	anti-sense_lncRNA	84	1.10902	0.77841	0.510686	0.77215	0.992238
chr4	TCONS_04185279	XLOC_2283102	+	-	132259321	132266488	1474	2	anti-sense_lncRNA	123	1.51778	1.23056	0.302648	0.7738	0.992238
chr3	ENSMUST00000193609.1	ENSMUSG00000104235.1	+	RP23-349H13.2	60535751	60539744	3994	1	TEC	89	4.12022	3.13275	0.395295	0.7741	0.992263
chr1	ENSMUST00000194506.1	ENSMUSG00000102749.1	-	RP23-268A12.3	177074484	177075784	1301	1	TEC	66	0.758945	0.405513	0.904246	0.7741	0.992263
chr15	TCONS_02349720	XLOC_1205562	-	-	8220193	8222407	1569	2	anti-sense_lncRNA	92	0.559977	0.337502	0.730472	0.7741	0.992263
chr3	ENSMUST00000131345.3	ENSMUSG00000086968.4	-	4933431E20Rik	107888850	107896213	5407	3	processed_transcript	179	0.501594	0.365174	0.457936	0.7746	0.992299
chr2	ENSMUST00000193253.1	ENSMUSG00000102662.1	+	RP23-412L18.1	69018096	69021867	3772	1	TEC	110	1.10255	0.823126	0.421656	0.77495	0.992312
chr16	ENSMUST00000153572.1	ENSMUSG00000084834.1	-	4930565N06Rik	36880519	36897189	2416	3	antisense	119	2.27423	1.70906	0.412171	0.7752	0.992362
chr1	ENSMUST00000191704.1	ENSMUSG00000103996.1	+	RP23-473M13.2	87865073	87865916	844	1	TEC	169	0.562843	0.329299	0.773336	0.77635	0.992367
chr15	ENSMUST00000182956.3	ENSMUSG00000097039.4	+	Pvt1	62037986	62249528	1342	7	lincRNA	97	1.72387	2.13265	-0.306997	0.7773	0.992367
chr1	ENSMUST00000187764.1	ENSMUSG00000100480.1	-	Gm29156	43745784	43746282	499	1	lincRNA	96	1.07258	1.22861	-0.195943	0.7767	0.992367
chr10	ENSMUST00000139331.1	ENSMUSG00000084865.1	+	Gm15723	114801726	114816831	600	2	antisense	173	0.80724	0.695044	0.215893	0.77695	0.992367
chr18	TCONS_03098052	XLOC_1641635	-	-	80805682	80807850	2134	2	intronic_lncRNA	141	1.27534	0.938294	0.442773	0.7775	0.992367
chr9	TCONS_06253637	XLOC_3293188	-	-	44214035	44220938	452	2	intronic_lncRNA	58	0.572524	0.768458	-0.42463	0.7764	0.992367
chr12	ENSMUST00000127001.1	ENSMUSG00000073164.7	-	2410018L13Rik	22992324	23010225	1033	3	lincRNA	184	0.611622	0.695737	-0.185901	0.77795	0.992429
chr1	ENSMUST00000195401.1	ENSMUSG00000103739.1	+	RP24-188H2.5	160915324	160918901	3578	1	TEC	149	1.86367	1.51819	0.295792	0.78065	0.992431
chr1	ENSMUST00000193688.1	ENSMUSG00000103061.1	-	RP23-324F10.1	90837275	90839133	1859	1	TEC	104	1.11722	1.19385	-0.0957052	0.7803	0.992431
chr12	ENSMUST00000180671.1	ENSMUSG00000097055.1	+	Gm4419	21417911	21419803	1729	2	lincRNA	103	0.922712	0.791575	0.221155	0.7782	0.992431
chr1	ENSMUST00000185910.1	ENSMUSG00000100764.1	-	Gm29155	43743584	43743852	269	1	antisense	57	0.876608	0.951015	-0.117536	0.7806	0.992431
chr7	ENSMUST00000182408.1	ENSMUSG00000074024.5	-	4632427E13Rik	92740706	92741459	669	2	antisense	133	0.541631	0.449327	0.269543	0.7794	0.992431
chr18	ENSMUST00000181913.1	ENSMUSG00000097712.1	+	Gm10532	75514645	75522806	2301	4	lincRNA	243	0.54063	0.443656	0.285201	0.78175	0.992568
chr5	TCONS_04628887	XLOC_2415539	+	-	23852611	23854859	1224	2	lincRNA	113	1.41633	1.18648	0.255475	0.78155	0.992568
chr9	ENSMUST00000191720.1	ENSMUSG00000103622.1	-	RP23-298I7.2	92538801	92542869	4069	1	TEC	293	1.12761	1.48727	-0.399402	0.78405	0.992699
chr1	ENSMUST00000195578.1	ENSMUSG00000102179.1	+	RP23-114N13.3	128143614	128146348	2735	1	TEC	90	0.37365	0.490665	-0.39305	0.7824	0.992699
chr1	ENSMUST00000159117.1	ENSMUSG00000089788.1	-	Gm16586	178321108	178324171	2640	2	antisense	94	33.1629	34.6095	-0.0616007	0.7822	0.992699
chr3	ENSMUST00000143287.1	ENSMUSG00000086288.1	-	Gm15265	94998834	95004869	814	2	antisense	121	1.35149	0.69669	0.955963	0.78245	0.992699
chr19	ENSMUST00000181921.1	ENSMUSG00000097785.1	-	B230217O12Rik	57323385	57360775	1642	3	lincRNA	112	0.522138	0.582951	-0.158944	0.78375	0.992699
chr14	TCONS_02080705	XLOC_975092	+	-	7878145	7880641	2440	2	intronic_lncRNA	107	1.43656	0.744665	0.947956	0.7822	0.992699
chr8	TCONS_06022569	XLOC_3058378	+	-	89042903	89069312	1346	3	anti-sense_lncRNA	256	0.690245	0.455913	0.598348	0.78315	0.992699
chr4	ENSMUST00000129758.1	ENSMUSG00000028407.3	+	Toporsos	40269569	40270940	1054	2	antisense	140	4.00037	2.90317	0.462502	0.78625	0.992753
chr9	ENSMUST00000192371.1	ENSMUSG00000103388.1	+	RP24-282D16.8	72357227	72358214	988	1	TEC	84	1.13544	0.723764	0.649666	0.78895	0.992753
chr9	ENSMUST00000193657.1	ENSMUSG00000104344.1	+	RP23-444I6.3	105064777	105068021	3245	1	TEC	155	2.14458	1.85027	0.212962	0.78935	0.992753
chr2	ENSMUST00000136302.2	ENSMUSG00000099521.1	+	Gm28309	74683446	74694194	623	3	processed_transcript	100	12.3365	14.7533	-0.258108	0.7869	0.992753
chr12	ENSMUST00000116345.2	ENSMUSG00000079645.2	-	Gm17193	84922542	84923512	691	2	sense_intronic	75	1.14135	0.580672	0.97494	0.7849	0.992753
chr2	ENSMUST00000131147.1	ENSMUSG00000087028.3	-	Gm13387	25141797	25145396	2646	3	lincRNA	144	0.477558	0.523819	-0.133394	0.78875	0.992753
chr1	ENSMUST00000113396.2	ENSMUSG00000073628.5	-	Gm10552	85609853	85610224	372	1	antisense	123	0.810543	1.24352	-0.617469	0.78655	0.992753
chr11	ENSMUST00000176016.1	ENSMUSG00000093483.1	+	AA465934	83291743	83294630	471	2	processed_transcript	101	0.787326	1.11469	-0.501603	0.7858	0.992753
chr1	ENSMUST00000188203.1	ENSMUSG00000097760.2	-	6030442K20Rik	132476059	132477064	1006	1	processed_transcript	65	1.1462	0.78609	0.544096	0.78905	0.992753
chr17	ENSMUST00000171379.1	ENSMUSG00000090565.3	-	4930405O22Rik	63305679	63312973	834	3	sense_intronic	79	0.760979	0.419327	0.859782	0.78645	0.992753
chr19	ENSMUST00000181612.1	ENSMUSG00000097787.1	+	2700046G09Rik	32389216	32391184	1641	2	lincRNA	140	0.694097	0.443147	0.647352	0.78875	0.992753
chr10	TCONS_00633130	XLOC_415446	-	-	44418427	44428245	3268	4	lincRNA	145	0.423298	0.523166	-0.305593	0.7886	0.992753
chr15	TCONS_02177516	XLOC_1199363	+	-	99457994	99466193	421	2	lincRNA	97	0.459988	0.315035	0.546086	0.7863	0.992753
chr2	TCONS_03703068	XLOC_1775674	+	-	71229519	71230977	1344	2	intronic_lncRNA	72	2.05761	1.40978	0.545505	0.78635	0.992753
chr2	TCONS_03755331	XLOC_1900597	-	-	75451848	75557500	1244	7	lincRNA	160	0.650341	0.490458	0.407065	0.7844	0.992753
chr3	TCONS_04137295	XLOC_2074279	+	-	142766082	142769865	3664	2	intronic_lncRNA	119	1.13155	1.32147	-0.223849	0.7881	0.992753
chr8	TCONS_05813329	XLOC_3170834	-	-	123063862	123065384	1399	2	lincRNA	108	0.609073	0.677014	-0.152569	0.78475	0.992753
chr1	ENSMUST00000192316.1	ENSMUSG00000103948.1	-	RP23-285H9.2	37485851	37488605	2755	1	TEC	157	0.475374	0.347699	0.451224	0.79025	0.992801
chr4	TCONS_04512693	XLOC_2201429	+	-	6397665	6399382	1338	2	anti-sense_lncRNA	99	0.678311	1.02062	-0.589426	0.78975	0.992801
chr1	ENSMUST00000182742.1	ENSMUSG00000098234.3	-	Snhg6	9942025	9944117	400	4	lincRNA	66	5.11572	6.289	-0.297894	0.82415	0.992833
chr18	ENSMUST00000189164.1	ENSMUSG00000097769.3	+	Snhg4	35556139	35557396	613	2	processed_transcript	62	2.9167	4.84743	-0.732881	0.82315	0.992833
chr1	ENSMUST00000194927.1	ENSMUSG00000104020.1	-	RP24-546N2.4	160589882	160591140	1259	1	TEC	70	1.05564	0.57478	0.877042	0.81295	0.992833
chr10	ENSMUST00000192114.1	ENSMUSG00000103931.1	-	RP24-475O6.1	27613568	27615328	1761	1	TEC	70	2.81576	1.73379	0.699596	0.795	0.992833
chr1	ENSMUST00000192904.1	ENSMUSG00000104524.1	-	RP24-331B5.1	135523088	135525338	2251	1	TEC	96	0.481357	0.357749	0.42816	0.8072	0.992833
chr1	ENSMUST00000192346.1	ENSMUSG00000103569.1	+	RP24-325N3.3	131914529	131916439	1911	1	TEC	122	1.60714	2.61546	-0.702567	0.80655	0.992833
chr1	ENSMUST00000195380.1	ENSMUSG00000103763.1	+	RP24-323I23.2	165467500	165468533	1034	1	TEC	65	0.882134	0.590831	0.578252	0.80025	0.992833
chr1	ENSMUST00000192363.1	ENSMUSG00000104044.1	+	RP24-283P23.1	105708573	105712927	4355	1	TEC	95	0.890759	0.744822	0.258139	0.8228	0.992833
chr1	ENSMUST00000194929.1	ENSMUSG00000103343.1	+	RP24-188H2.3	160910789	160912619	1831	1	TEC	110	1.86616	1.43826	0.375744	0.8161	0.992833
chr1	ENSMUST00000193216.1	ENSMUSG00000104179.1	+	RP24-150H14.4	185345423	185346258	836	1	TEC	139	0.524533	0.339151	0.629105	0.81775	0.992833
chr1	ENSMUST00000192922.1	ENSMUSG00000103821.1	-	RP24-147G7.2	59646200	59648071	1872	1	TEC	192	1.2171	0.865683	0.491541	0.8208	0.992833
chr11	ENSMUST00000193520.1	ENSMUSG00000102881.1	+	RP23-84C12.22	120581670	120582837	1168	1	TEC	148	0.726423	0.652645	0.154513	0.79145	0.992833
chr1	ENSMUST00000192441.1	ENSMUSG00000102950.1	-	RP23-73N8.2	181986336	181990204	3869	1	TEC	120	0.539673	0.727448	-0.430759	0.8195	0.992833
chr1	ENSMUST00000194417.1	ENSMUSG00000103505.1	-	RP23-447L15.2	84807158	84809190	2033	1	TEC	90	1.84239	0.988049	0.898923	0.79115	0.992833
chr18	ENSMUST00000192074.1	ENSMUSG00000103138.1	-	RP23-345J21.1	5588043	5591711	3669	1	TEC	117	0.605018	0.350069	0.789339	0.79935	0.992833
chr9	ENSMUST00000193413.1	ENSMUSG00000103624.1	+	RP23-260F15.2	100877091	100880115	3025	1	TEC	126	1.56384	1.20262	0.378908	0.81705	0.992833
chr1	ENSMUST00000193380.1	ENSMUSG00000103973.1	+	RP23-192P10.3	95328681	95331218	2538	1	TEC	114	0.641672	0.526854	0.284432	0.80835	0.992833
chr1	ENSMUST00000195211.1	ENSMUSG00000102996.1	+	RP23-145H3.3	159289059	159289807	749	1	TEC	107	2.05263	1.27851	0.683006	0.82395	0.992833
chr1	ENSMUST00000194793.1	ENSMUSG00000103497.1	+	RP23-114N13.4	128163214	128164529	1316	1	TEC	59	2.02998	1.73789	0.224126	0.8232	0.992833
chrX	ENSMUST00000124018.3	ENSMUSG00000055188.8	+	Rbm3os	8145429	8147964	839	3	antisense	126	1.16131	1.81072	-0.640815	0.8068	0.992833
chr5	ENSMUST00000131859.1	ENSMUSG00000072918.3	-	N4bp2os	65760991	65763866	699	2	antisense	77	0.46104	0.825319	-0.840059	0.7993	0.992833
chr3	ENSMUST00000181809.1	ENSMUSG00000097532.1	+	Gm4349	95427671	95431087	2559	2	lincRNA	101	0.479752	0.521609	-0.12068	0.8066	0.992833
chr14	ENSMUST00000182727.1	ENSMUSG00000098183.1	-	Gm27010	61625926	61627337	863	2	lincRNA	55	1.78129	2.5929	-0.541647	0.8001	0.992833
chr2	ENSMUST00000182590.1	ENSMUSG00000098024.1	+	Gm27003	126675916	126683805	497	2	antisense	65	0.629036	0.965828	-0.618624	0.82435	0.992833
chr14	ENSMUST00000181685.1	ENSMUSG00000097903.1	-	Gm26679	120384263	120388985	1255	3	lincRNA	141	1.55694	0.814827	0.93415	0.80825	0.992833
chr3	ENSMUST00000176760.1	ENSMUSG00000093577.1	+	Gm20632	96239393	96241819	2427	1	antisense	159	1.15669	1.24192	-0.102574	0.80755	0.992833
chr2	ENSMUST00000172037.1	ENSMUSG00000090397.1	+	Gm17096	166943539	166944308	733	2	antisense	71	0.785794	1.56275	-0.991862	0.80155	0.992833
chr5	ENSMUST00000130892.3	ENSMUSG00000086247.3	-	Gm15787	110167508	110176504	1250	3	processed_transcript	79	0.493314	0.299404	0.720412	0.8029	0.992833
chr6	ENSMUST00000154953.1	ENSMUSG00000085782.1	-	Gm15624	83166152	83172733	713	2	antisense	87	0.768347	0.444406	0.78988	0.81145	0.992833
chr2	ENSMUST00000149283.1	ENSMUSG00000089902.1	-	Gm13625	69871412	69872202	480	2	processed_transcript	87	16.0835	21.071	-0.389677	0.81915	0.992833
chr4	ENSMUST00000134206.1	ENSMUSG00000086385.1	+	Gm12701	100119621	100120841	659	2	sense_intronic	60	0.777306	0.4968	0.645817	0.8191	0.992833
chr1	ENSMUST00000181563.1	ENSMUSG00000097649.1	+	Gm10561	55226251	55235622	1943	3	antisense	107	0.98765	0.820622	0.267283	0.80295	0.992833
chr11	ENSMUST00000139493.3	ENSMUSG00000087060.3	-	Eldr	16935159	16951118	941	4	processed_transcript	68	0.676593	0.868145	-0.359647	0.7909	0.992833
chr9	ENSMUST00000181325.2	ENSMUSG00000097820.2	-	E530011L22Rik	121756640	121759943	3304	1	TEC	246	1.3669	1.05389	0.375179	0.8124	0.992833
chr17	ENSMUST00000159947.1	ENSMUSG00000090069.2	-	E430024P14Rik	7932759	7946352	786	2	antisense	208	4.66936	3.86553	0.272558	0.8162	0.992833
chr19	ENSMUST00000065383.6	ENSMUSG00000053117.6	+	E330013P04Rik	60144675	60162591	2070	5	lincRNA	132	0.674151	0.513196	0.393563	0.81305	0.992833
chr1	ENSMUST00000139662.1	ENSMUSG00000078190.6	+	Dnm3os	162217623	162225550	7928	1	antisense	176	1.1998	1.35207	-0.172371	0.82385	0.992833
chr11	ENSMUST00000101077.2	ENSMUSG00000072847.4	-	A530017D24Rik	61864568	61867269	2315	2	lincRNA	101	1.5174	1.40255	0.113546	0.80815	0.992833
chr19	ENSMUST00000136697.1	ENSMUSG00000086213.1	-	A330040F15Rik	12585868	12596566	1106	2	processed_transcript	126	0.871103	1.36141	-0.644188	0.82425	0.992833
chrX	ENSMUST00000136447.1	ENSMUSG00000086877.3	+	A230072C01Rik	20962114	20986737	1412	4	processed_transcript	97	0.554583	0.680205	-0.294566	0.8236	0.992833
chr9	ENSMUST00000184319.1	ENSMUSG00000098332.2	+	5031420N21Rik	73039730	73042368	2639	1	processed_transcript	102	1.69293	1.85296	-0.130305	0.8023	0.992833
chr11	ENSMUST00000138763.3	ENSMUSG00000072893.8	+	4933439C10Rik	59505662	59513647	2624	5	processed_transcript	237	0.464463	0.353185	0.395142	0.81085	0.992833
chr10	ENSMUST00000187815.1	ENSMUSG00000101636.1	+	4930579H20Rik	27389866	27397225	1516	5	antisense	110	0.700205	0.500005	0.485836	0.81715	0.992833
chr7	ENSMUST00000181164.3	ENSMUSG00000097277.3	+	2900076A07Rik	81523571	81529438	399	3	lincRNA	66	4.16913	3.30915	0.333285	0.825	0.992833
chr7	ENSMUST00000181903.3	ENSMUSG00000097277.3	+	2900076A07Rik	81523550	81529554	679	3	lincRNA	72	2.90432	2.42709	0.25897	0.82455	0.992833
chr2	ENSMUST00000128026.1	ENSMUSG00000073236.4	-	2500004C02Rik	153341157	153345810	1898	2	processed_transcript	101	0.700136	0.609535	0.199925	0.81225	0.992833
chrX	ENSMUST00000149514.3	ENSMUSG00000086316.3	+	2210013O21Rik	153723627	153729188	775	3	processed_transcript	145	2.86532	2.45901	0.220619	0.8215	0.992833
chr8	ENSMUST00000145343.1	ENSMUSG00000086390.3	+	1810019D21Rik	106137065	106138525	984	2	processed_transcript	109	0.786716	0.457179	0.783083	0.79685	0.992833
chr15	ENSMUST00000187967.1	ENSMUSG00000100599.1	+	1700120C14Rik	99251788	99262044	391	3	processed_transcript	97	1.95672	1.10922	0.818888	0.79735	0.992833
chr16	ENSMUST00000132861.2	ENSMUSG00000085637.2	-	1700048M11Rik	92308716	92312468	485	2	antisense	81	0.6556	0.422144	0.635079	0.80615	0.992833
chr2	ENSMUST00000147425.1	ENSMUSG00000085438.1	+	1700020I14Rik	119594297	119600746	1381	3	lincRNA	137	13.6105	15.2779	-0.166718	0.81425	0.992833
chr10	TCONS_00569369	XLOC_415446	-	-	44417945	44427968	2903	3	lincRNA	145	0.835079	0.942671	-0.174841	0.8002	0.992833
chr11	TCONS_00892249	XLOC_526626	+	-	69452384	69454692	1894	2	anti-sense_lncRNA	131	0.398561	0.468201	-0.232328	0.80385	0.992833
chr12	TCONS_01491471	XLOC_679074	+	-	54745238	54751867	1828	2	anti-sense_lncRNA	146	3.14199	3.88485	-0.306179	0.79135	0.992833
chr13	TCONS_01535921	XLOC_901206	-	-	24628699	24638600	1640	2	intronic_lncRNA	125	1.02144	0.687509	0.571153	0.7996	0.992833
chr14	TCONS_01881977	XLOC_1000487	+	-	46908920	46917359	2170	3	intronic_lncRNA	126	0.905163	0.72778	0.314676	0.8034	0.992833
chr14	TCONS_01935807	XLOC_1045372	+	-	117256497	117265175	2229	2	intronic_lncRNA	109	0.876025	1.09283	-0.319021	0.8096	0.992833
chr15	TCONS_02130463	XLOC_1198329	+	-	97840352	97841768	496	2	intronic_lncRNA	108	0.524435	0.534644	-0.0278153	0.80005	0.992833
chr16	TCONS_02494650	XLOC_1391896	-	-	85487196	85541961	800	2	intronic_lncRNA	111	0.639662	0.797747	-0.318622	0.823	0.992833
chr18	TCONS_03097595	XLOC_1627550	-	-	61648625	61666757	2185	4	lincRNA	145	7.42795	8.62145	-0.214966	0.79835	0.992833
chr2	TCONS_03363679	XLOC_1929461	-	-	119110019	119112828	562	2	anti-sense_lncRNA	143	0.435558	0.661184	-0.602185	0.7972	0.992833
chr2	TCONS_03371697	XLOC_1736066	+	-	10476356	10478193	1819	2	intronic_lncRNA	138	0.420967	0.513893	-0.287761	0.7973	0.992833
chr2	TCONS_03702592	XLOC_1769456	+	-	61790471	61795334	3972	2	intronic_lncRNA	77	0.866017	1.0847	-0.324829	0.82	0.992833
chr3	TCONS_03822571	XLOC_2007679	+	-	41430420	41483853	643	3	lincRNA	110	0.49326	0.383257	0.364037	0.8004	0.992833
chr3	TCONS_03915643	XLOC_2044312	+	-	95871453	95876325	1866	2	anti-sense_lncRNA	101	0.42942	0.279432	0.619892	0.79795	0.992833
chr3	TCONS_04131602	XLOC_2168033	-	-	123322267	123325630	3265	2	intronic_lncRNA	160	1.63953	1.27838	0.358969	0.79355	0.992833
chr6	TCONS_05142250	XLOC_2636192	+	-	47764607	47766601	1387	2	lincRNA	116	0.850028	0.931569	-0.132152	0.7967	0.992833
chr7	TCONS_05325657	XLOC_2829070	+	-	47008555	47011126	2442	2	lincRNA	124	0.482998	0.43863	0.139013	0.8128	0.992833
chr7	TCONS_05661735	XLOC_2926835	-	-	45636720	45639111	848	2	anti-sense_lncRNA	117	0.865468	0.613227	0.497059	0.8191	0.992833
chr8	TCONS_05742230	XLOC_3158755	-	-	105577550	105578414	760	2	intronic_lncRNA	92	0.395174	0.461088	-0.222551	0.79845	0.992833
chr9	ENSMUST00000195338.1	ENSMUSG00000104273.1	+	RP23-296I6.7	72687224	72688715	1492	1	TEC	115	4.18777	2.63083	0.670664	0.82575	0.992913
chr11	ENSMUST00000127450.1	ENSMUSG00000085081.1	-	Rptoros	119820812	119834365	1174	3	antisense	111	0.759373	0.550459	0.464173	0.8312	0.992919
chr1	ENSMUST00000193946.1	ENSMUSG00000103432.1	-	RP24-546N2.2	160608955	160612450	3496	1	TEC	96	0.645537	0.458691	0.492979	0.82985	0.992919
chr3	ENSMUST00000192083.1	ENSMUSG00000102466.1	-	RP24-511H12.2	51557542	51559652	2111	1	TEC	108	1.01187	0.762988	0.407285	0.8272	0.992919
chr18	ENSMUST00000181558.1	ENSMUSG00000097746.1	+	Gm6225	3336416	3366863	1700	2	lincRNA	138	0.893604	1.06421	-0.252076	0.8313	0.992919
chr9	ENSMUST00000189857.1	ENSMUSG00000100176.1	-	Gm28586	100530616	100531071	456	1	sense_intronic	90	0.803609	0.817749	-0.0251644	0.82945	0.992919
chr7	ENSMUST00000138253.1	ENSMUSG00000084984.3	-	Far1os	113538026	113564987	895	6	antisense	67	0.908481	0.704369	0.367124	0.82925	0.992919
chr3	ENSMUST00000135483.1	ENSMUSG00000084846.1	-	A730011C13Rik	94995043	94997350	1601	2	processed_transcript	228	0.761117	0.493871	0.623986	0.83055	0.992919
chr2	ENSMUST00000028621.5	ENSMUSG00000027196.7	+	4921507L20Rik	93980034	93983575	1550	5	processed_transcript	165	0.492949	0.387955	0.345548	0.82775	0.992919
chr6	ENSMUST00000136110.1	ENSMUSG00000073155.8	+	1810058I24Rik	35252732	35262022	1232	3	lincRNA	102	3.12406	3.46549	-0.149639	0.82675	0.992919
chr4	ENSMUST00000154194.1	ENSMUSG00000085614.1	+	1700123M08Rik	11966565	11994280	535	2	processed_transcript	80	0.605678	0.717652	-0.244733	0.83045	0.992919
chr5	TCONS_04909139	XLOC_2559737	-	-	92061129	92062429	1234	2	intronic_lncRNA	120	2.41911	1.54011	0.651443	0.82975	0.992919
chr8	TCONS_05764269	XLOC_3118879	-	-	46716811	46739483	486	3	lincRNA	106	0.367563	0.486758	-0.405216	0.83005	0.992919
chr8	TCONS_06032231	XLOC_3103938	-	-	27088166	27092699	2857	2	intronic_lncRNA	120	0.589893	0.437143	0.432349	0.83045	0.992919
chr10	ENSMUST00000153113.1	ENSMUSG00000087177.3	-	E130307A14Rik	39721413	39731967	1756	2	processed_transcript	86	0.869774	0.601145	0.532928	0.8316	0.992965
chr4	ENSMUST00000170933.1	ENSMUSG00000091985.1	-	Gm17354	108633843	108637441	3039	2	lincRNA	115	0.622382	0.444442	0.485805	0.8318	0.993018
chr3	TCONS_04130940	XLOC_2156933	-	-	105782148	105785847	3494	2	intronic_lncRNA	81	1.82084	1.52906	0.25196	0.83215	0.993018
chr2	ENSMUST00000195585.1	ENSMUSG00000104271.1	+	RP23-303M15.4	14966198	14967523	1326	1	TEC	93	1.00398	0.790865	0.344229	0.83415	0.993265
chr3	ENSMUST00000195434.1	ENSMUSG00000104125.1	+	RP24-303N8.3	60604384	60607757	3374	1	TEC	100	3.38154	2.68045	0.335204	0.83585	0.99331
chr1	ENSMUST00000195437.1	ENSMUSG00000103783.1	-	RP24-172B22.6	30833548	30836431	2884	1	TEC	199	1.79631	1.48564	0.273952	0.83565	0.99331
chr1	ENSMUST00000186732.1	ENSMUSG00000101701.1	-	4930521E06Rik	44739676	44744949	905	3	antisense	93	0.990782	0.656342	0.594119	0.8358	0.99331
chr6	ENSMUST00000180379.1	ENSMUSG00000097354.3	-	2310001H17Rik	129232626	129237982	656	3	lincRNA	121	1.67842	1.90529	-0.182907	0.83445	0.99331
chr6	ENSMUST00000151800.3	ENSMUSG00000087380.3	+	2210408F21Rik	31220357	31337392	750	7	processed_transcript	95	1.36764	0.876143	0.642454	0.8346	0.99331
chr12	TCONS_01290540	XLOC_709922	+	-	101084016	101088285	728	2	lincRNA	92	0.681997	0.51497	0.405279	0.8355	0.99331
chr14	TCONS_02083631	XLOC_1001000	+	-	47698051	47700024	1752	2	intronic_lncRNA	113	1.2303	0.860253	0.516181	0.8346	0.99331
chr6	ENSMUST00000139701.1	ENSMUSG00000054556.6	-	Gm4876	17076261	17171833	2225	3	antisense	137	1.12811	1.5062	-0.417012	0.8378	0.993357
chr17	ENSMUST00000186007.1	ENSMUSG00000100150.1	+	Gm19585	52149289	52163048	587	4	lincRNA	77	1.77898	1.63764	0.119437	0.83805	0.993451
chr17	TCONS_02850232	XLOC_1471681	-	-	14981629	14988779	507	2	anti-sense_lncRNA	107	1.70003	1.41328	0.266512	0.8382	0.993521
chr3	TCONS_03794321	XLOC_2046103	+	-	98743866	98753753	482	2	anti-sense_lncRNA	93	0.435674	0.370915	0.232161	0.8393	0.993707
chr8	ENSMUST00000161914.1	ENSMUSG00000089797.1	-	Gm16118	114698439	114708006	680	3	antisense	119	0.77426	0.565129	0.454237	0.84005	0.993832
chr5	ENSMUST00000190567.1	ENSMUSG00000101013.1	+	A630072M18Rik	20950989	20956398	5410	1	antisense	206	1.95266	1.83139	0.0925002	0.8403	0.993832
chr13	ENSMUST00000189843.1	ENSMUSG00000038152.4	+	5033430I15Rik	45965351	45966177	523	2	lincRNA	100	0.4895	0.400223	0.290503	0.8401	0.993832
chr8	ENSMUST00000180690.1	ENSMUSG00000096917.1	+	2500002B13Rik	57488054	57508877	2618	3	lincRNA	125	0.429589	0.469828	-0.129174	0.84035	0.993832
chr7	ENSMUST00000184587.2	ENSMUSG00000098496.2	-	1810026B05Rik	73539801	73558395	5140	5	processed_transcript	125	7.63217	7.06899	0.110589	0.84015	0.993832
chr2	ENSMUST00000127150.3	ENSMUSG00000052248.11	+	Zeb2os	45111138	45114087	1305	3	antisense	142	2.18082	2.57182	-0.237924	0.891	0.993836
chrX	ENSMUST00000153883.2	ENSMUSG00000086503.3	-	Xist	103460375	103466667	625	2	lincRNA	78	29.3118	22.6931	0.369228	0.8965	0.993836
chr2	ENSMUST00000174870.1	ENSMUSG00000074987.5	-	Wt1os	105093630	105126403	957	4	antisense	98	1.35444	1.75577	-0.374402	0.863	0.993836
chr1	ENSMUST00000193166.1	ENSMUSG00000103197.1	-	WI1-2075L23.1	95646774	95648508	1735	1	TEC	86	0.568553	0.729526	-0.359666	0.8616	0.993836
chr17	ENSMUST00000155812.1	ENSMUSG00000084880.1	+	Tomm6os	47687610	47691083	2944	3	processed_transcript	229	0.444067	0.472197	-0.0886104	0.93805	0.993836
chr9	ENSMUST00000182900.1	ENSMUSG00000097195.4	-	Snhg5	88521148	88522053	504	3	processed_transcript	91	1.03927	1.52249	-0.550869	0.85955	0.993836
chr18	ENSMUST00000185814.1	ENSMUSG00000097769.3	+	Snhg4	35553412	35557230	708	3	processed_transcript	125	401.851	388.994	0.0469129	0.8428	0.993836
chr17	ENSMUST00000161664.1	ENSMUSG00000089849.1	+	Runx2os2	44710222	44713925	818	2	antisense	90	0.819258	0.668555	0.293272	0.8547	0.993836
chr3	ENSMUST00000195767.1	ENSMUSG00000102370.1	-	RP24-96D10.4	79610538	79611826	1289	1	TEC	131	0.479329	0.40999	0.225428	0.92445	0.993836
chr1	ENSMUST00000194884.1	ENSMUSG00000103818.1	-	RP24-571N3.1	153283850	153287190	3341	1	TEC	146	1.29719	0.941156	0.462882	0.8769	0.993836
chr1	ENSMUST00000194205.1	ENSMUSG00000102970.1	+	RP24-566B6.2	191597647	191598270	624	1	TEC	78	1.33004	0.956045	0.476315	0.86155	0.993836
chr1	ENSMUST00000191676.1	ENSMUSG00000103391.1	-	RP24-546N2.3	160604115	160606190	2076	1	TEC	94	0.505021	0.332583	0.602629	0.865	0.993836
chr1	ENSMUST00000193819.1	ENSMUSG00000102427.1	-	RP24-501N9.1	177229891	177230686	796	1	TEC	58	1.02375	0.782849	0.387053	0.89875	0.993836
chr1	ENSMUST00000195500.1	ENSMUSG00000103238.1	-	RP24-395F2.1	151496557	151499585	3029	1	TEC	103	0.816558	0.749625	0.123387	0.93465	0.993836
chr3	ENSMUST00000195714.1	ENSMUSG00000103041.1	+	RP24-372I24.4	65957758	65962036	4279	1	antisense	194	2.15778	2.0517	0.0727271	0.9229	0.993836
chr1	ENSMUST00000192814.1	ENSMUSG00000104476.1	-	RP24-370G18.1	45485836	45493052	7217	1	TEC	92	2.93794	2.24564	0.387677	0.86175	0.993836
chr1	ENSMUST00000192111.1	ENSMUSG00000102556.1	-	RP24-327F2.1	10197081	10198802	1722	1	TEC	82	2.51752	2.31937	0.118268	0.92515	0.993836
chr1	ENSMUST00000193532.1	ENSMUSG00000102964.1	-	RP24-321N12.1	156026223	156030007	3785	1	TEC	116	1.05219	0.904013	0.218982	0.90565	0.993836
chr1	ENSMUST00000191750.1	ENSMUSG00000102837.1	-	RP24-310B3.2	155881802	155882546	745	1	TEC	71	0.851313	0.551684	0.625848	0.841	0.993836
chr9	ENSMUST00000193207.1	ENSMUSG00000102225.1	+	RP24-282D16.11	72315131	72317136	2006	1	TEC	65	1.87472	1.72322	0.121568	0.912	0.993836
chr1	ENSMUST00000192914.1	ENSMUSG00000104140.1	-	RP24-244I20.2	97878382	97880065	1684	1	TEC	78	0.827999	0.557411	0.570887	0.8744	0.993836
chr1	ENSMUST00000194997.1	ENSMUSG00000103808.1	-	RP24-227F14.1	157404325	157406721	2397	1	TEC	143	1.31745	1.13682	0.212747	0.8798	0.993836
chr1	ENSMUST00000195050.1	ENSMUSG00000103846.1	+	RP24-188H2.4	160913472	160914402	931	1	TEC	62	1.77803	1.32873	0.420234	0.87425	0.993836
chr1	ENSMUST00000194136.1	ENSMUSG00000104052.1	+	RP24-178N19.2	59801263	59804700	3438	1	TEC	119	0.541906	0.420626	0.365505	0.88185	0.993836
chr9	ENSMUST00000195540.1	ENSMUSG00000102861.1	+	RP24-116C1.9	98590495	98591750	1256	1	TEC	100	0.579607	0.726503	-0.325894	0.8577	0.993836
chr2	ENSMUST00000192863.1	ENSMUSG00000102869.1	-	RP24-114E18.7	156391831	156392979	1149	1	TEC	240	123.977	126.772	-0.0321638	0.87815	0.993836
chr1	ENSMUST00000194331.1	ENSMUSG00000103722.1	-	RP23-73N8.4	181950132	181953375	3244	1	TEC	165	1.04585	1.17992	-0.174022	0.91155	0.993836
chr1	ENSMUST00000191884.1	ENSMUSG00000103317.1	-	RP23-73N8.3	181967699	181969923	2225	1	TEC	108	0.574438	0.756426	-0.397048	0.8741	0.993836
chr1	ENSMUST00000193052.1	ENSMUSG00000102642.1	-	RP23-68O7.2	54913845	54916594	2750	1	TEC	106	0.687999	0.59582	0.207531	0.8632	0.993836
chr1	ENSMUST00000192050.1	ENSMUSG00000104315.1	-	RP23-471J16.2	30865504	30868538	3035	1	TEC	126	1.77225	1.61661	0.132611	0.9128	0.993836
chr3	ENSMUST00000193684.1	ENSMUSG00000103094.1	-	RP23-46L5.1	69119742	69122724	2983	1	TEC	78	3.49018	3.63561	-0.0588978	0.9394	0.993836
chr9	ENSMUST00000194508.1	ENSMUSG00000102411.1	+	RP23-461P14.1	72728140	72730888	2749	1	TEC	159	6.3114	4.91317	0.361307	0.91835	0.993836
chr9	ENSMUST00000195284.1	ENSMUSG00000102324.1	-	RP23-456B9.18	107630776	107632539	1764	1	TEC	152	0.917155	0.649483	0.497874	0.8741	0.993836
chr1	ENSMUST00000192396.1	ENSMUSG00000104503.1	-	RP23-447L15.3	84819968	84824683	4716	1	TEC	78	0.825237	0.614037	0.426484	0.87995	0.993836
chr2	ENSMUST00000194110.1	ENSMUSG00000103546.1	+	RP23-412L18.5	69013612	69014477	866	1	TEC	109	0.872548	0.585658	0.575177	0.84245	0.993836
chr6	ENSMUST00000194736.1	ENSMUSG00000103132.1	+	RP23-392C14.2	28568072	28570986	2915	1	TEC	119	1.44107	1.66578	-0.209053	0.9206	0.993836
chr6	ENSMUST00000195742.1	ENSMUSG00000104325.1	+	RP23-392C14.1	28563490	28565361	1872	1	TEC	128	1.9646	2.27525	-0.211785	0.92565	0.993836
chr1	ENSMUST00000191996.1	ENSMUSG00000102503.1	-	RP23-388I22.1	54737166	54738575	1410	1	TEC	112	0.739797	0.827884	-0.162299	0.92325	0.993836
chr1	ENSMUST00000192036.1	ENSMUSG00000102687.1	-	RP23-386K20.6	119630744	119631669	926	1	TEC	54	0.506146	0.450448	0.168193	0.94045	0.993836
chr1	ENSMUST00000194467.1	ENSMUSG00000104291.1	-	RP23-361M12.2	138161820	138167683	5864	1	TEC	154	0.927352	0.85407	0.118764	0.91425	0.993836
chr7	ENSMUST00000190028.2	ENSMUSG00000101970.2	-	RP23-32A8.1	73544037	73558147	590	4	processed_transcript	91	12.0625	9.53772	0.338816	0.84705	0.993836
chr1	ENSMUST00000192836.1	ENSMUSG00000102565.1	-	RP23-309A8.3	92019592	92022097	2506	1	TEC	101	0.631732	0.740677	-0.229533	0.88465	0.993836
chr7	ENSMUST00000193553.1	ENSMUSG00000102241.1	+	RP23-308M1.1	100458460	100459406	947	1	TEC	90	0.570479	0.659842	-0.209947	0.9302	0.993836
chr9	ENSMUST00000192735.1	ENSMUSG00000102573.1	+	RP23-296I6.8	72691549	72695050	3502	1	TEC	484	5.99507	4.87732	0.297687	0.92765	0.993836
chr1	ENSMUST00000195687.1	ENSMUSG00000102649.1	+	RP23-26I10.5	86893573	86895132	1560	1	TEC	156	0.572997	0.438451	0.38611	0.85435	0.993836
chr6	ENSMUST00000194243.1	ENSMUSG00000103899.1	+	RP23-251N15.2	28796463	28799713	3251	1	TEC	108	1.3749	1.23825	0.151021	0.94	0.993836
chr9	ENSMUST00000193127.1	ENSMUSG00000103621.1	+	RP23-250G8.9	108530832	108532765	1934	1	TEC	114	2.16982	1.96499	0.143054	0.9234	0.993836
chr9	ENSMUST00000192908.1	ENSMUSG00000103970.1	+	RP23-250G8.14	108544214	108545359	1146	1	TEC	149	1.35994	0.98651	0.463139	0.8698	0.993836
chr1	ENSMUST00000191822.1	ENSMUSG00000102194.1	+	RP23-204N23.3	180021062	180023600	2539	1	TEC	117	0.293489	0.425832	-0.53698	0.8611	0.993836
chr9	ENSMUST00000194817.1	ENSMUSG00000102939.1	-	RP23-16D16.12	71896713	71899453	2741	1	TEC	83	0.850186	0.722066	0.235648	0.91545	0.993836
chr17	ENSMUST00000195774.1	ENSMUSG00000103558.1	-	RP23-103F2.2	71391838	71393284	1447	1	TEC	96	1.39676	1.38064	0.0167508	0.91855	0.993836
chr12	ENSMUST00000179643.3	ENSMUSG00000079179.5	+	Rab10os	3235791	3250376	1075	7	antisense	112	1.18266	0.851537	0.473892	0.88825	0.993836
chr7	ENSMUST00000131129.1	ENSMUSG00000059277.8	-	R74862	143033284	143053677	1682	5	processed_transcript	131	1.49019	0.919531	0.696528	0.84855	0.993836
chr7	ENSMUST00000155952.3	ENSMUSG00000059277.8	-	R74862	143032621	143053686	2219	4	processed_transcript	131	0.669662	0.588997	0.185172	0.9355	0.993836
chr15	ENSMUST00000180432.4	ENSMUSG00000097039.4	+	Pvt1	62038047	62249524	1563	9	lincRNA	108	3.036	3.30171	-0.121044	0.8779	0.993836
chr11	ENSMUST00000149940.1	ENSMUSG00000085148.1	+	Mir22hg	75461539	75466676	1752	3	processed_transcript	122	4.21332	4.52192	-0.101977	0.84095	0.993836
chrX	ENSMUST00000148326.3	ENSMUSG00000087403.4	-	Kantr	152298500	152327495	584	3	lincRNA	107	0.844656	0.745391	0.180365	0.8616	0.993836
chrX	ENSMUST00000183027.1	ENSMUSG00000097571.4	+	Jpx	103493577	103494620	1044	1	lincRNA	109	0.881035	1.03232	-0.228615	0.84345	0.993836
chr2	ENSMUST00000139005.1	ENSMUSG00000052371.5	-	Hoxd3os1	74713126	74716130	1701	2	antisense	137	0.588559	0.502892	0.226939	0.92005	0.993836
chr6	ENSMUST00000137729.1	ENSMUSG00000086427.4	+	Hoxa11os	52246221	52249380	885	2	processed_transcript	147	19.7305	18.3946	0.101139	0.9209	0.993836
chr6	ENSMUST00000159006.1	ENSMUSG00000087658.2	+	Hotairm1	52158524	52162020	253	2	antisense	84	1.49073	1.48658	0.00402491	0.88585	0.993836
chr1	ENSMUST00000097448.2	ENSMUSG00000073485.3	+	H3f3aos	180813784	180816688	2905	1	antisense	213	1.10032	0.679241	0.695926	0.8642	0.993836
chr18	ENSMUST00000189675.1	ENSMUSG00000101320.1	+	Gm28529	6490155	6491124	670	2	antisense	223	0.590668	0.869853	-0.558425	0.84815	0.993836
chr6	ENSMUST00000190040.1	ENSMUSG00000100707.1	-	Gm28523	141246920	141250009	1588	2	antisense	265	0.487448	0.618699	-0.343989	0.90005	0.993836
chr1	ENSMUST00000186267.1	ENSMUSG00000100053.1	-	Gm28154	17615084	17641081	4218	4	antisense	97	0.532887	0.386176	0.464573	0.8698	0.993836
chr1	ENSMUST00000189404.1	ENSMUSG00000100213.1	-	Gm28151	46849529	46850479	951	1	lincRNA	72	3.05136	2.6833	0.185441	0.9154	0.993836
chr18	ENSMUST00000180450.1	ENSMUSG00000097835.1	-	Gm26910	67773712	67774857	698	2	lincRNA	81	1.1677	0.798671	0.547996	0.85295	0.993836
chr14	ENSMUST00000181697.1	ENSMUSG00000097431.1	+	Gm26782	50870364	50877326	973	4	lincRNA	123	0.6294	0.729836	-0.213596	0.92855	0.993836
chr10	ENSMUST00000181532.1	ENSMUSG00000097705.1	-	Gm26740	22264243	22302835	1531	2	antisense	119	0.682693	0.609509	0.163591	0.8931	0.993836
chr14	ENSMUST00000180668.1	ENSMUSG00000097002.1	-	Gm2670	28508074	28511392	2804	2	lincRNA	208	0.431679	0.502714	-0.219777	0.92595	0.993836
chrX	ENSMUST00000180592.1	ENSMUSG00000097497.1	-	Gm26652	19232963	19237856	373	3	lincRNA	69	2.26609	1.7379	0.382863	0.8827	0.993836
chr6	ENSMUST00000181872.1	ENSMUSG00000097531.1	-	Gm26591	120033522	120036471	2233	2	lincRNA	113	0.794449	1.00674	-0.341667	0.87685	0.993836
chr7	ENSMUST00000146232.1	ENSMUSG00000094365.1	-	Gm21982	30641001	30664937	3821	25	processed_transcript	490	0.489588	0.525979	-0.103437	0.9393	0.993836
chr16	ENSMUST00000172522.3	ENSMUSG00000092545.3	-	Gm20319	26714446	26755491	771	3	processed_transcript	173	0.811013	0.973175	-0.262975	0.8928	0.993836
chr8	ENSMUST00000182761.1	ENSMUSG00000098148.1	+	Gm20204	117210778	117215997	5220	1	lincRNA	125	1.33283	1.38225	-0.0525242	0.8757	0.993836
chr12	ENSMUST00000177547.1	ENSMUSG00000093579.1	+	Gm20036	101913240	101915335	844	2	processed_transcript	76	0.562861	0.49668	0.180462	0.84255	0.993836
chr19	ENSMUST00000182109.1	ENSMUSG00000097990.1	+	Gm19557	47512982	47516578	2765	3	antisense	159	0.982123	1.06639	-0.118754	0.88255	0.993836
chr8	ENSMUST00000181452.1	ENSMUSG00000097000.1	+	Gm17435	72492934	72505499	2994	2	lincRNA	132	1.7431	1.64893	0.0801258	0.8803	0.993836
chr9	ENSMUST00000172075.1	ENSMUSG00000079669.2	+	Gm17396	117252536	117254696	1655	2	processed_transcript	110	0.982502	0.807116	0.283684	0.92365	0.993836
chr13	ENSMUST00000181520.1	ENSMUSG00000097793.1	-	Gm17259	81778773	81783749	4608	2	lincRNA	157	0.407544	0.49366	-0.276562	0.8586	0.993836
chr14	ENSMUST00000163715.1	ENSMUSG00000091079.1	-	Gm17105	24238172	24243391	652	2	sense_intronic	92	0.484284	0.410609	0.238085	0.90785	0.993836
chr12	ENSMUST00000165676.1	ENSMUSG00000090582.1	-	Gm17024	40209487	40211073	634	2	antisense	65	2.59449	3.24873	-0.324422	0.846	0.993836
chr1	ENSMUST00000180780.2	ENSMUSG00000097325.2	-	Gm16897	194955759	194976960	2492	5	antisense	137	1.83019	1.26842	0.528953	0.87275	0.993836
chr3	ENSMUST00000181819.1	ENSMUSG00000097167.1	+	Gm16740	95217457	95226658	956	4	lincRNA	108	3.01102	2.28904	0.395512	0.8823	0.993836
chr14	ENSMUST00000181008.1	ENSMUSG00000097633.1	-	Gm16617	51986389	51988829	713	3	lincRNA	123	2.0723	1.62836	0.34781	0.8942	0.993836
chr12	ENSMUST00000180576.1	ENSMUSG00000097788.1	-	Gm16596	108536400	108555614	1494	4	lincRNA	99	1.09896	0.832896	0.399929	0.8935	0.993836
chr14	ENSMUST00000162231.3	ENSMUSG00000090038.3	-	Gm16573	56610788	56620513	807	3	antisense	88	0.36032	0.425257	-0.239058	0.9161	0.993836
chr10	ENSMUST00000156260.1	ENSMUSG00000085327.1	+	Gm16104	81409575	81411579	401	2	antisense	118	1.61159	1.19668	0.429449	0.86825	0.993836
chr16	ENSMUST00000139334.1	ENSMUSG00000084790.1	-	Gm15879	4034371	4037847	809	2	antisense	93	0.746347	0.876245	-0.231487	0.90425	0.993836
chr1	ENSMUST00000146700.1	ENSMUSG00000085311.1	+	Gm15445	135152963	135153806	603	2	antisense	75	0.522129	0.536264	-0.0385385	0.94045	0.993836
chr2	ENSMUST00000149275.2	ENSMUSG00000087179.4	-	Gm14230	156837822	156839892	388	3	lincRNA	93	1.59802	2.28874	-0.518271	0.85375	0.993836
chr2	ENSMUST00000150375.1	ENSMUSG00000085767.1	+	Gm13563	26387457	26389018	851	4	antisense	210	0.449503	0.347206	0.372537	0.88015	0.993836
chr2	ENSMUST00000134679.1	ENSMUSG00000086555.1	-	Gm13446	35554849	35558485	596	2	processed_transcript	109	1.01135	0.670131	0.593763	0.84395	0.993836
chr2	ENSMUST00000124322.1	ENSMUSG00000085206.1	-	Gm13380	20921860	20931389	718	2	sense_intronic	70	0.668872	0.454135	0.55861	0.8474	0.993836
chr11	ENSMUST00000154452.1	ENSMUSG00000084835.1	+	Gm12352	98438037	98439046	760	2	antisense	95	0.594207	0.571465	0.0563011	0.9344	0.993836
chr11	ENSMUST00000128806.1	ENSMUSG00000087291.1	+	Gm11946	3530157	3536434	706	4	processed_transcript	168	1.29049	1.14536	0.172118	0.924	0.993836
chr11	ENSMUST00000140273.1	ENSMUSG00000085636.1	+	Gm11769	120150562	120152341	1657	2	processed_transcript	187	2.64793	3.08113	-0.218596	0.8451	0.993836
chr11	ENSMUST00000136051.1	ENSMUSG00000085175.3	-	Gm11423	82779831	82781042	655	2	antisense	153	1.88791	1.44956	0.38117	0.90025	0.993836
chr9	ENSMUST00000128125.1	ENSMUSG00000074284.6	-	Gm10658	57056630	57071807	1241	3	processed_transcript	70	0.479056	0.347074	0.464953	0.8676	0.993836
chr9	ENSMUST00000135527.1	ENSMUSG00000074284.6	-	Gm10658	57057203	57071966	957	2	processed_transcript	78	0.367809	0.467847	-0.347079	0.87535	0.993836
chr12	ENSMUST00000180613.1	ENSMUSG00000096954.1	+	Gdap10	32821872	32826904	5003	2	lincRNA	119	2.30313	2.56436	-0.155008	0.8487	0.993836
chr9	ENSMUST00000189148.1	ENSMUSG00000097072.3	-	Foxl2os	98953872	98954798	672	3	processed_transcript	217	0.787254	1.00098	-0.346517	0.8614	0.993836
chr13	ENSMUST00000180775.1	ENSMUSG00000097059.1	+	Fam120aos	48968287	48972031	1780	3	lincRNA	127	1.55301	1.3441	0.208423	0.93925	0.993836
chr2	ENSMUST00000150702.1	ENSMUSG00000086515.1	-	Erich2os	70503433	70509199	608	2	antisense	124	1.02732	0.910126	0.174752	0.8504	0.993836
chr14	ENSMUST00000180377.4	ENSMUSG00000097589.5	-	Dleu2	61619473	61682325	1165	7	processed_transcript	127	0.625183	0.818633	-0.388938	0.8995	0.993836
chr2	ENSMUST00000133550.1	ENSMUSG00000087269.1	-	D330023K18Rik	31150641	31152291	920	2	processed_transcript	98	0.845239	0.719545	0.232274	0.9333	0.993836
chr11	ENSMUST00000107628.3	ENSMUSG00000078700.6	+	D030028A08Rik	96944189	96960062	1216	6	processed_transcript	155	0.762088	0.505415	0.592488	0.84465	0.993836
chr11	ENSMUST00000129321.1	ENSMUSG00000043419.10	+	Chd3os	69340461	69342641	2081	2	processed_transcript	203	4.57587	4.47809	0.0311622	0.9199	0.993836
chrX	ENSMUST00000155622.3	ENSMUSG00000087365.3	-	C430049B03Rik	53055046	53057190	773	4	processed_transcript	140	0.371783	0.432913	-0.219615	0.91215	0.993836
chr11	ENSMUST00000154471.3	ENSMUSG00000085154.3	+	C130046K22Rik	103697724	103703016	660	2	processed_transcript	91	1.12257	0.849913	0.401423	0.8586	0.993836
chr11	ENSMUST00000132056.3	ENSMUSG00000056032.8	+	BC018473	116752169	116755842	1331	5	antisense	145	0.601183	0.499443	0.267484	0.84605	0.993836
chr1	ENSMUST00000141846.1	ENSMUSG00000086350.1	-	B230369F24Rik	178313328	178318549	2560	2	antisense	124	0.699511	0.663267	0.0767567	0.869	0.993836
chr1	ENSMUST00000187924.1	ENSMUSG00000089706.3	-	B230216N24Rik	98045817	98047754	1938	1	processed_transcript	90	0.598387	0.413937	0.531666	0.8814	0.993836
chr11	ENSMUST00000165610.1	ENSMUSG00000091523.1	-	AU040972	79481719	79484031	1042	4	antisense	185	0.900901	0.63555	0.503364	0.88035	0.993836
chr11	ENSMUST00000130556.1	ENSMUSG00000085733.1	+	Arhgap27os1	103363213	103364651	923	2	antisense	154	0.338833	0.432178	-0.35105	0.86645	0.993836
chr17	ENSMUST00000079529.6	ENSMUSG00000078247.3	+	Airn	12741374	12815557	1113	2	antisense	117	2.41603	1.5326	0.656659	0.8519	0.993836
chr17	ENSMUST00000161890.1	ENSMUSG00000078247.3	+	Airn	12815931	12830335	1375	2	antisense	139	1.53724	0.990725	0.633784	0.8703	0.993836
chr5	ENSMUST00000131757.3	ENSMUSG00000006638.10	+	Abhd1	30950066	30955091	1352	9	processed_transcript	258	2.28322	2.44984	-0.101617	0.93385	0.993836
chr2	ENSMUST00000180841.1	ENSMUSG00000097345.1	-	AA543186	25327450	25332571	1696	2	lincRNA	119	0.57661	0.543262	0.0859491	0.87535	0.993836
chr4	ENSMUST00000131498.1	ENSMUSG00000085996.1	+	A830012C17Rik	4138321	4188703	1665	2	processed_transcript	124	0.821452	0.700844	0.229084	0.91035	0.993836
chr11	ENSMUST00000148413.2	ENSMUSG00000072847.4	-	A530017D24Rik	61865203	61868058	1313	2	lincRNA	113	1.53568	1.63072	-0.0866273	0.89475	0.993836
chrX	ENSMUST00000123462.3	ENSMUSG00000086877.3	+	A230072C01Rik	20961684	20986723	1144	6	processed_transcript	91	0.581376	0.695157	-0.257867	0.86505	0.993836
chr4	ENSMUST00000145046.3	ENSMUSG00000044730.11	+	9930104L06Rik	124937058	124939454	1203	3	processed_transcript	116	2.51549	2.63824	-0.0687331	0.92585	0.993836
chr15	ENSMUST00000180730.2	ENSMUSG00000097493.3	+	9930014A18Rik	60822271	60828650	3074	3	processed_transcript	316	1.35268	1.28385	0.0753439	0.92155	0.993836
chr15	ENSMUST00000181910.1	ENSMUSG00000097493.3	+	9930014A18Rik	60824341	60831793	4116	2	processed_transcript	196	0.652415	0.689046	-0.07881	0.9325	0.993836
chrX	ENSMUST00000180584.1	ENSMUSG00000097197.1	-	9530027J09Rik	48276792	48285426	1684	4	lincRNA	154	4.03958	4.26219	-0.0773897	0.91015	0.993836
chr8	ENSMUST00000127301.3	ENSMUSG00000084808.3	-	9430091E24Rik	111128886	111145459	1067	3	processed_transcript	97	1.42221	1.26503	0.168961	0.9391	0.993836
chr2	ENSMUST00000141809.3	ENSMUSG00000085385.3	-	9430008C03Rik	158355307	158361510	1553	6	processed_transcript	125	0.410962	0.502127	-0.289046	0.908	0.993836
chr17	ENSMUST00000180842.1	ENSMUSG00000097781.1	-	9330136K24Rik	21528194	21535878	2478	3	lincRNA	134	0.477753	0.550822	-0.205321	0.89035	0.993836
chr11	ENSMUST00000144844.1	ENSMUSG00000034587.8	+	8430429K09Rik	3452437	3456963	505	2	processed_transcript	90	1.76774	2.29983	-0.379615	0.85555	0.993836
chr11	ENSMUST00000146456.1	ENSMUSG00000034587.8	+	8430429K09Rik	3452472	3458338	1675	2	processed_transcript	120	2.10072	2.30755	-0.135475	0.8699	0.993836
chr5	ENSMUST00000124298.1	ENSMUSG00000085227.1	+	6330418K02Rik	138264043	138266661	743	3	processed_transcript	120	0.812876	0.644485	0.334888	0.8942	0.993836
chrX	ENSMUST00000138137.1	ENSMUSG00000087174.3	-	5530601H04Rik	105077259	105079437	985	2	processed_transcript	58	0.397713	0.461224	-0.213738	0.926	0.993836
chrX	ENSMUST00000138460.3	ENSMUSG00000087174.3	-	5530601H04Rik	105040854	105070124	3732	5	processed_transcript	113	1.3626	1.26361	0.108811	0.8613	0.993836
chrX	ENSMUST00000154334.3	ENSMUSG00000087174.3	-	5530601H04Rik	105038817	105070042	1887	8	processed_transcript	130	0.570615	0.632568	-0.148703	0.9317	0.993836
chr16	ENSMUST00000186535.1	ENSMUSG00000022639.10	-	5330426P16Rik	50725625	50732728	2896	2	lincRNA	146	1.43778	1.5382	-0.0974064	0.84375	0.993836
chr6	ENSMUST00000101511.2	ENSMUSG00000073144.3	+	4930599N23Rik	39118408	39119955	1548	1	antisense	220	0.53618	0.707013	-0.399019	0.88075	0.993836
chr6	ENSMUST00000146981.1	ENSMUSG00000073144.3	+	4930599N23Rik	39118473	39148312	880	4	antisense	115	0.660052	0.541711	0.285058	0.88625	0.993836
chr14	ENSMUST00000167763.1	ENSMUSG00000040840.7	+	4930579G18Rik	54650511	54654607	968	6	antisense	169	0.624669	0.547125	0.191223	0.90045	0.993836
chr3	ENSMUST00000139771.2	ENSMUSG00000087440.2	+	4930577N17Rik	51276759	51278383	1625	1	TEC	232	1.7107	2.02253	-0.241577	0.8631	0.993836
chr3	ENSMUST00000181619.1	ENSMUSG00000097032.2	-	4930539J05Rik	135436226	135437759	1406	2	antisense	101	1.00929	0.786477	0.359857	0.8908	0.993836
chr9	ENSMUST00000124664.3	ENSMUSG00000074039.6	+	4930520O04Rik	114368303	114377229	1285	4	processed_transcript	113	0.932374	0.733784	0.345553	0.8837	0.993836
chr5	ENSMUST00000173208.1	ENSMUSG00000092183.1	-	4930515G01Rik	114773737	114774983	1247	1	antisense	202	1.17015	1.43891	-0.29828	0.8905	0.993836
chr8	ENSMUST00000145562.3	ENSMUSG00000074136.4	+	4930513N10Rik	95806830	95821728	2803	4	processed_transcript	210	0.347914	0.478005	-0.458297	0.8987	0.993836
chr3	ENSMUST00000151207.1	ENSMUSG00000085956.1	+	4930481B07Rik	95016249	95020138	430	2	processed_transcript	87	0.419491	0.354631	0.242322	0.87865	0.993836
chr16	ENSMUST00000154854.1	ENSMUSG00000087354.1	+	4930404I05Rik	91011249	91016503	978	3	processed_transcript	159	1.14684	0.982977	0.222429	0.92745	0.993836
chr2	ENSMUST00000150145.1	ENSMUSG00000085704.1	+	4921531C22Rik	179976853	179979013	1905	2	processed_transcript	203	1.28741	1.20166	0.0994433	0.89	0.993836
chr7	ENSMUST00000147198.2	ENSMUSG00000074024.5	-	4632427E13Rik	92734166	92741459	6559	2	antisense	139	8.42523	8.27912	0.0252387	0.93045	0.993836
chr7	ENSMUST00000182578.1	ENSMUSG00000074024.5	-	4632427E13Rik	92737637	92741468	3832	1	antisense	143	1.26332	1.21892	0.0516214	0.9305	0.993836
chr12	ENSMUST00000127129.3	ENSMUSG00000085622.4	-	3110056K07Rik	70991615	71015596	722	4	antisense	95	1.87217	1.51757	0.302945	0.8988	0.993836
chr17	ENSMUST00000163493.2	ENSMUSG00000091475.2	+	2810468N07Rik	25570811	25575043	1349	2	processed_transcript	116	1.14453	1.18556	-0.0508141	0.9217	0.993836
chr2	ENSMUST00000154246.1	ENSMUSG00000085766.1	-	2810430I11Rik	27882925	27887052	3416	2	processed_transcript	162	0.412673	0.589174	-0.513694	0.8907	0.993836
chr11	ENSMUST00000182811.1	ENSMUSG00000086859.3	+	2810008D09Rik	117076802	117078954	2153	1	lincRNA	152	2.47019	2.26286	0.126477	0.8678	0.993836
chr9	ENSMUST00000180525.1	ENSMUSG00000097334.1	-	2700012I20Rik	57075216	57076013	684	2	lincRNA	109	1.12421	1.42068	-0.33767	0.90235	0.993836
chr9	ENSMUST00000188945.2	ENSMUSG00000074415.6	+	2610203C20Rik	41376397	41590019	650	5	processed_transcript	112	0.645666	0.568531	0.183549	0.85725	0.993836
chr6	ENSMUST00000153057.3	ENSMUSG00000087380.3	+	2210408F21Rik	31220435	31337397	652	6	processed_transcript	97	0.819618	0.675976	0.277979	0.85985	0.993836
chrX	ENSMUST00000155617.1	ENSMUSG00000086316.3	+	2210013O21Rik	153723939	153741122	485	4	processed_transcript	108	0.724344	1.08417	-0.581847	0.84055	0.993836
chrX	ENSMUST00000185492.2	ENSMUSG00000086316.3	+	2210013O21Rik	153723610	153741920	1346	3	processed_transcript	151	1.28753	1.12567	0.193827	0.8574	0.993836
chr15	ENSMUST00000190683.1	ENSMUSG00000100599.1	+	1700120C14Rik	99251838	99253265	1428	1	processed_transcript	129	0.610233	0.53131	0.199806	0.9311	0.993836
chr1	ENSMUST00000181821.3	ENSMUSG00000097893.3	+	1700034P13Rik	9747648	9791922	1996	4	antisense	200	3.02431	2.80057	0.110887	0.9087	0.993836
chr16	ENSMUST00000180923.1	ENSMUSG00000097318.1	-	1700007L15Rik	33379855	33380727	737	2	lincRNA	104	2.29057	2.13732	0.0999012	0.87035	0.993836
chr6	ENSMUST00000180896.3	ENSMUSG00000097048.3	+	1600020E01Rik	86526271	86564442	2092	4	lincRNA	187	3.83551	3.60938	0.0876682	0.9024	0.993836
chr16	ENSMUST00000181640.1	ENSMUSG00000097867.1	-	1110054M08Rik	24391612	24393588	1603	2	lincRNA	127	1.36272	1.01652	0.422853	0.90585	0.993836
chr2	ENSMUST00000138928.1	ENSMUSG00000085151.3	+	1110018N20Rik	167189107	167192525	996	2	processed_transcript	116	0.48699	0.598313	-0.297008	0.88495	0.993836
chr5	ENSMUST00000160231.1	ENSMUSG00000089889.1	+	0610040B10Rik	143329247	143332704	501	2	antisense	108	1.40693	1.63558	-0.217246	0.90725	0.993836
chr8	ENSMUST00000184762.1	ENSMUSG00000097882.2	+	0610038B21Rik	77517056	77518579	1524	1	antisense	270	3.23686	3.04689	0.087258	0.9282	0.993836
JH584265.1	TCONS_00029139	XLOC_015833	+	-	1862670	1865275	2486	2	lincRNA	199	0.485353	0.515036	-0.0856404	0.86465	0.993836
chr1	TCONS_00496858	XLOC_131694	+	-	161035086	161036952	1006	3	lincRNA	81	1.88763	2.97011	-0.653937	0.866	0.993836
chr10	TCONS_00582188	XLOC_310341	+	-	22306731	22314185	589	2	lincRNA	101	0.581044	0.52624	0.142925	0.91325	0.993836
chr10	TCONS_00844219	XLOC_376798	+	-	117832649	117835288	2539	2	intronic_lncRNA	136	1.26724	1.00307	0.337263	0.84565	0.993836
chr10	TCONS_00853294	XLOC_353235	+	-	83597449	83602898	3520	2	anti-sense_lncRNA	97	0.882164	0.929986	-0.0761617	0.93535	0.993836
chr10	TCONS_00855408	XLOC_415446	-	-	44418420	44424412	2655	3	lincRNA	145	0.404513	0.447095	-0.144394	0.88245	0.993836
chr11	TCONS_00886160	XLOC_499196	+	-	29694023	29696704	2603	2	intronic_lncRNA	73	3.48647	3.81484	-0.129853	0.903	0.993836
chr11	TCONS_00905860	XLOC_587613	-	-	46051363	46052311	572	2	lincRNA	108	1.98845	2.12146	-0.0934164	0.8672	0.993836
chr11	TCONS_00944973	XLOC_481031	+	-	3452841	3458600	2421	2	anti-sense_lncRNA	120	0.473893	0.588445	-0.312346	0.8497	0.993836
chr11	TCONS_01202244	XLOC_576052	-	-	29493879	29507933	2226	2	anti-sense_lncRNA	128	1.01904	1.22747	-0.268476	0.86045	0.993836
chr12	TCONS_01239181	XLOC_716058	+	-	109720216	109720917	458	2	lincRNA	78	1.0884	1.01983	0.0938688	0.91775	0.993836
chr12	TCONS_01239182	XLOC_716059	+	-	109721383	109723116	1196	2	lincRNA	117	0.776042	0.737529	0.0734346	0.89805	0.993836
chr12	TCONS_01239200	XLOC_716068	+	-	109730682	109732733	1686	2	lincRNA	162	0.671094	0.734659	-0.130559	0.89565	0.993836
chr12	TCONS_01274214	XLOC_797015	-	-	114033947	114034275	247	2	lincRNA	69	4.86153	5.1006	-0.0692551	0.93135	0.993836
chr12	TCONS_01335642	XLOC_716068	+	-	109729817	109734931	2850	5	lincRNA	162	0.651666	0.687623	-0.0774844	0.93235	0.993836
chr13	TCONS_01527717	XLOC_857074	+	-	78202668	78235559	1285	3	lincRNA	102	0.746073	0.830941	-0.155428	0.86225	0.993836
chr13	TCONS_01529637	XLOC_870358	+	-	98317101	98322236	2338	3	lincRNA	123	0.716342	0.514359	0.477874	0.87725	0.993836
chr13	TCONS_01783227	XLOC_960234	-	-	107811163	107831841	1015	2	intronic_lncRNA	87	0.66565	0.571951	0.218872	0.92675	0.993836
chr13	TCONS_01788476	XLOC_824533	+	-	32809250	32812062	2526	2	intronic_lncRNA	146	0.711482	0.647023	0.13701	0.92545	0.993836
chr14	TCONS_01862906	XLOC_1046105	+	-	119104574	119106423	1744	2	lincRNA	80	0.512828	0.373587	0.457032	0.8712	0.993836
chr14	TCONS_02087437	XLOC_1080630	-	-	52101961	52102904	759	2	intronic_lncRNA	93	4.52805	3.62143	0.322329	0.904	0.993836
chr15	TCONS_02148663	XLOC_1168340	+	-	56758211	56779342	1887	2	lincRNA	96	0.583377	0.447178	0.383581	0.8624	0.993836
chr15	TCONS_02151764	XLOC_1192294	+	-	89768042	89768850	411	2	lincRNA	73	25.0523	25.7209	-0.0379977	0.91485	0.993836
chr15	TCONS_02183007	XLOC_1224450	-	-	37855318	37901947	4527	7	lincRNA	106	0.56492	0.615521	-0.123762	0.8569	0.993836
chr16	TCONS_02409813	XLOC_1395305	-	-	89645536	89660523	377	2	lincRNA	71	0.829154	0.746007	0.152451	0.9187	0.993836
chr16	TCONS_02587510	XLOC_1395305	-	-	89658464	89719005	1124	6	lincRNA	150	0.494649	0.468409	0.0786359	0.91935	0.993836
chr16	TCONS_02625054	XLOC_1387589	-	-	78565194	78573390	1755	2	intronic_lncRNA	93	0.994648	1.10899	-0.156984	0.9011	0.993836
chr17	TCONS_02636262	XLOC_1404681	+	-	3557547	3559815	586	2	anti-sense_lncRNA	128	0.629119	0.449921	0.483661	0.84605	0.993836
chr17	TCONS_02688654	XLOC_1443622	+	-	66242130	66259423	329	2	lincRNA	73	1.16687	1.11922	0.0601557	0.91035	0.993836
chr17	TCONS_02735731	XLOC_1487587	-	-	44628437	44630806	1090	2	intronic_lncRNA	91	0.676488	0.588929	0.199971	0.8904	0.993836
chr18	TCONS_02879628	XLOC_1556436	+	-	46997624	46998449	696	2	intronic_lncRNA	144	0.806806	0.599041	0.429567	0.8631	0.993836
chr19	TCONS_03130543	XLOC_1707829	-	-	32199050	32209722	4273	2	intronic_lncRNA	113	2.70796	2.88988	-0.0938057	0.88095	0.993836
chr19	TCONS_03141616	XLOC_1698880	-	-	18339657	18353803	416	2	lincRNA	126	0.504942	0.520845	-0.0447372	0.904	0.993836
chr19	TCONS_03200913	XLOC_1670795	+	-	32830744	32832798	1966	2	lincRNA	100	0.561096	0.54705	0.0365733	0.93835	0.993836
chr19	TCONS_03238668	XLOC_1693544	-	-	10687900	10695657	6479	2	anti-sense_lncRNA	180	0.440904	0.403316	0.128552	0.85825	0.993836
chr19	TCONS_03259147	XLOC_1728029	-	-	61134075	61140826	889	2	lincRNA	87	1.00435	1.16013	-0.208021	0.93495	0.993836
chr19	TCONS_03259148	XLOC_1728029	-	-	61136045	61140806	480	2	lincRNA	98	1.21021	1.02889	0.234165	0.8828	0.993836
chr19	TCONS_03260318	XLOC_1655711	+	-	8723448	8725993	1321	5	lincRNA	111	0.640007	0.572676	0.16037	0.92255	0.993836
chr2	TCONS_03362616	XLOC_1919624	-	-	105092355	105126564	8358	3	anti-sense_lncRNA	135	1.9669	1.85752	0.0825492	0.88815	0.993836
chr2	TCONS_03366678	XLOC_1951294	-	-	151540815	151542480	1129	2	lincRNA	113	1.16976	1.21122	-0.0502513	0.92025	0.993836
chr3	TCONS_03833015	XLOC_2098314	-	-	19253293	19253755	383	2	intronic_lncRNA	55	2.69595	1.86878	0.528696	0.8624	0.993836
chr4	TCONS_04228461	XLOC_2369387	-	-	109403471	109403795	293	2	intronic_lncRNA	97	1.61246	1.1741	0.457705	0.84285	0.993836
chr4	TCONS_04516971	XLOC_2286767	+	-	138230674	138233675	2970	2	intronic_lncRNA	113	1.82244	1.53193	0.250519	0.8686	0.993836
chr5	TCONS_04592593	XLOC_2592906	-	-	140592376	140596600	268	2	lincRNA	71	0.617136	0.623355	-0.0144663	0.87555	0.993836
chr5	TCONS_04903967	XLOC_2468709	+	-	104105603	104111199	4936	2	intronic_lncRNA	114	2.10618	1.45561	0.533006	0.88245	0.993836
chr5	TCONS_04939615	XLOC_2570661	-	-	110160896	110176496	2184	3	anti-sense_lncRNA	108	0.505654	0.410026	0.302434	0.8701	0.993836
chr6	TCONS_05014251	XLOC_2760314	-	-	93224386	93236057	3581	3	lincRNA	110	0.649327	0.551891	0.234561	0.9209	0.993836
chr6	TCONS_05033696	XLOC_2662010	+	-	86472685	86473940	1161	2	lincRNA	111	0.814899	0.892916	-0.131903	0.8703	0.993836
chr6	TCONS_05285331	XLOC_2650425	+	-	66930914	66934158	3004	2	intronic_lncRNA	133	2.53088	2.17617	0.217846	0.8794	0.993836
chr7	TCONS_05368702	XLOC_2869246	+	-	101547904	101550138	286	2	lincRNA	53	0.778472	0.670802	0.214759	0.84475	0.993836
chr7	TCONS_05525661	XLOC_2862956	+	-	92637187	92643560	6310	2	anti-sense_lncRNA	120	7.15833	7.50741	-0.0686915	0.87665	0.993836
chr7	TCONS_05658002	XLOC_2876389	+	-	114464139	114467975	3802	2	intronic_lncRNA	97	1.00189	1.17288	-0.227336	0.8455	0.993836
chr8	TCONS_05754535	XLOC_3070549	+	-	105508928	105512962	1692	2	lincRNA	116	0.966179	1.02943	-0.0914783	0.84505	0.993836
chr8	TCONS_05785417	XLOC_3055660	+	-	84894061	84900108	391	3	lincRNA	59	1.19347	1.37025	-0.19927	0.8591	0.993836
chr8	TCONS_05829263	XLOC_3043894	+	-	67956244	68006622	1496	4	anti-sense_lncRNA	74	0.548129	0.696088	-0.344753	0.8874	0.993836
chr9	TCONS_06389595	XLOC_3343811	-	-	117178755	117180799	1949	2	intronic_lncRNA	102	1.48611	1.23533	0.26665	0.8945	0.993836
chrX	TCONS_06716035	XLOC_3447070	+	-	152369168	152416499	794	5	lincRNA	70	0.536851	0.653849	-0.284434	0.86365	0.993836
chr19	ENSMUST00000143264.3	ENSMUSG00000074733.10	-	5830428H23Rik	61126092	61140790	1189	3	processed_transcript	108	2.94584	3.13586	-0.090181	0.9407	0.993868
chr3	TCONS_04142130	XLOC_1999568	+	-	29890910	29911492	5909	4	lincRNA	181	0.772558	0.743396	0.0555126	0.9419	0.993878
chr5	TCONS_04618474	XLOC_2567064	-	-	104803335	104805282	277	3	lincRNA	69	3.38987	3.4353	-0.0192077	0.94235	0.993878
chr6	ENSMUST00000115107.3	ENSMUSG00000044471.7	-	Lincpint	31165523	31218433	1676	4	processed_transcript	136	0.429677	0.38299	0.165945	0.9439	0.993987
chr7	TCONS_05655228	XLOC_2845392	+	-	68978592	69009090	1827	4	lincRNA	146	0.523261	0.562943	-0.105461	0.94405	0.993987
chrX	ENSMUST00000151099.1	ENSMUSG00000087365.3	-	C430049B03Rik	53056193	53057190	770	2	processed_transcript	141	0.959835	0.867698	0.145594	0.9464	0.994167
chr16	ENSMUST00000186480.1	ENSMUSG00000102101.1	-	2310061J03Rik	55973268	55974617	1350	1	antisense	220	1.55689	1.59182	-0.0320133	0.94675	0.994167
chr1	ENSMUST00000195317.1	ENSMUSG00000103272.1	+	RP24-308M3.2	86120883	86123561	2679	1	TEC	88	0.633351	0.720606	-0.186205	0.9488	0.994257
chr1	ENSMUST00000193750.1	ENSMUSG00000103572.1	+	RP23-375F6.4	159235710	159238558	2849	1	TEC	130	1.33275	1.41851	-0.0899708	0.94985	0.994257
chr11	ENSMUST00000124818.1	ENSMUSG00000085156.3	-	Gm11974	6525625	6528441	412	3	processed_transcript	84	5.72912	6.02557	-0.0727834	0.9485	0.994257
chr3	ENSMUST00000181930.2	ENSMUSG00000097365.3	+	C030034L19Rik	9403080	9413903	3133	2	lincRNA	122	0.526259	0.575435	-0.128882	0.94945	0.994257
chr2	ENSMUST00000186993.1	ENSMUSG00000085385.3	-	9430008C03Rik	158353700	158356843	3144	1	processed_transcript	114	2.53258	2.46202	0.0407631	0.94715	0.994257
chr2	ENSMUST00000155199.1	ENSMUSG00000087595.1	+	1810012K08Rik	26138546	26139543	574	2	lincRNA	110	9.30111	9.68772	-0.0587553	0.94885	0.994257
chr13	ENSMUST00000180906.1	ENSMUSG00000085457.3	+	1110046J04Rik	33935567	33938342	2776	1	antisense	127	0.598257	0.533008	0.166607	0.94905	0.994257
chr13	ENSMUST00000181800.1	ENSMUSG00000085457.3	+	1110046J04Rik	33936032	33960181	777	5	antisense	121	1.89552	2.00598	-0.0817093	0.9494	0.994257
chr1	TCONS_00436314	XLOC_188694	-	-	45348811	45353480	4208	2	anti-sense_lncRNA	115	52.4627	61.9876	-0.240688	0.94995	0.994257
chr9	TCONS_06350234	XLOC_3323368	-	-	88521382	88522879	730	5	lincRNA	94	2.26714	2.08279	0.122355	0.949	0.994257
chrX	TCONS_06458330	XLOC_3419096	+	-	108834675	108974705	772	5	lincRNA	68	0.453339	0.422116	0.10295	0.9496	0.994257
chr4	ENSMUST00000152943.3	ENSMUSG00000085241.3	-	Snhg3	132351933	132353686	437	3	processed_transcript	75	13.0332	13.6554	-0.067283	0.95065	0.994334
chr3	ENSMUST00000192994.1	ENSMUSG00000103039.1	+	RP23-372I17.5	32454587	32455757	1171	1	TEC	104	1.7985	1.62656	0.144968	0.95375	0.994363
chr1	ENSMUST00000195478.1	ENSMUSG00000103227.1	-	RP23-102B12.2	74500340	74503301	2962	1	TEC	79	0.581913	0.637535	-0.131702	0.95365	0.994363
chr4	ENSMUST00000137457.1	ENSMUSG00000085334.3	+	Gm12940	127035782	127036951	462	2	processed_transcript	40	9.69026	10.6642	-0.138174	0.95285	0.994363
chr4	ENSMUST00000150239.1	ENSMUSG00000085873.1	-	Gm12750	109403809	109406155	796	4	antisense	82	0.643128	0.607993	0.0810526	0.95245	0.994363
chr11	ENSMUST00000143311.1	ENSMUSG00000085675.1	-	Gm12022	18467479	18493255	1340	2	lincRNA	136	0.563007	0.546554	0.0427894	0.95205	0.994363
chr5	ENSMUST00000191186.1	ENSMUSG00000073147.3	-	5031425E22Rik	23422404	23433309	719	3	lincRNA	105	1.47029	1.39886	0.0718415	0.952	0.994363
chr8	TCONS_06022955	XLOC_3068146	+	-	102662065	102664749	2182	3	anti-sense_lncRNA	79	5.9632	5.49048	0.119154	0.9523	0.994363
chr17	ENSMUST00000191623.1	ENSMUSG00000102863.1	-	RP23-103F2.4	71366052	71368836	2785	1	TEC	113	1.06741	0.967003	0.142521	0.9548	0.994515
chr19	ENSMUST00000180505.1	ENSMUSG00000097404.1	+	Gm10814	6012620	6018426	1933	5	lincRNA	148	0.50134	0.549098	-0.131275	0.9548	0.994515
chr4	ENSMUST00000124738.1	ENSMUSG00000085667.1	-	Gm12992	131899478	131920029	4493	5	processed_transcript	280	4.87268	4.95202	-0.0233002	0.9553	0.994543
chr11	TCONS_01203964	XLOC_616011	-	-	94068936	94074946	2558	2	anti-sense_lncRNA	171	0.810975	0.719737	0.172188	0.95555	0.994543
chr16	TCONS_02591766	XLOC_1289422	+	-	21794196	21808961	799	5	lincRNA	90	0.453503	0.477487	-0.0743513	0.9558	0.994573
JH584324.1	TCONS_00043352	XLOC_025041	+	-	1223073	1226977	3366	2	anti-sense_lncRNA	150	0.448882	0.419532	0.0975549	0.9561	0.994603
chr4	ENSMUST00000141259.1	ENSMUSG00000085819.3	+	Ube4bos1	149347914	149359335	2227	3	antisense	167	0.750411	0.781895	-0.0592929	0.95735	0.994671
chr18	ENSMUST00000193225.1	ENSMUSG00000102496.1	+	RP23-461O23.2	35574907	35577066	2160	1	TEC	69	8.77991	8.32141	0.0773778	0.95715	0.994671
chr1	ENSMUST00000191764.1	ENSMUSG00000103822.1	+	RP23-264G9.1	60353119	60354176	1058	1	TEC	65	0.598593	0.64622	-0.11045	0.9584	0.994671
chr9	ENSMUST00000142077.2	ENSMUSG00000086728.2	-	Man2c1os	57129983	57131244	841	2	antisense	168	1.17274	1.25864	-0.101981	0.9603	0.994671
chr11	ENSMUST00000151825.1	ENSMUSG00000087249.1	+	Gm16062	59810080	59818491	771	2	antisense	148	1.12254	1.15282	-0.038397	0.96095	0.994671
chr11	TCONS_00977576	XLOC_610825	-	-	82779350	82781144	1596	2	anti-sense_lncRNA	92	1.74057	1.64553	0.0810118	0.9605	0.994671
chr12	TCONS_01335633	XLOC_716055	+	-	109717393	109718424	908	2	lincRNA	93	0.712662	0.691155	0.0442094	0.9574	0.994671
chr18	TCONS_03088574	XLOC_1621996	-	-	53715794	53718091	2222	2	intronic_lncRNA	100	0.966781	1.00814	-0.060435	0.9606	0.994671
chr2	TCONS_03597384	XLOC_1964740	-	-	170126233	170127520	1203	2	intronic_lncRNA	104	0.966336	0.906125	0.0928152	0.95715	0.994671
chr9	TCONS_06368447	XLOC_3266433	-	-	8688897	8741038	1133	4	lincRNA	130	0.81841	0.785226	0.0597159	0.9596	0.994671
chr9	ENSMUST00000180727.3	ENSMUSG00000097777.3	-	Gm16794	95942045	95959393	2100	3	antisense	68	0.499104	0.483501	0.0458204	0.9626	0.99486
chr1	ENSMUST00000194699.1	ENSMUSG00000104253.1	+	RP24-98O21.4	121328092	121331149	3058	1	TEC	76	1.0156	0.987374	0.0406677	0.96275	0.99487
chr6	ENSMUST00000154027.2	ENSMUSG00000086427.4	+	Hoxa11os	52248422	52249799	829	2	processed_transcript	118	2.38557	2.60138	-0.124944	0.96405	0.994956
chr1	ENSMUST00000195121.1	ENSMUSG00000104154.1	-	RP23-440J24.4	176751521	176753415	1895	1	TEC	77	1.26027	1.31844	-0.0650972	0.9645	0.995057
chrX	ENSMUST00000133125.2	ENSMUSG00000078122.4	+	F630028O10Rik	96239926	96243636	2771	3	antisense	86	4.72487	4.79285	-0.0206099	0.96555	0.995103
chr2	TCONS_03488103	XLOC_1900597	-	-	75466887	75557500	4328	4	lincRNA	155	1.4187	1.434	-0.0154704	0.96555	0.995103
chr6	ENSMUST00000159544.2	ENSMUSG00000086429.5	-	Gt(ROSA)26Sor	113070774	113077333	822	2	antisense	63	3.39606	3.27117	0.0540554	0.9672	0.995321
chr7	ENSMUST00000147487.1	ENSMUSG00000086502.1	+	B130055M24Rik	127448636	127457185	1142	2	processed_transcript	143	1.44721	1.38059	0.0679896	0.96655	0.995321
chr11	TCONS_00921675	XLOC_502381	+	-	35426054	35429066	1850	2	intronic_lncRNA	159	0.812303	0.776059	0.0658521	0.9671	0.995321
chr16	ENSMUST00000124376.1	ENSMUSG00000086331.1	+	Gm16310	92094568	92096490	960	2	sense_intronic	83	1.07547	1.04369	0.0432706	0.96875	0.995693
chr19	TCONS_03274723	XLOC_1653212	+	-	4797395	4799852	2270	2	intronic_lncRNA	129	3.3505	3.42458	-0.031551	0.96915	0.995732
chrX	TCONS_06461676	XLOC_3436752	+	-	135926856	135929610	1593	2	lincRNA	139	0.557587	0.552194	0.0140225	0.96935	0.995732
chr10	ENSMUST00000168521.1	ENSMUSG00000091994.1	-	E130317F20Rik	79851381	79854956	3265	2	processed_transcript	164	1.43804	1.50432	-0.0650011	0.97	0.995748
chr4	ENSMUST00000126380.2	ENSMUSG00000086290.4	+	Snhg12	132308693	132310759	890	3	lincRNA	94	7.80315	7.94894	-0.0267049	0.97215	0.995796
chr1	ENSMUST00000192816.1	ENSMUSG00000103525.1	-	RP24-193D9.3	80326177	80327994	1818	1	TEC	76	1.4443	1.37885	0.0669033	0.9715	0.995796
chr1	ENSMUST00000195445.1	ENSMUSG00000102275.1	-	RP23-34E15.5	4778063	4779212	1150	1	TEC	107	1.228	1.17718	0.0609738	0.97105	0.995796
chr1	ENSMUST00000195028.1	ENSMUSG00000103804.1	-	RP23-195A24.4	38076295	38077305	701	2	sense_intronic	73	1.86253	1.75507	0.0857328	0.9722	0.995796
chr4	ENSMUST00000142835.1	ENSMUSG00000085093.1	+	Gm12737	108513781	108516817	725	2	sense_intronic	63	0.929224	0.898296	0.0488348	0.9718	0.995796
chr2	ENSMUST00000150024.1	ENSMUSG00000085008.1	-	Dbhos	27144898	27162703	4020	7	antisense	152	0.861082	0.852818	0.0139114	0.9711	0.995796
chr6	ENSMUST00000189386.1	ENSMUSG00000101655.1	-	2310040G24Rik	86483376	86488227	775	2	lincRNA	129	1.25731	1.2332	0.0279326	0.9718	0.995796
chr7	TCONS_05654042	XLOC_2829070	+	-	47008562	47009659	966	2	lincRNA	111	0.566694	0.579252	-0.0316225	0.97065	0.995796
chr16	TCONS_02401436	XLOC_1339103	-	-	4591861	4594381	1807	2	lincRNA	166	0.523534	0.517734	0.0160703	0.97245	0.995803
chr1	ENSMUST00000192266.1	ENSMUSG00000102929.1	+	RP23-191A19.1	171354126	171355415	1290	1	TEC	99	0.435257	0.420724	0.0489957	0.9734	0.995809
chr2	ENSMUST00000131886.1	ENSMUSG00000085057.3	+	Gm13415	24442835	24465389	3089	4	processed_transcript	120	0.570141	0.583157	-0.0325673	0.9742	0.995989
[truncated: 5,765 more rows]

## Sheet: D4U_vs_D5NU
CHR	transcript_id	gene_id	strand	gene_name	start	end	length	exon_number	gene_type	ORF	D4U_FPKM	D5NU_FPKM	log2(foldchange)	pvalue	qvalue
chr1	ENSMUST00000181489.2	ENSMUSG00000097814.2	+	Panct2	96872221	96881234	3849	2	antisense	119	4.38991	0.685851	2.67822	5e-05	0.00227079
chr9	ENSMUST00000181242.1	ENSMUSG00000097312.1	-	Gm26870	3000282	3018084	1170	4	lincRNA	268	12.5227	344.714	-4.78278	5e-05	0.00227079
chr9	ENSMUST00000181957.1	ENSMUSG00000097312.1	-	Gm26870	3024048	3038313	1170	2	lincRNA	268	13.2685	152.35	-3.52131	5e-05	0.00227079
chr9	ENSMUST00000181107.1	ENSMUSG00000097736.3	+	9530059O14Rik	122572501	122580647	3978	2	lincRNA	115	5.68338	0.497437	3.51416	5e-05	0.00227079
chr11	ENSMUST00000135037.3	ENSMUSG00000087497.3	+	2810001G20Rik	64079484	64083259	901	2	antisense	84	11.2652	2.1473	2.39128	5e-05	0.00227079
chr16	TCONS_02411385	XLOC_1400364	-	-	97660763	97670325	6540	2	lincRNA	149	1.14198	0.188753	2.59696	5e-05	0.00227079
chr16	TCONS_02599364	XLOC_1336529	+	-	93705192	93707080	363	2	lincRNA	110	113.404	25.3923	2.15901	5e-05	0.00227079
chr19	TCONS_03121533	XLOC_1665938	+	-	24035206	24036970	1334	2	lincRNA	114	1.37314	0	inf	5e-05	0.00227079
chr19	TCONS_03257430	XLOC_1700887	-	-	21162945	21171067	7791	2	lincRNA	181	2.39405	0.302895	2.98256	5e-05	0.00227079
chr2	TCONS_03404187	XLOC_1870400	-	-	28164945	28177428	1443	2	lincRNA	117	0	0.946777	#NAME?	5e-05	0.00227079
chr2	TCONS_03518323	XLOC_1741744	+	-	19506814	19524560	567	2	anti-sense_lncRNA	71	0	1.17387	#NAME?	5e-05	0.00227079
chr4	TCONS_04171410	XLOC_2210851	+	-	19852144	19861739	433	2	lincRNA	93	3.11627	0	inf	5e-05	0.00227079
chr8	TCONS_05713911	XLOC_3026303	+	-	39954690	39962485	4778	2	lincRNA	92	3.14799	0.0950762	5.0492	5e-05	0.00227079
chr8	TCONS_05725759	XLOC_3084406	+	-	125327814	125340623	5442	2	lincRNA	132	4.44869	0.586926	2.92213	5e-05	0.00227079
chr8	TCONS_05731775	XLOC_3109094	-	-	32972871	32998336	560	2	lincRNA	93	1.19762	0	inf	5e-05	0.00227079
chrY	TCONS_06737963	XLOC_3568521	+	-	90719825	90723547	1327	3	intronic_lncRNA	31	12.6037	1.96912	2.67822	5e-05	0.00227079
chrY	TCONS_06738971	XLOC_3568521	+	-	90803355	90808412	2373	2	intronic_lncRNA	150	27.2854	7.84224	1.79879	5e-05	0.00227079
chr1	ENSMUST00000181272.1	ENSMUSG00000097171.1	+	Gm17644	12667563	12673090	3200	3	lincRNA	158	8.14085	15.3662	-0.91651	0.0001	0.00415453
chr11	ENSMUST00000145438.1	ENSMUSG00000086859.3	+	2810008D09Rik	117076790	117077457	459	2	lincRNA	153	102.766	223.477	-1.12077	0.0001	0.00415453
chr1	TCONS_00099039	XLOC_037154	+	-	15896209	15907573	3254	5	lincRNA	167	1.26756	0.195584	2.69619	0.0001	0.00415453
chr2	TCONS_03373243	XLOC_1741744	+	-	19506820	19524545	994	4	anti-sense_lncRNA	141	0	0.586543	#NAME?	0.0001	0.00415453
chr8	TCONS_05762659	XLOC_3109094	-	-	32972884	32998466	365	2	lincRNA	81	2.18344	0	inf	0.0001	0.00415453
chr2	ENSMUST00000139471.1	ENSMUSG00000087029.1	-	Gm14133	149753888	149798743	1274	2	lincRNA	81	4.36593	0.202963	4.427	0.00015	0.00585568
chr1	TCONS_00049786	XLOC_029560	+	-	4722505	4725982	3077	2	lincRNA	100	1.2009	0.143726	3.06273	0.00015	0.00585568
chr4	TCONS_04183723	XLOC_2275916	+	-	119830643	119840361	8018	2	intronic_lncRNA	199	1.17376	0.308873	1.92606	0.00015	0.00585568
chr11	ENSMUST00000155046.1	ENSMUSG00000087407.1	-	Gm11431	84763855	84777829	428	3	lincRNA	95	0.797899	0	inf	0.00025	0.00894441
chr1	ENSMUST00000188474.1	ENSMUSG00000101061.1	+	Gm29643	134435628	134439597	3316	2	lincRNA	119	0.786801	0.153675	2.35611	0.0004	0.0131641
chr15	TCONS_02130499	XLOC_1198523	+	-	98171974	98194037	3351	4	anti-sense_lncRNA	130	0.760089	0.117413	2.69457	0.00055	0.0169243
chr18	TCONS_02941565	XLOC_1638799	-	-	77063225	77064666	1355	2	lincRNA	112	0.544722	2.39653	-2.13736	0.0006	0.0181413
chr11	ENSMUST00000177539.2	ENSMUSG00000093470.2	-	Gm20645	23736847	23740357	3511	1	lincRNA	164	4.12288	1.85358	1.15334	0.00065	0.0193574
chr17	TCONS_02654669	XLOC_1488600	-	-	46093867	46096646	598	2	lincRNA	90	5.19777	0.99118	2.39067	0.00095	0.026093
chr13	TCONS_01542665	XLOC_937837	-	-	74522552	74522863	232	2	lincRNA	77	3.67819	0	inf	0.0013	0.0332084
chr10	TCONS_00577422	XLOC_460922	-	-	110212559	110456172	5132	3	lincRNA	230	1.01523	0.383789	1.40342	0.00135	0.0341594
chr8	TCONS_05748645	XLOC_3023893	+	-	35723682	35724573	310	2	lincRNA	59	1.39103	0	inf	0.0014	0.0351727
chr10	ENSMUST00000181213.1	ENSMUSG00000097348.4	-	Rmst	92162148	92165170	2698	2	lincRNA	89	4.49614	0.950751	2.24155	0.00155	0.0380336
chr4	TCONS_04197042	XLOC_2355793	-	-	88993879	89034489	2546	3	lincRNA	98	3.21091	0.287559	3.48105	0.0016	0.0389514
chr1	ENSMUST00000187553.1	ENSMUSG00000101211.1	-	Gm28818	71894068	71917125	2989	2	lincRNA	126	1.4657	0.554115	1.40333	0.0017	0.0408533
chr1	TCONS_00092034	XLOC_266183	-	-	161682585	161704783	12335	2	lincRNA	179	2.58981	1.003	1.36852	0.0018	0.042717
chr8	TCONS_05732199	XLOC_3111093	-	-	35871222	35882947	286	2	lincRNA	59	1.70283	0	inf	0.00195	0.0455235
chr1	ENSMUST00000194886.1	ENSMUSG00000103067.1	+	RP24-181G14.2	7497968	7518149	2596	3	lincRNA	110	0.283716	0.971644	-1.77598	0.00265	0.057789
chr1	TCONS_00186590	XLOC_269493	-	-	166044768	166047489	2569	2	lincRNA	104	0.226595	0.86383	-1.93063	0.00265	0.057789
chr3	ENSMUST00000193929.1	ENSMUSG00000104281.1	-	RP23-264F2.2	50679698	50683401	3704	1	TEC	132	0.508251	0.0434724	3.54737	0.0029	0.0618773
chr8	TCONS_05738336	XLOC_3135565	-	-	71162163	71170630	6321	2	lincRNA	110	0.66528	0.0247819	4.7466	0.0029	0.0618773
chr3	ENSMUST00000193881.1	ENSMUSG00000104068.1	-	RP23-264F2.1	50624347	50628411	4065	1	TEC	105	0.44102	0.101334	2.12172	0.0031	0.0652444
chr9	TCONS_06098421	XLOC_3227687	+	-	70053799	70057248	1964	2	lincRNA	83	0.796182	0.111116	2.84103	0.0033	0.0683919
chr5	TCONS_04591427	XLOC_2587399	-	-	132479095	132491196	11919	2	intronic_lncRNA	146	2.32138	1.24176	0.902596	0.00385	0.0771567
chr14	TCONS_01861073	XLOC_1019557	+	-	76051337	76054998	1622	2	lincRNA	107	1.05364	0.26046	2.01624	0.0039	0.077922
chr3	TCONS_03887946	XLOC_2167115	-	-	121716504	121723393	2648	2	lincRNA	132	0.798238	1.85858	-1.21931	0.00415	0.0816315
chr16	TCONS_02425536	XLOC_1378784	-	-	64871462	64875248	2118	2	lincRNA	117	0.133366	0.726634	-2.44583	0.00435	0.0846569
chr18	TCONS_03082241	XLOC_1537934	+	-	21533833	21603801	7528	5	anti-sense_lncRNA	104	0.821699	0.237362	1.79152	0.00475	0.0902236
chr7	TCONS_05348814	XLOC_2945666	-	-	73202136	73238659	3772	3	lincRNA	125	0.702445	0.206462	1.76651	0.00525	0.0969301
chr4	TCONS_04454787	XLOC_2276695	+	-	120615217	120624466	3273	3	lincRNA	135	0.776477	0.188231	2.04444	0.00575	0.103704
chr8	TCONS_05935248	XLOC_3162802	-	-	111752504	111754187	244	2	lincRNA	46	0	2.41011	#NAME?	0.00595	0.106189
chr2	ENSMUST00000129082.1	ENSMUSG00000086141.3	-	9030622O22Rik	147944740	147976185	1245	7	lincRNA	119	4.08098	1.13479	1.84649	0.0067	0.115693
chr8	TCONS_05725750	XLOC_3084038	+	-	125253537	125258321	4237	2	intronic_lncRNA	197	1.50477	0.366519	2.03758	0.00675	0.116333
chr3	TCONS_04103031	XLOC_2145810	-	-	88139434	88141739	2057	2	lincRNA	158	0.25808	0.832623	-1.68985	0.0068	0.116971
chr13	TCONS_01590890	XLOC_898975	-	-	21233783	21234536	599	2	lincRNA	105	0.514589	2.96146	-2.52482	0.007	0.11958
chr19	TCONS_03128217	XLOC_1700425	-	-	20424801	20433555	214	3	lincRNA	70	4.10918	0	inf	0.0073	0.123195
chr3	TCONS_03923153	XLOC_2066746	+	-	131496348	131499161	1722	3	lincRNA	102	0.178724	0.801505	-2.16498	0.00755	0.125932
chr14	TCONS_01836307	XLOC_1032513	+	-	98174185	98176655	989	2	lincRNA	97	1.47016	0.331819	2.1475	0.0084	0.136007
chrX	ENSMUST00000147681.1	ENSMUSG00000078122.4	+	F630028O10Rik	96239966	96243636	3255	2	antisense	124	6.96079	12.665	-0.863528	0.00855	0.137647
chr4	TCONS_04308252	XLOC_2275088	+	-	118547213	118548368	670	3	lincRNA	102	0.491757	2.7427	-2.47958	0.00865	0.138715
chr8	ENSMUST00000098713.4	ENSMUSG00000074300.4	-	BC030870	65085613	65129563	1507	3	lincRNA	97	0.716155	1.8174	-1.34353	0.0094	0.147516
chr4	ENSMUST00000155691.1	ENSMUSG00000085037.1	-	4933421O10Rik	33027142	33031323	3847	2	processed_transcript	126	0.773205	2.24778	-1.53958	0.00985	0.152426
chrX	TCONS_06571700	XLOC_3394612	+	-	70139756	70141268	203	2	lincRNA	41	0	2.63209	#NAME?	0.00985	0.152426
chr5	TCONS_04906113	XLOC_2493602	+	-	140406331	140419118	1846	4	lincRNA	198	1.44378	0.210425	2.77848	0.01065	0.160857
chr8	ENSMUST00000193908.1	ENSMUSG00000103593.1	+	RP24-64D24.3	84200869	84203049	2181	1	TEC	127	8.08877	4.82551	0.745239	0.0108	0.162404
chr11	ENSMUST00000131787.1	ENSMUSG00000086841.1	+	2410006H16Rik	62602877	62604807	462	5	processed_transcript	96	236.768	382.063	-0.69034	0.0108	0.162404
chr3	TCONS_03795401	XLOC_2051532	+	-	107241868	107243824	1082	2	lincRNA	105	1.4789	0.198015	2.90085	0.01085	0.162957
chr6	ENSMUST00000187351.1	ENSMUSG00000099587.1	-	Gm28967	125186361	125186641	281	1	sense_intronic	73	3563.36	5489.92	-0.623548	0.01185	0.173629
chr5	ENSMUST00000126664.3	ENSMUSG00000046808.13	+	Atp10d	72203329	72298775	6052	23	processed_transcript	822	5.95864	9.0099	-0.596527	0.0122	0.177365
chr7	TCONS_05368703	XLOC_2869246	+	-	101547902	101558483	1479	3	lincRNA	80	0.139771	0.838965	-2.58555	0.0122	0.177365
chr10	TCONS_00549979	XLOC_325206	+	-	44711980	44718298	1683	2	lincRNA	94	0.154786	0.675759	-2.12623	0.0129	0.183948
chr9	TCONS_06073415	XLOC_3261813	+	-	122683000	122684208	1028	2	lincRNA	91	1.08968	0.131771	3.04779	0.0146	0.199921
chr1	TCONS_00066376	XLOC_133760	+	-	164639887	164648050	2247	2	lincRNA	111	0.533666	0.0744593	2.84141	0.01515	0.204845
chr4	TCONS_04179379	XLOC_2261758	+	-	97812081	97822765	10609	2	intronic_lncRNA	143	6.29457	3.52341	0.837138	0.0162	0.214241
chr11	TCONS_00897155	XLOC_545290	+	-	104670740	104673330	2366	2	lincRNA	147	0.957073	0.392039	1.28763	0.0165	0.216703
chr16	TCONS_02426509	XLOC_1393228	-	-	87240770	87246576	2654	2	lincRNA	101	0.552461	1.65889	-1.58628	0.01725	0.222914
chr6	TCONS_05288185	XLOC_2719962	-	-	31076541	31083796	6187	2	lincRNA	210	2.65438	1.63898	0.695579	0.0173	0.22324
chr14	TCONS_02085940	XLOC_1044008	+	-	115042763	115055075	11812	2	lincRNA	160	1.33518	2.32786	-0.801964	0.01785	0.227548
chr11	TCONS_00905804	XLOC_587443	-	-	45834411	45851863	3026	3	lincRNA	130	0.682652	0.292677	1.22184	0.01935	0.240414
chr16	TCONS_02405529	XLOC_1361183	-	-	38007417	38013065	2620	3	anti-sense_lncRNA	126	0.605506	0.0449803	3.75077	0.0195	0.241308
chr16	TCONS_02396022	XLOC_1303360	+	-	41692999	41706865	12688	2	intronic_lncRNA	152	1.42323	0.611373	1.21905	0.0214	0.256388
chr7	ENSMUST00000185789.1	ENSMUSG00000101609.1	-	Kcnq1ot1	143212155	143296549	84395	1	antisense	267	4.81719	3.38482	0.509113	0.0219	0.260205
chr1	TCONS_00066355	XLOC_133760	+	-	164607751	164623228	2111	2	lincRNA	102	1.41768	0.045581	4.95895	0.02475	0.281365
chr2	TCONS_03367990	XLOC_1960477	-	-	164534245	164549354	1634	5	lincRNA	140	0.214369	0.891017	-2.05536	0.0257	0.28816
chr8	TCONS_06019548	XLOC_3013104	+	-	20557071	20567673	1080	2	lincRNA	170	1.67986	3.44506	-1.03619	0.02595	0.289683
chr1	TCONS_00454151	XLOC_237355	-	-	119119276	119122933	1140	3	lincRNA	109	0.212585	0.765467	-1.8483	0.02635	0.292367
chr4	TCONS_04181161	XLOC_2266537	+	-	104344050	104348885	2958	2	intronic_lncRNA	104	1.48623	0.250091	2.57113	0.0264	0.292594
chr19	TCONS_03121532	XLOC_1665938	+	-	24035032	24036284	746	3	lincRNA	116	0.545816	0	inf	0.02645	0.292853
chr13	TCONS_01535812	XLOC_900625	-	-	23441778	23446189	3598	2	lincRNA	140	1.63866	0.890247	0.880242	0.02695	0.295873
chr4	ENSMUST00000138361.1	ENSMUSG00000086549.1	-	Gm13648	156052715	156059802	1536	2	processed_transcript	89	4.88873	1.92062	1.34789	0.0271	0.29696
chr6	TCONS_04975697	XLOC_2713817	-	-	22389639	22391795	1399	2	lincRNA	126	0.538204	0.145436	1.88777	0.0281	0.303581
chr6	TCONS_05005164	XLOC_2694197	+	-	135594978	135649381	663	2	lincRNA	124	1.63537	0.425745	1.94156	0.0282	0.304097
chr13	TCONS_01524523	XLOC_842507	+	-	56678448	56679997	825	2	lincRNA	118	0.260033	1.01326	-1.96223	0.0296	0.31282
chr4	TCONS_04201689	XLOC_2382384	-	-	132513028	132515513	1136	2	lincRNA	103	0.23349	0.768886	-1.71941	0.0296	0.31282
chr8	ENSMUST00000052189.3	ENSMUSG00000045746.3	+	B230317F23Rik	60983437	60985908	2472	1	lincRNA	165	0.302129	0.680341	-1.17109	0.0297	0.313575
chr2	ENSMUST00000189441.1	ENSMUSG00000070461.3	+	9230112E08Rik	180983924	180987275	3352	1	sense_overlapping	156	3.57662	1.78973	0.998853	0.02975	0.313969
chr3	TCONS_03804232	XLOC_2104735	-	-	27782472	27784028	1242	2	lincRNA	129	0.543255	0.104605	2.37667	0.02985	0.314321
chr3	TCONS_03787116	XLOC_2007679	+	-	41430420	41454539	2054	2	lincRNA	139	0.771056	0.305398	1.33615	0.03055	0.318909
chr11	TCONS_00912757	XLOC_616044	-	-	94154553	94162361	1591	3	lincRNA	106	0.914642	0.126575	2.85322	0.03075	0.320456
chr16	TCONS_02587510	XLOC_1395305	-	-	89658464	89719005	1124	6	lincRNA	150	0.494649	1.40837	-1.50955	0.0313	0.324038
chr17	TCONS_02669187	XLOC_1455990	+	-	83917033	83920434	905	3	lincRNA	103	0.427173	1.20811	-1.49986	0.0318	0.326855
chr3	ENSMUST00000193036.1	ENSMUSG00000103940.1	+	RP24-201C14.12	96263785	96265386	1602	1	TEC	142	0.267976	0.699307	-1.38382	0.03245	0.331163
chr3	TCONS_03795984	XLOC_2056429	+	-	115766505	115768018	1032	2	lincRNA	52	0.223825	0.839062	-1.90641	0.0326	0.331736
chr16	TCONS_02399395	XLOC_1330428	+	-	84742502	84744032	876	2	lincRNA	91	1.99621	0.129364	3.94776	0.0332	0.33553
chr13	TCONS_01774964	XLOC_937837	-	-	74562156	74564321	1983	3	lincRNA	183	4.19416	6.62025	-0.658504	0.03375	0.338701
chr7	TCONS_05327343	XLOC_2838964	+	-	59857325	59860329	464	2	lincRNA	97	0.313599	2.41182	-2.94313	0.0338	0.339031
chr4	ENSMUST00000122923.1	ENSMUSG00000084910.1	+	C630043F03Rik	72201348	72215352	2581	3	processed_transcript	123	10.1305	6.8757	0.559123	0.03425	0.341882
chr11	TCONS_00904103	XLOC_577189	-	-	31165558	31169300	887	2	lincRNA	78	1.04262	0.1591	2.71221	0.03445	0.343048
chr8	TCONS_05741971	XLOC_3157684	-	-	104011471	104012718	948	2	lincRNA	78	0.131928	0.787702	-2.5779	0.0359	0.351683
chr15	TCONS_02139621	XLOC_1252008	-	-	75792436	75804573	10800	2	intronic_lncRNA	180	0.733589	0.379641	0.950335	0.036	0.352244
chr6	ENSMUST00000183056.1	ENSMUSG00000097998.1	-	Gm27019	31063092	31063495	404	1	lincRNA	77	4.75062	1.83873	1.3694	0.0362	0.353467
chr15	ENSMUST00000181536.1	ENSMUSG00000096956.1	-	Snhg18	32240569	32244662	1482	2	lincRNA	134	26.0634	36.8854	-0.50102	0.03635	0.354268
chr12	TCONS_01238526	XLOC_712942	+	-	105513398	105515329	1622	2	lincRNA	133	2.36205	1.08254	1.12562	0.0366	0.355828
chr13	TCONS_01524207	XLOC_841501	+	-	55571243	55572783	1139	2	lincRNA	74	0.215512	0.696798	-1.69297	0.0386	0.366522
chr1	TCONS_00151599	XLOC_114616	+	-	133977537	133981651	1653	2	lincRNA	112	0.343462	0.824681	-1.26369	0.03865	0.366821
chr15	TCONS_02261252	XLOC_1188853	+	-	85702149	85709966	5555	2	lincRNA	208	7.24165	4.12788	0.810916	0.03895	0.368784
chr19	ENSMUST00000173672.1	ENSMUSG00000092274.2	-	Neat1	5824708	5845478	20771	1	lincRNA	215	11.9514	8.27788	0.52984	0.03915	0.369828
chr9	TCONS_06111061	XLOC_3323368	-	-	88518990	88522877	3455	3	lincRNA	135	2.79509	5.86512	-1.06926	0.03915	0.369828
chr10	TCONS_00665602	XLOC_353143	+	-	83350150	83351681	924	3	lincRNA	88	0.0552251	0.482522	-3.1272	0.04045	0.376857
chr7	ENSMUST00000181717.1	ENSMUSG00000097699.1	+	5430400D12Rik	79920755	79922521	1658	2	lincRNA	115	0.226124	0.597702	-1.40231	0.0406	0.377543
chr6	TCONS_05142250	XLOC_2636192	+	-	47764607	47766601	1387	2	lincRNA	116	0.850028	1.72611	-1.02195	0.04155	0.383066
chr3	ENSMUST00000195382.1	ENSMUSG00000103313.1	+	RP24-88F2.3	51231917	51234380	2464	1	TEC	101	1.65196	0.528906	1.6431	0.0417	0.383948
chr19	TCONS_03168728	XLOC_1657891	+	-	12010589	12011662	438	2	lincRNA	76	0.326424	2.49706	-2.93541	0.04195	0.385175
chr8	TCONS_05719693	XLOC_3057970	+	-	88480063	88485049	2379	4	lincRNA	128	1.40617	0.607557	1.21068	0.0421	0.385908
chr3	TCONS_03790507	XLOC_2029303	+	-	73066337	73242760	3710	2	lincRNA	102	0.764769	0.298472	1.35743	0.0435	0.39324
chrY	TCONS_06738882	XLOC_3568521	+	-	90795415	90806810	1027	3	intronic_lncRNA	71	25.1955	1.71634	3.87575	0.04465	0.39926
chr3	TCONS_03832987	XLOC_2097908	-	-	18625560	18639631	547	2	lincRNA	97	1.38301	0.252659	2.45255	0.0476	0.415099
chr4	TCONS_04458198	XLOC_2285717	+	-	136351341	136355224	3581	2	lincRNA	118	2.93225	1.86683	0.651418	0.0483	0.418548
chr2	ENSMUST00000153581.1	ENSMUSG00000085438.1	+	1700020I14Rik	119594303	119607502	8300	3	lincRNA	119	18.2874	24.7046	-0.433928	0.04845	0.419077
chr1	ENSMUST00000180429.2	ENSMUSG00000097416.2	-	Gm26670	191986836	191990122	3287	1	antisense	121	0.276029	0.625419	-1.18	0.0485	0.419436
chr17	ENSMUST00000175668.1	ENSMUSG00000093622.1	+	Gm20703	70834664	70836044	385	2	antisense	78	2.54709	0.475557	2.42116	0.05025	0.428356
chr13	TCONS_01568385	XLOC_960181	-	-	107840157	107851919	5228	2	intronic_lncRNA	132	2.14092	0.97802	1.13029	0.05105	0.431681
chr13	TCONS_01521355	XLOC_827748	+	-	37542928	37549691	2176	2	lincRNA	131	1.01873	0.0330592	4.94558	0.0511	0.431882
chr16	TCONS_02426508	XLOC_1393228	-	-	87240770	87246624	1765	3	lincRNA	101	0.309094	1.2109	-1.96997	0.0516	0.434032
chrY	TCONS_06738047	XLOC_3568922	-	-	90832208	90836976	4731	2	lincRNA	131	1.34546	0.821265	0.712181	0.0539	0.444945
chr2	TCONS_03336773	XLOC_1747748	+	-	27540290	27546039	3587	2	lincRNA	211	0.300427	0.69574	-1.21153	0.0548	0.449041
chr15	TCONS_02183007	XLOC_1224450	-	-	37855318	37901947	4527	7	lincRNA	106	0.56492	1.52136	-1.42924	0.05605	0.4551
chr4	TCONS_04204042	XLOC_2390456	-	-	144929962	144931215	1044	2	lincRNA	114	0.580351	0.180914	1.68162	0.0563	0.45612
chr1	TCONS_00090030	XLOC_259261	-	-	151247162	151250798	1838	2	lincRNA	97	0.128142	0.692466	-2.434	0.05655	0.457284
chr8	ENSMUST00000187461.1	ENSMUSG00000100510.2	-	AV026068	57306947	57320767	513	4	processed_transcript	93	3.54328	15.8465	-2.16101	0.0567	0.458011
chr16	ENSMUST00000156615.1	ENSMUSG00000085329.1	-	2810404F17Rik	95806029	95808317	1704	2	lincRNA	94	0.0265589	1.05739	-5.31517	0.0571	0.460003
chr13	TCONS_01587822	XLOC_885194	+	-	120021135	120026237	1765	2	lincRNA	106	0.259098	0.598506	-1.20787	0.0589	0.467839
chr9	ENSMUST00000185694.1	ENSMUSG00000056418.3	-	BC043934	96435783	96438138	2356	1	lincRNA	150	1.12561	1.93466	-0.781373	0.05925	0.469413
chr8	ENSMUST00000189169.2	ENSMUSG00000100510.2	-	AV026068	57304265	57320735	877	7	processed_transcript	95	5.84315	12.5487	-1.10272	0.05995	0.472387
chr17	ENSMUST00000186007.1	ENSMUSG00000100150.1	+	Gm19585	52149289	52163048	587	4	lincRNA	77	1.77898	3.56367	-1.00231	0.0607	0.476023
chr8	TCONS_05739358	XLOC_3141338	-	-	80313106	80325505	529	2	lincRNA	83	0.121798	0.732441	-2.58822	0.0608	0.476241
chr2	ENSMUST00000131188.2	ENSMUSG00000086006.2	+	Gm13293	11339488	11344111	1615	4	lincRNA	107	0.474561	0.0615969	2.94566	0.06235	0.483484
chr3	TCONS_03887879	XLOC_2166929	-	-	121556019	121557488	936	2	lincRNA	73	0.579015	0.148242	1.96565	0.06285	0.484589
chr11	TCONS_01009590	XLOC_548590	+	-	109734745	109747548	461	2	lincRNA	57	0	0.422946	#NAME?	0.06315	0.485616
chr18	TCONS_02899080	XLOC_1537934	+	-	21578550	21628190	3493	5	anti-sense_lncRNA	117	0.887164	0.171067	2.37464	0.064	0.48832
chr3	TCONS_03837779	XLOC_2130999	-	-	65862403	65873953	6513	2	lincRNA	151	2.18682	0.0379045	5.85032	0.0652	0.49299
chr9	ENSMUST00000188595.1	ENSMUSG00000090925.2	-	1810064F22Rik	22206781	22213860	2307	2	antisense	138	1.06312	0.496022	1.09983	0.06535	0.493672
chr6	ENSMUST00000189942.1	ENSMUSG00000100876.1	+	2810454H06Rik	134897961	134901108	3148	1	antisense	163	0.669477	1.34377	-1.00518	0.06565	0.495295
chr2	ENSMUST00000147235.1	ENSMUSG00000086382.1	+	Chrna1os	73584860	73589208	493	2	antisense	99	2.46994	0.780844	1.66137	0.0657	0.495446
chr15	ENSMUST00000192865.1	ENSMUSG00000097493.3	+	9930014A18Rik	60822953	60825609	2657	1	processed_transcript	316	1.26918	3.38025	-1.41324	0.066	0.496346
chr3	ENSMUST00000128160.1	ENSMUSG00000085956.1	+	4930481B07Rik	95015625	95017076	1089	2	processed_transcript	110	0.620879	1.32493	-1.09353	0.0668	0.499327
chr12	ENSMUST00000185486.1	ENSMUSG00000100975.1	-	Gm28875	104925501	104926142	642	1	lincRNA	112	1.17939	2.52433	-1.09787	0.067	0.499916
chr17	TCONS_02786251	XLOC_1510095	-	-	79506038	79509238	1910	2	lincRNA	83	0.401505	0.904318	-1.17141	0.0681	0.503756
chr3	TCONS_03973942	XLOC_2002769	+	-	34560331	34561169	693	2	lincRNA	102	1.46441	0.133341	3.45713	0.0683	0.504255
chr4	TCONS_04197012	XLOC_2355735	-	-	88905806	88938456	5071	3	lincRNA	98	1.39632	0.748206	0.900125	0.06875	0.50603
chr10	TCONS_00592120	XLOC_383945	+	-	127070474	127074641	1224	3	lincRNA	100	1.19546	0.284615	2.07048	0.0704	0.512985
chr1	TCONS_00285754	XLOC_037154	+	-	15896674	15900771	3987	2	lincRNA	177	0.445113	0.031931	3.80114	0.0706	0.513913
chr5	TCONS_04612779	XLOC_2522247	-	-	36698251	36713365	1127	3	lincRNA	115	0.784259	0.329485	1.25112	0.0712	0.516192
chr4	ENSMUST00000128591.1	ENSMUSG00000085020.1	-	2310081O03Rik	56220617	56224521	759	2	lincRNA	131	0.634985	0.117343	2.43599	0.0718	0.518491
chr17	ENSMUST00000163493.2	ENSMUSG00000091475.2	+	2810468N07Rik	25570811	25575043	1349	2	processed_transcript	116	1.14453	2.19259	-0.937883	0.0723	0.520544
chr1	ENSMUST00000190783.1	ENSMUSG00000099553.1	-	Gm29538	88443969	88462608	471	3	lincRNA	83	1.24371	0.243541	2.35242	0.0727	0.522208
chr12	TCONS_01286047	XLOC_692979	+	-	75701943	75710211	700	2	lincRNA	94	0.117502	1.00569	-3.09743	0.07275	0.522226
chr7	TCONS_05346290	XLOC_2935824	-	-	59969601	59975993	3438	5	lincRNA	95	1.7116	2.95181	-0.786258	0.0735	0.524983
chr4	ENSMUST00000142429.1	ENSMUSG00000085395.1	+	Gm13056	141278439	141279794	564	2	lincRNA	179	0.529161	1.44574	-1.45003	0.07445	0.528563
chr5	TCONS_04608675	XLOC_2493602	+	-	140406314	140410583	606	3	lincRNA	106	4.92277	2.21631	1.15131	0.07545	0.533024
chr13	TCONS_01538079	XLOC_915239	-	-	44472544	44480376	476	2	lincRNA	73	0.463791	1.67077	-1.84897	0.07675	0.537984
chr3	ENSMUST00000176742.1	ENSMUSG00000093553.1	-	Gm20633	96243550	96246380	2831	1	antisense	159	1.07657	1.9112	-0.828036	0.08025	0.551425
chr1	ENSMUST00000193962.1	ENSMUSG00000103006.1	+	RP23-71J17.5	160212943	160214816	1874	1	TEC	159	0.785856	1.3792	-0.81149	0.08055	0.552412
chr2	ENSMUST00000126966.3	ENSMUSG00000086077.3	+	Gm14396	74695520	74697365	548	2	lincRNA	171	2.15424	0.875961	1.29824	0.08065	0.552715
chr13	TCONS_01709274	XLOC_928171	-	-	60422552	60434999	1209	4	lincRNA	144	0.40958	0.864529	-1.07777	0.0817	0.556553
chr17	TCONS_02675341	XLOC_1499194	-	-	62846100	62850894	4581	2	intronic_lncRNA	132	1.95256	1.10764	0.817876	0.08195	0.557034
chr6	TCONS_05275813	XLOC_2652300	+	-	71877574	71880316	2537	2	lincRNA	104	0.952755	0.540315	0.818305	0.0834	0.562179
chr14	ENSMUST00000193604.1	ENSMUSG00000104183.1	-	RP24-408G4.3	25706406	25707273	868	1	TEC	203	0.183395	0.555538	-1.59893	0.085	0.567552
chr8	TCONS_05754535	XLOC_3070549	+	-	105508928	105512962	1692	2	lincRNA	116	0.966179	1.6791	-0.797328	0.08685	0.574862
GL456211.1	TCONS_00023426	XLOC_012891	+	-	35748	36942	1025	2	lincRNA	139	0.271105	0.661212	-1.28626	0.08695	0.575178
chr2	ENSMUST00000151051.1	ENSMUSG00000086652.1	-	Gm14029	129182482	129183947	1348	2	antisense	106	0.331747	0.70251	-1.08244	0.0879	0.577678
chr16	TCONS_02400607	XLOC_1336686	+	-	93932464	93956905	563	2	anti-sense_lncRNA	129	0.955562	0.241061	1.98695	0.0895	0.58266
chr2	ENSMUST00000138486.1	ENSMUSG00000074813.8	-	Gm14005	128372106	128429186	415	2	processed_transcript	78	1.90896	5.9543	-1.64115	0.0906	0.586579
chr2	ENSMUST00000181621.1	ENSMUSG00000097052.1	-	Snhg7	26637249	26640230	2366	3	lincRNA	112	3.89352	7.21786	-0.890496	0.0908	0.587183
chr19	TCONS_03118502	XLOC_1653210	+	-	4767808	4776663	6079	2	lincRNA	104	3.36064	2.42395	0.471377	0.0911	0.587894
chr18	ENSMUST00000146010.2	ENSMUSG00000087590.2	+	2410004N09Rik	33794892	33795986	430	3	lincRNA	82	22.2491	42.4969	-0.933611	0.09325	0.594672
chr6	TCONS_04996813	XLOC_2632762	+	-	42486390	42521189	584	3	anti-sense_lncRNA	116	0.869866	0.285008	1.60979	0.0942	0.597419
chr1	TCONS_00066371	XLOC_133760	+	-	164631675	164636494	4717	2	lincRNA	133	0.611474	0.0146305	5.38524	0.09465	0.598968
chr11	ENSMUST00000147412.1	ENSMUSG00000086493.1	+	Gm12204	52000853	52001911	333	2	antisense	97	0.561368	0	inf	0.09535	0.600709
chr12	TCONS_01417694	XLOC_795613	-	-	111498328	111499872	438	2	lincRNA	100	1.48194	0.370679	1.99924	0.09575	0.601811
chr8	TCONS_05722581	XLOC_3074653	+	-	111543013	111549045	5811	2	intronic_lncRNA	154	2.2111	1.12064	0.98044	0.0958	0.601934
chr1	ENSMUST00000181554.1	ENSMUSG00000097797.2	-	Gm26901	7349406	7397801	1193	3	lincRNA	103	0.552236	0.131724	2.06776	0.0966	0.604543
chr9	ENSMUST00000195098.1	ENSMUSG00000104066.1	+	RP23-296I6.10	72716960	72717171	212	1	TEC	67	6.67958	4.80348	0.475676	0.0977	0.608119
chr6	TCONS_04995978	XLOC_2629108	+	-	37442526	37447398	1637	3	lincRNA	92	0.395151	0.758004	-0.939801	0.09915	0.612522
chr10	TCONS_00595142	XLOC_400639	-	-	23075577	23077213	1062	2	lincRNA	112	0.349248	0.759024	-1.11989	0.0993	0.612798
chr6	ENSMUST00000147548.1	ENSMUSG00000087231.3	+	E230016M11Rik	67036605	67063673	610	2	processed_transcript	151	2.39237	9.74791	-2.02665	0.09975	0.61412
chr8	TCONS_06014433	XLOC_3087377	+	-	129263589	129268037	689	2	lincRNA	90	0.98726	0.402376	1.29489	0.10095	0.618315
chr7	TCONS_05340508	XLOC_2900499	-	-	4794517	4797615	249	2	anti-sense_lncRNA	67	0	0.869019	#NAME?	0.10105	0.618621
chr7	TCONS_05328502	XLOC_2845392	+	-	68978975	68986001	6282	2	lincRNA	129	0.867562	0.277339	1.64532	0.10135	0.619423
chr6	ENSMUST00000183867.3	ENSMUSG00000098318.3	+	1190002F15Rik	134929092	134951577	441	2	lincRNA	109	8.50942	13.9143	-0.709433	0.10145	0.619919
chr2	ENSMUST00000193902.1	ENSMUSG00000103532.1	-	RP23-160G19.9	129196086	129197126	1041	1	TEC	61	0.292355	0.700327	-1.26031	0.1022	0.621891
chr14	ENSMUST00000131416.2	ENSMUSG00000085615.2	-	A330035P11Rik	122104376	122106974	2257	2	processed_transcript	118	0.74168	1.39022	-0.90644	0.1032	0.625438
chrX	ENSMUST00000138943.3	ENSMUSG00000087396.3	-	4933407K13Rik	75706932	75764699	4364	11	processed_transcript	133	0.798624	0.35132	1.18473	0.10455	0.629571
chr15	TCONS_02122200	XLOC_1153018	+	-	32778801	32796241	1751	2	lincRNA	155	0.819013	0.299037	1.45356	0.1052	0.63164
chr18	ENSMUST00000185814.1	ENSMUSG00000097769.3	+	Snhg4	35553412	35557230	708	3	processed_transcript	125	401.851	519.959	-0.371736	0.1056	0.632928
chr9	TCONS_06100679	XLOC_3245394	+	-	97275770	97282191	872	2	lincRNA	112	0.230468	0.617028	-1.42077	0.10605	0.634089
chr3	TCONS_03840049	XLOC_2150981	-	-	96254706	96256754	1781	2	lincRNA	150	0.463576	0.941569	-1.02226	0.10685	0.636527
chr8	TCONS_05711891	XLOC_3012424	+	-	18989010	18998648	774	2	anti-sense_lncRNA	87	0.102321	0.418522	-2.03221	0.10755	0.638544
chr15	TCONS_02137010	XLOC_1236361	-	-	55279935	55281916	814	2	lincRNA	123	0.870569	0.355414	1.29246	0.1083	0.64027
chr4	TCONS_04197043	XLOC_2355793	-	-	88993879	89034489	2541	3	lincRNA	101	0.784729	0.0372886	4.39539	0.1086	0.640818
chr6	TCONS_04970716	XLOC_2683207	+	-	117879689	117884498	830	3	lincRNA	176	1.56392	0.797692	0.971264	0.1086	0.640818
chr4	TCONS_04251935	XLOC_2275088	+	-	118547612	118548368	536	2	lincRNA	102	0.224727	1.86736	-3.05476	0.1088	0.641185
chr8	TCONS_05767722	XLOC_3135654	-	-	71753465	71755641	1280	3	lincRNA	131	0.575846	0.0834812	2.78616	0.10995	0.64429
chr17	TCONS_02857904	XLOC_1515533	-	-	87455010	87459463	1383	3	lincRNA	123	0.21534	0.620004	-1.52566	0.11195	0.64951
chr13	TCONS_01526088	XLOC_849719	+	-	67278626	67280811	1798	2	lincRNA	210	1.08017	0.627032	0.784649	0.1121	0.649923
chr1	ENSMUST00000181524.3	ENSMUSG00000097113.3	+	Gm19705	136683396	136690804	413	3	lincRNA	89	1.45973	0.104041	3.81048	0.1127	0.651531
chr4	ENSMUST00000127391.1	ENSMUSG00000059027.10	-	9630013D21Rik	109652613	109654131	492	3	processed_transcript	56	0.828081	2.95124	-1.83348	0.113	0.652236
chr11	ENSMUST00000132056.3	ENSMUSG00000056032.8	+	BC018473	116752169	116755842	1331	5	antisense	145	0.601183	0	inf	0.1154	0.658257
chr2	TCONS_03293844	XLOC_1778312	+	-	75360099	75365087	478	3	lincRNA	97	1.05589	0.315995	1.74049	0.1163	0.660497
chr5	ENSMUST00000126693.1	ENSMUSG00000079163.3	-	Gm15498	137685154	137690751	723	2	lincRNA	84	0.857895	1.67315	-0.963696	0.1176	0.662972
chr5	ENSMUST00000143062.1	ENSMUSG00000085433.1	-	Gm16001	124111138	124112217	987	2	antisense	141	2.05253	0	inf	0.12045	0.668715
chr6	ENSMUST00000155906.1	ENSMUSG00000044867.4	-	Gimap1os	48738346	48740621	1722	2	antisense	128	0.29534	1.47423	-2.31951	0.1213	0.669377
chrX	TCONS_06461676	XLOC_3436752	+	-	135926856	135929610	1593	2	lincRNA	139	0.557587	0.281538	0.985867	0.12145	0.669377
GL456054.2	TCONS_00018305	XLOC_010868	+	-	4804166	4814308	2894	2	intronic_lncRNA	93	0.783846	0.468645	0.742074	0.1237	0.669612
chr8	TCONS_05731494	XLOC_3108820	-	-	32714092	32721674	1053	2	intronic_lncRNA	59	1.12762	0	inf	0.1224	0.669612
chr19	ENSMUST00000178904.1	ENSMUSG00000094707.1	-	A830019P07Rik	35835221	35924578	1777	5	lincRNA	111	0.387607	0.718262	-0.889917	0.12495	0.669645
chr16	TCONS_02394758	XLOC_1301213	+	-	39984386	40262621	696	2	lincRNA	149	1.07121	0.0439926	4.60583	0.12515	0.669645
chr5	TCONS_04599828	XLOC_2424789	+	-	37824714	37825698	450	2	lincRNA	79	1.62543	0.17589	3.20808	0.1258	0.669849
chr2	TCONS_03713940	XLOC_1900597	-	-	75451901	75557598	1006	7	lincRNA	138	1.17623	0	inf	0.12605	0.669999
chr12	ENSMUST00000177043.1	ENSMUSG00000093629.1	+	Prox2os	85086374	85088228	1133	2	antisense	132	1.19671	0.374007	1.67793	0.1264	0.670203
chr13	TCONS_01521367	XLOC_827789	+	-	37581085	37589592	660	2	lincRNA	84	1.0813	0.475332	1.18576	0.1263	0.670203
chr3	ENSMUST00000192502.1	ENSMUSG00000103440.1	-	RP23-251B16.1	65863269	65864829	1561	1	TEC	103	0.819413	0	inf	0.12725	0.670614
chr4	ENSMUST00000193139.1	ENSMUSG00000104347.1	+	RP23-89L15.6	6378018	6378292	275	1	TEC	61	1.02486	0.879995	0.219858	0.1298	0.674462
chr16	TCONS_02406131	XLOC_1365346	-	-	45069939	45080756	1265	2	lincRNA	100	0.597031	0.286541	1.05906	0.13005	0.674876
chr1	TCONS_00513697	XLOC_266183	-	-	161482746	161527512	963	5	anti-sense_lncRNA	98	0	0.932771	#NAME?	0.1307	0.676157
chr1	TCONS_00488964	XLOC_266183	-	-	161478938	161704656	4258	3	anti-sense_lncRNA	131	0.608596	0	inf	0.13085	0.676473
chr13	TCONS_01614812	XLOC_824232	+	-	32465539	32467025	314	2	lincRNA	68	0	0.972322	#NAME?	0.13185	0.677924
chr5	TCONS_04604326	XLOC_2464113	+	-	97700750	97702951	996	2	lincRNA	94	0.254295	0.57574	-1.17891	0.132	0.678167
chr14	TCONS_01978799	XLOC_1011153	+	-	63659470	63666268	5141	2	intronic_lncRNA	144	0.986685	0.651711	0.598358	0.133	0.679986
chr2	ENSMUST00000151427.1	ENSMUSG00000074813.8	-	Gm14005	128317289	128429349	845	3	processed_transcript	128	0.56485	1.71173	-1.59951	0.1333	0.680711
chr4	TCONS_04532895	XLOC_2275088	+	-	118547837	118548720	531	3	lincRNA	135	0	0.735962	#NAME?	0.13425	0.683025
chr17	ENSMUST00000190415.1	ENSMUSG00000060149.6	+	BC002059	16951539	16974157	1964	3	lincRNA	466	11.174	8.13704	0.457569	0.13555	0.686322
chr3	TCONS_03806323	XLOC_2119480	-	-	50686543	50689114	858	2	lincRNA	62	1.09782	0.0664624	4.04596	0.1361	0.687419
chr1	TCONS_00075756	XLOC_171582	-	-	21866735	21869668	2829	2	intronic_lncRNA	106	1.3106	0.480246	1.44838	0.1364	0.687951
chr9	TCONS_06066498	XLOC_3227586	+	-	69910746	69912766	1715	2	lincRNA	88	0.0653525	0.667769	-3.35304	0.1364	0.687951
chr3	TCONS_03812151	XLOC_2154164	-	-	101634433	101650871	559	3	lincRNA	115	0.554935	0	inf	0.13665	0.68837
chr8	TCONS_05723798	XLOC_3079187	+	-	117309244	117314494	5052	2	intronic_lncRNA	114	0.909393	0.354317	1.35986	0.13815	0.690862
chr12	ENSMUST00000180643.1	ENSMUSG00000097729.1	-	2310015A10Rik	80120548	80132844	4843	3	lincRNA	100	2.48888	1.72501	0.528894	0.1392	0.692926
chr9	ENSMUST00000138471.1	ENSMUSG00000062470.9	+	Fbxl12os	20607668	20614994	2127	2	antisense	100	0.395741	0.875046	-1.1448	0.1398	0.694167
chr10	TCONS_00633130	XLOC_415446	-	-	44418427	44428245	3268	4	lincRNA	145	0.423298	0.0938266	2.17361	0.14	0.694428
chr9	TCONS_06358977	XLOC_3266433	-	-	8711447	8752173	6194	3	lincRNA	168	0.51874	0.198544	1.38555	0.1399	0.694428
chr4	ENSMUST00000180855.1	ENSMUSG00000097588.2	+	Gm17388	136355774	136358042	1919	2	lincRNA	155	2.51412	1.55134	0.696535	0.1406	0.695939
chr7	ENSMUST00000195039.1	ENSMUSG00000102516.1	+	RP24-142E6.4	36721846	36725853	4008	1	TEC	120	1.89587	0.800081	1.24464	0.14125	0.697482
chr15	TCONS_02149071	XLOC_1171654	+	-	61163810	61165476	275	2	lincRNA	64	0.777194	0	inf	0.1414	0.69784
chr8	TCONS_05786716	XLOC_3061154	+	-	92826271	92827170	728	2	lincRNA	70	0.823912	1.53135	-0.894244	0.14145	0.697947
chr9	TCONS_06066495	XLOC_3227586	+	-	69910944	69912638	1256	2	lincRNA	73	0.0828471	1.09409	-3.72314	0.1415	0.69809
chr10	TCONS_00847807	XLOC_448684	-	-	92132620	92165146	1894	3	lincRNA	82	1.77692	0.501633	1.82468	0.1432	0.701372
chr18	TCONS_02886803	XLOC_1594256	-	-	13529802	13542192	241	3	lincRNA	80	0	1.00546	#NAME?	0.1446	0.704533
chr13	ENSMUST00000154919.1	ENSMUSG00000086448.1	+	9330162012Rik	24937401	24941417	3836	2	processed_transcript	188	1.52942	0.700223	1.1271	0.14645	0.709112
chr8	ENSMUST00000191396.1	ENSMUSG00000100691.1	+	2010320M18Rik	70776815	70777823	1009	1	lincRNA	164	10.685	7.6595	0.480266	0.1474	0.71138
chr11	TCONS_00996364	XLOC_513647	+	-	51902947	51908274	983	2	lincRNA	132	0.0542977	0.542118	-3.31964	0.1474	0.71138
chrX	TCONS_06469388	XLOC_3470495	-	-	19160633	19237850	6661	4	lincRNA	117	1.2766	0.646704	0.981129	0.14745	0.711517
chr2	TCONS_03310816	XLOC_1855073	-	-	5682093	5694488	5287	2	intronic_lncRNA	135	1.24762	0.598785	1.05907	0.14755	0.711618
chr18	TCONS_02897807	XLOC_1527090	+	-	4909760	4911957	223	2	lincRNA	52	0.609527	0	inf	0.1495	0.714995
chr1	TCONS_00505780	XLOC_056343	+	-	44580431	44590267	7977	2	intronic_lncRNA	113	2.92005	1.60568	0.862814	0.1509	0.717943
chr4	ENSMUST00000140052.2	ENSMUSG00000086568.2	+	9130020K20Rik	136347286	136350334	3049	1	lincRNA	101	2.49993	1.76487	0.502325	0.1515	0.719138
chr1	TCONS_00085743	XLOC_233158	-	-	113458870	113491290	3176	2	lincRNA	105	0.579353	0.0146312	5.30733	0.15255	0.721216
chr13	TCONS_01813781	XLOC_963218	-	-	112352388	112354537	946	2	intronic_lncRNA	107	0.636319	1.72596	-1.43958	0.15255	0.721216
chr1	ENSMUST00000182580.3	ENSMUSG00000098234.3	-	Snhg6	9941959	9944118	473	4	lincRNA	68	18.826	31.4995	-0.742601	0.15265	0.721517
chr1	TCONS_00065449	XLOC_128133	+	-	155052266	155055138	224	2	lincRNA	46	0.59522	0	inf	0.1527	0.72165
chr4	ENSMUST00000160420.3	ENSMUSG00000044730.11	+	9930104L06Rik	124937065	124944655	4749	4	processed_transcript	182	1.98321	1.28339	0.627881	0.1528	0.721738
chr1	TCONS_00123916	XLOC_233158	-	-	113437393	113502011	2194	4	lincRNA	200	0.487657	0.0218395	4.48085	0.15325	0.722519
chr11	ENSMUST00000156293.3	ENSMUSG00000056032.8	+	BC018473	116752167	116759373	4753	4	antisense	145	1.92487	0.631887	1.60703	0.1536	0.723032
chr14	TCONS_01836497	XLOC_1033782	+	-	100292133	100292900	679	2	lincRNA	63	0.127985	0.455782	-1.83237	0.1539	0.723578
chr8	TCONS_05722484	XLOC_3074309	+	-	110805451	110807850	978	2	anti-sense_lncRNA	117	0.130095	0.755845	-2.53853	0.1548	0.724859
chr4	ENSMUST00000127752.1	ENSMUSG00000085724.1	+	Gm13096	152203926	152204467	251	2	sense_intronic	83	0.746307	0	inf	0.1553	0.726101
chr15	ENSMUST00000178628.3	ENSMUSG00000075511.4	-	1700001L05Rik	83357526	83367282	1290	3	lincRNA	109	0.538998	0	inf	0.15535	0.726163
chr2	TCONS_03293913	XLOC_1778592	+	-	75777178	75777791	204	2	lincRNA	39	3.17103	0	inf	0.15555	0.726686
chr1	TCONS_00200864	XLOC_053109	+	-	40222493	40224340	1082	2	lincRNA	99	0.244931	0.519166	-1.08382	0.15615	0.728011
chr7	TCONS_05655488	XLOC_2846326	+	-	70389785	70403549	1908	4	lincRNA	111	0.516664	0	inf	0.15675	0.729331
chr17	ENSMUST00000191788.1	ENSMUSG00000103057.1	-	RP23-81C12.2	39843753	39844940	1188	1	TEC	344	1.26101	106.659	-6.40229	0.1573	0.730192
chr6	TCONS_05125581	XLOC_2780197	-	-	122560088	122562538	656	2	anti-sense_lncRNA	127	0.0877776	0.958788	-3.44929	0.1591	0.732661
chr2	TCONS_03419659	XLOC_1937295	-	-	131484097	131486295	251	2	lincRNA	57	0	0.429217	#NAME?	0.1593	0.732823
chr12	ENSMUST00000189625.1	ENSMUSG00000099759.1	-	RP23-152O2.3	20804381	20815779	1735	2	processed_transcript	158	0.722024	1.1637	-0.688604	0.1595	0.733164
chr10	TCONS_00600583	XLOC_441409	-	-	82616671	82617793	443	2	lincRNA	71	0.57267	1.35623	-1.24383	0.15955	0.733223
chr12	ENSMUST00000178129.1	ENSMUSG00000096751.3	-	Gm21971	102673017	102727333	2724	3	processed_transcript	205	1.30287	0.431265	1.59504	0.1599	0.734141
chr3	TCONS_03800225	XLOC_2081603	+	-	153077935	153146030	2641	2	lincRNA	132	5.7093	3.62816	0.654076	0.1614	0.736764
chr7	TCONS_05694267	XLOC_2801747	+	-	3717196	3797282	231	2	anti-sense_lncRNA	76	0	8.11116	#NAME?	0.16175	0.73707
chr16	ENSMUST00000181834.1	ENSMUSG00000097401.1	-	Gm26744	21843451	21845776	1731	2	lincRNA	135	0.765881	0.142292	2.42827	0.163	0.739531
chr2	ENSMUST00000150024.1	ENSMUSG00000085008.1	-	Dbhos	27144898	27162703	4020	7	antisense	152	0.861082	1.25333	-0.541545	0.16325	0.740088
chr2	TCONS_03716677	XLOC_1946496	-	-	145316473	145323994	7401	2	intronic_lncRNA	122	0.581738	0.142007	2.03441	0.16375	0.741122
chr5	TCONS_04776677	XLOC_2485492	+	-	127721227	127722461	324	2	lincRNA	62	0.497284	1.61699	-1.70117	0.165	0.743052
chr14	TCONS_01832027	XLOC_1005359	+	-	55326762	55336746	1316	2	lincRNA	122	0.680482	0.0298318	4.51163	0.1655	0.743747
chr9	ENSMUST00000183045.1	ENSMUSG00000097195.4	-	Snhg5	88521055	88521869	614	2	processed_transcript	95	1.75101	0	inf	0.1667	0.746191
chr10	TCONS_00592217	XLOC_384136	+	-	127465525	127468786	2987	2	intronic_lncRNA	87	1.56214	0.820073	0.929703	0.1675	0.747237
chr1	ENSMUST00000190804.1	ENSMUSG00000073627.7	+	C130036L24Rik	86359588	86362772	3185	1	processed_transcript	146	0.707535	1.11469	-0.655773	0.1682	0.748202
chr2	TCONS_03488103	XLOC_1900597	-	-	75466887	75557500	4328	4	lincRNA	155	1.4187	2.00205	-0.496909	0.1707	0.752878
chr8	TCONS_05780436	XLOC_3036527	+	-	56724342	56736606	605	3	lincRNA	70	0.151452	0.497131	-1.71477	0.17095	0.752907
chr13	TCONS_01601079	XLOC_942508	-	-	81825502	81839930	956	5	lincRNA	123	0.516539	1.0215	-0.983739	0.1722	0.754984
chr6	TCONS_04999387	XLOC_2652743	+	-	72783773	72786525	2547	2	intronic_lncRNA	142	0.957957	0.491626	0.962399	0.1725	0.755277
chr13	TCONS_01808222	XLOC_963218	-	-	112354709	112364732	1304	3	anti-sense_lncRNA	121	0.4098	1.14374	-1.48076	0.173	0.756128
chr9	ENSMUST00000181706.3	ENSMUSG00000097072.3	-	Foxl2os	98949781	98955299	3095	8	processed_transcript	312	0.823286	0.0644136	3.67596	0.17345	0.756558
chr19	ENSMUST00000190974.1	ENSMUSG00000099746.1	+	Ppnr	55841672	55845897	3525	2	sense_intronic	195	0.588825	0.287997	1.03179	0.1739	0.757319
chr5	ENSMUST00000124394.2	ENSMUSG00000099061.1	-	Gm28050	106557739	106574718	449	2	lincRNA	83	0.473116	0	inf	0.1743	0.758127
chr17	ENSMUST00000181397.1	ENSMUSG00000096975.1	-	Gm16386	22784798	22817741	1423	3	lincRNA	103	2.27525	1.49684	0.604104	0.1751	0.75937
chr4	ENSMUST00000144703.1	ENSMUSG00000085558.3	+	4930412C18Rik	9770679	9780707	2018	3	processed_transcript	110	0.646039	0.256536	1.33246	0.1752	0.759472
chr9	ENSMUST00000170938.1	ENSMUSG00000062470.9	+	Fbxl12os	20607816	20614999	431	2	antisense	72	0.721484	0	inf	0.1755	0.759806
chrX	ENSMUST00000127786.2	ENSMUSG00000086503.3	-	Xist	103460506	103483217	17769	7	lincRNA	308	67.0478	52.2862	0.358759	0.17555	0.75989
chr7	TCONS_05339900	XLOC_2898229	+	-	143628049	143629403	416	2	lincRNA	58	1.11534	0.40786	1.45134	0.1761	0.760674
chr1	TCONS_00482100	XLOC_131694	+	-	161035161	161038037	771	5	lincRNA	73	0.423939	0	inf	0.1764	0.760708
chr19	TCONS_03206241	XLOC_1685605	+	-	55219566	55227479	359	2	anti-sense_lncRNA	59	0	0.692204	#NAME?	0.1764	0.760708
chr7	TCONS_05342179	XLOC_2911656	-	-	24637212	24638116	248	2	anti-sense_lncRNA	82	0.784469	0	inf	0.1766	0.76104
chr11	TCONS_00913204	XLOC_617532	-	-	96136370	96141034	211	2	anti-sense_lncRNA	42	0.931361	0	inf	0.17705	0.76152
chr9	TCONS_06356568	XLOC_3239971	+	-	89066970	89075447	478	4	lincRNA	81	11.6641	18.2111	-0.64274	0.17705	0.76152
chr1	ENSMUST00000193450.1	ENSMUSG00000104238.1	+	RP23-285G23.2	4496551	4499378	2828	1	processed_transcript	165	1.85711	0.331335	2.4867	0.17725	0.76185
chr13	TCONS_01574259	XLOC_824232	+	-	32465445	32493368	736	4	lincRNA	79	0.0878256	1.05802	-3.59058	0.17735	0.762048
chr7	TCONS_05430256	XLOC_2980387	-	-	124702589	124708925	241	2	lincRNA	80	0	1.00546	#NAME?	0.1774	0.762098
chr11	TCONS_00939421	XLOC_608498	-	-	79871237	79872411	229	2	lincRNA	76	0	0.663983	#NAME?	0.17855	0.763591
chr19	TCONS_03181611	XLOC_1694192	-	-	11500302	11503040	764	2	anti-sense_lncRNA	57	0.0709306	0.503462	-2.8274	0.17855	0.763591
chr12	TCONS_01482213	XLOC_660797	+	-	28852127	28856017	3274	2	intronic_lncRNA	145	0.933525	0.382327	1.28788	0.1793	0.764123
chr9	ENSMUST00000182232.3	ENSMUSG00000097195.4	-	Snhg5	88521050	88522929	781	6	processed_transcript	107	0	0.952685	#NAME?	0.1804	0.765676
chr1	ENSMUST00000191885.1	ENSMUSG00000104206.1	-	RP23-445K23.7	194989062	194995345	322	2	lincRNA	66	1.18648	0.72807	0.704539	0.18115	0.766233
chr14	TCONS_01871803	XLOC_1096006	-	-	75273015	75279983	250	2	anti-sense_lncRNA	83	0	0.873379	#NAME?	0.18125	0.766296
GL456025.1	TCONS_00009271	XLOC_005611	+	-	37055	38515	529	3	lincRNA	121	0	0.549884	#NAME?	0.18305	0.767949
chr1	ENSMUST00000188329.1	ENSMUSG00000101414.1	+	Gm29101	91822515	91823985	1471	1	sense_intronic	101	1.71851	0.462961	1.89219	0.18355	0.768284
chr6	TCONS_05161873	XLOC_2689853	+	-	128438771	128442859	874	3	lincRNA	174	0.0585175	0.852007	-3.86393	0.1842	0.768783
chr8	ENSMUST00000182551.1	ENSMUSG00000098221.1	+	Gm27030	121654054	121654517	464	1	lincRNA	99	0.446073	1.08316	-1.2799	0.1844	0.768904
chr15	TCONS_02352558	XLOC_1267073	-	-	97337343	97348209	1396	4	intronic_lncRNA	104	2.08882	0.246911	3.08062	0.18525	0.769821
chr1	ENSMUST00000180962.1	ENSMUSG00000097113.3	+	Gm19705	136683629	136690802	408	3	lincRNA	89	0	0.526478	#NAME?	0.1854	0.770057
chr16	TCONS_02591765	XLOC_1289422	+	-	21794196	21808961	859	5	lincRNA	90	0.45648	0	inf	0.1856	0.770273
chr17	TCONS_02650678	XLOC_1469677	-	-	11971902	11976950	593	4	intronic_lncRNA	98	0.474775	0	inf	0.1856	0.770273
chr5	ENSMUST00000142871.1	ENSMUSG00000087611.1	-	4930458D05Rik	100840797	100847167	3055	2	processed_transcript	169	0.152597	0.80053	-2.39123	0.1863	0.770818
chr7	ENSMUST00000187848.1	ENSMUSG00000100094.1	+	1810008I18Rik	65803111	65806286	819	3	lincRNA	95	0.0853056	0.592952	-2.7972	0.1862	0.770818
chr6	ENSMUST00000141850.1	ENSMUSG00000086427.4	+	Hoxa11os	52245989	52249790	1065	3	processed_transcript	167	43.5676	72.811	-0.740901	0.18655	0.771079
chr17	ENSMUST00000188481.1	ENSMUSG00000073374.3	+	C030034I22Rik	69417402	69421632	4231	1	lincRNA	113	0.368504	0.614406	-0.737513	0.18685	0.771449
chr1	ENSMUST00000194600.1	ENSMUSG00000103291.1	+	RP24-92A2.1	106219314	106224265	4952	1	TEC	137	0.827726	0.3709	1.15812	0.18705	0.771478
chr16	TCONS_02404220	XLOC_1356239	-	-	29938865	29946493	243	2	lincRNA	50	2.11395	0.472224	2.16239	0.18705	0.771478
chr8	TCONS_05771490	XLOC_3168537	-	-	119659513	119664232	328	3	lincRNA	109	0.506017	0	inf	0.18765	0.772078
chr18	ENSMUST00000184678.1	ENSMUSG00000098702.1	+	1500015A07Rik	61726433	61735917	890	2	antisense	176	0.600392	0	inf	0.18805	0.772498
chr4	ENSMUST00000151374.1	ENSMUSG00000085241.3	-	Snhg3	132351934	132353633	426	3	processed_transcript	75	0.670753	1.09635	-0.708862	0.18845	0.772896
chr13	TCONS_01555662	XLOC_857357	+	-	78483805	78630800	231	2	lincRNA	48	1.01733	0	inf	0.19	0.774758
chr14	ENSMUST00000180465.3	ENSMUSG00000097284.3	+	4930480K23Rik	69732784	69745869	3326	5	lincRNA	120	1.11307	0.633237	0.81373	0.1903	0.775087
chr3	TCONS_03785712	XLOC_1999568	+	-	29897837	29905031	7084	2	lincRNA	154	1.58713	2.19769	-0.46957	0.1905	0.775295
chr6	TCONS_05010734	XLOC_2733417	-	-	50881071	50882384	384	3	lincRNA	72	1.76138	3.24136	-0.879892	0.19115	0.775898
chr1	TCONS_00072214	XLOC_157697	-	-	4368088	4369922	337	2	intronic_lncRNA	63	0.43106	0	inf	0.1918	0.776466
chr8	ENSMUST00000186214.1	ENSMUSG00000100510.2	-	AV026068	57304271	57305358	633	2	processed_transcript	94	0.927489	4.50341	-2.27962	0.1921	0.776982
chr11	ENSMUST00000143781.1	ENSMUSG00000085811.1	+	Cep112os2	108820333	108826942	4813	2	sense_intronic	310	1.29052	1.9811	-0.618343	0.19215	0.777089
chr13	ENSMUST00000038032.4	ENSMUSG00000038152.4	+	5033430I15Rik	45965253	45966508	729	2	lincRNA	146	1.19016	0.612369	0.958685	0.19265	0.77777
chr1	TCONS_00158941	XLOC_146834	+	-	183553450	183676644	285	3	lincRNA	81	0	1.02612	#NAME?	0.1928	0.77777
chr18	TCONS_02964537	XLOC_1581726	+	-	82856343	82858983	275	3	lincRNA	57	0	0.536068	#NAME?	0.19285	0.77777
chr10	ENSMUST00000181073.3	ENSMUSG00000097378.3	-	B230208H11Rik	12916648	12923100	1060	3	lincRNA	147	0.659791	0.183346	1.84744	0.1933	0.778463
chr19	ENSMUST00000181921.1	ENSMUSG00000097785.1	-	B230217O12Rik	57323385	57360775	1642	3	lincRNA	112	0.522138	0.846056	-0.696323	0.19415	0.778969
chr4	TCONS_04228461	XLOC_2369387	-	-	109403471	109403795	293	2	intronic_lncRNA	97	1.61246	0	inf	0.19385	0.778969
chr6	ENSMUST00000194970.1	ENSMUSG00000102946.1	-	RP23-56M2.5	4483475	4484197	723	1	TEC	109	0.341834	0.710298	-1.05513	0.19425	0.779023
chr8	ENSMUST00000181337.1	ENSMUSG00000097308.1	+	Gm6410	4678462	4688494	1105	2	lincRNA	101	1.7504	2.62668	-0.585553	0.19665	0.780874
chr1	ENSMUST00000141846.1	ENSMUSG00000086350.1	-	B230369F24Rik	178313328	178318549	2560	2	antisense	124	0.699511	1.0424	-0.575493	0.1969	0.780927
chr8	TCONS_05719293	XLOC_3055660	+	-	84894000	84900306	533	2	lincRNA	75	2.01881	0.882081	1.19452	0.1968	0.780927
chr2	ENSMUST00000125345.1	ENSMUSG00000073236.4	-	2500004C02Rik	153342515	153343221	402	2	processed_transcript	101	0	0.820795	#NAME?	0.19715	0.781063
chr5	ENSMUST00000133694.1	ENSMUSG00000085237.1	-	Gm15406	148948897	148996566	358	2	processed_transcript	118	0	1.18425	#NAME?	0.1982	0.782497
chr2	ENSMUST00000149667.3	ENSMUSG00000085385.3	-	9430008C03Rik	158355785	158361513	3896	4	processed_transcript	128	4.13334	2.70151	0.61354	0.19815	0.782497
chr16	TCONS_02600505	XLOC_1348200	-	-	19260272	19260899	400	2	lincRNA	110	0.42754	0	inf	0.1994	0.783359
chr18	TCONS_02889157	XLOC_1609722	-	-	35117463	35118784	1127	2	lincRNA	119	0.52408	0.00117463	8.80144	0.19925	0.783359
chr18	TCONS_02885903	XLOC_1589347	-	-	5600864	5610823	9910	2	intronic_lncRNA	159	8.34065	5.66583	0.557873	0.19955	0.783409
chr6	TCONS_05277675	XLOC_2683742	+	-	118802666	118809780	6354	2	intronic_lncRNA	187	1.17174	0.367695	1.67207	0.1996	0.783409
chr3	TCONS_03831765	XLOC_2081603	+	-	153077910	153146078	2327	3	lincRNA	132	2.10354	0.823858	1.35235	0.20125	0.784956
JH584265.1	TCONS_00028072	XLOC_017119	-	-	2132875	2136231	448	2	lincRNA	90	0.323573	0.889246	-1.45849	0.2015	0.785228
chr17	TCONS_02655844	XLOC_1494907	-	-	56551147	56553942	2344	2	lincRNA	180	0.680705	0.242965	1.48628	0.2017	0.78542
chr8	ENSMUST00000191614.1	ENSMUSG00000104292.1	+	RP24-111C16.1	108737593	108742800	5208	1	TEC	140	1.256	0.634355	0.985476	0.20205	0.785723
chr3	TCONS_03808793	XLOC_2134392	-	-	70797951	70807281	263	2	lincRNA	44	1.7079	0	inf	0.20225	0.785914
chr13	TCONS_01525614	XLOC_847439	+	-	63141943	63145392	252	2	intronic_lncRNA	80	1.81224	0	inf	0.2036	0.786672
chr7	TCONS_05562363	XLOC_2962122	-	-	96793402	96795598	484	2	intronic_lncRNA	85	0	0.461928	#NAME?	0.2041	0.786717
chrX	TCONS_06677421	XLOC_3470495	-	-	19141937	19168283	5531	4	lincRNA	107	3.00086	2.0307	0.563397	0.2047	0.787273
chr7	ENSMUST00000194646.1	ENSMUSG00000104420.1	+	RP24-142E6.5	36727177	36729562	2386	1	TEC	234	2.21758	0.906355	1.29084	0.20545	0.787617
chr7	TCONS_05375430	XLOC_2914078	-	-	27649505	27650898	767	2	lincRNA	122	0.987741	0.539123	0.873519	0.2067	0.788488
chr11	ENSMUST00000155883.1	ENSMUSG00000085531.1	+	Slc36a3os	55137044	55140193	520	2	antisense	104	0.125238	0.479533	-1.93695	0.2086	0.789299
chr11	ENSMUST00000152790.3	ENSMUSG00000087165.3	-	2010001A14Rik	57795499	57801417	714	4	processed_transcript	127	1.35788	0.635692	1.09496	0.20915	0.7895
chr18	TCONS_02988573	XLOC_1527090	+	-	4909198	4911989	310	2	lincRNA	72	0	0.598913	#NAME?	0.2115	0.791553
chr1	TCONS_00114776	XLOC_161683	-	-	9057929	9064610	276	2	intronic_lncRNA	63	1.01219	0	inf	0.213	0.792268
chr3	TCONS_03838081	XLOC_2134392	-	-	70773753	70807281	271	3	lincRNA	56	1.27414	0	inf	0.2128	0.792268
chr11	ENSMUST00000145489.1	ENSMUSG00000084896.1	-	Gm11632	98084457	98085424	674	2	processed_transcript	90	0.464966	0	inf	0.21415	0.793108
chr13	TCONS_01526117	XLOC_849817	+	-	67553346	67561220	254	3	lincRNA	74	0.756196	0	inf	0.2174	0.794436
chr14	ENSMUST00000186474.1	ENSMUSG00000100017.1	+	2410022M11Rik	56811953	56815597	3645	1	antisense	291	1.32072	1.79402	-0.441871	0.21795	0.794524
chr14	TCONS_02100321	XLOC_1044008	+	-	115042756	115051622	7696	3	lincRNA	160	0.192754	0.926983	-2.26578	0.21775	0.794524
chr8	TCONS_05717654	XLOC_3050435	+	-	77955658	78074085	1075	4	lincRNA	111	0.748988	0.409321	0.87171	0.21795	0.794524
chr18	TCONS_02883200	XLOC_1573365	+	-	71328165	71330398	1098	2	intronic_lncRNA	93	0.788782	0.218543	1.85171	0.2215	0.796104
chr6	TCONS_05276958	XLOC_2669009	+	-	98229372	98266351	2164	7	anti-sense_lncRNA	148	0.716905	0.147079	2.28519	0.22175	0.796104
chr4	ENSMUST00000143618.1	ENSMUSG00000086139.1	-	Gm11211	62723516	62727537	359	3	lincRNA	79	0.522236	0.137987	1.92017	0.2218	0.796197
chr3	TCONS_04136792	XLOC_2061216	+	-	123200945	123212234	7698	2	intronic_lncRNA	181	4.23468	1.73795	1.28486	0.2218	0.796197
chr6	TCONS_05277056	XLOC_2670904	+	-	101267315	101297061	10665	2	intronic_lncRNA	159	1.17936	0.629844	0.904935	0.22185	0.796318
chr11	TCONS_00940879	XLOC_617957	-	-	96993148	96997670	330	2	lincRNA	80	1.32271	0.337878	1.96893	0.22195	0.79636
chr13	TCONS_01537515	XLOC_911192	-	-	39182228	39198836	1171	2	lincRNA	108	0.526219	0.291968	0.849853	0.22225	0.79672
chr2	TCONS_03350964	XLOC_1837804	+	-	161109777	161112330	279	2	lincRNA	80	0.471614	0	inf	0.22285	0.797559
chr8	TCONS_05715203	XLOC_3036527	+	-	56724382	56736519	265	3	lincRNA	54	0	0.598399	#NAME?	0.22345	0.798009
chr3	TCONS_03830893	XLOC_2074263	+	-	142750580	142757150	1965	2	lincRNA	84	0.423904	4.55556	-3.42582	0.2235	0.798084
chr6	ENSMUST00000063376.5	ENSMUSG00000051844.9	+	B230319C09Rik	83441755	83448322	1689	3	processed_transcript	134	1.97298	0.716898	1.46054	0.2246	0.798922
chr5	TCONS_04571804	XLOC_2493602	+	-	140406931	140410583	478	2	lincRNA	113	3.58274	0.00114388	11.6129	0.2253	0.799708
chr4	ENSMUST00000130866.1	ENSMUSG00000044730.11	+	9930104L06Rik	124943131	124943864	546	2	processed_transcript	91	0.531199	0	inf	0.22605	0.799905
chr11	ENSMUST00000146868.1	ENSMUSG00000086015.1	+	4833417C18Rik	95858865	95861044	1269	2	processed_transcript	96	0.717328	0.428189	0.744386	0.22615	0.799915
chr1	TCONS_00504374	XLOC_290374	-	-	194959066	194959842	613	2	anti-sense_lncRNA	119	0.125529	0.686806	-2.45188	0.22625	0.800022
chr10	ENSMUST00000174141.3	ENSMUSG00000092384.3	-	Gm4189	127289696	127290724	418	2	processed_transcript	87	0.588018	0	inf	0.22655	0.800163
chr1	TCONS_00058549	XLOC_082877	+	-	88652853	88657961	444	2	lincRNA	82	0.549223	0.089675	2.61462	0.22685	0.800246
chr11	ENSMUST00000154798.3	ENSMUSG00000086283.3	-	2810433D01Rik	102619796	102624416	1045	4	lincRNA	132	0.799592	1.26499	-0.661786	0.22795	0.800657
chr14	TCONS_01865793	XLOC_1055190	-	-	13519818	13562861	251	2	intronic_lncRNA	61	0.699098	0	inf	0.22785	0.800657
chr3	TCONS_03814597	XLOC_2168108	-	-	123506206	123508503	2049	2	anti-sense_lncRNA	157	4.93181	7.55362	-0.61505	0.22745	0.800657
chr6	TCONS_05002983	XLOC_2679696	+	-	112698074	112698403	216	2	lincRNA	53	1.45429	0	inf	0.22755	0.800657
chr9	TCONS_06127205	XLOC_3227586	+	-	69910944	69912638	1107	2	lincRNA	80	0.108339	0.543058	-2.32555	0.228	0.800657
chr17	TCONS_02659064	XLOC_1512852	-	-	83212230	83214727	2008	2	lincRNA	155	0.384476	0.60227	-0.647517	0.2296	0.801603
chr3	TCONS_03812381	XLOC_2155771	-	-	103955830	103957402	1473	2	intronic_lncRNA	135	1.53148	0.924405	0.728334	0.2301	0.802132
chr14	ENSMUST00000144926.1	ENSMUSG00000085615.2	-	A330035P11Rik	122103430	122106953	3074	3	processed_transcript	108	0.489867	0.235156	1.05877	0.23075	0.80249
chr11	ENSMUST00000145570.3	ENSMUSG00000056032.8	+	BC018473	116752349	116755842	1136	4	antisense	128	1.65719	0.608137	1.44627	0.2315	0.802771
chr3	TCONS_04142131	XLOC_1999568	+	-	29890910	29911492	5927	4	lincRNA	181	0.79511	1.2906	-0.69882	0.2321	0.803135
chr11	TCONS_00959096	XLOC_539506	+	-	95869893	95874737	338	2	anti-sense_lncRNA	95	0	0.483427	#NAME?	0.2323	0.803209
chr2	TCONS_03716854	XLOC_1952619	-	-	153341516	153345764	1996	2	lincRNA	168	1.03538	1.62396	-0.649362	0.2324	0.803245
chr8	TCONS_05747447	XLOC_3013104	+	-	19681954	19687880	812	2	lincRNA	58	0.687931	3.00868	-2.1288	0.23255	0.803245
chr11	ENSMUST00000134427.1	ENSMUSG00000085586.1	-	Gm11613	97644184	97660367	1971	4	processed_transcript	151	1.86497	1.24848	0.578985	0.23315	0.803929
chr6	TCONS_05267231	XLOC_2784822	-	-	128943675	128975019	1084	3	anti-sense_lncRNA	115	0.064325	0.875417	-3.76652	0.2333	0.804138
chr2	TCONS_03403120	XLOC_1866665	-	-	22874035	22893367	298	2	anti-sense_lncRNA	69	0	0.447734	#NAME?	0.2336	0.804372
chr1	ENSMUST00000186885.1	ENSMUSG00000099375.1	-	Gm28187	101892958	101895091	2134	1	lincRNA	144	1.86687	1.32862	0.490687	0.23505	0.805289
chr12	ENSMUST00000181693.1	ENSMUSG00000097758.1	-	Dio3os	110275384	110278068	1281	4	lincRNA	125	0.045159	0.534731	-3.56573	0.23585	0.805588
chr9	ENSMUST00000181296.1	ENSMUSG00000074415.6	+	2610203C20Rik	41588494	41592737	4244	1	processed_transcript	125	8.80526	6.33556	0.474893	0.2358	0.805588
chr11	TCONS_00892249	XLOC_526626	+	-	69452384	69454692	1894	2	anti-sense_lncRNA	131	0.398561	0.841361	-1.07792	0.2357	0.805588
chr7	TCONS_05558275	XLOC_2949373	-	-	78657660	78658104	317	2	lincRNA	76	2.56315	1.14349	1.16448	0.2363	0.805588
chr17	ENSMUST00000195386.1	ENSMUSG00000103075.1	+	RP23-25M19.2	88533027	88533207	181	1	TEC	38	0	3.00296	#NAME?	0.237	0.805785
chr13	TCONS_01553768	XLOC_844897	+	-	59946600	59975147	305	2	lincRNA	101	0	0.63255	#NAME?	0.2374	0.806112
chr5	TCONS_04935458	XLOC_2476707	+	-	115489458	115490830	578	2	anti-sense_lncRNA	70	3.56421	1.39108	1.35737	0.238	0.8066
chr7	TCONS_05346289	XLOC_2935824	-	-	59969764	59975949	3178	4	lincRNA	95	1.57755	0.0191412	6.36486	0.23855	0.806861
chr4	TCONS_04251933	XLOC_2275088	+	-	118547193	118548352	498	3	lincRNA	102	0.0629616	0.836223	-3.73134	0.2406	0.808188
chr8	TCONS_05716143	XLOC_3044588	+	-	69475029	69475656	472	2	lincRNA	61	0.66822	1.29215	-0.951374	0.24055	0.808188
chr4	ENSMUST00000149084.1	ENSMUSG00000086150.1	-	Bach2os	32565639	32571708	234	2	antisense	78	0.477727	0	inf	0.2411	0.808385
chr16	TCONS_02599454	XLOC_1337323	+	-	96504399	96510206	5706	2	intronic_lncRNA	170	3.23107	1.08664	1.57214	0.24115	0.808444
chr15	TCONS_02200707	XLOC_1153018	+	-	32778857	32795934	1435	3	lincRNA	144	0.773798	1.28299	-0.729477	0.2414	0.808597
chr6	ENSMUST00000139444.3	ENSMUSG00000087380.3	+	2210408F21Rik	31220405	31337385	461	4	processed_transcript	129	0.680863	0	inf	0.24155	0.808716
chr17	ENSMUST00000163245.1	ENSMUSG00000092412.1	+	Gm20507	33630759	33645705	2860	10	processed_transcript	701	0.845306	0.458081	0.883872	0.24305	0.8092
chr2	TCONS_03363362	XLOC_1926765	-	-	115773540	115776614	214	2	intronic_lncRNA	49	0.767423	0	inf	0.2431	0.8092
chr11	TCONS_00897835	XLOC_547342	+	-	108100243	108112645	5736	2	intronic_lncRNA	172	0.599762	0.282937	1.08391	0.2446	0.809705
chr1	ENSMUST00000195813.1	ENSMUSG00000103056.1	-	RP24-275B23.1	186112181	186112373	193	1	TEC	34	1.5196	0	inf	0.24575	0.809768
chr1	ENSMUST00000193209.1	ENSMUSG00000103156.1	-	RP23-201I6.6	180763497	180768656	600	2	lincRNA	138	0.053244	0.765721	-3.84613	0.24615	0.809768
chr1	TCONS_00482094	XLOC_131694	+	-	161035161	161038037	882	4	lincRNA	73	0.0635854	4.64018	-6.18934	0.24525	0.809768
chr10	TCONS_00628929	XLOC_397842	-	-	19263114	19283526	1064	2	lincRNA	103	0.0245991	0.631088	-4.68116	0.24605	0.809768
chr2	TCONS_03512172	XLOC_1971768	-	-	180395956	180443813	827	4	lincRNA	94	0.0339202	0.696355	-4.35961	0.24605	0.809768
chr6	TCONS_05117009	XLOC_2755969	-	-	86472640	86481881	1478	2	lincRNA	110	0.341887	0.724177	-1.08282	0.24585	0.809768
chr9	TCONS_06106650	XLOC_3290717	-	-	41154508	41155054	220	2	intronic_lncRNA	51	3.36095	0	inf	0.2457	0.809768
chr16	ENSMUST00000141172.1	ENSMUSG00000086550.1	+	Pla2g10os	13729836	13737580	174	2	antisense	58	30.5546	0	inf	0.24745	0.809832
chr19	TCONS_03262789	XLOC_1690077	-	-	5038055	5038593	359	2	lincRNA	95	2.00723	3.47009	-0.789762	0.2472	0.809832
chr4	TCONS_04228297	XLOC_2368506	-	-	107634556	107643259	1893	2	anti-sense_lncRNA	114	0.434686	0.0575789	2.91636	0.24715	0.809832
chr8	TCONS_05738337	XLOC_3135565	-	-	71162163	71206910	6483	4	lincRNA	110	1.40066	9.63e-05	13.8278	0.2471	0.809832
chr6	TCONS_04972003	XLOC_2689853	+	-	128438806	128489103	977	3	anti-sense_lncRNA	174	0.603066	1.11e-05	15.7334	0.24845	0.809873
chr7	TCONS_05511695	XLOC_2823448	+	-	39716922	39765108	461	2	lincRNA	75	0.0817666	0.756616	-3.20998	0.2483	0.809873
chr5	TCONS_04560598	XLOC_2436007	+	-	54376959	54378959	1471	3	lincRNA	90	0.712659	0.0171395	5.37781	0.2489	0.809953
chr18	ENSMUST00000179771.1	ENSMUSG00000095438.1	-	Gm21747	10781723	10785883	395	2	antisense	67	0.206026	0.450926	-1.13006	0.2492	0.810154
chr13	ENSMUST00000143260.1	ENSMUSG00000074863.4	-	Gm5665	62699406	62726689	2509	5	lincRNA	427	0.675507	0.448163	0.591947	0.2493	0.810266
chr17	TCONS_02751634	XLOC_1413404	+	-	15631768	15634096	405	3	lincRNA	69	0.10426	0.858752	-3.04206	0.24945	0.810354
chr8	ENSMUST00000186531.1	ENSMUSG00000099881.1	+	2810013P06Rik	123042466	123044602	2137	1	sense_intronic	132	5.00647	6.35176	-0.343362	0.25005	0.810903
chr5	TCONS_04641876	XLOC_2470873	+	-	107055133	107078001	1061	2	lincRNA	137	0.933463	7.12e-06	17.0006	0.25045	0.811153
chr3	TCONS_03837493	XLOC_2129048	-	-	63164651	63165780	760	2	lincRNA	105	0.604943	0.0390899	3.95193	0.25105	0.811503
chr3	ENSMUST00000194488.1	ENSMUSG00000103170.1	+	RP24-568B16.3	52198248	52200489	1934	2	lincRNA	101	0.468537	0.276323	0.76181	0.25145	0.811735
chr2	TCONS_03311483	XLOC_1859014	-	-	11331978	11334688	2297	2	lincRNA	91	0.753542	2.79e-05	14.7219	0.2527	0.812539
chrX	ENSMUST00000181020.4	ENSMUSG00000097571.4	+	Jpx	103493558	103506425	3802	3	lincRNA	114	0.760688	0.441505	0.784876	0.25475	0.813369
chr17	ENSMUST00000190080.2	ENSMUSG00000064043.9	+	Trerf1	47140942	47361958	7045	19	processed_transcript	1130	0.805389	0.567927	0.503982	0.25515	0.813411
chr15	TCONS_02120083	XLOC_1136313	+	-	7442296	7446261	920	3	lincRNA	93	0.555325	0.303095	0.87356	0.25625	0.81419
chr4	ENSMUST00000156790.3	ENSMUSG00000059027.10	-	9630013D21Rik	109651529	109657827	3096	3	processed_transcript	127	0.268885	0.532929	-0.986958	0.25635	0.814242
chr9	ENSMUST00000184319.1	ENSMUSG00000098332.2	+	5031420N21Rik	73039730	73042368	2639	1	processed_transcript	102	1.69293	2.49025	-0.556765	0.2567	0.814242
chr12	TCONS_01226889	XLOC_656506	+	-	21417886	21419691	1103	4	lincRNA	103	1.71273	0.871621	0.974522	0.25715	0.814278
chr6	TCONS_04974182	XLOC_2701127	+	-	147694937	147702280	613	3	lincRNA	129	0.453695	0.914913	-1.01191	0.2571	0.814278
chr9	TCONS_06380765	XLOC_3331047	-	-	98950136	98955060	1616	8	lincRNA	263	0.0944404	0.726528	-2.94354	0.25725	0.81436
chr7	ENSMUST00000194416.1	ENSMUSG00000103882.1	+	RP24-142E6.3	36710174	36711333	1160	1	TEC	96	2.86781	0.863175	1.73222	0.2594	0.815506
chr6	ENSMUST00000159568.4	ENSMUSG00000090063.4	-	Dlx6os1	6820543	6869531	4248	2	antisense	93	0.490187	0.126681	1.95213	0.25985	0.81578
chr11	ENSMUST00000132007.1	ENSMUSG00000073145.6	-	Gm12000	11695133	11696439	629	2	antisense	182	1.38585	0.0511424	4.76011	0.26	0.815816
chr6	TCONS_05104654	XLOC_2719962	-	-	31107080	31113473	4892	2	lincRNA	164	3.4887	2.14898	0.699034	0.26015	0.815816
chr13	TCONS_01530565	XLOC_876473	+	-	107876724	107879613	2822	2	intronic_lncRNA	112	0.9648	0.3985	1.27565	0.26055	0.816191
chr2	ENSMUST00000126679.3	ENSMUSG00000087362.3	-	Gm13710	84500760	84506873	818	3	lincRNA	116	0.276251	0.600774	-1.12084	0.2608	0.816226
chr1	ENSMUST00000180837.1	ENSMUSG00000097648.1	-	9330185C12Rik	113891385	113964134	1009	3	lincRNA	110	0.57177	0.0808842	2.8215	0.26105	0.816336
chr2	ENSMUST00000144661.1	ENSMUSG00000087594.1	+	BC039771	145675367	145714989	2753	2	processed_transcript	163	0.348049	0.554208	-0.671139	0.2616	0.816833
chr12	ENSMUST00000186463.2	ENSMUSG00000071265.5	+	1700086L19Rik	74284281	74295931	795	4	lincRNA	174	0.371873	0.661112	-0.830084	0.2617	0.816833
chr2	ENSMUST00000133808.1	ENSMUSG00000087679.2	-	C330006A16Rik	26136814	26140521	2483	2	lincRNA	172	2.49699	0.00710503	8.45713	0.26235	0.816891
chr7	TCONS_05655911	XLOC_2854207	+	-	81525046	81531749	2854	4	lincRNA	132	1.19068	0.236029	2.33475	0.26285	0.817111
chr8	TCONS_05871674	XLOC_3165061	-	-	114698691	114700397	1181	2	intronic_lncRNA	100	0.0481583	0.602013	-3.64394	0.264	0.817629
chrX	TCONS_06401641	XLOC_3381731	+	-	50537426	50549876	352	2	lincRNA	116	1.46412	0.726892	1.01022	0.26565	0.818997
chr2	ENSMUST00000146553.3	ENSMUSG00000086454.3	+	4930500J02Rik	104559163	104568056	770	3	processed_transcript	87	0.23799	0.644463	-1.4372	0.26615	0.819568
chr17	TCONS_02647994	XLOC_1455567	+	-	83268625	83270248	741	2	lincRNA	120	0.600405	0.0892589	2.74987	0.2665	0.819983
chr1	ENSMUST00000192025.1	ENSMUSG00000102523.1	+	RP23-288J11.1	194650319	194652174	1856	1	TEC	106	1.27132	0.381426	1.73686	0.26795	0.821634
chr4	ENSMUST00000177702.1	ENSMUSG00000085933.2	-	Tmem61	106499048	106503105	561	2	lincRNA	187	0.0553429	0.466986	-3.07691	0.26855	0.822073
chr2	ENSMUST00000154065.1	ENSMUSG00000087129.1	-	Gm16316	163685004	163692279	3393	2	antisense	123	0.745658	0.293099	1.34713	0.2693	0.822715
chr14	ENSMUST00000160117.1	ENSMUSG00000089707.1	-	Slain1os	103692983	103699442	3101	3	antisense	110	0.528755	0.187556	1.49527	0.2695	0.822768
chr13	TCONS_01784941	XLOC_964754	-	-	114773240	114788690	3185	3	lincRNA	166	0.941472	0.336253	1.48537	0.2714	0.823891
chr18	TCONS_02896312	XLOC_1643945	-	-	83635864	83637925	1790	2	lincRNA	145	0.445282	0.977154	-1.13387	0.2721	0.824448
chr3	TCONS_03840499	XLOC_2154164	-	-	101642578	101650776	774	3	lincRNA	84	0.461542	0.139178	1.72953	0.2721	0.824448
chr15	ENSMUST00000159412.3	ENSMUSG00000087331.4	-	1810021B22Rik	89071198	89075211	430	3	processed_transcript	117	0.749495	0.192472	1.96127	0.27265	0.824952
chr15	TCONS_02152093	XLOC_1194856	+	-	93706319	93741854	3008	6	lincRNA	121	0.785223	1.22257	-0.638749	0.27275	0.825104
chr10	TCONS_00596643	XLOC_411886	-	-	39167326	39172534	2372	2	lincRNA	154	0.384935	0.571372	-0.569816	0.27315	0.825481
chr14	TCONS_01862310	XLOC_1035034	+	-	102229267	102235097	282	2	lincRNA	58	1.46007	0.266318	2.45481	0.27565	0.827126
chr18	TCONS_02899081	XLOC_1537934	+	-	21580721	21628759	3756	3	anti-sense_lncRNA	117	0.795122	0.282324	1.49382	0.27595	0.827323
chr2	TCONS_03332911	XLOC_1971456	-	-	179834660	179838512	1257	3	intronic_lncRNA	126	0.0928546	0.478188	-2.36453	0.27665	0.827792
chr8	TCONS_05968829	XLOC_3074309	+	-	110760431	110780816	548	4	intronic_lncRNA	106	0.0652562	0.73371	-3.49102	0.2769	0.828164
chr7	TCONS_05351416	XLOC_2958002	-	-	90123071	90130163	2254	2	lincRNA	120	0.639089	0.989969	-0.631366	0.2775	0.828781
chr5	ENSMUST00000181620.1	ENSMUSG00000097392.1	+	D930016D06Rik	104525735	104554211	3809	4	lincRNA	149	2.08219	1.43374	0.538316	0.27795	0.829198
chr11	TCONS_01176921	XLOC_501618	+	-	33741125	33754920	216	2	intronic_lncRNA	51	75.8866	162.379	-1.09745	0.2779	0.829198
chr3	ENSMUST00000090779.3	ENSMUSG00000070392.4	+	Gm20634	96245554	96248509	2956	1	processed_transcript	278	0.13189	0.52054	-1.98068	0.28095	0.831059
chr19	ENSMUST00000129953.1	ENSMUSG00000087579.3	-	1500017E21Rik	36619435	36626004	2227	3	processed_transcript	118	1.15509	1.76925	-0.615133	0.28095	0.831059
chr4	TCONS_04183599	XLOC_2275837	+	-	119658539	119663610	2036	6	anti-sense_lncRNA	173	1.30629	0.438871	1.5736	0.2819	0.83235
chr3	ENSMUST00000174217.1	ENSMUSG00000092522.1	-	Gm20389	154708658	154711343	1006	2	antisense	76	0.0527458	0.649534	-3.62228	0.28265	0.8329
chr7	TCONS_05343406	XLOC_2915639	-	-	29971276	29983892	567	2	lincRNA	94	0.945107	0.476101	0.98921	0.28305	0.833012
chr2	ENSMUST00000191894.1	ENSMUSG00000102553.1	-	RP23-334M9.3	14016086	14020049	3964	1	TEC	99	1.17934	0.878811	0.424349	0.2834	0.833149
chr18	ENSMUST00000144078.3	ENSMUSG00000046415.7	-	B430212C06Rik	67321209	67327971	2589	4	processed_transcript	146	0.439002	0.646131	-0.557599	0.28345	0.833149
chr13	TCONS_01529695	XLOC_870804	+	-	98994271	98997465	887	2	lincRNA	120	0.928214	0.095465	3.28141	0.28325	0.833149
chr5	TCONS_04555930	XLOC_2415516	+	-	23820915	23823684	2605	2	lincRNA	116	1.42768	1.90998	-0.419884	0.28335	0.833149
chr10	ENSMUST00000150782.1	ENSMUSG00000085779.1	+	Atcayos	81194691	81210877	3057	2	antisense	137	0.719193	0.403373	0.834265	0.2838	0.833262
chr13	TCONS_01529530	XLOC_869892	+	-	97559956	97565154	1546	2	lincRNA	96	0.782706	0.429593	0.865499	0.28455	0.833758
chr7	ENSMUST00000182578.1	ENSMUSG00000074024.5	-	4632427E13Rik	92737637	92741468	3832	1	antisense	143	1.26332	0.00742114	7.41136	0.2883	0.836867
chr2	ENSMUST00000180841.1	ENSMUSG00000097345.1	-	AA543186	25327450	25332571	1696	2	lincRNA	119	0.57661	0.844577	-0.550633	0.28865	0.83717
chr2	ENSMUST00000195253.1	ENSMUSG00000103885.1	+	RP23-446D4.12	14707665	14710338	2674	1	TEC	141	2.87601	1.74228	0.723095	0.29025	0.838029
chr13	ENSMUST00000186134.1	ENSMUSG00000100071.1	+	Gm28707	42049334	42050287	558	2	lincRNA	96	0.402343	0.795522	-0.983475	0.29085	0.83834
chr12	TCONS_01239182	XLOC_716059	+	-	109721383	109723116	1196	2	lincRNA	117	0.776042	0.503487	0.624181	0.2911	0.838452
chr9	TCONS_06342510	XLOC_3226907	+	-	68673323	68678801	5233	2	intronic_lncRNA	131	1.89271	1.10671	0.774177	0.2916	0.838599
chr15	TCONS_02145209	XLOC_1134893	+	-	5587687	5594953	356	2	lincRNA	55	1.01467	0.424332	1.25775	0.29185	0.838684
chr12	TCONS_01249384	XLOC_774915	-	-	80942385	80945340	1350	3	lincRNA	101	0.550645	0.341224	0.690405	0.29205	0.838869
chr7	TCONS_05329184	XLOC_2848883	+	-	73654585	73657873	2160	2	lincRNA	152	0.6528	0.444402	0.554775	0.29295	0.839818
chr15	TCONS_02163540	XLOC_1134541	+	-	5423185	5458678	397	2	lincRNA	132	1.12814	0.563268	1.00205	0.2931	0.839835
chr6	ENSMUST00000185414.1	ENSMUSG00000100164.1	-	2610306M01Rik	86848399	86849440	1042	1	lincRNA	127	5.64445	4.27533	0.400799	0.29615	0.841366
chr1	TCONS_00096761	XLOC_288078	-	-	191986691	191990138	481	2	anti-sense_lncRNA	85	0.294532	1.27429	-2.11319	0.2956	0.841366
chr17	TCONS_02845555	XLOC_1513072	-	-	83555558	83564937	1777	6	lincRNA	118	0.819456	0.405669	1.01436	0.29605	0.841366
chrX	TCONS_06442996	XLOC_3552553	-	-	152325138	152327451	2188	2	lincRNA	92	0.580418	0.367683	0.658628	0.29535	0.841366
chr11	TCONS_00919725	XLOC_487071	+	-	12047535	12048150	406	2	lincRNA	71	0.651039	6.91e-06	16.5244	0.29845	0.842915
chr3	TCONS_03822571	XLOC_2007679	+	-	41430420	41483853	643	3	lincRNA	110	0.49326	0.0990218	2.31653	0.29925	0.843682
chr15	ENSMUST00000100370.1	ENSMUSG00000075511.4	-	1700001L05Rik	83357560	83367277	2270	4	lincRNA	117	1.40607	0.54031	1.37981	0.3001	0.84433
chr4	ENSMUST00000126380.2	ENSMUSG00000086290.4	+	Snhg12	132308693	132310759	890	3	lincRNA	94	7.80315	4.05766	0.943409	0.30175	0.845384
chr1	ENSMUST00000194317.1	ENSMUSG00000102930.1	-	RP23-328J8.2	36913601	36916539	2413	2	sense_intronic	130	1.71929	0.659166	1.3831	0.30365	0.846538
chr18	ENSMUST00000067450.2	ENSMUSG00000041789.7	-	2700046A07Rik	62751674	62756315	2101	3	lincRNA	108	1.05045	1.62413	-0.628659	0.3032	0.846538
chr11	ENSMUST00000143673.1	ENSMUSG00000087107.3	+	AI662270	83223576	83226604	1428	4	lincRNA	114	9.34415	11.5807	-0.309583	0.3045	0.846902
chr17	TCONS_02756007	XLOC_1424703	+	-	36121614	36139318	1512	2	anti-sense_lncRNA	202	0.159682	0.575988	-1.85084	0.30575	0.847568
chr17	ENSMUST00000105311.3	ENSMUSG00000072761.6	+	Gm6712	17316078	17319511	447	4	lincRNA	148	1.09107	0.194135	2.49062	0.3062	0.84798
chr3	ENSMUST00000195290.1	ENSMUSG00000103738.1	-	RP24-120B18.2	30501719	30503813	2095	1	TEC	133	5.637	2.32134	1.27997	0.308	0.848729
chr5	ENSMUST00000140646.1	ENSMUSG00000086291.1	-	Gm15513	34211810	34213802	1569	2	sense_intronic	125	0.641248	0.318307	1.01047	0.30785	0.848729
chr6	TCONS_05055648	XLOC_2756997	-	-	88187753	88191659	2299	3	lincRNA	137	1.44571	1.06847	0.436229	0.3079	0.848729
chr2	ENSMUST00000132070.1	ENSMUSG00000086141.3	-	9030622O22Rik	147972830	148038270	559	5	lincRNA	114	0.109207	0.746209	-2.77251	0.31025	0.8503
chr1	ENSMUST00000194249.1	ENSMUSG00000103159.1	-	RP23-328J8.3	36922797	36926348	3552	1	TEC	132	1.18248	0.473985	1.3189	0.31165	0.850979
chr2	TCONS_03382183	XLOC_1778188	+	-	75138694	75173167	1710	3	lincRNA	88	0.757719	1.55938	-1.04123	0.31335	0.852704
chr16	TCONS_02629693	XLOC_1365426	-	-	45249549	45257844	417	3	anti-sense_lncRNA	77	0.0865716	1.1158	-3.68804	0.31355	0.852817
chr3	ENSMUST00000192263.1	ENSMUSG00000103428.1	+	RP23-275B16.1	73066316	73194812	428	2	lincRNA	48	2.24449	0.685402	1.71137	0.3146	0.853898
chr7	TCONS_05327510	XLOC_2841751	+	-	63897979	63902334	3661	2	intronic_lncRNA	227	0.747234	0.249953	1.57991	0.31485	0.854061
chr8	TCONS_05766234	XLOC_3128521	-	-	61115676	61132585	2777	3	anti-sense_lncRNA	122	0.6039	0.084323	2.84031	0.3153	0.854462
chr3	ENSMUST00000194534.1	ENSMUSG00000104339.1	-	RP23-380F8.2	52057285	52064244	6960	1	TEC	126	0.991774	0.634015	0.645495	0.3154	0.854593
chrX	ENSMUST00000143129.1	ENSMUSG00000073274.4	-	Gm14636	19156981	19167232	2279	3	processed_transcript	113	1.80579	0.881335	1.03487	0.31565	0.854732
chr11	ENSMUST00000149940.1	ENSMUSG00000085148.1	+	Mir22hg	75461539	75466676	1752	3	processed_transcript	122	4.21332	5.66915	-0.428173	0.31635	0.855032
chr8	ENSMUST00000181638.1	ENSMUSG00000097910.1	+	5033428I22Rik	57332118	57340682	2040	5	lincRNA	156	0.667013	1.34673	-1.01367	0.3166	0.855128
chr16	ENSMUST00000180923.1	ENSMUSG00000097318.1	-	1700007L15Rik	33379855	33380727	737	2	lincRNA	104	2.29057	1.41104	0.698943	0.31815	0.856202
chr2	ENSMUST00000193601.1	ENSMUSG00000104034.1	+	RP23-446D4.7	14673404	14674812	1409	1	TEC	112	5.05335	3.10065	0.70467	0.31905	0.85661
chr6	ENSMUST00000188135.1	ENSMUSG00000101655.1	-	2310040G24Rik	86483376	86488204	527	2	lincRNA	113	0.66401	0.153006	2.11762	0.31975	0.856998
chr17	TCONS_02659704	XLOC_1515533	-	-	87455010	87459463	1210	3	lincRNA	114	0.452395	0.223351	1.01827	0.3199	0.856998
chr2	TCONS_03512161	XLOC_1971758	-	-	180380818	180383625	948	4	lincRNA	149	0.987998	0.474014	1.05958	0.3202	0.857016
chr14	ENSMUST00000192676.1	ENSMUSG00000102171.1	+	RP23-117H6.2	47737339	47739894	2556	1	TEC	185	1.897	1.45079	0.386884	0.32035	0.857186
chr2	TCONS_03342483	XLOC_1788681	+	-	91070463	91071579	558	2	lincRNA	85	0.373785	0.735285	-0.976094	0.3204	0.857204
chr16	ENSMUST00000195541.1	ENSMUSG00000103049.1	+	RP24-252G15.3	77616311	77618334	2024	1	TEC	92	5.64701	3.17593	0.83031	0.32105	0.857472
chr12	ENSMUST00000180988.1	ENSMUSG00000097832.1	-	Gm26912	110842276	110845216	1483	2	lincRNA	111	0.481661	0.713342	-0.566577	0.3216	0.857811
chr5	ENSMUST00000180951.1	ENSMUSG00000097287.1	+	D130017N08Rik	143758325	143766974	3711	3	lincRNA	156	0.78682	0.417128	0.915544	0.32195	0.857987
chr7	TCONS_05484320	XLOC_2942481	-	-	69488321	69491266	1332	2	lincRNA	120	0.192432	0.564702	-1.55314	0.3233	0.858533
chr2	TCONS_03291504	XLOC_1767819	+	-	58629538	58633307	717	2	intronic_lncRNA	175	0.526989	0.253705	1.05462	0.32345	0.85854
chr2	TCONS_03332579	XLOC_1969254	-	-	177172180	177173471	897	2	lincRNA	184	0.798158	0.501297	0.671009	0.32485	0.859627
chr12	TCONS_01273383	XLOC_790744	-	-	104843342	104844253	856	2	intronic_lncRNA	79	0.638158	0.0332407	4.26289	0.32555	0.860054
chr2	TCONS_03367988	XLOC_1960477	-	-	164533649	164549332	1213	6	lincRNA	120	0.200228	0.584896	-1.54654	0.3267	0.860954
chr6	ENSMUST00000136110.1	ENSMUSG00000073155.8	+	1810058I24Rik	35252732	35262022	1232	3	lincRNA	102	3.12406	4.88388	-0.644606	0.3295	0.863309
chr2	ENSMUST00000150154.1	ENSMUSG00000085633.1	-	Bloc1s6os	122733290	122738362	696	2	antisense	103	0.355357	0.617364	-0.79685	0.33105	0.863929
chr17	TCONS_02636112	XLOC_1404503	+	-	3291274	3309168	1392	3	lincRNA	132	0.609705	0.402213	0.600152	0.33125	0.864216
chr17	TCONS_02656560	XLOC_1499484	-	-	63275318	63280653	5301	2	intronic_lncRNA	122	1.75525	1.12607	0.640376	0.3322	0.864763
chr2	TCONS_03364728	XLOC_1935189	-	-	128300588	128429935	1320	4	lincRNA	111	0.185785	0.558521	-1.58798	0.3327	0.865246
chr7	TCONS_05348815	XLOC_2945666	-	-	73202136	73238659	1410	4	lincRNA	121	0.490703	0.164181	1.57956	0.3342	0.865757
chr15	TCONS_02273210	XLOC_1222414	-	-	35204972	35295860	2042	3	lincRNA	93	0.625346	0.357019	0.808655	0.33505	0.866575
chr4	TCONS_04170532	XLOC_2204868	+	-	11123357	11126645	1334	2	lincRNA	168	0.434815	0.708691	-0.704754	0.33505	0.866575
chr16	ENSMUST00000194553.1	ENSMUSG00000090386.5	+	Mir99ahg	77593828	77596074	2247	1	processed_transcript	178	6.22586	3.80815	0.709182	0.33595	0.867044
chr2	ENSMUST00000146110.1	ENSMUSG00000063751.6	-	Gm13939	109902396	109913319	1349	5	processed_transcript	94	0.483781	0.720823	-0.575291	0.33635	0.867375
chr2	ENSMUST00000151229.1	ENSMUSG00000085201.1	+	Nr6a1os	38823341	38852370	525	3	antisense	83	2.88403	1.19951	1.26564	0.33725	0.867858
chr5	TCONS_04618474	XLOC_2567064	-	-	104803335	104805282	277	3	lincRNA	69	3.38987	8.4445	-1.31678	0.33745	0.868041
chr15	TCONS_02122567	XLOC_1154553	+	-	36376125	36377204	636	2	lincRNA	109	0.697395	0.401267	0.797414	0.33805	0.868336
chr19	ENSMUST00000136990.2	ENSMUSG00000087095.2	-	Emx2os	59425104	59458635	5023	4	antisense	198	2.00071	1.29935	0.622726	0.3394	0.869486
chr8	ENSMUST00000181452.1	ENSMUSG00000097000.1	+	Gm17435	72492934	72505499	2994	2	lincRNA	132	1.7431	1.20751	0.529621	0.3403	0.870327
chr9	TCONS_06313423	XLOC_3283075	-	-	31070690	31081531	3608	2	anti-sense_lncRNA	133	4.3246	5.79837	-0.42308	0.34065	0.870435
chr5	ENSMUST00000124914.1	ENSMUSG00000087336.1	-	Gm15860	123334332	123344437	422	2	antisense	103	0.554131	0.19835	1.48218	0.3423	0.871388
chrY	TCONS_06738093	XLOC_3568521	+	-	90719831	90725442	1419	4	intronic_lncRNA	54	0.531012	0.00330423	7.32829	0.3427	0.871615
chr12	TCONS_01224820	XLOC_646502	+	-	8511227	8521237	331	2	lincRNA	74	1.08509	0.506332	1.09966	0.34285	0.871712
chr11	ENSMUST00000123544.1	ENSMUSG00000042549.10	-	Map2k3os	60920917	60931867	1291	2	antisense	241	0.709286	1.24009	-0.806006	0.34365	0.872334
chr10	TCONS_00787630	XLOC_342225	+	-	67587904	67594260	727	5	lincRNA	118	0.102893	0.531684	-2.36942	0.34395	0.872626
chr1	TCONS_00487528	XLOC_228319	-	-	106602010	106606787	4744	2	intronic_lncRNA	106	1.06974	0.517911	1.04648	0.34415	0.872909
chr16	ENSMUST00000181232.1	ENSMUSG00000097757.1	+	Gm17518	90727512	90729120	1346	2	lincRNA	114	0.295634	0.494544	-0.742284	0.34445	0.873223
chr7	TCONS_05421538	XLOC_2942481	-	-	69485171	69491031	1000	3	lincRNA	72	0.734954	0.293571	1.32395	0.34515	0.873855
chr10	ENSMUST00000020090.3	ENSMUSG00000019933.3	+	2310015B20Rik	70204667	70219711	443	3	processed_transcript	121	0.386377	0.904811	-1.22761	0.34525	0.873975
chr6	TCONS_05280562	XLOC_2756344	-	-	87327366	87331903	4478	2	intronic_lncRNA	139	0.973926	0.361153	1.4312	0.34745	0.875446
chr2	ENSMUST00000136555.3	ENSMUSG00000086141.3	-	9030622O22Rik	147972676	148040203	469	3	lincRNA	66	1.03147	3.11051	-1.59244	0.34775	0.875614
chrX	ENSMUST00000131947.1	ENSMUSG00000087368.3	+	BC065397	136743400	136758196	499	4	processed_transcript	92	1.111	0.154834	2.84306	0.34915	0.876471
chr1	ENSMUST00000187295.1	ENSMUSG00000102009.2	-	4933400F21Rik	89677487	89683894	2633	4	processed_transcript	158	1.52406	0.635241	1.26254	0.34935	0.876728
chr6	ENSMUST00000188014.1	ENSMUSG00000044574.5	-	5031434C07Rik	112285593	112288836	3244	1	antisense	130	0.460735	0.185616	1.31162	0.34955	0.876852
chr6	ENSMUST00000130875.3	ENSMUSG00000073155.8	+	1810058I24Rik	35252716	35261637	690	4	lincRNA	102	16.7988	12.5385	0.422002	0.35015	0.877334
chr9	ENSMUST00000180419.1	ENSMUSG00000096981.1	+	Gm16845	22071032	22086122	1415	3	lincRNA	126	1.15893	0.463201	1.32308	0.35085	0.877843
chr7	TCONS_05449820	XLOC_2845392	+	-	68978667	69061778	3647	7	lincRNA	138	0.832194	1.38508	-0.73498	0.351	0.877908
chr7	ENSMUST00000147198.2	ENSMUSG00000074024.5	-	4632427E13Rik	92734166	92741459	6559	2	antisense	139	8.42523	10.0868	-0.259683	0.35305	0.879169
chr18	TCONS_02992580	XLOC_1537934	+	-	21598392	21628759	3765	2	anti-sense_lncRNA	117	0.518372	0.273967	0.919987	0.353	0.879169
chr6	TCONS_05290735	XLOC_2785000	-	-	129232068	129234330	1416	3	lincRNA	171	0.662813	1.08599	-0.712343	0.35345	0.879258
chr17	TCONS_02669092	XLOC_1455567	+	-	83268784	83273439	574	2	lincRNA	139	0.615567	0.116801	2.39786	0.35445	0.879968
chr5	TCONS_04696524	XLOC_2463719	+	-	97382867	97590937	698	2	anti-sense_lncRNA	76	0.208556	0.701956	-1.75094	0.3549	0.880466
chr2	ENSMUST00000184724.1	ENSMUSG00000058812.2	+	0610039K10Rik	163644850	163645801	952	1	antisense	105	0.463776	0.46887	-0.0157586	0.3552	0.880755
chr13	TCONS_01553742	XLOC_844897	+	-	59876063	59946673	585	2	lincRNA	96	11.6635	9.10301	0.357581	0.35585	0.881109
chr2	ENSMUST00000129114.1	ENSMUSG00000085735.1	+	Mettl5os	69885728	69888155	667	2	antisense	133	0.125836	0.421648	-1.7445	0.3559	0.881122
chr5	TCONS_04581386	XLOC_2534910	-	-	53345865	53348232	1723	2	lincRNA	117	0.21391	0.439268	-1.03809	0.3565	0.881439
chr1	ENSMUST00000193199.1	ENSMUSG00000104388.1	+	RP24-74O18.2	180357649	180364998	7350	1	TEC	206	1.00509	0.562901	0.836372	0.35685	0.881688
chr16	ENSMUST00000193546.1	ENSMUSG00000096870.2	+	Gm21816	77400030	77403135	3106	1	TEC	174	1.72066	0.741491	1.21446	0.3572	0.881743
chr16	TCONS_02401436	XLOC_1339103	-	-	4591861	4594381	1807	2	lincRNA	166	0.523534	0.731944	-0.483451	0.35725	0.881743
chr17	TCONS_02713771	XLOC_1422044	+	-	30079266	30081861	2517	2	intronic_lncRNA	115	2.51187	1.36248	0.882523	0.3569	0.881743
chr5	TCONS_04615499	XLOC_2542852	-	-	65999638	66001361	1070	3	lincRNA	125	0.582686	0.376034	0.631854	0.35695	0.881743
chr5	TCONS_04570670	XLOC_2488071	+	-	131633048	131635027	1933	2	intronic_lncRNA	579	1.05753	0.464995	1.18542	0.35855	0.882539
chrX	TCONS_06408910	XLOC_3436832	+	-	135980373	135982720	808	2	lincRNA	71	0.432617	5.5e-05	12.9402	0.3597	0.883852
chr2	ENSMUST00000192167.1	ENSMUSG00000103285.1	-	RP23-220D12.13	156084610	156086291	1682	1	TEC	105	5.42419	2.46957	1.13515	0.3605	0.884492
chr4	TCONS_04193828	XLOC_2334692	-	-	56609185	56644689	236	2	lincRNA	70	1.03713	2.73135	-1.39701	0.3614	0.884975
chr15	ENSMUST00000183028.1	ENSMUSG00000097039.4	+	Pvt1	62099029	62107672	745	2	lincRNA	107	3.41021	6.81063	-0.997926	0.362	0.885524
chr4	ENSMUST00000136127.1	ENSMUSG00000085241.3	-	Snhg3	132352004	132353336	440	3	processed_transcript	66	3.89349	0.693227	2.48967	0.3638	0.886151
chr11	ENSMUST00000122837.1	ENSMUSG00000085143.1	+	Gm11520	95310429	95324496	630	3	antisense	101	0.198121	0.457853	-1.2085	0.36365	0.886151
chr13	TCONS_01527800	XLOC_857282	+	-	78427155	78442696	582	3	lincRNA	97	0.466283	0.229006	1.02582	0.3638	0.886151
chr17	ENSMUST00000176921.1	ENSMUSG00000093565.1	+	Rab26os	24528248	24528744	298	2	antisense	90	57.8386	43.7649	0.402259	0.3672	0.887972
chr2	TCONS_03363640	XLOC_1929233	-	-	118771833	118775983	369	3	anti-sense_lncRNA	100	0.445111	0.129772	1.77819	0.36795	0.888613
chr7	ENSMUST00000180481.1	ENSMUSG00000097225.3	-	A330076H08Rik	61943901	61982303	1836	4	lincRNA	92	1.3585	0.91639	0.567981	0.37085	0.890099
chr14	TCONS_02091380	XLOC_989818	+	-	30025592	30027475	1771	2	intronic_lncRNA	133	2.22725	0.180258	3.62713	0.37085	0.890099
chr16	TCONS_02587502	XLOC_1395305	-	-	89645437	89719005	911	6	lincRNA	150	0.0179559	0.467144	-4.70134	0.37125	0.890201
chr14	TCONS_01841401	XLOC_1056913	-	-	15631618	15632585	399	2	lincRNA	59	0.429699	0.111498	1.94631	0.3718	0.890534
chr2	ENSMUST00000193253.1	ENSMUSG00000102662.1	+	RP23-412L18.1	69018096	69021867	3772	1	TEC	110	1.10255	0.383802	1.52241	0.37215	0.890929
chr2	TCONS_03371697	XLOC_1736066	+	-	10476356	10478193	1819	2	intronic_lncRNA	138	0.420967	0.807228	-0.939271	0.37335	0.891991
chr2	ENSMUST00000153616.4	ENSMUSG00000085741.4	-	5430405H02Rik	156852430	156862894	1431	3	processed_transcript	160	6.54782	4.46495	0.55237	0.3737	0.892201
chr7	ENSMUST00000181299.1	ENSMUSG00000097756.1	-	A730056A06Rik	73314003	73375739	2663	2	lincRNA	144	1.33608	0.84152	0.666938	0.3744	0.892506
chrX	ENSMUST00000152648.1	ENSMUSG00000086937.1	+	Gm15063	75573452	75575268	895	2	antisense	116	1.00502	1.85365	-0.883146	0.37485	0.892642
chr11	ENSMUST00000181502.1	ENSMUSG00000097062.1	+	Gm17586	120633768	120635125	908	2	lincRNA	92	2.82153	2.12719	0.40753	0.37535	0.892845
chr11	TCONS_01191849	XLOC_566372	-	-	16783104	16791491	5869	2	intronic_lncRNA	137	4.64386	2.92065	0.669038	0.3764	0.893624
chrX	TCONS_06605844	XLOC_3489030	-	-	53051565	53053784	1538	2	lincRNA	156	1.36834	2.42824	-0.827484	0.3765	0.89369
chr1	ENSMUST00000193365.1	ENSMUSG00000102669.1	+	RP24-294P1.1	181653379	181678008	802	4	lincRNA	98	0.867568	0.0725816	3.5793	0.37655	0.893744
chr7	TCONS_05322429	XLOC_2811612	+	-	19749931	19754950	371	2	lincRNA	80	0.610532	1.16392	-0.930849	0.378	0.894216
chr5	TCONS_04576116	XLOC_2513774	-	-	23698431	23700083	937	2	lincRNA	73	6.50345	5.15197	0.336081	0.3788	0.894687
chr2	TCONS_03319255	XLOC_1898039	-	-	71271475	71273984	1864	2	lincRNA	74	0.668447	0.903185	-0.434208	0.3795	0.894962
chr6	TCONS_05040806	XLOC_2689853	+	-	128438806	128440696	1764	2	lincRNA	174	0.555561	0.289618	0.939795	0.37975	0.894998
chr7	ENSMUST00000181128.1	ENSMUSG00000097115.2	-	1810019N24Rik	12948592	12961768	1474	2	lincRNA	108	0.569667	0.818526	-0.52291	0.3806	0.895602
chr6	TCONS_04961235	XLOC_2631862	+	-	41538715	41539873	753	3	lincRNA	75	3.12771	4.925	-0.655017	0.38075	0.895615
chr8	ENSMUST00000182352.1	ENSMUSG00000098184.1	-	Gm27011	121949674	121950645	972	1	antisense	107	1.28025	0.33909	1.91669	0.3813	0.895919
chr14	ENSMUST00000181388.3	ENSMUSG00000097547.3	+	B230110C06Rik	15437623	15452423	1252	3	lincRNA	79	0.477842	0.186499	1.35737	0.38125	0.895919
chr12	TCONS_01394477	XLOC_726446	-	-	7982877	7995154	558	2	anti-sense_lncRNA	132	0.111895	0.612089	-2.45159	0.3814	0.89593
chr1	TCONS_00464632	XLOC_266183	-	-	161438913	161704657	1104	7	anti-sense_lncRNA	107	6.63988	3.97976	0.738474	0.38145	0.895962
chr2	TCONS_03319280	XLOC_1898229	-	-	71686478	71710945	274	3	lincRNA	57	2.71572	1.47876	0.876945	0.3819	0.896253
chr1	ENSMUST00000195501.1	ENSMUSG00000104293.1	+	RP23-363M8.2	156583108	156588248	5141	1	TEC	104	0.727844	0.317112	1.19864	0.38355	0.897338
chr1	ENSMUST00000188519.1	ENSMUSG00000099843.1	-	Gm7160	105989226	105990252	1027	1	lincRNA	95	1.1827	1.60948	-0.444519	0.3834	0.897338
chr2	ENSMUST00000147868.1	ENSMUSG00000084839.1	-	Gm14097	132694432	132698523	470	2	antisense	53	0.148542	0.894664	-2.59048	0.3835	0.897338
chr8	TCONS_05712001	XLOC_3013402	+	-	20589898	20595291	5287	2	lincRNA	125	0.887733	0.70142	0.339847	0.38405	0.897701
chr4	ENSMUST00000137343.3	ENSMUSG00000086290.4	+	Snhg12	132308678	132309971	364	2	lincRNA	117	5.12138	14.9945	-1.54982	0.3842	0.897818
chr1	ENSMUST00000191688.1	ENSMUSG00000102856.1	-	RP23-122P5.3	131086252	131092149	5898	1	TEC	173	1.38721	0.778936	0.832609	0.38435	0.897936
chr15	TCONS_02140361	XLOC_1254042	-	-	78574420	78581639	408	2	lincRNA	87	8.31486	6.25483	0.410722	0.3852	0.898416
chr15	TCONS_02131443	XLOC_1201488	+	-	102657469	102660334	1090	2	lincRNA	91	0.841877	0.588315	0.51702	0.38635	0.899191
chr15	ENSMUST00000160264.1	ENSMUSG00000089804.1	-	Gm16136	37231939	37233309	934	2	antisense	79	7.55162	4.93994	0.612294	0.3868	0.899413
chr16	ENSMUST00000182748.3	ENSMUSG00000090386.5	+	Mir99ahg	77329328	77558428	3151	5	processed_transcript	95	4.05613	2.60641	0.638038	0.38705	0.899529
chr15	TCONS_02177516	XLOC_1199363	+	-	99457994	99466193	421	2	lincRNA	97	0.459988	0.0990678	2.21511	0.3874	0.899645
chr1	ENSMUST00000194659.1	ENSMUSG00000103659.1	-	RP23-152I6.2	164803969	164815299	535	2	antisense	74	0.605676	0.915341	-0.595762	0.3878	0.899793
chr17	ENSMUST00000186431.2	ENSMUSG00000072761.6	+	Gm6712	17294443	17318104	526	4	lincRNA	139	5.40165	4.02318	0.425064	0.3886	0.899793
chr18	ENSMUST00000143378.3	ENSMUSG00000043168.8	+	4930426D05Rik	21652560	21655157	1295	3	antisense	256	0.435655	0.0596932	2.86755	0.38795	0.899793
chr4	TCONS_04533266	XLOC_2282608	+	-	129382610	129404818	771	4	lincRNA	131	0.0765856	0.556171	-2.86038	0.3884	0.899793
chr6	ENSMUST00000181738.1	ENSMUSG00000097011.1	+	Gm4651	121064464	121069954	1283	2	lincRNA	117	0.90656	0.221391	2.0338	0.38905	0.899929
chr10	TCONS_00551646	XLOC_336222	+	-	60390814	60392539	1065	2	anti-sense_lncRNA	116	0.615678	0.353299	0.801288	0.38935	0.90016
chr17	TCONS_02663876	XLOC_1420147	+	-	25573776	25575016	1061	2	lincRNA	112	0.391292	0.770871	-0.978246	0.39125	0.901059
chr11	TCONS_00922776	XLOC_513647	+	-	51902579	51903375	327	2	lincRNA	90	0.59261	0.0973278	2.60616	0.3926	0.901587
chr5	ENSMUST00000181370.1	ENSMUSG00000097877.1	+	Gm26703	104109217	104116023	2864	3	lincRNA	109	0.160646	0.446257	-1.47399	0.39365	0.902271
chr3	ENSMUST00000193993.1	ENSMUSG00000102397.1	-	RP24-125L17.1	25695195	25700303	931	2	sense_intronic	67	0.84475	0.238941	1.82187	0.3972	0.90451
chr6	ENSMUST00000134512.3	ENSMUSG00000086427.4	+	Hoxa11os	52245243	52249769	1839	5	processed_transcript	170	36.3414	47.9467	-0.399817	0.40005	0.905976
chr9	ENSMUST00000184126.2	ENSMUSG00000098332.2	+	5031420N21Rik	73039718	73042779	496	2	processed_transcript	96	34.9593	28.3504	0.302307	0.40325	0.907677
chr7	ENSMUST00000180820.3	ENSMUSG00000097320.4	+	C630016N16Rik	30729579	30745929	1276	6	antisense	159	4.28025	3.35302	0.352233	0.4058	0.908499
chr4	ENSMUST00000176201.1	ENSMUSG00000093594.1	-	Gm20707	147782319	147809840	2516	4	lincRNA	123	1.31886	1.87825	-0.510093	0.40685	0.908773
chr15	TCONS_02142758	XLOC_1265355	-	-	95015825	95039450	736	2	intronic_lncRNA	96	0.573412	0.16311	1.81373	0.40855	0.909632
chr3	TCONS_03814595	XLOC_2168108	-	-	123506206	123508503	1893	3	anti-sense_lncRNA	155	16.5056	13.6948	0.269331	0.40865	0.909632
chr7	ENSMUST00000194486.1	ENSMUSG00000104454.1	+	RP24-142E6.6	36733017	36734558	1542	1	TEC	124	1.5992	0.649419	1.30013	0.4087	0.90967
chr19	TCONS_03251229	XLOC_1726872	-	-	59451904	59458213	5430	2	anti-sense_lncRNA	128	4.37614	3.55279	0.300705	0.4093	0.90986
chr7	ENSMUST00000180681.1	ENSMUSG00000097246.1	-	Gm26890	19597293	19602294	3221	2	lincRNA	123	0.91076	0.619625	0.555674	0.4099	0.910162
chr7	ENSMUST00000188976.1	ENSMUSG00000100826.2	-	D7Ertd715e	59969577	59974431	2193	3	processed_transcript	127	2.17536	1.52884	0.508819	0.41095	0.910268
chr15	TCONS_02352557	XLOC_1267073	-	-	97337343	97348209	1278	3	intronic_lncRNA	103	0.590865	0.0698082	3.08136	0.41205	0.910808
chr4	ENSMUST00000146982.1	ENSMUSG00000086554.1	+	9530034E10Rik	117975036	117993972	502	3	antisense	107	1.39358	0.321127	2.11758	0.41335	0.911442
chr7	TCONS_05330632	XLOC_2856170	+	-	83970240	83977110	787	2	anti-sense_lncRNA	121	0.842241	0.112548	2.90369	0.4136	0.911567
chr3	ENSMUST00000193549.1	ENSMUSG00000102590.1	+	Mannr	29891014	29924191	1438	2	lincRNA	93	1.47556	0.726944	1.02135	0.4153	0.912388
chr11	ENSMUST00000193520.1	ENSMUSG00000102881.1	+	RP23-84C12.22	120581670	120582837	1168	1	TEC	148	0.726423	0.991217	-0.44839	0.4155	0.912442
chr12	ENSMUST00000037953.6	ENSMUSG00000037735.7	+	2810032G03Rik	5375870	5416305	2063	2	lincRNA	139	1.12141	0.865006	0.374526	0.4155	0.912442
chr2	ENSMUST00000190930.1	ENSMUSG00000099632.1	+	2900093K20Rik	163419795	163420361	567	1	antisense	136	4.82311	6.20844	-0.364268	0.41695	0.913223
chr8	TCONS_05715233	XLOC_3037104	+	-	57331718	57345902	1346	3	lincRNA	119	1.10507	0.472573	1.22553	0.418	0.913654
chr19	ENSMUST00000192635.1	ENSMUSG00000102353.1	-	RP23-117H14.1	37432909	37434656	1748	1	TEC	136	0.399135	0.548806	-0.45942	0.41895	0.914245
chr15	TCONS_02171333	XLOC_1172493	+	-	62165607	62172108	5734	2	lincRNA	140	1.43362	0.971169	0.561869	0.4189	0.914245
chr5	TCONS_04909990	XLOC_2570661	-	-	110154837	110176616	1205	4	anti-sense_lncRNA	108	0.0924373	0.589536	-2.67303	0.4198	0.914679
chr1	ENSMUST00000192808.1	ENSMUSG00000103614.1	-	RP24-541A5.3	134799895	134801985	2091	1	TEC	109	4.25689	1.76199	1.27259	0.4206	0.915234
chr5	TCONS_04606179	XLOC_2476326	+	-	114968814	114980879	1109	3	anti-sense_lncRNA	98	0.548338	0.299258	0.873676	0.42235	0.916109
chr9	TCONS_06218247	XLOC_3193525	+	-	22076278	22087021	2153	2	anti-sense_lncRNA	101	0.245581	0.604075	-1.29853	0.42235	0.916109
chr5	ENSMUST00000192800.1	ENSMUSG00000104369.1	-	RP23-383N15.1	136529596	136536477	6882	1	TEC	115	0.839723	0.403746	1.05646	0.42275	0.916281
chr17	ENSMUST00000182639.1	ENSMUSG00000066057.6	-	Gm1976	94759944	94834799	1853	4	lincRNA	111	1.96756	3.27276	-0.734098	0.4229	0.91629
chr12	TCONS_01369918	XLOC_658307	+	-	25318117	25319344	525	2	lincRNA	87	0.340642	0.688959	-1.01616	0.42325	0.916574
chr3	ENSMUST00000181813.1	ENSMUSG00000097583.1	-	6430590A07Rik	40885897	40894123	1032	3	lincRNA	97	2.986	2.02765	0.558402	0.42345	0.916638
chr2	ENSMUST00000192134.1	ENSMUSG00000102875.1	-	RP23-358I10.4	24889448	24893866	4419	1	TEC	129	1.18123	0.572552	1.04481	0.42415	0.91709
chr3	ENSMUST00000192320.1	ENSMUSG00000102460.1	-	RP23-95I4.3	30225573	30227694	2122	1	TEC	148	3.68001	1.58624	1.2141	0.4259	0.917906
chr2	TCONS_03324427	XLOC_1929272	-	-	118837437	118861851	434	2	lincRNA	90	0.849896	5.33e-05	13.9621	0.4261	0.917997
chr4	ENSMUST00000154194.1	ENSMUSG00000085614.1	+	1700123M08Rik	11966565	11994280	535	2	processed_transcript	80	0.605678	1.04759	-0.79045	0.42625	0.918076
chr1	ENSMUST00000195349.1	ENSMUSG00000102235.1	-	RP23-337F12.2	79619522	79621034	1513	1	TEC	123	0.593525	0.0829958	2.8382	0.42675	0.918098
chr8	ENSMUST00000180408.1	ENSMUSG00000096957.1	+	E230013L22Rik	11477929	11480241	1856	2	lincRNA	193	3.19803	2.27818	0.489298	0.4272	0.918388
chr11	TCONS_01191858	XLOC_566402	-	-	16950217	16951113	808	2	lincRNA	78	0.764337	1.3289	-0.797952	0.42735	0.918426
chr8	ENSMUST00000185635.1	ENSMUSG00000100510.2	-	AV026068	57314288	57320748	644	3	processed_transcript	91	3.86929	6.4959	-0.74746	0.4279	0.918715
chr9	TCONS_06078151	XLOC_3290312	-	-	40782611	40786235	3380	2	anti-sense_lncRNA	98	14.4696	12.1536	0.251641	0.42825	0.918848
chr9	TCONS_06100639	XLOC_3244943	+	-	96525344	96527760	1092	3	anti-sense_lncRNA	110	0.589277	0.317788	0.890881	0.42845	0.919058
chr5	ENSMUST00000156391.1	ENSMUSG00000086075.1	+	Gm15728	117389215	117390584	571	2	processed_transcript	89	0.669183	0.326472	1.03544	0.4286	0.919201
chr11	ENSMUST00000193496.1	ENSMUSG00000103490.1	+	RP23-340N22.4	84233851	84238038	4188	1	TEC	130	1.69699	0.747545	1.18275	0.4303	0.919839
chr7	ENSMUST00000150613.1	ENSMUSG00000087138.1	+	Gm15545	44986927	44994597	1059	2	processed_transcript	120	2.75949	1.8775	0.555584	0.43035	0.919839
chr9	ENSMUST00000194714.1	ENSMUSG00000051074.4	-	4930579K19Rik	98562460	98563611	1152	1	processed_transcript	140	0.492916	0.72914	-0.564853	0.43075	0.919939
chr11	ENSMUST00000143016.1	ENSMUSG00000086920.1	+	Gm12207	52233724	52236619	494	2	antisense	116	1.0823	1.56667	-0.533599	0.431	0.919982
chr12	TCONS_01335633	XLOC_716055	+	-	109717393	109718424	908	2	lincRNA	93	0.712662	0.493095	0.531354	0.43125	0.920094
chr15	TCONS_02345308	XLOC_1152920	+	-	32237741	32244651	4299	2	lincRNA	133	0.508668	0.870586	-0.775262	0.43195	0.920114
chr2	TCONS_03700485	XLOC_1749387	+	-	29905420	29909434	3975	2	intronic_lncRNA	168	1.71513	1.07227	0.677653	0.43425	0.921019
chr14	ENSMUST00000185880.1	ENSMUSG00000102112.1	-	1810041H14Rik	121876859	121879409	355	2	antisense	61	2.03858	0.141581	3.84786	0.43465	0.921314
chr11	ENSMUST00000130392.3	ENSMUSG00000087060.3	-	Eldr	16935154	16951099	1540	3	processed_transcript	119	0.890114	1.28273	-0.527151	0.4354	0.921956
chr1	ENSMUST00000112103.1	ENSMUSG00000090399.1	-	Nav1	135606447	135688105	1645	2	lincRNA	251	0.713674	0.22303	1.67803	0.43665	0.923102
chr1	ENSMUST00000185727.1	ENSMUSG00000099519.1	-	Gm29253	75171731	75185146	5231	22	processed_transcript	379	0.690238	0.373461	0.886136	0.4383	0.923827
chr1	ENSMUST00000194726.1	ENSMUSG00000102719.1	+	RP24-273P12.4	58797783	58801623	3841	1	TEC	95	0.908433	0.484152	0.907919	0.4391	0.924307
chr12	ENSMUST00000192133.1	ENSMUSG00000102953.1	-	RP23-377G8.4	102589277	102591410	2134	1	TEC	106	0.602766	0.236451	1.35006	0.4391	0.924307
chr16	ENSMUST00000195792.1	ENSMUSG00000103916.1	+	RP23-239I17.4	77416624	77420001	3378	1	TEC	132	1.27476	0.554682	1.20049	0.44005	0.924727
chr10	ENSMUST00000139356.3	ENSMUSG00000087177.3	-	E130307A14Rik	39622655	39731849	701	5	processed_transcript	83	0.0292115	0.717431	-4.61823	0.44065	0.925017
chr7	ENSMUST00000190320.1	ENSMUSG00000100005.2	+	B130024G19Rik	70386493	70411146	5451	10	processed_transcript	121	0.376968	0.940729	-1.31934	0.44085	0.925064
chr10	ENSMUST00000174167.1	ENSMUSG00000092384.3	-	Gm4189	127289696	127290788	367	3	processed_transcript	70	0.112637	0.52743	-2.2273	0.44175	0.925481
chr17	ENSMUST00000135203.1	ENSMUSG00000086867.1	+	Gm4577	35703896	35708244	716	2	antisense	152	0.0412387	0.423331	-3.35972	0.44195	0.925489
chr5	ENSMUST00000141216.1	ENSMUSG00000086700.1	-	Gm15747	123393649	123397957	460	2	antisense	121	0.226486	1.2675	-2.4845	0.442	0.925535
chr3	TCONS_03895980	XLOC_1985874	+	-	9403034	9405825	1214	2	lincRNA	88	0.176096	1.03446	-2.55444	0.44265	0.925799
chr16	ENSMUST00000170849.3	ENSMUSG00000090386.5	+	Mir99ahg	77329259	77598444	2176	5	processed_transcript	83	7.97894	5.73914	0.475362	0.4432	0.925945
chr1	ENSMUST00000191060.2	ENSMUSG00000100182.2	+	1810006J02Rik	98131456	98138189	523	4	lincRNA	75	0.112166	0.438313	-1.96632	0.44365	0.925992
chr18	ENSMUST00000149935.1	ENSMUSG00000087020.1	+	Gm16283	49755794	49757189	522	2	processed_transcript	99	0.513727	0.816839	-0.669048	0.44475	0.926575
chr5	ENSMUST00000190567.1	ENSMUSG00000101013.1	+	A630072M18Rik	20950989	20956398	5410	1	antisense	206	1.95266	2.45965	-0.333016	0.44455	0.926575
chr4	TCONS_04381693	XLOC_2279442	+	-	124951183	124959122	764	3	lincRNA	124	0.241495	0.774739	-1.68172	0.445	0.92664
chr8	ENSMUST00000161007.1	ENSMUSG00000090108.1	+	Gm15717	69110471	69111244	346	2	antisense	43	0.422262	0.604109	-0.516668	0.44505	0.926647
chr3	ENSMUST00000181368.1	ENSMUSG00000097143.1	-	Gm17608	97284908	97297778	1536	2	lincRNA	67	1.25517	0.782875	0.681028	0.4467	0.927409
chr11	TCONS_00908749	XLOC_598685	-	-	63158752	63161271	2480	2	anti-sense_lncRNA	109	20.675	24.4068	-0.239396	0.4468	0.927416
chr9	ENSMUST00000180723.3	ENSMUSG00000097073.3	-	9430037G07Rik	88595325	88599243	3177	5	lincRNA	92	0.454706	0.621977	-0.451926	0.44705	0.92752
chr7	ENSMUST00000147173.1	ENSMUSG00000085995.1	+	Gm2788	48881300	48886608	1390	2	processed_transcript	107	0.332317	0.732583	-1.14043	0.44765	0.927611
JH584265.1	TCONS_00029139	XLOC_015833	+	-	1862670	1865275	2486	2	lincRNA	199	0.485353	0.628565	-0.373027	0.44885	0.928089
chr2	ENSMUST00000152813.1	ENSMUSG00000074876.5	+	Spata5l1	122630646	122632930	1526	2	processed_transcript	451	1.36077	2.08456	-0.615321	0.449	0.928095
chr4	ENSMUST00000141090.3	ENSMUSG00000085241.3	-	Snhg3	132351934	132352933	581	2	processed_transcript	75	66.2744	132.245	-0.996688	0.44925	0.928211
chr16	TCONS_02406214	XLOC_1365547	-	-	45362426	45366127	462	3	lincRNA	63	0.511335	0.839519	-0.715294	0.4493	0.928211
chr5	ENSMUST00000125010.2	ENSMUSG00000086054.2	+	Hnf1aos1	114969920	114998042	396	2	antisense	103	0.505828	0.111788	2.17788	0.4499	0.928404
chr2	ENSMUST00000192720.1	ENSMUSG00000103233.1	+	RP23-412L18.4	68891366	68894970	3605	1	TEC	149	0.649788	0.166184	1.96718	0.45035	0.928487
chr5	TCONS_04778273	XLOC_2489786	+	-	134572044	134572548	397	2	intronic_lncRNA	80	0.312449	0.670173	-1.10091	0.4508	0.928538
chr1	ENSMUST00000188962.1	ENSMUSG00000100815.1	-	Gm29112	69595036	69598522	3487	1	sense_intronic	75	0.446034	0.185397	1.26654	0.45085	0.928545
chr15	TCONS_02273211	XLOC_1222414	-	-	35205001	35295851	2628	3	lincRNA	113	0.886736	0.670659	0.402926	0.45185	0.928903
chr6	ENSMUST00000184504.1	ENSMUSG00000098318.3	+	1190002F15Rik	134929155	134951718	544	2	lincRNA	94	0.413405	1.04538	-1.3384	0.4529	0.929176
chr7	TCONS_05397404	XLOC_2845392	+	-	68978374	69062998	5461	6	lincRNA	138	1.01642	0.684095	0.571227	0.4532	0.929194
chr8	ENSMUST00000183235.1	ENSMUSG00000097960.1	-	A330074K22Rik	120204434	120228230	2489	3	lincRNA	148	0.499399	0.376586	0.407212	0.4537	0.929359
chr11	ENSMUST00000136927.1	ENSMUSG00000087113.1	+	Gm11714	107428276	107435686	876	2	processed_transcript	89	0.18123	0.807603	-2.15583	0.45435	0.929472
chr2	TCONS_03332910	XLOC_1971456	-	-	179834660	179838512	1403	3	intronic_lncRNA	126	0.457417	0.159717	1.51799	0.45415	0.929472
chr1	ENSMUST00000192592.1	ENSMUSG00000104400.1	+	RP23-26I10.3	86834995	86837778	2784	1	TEC	160	0.4984	0.202174	1.3017	0.4552	0.930109
chr11	ENSMUST00000177150.1	ENSMUSG00000093483.1	+	AA465934	83291699	83294631	383	3	processed_transcript	66	35.85	25.1012	0.514216	0.45645	0.930537
chr2	ENSMUST00000193717.1	ENSMUSG00000104262.1	+	RP23-412L18.2	68989381	68993383	4003	1	TEC	101	0.878751	0.343342	1.35581	0.4566	0.930606
chr7	ENSMUST00000186106.1	ENSMUSG00000102084.1	+	Gm29638	12959299	12961887	371	2	lincRNA	59	0.109973	0.518808	-2.23806	0.45665	0.930638
chr14	ENSMUST00000193208.1	ENSMUSG00000097589.5	-	Dleu2	61627795	61631892	4098	1	processed_transcript	86	3.7957	5.03615	-0.407956	0.4582	0.931173
chr1	ENSMUST00000195506.1	ENSMUSG00000103085.1	-	RP23-125I14.2	13343563	13348204	4642	1	TEC	136	0.895067	0.455558	0.974362	0.4588	0.931254
chr5	ENSMUST00000124198.1	ENSMUSG00000086610.1	+	Gm15408	149006962	149012776	1379	4	lincRNA	122	1.17557	0.678129	0.793729	0.45955	0.931554
chr4	ENSMUST00000122952.3	ENSMUSG00000086322.3	+	E130218I03Rik	134243777	134245552	943	4	processed_transcript	149	0.231906	0.722493	-1.63944	0.45915	0.931554
chr13	TCONS_01525145	XLOC_845403	+	-	60211605	60216027	1357	3	lincRNA	100	0.696776	0.457615	0.606559	0.45945	0.931554
chr2	TCONS_03363679	XLOC_1929461	-	-	119110019	119112828	562	2	anti-sense_lncRNA	143	0.435558	1.15021	-1.40096	0.45925	0.931554
chr3	ENSMUST00000160263.1	ENSMUSG00000090005.1	+	Gm16540	90057259	90058380	426	2	sense_intronic	113	0.722057	0.389752	0.889556	0.46005	0.931899
chr9	ENSMUST00000181955.1	ENSMUSG00000074415.6	+	2610203C20Rik	41581339	41592487	2578	2	processed_transcript	120	0.657476	0.159747	2.04115	0.4601	0.931943
chr15	TCONS_02129688	XLOC_1194856	+	-	93738491	93742185	2935	2	lincRNA	115	0.419581	0.662852	-0.659737	0.4603	0.93204
chr2	ENSMUST00000123129.1	ENSMUSG00000086560.1	-	Gm13372	28025417	28030437	688	2	processed_transcript	173	0.464079	0.358298	0.37321	0.4612	0.932364
chr14	TCONS_01905331	XLOC_1103629	-	-	87412350	87415693	3147	2	lincRNA	100	1.03842	1.27768	-0.29913	0.4612	0.932364
chr18	ENSMUST00000132571.1	ENSMUSG00000086287.1	-	Gm15972	23750447	23752305	418	3	antisense	104	0.552527	0.910894	-0.721237	0.4627	0.933014
chr14	ENSMUST00000182756.3	ENSMUSG00000097589.5	-	Dleu2	61632299	61648622	3530	3	processed_transcript	101	6.44431	8.18536	-0.345019	0.46275	0.933014
chr12	TCONS_01486481	XLOC_716767	+	-	110523903	110534194	8297	2	intronic_lncRNA	158	1.7477	1.04517	0.741715	0.4634	0.933277
chr6	TCONS_04978625	XLOC_2724788	-	-	38212238	38212687	296	3	intronic_lncRNA	65	1.05846	0.228428	2.21215	0.4644	0.933602
chr2	ENSMUST00000134580.1	ENSMUSG00000085582.3	-	3110099E03Rik	115493513	115512201	2644	3	lincRNA	152	0.757258	0.59868	0.338999	0.4659	0.934056
chr3	ENSMUST00000140941.1	ENSMUSG00000085084.3	-	4930570G19Rik	156559827	156561746	693	2	processed_transcript	104	0.560465	0.215059	1.38189	0.46655	0.934299
chr8	TCONS_05760679	XLOC_3099705	-	-	20257567	20260072	1517	3	lincRNA	115	0.460063	0.644837	-0.487104	0.46835	0.934971
chr1	TCONS_00104033	XLOC_081408	+	-	85928561	85930477	539	2	lincRNA	92	0.779562	0.518219	0.5891	0.47035	0.936233
chr11	ENSMUST00000142751.1	ENSMUSG00000086514.1	-	Gm11747	118444200	118454995	1648	3	antisense	125	1.99812	2.76842	-0.470418	0.47145	0.936595
chr6	TCONS_05274154	XLOC_2641226	+	-	55070397	55072151	1602	2	intronic_lncRNA	115	3.18148	1.38308	1.20182	0.47275	0.936948
chr6	ENSMUST00000141700.1	ENSMUSG00000085786.1	-	Gm15987	128951204	128975029	2231	2	antisense	109	0.487943	0.714943	-0.551116	0.4732	0.937078
chr4	ENSMUST00000153474.4	ENSMUSG00000086290.4	+	Snhg12	132308678	132311024	606	5	lincRNA	133	26.9389	34.1941	-0.344059	0.47645	0.938313
chr7	ENSMUST00000180385.1	ENSMUSG00000097277.3	+	2900076A07Rik	81523563	81530146	914	2	lincRNA	102	5.00316	6.74868	-0.431765	0.479	0.939205
chr4	ENSMUST00000144604.1	ENSMUSG00000086782.2	-	E130102H24Rik	101346531	101356248	741	2	lincRNA	96	3.05064	4.81316	-0.657871	0.4797	0.939548
chr1	TCONS_00091974	XLOC_266183	-	-	161630070	161632842	2663	2	lincRNA	88	0.801036	0.357304	1.16472	0.47985	0.939642
chr2	ENSMUST00000155621.2	ENSMUSG00000063235.12	-	Ptpmt1	90910994	90917596	744	4	processed_transcript	122	1.80811	0.514309	1.81377	0.48185	0.940869
chr11	ENSMUST00000124762.1	ENSMUSG00000053574.4	+	4930563E22Rik	72215172	72218444	1427	2	processed_transcript	132	0.684028	0.232975	1.55388	0.48255	0.940958
chr10	TCONS_00585432	XLOC_338209	+	-	63125426	63131074	253	2	anti-sense_lncRNA	83	1.01508	2.45427	-1.2737	0.48255	0.940958
chr18	ENSMUST00000195369.1	ENSMUSG00000103194.1	+	RP24-291H9.1	65603834	65605093	1260	1	TEC	123	1.14055	0.308475	1.88651	0.48265	0.941005
chr2	TCONS_03417477	XLOC_1928712	-	-	118102378	118111247	658	2	lincRNA	107	0.199417	0.447238	-1.16526	0.4829	0.941029
chr3	TCONS_03837256	XLOC_2126792	-	-	60293405	60309396	300	4	lincRNA	70	0.187752	0.450087	-1.26138	0.4828	0.941029
chr4	ENSMUST00000192689.1	ENSMUSG00000102602.1	+	RP23-13A13.6	131878628	131883237	4610	1	TEC	170	6.16705	5.00339	0.301675	0.4836	0.94117
chrX	ENSMUST00000154334.3	ENSMUSG00000087174.3	-	5530601H04Rik	105038817	105070042	1887	8	processed_transcript	130	0.570615	1.11112	-0.961428	0.48375	0.941184
chr16	TCONS_02415160	XLOC_1295621	+	-	30793627	30796299	357	2	lincRNA	83	0.431527	0.139756	1.62654	0.4845	0.941399
chrX	TCONS_06436226	XLOC_3464294	-	-	11523911	11525694	673	2	lincRNA	150	0.790367	0.55468	0.510866	0.48485	0.941464
chr11	ENSMUST00000101007.2	ENSMUSG00000072809.2	-	9330160F10Rik	69057718	69060483	2766	1	antisense	285	0.347269	0.568391	-0.710829	0.48505	0.941492
chr5	TCONS_04619362	XLOC_2571079	-	-	110989083	110990564	1434	2	intronic_lncRNA	131	0.886473	0.353175	1.32769	0.486	0.942098
chr10	TCONS_00565337	XLOC_396610	-	-	17793273	17796156	1071	2	anti-sense_lncRNA	80	0.614053	0.30058	1.03061	0.4869	0.942541
chr1	ENSMUST00000187764.1	ENSMUSG00000100480.1	-	Gm29156	43745784	43746282	499	1	lincRNA	96	1.07258	0.732245	0.550686	0.48715	0.942582
chrX	ENSMUST00000126170.3	ENSMUSG00000103436.1	-	RP23-135F22.6	7558602	7605381	5727	17	processed_transcript	472	0.577327	0.377947	0.611205	0.49005	0.943811
chr4	ENSMUST00000149848.1	ENSMUSG00000086233.1	-	Gm11816	9283972	9287391	714	3	antisense	125	0.234533	0.841676	-1.84348	0.49125	0.944131
chr1	TCONS_00093192	XLOC_271344	-	-	168414075	168416466	2351	2	intronic_lncRNA	137	14.8986	9.38356	0.666965	0.4928	0.944457
chr11	TCONS_00886908	XLOC_501618	+	-	33739041	33755057	295	3	intronic_lncRNA	55	3.46574	12.1544	-1.81024	0.4928	0.944457
chr18	TCONS_02886802	XLOC_1594256	-	-	13526721	13533347	247	2	lincRNA	53	0.424015	0.439546	-0.0518984	0.49445	0.945221
chr15	ENSMUST00000185067.1	ENSMUSG00000097536.2	-	2610037D02Rik	96281499	96284495	2997	1	lincRNA	120	5.866	5.10344	0.200908	0.495	0.945368
chr3	ENSMUST00000181837.1	ENSMUSG00000096935.1	-	1700113A16Rik	88171560	88177785	983	3	lincRNA	102	2.52774	1.64419	0.620472	0.4955	0.945405
chr17	ENSMUST00000192717.1	ENSMUSG00000045999.9	-	AY036118	39847526	39848829	1304	1	TEC	174	46.0348	63.3036	-0.459563	0.4977	0.946261
chr1	ENSMUST00000194699.1	ENSMUSG00000104253.1	+	RP24-98O21.4	121328092	121331149	3058	1	TEC	76	1.0156	1.49273	-0.55562	0.4991	0.9466
chr2	ENSMUST00000150702.1	ENSMUSG00000086515.1	-	Erich2os	70503433	70509199	608	2	antisense	124	1.02732	1.5562	-0.599137	0.4991	0.9466
chr2	ENSMUST00000145525.1	ENSMUSG00000087406.1	+	E130215H24Rik	150667494	150668935	939	2	processed_transcript	127	0.512253	1.47693	-1.52767	0.49925	0.9466
chr6	ENSMUST00000124811.1	ENSMUSG00000087380.3	+	2210408F21Rik	31321971	31337385	384	4	processed_transcript	77	0.219258	0.770761	-1.81365	0.4991	0.9466
chr10	TCONS_00547316	XLOC_310341	+	-	22306722	22314190	301	3	lincRNA	74	1.35159	2.65633	-0.974781	0.4995	0.9466
chr7	TCONS_05348501	XLOC_2944182	-	-	71373079	71379925	876	3	lincRNA	88	0.587785	0.419833	0.485473	0.49925	0.9466
chrX	TCONS_06420644	XLOC_3520085	-	-	99437021	99443811	303	2	lincRNA	100	0.961973	0.273109	1.81652	0.5	0.946778
chr17	ENSMUST00000130952.3	ENSMUSG00000085492.3	-	Trmt61b	71557027	71598755	2516	6	processed_transcript	153	0.53441	0.283808	0.91303	0.50045	0.946853
chr14	TCONS_01881977	XLOC_1000487	+	-	46908920	46917359	2170	3	intronic_lncRNA	126	0.905163	0.453445	0.99725	0.5008	0.946861
chr8	ENSMUST00000159364.1	ENSMUSG00000089665.1	-	Fcor	3671188	3672336	366	2	antisense	97	2.45741	3.33229	-0.439372	0.5015	0.947352
chr17	TCONS_02688654	XLOC_1443622	+	-	66242130	66259423	329	2	lincRNA	73	1.16687	0.688019	0.762128	0.5016	0.947451
chr13	TCONS_01556957	XLOC_870358	+	-	98317100	98321325	691	3	lincRNA	108	0.430393	0.877661	-1.02801	0.50185	0.947543
chr6	TCONS_05296668	XLOC_2734801	-	-	52965175	52976581	11360	2	intronic_lncRNA	163	2.22883	1.72311	0.371272	0.5019	0.947547
chr7	ENSMUST00000190789.1	ENSMUSG00000099697.2	+	Gm4790	39552496	39556305	3810	1	lincRNA	172	1.31856	1.92913	-0.548984	0.50265	0.947677
chr11	ENSMUST00000148496.1	ENSMUSG00000086468.1	+	Etaa1os	17954004	17955098	388	2	antisense	45	1.59618	1.05394	0.598821	0.50315	0.947789
chr9	ENSMUST00000181106.1	ENSMUSG00000097467.1	+	Gm26737	44112923	44121947	2138	2	lincRNA	136	1.78548	2.33788	-0.388887	0.5043	0.948189
chr1	ENSMUST00000194945.1	ENSMUSG00000103772.1	+	RP24-74O18.4	180376444	180379514	3071	1	TEC	131	1.21679	0.644427	0.916992	0.5044	0.948215
chr16	ENSMUST00000195629.1	ENSMUSG00000103937.1	-	RP23-414A20.3	4170776	4173636	2861	1	TEC	120	1.61905	0.948948	0.77075	0.5044	0.948215
chr1	ENSMUST00000192974.1	ENSMUSG00000104114.1	+	RP23-102K8.1	89483438	89485821	2384	1	TEC	136	0.702917	0.249232	1.49587	0.5049	0.948528
chr1	ENSMUST00000194586.1	ENSMUSG00000102841.1	+	RP23-288J11.3	194677002	194680565	3564	1	TEC	133	0.445281	0.194101	1.19791	0.50635	0.948924
chr6	ENSMUST00000180379.1	ENSMUSG00000097354.3	-	2310001H17Rik	129232626	129237982	656	3	lincRNA	121	1.67842	2.51744	-0.584854	0.5063	0.948924
chr13	TCONS_01544671	XLOC_953308	-	-	98067059	98069241	1947	2	intronic_lncRNA	94	1.07336	0.361527	1.56996	0.50785	0.949093
chr2	ENSMUST00000133766.1	ENSMUSG00000085566.1	-	A730017L22Rik	130883610	130906379	547	2	processed_transcript	71	1.81361	0.890491	1.02619	0.50805	0.94918
chr14	TCONS_02086595	XLOC_1064275	-	-	25725581	25738018	6034	2	intronic_lncRNA	153	1.00885	0.585536	0.784885	0.50825	0.949257
chr11	ENSMUST00000139493.3	ENSMUSG00000087060.3	-	Eldr	16935159	16951118	941	4	processed_transcript	68	0.676593	0.303659	1.15584	0.50965	0.949494
chr1	TCONS_00496888	XLOC_131694	+	-	161035063	161036987	824	4	lincRNA	81	0.300979	0.883454	-1.55349	0.5099	0.949494
chr15	TCONS_02201186	XLOC_1154372	+	-	36152219	36153770	478	2	intronic_lncRNA	93	0.337541	0.712014	-1.07684	0.51095	0.949614
chr12	TCONS_01228496	XLOC_665652	+	-	36599680	36600224	365	2	intronic_lncRNA	121	0.129764	0.941105	-2.85846	0.5112	0.949815
chr4	ENSMUST00000181475.1	ENSMUSG00000097123.1	-	Gm6297	40720154	40722398	2146	2	lincRNA	164	1.21304	0.819386	0.566014	0.5123	0.950055
chr8	TCONS_05712131	XLOC_3014384	+	-	22275650	22276466	711	2	lincRNA	100	0.881283	0.641664	0.457788	0.5128	0.950202
chr4	ENSMUST00000182167.1	ENSMUSG00000097588.2	+	Gm17388	136357541	136359440	1900	1	lincRNA	153	2.01364	1.6086	0.324003	0.51375	0.95041
chr1	ENSMUST00000182498.3	ENSMUSG00000098234.3	-	Snhg6	9942025	9944103	559	3	lincRNA	71	1.55887	0.422559	1.88328	0.51395	0.950531
chr9	TCONS_06087731	XLOC_3335277	-	-	103919007	103919865	233	2	lincRNA	69	0.550647	0.574774	-0.0618691	0.5144	0.950635
chr12	ENSMUST00000176552.1	ENSMUSG00000093465.1	-	Gm20682	99292608	99296620	3517	2	processed_transcript	119	0.518787	0.131241	1.98292	0.5155	0.950856
chr7	ENSMUST00000173374.1	ENSMUSG00000092187.1	-	Gm20457	64337550	64345964	682	2	processed_transcript	132	0.287961	1.2714	-2.14247	0.5154	0.950856
chr11	TCONS_01188916	XLOC_522486	+	-	64079504	64083761	956	2	lincRNA	124	0.148019	0.434111	-1.55228	0.51555	0.95086
chr9	ENSMUST00000182872.2	ENSMUSG00000097195.4	-	Snhg5	88521372	88522888	883	4	processed_transcript	89	3.08117	5.30422	-0.783662	0.5157	0.950935
chr17	ENSMUST00000180842.1	ENSMUSG00000097781.1	-	9330136K24Rik	21528194	21535878	2478	3	lincRNA	134	0.477753	0.879259	-0.880025	0.51575	0.950935
chr4	ENSMUST00000154931.1	ENSMUSG00000086682.1	-	Gm16023	155616021	155624480	402	2	processed_transcript	115	0.291877	0.654763	-1.16561	0.5169	0.951039
chr11	TCONS_01167200	XLOC_546702	+	-	106500879	106503992	2922	2	anti-sense_lncRNA	122	2.99115	4.17424	-0.48081	0.5168	0.951039
chr17	ENSMUST00000191153.2	ENSMUSG00000064043.9	+	Trerf1	47141216	47318790	3255	7	processed_transcript	573	0.769235	0.568498	0.43627	0.51725	0.951194
chr3	ENSMUST00000195714.1	ENSMUSG00000103041.1	+	RP24-372I24.4	65957758	65962036	4279	1	antisense	194	2.15778	2.96067	-0.45638	0.51735	0.951219
chr1	TCONS_00185499	XLOC_266183	-	-	161478938	161704656	4718	6	anti-sense_lncRNA	131	0.805042	0.377578	1.09229	0.51755	0.951219
chr19	TCONS_03200913	XLOC_1670795	+	-	32830744	32832798	1966	2	lincRNA	100	0.561096	0.702943	-0.32516	0.51785	0.95129
chrX	ENSMUST00000145250.1	ENSMUSG00000086629.3	+	2810403D21Rik	108834664	108839502	3347	2	processed_transcript	94	0.573812	0.765276	-0.415403	0.5189	0.951791
chr11	ENSMUST00000150329.1	ENSMUSG00000085091.1	-	Egfros	16815431	16830702	4063	2	antisense	115	0.473033	0.0732321	2.69139	0.5214	0.952781
chr3	ENSMUST00000183707.1	ENSMUSG00000098912.3	-	1500004A13Rik	88819645	88832547	6054	2	processed_transcript	624	1.01221	0.666621	0.602565	0.52105	0.952781
chr17	TCONS_02650106	XLOC_1466221	-	-	6465397	6477153	1763	2	lincRNA	120	1.35219	2.31356	-0.77482	0.52235	0.95331
chr7	TCONS_05366212	XLOC_2854207	+	-	81523592	81531749	2744	4	lincRNA	132	0.840091	1.2074	-0.523293	0.52335	0.953678
chr1	ENSMUST00000164249.2	ENSMUSG00000026729.5	-	4930562F07Rik	160074735	160077985	758	3	lincRNA	108	3.44128	1.91061	0.848912	0.52425	0.954074
chr8	ENSMUST00000185793.2	ENSMUSG00000100510.2	-	AV026068	57304265	57320404	486	3	processed_transcript	97	2.46854	4.7481	-0.943692	0.52525	0.954347
chr9	ENSMUST00000192640.1	ENSMUSG00000103048.1	-	RP24-286H7.2	88447908	88448947	1040	1	TEC	109	4.46554	5.29803	-0.24662	0.52585	0.954732
chr15	TCONS_02352501	XLOC_1265980	-	-	95901373	95908740	4570	2	intronic_lncRNA	107	0.987646	0.522823	0.917671	0.52765	0.955511
chr15	TCONS_02135312	XLOC_1225239	-	-	38933895	38938874	3243	2	anti-sense_lncRNA	158	0.786418	0.271778	1.53287	0.5284	0.955558
chrX	ENSMUST00000136447.1	ENSMUSG00000086877.3	+	A230072C01Rik	20962114	20986737	1412	4	processed_transcript	97	0.554583	0.916415	-0.724599	0.52845	0.955578
chr18	TCONS_03041208	XLOC_1547291	+	-	33794902	33798589	3430	2	anti-sense_lncRNA	101	1.52723	1.177	0.375813	0.5288	0.955757
chr14	ENSMUST00000113723.2	ENSMUSG00000079489.2	-	C030013D06Rik	56733657	56734954	1222	2	sense_intronic	140	2.18032	1.13051	0.947562	0.5294	0.955885
chr5	TCONS_04922814	XLOC_2599238	-	-	149181977	149184365	387	2	lincRNA	128	1.08829	1.65209	-0.602223	0.5299	0.956081
chr13	ENSMUST00000159296.1	ENSMUSG00000090232.1	-	Gm16132	63376761	63381045	598	2	sense_intronic	70	0.449548	0.165592	1.44085	0.5314	0.956524
chr11	ENSMUST00000125626.1	ENSMUSG00000051832.7	+	E230016K23Rik	83582056	83623693	2139	9	processed_transcript	176	1.4202	0.651361	1.12456	0.53095	0.956524
chr11	ENSMUST00000143291.1	ENSMUSG00000087404.1	+	Gm11752	119220160	119222473	510	2	lincRNA	136	0.533705	0.0710394	2.90935	0.53215	0.956577
chr14	ENSMUST00000164319.1	ENSMUSG00000091509.3	-	Gm17066	105109409	105114461	795	3	processed_transcript	81	6.59795	9.64726	-0.548101	0.5325	0.956725
chr2	TCONS_03716329	XLOC_1936934	-	-	131014031	131018691	1287	2	anti-sense_lncRNA	95	1.39222	2.60707	-0.905037	0.5325	0.956725
chr12	ENSMUST00000180800.1	ENSMUSG00000097121.1	+	D130020L05Rik	101082481	101088927	2431	2	lincRNA	459	3.50845	4.74275	-0.43489	0.5335	0.957094
chr12	ENSMUST00000127001.1	ENSMUSG00000073164.7	-	2410018L13Rik	22992324	23010225	1033	3	lincRNA	184	0.611622	0.435923	0.488568	0.53465	0.957205
chr5	ENSMUST00000101090.2	ENSMUSG00000072852.3	+	2310040G07Rik	76928368	76928845	478	1	antisense	146	1.10783	2.68497	-1.27718	0.53565	0.957566
chr18	ENSMUST00000187322.1	ENSMUSG00000097769.3	+	Snhg4	35553410	35554764	1355	1	processed_transcript	96	6.12766	10.2933	-0.748293	0.5366	0.957782
chr1	ENSMUST00000140307.2	ENSMUSG00000085184.5	-	4933439K11Rik	172541620	172550806	941	3	processed_transcript	100	0.775937	0.453126	0.776028	0.53685	0.957782
chr2	TCONS_03304472	XLOC_1826379	+	-	143863335	143864978	634	2	intronic_lncRNA	58	0.227665	0.604065	-1.4078	0.53765	0.958138
chr1	ENSMUST00000193177.1	ENSMUSG00000103252.1	+	RP24-78E16.3	89825481	89827525	2045	1	TEC	131	0.696262	0.224265	1.63442	0.538	0.958164
chr4	ENSMUST00000151216.1	ENSMUSG00000086683.1	-	Gm12867	119130292	119131001	457	2	antisense	71	0.156305	0.513288	-1.71541	0.53805	0.958164
chr9	ENSMUST00000183413.1	ENSMUSG00000099016.1	-	Gm27227	80263306	80265450	633	2	antisense	77	0.289374	0.656866	-1.18267	0.5386	0.958244
chr8	TCONS_05764269	XLOC_3118879	-	-	46716811	46739483	486	3	lincRNA	106	0.367563	0.757147	-1.04258	0.5386	0.958244
chr1	ENSMUST00000194151.1	ENSMUSG00000104378.1	+	RP23-323H18.2	127270524	127275285	4762	1	TEC	152	0.452705	0.228963	0.98346	0.53915	0.958421
chrX	ENSMUST00000181672.1	ENSMUSG00000097497.1	-	Gm26652	19224789	19225263	475	1	lincRNA	58	1.95177	0.400394	2.28529	0.5394	0.95853
chrX	ENSMUST00000195280.1	ENSMUSG00000102426.1	-	RP23-330G24.3	152294828	152296304	1477	1	TEC	104	1.35319	1.10914	0.28692	0.5406	0.958631
chr2	ENSMUST00000146195.1	ENSMUSG00000063714.11	+	Sp3os	72979516	72988546	364	3	antisense	118	0.780935	1.19654	-0.615598	0.541	0.958739
chr8	ENSMUST00000180757.1	ENSMUSG00000097230.1	+	Gm26853	19789798	19798548	4010	2	lincRNA	114	0.839188	0.596711	0.491961	0.54155	0.958929
chr16	TCONS_02591766	XLOC_1289422	+	-	21794196	21808961	799	5	lincRNA	90	0.453503	0.108336	2.0656	0.54165	0.958929
chr14	TCONS_01830889	XLOC_1000487	+	-	46913972	46919383	3250	2	intronic_lncRNA	126	0.965177	0.627838	0.620402	0.54175	0.958972
chr13	TCONS_01535921	XLOC_901206	-	-	24628699	24638600	1640	2	intronic_lncRNA	125	1.02144	2.42933	-1.24995	0.54185	0.958974
chr1	TCONS_00057161	XLOC_074464	+	-	75424495	75426063	1365	2	intronic_lncRNA	187	0.924317	0.374153	1.30476	0.5427	0.95912
chr9	TCONS_06084997	XLOC_3323582	-	-	88857903	88858856	607	3	lincRNA	134	1.27172	1.91518	-0.590695	0.54215	0.95912
chr17	TCONS_02795207	XLOC_1413331	+	-	15527369	15535672	2104	2	lincRNA	111	1.26251	1.50971	-0.25798	0.5436	0.959498
chr1	ENSMUST00000182742.1	ENSMUSG00000098234.3	-	Snhg6	9942025	9944117	400	4	lincRNA	66	5.11572	8.45707	-0.725221	0.54365	0.959506
chr7	ENSMUST00000180879.3	ENSMUSG00000097277.3	+	2900076A07Rik	81523571	81531494	725	4	lincRNA	85	4.67537	3.20038	0.546838	0.54365	0.959506
chrX	ENSMUST00000136518.3	ENSMUSG00000085396.3	-	Firre	50615449	50635311	715	5	processed_transcript	117	3.9651	2.177	0.865017	0.54395	0.959602
chr5	ENSMUST00000162890.1	ENSMUSG00000089889.1	+	0610040B10Rik	143329327	143332701	600	3	antisense	108	0.228478	0.812488	-1.83029	0.54445	0.959834
chr11	ENSMUST00000124108.1	ENSMUSG00000086591.1	+	Dnah2os	69448548	69453676	859	2	antisense	128	1.31391	1.87426	-0.512457	0.5455	0.960248
chr3	ENSMUST00000182345.1	ENSMUSG00000098204.1	-	Gm26984	79673367	79676876	3510	1	sense_intronic	153	5.18374	3.45859	0.583807	0.5475	0.961166
chr6	ENSMUST00000147260.3	ENSMUSG00000085776.4	+	5430402O13Rik	50566643	50594865	940	3	antisense	93	0.296234	0.562117	-0.924134	0.5477	0.961166
chr1	TCONS_00482101	XLOC_131694	+	-	161035161	161038037	689	5	lincRNA	73	9.66707	2.53338	1.93202	0.54775	0.961166
chr4	ENSMUST00000128000.3	ENSMUSG00000086290.4	+	Snhg12	132309629	132311024	585	4	lincRNA	118	1.26771	0.327346	1.95334	0.54865	0.961381
chr1	ENSMUST00000191427.1	ENSMUSG00000101778.1	-	Gm29488	131406812	131409213	2402	1	sense_intronic	145	1.3824	0.909666	0.603763	0.54875	0.961479
chr16	ENSMUST00000161614.1	ENSMUSG00000090257.1	+	Gm4524	25956475	25960342	2152	2	antisense	149	1.58392	1.23826	0.355175	0.54955	0.961866
chr17	TCONS_02637559	XLOC_1408431	+	-	8824523	8825783	1226	2	intronic_lncRNA	80	0.549269	0.212481	1.37018	0.5498	0.961866
chr2	TCONS_03362616	XLOC_1919624	-	-	105092355	105126564	8358	3	anti-sense_lncRNA	135	1.9669	2.43436	-0.307615	0.55015	0.961999
chr1	TCONS_00059256	XLOC_085461	+	-	92180671	92188235	316	2	lincRNA	68	1.45471	0.964138	0.59342	0.55085	0.962009
chr3	TCONS_03838793	XLOC_2142887	-	-	83774714	83790276	745	2	lincRNA	233	0.952205	0.22319	2.093	0.5517	0.962181
chr6	TCONS_05122438	XLOC_2770813	-	-	108212323	108212938	451	2	lincRNA	116	0.639373	0.962217	-0.589705	0.55215	0.962368
chr4	TCONS_04376568	XLOC_2266537	+	-	104343500	104347553	2866	3	intronic_lncRNA	99	1.10338	0.802693	0.459007	0.55265	0.962493
chr4	TCONS_04220361	XLOC_2295521	+	-	154160929	154163117	234	2	intronic_lncRNA	78	0.477715	1.18889	-1.31539	0.55275	0.962583
chr4	ENSMUST00000189334.1	ENSMUSG00000101493.1	-	2810405F17Rik	137387266	137388382	1117	1	lincRNA	91	3.38475	3.99547	-0.239317	0.5528	0.96259
chr3	ENSMUST00000181809.1	ENSMUSG00000097532.1	+	Gm4349	95427671	95431087	2559	2	lincRNA	101	0.479752	0.3876	0.307718	0.5531	0.962786
chr13	TCONS_01546254	XLOC_960246	-	-	107827436	107827796	322	2	intronic_lncRNA	42	1.31925	0.364006	1.85768	0.5535	0.962991
chr15	ENSMUST00000176387.1	ENSMUSG00000093677.1	-	Gm20712	58780461	58781951	1491	1	sense_overlapping	116	0.822229	0.658268	0.320865	0.55375	0.963019
chr7	TCONS_05428449	XLOC_2972160	-	-	114315591	114321219	419	3	lincRNA	58	0.154371	0.944925	-2.6138	0.55395	0.963147
chr11	ENSMUST00000145461.3	ENSMUSG00000087107.3	+	AI662270	83223576	83225869	592	3	lincRNA	114	4.94063	6.72434	-0.444696	0.55505	0.963355
chr3	ENSMUST00000187055.1	ENSMUSG00000054426.7	-	A930005H10Rik	115881786	115888104	436	3	processed_transcript	93	0.835272	0.217807	1.9392	0.55485	0.963355
chr1	ENSMUST00000193594.1	ENSMUSG00000102594.1	-	RP24-93F24.1	168348534	168350808	2275	1	TEC	112	12.061	7.78624	0.631353	0.5561	0.963538
chr11	TCONS_00919719	XLOC_487071	+	-	12038033	12045391	1065	3	lincRNA	102	0.518211	0.37839	0.453666	0.5554	0.963538
chr12	ENSMUST00000180698.1	ENSMUSG00000096995.1	-	2810029C07Rik	111572321	111574402	1950	2	lincRNA	108	0.602632	0.485361	0.312217	0.5569	0.96384
chr15	ENSMUST00000194753.1	ENSMUSG00000103674.1	+	RP23-463E8.1	85655666	85659003	3338	1	TEC	181	2.29858	1.59523	0.526978	0.55765	0.96401
chr8	ENSMUST00000195769.1	ENSMUSG00000102989.1	+	RP24-302G16.2	108867562	108869267	1706	1	TEC	176	0.582859	0.216977	1.42561	0.5583	0.964087
chr10	TCONS_00569369	XLOC_415446	-	-	44417945	44427968	2903	3	lincRNA	145	0.835079	0.607801	0.458315	0.5584	0.964159
chr7	ENSMUST00000184554.3	ENSMUSG00000101970.2	-	RP23-32A8.1	73544036	73558244	782	5	processed_transcript	87	0.420692	0.150176	1.48611	0.55875	0.964208
chr1	ENSMUST00000194820.1	ENSMUSG00000103656.1	+	RP23-327M13.2	61654423	61657158	2736	1	TEC	94	1.87949	1.28763	0.545628	0.55875	0.964208
chr11	ENSMUST00000101077.2	ENSMUSG00000072847.4	-	A530017D24Rik	61864568	61867269	2315	2	lincRNA	101	1.5174	1.82281	-0.264562	0.5587	0.964208
chr1	ENSMUST00000192904.1	ENSMUSG00000104524.1	-	RP24-331B5.1	135523088	135525338	2251	1	TEC	96	0.481357	0.23357	1.04325	0.5596	0.96433
chrX	ENSMUST00000153212.3	ENSMUSG00000086629.3	+	2810403D21Rik	108834478	108886896	1005	5	processed_transcript	87	0.550713	0.24935	1.14313	0.55935	0.96433
chr4	ENSMUST00000147066.1	ENSMUSG00000087349.1	+	Gm12680	85514327	85783127	1742	3	processed_transcript	131	0.679602	0.272972	1.31593	0.5607	0.964733
chr4	TCONS_04513442	XLOC_2225894	+	-	43454242	43457815	205	2	anti-sense_lncRNA	68	1.00025	2.56119	-1.35645	0.5618	0.96513
chr9	ENSMUST00000180712.3	ENSMUSG00000097177.3	-	9330159M07Rik	88841798	88858853	2702	5	processed_transcript	135	0.421951	0.556099	-0.398265	0.5628	0.965607
chr11	ENSMUST00000142709.1	ENSMUSG00000087107.3	+	AI662270	83224149	83224593	304	2	lincRNA	53	0.189604	0.671599	-1.82461	0.56325	0.965743
chr17	TCONS_02735731	XLOC_1487587	-	-	44628437	44630806	1090	2	intronic_lncRNA	91	0.676488	0.343128	0.97932	0.5634	0.965791
chr8	ENSMUST00000181096.1	ENSMUSG00000096952.1	-	Gm26572	121091628	121094858	3231	1	lincRNA	219	1.1622	0.990973	0.229945	0.56415	0.965964
chr2	ENSMUST00000124439.1	ENSMUSG00000074912.6	-	Gm14207	119321343	119325564	552	3	processed_transcript	152	0.295116	0.866921	-1.55462	0.56415	0.965964
chr8	TCONS_05722089	XLOC_3072671	+	-	108769313	108770531	1168	2	intronic_lncRNA	96	1.20937	0.540695	1.16137	0.5642	0.966016
chr1	ENSMUST00000195720.1	ENSMUSG00000103591.1	+	RP24-398O5.2	87897540	87900532	2993	1	TEC	98	0.642586	0.257194	1.32103	0.5652	0.966042
chr9	ENSMUST00000162209.1	ENSMUSG00000089810.1	-	Gm16536	45856769	45858357	1589	1	antisense	91	5.25619	3.92152	0.422606	0.5643	0.966042
chr2	ENSMUST00000124850.1	ENSMUSG00000087624.1	+	9230111E07Rik	167782053	167783486	811	2	lincRNA	191	0.449907	0.607908	-0.434228	0.56665	0.966371
chr1	TCONS_00079983	XLOC_195352	-	-	55502053	55505681	3220	2	intronic_lncRNA	122	1.71334	1.23964	0.466889	0.56715	0.966452
chr17	ENSMUST00000182010.1	ENSMUSG00000098178.1	+	Yam1	39846958	39848788	1831	1	lincRNA	174	20.2073	28.1252	-0.476989	0.56795	0.966656
chr3	ENSMUST00000193223.1	ENSMUSG00000104486.1	-	RP23-435E7.3	30160253	30161886	1634	1	TEC	98	2.37744	0.911582	1.38296	0.56815	0.966657
chr12	TCONS_01491471	XLOC_679074	+	-	54745238	54751867	1828	2	anti-sense_lncRNA	146	3.14199	4.80323	-0.612324	0.5701	0.967016
chr17	ENSMUST00000193576.1	ENSMUSG00000103216.1	-	RP24-490B17.5	51796017	51799190	3174	1	TEC	105	0.592247	0.365929	0.694636	0.5712	0.967489
chr18	ENSMUST00000181094.1	ENSMUSG00000097610.1	+	A930012L18Rik	44661665	44676271	2364	5	lincRNA	208	2.01075	1.47904	0.443066	0.57145	0.967631
chr17	ENSMUST00000187090.1	ENSMUSG00000100572.1	-	2410021H03Rik	69275362	69277208	764	3	antisense	94	0.609698	0.155108	1.97482	0.57145	0.967631
chr10	ENSMUST00000124241.3	ENSMUSG00000086915.3	-	Gm16365	39562380	39613671	369	3	antisense	53	1.12782	0.735953	0.615857	0.57275	0.96788
chr19	ENSMUST00000142712.1	ENSMUSG00000044387.5	+	2410080I02Rik	23134900	23135717	414	2	lincRNA	109	0.726437	1.0305	-0.504441	0.57245	0.96788
chr5	TCONS_04927092	XLOC_2477349	+	-	116416325	116418853	1589	2	intronic_lncRNA	102	2.42788	1.22351	0.988669	0.57275	0.96788
chr1	ENSMUST00000193304.1	ENSMUSG00000103146.1	-	RP23-274C16.4	119790763	119798925	8163	1	TEC	114	0.817821	0.57372	0.51144	0.5744	0.968475
chr5	ENSMUST00000171190.1	ENSMUSG00000043833.6	+	2900005J15Rik	25100983	25103007	2025	1	processed_transcript	242	1.21187	1.01518	0.255501	0.57495	0.968475
chr10	TCONS_00807339	XLOC_393077	-	-	12916929	12922935	822	3	lincRNA	131	1.09273	1.39684	-0.354234	0.575	0.968475
chr2	TCONS_03299526	XLOC_1807126	+	-	116900144	116910736	203	2	lincRNA	45	2.90973	6.22769	-1.09781	0.5753	0.968475
chr9	TCONS_06165325	XLOC_3208762	+	-	41474858	41542971	2525	4	lincRNA	130	2.43261	1.63189	0.575962	0.57425	0.968475
chr3	ENSMUST00000195353.1	ENSMUSG00000102147.1	-	RP23-175G2.2	51987631	51989847	2217	1	TEC	121	0.62632	0.334669	0.904164	0.5757	0.968499
chr1	ENSMUST00000195509.1	ENSMUSG00000104018.1	-	RP24-300L5.1	78465448	78466926	1479	1	TEC	85	0.29262	0.732562	-1.32392	0.57655	0.968709
chr1	ENSMUST00000193845.1	ENSMUSG00000102638.1	+	RP23-228G18.6	10062258	10064079	1822	1	TEC	79	2.77556	1.90687	0.541573	0.57675	0.968781
chr13	ENSMUST00000128198.1	ENSMUSG00000086111.1	+	Gm15326	111867936	111871937	1422	3	lincRNA	184	0.45358	0.570652	-0.331253	0.57805	0.96909
chr2	ENSMUST00000111461.6	ENSMUSG00000063235.12	-	Ptpmt1	90910713	90918258	1529	4	processed_transcript	301	0.720225	1.48898	-1.0478	0.57825	0.969146
chr7	TCONS_05325457	XLOC_2828232	+	-	45741911	45750297	693	3	anti-sense_lncRNA	127	1.15375	0.798374	0.531191	0.57845	0.969284
chr9	ENSMUST00000176020.1	ENSMUSG00000093721.1	+	Gm3896	37015758	37020671	4094	2	antisense	131	1.06028	0.754474	0.490905	0.57905	0.969436
chr1	TCONS_00114957	XLOC_162406	-	-	9942123	9944163	1650	3	lincRNA	106	6.76839	7.87928	-0.21925	0.579	0.969436
chr16	ENSMUST00000195692.1	ENSMUSG00000103972.1	+	RP23-239I17.2	77381950	77382601	652	1	TEC	159	0.418242	0.242135	0.788528	0.57925	0.969459
chr6	ENSMUST00000178206.1	ENSMUSG00000094868.1	-	Dlx6os2	6863797	6865150	1354	1	antisense	167	0.438288	0.207727	1.07719	0.5793	0.969527
chr10	TCONS_00582188	XLOC_310341	+	-	22306731	22314185	589	2	lincRNA	101	0.581044	0.856087	-0.55911	0.5798	0.969888
chr1	ENSMUST00000113396.2	ENSMUSG00000073628.5	-	Gm10552	85609853	85610224	372	1	antisense	123	0.810543	3.07915	-1.92557	0.58005	0.970044
chr13	ENSMUST00000192073.1	ENSMUSG00000104214.1	-	RP23-411M4.2	101749720	101751888	2169	1	TEC	120	3.39439	1.49299	1.18495	0.5811	0.970111
chr4	ENSMUST00000133884.3	ENSMUSG00000087128.3	-	Gm12655	94460931	94477180	925	5	processed_transcript	111	0.701142	0.541732	0.372126	0.5807	0.970111
chr4	ENSMUST00000181556.1	ENSMUSG00000097731.1	-	2700016F22Rik	139376549	139380379	3605	2	lincRNA	146	0.174839	0.434605	-1.31367	0.58065	0.970111
chr17	TCONS_02646782	XLOC_1447492	+	-	71002600	71004058	1150	2	lincRNA	134	0.631093	0.527932	0.257501	0.581	0.970111
chr16	ENSMUST00000183333.3	ENSMUSG00000090386.5	+	Mir99ahg	77236317	77363679	3422	4	processed_transcript	101	0.668326	0.290466	1.20218	0.5812	0.970147
chr8	ENSMUST00000181030.1	ENSMUSG00000097174.1	+	Gm4890	79295123	79307685	2508	3	lincRNA	112	0.617349	0.469696	0.39436	0.5819	0.970611
chr13	TCONS_01524502	XLOC_842408	+	-	56571992	56576817	836	3	lincRNA	96	0.71568	0.549212	0.381952	0.58225	0.970753
chr2	ENSMUST00000125198.1	ENSMUSG00000086779.1	+	Gm13562	26352645	26371952	797	3	processed_transcript	153	1.05766	0.438985	1.26863	0.5836	0.97084
chr4	ENSMUST00000139119.1	ENSMUSG00000087142.3	-	Gm12454	43505657	43508747	978	3	antisense	111	0.837436	0.620598	0.43232	0.58365	0.97084
chr11	ENSMUST00000142777.1	ENSMUSG00000087060.3	-	Eldr	16939187	16951093	673	2	processed_transcript	129	0.288077	0.600615	-1.05999	0.5827	0.97084
chr11	ENSMUST00000129321.1	ENSMUSG00000043419.10	+	Chd3os	69340461	69342641	2081	2	processed_transcript	203	4.57587	4.06008	0.17254	0.58315	0.97084
chr3	TCONS_03806423	XLOC_2120424	-	-	51473430	51480145	5129	2	anti-sense_lncRNA	80	5.2957	4.49824	0.235459	0.5826	0.97084
chr19	TCONS_03141616	XLOC_1698880	-	-	18339657	18353803	416	2	lincRNA	126	0.504942	0.203761	1.30924	0.58405	0.970894
chr15	ENSMUST00000180639.1	ENSMUSG00000097915.1	-	A330009N23Rik	101221196	101224121	1392	3	lincRNA	117	1.92412	1.62727	0.241747	0.58495	0.971165
chr5	TCONS_04590933	XLOC_2586965	-	-	131686249	131688474	2165	2	intronic_lncRNA	144	0.722914	0.421109	0.779631	0.5852	0.971286
chr14	TCONS_01948025	XLOC_1078550	-	-	49121654	49122730	962	2	lincRNA	86	0.473168	0.722797	-0.611238	0.5864	0.971518
chr1	ENSMUST00000194332.1	ENSMUSG00000102319.1	+	RP23-68D4.1	44560885	44565447	4563	1	TEC	124	1.83415	1.34161	0.451144	0.5876	0.971782
chr4	ENSMUST00000126009.1	ENSMUSG00000087381.4	-	Gm16008	156026297	156031622	810	4	antisense	91	1.31707	0.737431	0.836757	0.5888	0.972223
chr13	ENSMUST00000193295.1	ENSMUSG00000102635.1	-	RP23-411M4.1	101752806	101753205	400	1	TEC	71	4.14967	1.21187	1.77576	0.589	0.972376
chr7	ENSMUST00000184655.2	ENSMUSG00000101970.2	-	RP23-32A8.1	73555146	73558386	602	3	processed_transcript	122	0.760119	3.65976	-2.26745	0.5898	0.972418
chr1	ENSMUST00000194994.1	ENSMUSG00000103046.1	+	RP23-101P2.6	38992678	38994316	1639	1	TEC	124	2.30757	1.60485	0.523934	0.5895	0.972418
chr11	ENSMUST00000140447.1	ENSMUSG00000078607.3	+	1810010H24Rik	107028118	107030438	1197	3	antisense	177	0.60736	0.889955	-0.551179	0.5902	0.97249
chr9	ENSMUST00000181444.1	ENSMUSG00000097111.1	+	Peak1os	56257890	56267780	1264	2	antisense	115	0.890916	0.348316	1.35489	0.5905	0.97251
chr5	ENSMUST00000145914.1	ENSMUSG00000085363.1	+	Gm15478	67642401	67646776	2172	2	antisense	89	0.64175	0.195817	1.7125	0.59075	0.97251
chr3	ENSMUST00000139363.1	ENSMUSG00000085084.3	-	4930570G19Rik	156548415	156561675	3112	3	processed_transcript	166	0.530925	0.434606	0.2888	0.59035	0.97251
chr1	TCONS_00086053	XLOC_237088	-	-	118717492	118718155	545	2	lincRNA	146	1.30706	1.0157	0.363853	0.59065	0.97251
chr11	TCONS_01205164	XLOC_633844	-	-	119477049	119489081	1263	2	anti-sense_lncRNA	94	0.586422	0.266806	1.13615	0.59055	0.97251
chr5	ENSMUST00000181045.3	ENSMUSG00000097908.3	+	4933404O12Rik	136919146	136937106	3967	4	lincRNA	117	1.643	1.42872	0.201616	0.5916	0.972772
chr7	ENSMUST00000184587.2	ENSMUSG00000098496.2	-	1810026B05Rik	73539801	73558395	5140	5	processed_transcript	125	7.63217	9.40873	-0.301907	0.59165	0.97279
chr13	ENSMUST00000181087.1	ENSMUSG00000097151.1	-	Gm26514	38945543	38951313	4231	2	lincRNA	139	0.745044	0.550614	0.436285	0.59275	0.973079
chr11	ENSMUST00000137442.3	ENSMUSG00000072893.8	+	4933439C10Rik	59506153	59510103	1414	4	processed_transcript	237	1.70592	1.02488	0.735101	0.5931	0.973141
chrX	ENSMUST00000140954.3	ENSMUSG00000087174.3	-	5530601H04Rik	105041401	105070124	3287	6	processed_transcript	113	0.297706	0.506935	-0.767913	0.59365	0.973154
chr4	TCONS_04507629	XLOC_2303035	-	-	11004516	11006854	2184	2	intronic_lncRNA	103	1.13997	0.702434	0.698562	0.59335	0.973154
chr10	TCONS_00569368	XLOC_415446	-	-	44418430	44421691	2220	2	lincRNA	145	0.456065	0.29711	0.618242	0.5939	0.973255
chr4	TCONS_04213015	XLOC_2255991	+	-	89452682	89459873	336	2	lincRNA	82	0.29604	0.493194	-0.736364	0.59395	0.973289
chr8	ENSMUST00000187946.2	ENSMUSG00000100706.2	+	Gm19744	48843665	48869016	662	3	processed_transcript	61	0.260149	0.534304	-1.03832	0.595	0.973526
chr1	ENSMUST00000195024.1	ENSMUSG00000104239.1	+	RP23-114N13.2	128132157	128134652	2496	1	TEC	104	0.805766	0.483613	0.736506	0.59535	0.973536
chr1	ENSMUST00000194357.1	ENSMUSG00000104170.1	-	RP23-125I14.3	13297036	13298907	1872	1	TEC	107	0.548834	0.156325	1.81182	0.59575	0.973615
[truncated: 6,769 more rows]

## Sheet: D5IU_vs_D5NU
CHR	transcript_id	gene_id	strand	gene_name	start	end	length	exon_number	gene_type	ORF	D5IU_FPKM	D5NU_FPKM	log2(foldchange)	pvalue	qvalue
[truncated: 7,764 more rows]
