# Supplementary material for: Genome-wide analysis and functional prediction of long non-coding RNAs in mouse uterus during the implantation window
Source: Oncotarget. 2017 Sep 16;8(48):84360–72. doi: 10.18632/oncotarget.21031 (PMC5663602; doi:10.18632/oncotarget.21031)
Supplement: Supplementary file 3 [file oncotarget-08-84360-s003.xls]

## Sheet: 10k.cis.annotation
transcript_id	lncRNA_id	mRNA_ID	Target_gene_name	Target_gene_description
ENSMUST00000136359.3	ENSMUSG00000000031.11	XLOC_2993603	--	-//-
ENSMUST00000130679.1	ENSMUSG00000006462.6	12608	Cebpb	CCAAT/enhancer binding protein (C/EBP)%2C beta%2C transcript variant 1
ENSMUST00000186535.1	ENSMUSG00000022639.10	XLOC_1369570	--	-//-
ENSMUST00000186806.1	ENSMUSG00000022639.10	XLOC_1369570	--	-//-
ENSMUST00000129758.1	ENSMUSG00000028407.3	106021	Topors	topoisomerase I binding%2C arginine/serine-rich
ENSMUST00000129758.1	ENSMUSG00000028407.3	230075	Ndufb6	NADH dehydrogenase (ubiquinone) 1 beta subcomplex%2C 6
ENSMUST00000131248.1	ENSMUSG00000028475.8	100039781	Hrct1	histidine rich carboxyl terminus 1
ENSMUST00000185820.2	ENSMUSG00000029386.11	209357	Gtf2h3	general transcription factor IIH%2C polypeptide 3
ENSMUST00000185820.2	ENSMUSG00000029386.11	21871	Atp6v0a2	ATPase%2C H+ transporting%2C lysosomal V0 subunit A2
ENSMUST00000185820.2	ENSMUSG00000029386.11	67978	Tctn2	tectonic family member 2
ENSMUST00000144844.1	ENSMUSG00000034587.8	193670	Rnf185	ring finger protein 185%2C transcript variant 4
ENSMUST00000144844.1	ENSMUSG00000034587.8	237625	Pla2g3	phospholipase A2%2C group III%2C transcript variant X2
ENSMUST00000146456.1	ENSMUSG00000034587.8	193670	Rnf185	ring finger protein 185%2C transcript variant 4
ENSMUST00000146456.1	ENSMUSG00000034587.8	237625	Pla2g3	phospholipase A2%2C group III%2C transcript variant X2
ENSMUST00000037953.6	ENSMUSG00000037735.7	208439	Klhl29	kelch-like 29
ENSMUST00000038032.4	ENSMUSG00000038152.4	20238	Atxn1	ataxin 1%2C transcript variant 3
ENSMUST00000144719.3	ENSMUSG00000039545.11	20371	Foxp3	forkhead box P3%2C transcript variant 1
ENSMUST00000144719.3	ENSMUSG00000039545.11	54646	Ppp1r3f	protein phosphatase 1%2C regulatory (inhibitor) subunit 3F%2C transcript variant 2
ENSMUST00000047607.2	ENSMUSG00000039798.2	99151	Cercam	cerebral endothelial cell adhesion molecule%2C transcript variant X2
ENSMUST00000048109.6	ENSMUSG00000041789.7	XLOC_1628494	--	-//-
ENSMUST00000067450.2	ENSMUSG00000041789.7	XLOC_1628494	--	-//-
ENSMUST00000123544.1	ENSMUSG00000042549.10	24083	Natd1	N-acetyltransferase domain containing 1
ENSMUST00000123544.1	ENSMUSG00000042549.10	26397	Map2k3	mitogen-activated protein kinase kinase 3
ENSMUST00000123544.1	ENSMUSG00000042549.10	XLOC_597355	--	-//-
ENSMUST00000143378.3	ENSMUSG00000043168.8	225266	Klhl14	kelch-like 14
ENSMUST00000143378.3	ENSMUSG00000043168.8	74644	4930426D05Rik	RIKEN cDNA 4930426D05 gene
ENSMUST00000129321.1	ENSMUSG00000043419.10	16499	Kcnab3	potassium voltage-gated channel%2C shaker-related subfamily%2C beta member 3
ENSMUST00000129321.1	ENSMUSG00000043419.10	216848	Chd3	chromodomain helicase DNA binding protein 3
ENSMUST00000139014.1	ENSMUSG00000043993.6	268515	Bahcc1	BAH domain and coiled-coil containing 1%2C transcript variant X2
ENSMUST00000137239.1	ENSMUSG00000044125.6	77963	Hook1	hook homolog 1 (Drosophila)%2C transcript variant X5
ENSMUST00000145046.3	ENSMUSG00000044730.11	194268	9930104L06Rik	RIKEN cDNA 9930104L06 gene%2C transcript variant X2
ENSMUST00000145046.3	ENSMUSG00000044730.11	52276	Cdca8	cell division cycle associated 8
ENSMUST00000160420.3	ENSMUSG00000044730.11	194268	9930104L06Rik	RIKEN cDNA 9930104L06 gene%2C transcript variant X2
ENSMUST00000160420.3	ENSMUSG00000044730.11	52276	Cdca8	cell division cycle associated 8
ENSMUST00000155906.1	ENSMUSG00000044867.4	16205	Gimap1	GTPase%2C IMAP family member 1%2C transcript variant 1
ENSMUST00000155906.1	ENSMUSG00000044867.4	317757	Gimap5	GTPase%2C IMAP family member 5%2C transcript variant X1
ENSMUST00000152313.1	ENSMUSG00000045464.5	11800	Api5	apoptosis inhibitor 5%2C transcript variant X1
ENSMUST00000152313.1	ENSMUSG00000045464.5	74569	Ttc17	tetratricopeptide repeat domain 17
ENSMUST00000139588.1	ENSMUSG00000046219.9	81006	Gpr63	G protein-coupled receptor 63%2C transcript variant X1
ENSMUST00000126664.3	ENSMUSG00000046808.13	53419	Corin	corin%2C transcript variant X1
ENSMUST00000127150.3	ENSMUSG00000052248.11	24136	Zeb2	zinc finger E-box binding homeobox 2%2C transcript variant 2
ENSMUST00000127150.3	ENSMUSG00000052248.11	XLOC_1757934	--	-//-
ENSMUST00000130827.1	ENSMUSG00000052248.11	24136	Zeb2	zinc finger E-box binding homeobox 2%2C transcript variant 2
ENSMUST00000130827.1	ENSMUSG00000052248.11	XLOC_1757934	--	-//-
ENSMUST00000065383.6	ENSMUSG00000053117.6	XLOC_1688306	--	-//-
ENSMUST00000190409.1	ENSMUSG00000053117.6	XLOC_1688306	--	-//-
ENSMUST00000065709.7	ENSMUSG00000053332.9	226539	Dars2	aspartyl-tRNA synthetase 2 (mitochondrial)%2C transcript variant X1
ENSMUST00000065709.7	ENSMUSG00000053332.9	240869	Zbtb37	zinc finger and BTB domain containing 37%2C transcript variant X2
ENSMUST00000065709.7	ENSMUSG00000053332.9	XLOC_131694	--	-//-
ENSMUST00000124762.1	ENSMUSG00000053574.4	52700	Txndc17	thioredoxin domain containing 17
ENSMUST00000124762.1	ENSMUSG00000053574.4	67279	Med31	mediator complex subunit 31
ENSMUST00000124762.1	ENSMUSG00000053574.4	74477	4933427D14Rik	RIKEN cDNA 4933427D14 gene%2C transcript variant X9
ENSMUST00000124762.1	ENSMUSG00000053574.4	75304	4930563E22Rik	RIKEN cDNA 4930563E22 gene
ENSMUST00000117249.1	ENSMUSG00000053656.5	XLOC_2448624	--	-//-
ENSMUST00000185424.1	ENSMUSG00000054426.7	69740	Dph5	DPH5 homolog (S. cerevisiae)%2C transcript variant X1
ENSMUST00000185424.1	ENSMUSG00000054426.7	XLOC_2163543	--	-//-
ENSMUST00000188260.2	ENSMUSG00000054426.7	69740	Dph5	DPH5 homolog (S. cerevisiae)%2C transcript variant X1
ENSMUST00000188260.2	ENSMUSG00000054426.7	XLOC_2163543	--	-//-
ENSMUST00000067628.1	ENSMUSG00000054514.3	108888	Atad3a	ATPase family%2C AAA domain containing 3A%2C transcript variant X2
ENSMUST00000067628.1	ENSMUSG00000054514.3	246228	Vwa1	von Willebrand factor A domain containing 1
ENSMUST00000067628.1	ENSMUSG00000054514.3	XLOC_2296641	--	-//-
ENSMUST00000155010.1	ENSMUSG00000054514.3	108888	Atad3a	ATPase family%2C AAA domain containing 3A%2C transcript variant X2
ENSMUST00000155010.1	ENSMUSG00000054514.3	246228	Vwa1	von Willebrand factor A domain containing 1
ENSMUST00000155010.1	ENSMUSG00000054514.3	XLOC_2296641	--	-//-
ENSMUST00000145570.3	ENSMUSG00000056032.8	20445	St6galnac1	ST6 (alpha-N-acetyl-neuraminyl-2%2C3-beta-galactosyl-1%2C3)-N-acetylgalactosaminide alpha-2%2C6-sialyltransferase 1
ENSMUST00000145570.3	ENSMUSG00000056032.8	XLOC_553240	--	sp|A1Z651|POL_XMRV6 Gag-Pol polyprotein OS=Xenotropic MuLV-related virus (isolate VP62) GN=gag-pol PE=1 SV=1//3.52857e-12
ENSMUST00000156293.3	ENSMUSG00000056032.8	20445	St6galnac1	ST6 (alpha-N-acetyl-neuraminyl-2%2C3-beta-galactosyl-1%2C3)-N-acetylgalactosaminide alpha-2%2C6-sialyltransferase 1
ENSMUST00000156293.3	ENSMUSG00000056032.8	XLOC_553240	--	sp|A1Z651|POL_XMRV6 Gag-Pol polyprotein OS=Xenotropic MuLV-related virus (isolate VP62) GN=gag-pol PE=1 SV=1//3.52857e-12
ENSMUST00000070085.5	ENSMUSG00000056145.5	16491	Kcna3	potassium voltage-gated channel%2C shaker-related subfamily%2C member 3
ENSMUST00000132077.2	ENSMUSG00000056579.13	74522	Morc2a	microrchidia 2A%2C transcript variant 1
ENSMUST00000132077.2	ENSMUSG00000056579.13	XLOC_556868	--	-//-
ENSMUST00000153313.4	ENSMUSG00000056579.13	74522	Morc2a	microrchidia 2A%2C transcript variant 1
ENSMUST00000153313.4	ENSMUSG00000056579.13	XLOC_556868	--	-//-
ENSMUST00000127391.1	ENSMUSG00000059027.10	12580	Cdkn2c	cyclin-dependent kinase inhibitor 2C (p18%2C inhibits CDK4)%2C transcript variant 1
ENSMUST00000156790.3	ENSMUSG00000059027.10	12580	Cdkn2c	cyclin-dependent kinase inhibitor 2C (p18%2C inhibits CDK4)%2C transcript variant 1
ENSMUST00000133630.3	ENSMUSG00000059277.8	12520	Cd81	CD81 antigen
ENSMUST00000133630.3	ENSMUSG00000059277.8	27027	Tspan32	tetraspanin 32%2C transcript variant X6
ENSMUST00000133630.3	ENSMUSG00000059277.8	XLOC_2994038	--	-//-
ENSMUST00000190415.1	ENSMUSG00000060149.6	XLOC_1414574	--	sp|P11369|POL2_MOUSE Retrovirus-related Pol polyprotein LINE-1 OS=Mus musculus GN=Pol PE=1 SV=2//8.21737e-25
ENSMUST00000074702.5	ENSMUSG00000063087.10	21417	Zeb1	zinc finger E-box binding homeobox 1
ENSMUST00000074702.5	ENSMUSG00000063087.10	XLOC_1589288	--	-//-
ENSMUST00000111461.6	ENSMUSG00000063235.12	66461	Ptpmt1	protein tyrosine phosphatase%2C mitochondrial 1
ENSMUST00000111461.6	ENSMUSG00000063235.12	67136	Kbtbd4	kelch repeat and BTB (POZ) domain containing 4%2C transcript variant X1
ENSMUST00000111461.6	ENSMUSG00000063235.12	68349	Ndufs3	NADH dehydrogenase (ubiquinone) Fe-S protein 3
ENSMUST00000123087.3	ENSMUSG00000063714.11	20687	Sp3	trans-acting transcription factor 3%2C transcript variant 1
ENSMUST00000182639.1	ENSMUSG00000066057.6	XLOC_1521293	--	sp|Q8N972|ZN709_HUMAN Zinc finger protein 709 OS=Homo sapiens GN=ZNF709 PE=2 SV=1//9.85871e-06
ENSMUST00000162566.1	ENSMUSG00000070315.7	20443	St3gal4	ST3 beta-galactoside alpha-2%2C3-sialyltransferase 4%2C transcript variant X1
ENSMUST00000162566.1	ENSMUSG00000070315.7	69305	Dcps	decapping enzyme%2C scavenger
ENSMUST00000186463.2	ENSMUSG00000071265.5	386753	Dbpht2	DNA binding protein with his-thr domain
ENSMUST00000130159.1	ENSMUSG00000071735.4	636082	Gm16462	predicted gene 16462
ENSMUST00000161150.2	ENSMUSG00000072109.7	102639105	Gm35498	predicted gene%2C 35498
ENSMUST00000161150.2	ENSMUSG00000072109.7	381287	A530032D15Rik	RIKEN cDNA A530032D15Rik gene
ENSMUST00000154810.1	ENSMUSG00000072844.6	17318	Mid1	midline 1%2C transcript variant 6
ENSMUST00000137442.3	ENSMUSG00000072893.8	268417	Zkscan17	zinc finger with KRAB and SCAN domains 17%2C transcript variant 2
ENSMUST00000137442.3	ENSMUSG00000072893.8	XLOC_519459	--	-//-
ENSMUST00000145533.3	ENSMUSG00000072893.8	268417	Zkscan17	zinc finger with KRAB and SCAN domains 17%2C transcript variant 2
ENSMUST00000145533.3	ENSMUSG00000072893.8	XLOC_519459	--	-//-
ENSMUST00000136110.1	ENSMUSG00000073155.8	243755	Slc13a4	solute carrier family 13 (sodium/sulfate symporters)%2C member 4
ENSMUST00000136110.1	ENSMUSG00000073155.8	70699	Nup205	nucleoporin 205%2C transcript variant X3
ENSMUST00000152147.3	ENSMUSG00000073155.8	243755	Slc13a4	solute carrier family 13 (sodium/sulfate symporters)%2C member 4
ENSMUST00000152147.3	ENSMUSG00000073155.8	70699	Nup205	nucleoporin 205%2C transcript variant X3
ENSMUST00000128026.1	ENSMUSG00000073236.4	16569	Kif3b	kinesin family member 3B%2C transcript variant X1
ENSMUST00000128026.1	ENSMUSG00000073236.4	228790	Asxl1	additional sex combs like 1
ENSMUST00000128026.1	ENSMUSG00000073236.4	XLOC_1952619	--	-//-
ENSMUST00000143129.1	ENSMUSG00000073274.4	XLOC_3470495	--	-//-
ENSMUST00000182408.1	ENSMUSG00000074024.5	75985	Rab30	RAB30%2C member RAS oncogene family
ENSMUST00000182408.1	ENSMUSG00000074024.5	XLOC_2959521	--	-//-
ENSMUST00000128125.1	ENSMUSG00000074284.6	20466	Sin3a	transcriptional regulator%2C SIN3A (yeast)%2C transcript variant X6
ENSMUST00000128125.1	ENSMUSG00000074284.6	56294	Ptpn9	protein tyrosine phosphatase%2C non-receptor type 9
ENSMUST00000145400.3	ENSMUSG00000074466.8	22724	Zbtb7b	zinc finger and BTB domain containing 7B%2C transcript variant X4
ENSMUST00000145400.3	ENSMUSG00000074466.8	319945	Flad1	RFad1%2C flavin adenine dinucleotide synthetase%2C homolog (yeast)
ENSMUST00000145400.3	ENSMUSG00000074466.8	57275	Lenep	lens epithelial protein
ENSMUST00000124586.1	ENSMUSG00000074649.6	16418	Eif6	eukaryotic translation initiation factor 6
ENSMUST00000124586.1	ENSMUSG00000074649.6	17391	Mmp24	matrix metallopeptidase 24
ENSMUST00000124586.1	ENSMUSG00000074649.6	71405	Fam83c	family with sequence similarity 83%2C member C
ENSMUST00000124586.1	ENSMUSG00000074649.6	XLOC_1954308	--	-//-
ENSMUST00000127290.3	ENSMUSG00000074733.10	14773	Grk5	G protein-coupled receptor kinase 5%2C transcript variant X1
ENSMUST00000127290.3	ENSMUSG00000074733.10	XLOC_1728029	--	sp|Q5TYW1|ZN658_HUMAN Zinc finger protein 658 OS=Homo sapiens GN=ZNF658 PE=2 SV=2//3.92932e-09
ENSMUST00000143264.3	ENSMUSG00000074733.10	14773	Grk5	G protein-coupled receptor kinase 5%2C transcript variant X1
ENSMUST00000143264.3	ENSMUSG00000074733.10	XLOC_1728029	--	sp|Q5TYW1|ZN658_HUMAN Zinc finger protein 658 OS=Homo sapiens GN=ZNF658 PE=2 SV=2//3.92932e-09
ENSMUST00000160385.1	ENSMUSG00000074782.3	66970	Ssbp2	single-stranded DNA binding protein 2%2C transcript variant X7
ENSMUST00000160385.1	ENSMUSG00000074782.3	74156	Acot12	acyl-CoA thioesterase 12%2C transcript variant X1
ENSMUST00000138486.1	ENSMUSG00000074813.8	XLOC_1935189	--	-//-
ENSMUST00000151427.1	ENSMUSG00000074813.8	XLOC_1935189	--	-//-
ENSMUST00000152813.1	ENSMUSG00000074876.5	214616	Spata5l1	spermatogenesis associated 5-like 1
ENSMUST00000152813.1	ENSMUSG00000074876.5	433470	AA467197	expressed sequence AA467197%2C transcript variant X1
ENSMUST00000124439.1	ENSMUSG00000074912.6	54485	Dll4	delta-like 4 (Drosophila)
ENSMUST00000124439.1	ENSMUSG00000074912.6	XLOC_1929590	--	-//-
ENSMUST00000155681.1	ENSMUSG00000075389.3	XLOC_634155	--	-//-
ENSMUST00000191426.1	ENSMUSG00000075408.5	68118	Atg101	autophagy related 101
ENSMUST00000191426.1	ENSMUSG00000075408.5	XLOC_1200538	--	-//-
ENSMUST00000100370.1	ENSMUSG00000075511.4	23970	Pacsin2	protein kinase C and casein kinase substrate in neurons 2%2C transcript variant 2
ENSMUST00000100370.1	ENSMUSG00000075511.4	66251	Arfgap3	ADP-ribosylation factor GTPase activating protein 3%2C transcript variant X3
ENSMUST00000100370.1	ENSMUSG00000075511.4	XLOC_1257248	--	-//-
ENSMUST00000126967.1	ENSMUSG00000075514.4	71435	Arhgap21	Rho GTPase activating protein 21%2C transcript variant 2
ENSMUST00000133125.2	ENSMUSG00000078122.4	278180	Vsig4	V-set and immunoglobulin domain containing 4%2C transcript variant X1
ENSMUST00000147681.1	ENSMUSG00000078122.4	278180	Vsig4	V-set and immunoglobulin domain containing 4%2C transcript variant X1
ENSMUST00000161890.1	ENSMUSG00000078247.3	16004	Igf2r	insulin-like growth factor 2 receptor
ENSMUST00000161890.1	ENSMUSG00000078247.3	17171	Mas1	MAS1 oncogene%2C transcript variant X8
ENSMUST00000161890.1	ENSMUSG00000078247.3	XLOC_1411558	--	-//-
ENSMUST00000162826.1	ENSMUSG00000078247.3	16004	Igf2r	insulin-like growth factor 2 receptor
ENSMUST00000162826.1	ENSMUSG00000078247.3	17171	Mas1	MAS1 oncogene%2C transcript variant X8
ENSMUST00000162826.1	ENSMUSG00000078247.3	XLOC_1411558	--	-//-
ENSMUST00000126693.1	ENSMUSG00000079163.3	231801	Agfg2	ArfGAP with FG repeats 2%2C transcript variant 4
ENSMUST00000179924.3	ENSMUSG00000079179.5	19325	Rab10	RAB10%2C member RAS oncogene family
ENSMUST00000179924.3	ENSMUSG00000079179.5	XLOC_643101	--	-//-
ENSMUST00000155949.1	ENSMUSG00000079499.5	171171	Ntng2	netrin G2%2C transcript variant a
ENSMUST00000153239.3	ENSMUSG00000079671.4	76187	Adhfe1	alcohol dehydrogenase%2C iron containing%2C 1%2C transcript variant X1
ENSMUST00000153239.3	ENSMUSG00000079671.4	76982	3110035E14Rik	RIKEN cDNA 3110035E14 gene
ENSMUST00000153239.3	ENSMUSG00000079671.4	XLOC_162147	--	-//-
ENSMUST00000188602.1	ENSMUSG00000084799.3	227195	Ino80d	INO80 complex subunit D%2C transcript variant 2
ENSMUST00000188602.1	ENSMUSG00000084799.3	227197	Ndufs1	NADH dehydrogenase (ubiquinone) Fe-S protein 1%2C transcript variant 4
ENSMUST00000127301.3	ENSMUSG00000084808.3	319518	Pdpr	pyruvate dehydrogenase phosphatase regulatory subunit%2C transcript variant X1
ENSMUST00000139331.1	ENSMUSG00000084865.1	237553	Trhde	TRH-degrading enzyme
ENSMUST00000146928.1	ENSMUSG00000084923.1	74114	Crot	carnitine O-octanoyltransferase%2C transcript variant X1
ENSMUST00000137738.1	ENSMUSG00000084969.1	268451	Rab11fip4	RAB11 family interacting protein 4 (class II)%2C transcript variant X1
ENSMUST00000155691.1	ENSMUSG00000085037.1	52187	Rragd	Ras-related GTP binding D
ENSMUST00000155691.1	ENSMUSG00000085037.1	56228	Ube2j1	ubiquitin-conjugating enzyme E2J 1%2C transcript variant X1
ENSMUST00000155691.1	ENSMUSG00000085037.1	XLOC_2318523	--	-//-
ENSMUST00000160947.1	ENSMUSG00000085054.2	18393	Orc2	origin recognition complex%2C subunit 2%2C transcript variant c
ENSMUST00000160947.1	ENSMUSG00000085054.2	213056	Fam126b	family with sequence similarity 126%2C member B
ENSMUST00000136217.2	ENSMUSG00000085069.2	70673	Prdm16	PR domain containing 16%2C transcript variant X5
ENSMUST00000140941.1	ENSMUSG00000085084.3	320840	Negr1	neuronal growth regulator 1%2C transcript variant 1
ENSMUST00000139288.1	ENSMUSG00000085087.1	241308	Ralgps1	Ral GEF with PH domain and SH3 binding motif 1%2C transcript variant X10
ENSMUST00000134345.1	ENSMUSG00000085148.1	192652	Wdr81	WD repeat domain 81
ENSMUST00000134345.1	ENSMUSG00000085148.1	380712	Tlcd2	TLC domain containing 2%2C transcript variant X1
ENSMUST00000134345.1	ENSMUSG00000085148.1	XLOC_528670	--	-//-
ENSMUST00000149940.1	ENSMUSG00000085148.1	192652	Wdr81	WD repeat domain 81
ENSMUST00000149940.1	ENSMUSG00000085148.1	380712	Tlcd2	TLC domain containing 2%2C transcript variant X1
ENSMUST00000149940.1	ENSMUSG00000085148.1	XLOC_528670	--	-//-
ENSMUST00000124818.1	ENSMUSG00000085156.3	246177	Myo1g	myosin IG%2C transcript variant X3
ENSMUST00000124818.1	ENSMUSG00000085156.3	XLOC_558811	--	-//-
ENSMUST00000134527.1	ENSMUSG00000085156.3	246177	Myo1g	myosin IG%2C transcript variant X3
ENSMUST00000134527.1	ENSMUSG00000085156.3	XLOC_558811	--	-//-
ENSMUST00000147762.3	ENSMUSG00000085156.3	246177	Myo1g	myosin IG%2C transcript variant X3
ENSMUST00000147762.3	ENSMUSG00000085156.3	XLOC_558811	--	-//-
ENSMUST00000136051.1	ENSMUSG00000085175.3	16882	Lig3	ligase III%2C DNA%2C ATP-dependent%2C transcript variant 1
ENSMUST00000140307.2	ENSMUSG00000085184.5	240916	Vsig8	V-set and immunoglobulin domain containing 8%2C transcript variant 1
ENSMUST00000140307.2	ENSMUSG00000085184.5	71870	Cfap45	cilia and flagella associated protein 45
ENSMUST00000151229.1	ENSMUSG00000085201.1	14536	Nr6a1	nuclear receptor subfamily 6%2C group A%2C member 1%2C transcript variant X1
ENSMUST00000128960.1	ENSMUSG00000085208.3	237911	Brip1	BRCA1 interacting protein C-terminal helicase 1%2C transcript variant X1
ENSMUST00000128960.1	ENSMUSG00000085208.3	327987	Med13	mediator complex subunit 13
ENSMUST00000128960.1	ENSMUSG00000085208.3	70422	Ints2	integrator complex subunit 2%2C transcript variant X11
ENSMUST00000124298.1	ENSMUSG00000085227.1	231807	BC037034	cDNA sequence BC037034
ENSMUST00000124298.1	ENSMUSG00000085227.1	330217	Gal3st4	galactose-3-O-sulfotransferase 4%2C transcript variant X1
ENSMUST00000124298.1	ENSMUSG00000085227.1	50878	Stag3	stromal antigen 3%2C transcript variant X2
ENSMUST00000124298.1	ENSMUSG00000085227.1	66096	Lamtor4	late endosomal/lysosomal adaptor%2C MAPK and MTOR activator 4
ENSMUST00000124298.1	ENSMUSG00000085227.1	71951	Gpc2	glypican 2 (cerebroglycan)%2C transcript variant X2
ENSMUST00000124298.1	ENSMUSG00000085227.1	XLOC_2492236	--	sp|Q96RP7|G3ST4_HUMAN Galactose-3-O-sulfotransferase 4 OS=Homo sapiens GN=GAL3ST4 PE=1 SV=1//2.52885e-99
ENSMUST00000152943.3	ENSMUSG00000085241.3	100088	Rcc1	regulator of chromosome condensation 1%2C transcript variant 2
ENSMUST00000152943.3	ENSMUSG00000085241.3	100169	Phactr4	phosphatase and actin regulator 4%2C transcript variant X1
ENSMUST00000152943.3	ENSMUSG00000085241.3	XLOC_2382256	--	-//-
ENSMUST00000140736.1	ENSMUSG00000085255.1	70207	Taco1	translational activator of mitochondrially encoded cytochrome c oxidase I%2C transcript variant X1
ENSMUST00000140736.1	ENSMUSG00000085255.1	71833	Dcaf7	DDB1 and CUL4 associated factor 7
ENSMUST00000146334.1	ENSMUSG00000085260.3	192191	Med9	mediator complex subunit 9
ENSMUST00000145794.2	ENSMUSG00000085282.4	278279	Tmtc2	transmembrane and tetratricopeptide repeat containing 2
ENSMUST00000145794.2	ENSMUSG00000085282.4	XLOC_368966	--	-//-
ENSMUST00000124210.3	ENSMUSG00000085315.3	12298	Cacnb4	calcium channel%2C voltage-dependent%2C beta 4 subunit%2C transcript variant 1
ENSMUST00000124210.3	ENSMUSG00000085315.3	75423	Arl5a	ADP-ribosylation factor-like 5A%2C transcript variant X1
ENSMUST00000156260.1	ENSMUSG00000085327.1	18029	Nfic	nuclear factor I/C%2C transcript variant X1
ENSMUST00000154673.1	ENSMUSG00000085355.2	56306	Fam60a	family with sequence similarity 60%2C member A%2C transcript variant X2
ENSMUST00000131221.1	ENSMUSG00000085379.1	56631	Trim17	tripartite motif-containing 17%2C transcript variant X3
ENSMUST00000131221.1	ENSMUSG00000085379.1	94091	Trim11	tripartite motif-containing 11%2C transcript variant X2
ENSMUST00000133449.3	ENSMUSG00000085385.3	XLOC_1955728	--	-//-
ENSMUST00000138592.1	ENSMUSG00000085385.3	XLOC_1955728	--	-//-
ENSMUST00000149667.3	ENSMUSG00000085385.3	XLOC_1955728	--	-//-
ENSMUST00000151331.1	ENSMUSG00000085385.3	XLOC_1955728	--	-//-
ENSMUST00000129364.1	ENSMUSG00000085436.1	329559	Zfp335	zinc finger protein 335%2C transcript variant X2
ENSMUST00000147425.1	ENSMUSG00000085438.1	56398	Chp1	calcineurin-like EF hand protein 1
ENSMUST00000147425.1	ENSMUSG00000085438.1	70645	Oip5	Opa interacting protein 5
ENSMUST00000147425.1	ENSMUSG00000085438.1	XLOC_1808897	--	-//-
ENSMUST00000153581.1	ENSMUSG00000085438.1	56398	Chp1	calcineurin-like EF hand protein 1
ENSMUST00000153581.1	ENSMUSG00000085438.1	70645	Oip5	Opa interacting protein 5
ENSMUST00000153581.1	ENSMUSG00000085438.1	XLOC_1808897	--	-//-
ENSMUST00000143828.1	ENSMUSG00000085492.3	70891	Spdya	speedy homolog A (Xenopus laevis)%2C transcript variant X1
ENSMUST00000143828.1	ENSMUSG00000085492.3	XLOC_1504699	--	sp|Q9BVS5|TR61B_HUMAN tRNA (adenine(58)-N(1))-methyltransferase, mitochondrial OS=Homo sapiens GN=TRMT61B PE=1 SV=2//1.12945e-07
ENSMUST00000155883.1	ENSMUSG00000085531.1	215332	Slc36a3	solute carrier family 36 (proton/amino acid symporter)%2C member 3%2C transcript variant X2
ENSMUST00000154194.1	ENSMUSG00000085614.1	381511	Pdp1	pyruvate dehyrogenase phosphatase catalytic subunit 1%2C transcript variant 4
ENSMUST00000131416.2	ENSMUSG00000085615.2	68059	Tm9sf2	transmembrane 9 superfamily member 2
ENSMUST00000131416.2	ENSMUSG00000085615.2	XLOC_1126143	--	-//-
ENSMUST00000136690.2	ENSMUSG00000085622.4	19167	Psma3	proteasome (prosome%2C macropain) subunit%2C alpha type 3
ENSMUST00000136690.2	ENSMUSG00000085622.4	238247	Arid4a	AT rich interactive domain 4A (RBP1-like)
ENSMUST00000136690.2	ENSMUSG00000085622.4	XLOC_768548	--	sp|Q9BXR3|POK2_HUMAN HERV-K_7p22.1 provirus ancestral Pol protein OS=Homo sapiens GN=ERVK6 PE=2 SV=2//1.43254e-18
ENSMUST00000136454.1	ENSMUSG00000085628.2	66884	Appbp2	amyloid beta precursor protein (cytoplasmic tail) binding protein 2
ENSMUST00000136454.1	ENSMUSG00000085628.2	XLOC_534554	--	-//-
ENSMUST00000150698.1	ENSMUSG00000085645.1	15410	Hoxb3	homeobox B3%2C transcript variant X9
ENSMUST00000150698.1	ENSMUSG00000085645.1	15413	Hoxb5	homeobox B5
ENSMUST00000150698.1	ENSMUSG00000085645.1	15414	Hoxb6	homeobox B6%2C transcript variant X1
ENSMUST00000150698.1	ENSMUSG00000085645.1	15415	Hoxb7	homeobox B7
ENSMUST00000150698.1	ENSMUSG00000085645.1	15416	Hoxb8	homeobox B8
ENSMUST00000150698.1	ENSMUSG00000085645.1	75395	Hoxb5os	homeobox B5 and homeobox B6%2C opposite strand%2C transcript variant X1
ENSMUST00000150145.1	ENSMUSG00000085704.1	228980	Taf4a	TAF4A RNA polymerase II%2C TATA box binding protein (TBP)-associated factor
ENSMUST00000153616.4	ENSMUSG00000085741.4	228839	Tgif2	TGFB-induced factor homeobox 2%2C transcript variant X2
ENSMUST00000153616.4	ENSMUSG00000085741.4	67388	1110008F13Rik	RIKEN cDNA 1110008F13 gene
ENSMUST00000153616.4	ENSMUSG00000085741.4	77799	Sla2	Src-like-adaptor 2
ENSMUST00000153616.4	ENSMUSG00000085741.4	XLOC_1954790	--	-//-
ENSMUST00000137607.1	ENSMUSG00000085749.1	66743	Rnf220	ring finger protein 220%2C transcript variant X1
ENSMUST00000139618.1	ENSMUSG00000085749.1	66743	Rnf220	ring finger protein 220%2C transcript variant X1
ENSMUST00000126231.1	ENSMUSG00000085761.1	214359	Tmem51	transmembrane protein 51%2C transcript variant X1
ENSMUST00000126231.1	ENSMUSG00000085761.1	329977	Fhad1	forkhead-associated (FHA) phosphopeptide binding domain 1%2C transcript variant X4
ENSMUST00000141473.1	ENSMUSG00000085763.1	14211	Smc2	structural maintenance of chromosomes 2%2C transcript variant 1
ENSMUST00000125518.1	ENSMUSG00000085767.1	227644	Snapc4	small nuclear RNA activating complex%2C polypeptide 4%2C transcript variant X4
ENSMUST00000125518.1	ENSMUSG00000085767.1	64436	Inpp5e	inositol polyphosphate-5-phosphatase E%2C transcript variant 1
ENSMUST00000125518.1	ENSMUSG00000085767.1	66865	Pmpca	peptidase (mitochondrial processing) alpha
ENSMUST00000125518.1	ENSMUSG00000085767.1	68112	Sdccag3	serologically defined colon cancer antigen 3%2C transcript variant X3
ENSMUST00000147260.3	ENSMUSG00000085776.4	13063	Cycs	cytochrome c%2C somatic
ENSMUST00000147260.3	ENSMUSG00000085776.4	70821	4921507P07Rik	RIKEN cDNA 4921507P07 gene%2C transcript variant X1
ENSMUST00000150782.1	ENSMUSG00000085779.1	13144	Dapk3	death-associated protein kinase 3%2C transcript variant X1
ENSMUST00000150782.1	ENSMUSG00000085779.1	16467	Atcay	ataxia%2C cerebellar%2C Cayman type homolog (human)
ENSMUST00000150782.1	ENSMUSG00000085779.1	69564	Nmrk2	nicotinamide riboside kinase 2
ENSMUST00000141700.1	ENSMUSG00000085786.1	70809	Clec2g	C-type lectin domain family 2%2C member g%2C transcript variant 1
ENSMUST00000141700.1	ENSMUSG00000085786.1	XLOC_2784822	--	-//-
ENSMUST00000131222.1	ENSMUSG00000085829.1	22070	Tpt1	tumor protein%2C translationally-controlled 1
ENSMUST00000131222.1	ENSMUSG00000085829.1	XLOC_1096398	--	-//-
ENSMUST00000128914.1	ENSMUSG00000085881.1	72948	Tppp	tubulin polymerization promoting protein
ENSMUST00000128914.1	ENSMUSG00000085881.1	XLOC_937532	--	-//-
ENSMUST00000177702.1	ENSMUSG00000085933.2	140475	Bsnd	Bartter syndrome%2C infantile%2C with sensorineural deafness (Barttin)
ENSMUST00000177702.1	ENSMUSG00000085933.2	329909	Tmem61	transmembrane protein 61
ENSMUST00000128160.1	ENSMUSG00000085956.1	107650	Pi4kb	phosphatidylinositol 4-kinase%2C catalytic%2C beta polypeptide%2C transcript variant 1
ENSMUST00000128160.1	ENSMUSG00000085956.1	78266	Zfp687	zinc finger protein 687
ENSMUST00000146868.1	ENSMUSG00000086015.1	14422	B4galnt2	beta-1%2C4-N-acetyl-galactosaminyl transferase 2%2C transcript variant X1
ENSMUST00000140833.1	ENSMUSG00000086075.1	72151	Rfc5	replication factor C (activator 1) 5
ENSMUST00000155531.1	ENSMUSG00000086191.1	XLOC_617230	--	-//-
ENSMUST00000144232.3	ENSMUSG00000086212.3	27418	Mkln1	muskelin 1%2C intracellular mediator containing kelch motifs
ENSMUST00000136697.1	ENSMUSG00000086213.1	107373	Fam111a	family with sequence similarity 111%2C member A%2C transcript variant X1
ENSMUST00000136697.1	ENSMUSG00000086213.1	240549	Gm4952	predicted gene 4952%2C transcript variant 2
ENSMUST00000149848.1	ENSMUSG00000086233.1	74438	Clvs1	clavesin 1%2C transcript variant X2
ENSMUST00000149848.1	ENSMUSG00000086233.1	XLOC_2301775	--	-//-
ENSMUST00000132571.1	ENSMUSG00000086287.1	212307	Mapre2	microtubule-associated protein%2C RP/EB family%2C member 2%2C transcript variant 3
ENSMUST00000126380.2	ENSMUSG00000086290.4	242681	Rab42	RAB42%2C member RAS oncogene family%2C transcript variant X2
ENSMUST00000126380.2	ENSMUSG00000086290.4	71787	Trnau1ap	tRNA selenocysteine 1 associated protein 1%2C transcript variant X4
ENSMUST00000126380.2	ENSMUSG00000086290.4	XLOC_2283131	--	-//-
ENSMUST00000128000.3	ENSMUSG00000086290.4	242681	Rab42	RAB42%2C member RAS oncogene family%2C transcript variant X2
ENSMUST00000128000.3	ENSMUSG00000086290.4	71787	Trnau1ap	tRNA selenocysteine 1 associated protein 1%2C transcript variant X4
ENSMUST00000128000.3	ENSMUSG00000086290.4	XLOC_2283131	--	-//-
ENSMUST00000153474.4	ENSMUSG00000086290.4	242681	Rab42	RAB42%2C member RAS oncogene family%2C transcript variant X2
ENSMUST00000153474.4	ENSMUSG00000086290.4	71787	Trnau1ap	tRNA selenocysteine 1 associated protein 1%2C transcript variant X4
ENSMUST00000153474.4	ENSMUSG00000086290.4	XLOC_2283131	--	-//-
ENSMUST00000129681.1	ENSMUSG00000086292.1	17356	Mllt4	myeloid/lymphoid or mixed-lineage leukemia (trithorax homolog%2C Drosophila)%3B translocated to%2C 4
ENSMUST00000129681.1	ENSMUSG00000086292.1	21646	Tcte2	t-complex-associated testis expressed 2
ENSMUST00000154414.1	ENSMUSG00000086298.1	71795	Pitpnc1	phosphatidylinositol transfer protein%2C cytoplasmic 1%2C transcript variant X1
ENSMUST00000140575.3	ENSMUSG00000086316.3	70123	2210013O21Rik	RIKEN cDNA 2210013O21 gene
ENSMUST00000149514.3	ENSMUSG00000086316.3	70123	2210013O21Rik	RIKEN cDNA 2210013O21 gene
ENSMUST00000185492.2	ENSMUSG00000086316.3	70123	2210013O21Rik	RIKEN cDNA 2210013O21 gene
ENSMUST00000141846.1	ENSMUSG00000086350.1	51810	Hnrnpu	heterogeneous nuclear ribonucleoprotein U%2C transcript variant X3
ENSMUST00000141846.1	ENSMUSG00000086350.1	66359	Cox20	COX20 Cox2 chaperone
ENSMUST00000147235.1	ENSMUSG00000086382.1	11435	Chrna1	cholinergic receptor%2C nicotinic%2C alpha polypeptide 1 (muscle)
ENSMUST00000137995.3	ENSMUSG00000086390.3	18021	Nfatc3	nuclear factor of activated T cells%2C cytoplasmic%2C calcineurin dependent 3%2C transcript variant X3
ENSMUST00000137995.3	ENSMUSG00000086390.3	77411	Esrp2	epithelial splicing regulatory protein 2%2C transcript variant X3
ENSMUST00000151670.1	ENSMUSG00000086417.1	242642	Hpdl	4-hydroxyphenylpyruvate dioxygenase-like
ENSMUST00000151670.1	ENSMUSG00000086417.1	70603	Mutyh	mutY homolog (E. coli)%2C transcript variant X4
ENSMUST00000134512.3	ENSMUSG00000086427.4	15395	Hoxa10	homeobox A10%2C transcript variant 2
ENSMUST00000134512.3	ENSMUSG00000086427.4	15396	Hoxa11	homeobox A11
ENSMUST00000134512.3	ENSMUSG00000086427.4	15398	Hoxa13	homeobox A13
ENSMUST00000134512.3	ENSMUSG00000086427.4	XLOC_2639515	--	-//-
ENSMUST00000124246.3	ENSMUSG00000086429.5	14911	Thumpd3	THUMP domain containing 3%2C transcript variant X1
ENSMUST00000124246.3	ENSMUSG00000086429.5	72895	Setd5	SET domain containing 5%2C transcript variant X3
ENSMUST00000124246.3	ENSMUSG00000086429.5	XLOC_2773991	--	sp|P97770|THUM3_MOUSE THUMP domain-containing protein 3 OS=Mus musculus GN=Thumpd3 PE=2 SV=1//7.22626e-25
ENSMUST00000133467.2	ENSMUSG00000086429.5	14911	Thumpd3	THUMP domain containing 3%2C transcript variant X1
ENSMUST00000133467.2	ENSMUSG00000086429.5	72895	Setd5	SET domain containing 5%2C transcript variant X3
ENSMUST00000133467.2	ENSMUSG00000086429.5	XLOC_2773991	--	sp|P97770|THUM3_MOUSE THUMP domain-containing protein 3 OS=Mus musculus GN=Thumpd3 PE=2 SV=1//7.22626e-25
ENSMUST00000159544.2	ENSMUSG00000086429.5	14911	Thumpd3	THUMP domain containing 3%2C transcript variant X1
ENSMUST00000159544.2	ENSMUSG00000086429.5	72895	Setd5	SET domain containing 5%2C transcript variant X3
ENSMUST00000159544.2	ENSMUSG00000086429.5	XLOC_2773991	--	sp|P97770|THUM3_MOUSE THUMP domain-containing protein 3 OS=Mus musculus GN=Thumpd3 PE=2 SV=1//7.22626e-25
ENSMUST00000167415.3	ENSMUSG00000086429.5	14911	Thumpd3	THUMP domain containing 3%2C transcript variant X1
ENSMUST00000167415.3	ENSMUSG00000086429.5	72895	Setd5	SET domain containing 5%2C transcript variant X3
ENSMUST00000167415.3	ENSMUSG00000086429.5	XLOC_2773991	--	sp|P97770|THUM3_MOUSE THUMP domain-containing protein 3 OS=Mus musculus GN=Thumpd3 PE=2 SV=1//7.22626e-25
ENSMUST00000144796.1	ENSMUSG00000086502.1	233895	Prr14	proline rich 14%2C transcript variant X2
ENSMUST00000144796.1	ENSMUSG00000086502.1	71131	Zfp689	zinc finger protein 689
ENSMUST00000144796.1	ENSMUSG00000086502.1	XLOC_2886663	--	sp|P03364|POL_SMRVH Pol polyprotein OS=Squirrel monkey retrovirus GN=pol PE=3 SV=2//6.4044e-62
ENSMUST00000127786.2	ENSMUSG00000086503.3	XLOC_3522776	--	-//-
ENSMUST00000150702.1	ENSMUSG00000086515.1	66748	Erich2	glutamate rich 2%2C transcript variant X3
ENSMUST00000145987.1	ENSMUSG00000086522.1	320183	Msrb3	methionine sulfoxide reductase B3%2C transcript variant X2
ENSMUST00000136992.3	ENSMUSG00000086587.3	100038514	Gm11837	predicted gene 11837%2C transcript variant X1
ENSMUST00000136992.3	ENSMUSG00000086587.3	69352	Necab1	N-terminal EF-hand calcium binding protein 1%2C transcript variant X1
ENSMUST00000124198.1	ENSMUSG00000086610.1	XLOC_2499687	--	-//-
ENSMUST00000131640.3	ENSMUSG00000086629.3	382236	Brwd3	bromodomain and WD repeat domain containing 3%2C transcript variant X1
ENSMUST00000131640.3	ENSMUSG00000086629.3	XLOC_3419096	--	-//-
ENSMUST00000152089.1	ENSMUSG00000086629.3	382236	Brwd3	bromodomain and WD repeat domain containing 3%2C transcript variant X1
ENSMUST00000152089.1	ENSMUSG00000086629.3	XLOC_3419096	--	-//-
ENSMUST00000127792.1	ENSMUSG00000086655.1	269693	Ccdc60	coiled-coil domain containing 60
ENSMUST00000137752.1	ENSMUSG00000086682.1	12537	Cdk11b	cyclin-dependent kinase 11B%2C transcript variant X7
ENSMUST00000137752.1	ENSMUSG00000086682.1	320541	Slc35e2	solute carrier family 35%2C member E2%2C transcript variant X2
ENSMUST00000141216.1	ENSMUSG00000086700.1	208104	Mlxip	MLX interacting protein%2C transcript variant 2
ENSMUST00000142077.2	ENSMUSG00000086728.2	20466	Sin3a	transcriptional regulator%2C SIN3A (yeast)%2C transcript variant X6
ENSMUST00000142077.2	ENSMUSG00000086728.2	73744	Man2c1	mannosidase%2C alpha%2C class 2C%2C member 1%2C transcript variant X10
ENSMUST00000150314.1	ENSMUSG00000086763.1	243743	Plxna4	plexin A4
ENSMUST00000144604.1	ENSMUSG00000086782.2	XLOC_2364194	--	-//-
ENSMUST00000130486.1	ENSMUSG00000086825.1	13136	Cd55	CD55 antigen%2C transcript variant X2
ENSMUST00000130486.1	ENSMUSG00000086825.1	13137	Daf2	decay accelerating factor 2
ENSMUST00000131787.1	ENSMUSG00000086841.1	192976	Lrrc75a	leucine rich repeat containing 75A
ENSMUST00000131787.1	ENSMUSG00000086841.1	22368	Trpv2	transient receptor potential cation channel%2C subfamily V%2C member 2
ENSMUST00000131787.1	ENSMUSG00000086841.1	XLOC_521327	--	sp|Q7TSF4|F211A_MOUSE Leucine-rich repeat-containing protein FAM211A OS=Mus musculus GN=Fam211a PE=1 SV=1//3.05759e-15
ENSMUST00000150037.3	ENSMUSG00000086843.3	241226	Itga8	integrin alpha 8%2C transcript variant X1
ENSMUST00000149822.1	ENSMUSG00000086859.3	XLOC_553516	--	-//-
ENSMUST00000137582.1	ENSMUSG00000086881.1	319876	Cobll1	Cobl-like 1%2C transcript variant 2
ENSMUST00000152825.1	ENSMUSG00000086917.1	72973	Fbxo47	F-box protein 47%2C transcript variant X6
ENSMUST00000152648.1	ENSMUSG00000086937.1	67790	Rab39b	RAB39B%2C member RAS oncogene family
ENSMUST00000131345.3	ENSMUSG00000086968.4	14866	Gstm5	glutathione S-transferase%2C mu 5
ENSMUST00000131345.3	ENSMUSG00000086968.4	99662	Eps8l3	EPS8-like 3%2C transcript variant X1
ENSMUST00000131345.3	ENSMUSG00000086968.4	XLOC_2158750	--	sp|Q91WL0|ES8L3_MOUSE Epidermal growth factor receptor kinase substrate 8-like protein 3 OS=Mus musculus GN=Eps8l3 PE=2 SV=1//2.68314e-06
ENSMUST00000146337.2	ENSMUSG00000086968.4	14866	Gstm5	glutathione S-transferase%2C mu 5
ENSMUST00000146337.2	ENSMUSG00000086968.4	99662	Eps8l3	EPS8-like 3%2C transcript variant X1
ENSMUST00000146337.2	ENSMUSG00000086968.4	XLOC_2158750	--	sp|Q91WL0|ES8L3_MOUSE Epidermal growth factor receptor kinase substrate 8-like protein 3 OS=Mus musculus GN=Eps8l3 PE=2 SV=1//2.68314e-06
ENSMUST00000130392.3	ENSMUSG00000087060.3	319701	Fbxo48	F-box protein 48%2C transcript variant X1
ENSMUST00000130392.3	ENSMUSG00000087060.3	XLOC_566402	--	-//-
ENSMUST00000136053.3	ENSMUSG00000087060.3	319701	Fbxo48	F-box protein 48%2C transcript variant X1
ENSMUST00000136053.3	ENSMUSG00000087060.3	XLOC_566402	--	-//-
ENSMUST00000139493.3	ENSMUSG00000087060.3	319701	Fbxo48	F-box protein 48%2C transcript variant X1
ENSMUST00000139493.3	ENSMUSG00000087060.3	XLOC_566402	--	-//-
ENSMUST00000136990.2	ENSMUSG00000087095.2	13797	Emx2	empty spiracles homeobox 2%2C transcript variant X1
ENSMUST00000143673.1	ENSMUSG00000087107.3	20557	Slfn3	schlafen 3%2C transcript variant X1
ENSMUST00000145461.3	ENSMUSG00000087107.3	20557	Slfn3	schlafen 3%2C transcript variant X1
ENSMUST00000150613.1	ENSMUSG00000087138.1	15469	Prmt1	protein arginine N-methyltransferase 1%2C transcript variant 3
ENSMUST00000150613.1	ENSMUSG00000087138.1	233208	Scaf1	SR-related CTD-associated factor 1%2C transcript variant X2
ENSMUST00000150613.1	ENSMUSG00000087138.1	54131	Irf3	interferon regulatory factor 3%2C transcript variant 2
ENSMUST00000150613.1	ENSMUSG00000087138.1	75736	Bcl2l12	BCL2-like 12 (proline rich)
ENSMUST00000139119.1	ENSMUSG00000087142.3	22004	Tpm2	tropomyosin 2%2C beta%2C transcript variant Tpm2.3
ENSMUST00000139119.1	ENSMUSG00000087142.3	230098	Arhgef39	Rho guanine nucleotide exchange factor (GEF) 39%2C transcript variant X2
ENSMUST00000139119.1	ENSMUSG00000087142.3	230099	Car9	carbonic anhydrase 9
ENSMUST00000139119.1	ENSMUSG00000087142.3	622404	Ccdc107	coiled-coil domain containing 107%2C transcript variant X1
ENSMUST00000123998.1	ENSMUSG00000087143.5	13865	Nr2f1	nuclear receptor subfamily 2%2C group F%2C member 1%2C transcript variant X1
ENSMUST00000134705.1	ENSMUSG00000087143.5	13865	Nr2f1	nuclear receptor subfamily 2%2C group F%2C member 1%2C transcript variant X1
ENSMUST00000144545.1	ENSMUSG00000087143.5	13865	Nr2f1	nuclear receptor subfamily 2%2C group F%2C member 1%2C transcript variant X1
ENSMUST00000143857.1	ENSMUSG00000087151.1	668894	Gm14025	predicted gene 14025%2C transcript variant X2
ENSMUST00000143857.1	ENSMUSG00000087151.1	69737	Ttl	tubulin tyrosine ligase
ENSMUST00000140069.1	ENSMUSG00000087165.3	171212	Galnt10	UDP-N-acetyl-alpha-D-galactosamine:polypeptide N-acetylgalactosaminyltransferase 10%2C transcript variant X2
ENSMUST00000140069.1	ENSMUSG00000087165.3	50724	Sap30l	SAP30-like
ENSMUST00000152790.3	ENSMUSG00000087165.3	171212	Galnt10	UDP-N-acetyl-alpha-D-galactosamine:polypeptide N-acetylgalactosaminyltransferase 10%2C transcript variant X2
ENSMUST00000152790.3	ENSMUSG00000087165.3	50724	Sap30l	SAP30-like
ENSMUST00000127533.3	ENSMUSG00000087174.3	67683	Pbdc1	polysaccharide biosynthesis domain containing 1%2C transcript variant 2
ENSMUST00000127533.3	ENSMUSG00000087174.3	XLOC_3523651	--	sp|P21414|POL_GALV Pol polyprotein OS=Gibbon ape leukemia virus GN=pol PE=3 SV=1//1.40862e-39
ENSMUST00000138460.3	ENSMUSG00000087174.3	67683	Pbdc1	polysaccharide biosynthesis domain containing 1%2C transcript variant 2
ENSMUST00000138460.3	ENSMUSG00000087174.3	XLOC_3523651	--	sp|P21414|POL_GALV Pol polyprotein OS=Gibbon ape leukemia virus GN=pol PE=3 SV=1//1.40862e-39
ENSMUST00000140954.3	ENSMUSG00000087174.3	67683	Pbdc1	polysaccharide biosynthesis domain containing 1%2C transcript variant 2
ENSMUST00000140954.3	ENSMUSG00000087174.3	XLOC_3523651	--	sp|P21414|POL_GALV Pol polyprotein OS=Gibbon ape leukemia virus GN=pol PE=3 SV=1//1.40862e-39
ENSMUST00000154334.3	ENSMUSG00000087174.3	67683	Pbdc1	polysaccharide biosynthesis domain containing 1%2C transcript variant 2
ENSMUST00000154334.3	ENSMUSG00000087174.3	XLOC_3523651	--	sp|P21414|POL_GALV Pol polyprotein OS=Gibbon ape leukemia virus GN=pol PE=3 SV=1//1.40862e-39
ENSMUST00000139356.3	ENSMUSG00000087177.3	103213	Traf3ip2	TRAF3 interacting protein 2
ENSMUST00000139356.3	ENSMUSG00000087177.3	19714	Rev3l	REV3-like%2C catalytic subunit of DNA polymerase zeta RAD54 like (S. cerevisiae)%2C transcript variant X4
ENSMUST00000139356.3	ENSMUSG00000087177.3	XLOC_412097	--	sp|P11369|POL2_MOUSE Retrovirus-related Pol polyprotein LINE-1 OS=Mus musculus GN=Pol PE=1 SV=2//2.75373e-13
ENSMUST00000149830.3	ENSMUSG00000087177.3	103213	Traf3ip2	TRAF3 interacting protein 2
ENSMUST00000149830.3	ENSMUSG00000087177.3	19714	Rev3l	REV3-like%2C catalytic subunit of DNA polymerase zeta RAD54 like (S. cerevisiae)%2C transcript variant X4
ENSMUST00000149830.3	ENSMUSG00000087177.3	XLOC_412097	--	sp|P11369|POL2_MOUSE Retrovirus-related Pol polyprotein LINE-1 OS=Mus musculus GN=Pol PE=1 SV=2//2.75373e-13
ENSMUST00000151921.3	ENSMUSG00000087177.3	103213	Traf3ip2	TRAF3 interacting protein 2
ENSMUST00000151921.3	ENSMUSG00000087177.3	19714	Rev3l	REV3-like%2C catalytic subunit of DNA polymerase zeta RAD54 like (S. cerevisiae)%2C transcript variant X4
ENSMUST00000151921.3	ENSMUSG00000087177.3	XLOC_412097	--	sp|P11369|POL2_MOUSE Retrovirus-related Pol polyprotein LINE-1 OS=Mus musculus GN=Pol PE=1 SV=2//2.75373e-13
ENSMUST00000149275.2	ENSMUSG00000087179.4	228839	Tgif2	TGFB-induced factor homeobox 2%2C transcript variant X2
ENSMUST00000149275.2	ENSMUSG00000087179.4	XLOC_1954790	--	-//-
ENSMUST00000147012.1	ENSMUSG00000087187.1	19224	Ptgs1	prostaglandin-endoperoxide synthase 1%2C transcript variant X1
ENSMUST00000150749.1	ENSMUSG00000087213.2	227210	Ccnyl1	cyclin Y-like 1%2C transcript variant X1
ENSMUST00000135244.1	ENSMUSG00000087222.1	18024	Nfe2l2	nuclear factor%2C erythroid derived 2%2C like 2
ENSMUST00000133550.1	ENSMUSG00000087269.1	14269	Fnbp1	formin binding protein 1%2C transcript variant 1
ENSMUST00000133550.1	ENSMUSG00000087269.1	277463	Gpr107	G protein-coupled receptor 107%2C transcript variant X1
ENSMUST00000133550.1	ENSMUSG00000087269.1	XLOC_1872346	--	sp|Q8BUV8|GP107_MOUSE Protein GPR107 OS=Mus musculus GN=Gpr107 PE=2 SV=2//5.88988e-08
ENSMUST00000131457.1	ENSMUSG00000087283.1	18779	Pla2r1	phospholipase A2 receptor 1
ENSMUST00000144568.2	ENSMUSG00000087305.4	170772	Glcci1	glucocorticoid induced transcript 1%2C transcript variant 1
ENSMUST00000161483.3	ENSMUSG00000087331.4	406218	Panx2	pannexin 2
ENSMUST00000161483.3	ENSMUSG00000087331.4	67976	Trabd	TraB domain containing%2C transcript variant X2
ENSMUST00000124914.1	ENSMUSG00000087336.1	269701	Wdr66	WD repeat domain 66
ENSMUST00000124914.1	ENSMUSG00000087336.1	77045	Bcl7a	B cell CLL/lymphoma 7A
ENSMUST00000129764.3	ENSMUSG00000087365.3	XLOC_3489030	--	-//-
ENSMUST00000152109.1	ENSMUSG00000087365.3	XLOC_3489030	--	-//-
ENSMUST00000155622.3	ENSMUSG00000087365.3	XLOC_3489030	--	-//-
ENSMUST00000124336.1	ENSMUSG00000087377.1	110911	Cds2	CDP-diacylglycerol synthase (phosphatidate cytidylyltransferase) 2%2C transcript variant X1
ENSMUST00000124336.1	ENSMUSG00000087377.1	18538	Pcna	proliferating cell nuclear antigen
ENSMUST00000124336.1	ENSMUSG00000087377.1	70612	Tmem230	transmembrane protein 230%2C transcript variant X1
ENSMUST00000151800.3	ENSMUSG00000087380.3	XLOC_2719962	--	-//-
ENSMUST00000153057.3	ENSMUSG00000087380.3	XLOC_2719962	--	-//-
ENSMUST00000148326.3	ENSMUSG00000087403.4	52808	Tspyl2	TSPY-like 2%2C transcript variant X1
ENSMUST00000130099.1	ENSMUSG00000087424.1	XLOC_3361196	--	-//-
ENSMUST00000135037.3	ENSMUSG00000087497.3	70383	Cox10	cytochrome c oxidase assembly protein 10
ENSMUST00000126205.1	ENSMUSG00000087530.1	434246	Trim72	tripartite motif-containing 72%2C transcript variant X1
ENSMUST00000126205.1	ENSMUSG00000087530.1	66824	Pycard	PYD and CARD domain containing
ENSMUST00000126205.1	ENSMUSG00000087530.1	XLOC_2886932	--	sp|Q9EPB4|ASC_MOUSE Apoptosis-associated speck-like protein containing a CARD OS=Mus musculus GN=Pycard PE=1 SV=1//3.256e-107
ENSMUST00000146010.2	ENSMUSG00000087590.2	13824	Epb4.1l4a	erythrocyte protein band 4.1-like 4a%2C transcript variant X2
ENSMUST00000137373.1	ENSMUSG00000087593.1	12051	Bcl3	B cell leukemia/lymphoma 3%2C transcript variant X1
ENSMUST00000159006.1	ENSMUSG00000087658.2	15394	Hoxa1	homeobox A1
ENSMUST00000159006.1	ENSMUSG00000087658.2	15399	Hoxa2	homeobox A2
ENSMUST00000159006.1	ENSMUSG00000087658.2	15400	Hoxa3	homeobox A3
ENSMUST00000133808.1	ENSMUSG00000087679.2	109299	C330006A16Rik	RIKEN cDNA C330006A16 gene%2C transcript variant 2
ENSMUST00000147538.1	ENSMUSG00000087685.1	12317	Calr	calreticulin
ENSMUST00000147538.1	ENSMUSG00000087685.1	19358	Rad23a	RAD23a homolog (S. cerevisiae)%2C transcript variant 2
ENSMUST00000147538.1	ENSMUSG00000087685.1	66590	Farsa	phenylalanyl-tRNA synthetase%2C alpha subunit%2C transcript variant X2
ENSMUST00000159364.1	ENSMUSG00000089665.1	14128	Fcer2a	Fc receptor%2C IgE%2C low affinity II%2C alpha polypeptide%2C transcript variant X1
ENSMUST00000159364.1	ENSMUSG00000089665.1	66682	Trappc5	trafficking protein particle complex 5
ENSMUST00000159364.1	ENSMUSG00000089665.1	69189	Mcemp1	mast cell expressed membrane protein 1
ENSMUST00000160264.1	ENSMUSG00000089804.1	252973	Grhl2	grainyhead-like 2 (Drosophila)
ENSMUST00000162520.1	ENSMUSG00000089804.1	252973	Grhl2	grainyhead-like 2 (Drosophila)
ENSMUST00000159407.2	ENSMUSG00000089812.2	214791	Sertad4	SERTA domain containing 4%2C transcript variant X1
ENSMUST00000160231.1	ENSMUSG00000089889.1	72881	Zdhhc4	zinc finger%2C DHHC domain containing 4%2C transcript variant X4
ENSMUST00000160231.1	ENSMUSG00000089889.1	XLOC_2495634	--	-//-
ENSMUST00000044500.5	ENSMUSG00000089940.1	108138	Xrcc4	X-ray repair complementing defective repair in Chinese hamster cells 4%2C transcript variant X4
ENSMUST00000044500.5	ENSMUSG00000089940.1	13003	Vcan	versican%2C transcript variant X2
ENSMUST00000160545.1	ENSMUSG00000090069.2	403353	D030054H15Rik	RIKEN cDNA D030054H15 gene%2C transcript variant X1
ENSMUST00000160545.1	ENSMUSG00000090069.2	66832	Rsph3a	radial spoke 3A homolog (Chlamydomonas)
ENSMUST00000160545.1	ENSMUSG00000090069.2	72536	Tagap	T cell activation Rho GTPase activating protein
ENSMUST00000159072.1	ENSMUSG00000090086.3	208043	Setd1b	SET domain containing 1B%2C transcript variant X1
ENSMUST00000159072.1	ENSMUSG00000090086.3	23912	Rhof	ras homolog gene family%2C member f
ENSMUST00000160099.1	ENSMUSG00000090086.3	208043	Setd1b	SET domain containing 1B%2C transcript variant X1
ENSMUST00000160099.1	ENSMUSG00000090086.3	23912	Rhof	ras homolog gene family%2C member f
ENSMUST00000161614.1	ENSMUSG00000090257.1	210530	P3h2	prolyl 3-hydroxylase 2
ENSMUST00000169887.1	ENSMUSG00000090500.1	65970	Lima1	LIM domain and actin binding 1%2C transcript variant a
ENSMUST00000188595.1	ENSMUSG00000090925.2	619310	Zfp872	zinc finger protein 872
ENSMUST00000163781.1	ENSMUSG00000091050.1	12455	Ccnt1	cyclin T1
ENSMUST00000163781.1	ENSMUSG00000091050.1	73863	4930415O20Rik	RIKEN cDNA 4930415O20 gene
ENSMUST00000193387.1	ENSMUSG00000091329.2	20526	Slc2a2	solute carrier family 2 (facilitated glucose transporter)%2C member 2
ENSMUST00000193387.1	ENSMUSG00000091329.2	208691	Eif5a2	eukaryotic translation initiation factor 5A2
ENSMUST00000171591.1	ENSMUSG00000091412.1	17988	Ndrg1	N-myc downstream regulated gene 1
ENSMUST00000163493.2	ENSMUSG00000091475.2	20681	Sox8	SRY (sex determining region Y)-box 8
ENSMUST00000163493.2	ENSMUSG00000091475.2	76483	Lmf1	lipase maturation factor 1%2C transcript variant 1
ENSMUST00000170929.1	ENSMUSG00000091864.1	233168	AI987944	expressed sequence AI987944%2C transcript variant X1
ENSMUST00000170929.1	ENSMUSG00000091864.1	269902	Vmn2r57	vomeronasal 2%2C receptor 57
ENSMUST00000173374.1	ENSMUSG00000092187.1	233315	Mtmr10	myotubularin related protein 10
ENSMUST00000173374.1	ENSMUSG00000092187.1	330554	Fan1	FANCD2/FANCI-associated nuclease 1%2C transcript variant X1
ENSMUST00000174287.1	ENSMUSG00000092274.2	67457	Frmd8	FERM domain containing 8
ENSMUST00000174287.1	ENSMUSG00000092274.2	XLOC_1653844	--	-//-
ENSMUST00000174287.1	ENSMUSG00000092274.2	XLOC_1690681	--	-//-
ENSMUST00000174141.3	ENSMUSG00000092384.3	110962	Mbd6	methyl-CpG binding domain protein 6%2C transcript variant X1
ENSMUST00000174141.3	ENSMUSG00000092384.3	13198	Ddit3	DNA-damage inducible transcript 3%2C transcript variant 1
ENSMUST00000174141.3	ENSMUSG00000092384.3	216443	Mars	methionine-tRNA synthetase%2C transcript variant 2
ENSMUST00000174141.3	ENSMUSG00000092384.3	69654	Dctn2	dynactin 2%2C transcript variant 1
ENSMUST00000176569.2	ENSMUSG00000093424.2	102640724	Gm36724	predicted gene%2C 36724
ENSMUST00000176569.2	ENSMUSG00000093424.2	71790	Anxa9	annexin A9%2C transcript variant 2
ENSMUST00000176569.2	ENSMUSG00000093424.2	76893	Cers2	ceramide synthase 2%2C transcript variant X2
ENSMUST00000176569.2	ENSMUSG00000093424.2	84505	Setdb1	SET domain%2C bifurcated 1%2C transcript variant 3
ENSMUST00000176921.1	ENSMUSG00000093565.1	224619	Traf7	TNF receptor-associated factor 7%2C transcript variant 1
ENSMUST00000176921.1	ENSMUSG00000093565.1	328778	Rab26	RAB26%2C member RAS oncogene family
ENSMUST00000176201.1	ENSMUSG00000093594.1	100041677	Gm13157	predicted gene 13157%2C transcript variant X2
ENSMUST00000175668.1	ENSMUSG00000093622.1	21815	Tgif1	TGFB-induced factor homeobox 1%2C transcript variant 3
ENSMUST00000177043.1	ENSMUSG00000093629.1	73422	Prox2	prospero homeobox 2%2C transcript variant X5
ENSMUST00000180690.1	ENSMUSG00000096917.1	60406	Sap30	sin3 associated polypeptide
ENSMUST00000180690.1	ENSMUSG00000096917.1	97165	Hmgb2	high mobility group box 2
ENSMUST00000180690.1	ENSMUSG00000096917.1	XLOC_3037251	--	-//-
ENSMUST00000181536.1	ENSMUSG00000096956.1	20356	Sema5a	sema domain%2C seven thrombospondin repeats (type 1 and type 1-like)%2C transmembrane domain (TM) and short cytoplasmic domain%2C (semaphorin) 5A%2C transcript variant X1
ENSMUST00000181739.1	ENSMUSG00000096971.1	75646	Rai14	retinoic acid induced 14%2C transcript variant X1
ENSMUST00000180547.1	ENSMUSG00000097006.3	224613	Flywch1	FLYWCH-type zinc finger 1%2C transcript variant X1
ENSMUST00000180547.1	ENSMUSG00000097006.3	268930	Pkmyt1	protein kinase%2C membrane associated tyrosine/threonine 1
ENSMUST00000180547.1	ENSMUSG00000097006.3	73016	Kremen2	kringle containing transmembrane protein 2
ENSMUST00000180547.1	ENSMUSG00000097006.3	76498	Paqr4	progestin and adipoQ receptor family member IV
ENSMUST00000180547.1	ENSMUSG00000097006.3	XLOC_1419092	--	-//-
ENSMUST00000181619.1	ENSMUSG00000097032.2	66105	Ube2d3	ubiquitin-conjugating enzyme E2D 3%2C transcript variant X2
ENSMUST00000180411.1	ENSMUSG00000097042.1	102032	Smim19	small integral membrane protein 19%2C transcript variant 2
ENSMUST00000180411.1	ENSMUSG00000097042.1	20516	Slc20a2	solute carrier family 20%2C member 2
ENSMUST00000181147.1	ENSMUSG00000097047.1	19043	Ppm1b	protein phosphatase 1B%2C magnesium dependent%2C beta isoform%2C transcript variant 3
ENSMUST00000180896.3	ENSMUSG00000097048.3	23983	Pcbp1	poly(rC) binding protein 1
ENSMUST00000180896.3	ENSMUSG00000097048.3	XLOC_2662058	--	sp|O19048|PCBP1_RABIT Poly(rC)-binding protein 1 OS=Oryctolagus cuniculus GN=PCBP1 PE=2 SV=1//0
ENSMUST00000180659.1	ENSMUSG00000097052.1	100039446	Gm2240	predicted gene 2240%2C transcript variant X2
ENSMUST00000180659.1	ENSMUSG00000097052.1	56279	Fam69b	family with sequence similarity 69%2C member B%2C transcript variant X1
ENSMUST00000180659.1	ENSMUSG00000097052.1	XLOC_1869334	--	-//-
ENSMUST00000180671.1	ENSMUSG00000097055.1	22630	Ywhaq	tyrosine 3-monooxygenase/tryptophan 5-monooxygenase activation protein%2C theta polypeptide
ENSMUST00000181706.3	ENSMUSG00000097072.3	26927	Foxl2	forkhead box L2
ENSMUST00000181706.3	ENSMUSG00000097072.3	XLOC_3331047	--	-//-
ENSMUST00000181034.1	ENSMUSG00000097093.1	207818	Smagp	small cell adhesion glycoprotein%2C transcript variant 5
ENSMUST00000181034.1	ENSMUSG00000097093.1	23994	Dazap2	DAZ associated protein 2
ENSMUST00000181128.1	ENSMUSG00000097115.2	243834	Zfp324	zinc finger protein 324%2C transcript variant X2
ENSMUST00000180601.1	ENSMUSG00000097145.1	13204	Dhx15	DEAH (Asp-Glu-Ala-His) box polypeptide 15%2C transcript variant 3
ENSMUST00000180601.1	ENSMUSG00000097145.1	XLOC_2434358	--	-//-
ENSMUST00000181906.1	ENSMUSG00000097164.1	77048	Cep83	centrosomal protein 83%2C transcript variant X1
ENSMUST00000181906.1	ENSMUSG00000097164.1	XLOC_450359	--	-//-
ENSMUST00000181030.1	ENSMUSG00000097174.1	109136	Mmaa	methylmalonic aciduria (cobalamin deficiency) type A%2C transcript variant X7
ENSMUST00000181030.1	ENSMUSG00000097174.1	XLOC_3051420	--	-//-
ENSMUST00000188198.2	ENSMUSG00000097177.3	100039674	Gm10634	predicted gene 10634%2C transcript variant X2
ENSMUST00000188198.2	ENSMUSG00000097177.3	666731	Trim43c	tripartite motif-containing 43C%2C transcript variant X1
ENSMUST00000181247.1	ENSMUSG00000097183.1	16007	Cyr61	cysteine rich protein 61
ENSMUST00000181247.1	ENSMUSG00000097183.1	XLOC_2076610	--	-//-
ENSMUST00000180445.1	ENSMUSG00000097194.1	434341	Nlrc5	NLR family%2C CARD domain containing 5%2C transcript variant X1
ENSMUST00000184796.1	ENSMUSG00000097211.2	235469	Zfp280d	zinc finger protein 280D%2C transcript variant X2
ENSMUST00000180708.1	ENSMUSG00000097216.2	54216	Pcdh7	protocadherin 7%2C transcript variant X1
ENSMUST00000180481.1	ENSMUSG00000097225.3	XLOC_2936936	--	-//-
ENSMUST00000181942.1	ENSMUSG00000097236.1	231051	Kmt2c	lysine (K)-specific methyltransferase 2C
ENSMUST00000181575.2	ENSMUSG00000097251.2	108657	Rnpepl1	arginyl aminopeptidase (aminopeptidase B)-like 1
ENSMUST00000181575.2	ENSMUSG00000097251.2	241158	Ankmy1	ankyrin repeat and MYND domain containing 1%2C transcript variant X2
ENSMUST00000181575.2	ENSMUSG00000097251.2	67446	Dusp28	dual specificity phosphatase 28
ENSMUST00000180515.1	ENSMUSG00000097254.1	107766	Haao	3-hydroxyanthranilate 3%2C4-dioxygenase%2C transcript variant X4
ENSMUST00000180879.3	ENSMUSG00000097277.3	244091	Fsd2	fibronectin type III and SPRY domain containing 2
ENSMUST00000180879.3	ENSMUSG00000097277.3	XLOC_2854207	--	-//-
ENSMUST00000181164.3	ENSMUSG00000097277.3	244091	Fsd2	fibronectin type III and SPRY domain containing 2
ENSMUST00000181164.3	ENSMUSG00000097277.3	XLOC_2854207	--	-//-
ENSMUST00000180465.3	ENSMUSG00000097284.3	105513	Chmp7	charged multivesicular body protein 7
ENSMUST00000180465.3	ENSMUSG00000097284.3	21933	Tnfrsf10b	tumor necrosis factor receptor superfamily%2C member 10b
ENSMUST00000180465.3	ENSMUSG00000097284.3	XLOC_1015023	--	-//-
ENSMUST00000181430.1	ENSMUSG00000097284.3	105513	Chmp7	charged multivesicular body protein 7
ENSMUST00000181430.1	ENSMUSG00000097284.3	21933	Tnfrsf10b	tumor necrosis factor receptor superfamily%2C member 10b
ENSMUST00000181430.1	ENSMUSG00000097284.3	XLOC_1015023	--	-//-
ENSMUST00000181960.1	ENSMUSG00000097290.3	74147	Ehhadh	enoyl-Coenzyme A%2C hydratase/3-hydroxyacyl Coenzyme A dehydrogenase
ENSMUST00000181960.1	ENSMUSG00000097290.3	XLOC_1289422	--	-//-
ENSMUST00000180923.1	ENSMUSG00000097318.1	22661	Zfp148	zinc finger protein 148
ENSMUST00000180923.1	ENSMUSG00000097318.1	XLOC_1358515	--	-//-
ENSMUST00000181555.2	ENSMUSG00000097321.2	243362	Stard13	StAR-related lipid transfer (START) domain containing 13%2C transcript variant 2
ENSMUST00000182244.3	ENSMUSG00000097324.4	XLOC_1627550	--	-//-
ENSMUST00000186390.1	ENSMUSG00000097324.4	XLOC_1627550	--	-//-
ENSMUST00000180777.1	ENSMUSG00000097326.1	15904	Id4	inhibitor of DNA binding 4
ENSMUST00000180861.1	ENSMUSG00000097329.1	399510	Map4k5	mitogen-activated protein kinase kinase kinase kinase 5
ENSMUST00000180525.1	ENSMUSG00000097334.1	20466	Sin3a	transcriptional regulator%2C SIN3A (yeast)%2C transcript variant X6
ENSMUST00000180977.1	ENSMUSG00000097343.1	233812	BC030336	cDNA sequence BC030336
ENSMUST00000180977.1	ENSMUSG00000097343.1	67983	Pdzd9	PDZ domain containing 9%2C transcript variant X2
ENSMUST00000180841.1	ENSMUSG00000097345.1	14810	Grin1	glutamate receptor%2C ionotropic%2C NMDA1 (zeta 1)%2C transcript variant 3
ENSMUST00000180841.1	ENSMUSG00000097345.1	227619	Man1b1	mannosidase%2C alpha%2C class 1B%2C member 1
ENSMUST00000181213.1	ENSMUSG00000097348.4	XLOC_448684	--	sp|Q8TD57|DYH3_HUMAN Dynein heavy chain 3, axonemal OS=Homo sapiens GN=DNAH3 PE=2 SV=1//8.79309e-11
ENSMUST00000181774.1	ENSMUSG00000097350.1	26407	Map3k4	mitogen-activated protein kinase kinase kinase 4%2C transcript variant X1
ENSMUST00000180477.1	ENSMUSG00000097353.1	17904	Myl6	myosin%2C light polypeptide 6%2C alkali%2C smooth muscle and non-muscle%2C transcript variant X1
ENSMUST00000180477.1	ENSMUSG00000097353.1	216459	Myl6b	myosin%2C light polypeptide 6B
ENSMUST00000180477.1	ENSMUSG00000097353.1	23943	Esyt1	extended synaptotagmin-like protein 1
ENSMUST00000180477.1	ENSMUSG00000097353.1	68094	Smarcc2	SWI/SNF related%2C matrix associated%2C actin dependent regulator of chromatin%2C subfamily c%2C member 2%2C transcript variant 2
ENSMUST00000180477.1	ENSMUSG00000097353.1	XLOC_384795	--	sp|P46935|NEDD4_MOUSE E3 ubiquitin-protein ligase NEDD4 OS=Mus musculus GN=Nedd4 PE=1 SV=3//2.25329e-06
ENSMUST00000181930.2	ENSMUSG00000097365.3	170753	Zfp704	zinc finger protein 704
ENSMUST00000181496.1	ENSMUSG00000097391.4	XLOC_716068	--	-//-
ENSMUST00000182074.1	ENSMUSG00000097391.4	XLOC_716068	--	-//-
ENSMUST00000182300.1	ENSMUSG00000097391.4	XLOC_716068	--	-//-
ENSMUST00000181834.1	ENSMUSG00000097401.1	71751	Map3k13	mitogen-activated protein kinase kinase kinase 13%2C transcript variant X2
ENSMUST00000181824.1	ENSMUSG00000097402.1	67899	Cmc1	COX assembly mitochondrial protein 1%2C transcript variant X1
ENSMUST00000193875.1	ENSMUSG00000097439.2	50868	Keap1	kelch-like ECH-associated protein 1%2C transcript variant 4
ENSMUST00000193875.1	ENSMUSG00000097439.2	94226	S1pr5	sphingosine-1-phosphate receptor 5
ENSMUST00000181106.1	ENSMUSG00000097467.1	213211	Rnf26	ring finger protein 26
ENSMUST00000181106.1	ENSMUSG00000097467.1	235312	C1qtnf5	C1q and tumor necrosis factor related protein 5%2C transcript variant 1
ENSMUST00000181106.1	ENSMUSG00000097467.1	259172	Mfrp	membrane-type frizzled-related protein%2C transcript variant 1
ENSMUST00000181106.1	ENSMUSG00000097467.1	XLOC_3210978	--	sp|Q8BUH7|RNF26_MOUSE Ring finger protein 26 OS=Mus musculus GN=Rnf26 PE=2 SV=1//0
ENSMUST00000181883.1	ENSMUSG00000097486.1	20965	Syn2	synapsin II%2C transcript variant IIa
ENSMUST00000180730.2	ENSMUSG00000097493.3	399603	Fam84b	family with sequence similarity 84%2C member B
ENSMUST00000181167.1	ENSMUSG00000097534.1	16363	Irf2	interferon regulatory factor 2
ENSMUST00000181020.4	ENSMUSG00000097571.4	XLOC_3415593	--	-//-
ENSMUST00000181813.1	ENSMUSG00000097583.1	269423	3110057O12Rik	RIKEN cDNA 3110057O12 gene%2C transcript variant X4
ENSMUST00000181813.1	ENSMUSG00000097583.1	619719	6430590A07Rik	RIKEN cDNA 6430590A07 gene
ENSMUST00000180917.4	ENSMUSG00000097589.5	102631857	Gm27017	predicted gene%2C 27017
ENSMUST00000180917.4	ENSMUSG00000097589.5	328424	Kcnrg	potassium channel regulator%2C transcript variant 2
ENSMUST00000180917.4	ENSMUSG00000097589.5	66597	Trim13	tripartite motif-containing 13%2C transcript variant 1
ENSMUST00000180917.4	ENSMUSG00000097589.5	XLOC_1086410	--	-//-
ENSMUST00000182286.1	ENSMUSG00000097589.5	102631857	Gm27017	predicted gene%2C 27017
ENSMUST00000182286.1	ENSMUSG00000097589.5	328424	Kcnrg	potassium channel regulator%2C transcript variant 2
ENSMUST00000182286.1	ENSMUSG00000097589.5	66597	Trim13	tripartite motif-containing 13%2C transcript variant 1
ENSMUST00000182286.1	ENSMUSG00000097589.5	XLOC_1086410	--	-//-
ENSMUST00000182325.3	ENSMUSG00000097589.5	102631857	Gm27017	predicted gene%2C 27017
ENSMUST00000182325.3	ENSMUSG00000097589.5	328424	Kcnrg	potassium channel regulator%2C transcript variant 2
ENSMUST00000182325.3	ENSMUSG00000097589.5	66597	Trim13	tripartite motif-containing 13%2C transcript variant 1
ENSMUST00000182325.3	ENSMUSG00000097589.5	XLOC_1086410	--	-//-
ENSMUST00000182537.1	ENSMUSG00000097589.5	102631857	Gm27017	predicted gene%2C 27017
ENSMUST00000182537.1	ENSMUSG00000097589.5	328424	Kcnrg	potassium channel regulator%2C transcript variant 2
ENSMUST00000182537.1	ENSMUSG00000097589.5	66597	Trim13	tripartite motif-containing 13%2C transcript variant 1
ENSMUST00000182537.1	ENSMUSG00000097589.5	XLOC_1086410	--	-//-
ENSMUST00000182756.3	ENSMUSG00000097589.5	102631857	Gm27017	predicted gene%2C 27017
ENSMUST00000182756.3	ENSMUSG00000097589.5	328424	Kcnrg	potassium channel regulator%2C transcript variant 2
ENSMUST00000182756.3	ENSMUSG00000097589.5	66597	Trim13	tripartite motif-containing 13%2C transcript variant 1
ENSMUST00000182756.3	ENSMUSG00000097589.5	XLOC_1086410	--	-//-
ENSMUST00000182768.3	ENSMUSG00000097589.5	102631857	Gm27017	predicted gene%2C 27017
ENSMUST00000182768.3	ENSMUSG00000097589.5	328424	Kcnrg	potassium channel regulator%2C transcript variant 2
ENSMUST00000182768.3	ENSMUSG00000097589.5	66597	Trim13	tripartite motif-containing 13%2C transcript variant 1
ENSMUST00000182768.3	ENSMUSG00000097589.5	XLOC_1086410	--	-//-
ENSMUST00000181289.1	ENSMUSG00000097604.1	13070	Cyp11a1	cytochrome P450%2C family 11%2C subfamily a%2C polypeptide 1
ENSMUST00000181220.1	ENSMUSG00000097613.1	20286	Zc3h7b	zinc finger CCCH type containing 7B
ENSMUST00000181220.1	ENSMUSG00000097613.1	21685	Tef	thyrotroph embryonic factor%2C transcript variant 2
ENSMUST00000181225.1	ENSMUSG00000097616.3	XLOC_2708501	--	sp|A4D0T7|YG055_HUMAN Putative transmembrane protein LOC401397 OS=Homo sapiens PE=5 SV=1//3.29323e-09
ENSMUST00000181532.1	ENSMUSG00000097705.1	379043	Raet1e	retinoic acid early transcript 1E%2C transcript variant X2
ENSMUST00000181532.1	ENSMUSG00000097705.1	667281	H60b	histocompatibility 60b
ENSMUST00000181532.1	ENSMUSG00000097705.1	XLOC_399900	--	sp|Q3V3Q4|PYDC3_MOUSE Pyrin domain-containing protein 3 OS=Mus musculus GN=Pydc3 PE=2 SV=1//1.45514e-08
ENSMUST00000180643.1	ENSMUSG00000097729.1	102640947	Gm36892	predicted gene%2C 36892
ENSMUST00000180643.1	ENSMUSG00000097729.1	12192	Zfp36l1	zinc finger protein 36%2C C3H type-like 1
ENSMUST00000180643.1	ENSMUSG00000097729.1	XLOC_774483	--	-//-
ENSMUST00000180975.2	ENSMUSG00000097732.2	75956	Srrm2	serine/arginine repetitive matrix 2%2C transcript variant X2
ENSMUST00000180975.2	ENSMUSG00000097732.2	76917	Flywch2	FLYWCH family member 2
ENSMUST00000181046.1	ENSMUSG00000097734.1	102747	Lrrc49	leucine rich repeat containing 49%2C transcript variant 1
ENSMUST00000181107.1	ENSMUSG00000097736.3	XLOC_3261813	--	-//-
ENSMUST00000181719.1	ENSMUSG00000097736.3	XLOC_3261813	--	-//-
ENSMUST00000181558.1	ENSMUSG00000097746.1	12916	Crem	cAMP responsive element modulator%2C transcript variant X23
ENSMUST00000181299.1	ENSMUSG00000097756.1	244058	Rgma	repulsive guidance molecule family member A
ENSMUST00000181299.1	ENSMUSG00000097756.1	XLOC_2945784	--	-//-
ENSMUST00000181232.1	ENSMUSG00000097757.1	66578	Mis18a	MIS18 kinetochore protein homolog A (S. pombe)
ENSMUST00000181232.1	ENSMUSG00000097757.1	77037	Mrap	melanocortin 2 receptor accessory protein
ENSMUST00000180835.1	ENSMUSG00000097760.2	213452	Dstyk	dual serine/threonine and tyrosine protein kinase%2C transcript variant X3
ENSMUST00000180835.1	ENSMUSG00000097760.2	213464	Rbbp5	retinoblastoma binding protein 5%2C transcript variant X2
ENSMUST00000180967.1	ENSMUSG00000097768.1	70028	Dopey2	dopey family member 2%2C transcript variant 1
ENSMUST00000180967.1	ENSMUSG00000097768.1	XLOC_1398706	--	sp|Q3UHQ6|DOP2_MOUSE Protein dopey-2 OS=Mus musculus GN=Dopey2 PE=2 SV=3//4.71781e-20
ENSMUST00000185814.1	ENSMUSG00000097769.3	17184	Matr3	matrin 3
ENSMUST00000180779.1	ENSMUSG00000097772.3	69162	Sec31a	Sec31 homolog A (S. cerevisiae)
ENSMUST00000180779.1	ENSMUSG00000097772.3	XLOC_2564187	--	-//-
ENSMUST00000181873.3	ENSMUSG00000097772.3	69162	Sec31a	Sec31 homolog A (S. cerevisiae)
ENSMUST00000181873.3	ENSMUSG00000097772.3	XLOC_2564187	--	-//-
ENSMUST00000185324.1	ENSMUSG00000097777.3	24127	Xrn1	5'-3' exoribonuclease 1
ENSMUST00000185324.1	ENSMUSG00000097777.3	245000	Atr	ataxia telangiectasia and Rad3 related%2C transcript variant X1
ENSMUST00000188854.1	ENSMUSG00000097777.3	24127	Xrn1	5'-3' exoribonuclease 1
ENSMUST00000188854.1	ENSMUSG00000097777.3	245000	Atr	ataxia telangiectasia and Rad3 related%2C transcript variant X1
ENSMUST00000181921.1	ENSMUSG00000097785.1	226252	Fam160b1	family with sequence similarity 160%2C member B1%2C transcript variant X1
ENSMUST00000180387.1	ENSMUSG00000097789.1	14085	Fah	fumarylacetoacetate hydrolase
ENSMUST00000181520.1	ENSMUSG00000097793.1	12626	Cetn3	centrin 3%2C transcript variant X1
ENSMUST00000181489.2	ENSMUSG00000097814.2	227394	Slco4c1	solute carrier organic anion transporter family%2C member 4C1
ENSMUST00000181501.1	ENSMUSG00000097842.1	101540	Prkd2	protein kinase D2%2C transcript variant 2
ENSMUST00000181501.1	ENSMUSG00000097842.1	629378	Dact3	dapper homolog 3%2C antagonist of beta-catenin (xenopus)
ENSMUST00000181882.1	ENSMUSG00000097858.1	109333	Pkn2	protein kinase N2
ENSMUST00000181191.1	ENSMUSG00000097868.1	107986	Ddb2	damage specific DNA binding protein 2%2C transcript variant X3
ENSMUST00000181420.1	ENSMUSG00000097882.2	78514	Arhgap10	Rho GTPase activating protein 10%2C transcript variant X5
ENSMUST00000181420.1	ENSMUSG00000097882.2	XLOC_3050115	--	-//-
ENSMUST00000180616.3	ENSMUSG00000097885.3	73251	Setd7	SET domain containing (lysine methyltransferase) 7
ENSMUST00000181045.3	ENSMUSG00000097908.3	67286	Ift22	intraflagellar transport 22
ENSMUST00000180639.1	ENSMUSG00000097915.1	11479	Acvr1b	activin A receptor%2C type 1B
ENSMUST00000180639.1	ENSMUSG00000097915.1	56149	Grasp	GRP1 (general receptor for phosphoinositides 1)-associated scaffold protein
ENSMUST00000183235.1	ENSMUSG00000097960.1	382034	Gse1	genetic suppressor element 1%2C transcript variant X3
ENSMUST00000183083.3	ENSMUSG00000098098.3	XLOC_1627550	--	-//-
ENSMUST00000183087.1	ENSMUSG00000098098.3	XLOC_1627550	--	-//-
ENSMUST00000182863.1	ENSMUSG00000098120.1	13018	Ctcf	CCCTC-binding factor
ENSMUST00000182863.1	ENSMUSG00000098120.1	75687	Fam65a	family with sequence similarity 65%2C member A%2C transcript variant X1
ENSMUST00000182580.3	ENSMUSG00000098234.3	240697	Mcmdc2	minichromosome maintenance domain containing 2%2C transcript variant X6
ENSMUST00000182742.1	ENSMUSG00000098234.3	240697	Mcmdc2	minichromosome maintenance domain containing 2%2C transcript variant X6
ENSMUST00000182819.3	ENSMUSG00000098234.3	240697	Mcmdc2	minichromosome maintenance domain containing 2%2C transcript variant X6
ENSMUST00000183867.3	ENSMUSG00000098318.3	12576	Cdkn1b	cyclin-dependent kinase inhibitor 1B
ENSMUST00000184504.1	ENSMUSG00000098318.3	12576	Cdkn1b	cyclin-dependent kinase inhibitor 1B
ENSMUST00000183707.1	ENSMUSG00000098912.3	229521	Syt11	synaptotagmin XI%2C transcript variant X3
ENSMUST00000183707.1	ENSMUSG00000098912.3	76022	Gon4l	gon-4-like (C.elegans)%2C transcript variant X7
ENSMUST00000188003.2	ENSMUSG00000099697.2	102637087	Gm33989	predicted gene%2C 33989%2C transcript variant X5
ENSMUST00000186386.2	ENSMUSG00000100510.2	15111	Hand2	heart and neural crest derivatives expressed transcript 2
ENSMUST00000188976.1	ENSMUSG00000100826.2	101055630	LOC101055630	uncharacterized LOC101055630%2C transcript variant X6
ENSMUST00000188976.1	ENSMUSG00000100826.2	102640292	LOC102640292	uncharacterized LOC102640292%2C transcript variant X3
ENSMUST00000188976.1	ENSMUSG00000100826.2	102640399	LOC102640399	uncharacterized LOC102640399%2C transcript variant X3
ENSMUST00000188976.1	ENSMUSG00000100826.2	20646	Snrpn	small nuclear ribonucleoprotein N%2C transcript variant 3
ENSMUST00000188976.1	ENSMUSG00000100826.2	22215	Ube3a	ubiquitin protein ligase E3A%2C transcript variant X3
ENSMUST00000188976.1	ENSMUSG00000100826.2	84704	Snurf	SNRPN upstream reading frame
ENSMUST00000191384.1	ENSMUSG00000101009.2	XLOC_1020056	--	-//-
ENSMUST00000187853.1	ENSMUSG00000101176.1	75973	Ccdc162	coiled-coil domain containing 162%2C transcript variant X7
ENSMUST00000191157.2	ENSMUSG00000101585.2	20841	Zfp143	zinc finger protein 143%2C transcript variant X3
ENSMUST00000191157.2	ENSMUSG00000101585.2	22390	Wee1	WEE 1 homolog 1 (S. pombe)%2C transcript variant X1
ENSMUST00000191157.2	ENSMUSG00000101585.2	233726	Ipo7	importin 7%2C transcript variant X1
ENSMUST00000191157.2	ENSMUSG00000101585.2	XLOC_2969888	--	-//-
ENSMUST00000184655.2	ENSMUSG00000101970.2	244059	Chd2	chromodomain helicase DNA binding protein 2
ENSMUST00000184655.2	ENSMUSG00000101970.2	XLOC_2945862	--	-//-
ENSMUST00000187421.2	ENSMUSG00000101970.2	244059	Chd2	chromodomain helicase DNA binding protein 2
ENSMUST00000187421.2	ENSMUSG00000101970.2	XLOC_2945862	--	-//-
ENSMUST00000188163.1	ENSMUSG00000102014.1	266645	Acmsd	amino carboxymuconate semialdehyde decarboxylase
ENSMUST00000188163.1	ENSMUSG00000102014.1	72949	Ccnt2	cyclin T2
ENSMUST00000185880.1	ENSMUSG00000102112.1	68889	Ubac2	ubiquitin associated domain containing 2%2C transcript variant X1
ENSMUST00000193782.1	ENSMUSG00000102300.1	114602	Zmynd10	zinc finger%2C MYND domain containing 10%2C transcript variant X1
ENSMUST00000193782.1	ENSMUSG00000102300.1	56032	Nprl2	nitrogen permease regulator-like 2%2C transcript variant X1
ENSMUST00000193782.1	ENSMUSG00000102300.1	56289	Rassf1	Ras association (RalGDS/AF-6) domain family member 1%2C transcript variant 1
ENSMUST00000193782.1	ENSMUSG00000102300.1	56368	Cyb561d2	cytochrome b-561 domain containing 2%2C transcript variant X1
ENSMUST00000193782.1	ENSMUSG00000102300.1	56395	Tmem115	transmembrane protein 115
ENSMUST00000180995.2	ENSMUSG00000102548.1	226610	Fam78b	family with sequence similarity 78%2C member B%2C transcript variant 1
ENSMUST00000193209.1	ENSMUSG00000103156.1	170760	Acbd3	acyl-Coenzyme A binding domain containing 3
ENSMUST00000193964.1	ENSMUSG00000103408.1	20091	Rps3a1	ribosomal protein S3A1
ENSMUST00000192263.1	ENSMUSG00000103428.1	386750	Slitrk3	SLIT and NTRK-like family%2C member 3%2C transcript variant X4
ENSMUST00000192263.1	ENSMUSG00000103428.1	XLOC_2029303	--	-//-
TCONS_00008847	XLOC_005405	15019	H2-Q8	histocompatibility 2%2C Q region locus 8
TCONS_00018305	XLOC_010868	387314	Tmtc1	transmembrane and tetratricopeptide repeat containing 1
TCONS_00023426	XLOC_012891	677525	LOC677525	sp110 nuclear body protein-like
TCONS_00029139	XLOC_015833	100862433	LOC100862433	40S ribosomal protein S16
TCONS_00029139	XLOC_015833	76626	Msi2	musashi RNA-binding protein 2%2C transcript variant X5
TCONS_00028072	XLOC_017119	12812	Coil	coilin
TCONS_00028072	XLOC_017119	217069	Trim25	tripartite motif-containing 25
TCONS_00043352	XLOC_025041	100504491	Dcdc2b	doublecortin domain containing 2b
TCONS_00043352	XLOC_025041	109658	Txlna	taxilin alpha%2C transcript variant X1
TCONS_00043352	XLOC_025041	230767	Iqcc	IQ motif containing C%2C transcript variant X1
TCONS_00043352	XLOC_025041	66264	Ccdc28b	coiled coil domain containing 28B
TCONS_00048677	XLOC_027992	105247314	LOC105247314	H-2 class I histocompatibility antigen%2C Q9 alpha chain-like
TCONS_00099039	XLOC_037154	226866	Sbspon	somatomedin B and thrombospondin%2C type 1 domain containing
TCONS_00285754	XLOC_037154	226866	Sbspon	somatomedin B and thrombospondin%2C type 1 domain containing
TCONS_00053077	XLOC_053018	16178	Il1r2	interleukin 1 receptor%2C type II%2C transcript variant X2
TCONS_00200864	XLOC_053109	16177	Il1r1	interleukin 1 receptor%2C type I%2C transcript variant X4
TCONS_00505780	XLOC_056343	70676	Gulp1	GULP%2C engulfment adaptor PTB domain containing 1%2C transcript variant X1
TCONS_00054297	XLOC_061840	20846	Stat1	signal transducer and activator of transcription 1%2C transcript variant 2
TCONS_00054297	XLOC_061840	20849	Stat4	signal transducer and activator of transcription 4%2C transcript variant X2
TCONS_00206181	XLOC_068145	227195	Ino80d	INO80 complex subunit D%2C transcript variant 2
TCONS_00057161	XLOC_074464	11790	Speg	SPEG complex locus%2C transcript variant 1
TCONS_00057161	XLOC_074464	69080	Gmppa	GDP-mannose pyrophosphorylase A%2C transcript variant X4
TCONS_00057646	XLOC_079538	12829	Col4a4	collagen%2C type IV%2C alpha 4%2C transcript variant X1
TCONS_00104033	XLOC_081408	227326	Gpr55	G protein-coupled receptor 55%2C transcript variant X2
TCONS_00145563	XLOC_083921	74918	Iqca	IQ motif containing with AAA domain
TCONS_00059256	XLOC_085461	208727	Hdac4	histone deacetylase 4%2C transcript variant X5
TCONS_01830889	XLOC_1000487	74480	Samd4	sterile alpha motif domain containing 4%2C transcript variant 1
TCONS_01881977	XLOC_1000487	74480	Samd4	sterile alpha motif domain containing 4%2C transcript variant 1
TCONS_02083631	XLOC_1001000	16709	Ktn1	kinectin 1%2C transcript variant X2
TCONS_01831601	XLOC_1003176	219022	Ttc5	tetratricopeptide repeat domain 5%2C transcript variant 1
TCONS_01978799	XLOC_1011153	219149	Xkr6	X Kell blood group precursor related family member 6 homolog
TCONS_01860541	XLOC_1015023	105513	Chmp7	charged multivesicular body protein 7
TCONS_01860541	XLOC_1015023	21933	Tnfrsf10b	tumor necrosis factor receptor superfamily%2C member 10b
TCONS_02036874	XLOC_1015379	19057	Ppp3cc	protein phosphatase 3%2C catalytic subunit%2C gamma isoform%2C transcript variant X1
TCONS_02036874	XLOC_1015379	20410	Sorbs3	sorbin and SH3 domain containing 3%2C transcript variant X2
TCONS_01836307	XLOC_1032513	13134	Dach1	dachshund 1 (Drosophila)%2C transcript variant 2
TCONS_01836497	XLOC_1033782	16597	Klf12	Kruppel-like factor 12%2C transcript variant X1
TCONS_01889142	XLOC_1033782	16597	Klf12	Kruppel-like factor 12%2C transcript variant X1
TCONS_01935807	XLOC_1045372	23888	Gpc6	glypican 6%2C transcript variant X1
TCONS_01990191	XLOC_1045376	23888	Gpc6	glypican 6%2C transcript variant X1
TCONS_01862906	XLOC_1046105	66435	Uggt2	UDP-glucose glycoprotein glucosyltransferase 2%2C transcript variant X5
TCONS_01891458	XLOC_1046105	66435	Uggt2	UDP-glucose glycoprotein glucosyltransferase 2%2C transcript variant X5
TCONS_02048198	XLOC_1046105	66435	Uggt2	UDP-glucose glycoprotein glucosyltransferase 2%2C transcript variant X5
TCONS_01865793	XLOC_1055190	72003	Synpr	synaptoporin%2C transcript variant 1
TCONS_02086595	XLOC_1064275	71918	Zcchc24	zinc finger%2C CCHC domain containing 24
TCONS_01897616	XLOC_1068236	105522	Ankrd28	ankyrin repeat domain 28%2C transcript variant X2
TCONS_01999381	XLOC_1069017	105511	Fam170b	family with sequence similarity 170%2C member B
TCONS_01945479	XLOC_1070572	14803	Grid1	glutamate receptor%2C ionotropic%2C delta 1%2C transcript variant X1
TCONS_02001495	XLOC_1075198	638262	Gm7233	predicted gene 7233%2C transcript variant X2
TCONS_02087420	XLOC_1080576	268739	Arhgef40	Rho guanine nucleotide exchange factor (GEF) 40%2C transcript variant X8
TCONS_02087437	XLOC_1080630	15381	Hnrnpc	heterogeneous nuclear ribonucleoprotein C%2C transcript variant 3
TCONS_02087437	XLOC_1080630	77945	Rpgrip1	retinitis pigmentosa GTPase regulator interacting protein 1%2C transcript variant X1
TCONS_02087467	XLOC_1080685	114741	Supt16	suppressor of Ty 16
TCONS_02087467	XLOC_1080685	67772	Chd8	chromodomain helicase DNA binding protein 8%2C transcript variant X1
TCONS_01900468	XLOC_1081252	20540	Slc7a7	solute carrier family 7 (cationic amino acid transporter%2C y+ system)%2C member 7%2C transcript variant 1
TCONS_01900468	XLOC_1081252	68836	Mrpl52	mitochondrial ribosomal protein L52
TCONS_01846749	XLOC_1081690	54196	Pabpn1	poly(A) binding protein%2C nuclear 1
TCONS_01846749	XLOC_1081690	59049	Slc22a17	solute carrier family 22 (organic cation transporter)%2C member 17
TCONS_02096005	XLOC_1086410	102631857	Gm27017	predicted gene%2C 27017
TCONS_02096006	XLOC_1086410	102631857	Gm27017	predicted gene%2C 27017
TCONS_01848022	XLOC_1088170	72400	Pinx1	PIN2/TERF1 interacting%2C telomerase inhibitor 1%2C transcript variant X2
TCONS_01871803	XLOC_1096006	56373	Cpb2	carboxypeptidase B2 (plasma)
TCONS_01871803	XLOC_1096006	67302	Zc3h13	zinc finger CCCH type containing 13%2C transcript variant X5
TCONS_01849903	XLOC_1096398	22070	Tpt1	tumor protein%2C translationally-controlled 1
TCONS_01905331	XLOC_1103629	219249	Tdrd3	tudor domain containing 3%2C transcript variant 1
TCONS_01956079	XLOC_1103644	219249	Tdrd3	tudor domain containing 3%2C transcript variant 1
TCONS_02012587	XLOC_1107570	211712	Pcdh9	protocadherin 9%2C transcript variant 3
TCONS_02120840	XLOC_1139093	110960	Tars	threonyl-tRNA synthetase
TCONS_00496277	XLOC_115231	20980	Syt2	synaptotagmin II%2C transcript variant X1
TCONS_00496277	XLOC_115231	329251	Ppp1r12b	protein phosphatase 1%2C regulatory (inhibitor) subunit 12B%2C transcript variant X7
TCONS_02345308	XLOC_1152920	20356	Sema5a	sema domain%2C seven thrombospondin repeats (type 1 and type 1-like)%2C transmembrane domain (TM) and short cytoplasmic domain%2C (semaphorin) 5A%2C transcript variant X1
TCONS_02201186	XLOC_1154372	78803	Fbxo43	F-box protein 43%2C transcript variant X3
TCONS_02357055	XLOC_1181733	17067	Ly6c1	lymphocyte antigen 6 complex%2C locus C1%2C transcript variant 3
TCONS_02126908	XLOC_1182959	223666	Arhgap39	Rho GTPase activating protein 39%2C transcript variant 2
TCONS_02261252	XLOC_1188853	XLOC_1188840	--	-//-
TCONS_02151764	XLOC_1192294	54526	Syt10	synaptotagmin X%2C transcript variant X1
TCONS_02348746	XLOC_1194685	223828	Pphln1	periphilin 1%2C transcript variant 1
TCONS_02348746	XLOC_1194685	67197	Zcrb1	zinc finger CCHC-type and RNA binding motif 1%2C transcript variant X1
TCONS_02129688	XLOC_1194856	XLOC_1264462	--	-//-
TCONS_02152093	XLOC_1194856	XLOC_1264462	--	-//-
TCONS_02130463	XLOC_1198329	56233	Hdac7	histone deacetylase 7%2C transcript variant 6
TCONS_02130499	XLOC_1198523	239650	Ccdc184	coiled-coil domain containing 184
TCONS_02130499	XLOC_1198523	545140	Olfr288	olfactory receptor 288
TCONS_02130499	XLOC_1198523	78541	Asb8	ankyrin repeat and SOCS box-containing 8%2C transcript variant X1
TCONS_02349009	XLOC_1199255	16512	Kcnh3	potassium voltage-gated channel%2C subfamily H (eag-related)%2C member 3%2C transcript variant X1
TCONS_02349009	XLOC_1199255	51812	Mcrs1	microspherule protein 1%2C transcript variant 2
TCONS_02152782	XLOC_1199363	380969	Nckap5l	NCK-associated protein 5-like%2C transcript variant X1
TCONS_02152782	XLOC_1199363	75284	Bcdin3d	BCDIN3 domain containing
TCONS_02177516	XLOC_1199363	380969	Nckap5l	NCK-associated protein 5-like%2C transcript variant X1
TCONS_02177516	XLOC_1199363	75284	Bcdin3d	BCDIN3 domain containing
TCONS_02177992	XLOC_1200699	16680	Krt84	keratin 84%2C transcript variant X1
TCONS_02131443	XLOC_1201488	67942	Atp5g2	ATP synthase%2C H+ transporting%2C mitochondrial F0 complex%2C subunit C2 (subunit 9)%2C transcript variant X1
TCONS_02349692	XLOC_1204645	78757	Rictor	RPTOR independent companion of MTOR%2C complex 2%2C transcript variant X1
TCONS_02178892	XLOC_1204852	16880	Lifr	leukemia inhibitory factor receptor%2C transcript variant X4
TCONS_02349720	XLOC_1205562	73692	2410089E03Rik	RIKEN cDNA 2410089E03 gene%2C transcript variant X1
TCONS_02132745	XLOC_1208224	66629	Golph3	golgi phosphoprotein 3%2C transcript variant X1
TCONS_02273210	XLOC_1222414	107587	Osr2	odd-skipped related 2
TCONS_02273211	XLOC_1222414	107587	Osr2	odd-skipped related 2
TCONS_02135312	XLOC_1225239	118452	Baalc	brain and acute leukemia%2C cytoplasmic
TCONS_02156223	XLOC_1226363	22762	Zfpm2	zinc finger protein%2C multitype 2
TCONS_02229496	XLOC_1238337	210544	Tbc1d31	TBC1 domain family%2C member 31%2C transcript variant X1
TCONS_02229496	XLOC_1238337	239463	Fam83a	family with sequence similarity 83%2C member A
TCONS_02137450	XLOC_1238859	631797	Fer1l6	fer-1-like 6 (C. elegans)%2C transcript variant X1
TCONS_02139621	XLOC_1252008	223642	Zc3h3	zinc finger CCCH type containing 3%2C transcript variant X1
TCONS_02139799	XLOC_1252388	75475	Oplah	5-oxoprolinase (ATP-hydrolysing)%2C transcript variant X3
TCONS_02140361	XLOC_1254042	19354	Rac2	RAS-related C3 botulinum substrate 2
TCONS_02140457	XLOC_1254423	14958	H1f0	H1 histone family%2C member 0
TCONS_02140457	XLOC_1254423	26912	Gcat	glycine C-acetyltransferase (2-amino-3-ketobutyrate-coenzyme A ligase)%2C transcript variant 2
TCONS_02189701	XLOC_1255634	213956	Fam83f	family with sequence similarity 83%2C member F
TCONS_02142758	XLOC_1265355	320709	Tmem117	transmembrane protein 117
TCONS_02352501	XLOC_1265980	105722	Ano6	anoctamin 6%2C transcript variant 1
TCONS_02161827	XLOC_1266177	102634841	LOC102634841	spidroin-2%2C transcript variant X3
TCONS_02142933	XLOC_1266257	102634841	LOC102634841	spidroin-2%2C transcript variant X3
TCONS_02352557	XLOC_1267073	239647	Pced1b	PC-esterase domain containing 1B%2C transcript variant X4
TCONS_02352558	XLOC_1267073	239647	Pced1b	PC-esterase domain containing 1B%2C transcript variant X4
TCONS_02239394	XLOC_1267741	18642	Pfkm	phosphofructokinase%2C muscle%2C transcript variant 3
TCONS_02239394	XLOC_1267741	223870	Senp1	SUMO1/sentrin specific peptidase 1
TCONS_02376281	XLOC_1268876	11419	Asic1	acid-sensing (proton-gated) ion channel 1%2C transcript variant X2
TCONS_02376281	XLOC_1268876	83797	Smarcd1	SWI/SNF related%2C matrix associated%2C actin dependent regulator of chromatin%2C subfamily d%2C member 1
TCONS_02240206	XLOC_1269964	XLOC_1200602	--	sp|Q9H8H3|MET7A_HUMAN Methyltransferase-like protein 7A OS=Homo sapiens GN=METTL7A PE=1 SV=1//1.5559e-20
TCONS_02193783	XLOC_1271165	109663	Hoxc11	homeobox C11
TCONS_02413298	XLOC_1283259	14852	Gspt1	G1 to S phase transition 1%2C transcript variant 2
TCONS_02413298	XLOC_1283259	66409	Rsl1d1	ribosomal L1 domain containing 1
TCONS_02591762	XLOC_1289422	74147	Ehhadh	enoyl-Coenzyme A%2C hydratase/3-hydroxyacyl Coenzyme A dehydrogenase
TCONS_02591763	XLOC_1289422	74147	Ehhadh	enoyl-Coenzyme A%2C hydratase/3-hydroxyacyl Coenzyme A dehydrogenase
TCONS_02591765	XLOC_1289422	74147	Ehhadh	enoyl-Coenzyme A%2C hydratase/3-hydroxyacyl Coenzyme A dehydrogenase
TCONS_02591766	XLOC_1289422	74147	Ehhadh	enoyl-Coenzyme A%2C hydratase/3-hydroxyacyl Coenzyme A dehydrogenase
TCONS_02433886	XLOC_1298632	209294	Csta1	cystatin A1
TCONS_02396022	XLOC_1303360	268890	Lsamp	limbic system-associated membrane protein%2C transcript variant X1
TCONS_02595304	XLOC_1304049	56490	Zbtb20	zinc finger and BTB domain containing 20%2C transcript variant X8
TCONS_02615735	XLOC_1313755	54613	St3gal6	ST3 beta-galactoside alpha-2%2C3-sialyltransferase 6%2C transcript variant X10
TCONS_00482093	XLOC_131694	226539	Dars2	aspartyl-tRNA synthetase 2 (mitochondrial)%2C transcript variant X1
TCONS_00482093	XLOC_131694	240869	Zbtb37	zinc finger and BTB domain containing 37%2C transcript variant X2
TCONS_00482094	XLOC_131694	226539	Dars2	aspartyl-tRNA synthetase 2 (mitochondrial)%2C transcript variant X1
TCONS_00482094	XLOC_131694	240869	Zbtb37	zinc finger and BTB domain containing 37%2C transcript variant X2
TCONS_00482100	XLOC_131694	226539	Dars2	aspartyl-tRNA synthetase 2 (mitochondrial)%2C transcript variant X1
TCONS_00482100	XLOC_131694	240869	Zbtb37	zinc finger and BTB domain containing 37%2C transcript variant X2
TCONS_00482101	XLOC_131694	226539	Dars2	aspartyl-tRNA synthetase 2 (mitochondrial)%2C transcript variant X1
TCONS_00482101	XLOC_131694	240869	Zbtb37	zinc finger and BTB domain containing 37%2C transcript variant X2
TCONS_00482102	XLOC_131694	226539	Dars2	aspartyl-tRNA synthetase 2 (mitochondrial)%2C transcript variant X1
TCONS_00482102	XLOC_131694	240869	Zbtb37	zinc finger and BTB domain containing 37%2C transcript variant X2
TCONS_00496858	XLOC_131694	226539	Dars2	aspartyl-tRNA synthetase 2 (mitochondrial)%2C transcript variant X1
TCONS_00496858	XLOC_131694	240869	Zbtb37	zinc finger and BTB domain containing 37%2C transcript variant X2
TCONS_00496888	XLOC_131694	226539	Dars2	aspartyl-tRNA synthetase 2 (mitochondrial)%2C transcript variant X1
TCONS_00496888	XLOC_131694	240869	Zbtb37	zinc finger and BTB domain containing 37%2C transcript variant X2
TCONS_00496931	XLOC_131694	226539	Dars2	aspartyl-tRNA synthetase 2 (mitochondrial)%2C transcript variant X1
TCONS_00496931	XLOC_131694	240869	Zbtb37	zinc finger and BTB domain containing 37%2C transcript variant X2
TCONS_00109412	XLOC_132253	103967	Dnm3	dynamin 3%2C transcript variant X4
TCONS_00155354	XLOC_132603	14261	Fmo1	flavin containing monooxygenase 1
TCONS_00155354	XLOC_132603	55990	Fmo2	flavin containing monooxygenase 2%2C transcript variant X1
TCONS_02399395	XLOC_1330428	27393	Mrpl39	mitochondrial ribosomal protein L39
TCONS_02419931	XLOC_1332145	12469	Cct8	chaperonin containing Tcp1%2C subunit 8 (theta)
TCONS_02400057	XLOC_1334432	66578	Mis18a	MIS18 kinetochore protein homolog A (S. pombe)
TCONS_02400057	XLOC_1334432	77037	Mrap	melanocortin 2 receptor accessory protein
TCONS_02599364	XLOC_1336529	70028	Dopey2	dopey family member 2%2C transcript variant 1
TCONS_02400607	XLOC_1336686	56173	Cldn14	claudin 14%2C transcript variant 1
TCONS_02442273	XLOC_1336957	16522	Kcnj6	potassium inwardly-rectifying channel%2C subfamily J%2C member 6%2C transcript variant Girk2-1
TCONS_02599454	XLOC_1337323	18546	Pcp4	Purkinje cell protein 4
TCONS_02401436	XLOC_1339103	83396	Glis2	GLIS family zinc finger 2
TCONS_02401658	XLOC_1342133	239706	Mettl22	methyltransferase like 22%2C transcript variant X1
TCONS_02600505	XLOC_1348200	XLOC_1348201	--	sp|P01844|LAC2_MOUSE Ig lambda-2 chain C region OS=Mus musculus GN=Iglc2 PE=1 SV=1//1.10342e-67
TCONS_02600505	XLOC_1348200	XLOC_1348218	--	sp|P12018|VPREB_HUMAN Immunoglobulin iota chain OS=Homo sapiens GN=VPREB1 PE=1 SV=2//2.10104e-20
TCONS_02445098	XLOC_1349082	13544	Dvl3	dishevelled 3%2C dsh homolog (Drosophila)%2C transcript variant X3
TCONS_02445098	XLOC_1349082	224045	Eif2b5	eukaryotic translation initiation factor 2B%2C subunit 5 epsilon%2C transcript variant X2
TCONS_02422226	XLOC_1349986	74147	Ehhadh	enoyl-Coenzyme A%2C hydratase/3-hydroxyacyl Coenzyme A dehydrogenase
TCONS_02422226	XLOC_1349986	XLOC_1289422	--	-//-
TCONS_02624214	XLOC_1357320	78618	Acap2	ArfGAP with coiled-coil%2C ankyrin repeat and PH domains 2%2C transcript variant X2
TCONS_02405004	XLOC_1359153	239839	Ccdc14	coiled-coil domain containing 14%2C transcript variant X2
TCONS_02405004	XLOC_1359153	76378	Ropn1	ropporin%2C rhophilin associated protein 1%2C transcript variant X1
TCONS_02405529	XLOC_1361183	239845	Gpr156	G protein-coupled receptor 156%2C transcript variant X2
TCONS_02601196	XLOC_1365426	208154	Btla	B and T lymphocyte associated%2C transcript variant X3
TCONS_02629693	XLOC_1365426	208154	Btla	B and T lymphocyte associated%2C transcript variant X3
TCONS_02625054	XLOC_1387589	67102	D16Ertd472e	DNA segment%2C Chr 16%2C ERATO Doi 472%2C expressed%2C transcript variant 4
TCONS_02494650	XLOC_1391896	224405	Cyyr1	cysteine and tyrosine-rich protein 1%2C transcript variant X2
TCONS_02454839	XLOC_1397647	12394	Runx1	runt related transcription factor 1%2C transcript variant 2
TCONS_02454847	XLOC_1397647	12394	Runx1	runt related transcription factor 1%2C transcript variant 2
TCONS_02602342	XLOC_1398706	70028	Dopey2	dopey family member 2%2C transcript variant 1
TCONS_02618688	XLOC_1398706	70028	Dopey2	dopey family member 2%2C transcript variant 1
TCONS_02411385	XLOC_1400364	50528	Tmprss2	transmembrane protease%2C serine 2%2C transcript variant X1
TCONS_02455801	XLOC_1400596	XLOC_1337944	--	sp|O43345|ZN208_HUMAN Zinc finger protein 208 OS=Homo sapiens GN=ZNF208 PE=2 SV=1//2.78719e-07
TCONS_02636262	XLOC_1404681	224481	Tfb1m	transcription factor B1%2C mitochondrial
TCONS_02838234	XLOC_1406673	21648	Dynlt1b	dynein light chain Tctex-type 1B
TCONS_02637559	XLOC_1408431	23984	Pde10a	phosphodiesterase 10A%2C transcript variant X2
TCONS_02795207	XLOC_1413331	18567	Pdcd2	programmed cell death 2
TCONS_02795207	XLOC_1413331	213389	Prdm9	PR domain containing 9%2C transcript variant X1
TCONS_02795207	XLOC_1413331	21374	Tbp	TATA box binding protein
TCONS_02663876	XLOC_1420147	20681	Sox8	SRY (sex determining region Y)-box 8
TCONS_02663876	XLOC_1420147	76483	Lmf1	lipase maturation factor 1%2C transcript variant 1
TCONS_02713771	XLOC_1422044	21769	Zfand3	zinc finger%2C AN1-type domain 3%2C transcript variant X1
TCONS_02756007	XLOC_1424703	630294	Gm7030	predicted gene 7030
TCONS_02756007	XLOC_1424703	667803	C920025E04Rik	RIKEN cDNA C920025E04 gene
TCONS_02756007	XLOC_1424703	667977	Gm8909	predicted gene 8909%2C transcript variant X8
TCONS_02799917	XLOC_1424703	630294	Gm7030	predicted gene 7030
TCONS_02799917	XLOC_1424703	667803	C920025E04Rik	RIKEN cDNA C920025E04 gene
TCONS_02799917	XLOC_1424703	667977	Gm8909	predicted gene 8909%2C transcript variant X8
TCONS_02760442	XLOC_1437114	240120	Zfp119b	zinc finger protein 119b%2C transcript variant X1
TCONS_02760442	XLOC_1437114	XLOC_1494551	--	-//-
TCONS_02645309	XLOC_1443817	19328	Rab12	RAB12%2C member RAS oncogene family
TCONS_02646778	XLOC_1447482	67938	Myl12b	myosin%2C light chain 12B%2C regulatory
TCONS_02646782	XLOC_1447492	67268	Myl12a	myosin%2C light chain 12A%2C regulatory%2C non-sarcomeric
TCONS_02647052	XLOC_1448172	11682	Alk	anaplastic lymphoma kinase
TCONS_00069250	XLOC_145991	105244034	LOC105244034	uncharacterized LOC105244034
TCONS_00069250	XLOC_145991	13244	Degs1	degenerative spermatocyte homolog 1 (Drosophila)
TCONS_00111973	XLOC_145991	105244034	LOC105244034	uncharacterized LOC105244034
TCONS_00111973	XLOC_145991	13244	Degs1	degenerative spermatocyte homolog 1 (Drosophila)
TCONS_02649984	XLOC_1465622	102637782	Gm34507	predicted gene%2C 34507%2C transcript variant X3
TCONS_02670171	XLOC_1465622	102637782	Gm34507	predicted gene%2C 34507%2C transcript variant X3
TCONS_02650106	XLOC_1466221	100040500	Gm2808	predicted gene 2808%2C transcript variant X1
TCONS_02650106	XLOC_1466221	100040563	Dynlt1c	dynein light chain Tctex-type 1C
TCONS_02650106	XLOC_1466221	101055745	Gm29721	predicted gene%2C 29721%2C transcript variant X4
TCONS_02650678	XLOC_1469677	50873	Park2	Parkinson disease (autosomal recessive%2C juvenile) 2%2C parkin
TCONS_02850232	XLOC_1471681	100041574	9030025P20Rik	RIKEN cDNA 9030025P20 gene
TCONS_02850232	XLOC_1471681	100041586	Gm3417	predicted gene 3417
TCONS_02850232	XLOC_1471681	100041639	Gm3448	predicted gene 3448
TCONS_02850236	XLOC_1471687	21647	Tcte3	t-complex-associated testis expressed 3%2C transcript variant 2
TCONS_02850236	XLOC_1471687	381062	Ermard	ER membrane associated RNA degradation%2C transcript variant X2
TCONS_02773234	XLOC_1473297	66643	Lix1	limb expression 1 homolog (chicken)
TCONS_02773234	XLOC_1473297	67045	Riok2	RIO kinase 2 (yeast)%2C transcript variant X3
TCONS_02652328	XLOC_1478089	19826	Rnps1	ribonucleic acid binding protein S1%2C transcript variant 1
TCONS_02652328	XLOC_1478089	27410	Abca3	ATP-binding cassette%2C sub-family A (ABC1)%2C member 3%2C transcript variant X3
TCONS_02672175	XLOC_1478089	19826	Rnps1	ribonucleic acid binding protein S1%2C transcript variant 1
TCONS_02672175	XLOC_1478089	27410	Abca3	ATP-binding cassette%2C sub-family A (ABC1)%2C member 3%2C transcript variant X3
TCONS_02673711	XLOC_1487073	53901	Rcan2	regulator of calcineurin 2%2C transcript variant X1
TCONS_02735731	XLOC_1487587	12393	Runx2	runt related transcription factor 2%2C transcript variant X3
TCONS_02655440	XLOC_1492318	20230	Satb1	special AT-rich sequence binding protein 1%2C transcript variant 4
TCONS_02655844	XLOC_1494907	224902	Safb2	scaffold attachment factor B2%2C transcript variant X2
TCONS_00421112	XLOC_149563	67223	Rrp15	ribosomal RNA processing 15 homolog (S. cerevisiae)
TCONS_02656310	XLOC_1499166	13640	Efna5	ephrin A5%2C transcript variant 2
TCONS_02675317	XLOC_1499189	13640	Efna5	ephrin A5%2C transcript variant 2
TCONS_02675341	XLOC_1499194	13640	Efna5	ephrin A5%2C transcript variant 2
TCONS_02656560	XLOC_1499484	50758	Fbxl17	F-box and leucine-rich repeat protein 17
TCONS_02676134	XLOC_1502996	320858	L3mbtl4	l(3)mbt-like 4 (Drosophila)%2C transcript variant X4
TCONS_02676371	XLOC_1504699	70891	Spdya	speedy homolog A (Xenopus laevis)%2C transcript variant X1
TCONS_02676371	XLOC_1504699	72515	Wdr43	WD repeat domain 43%2C transcript variant X1
TCONS_02659064	XLOC_1512852	106522	Pkdcc	protein kinase domain containing%2C cytoplasmic
TCONS_02659439	XLOC_1513824	213556	Plekhh2	pleckstrin homology domain containing%2C family H (with MyTH4 domain) member 2
TCONS_02659514	XLOC_1514162	73582	Camkmt	calmodulin-lysine N-methyltransferase%2C transcript variant X1
TCONS_02659704	XLOC_1515533	12314	Calm2	calmodulin 2
TCONS_02857904	XLOC_1515533	12314	Calm2	calmodulin 2
TCONS_02660384	XLOC_1521293	100044193	Gm20939	predicted gene%2C 20939
TCONS_02897702	XLOC_1526675	26410	Map3k8	mitogen-activated protein kinase kinase kinase 8%2C transcript variant X2
TCONS_02897702	XLOC_1526675	67440	Mtpap	mitochondrial poly(A) polymerase%2C transcript variant X1
TCONS_02897807	XLOC_1527090	225115	Svil	supervillin%2C transcript variant X20
TCONS_02988573	XLOC_1527090	225115	Svil	supervillin%2C transcript variant X20
TCONS_02899080	XLOC_1537934	225266	Klhl14	kelch-like 14
TCONS_02899081	XLOC_1537934	225266	Klhl14	kelch-like 14
TCONS_02917938	XLOC_1537934	225266	Klhl14	kelch-like 14
TCONS_02992580	XLOC_1537934	225266	Klhl14	kelch-like 14
TCONS_03082241	XLOC_1537934	225266	Klhl14	kelch-like 14
TCONS_00070693	XLOC_153795	214742	Rcor3	REST corepressor 3%2C transcript variant 1
TCONS_03041208	XLOC_1547291	13824	Epb4.1l4a	erythrocyte protein band 4.1-like 4a%2C transcript variant X2
TCONS_02877170	XLOC_1548399	74002	Psd2	pleckstrin and Sec7 domain containing 2%2C transcript variant X2
TCONS_03100308	XLOC_1554208	20730	Spink3	serine peptidase inhibitor%2C Kazal type 3
TCONS_02879628	XLOC_1556436	69456	Commd10	COMM domain containing 10%2C transcript variant X1
TCONS_02883200	XLOC_1573365	13176	Dcc	deleted in colorectal carcinoma%2C transcript variant X1
TCONS_02905380	XLOC_1573365	13176	Dcc	deleted in colorectal carcinoma%2C transcript variant X1
TCONS_00072214	XLOC_157697	19888	Rp1	retinitis pigmentosa 1 (human)%2C transcript variant 2
TCONS_02884327	XLOC_1578074	19201	Pstpip2	proline-serine-threonine phosphatase-interacting protein 2
TCONS_02885903	XLOC_1589347	21417	Zeb1	zinc finger E-box binding homeobox 1
TCONS_02887765	XLOC_1600204	381126	Garem	GRB2 associated%2C regulator of MAPK1
TCONS_02908631	XLOC_1602108	225280	Ino80c	INO80 complex subunit C
TCONS_02889156	XLOC_1609722	12385	Ctnna1	catenin (cadherin associated protein)%2C alpha 1
TCONS_02889157	XLOC_1609722	12385	Ctnna1	catenin (cadherin associated protein)%2C alpha 1
TCONS_02909319	XLOC_1609726	12385	Ctnna1	catenin (cadherin associated protein)%2C alpha 1
TCONS_00114776	XLOC_161683	71096	Sntg1	syntrophin%2C gamma 1%2C transcript variant X2
TCONS_03088574	XLOC_1621996	225523	Cep120	centrosomal protein 120%2C transcript variant X1
TCONS_00114957	XLOC_162406	240697	Mcmdc2	minichromosome maintenance domain containing 2%2C transcript variant X6
TCONS_00484498	XLOC_162406	240697	Mcmdc2	minichromosome maintenance domain containing 2%2C transcript variant X6
TCONS_00484499	XLOC_162406	240697	Mcmdc2	minichromosome maintenance domain containing 2%2C transcript variant X6
TCONS_00484501	XLOC_162406	240697	Mcmdc2	minichromosome maintenance domain containing 2%2C transcript variant X6
TCONS_02938289	XLOC_1624228	107022	Gramd3	GRAM domain containing 3%2C transcript variant X1
TCONS_03088586	XLOC_1624306	110695	Aldh7a1	aldehyde dehydrogenase family 7%2C member A1%2C transcript variant X1
TCONS_02891789	XLOC_1624582	320253	2016-03-03	membrane-associated ring finger (C3HC4) 3
TCONS_02913004	XLOC_1637467	17131	Smad7	SMAD family member 7
TCONS_02941113	XLOC_1637467	17131	Smad7	SMAD family member 7
TCONS_02895156	XLOC_1638655	66191	Ier3ip1	immediate early response 3 interacting protein 1
TCONS_02941565	XLOC_1638799	17344	Pias2	protein inhibitor of activated STAT 2%2C transcript variant 1
TCONS_03098052	XLOC_1641635	50771	Atp9b	ATPase%2C class II%2C type 9B%2C transcript variant 2
TCONS_00427110	XLOC_164934	17978	Ncoa2	nuclear receptor coactivator 2%2C transcript variant a
TCONS_03118502	XLOC_1653210	102902673	Rbm14-rbm4	Rbm14-Rbm4 readthrough%2C transcript variant 2
TCONS_03118502	XLOC_1653210	19653	Rbm4	RNA binding motif protein 4%2C transcript variant 3
TCONS_03118502	XLOC_1653210	66704	Rbm4b	RNA binding motif protein 4B%2C transcript variant X1
TCONS_03274723	XLOC_1653212	102902673	Rbm14-rbm4	Rbm14-Rbm4 readthrough%2C transcript variant 2
TCONS_03274723	XLOC_1653212	19653	Rbm4	RNA binding motif protein 4%2C transcript variant 3
TCONS_03274723	XLOC_1653212	56275	Rbm14	RNA binding motif protein 14
TCONS_03118525	XLOC_1653292	66419	Mrpl11	mitochondrial ribosomal protein L11%2C transcript variant X1
TCONS_03260145	XLOC_1653940	12333	Capn1	calpain 1%2C transcript variant 2
TCONS_03135324	XLOC_1655711	107071	Wdr74	WD repeat domain 74%2C transcript variant X1
TCONS_03135324	XLOC_1655711	17254	Slc3a2	solute carrier family 3 (activators of dibasic and neutral amino acid transport)%2C member 2%2C transcript variant 1
TCONS_03260318	XLOC_1655711	107071	Wdr74	WD repeat domain 74%2C transcript variant X1
TCONS_03260318	XLOC_1655711	17254	Slc3a2	solute carrier family 3 (activators of dibasic and neutral amino acid transport)%2C member 2%2C transcript variant 1
TCONS_03168263	XLOC_1656832	225912	Cyb561a3	cytochrome b561 family%2C member A3%2C transcript variant 1
TCONS_03168263	XLOC_1656832	72982	Tmem138	transmembrane protein 138%2C transcript variant 3
TCONS_03120330	XLOC_1660961	XLOC_1660987	--	-//-
TCONS_03120623	XLOC_1661461	14537	Gcnt1	glucosaminyl (N-acetyl) transferase 1%2C core 2%2C transcript variant 3
TCONS_03120623	XLOC_1661461	54391	Rfk	riboflavin kinase
TCONS_03120631	XLOC_1661461	14537	Gcnt1	glucosaminyl (N-acetyl) transferase 1%2C core 2%2C transcript variant 3
TCONS_03120631	XLOC_1661461	54391	Rfk	riboflavin kinase
TCONS_03121532	XLOC_1665938	381217	Fam189a2	family with sequence similarity 189%2C member A2%2C transcript variant X1
TCONS_03121533	XLOC_1665938	381217	Fam189a2	family with sequence similarity 189%2C member A2%2C transcript variant X1
TCONS_03200913	XLOC_1670795	19211	Pten	phosphatase and tensin homolog
TCONS_03174701	XLOC_1675602	56454	Aldh18a1	aldehyde dehydrogenase 18 family%2C member A1%2C transcript variant 2
TCONS_03174701	XLOC_1675602	67590	Tctn3	tectonic family member 3
TCONS_00499438	XLOC_168179	83691	Crispld1	cysteine-rich secretory protein LCCL domain containing 1%2C transcript variant X1
TCONS_00499439	XLOC_168179	83691	Crispld1	cysteine-rich secretory protein LCCL domain containing 1%2C transcript variant X1
TCONS_03206241	XLOC_1685605	73707	Gucy2g	guanylate cyclase 2g
TCONS_03125646	XLOC_1689363	16973	Lrp5	low density lipoprotein receptor-related protein 5
TCONS_03125646	XLOC_1689363	72056	1810055G02Rik	RIKEN cDNA 1810055G02 gene%2C transcript variant X1
TCONS_03262789	XLOC_1690077	107392	Brms1	breast cancer metastasis-suppressor 1%2C transcript variant X1
TCONS_03262789	XLOC_1690077	108902	B4gat1	beta-1%2C4-glucuronyltransferase 1
TCONS_03262789	XLOC_1690077	13340	Slc29a2	solute carrier family 29 (nucleoside transporters)%2C member 2%2C transcript variant X1
TCONS_03268550	XLOC_1690774	18120	Mrpl49	mitochondrial ribosomal protein L49
TCONS_03268550	XLOC_1690774	74126	Syvn1	synovial apoptosis inhibitor 1%2C synoviolin%2C transcript variant X1
TCONS_03238668	XLOC_1693544	107305	Vps37c	vacuolar protein sorting 37C (yeast)%2C transcript variant X1
TCONS_03238668	XLOC_1693544	58803	Pga5	pepsinogen 5%2C group I
TCONS_03181611	XLOC_1694192	666926	Gm8369	predicted gene 8369%2C transcript variant X2
TCONS_03268863	XLOC_1698353	18552	Pcsk5	proprotein convertase subtilisin/kexin type 5%2C transcript variant 1
TCONS_03128029	XLOC_1699285	225997	Trpm6	transient receptor potential cation channel%2C subfamily M%2C member 6%2C transcript variant X1
TCONS_03158825	XLOC_1701075	14544	Gda	guanine deaminase
TCONS_03141917	XLOC_1701218	66206	1110059E24Rik	RIKEN cDNA 1110059E24 gene
TCONS_03130543	XLOC_1707829	208449	Sgms1	sphingomyelin synthase 1%2C transcript variant 2
TCONS_03273475	XLOC_1711515	74493	Tnks2	tankyrase%2C TRF1-interacting ankyrin-related ADP-ribose polymerase 2%2C transcript variant X3
TCONS_03264001	XLOC_1712414	105246572	LOC105246572	uncharacterized LOC105246572
TCONS_00075756	XLOC_171582	226922	Kcnq5	potassium voltage-gated channel%2C subfamily Q%2C member 5%2C transcript variant X1
TCONS_03251229	XLOC_1726872	13797	Emx2	empty spiracles homeobox 2%2C transcript variant X1
TCONS_03371697	XLOC_1736066	353282	Sfmbt2	Scm-like with four mbt domains 2%2C transcript variant X10
TCONS_03373243	XLOC_1741744	70909	4921504E06Rik	RIKEN cDNA 4921504E06 gene
TCONS_03518323	XLOC_1741744	70909	4921504E06Rik	RIKEN cDNA 4921504E06 gene
TCONS_03286889	XLOC_1746981	52838	Dnlz	DNL-type zinc finger%2C transcript variant 2
TCONS_03286889	XLOC_1746981	67839	Gpsm1	G-protein signalling modulator 1 (AGS3-like%2C C. elegans)%2C transcript variant X1
TCONS_03336773	XLOC_1747748	140858	Wdr5	WD repeat domain 5
TCONS_03700485	XLOC_1749387	18286	Odf2	outer dense fiber of sperm tails 2%2C transcript variant 4
TCONS_03291504	XLOC_1767819	76654	Upp2	uridine phosphorylase 2%2C transcript variant X6
TCONS_03702592	XLOC_1769456	21375	Tbr1	T-box brain gene 1%2C transcript variant X1
TCONS_03702592	XLOC_1769456	59029	Psmd14	proteasome (prosome%2C macropain) 26S subunit%2C non-ATPase%2C 14
TCONS_03703068	XLOC_1775674	13427	Dync1i2	dynein cytoplasmic 1 intermediate chain 2%2C transcript variant 1
TCONS_03382183	XLOC_1778188	105244208	LOC105244208	40S ribosomal protein S6
TCONS_03295166	XLOC_1785120	241528	Lrrc55	leucine rich repeat containing 55%2C transcript variant X4
TCONS_03342313	XLOC_1785120	241528	Lrrc55	leucine rich repeat containing 55%2C transcript variant X4
TCONS_03342314	XLOC_1785120	241528	Lrrc55	leucine rich repeat containing 55%2C transcript variant X4
TCONS_03383927	XLOC_1785120	241528	Lrrc55	leucine rich repeat containing 55%2C transcript variant X4
TCONS_03295215	XLOC_1785415	228151	4833423E24Rik	RIKEN cDNA 4833423E24 gene
TCONS_03342483	XLOC_1788681	68427	Slc39a13	solute carrier family 39 (metal ion transporter)%2C member 13%2C transcript variant 3
TCONS_03449458	XLOC_1789245	192285	Phf21a	PHD finger protein 21A%2C transcript variant X27
TCONS_03342746	XLOC_1789280	18633	Pex16	peroxisomal biogenesis factor 16%2C transcript variant 2
TCONS_03342746	XLOC_1789280	192285	Phf21a	PHD finger protein 21A%2C transcript variant X27
TCONS_03342746	XLOC_1789280	228366	Gyltl1b	glycosyltransferase-like 1B%2C transcript variant X4
TCONS_03296083	XLOC_1790502	620695	Gm13889	predicted gene 13889
TCONS_03297764	XLOC_1798640	74088	Them7	thioesterase superfamily member 7%2C transcript variant X1
TCONS_03299526	XLOC_1807126	67356	Tmco5	transmembrane and coiled-coil domains 5
TCONS_03345503	XLOC_1807126	67356	Tmco5	transmembrane and coiled-coil domains 5
TCONS_00243890	XLOC_181232	226971	Plekhb2	pleckstrin homology domain containing%2C family B (evectins) member 2%2C transcript variant 1
TCONS_03346510	XLOC_1814342	XLOC_1935189	--	-//-
TCONS_03346681	XLOC_1814981	16176	Il1b	interleukin 1 beta%2C transcript variant X1
TCONS_03301952	XLOC_1817135	110911	Cds2	CDP-diacylglycerol synthase (phosphatidate cytidylyltransferase) 2%2C transcript variant X1
TCONS_03301952	XLOC_1817135	18538	Pcna	proliferating cell nuclear antigen
TCONS_03301952	XLOC_1817135	70612	Tmem230	transmembrane protein 230%2C transcript variant X1
TCONS_00077341	XLOC_182587	94220	Cnnm4	cyclin M4
TCONS_03304472	XLOC_1826379	12075	Bfsp1	beaded filament structural protein 1%2C in lens-CP94%2C transcript variant X3
TCONS_03751527	XLOC_1826424	56431	Dstn	destrin
TCONS_03751527	XLOC_1826424	81910	Rrbp1	ribosome binding protein 1%2C transcript variant X2
TCONS_03349099	XLOC_1826842	66044	Dtd1	D-tyrosyl-tRNA deacylase 1
TCONS_03349124	XLOC_1826842	66044	Dtd1	D-tyrosyl-tRNA deacylase 1
TCONS_03350964	XLOC_1837804	71389	Chd6	chromodomain helicase DNA binding protein 6%2C transcript variant 2
TCONS_03307859	XLOC_1841737	72043	Sulf2	sulfatase 2%2C transcript variant 2
TCONS_03310816	XLOC_1855073	227541	Camk1d	calcium/calmodulin-dependent protein kinase ID%2C transcript variant 2
TCONS_03403120	XLOC_1866665	54519	Apbb1ip	amyloid beta (A4) precursor protein-binding%2C family B%2C member 1 interacting protein%2C transcript variant X1
TCONS_03403120	XLOC_1866665	56075	Pdss1	prenyl (solanesyl) diphosphate synthase%2C subunit 1%2C transcript variant X5
TCONS_03403932	XLOC_1869334	100039446	Gm2240	predicted gene 2240%2C transcript variant X2
TCONS_03403932	XLOC_1869334	56279	Fam69b	family with sequence similarity 69%2C member B%2C transcript variant X1
TCONS_03565449	XLOC_1872430	665700	Hmcn2	hemicentin 2%2C transcript variant X11
TCONS_03405570	XLOC_1874883	26920	Cntrl	centriolin%2C transcript variant 1
TCONS_03405570	XLOC_1874883	98870	AI182371	expressed sequence AI182371%2C transcript variant 3
TCONS_00436314	XLOC_188694	12825	Col3a1	collagen%2C type III%2C alpha 1
TCONS_03319255	XLOC_1898039	13427	Dync1i2	dynein cytoplasmic 1 intermediate chain 2%2C transcript variant 1
TCONS_03319255	XLOC_1898039	78830	Slc25a12	solute carrier family 25 (mitochondrial carrier%2C Aralar)%2C member 12%2C transcript variant X1
TCONS_03360711	XLOC_1901846	228071	Sestd1	SEC14 and spectrin domains 1
TCONS_03577778	XLOC_1907035	12258	Serping1	serine (or cysteine) peptidase inhibitor%2C clade G%2C member 1%2C transcript variant X1
TCONS_03577778	XLOC_1907035	56791	Ube2l6	ubiquitin-conjugating enzyme E2L 6
TCONS_03362616	XLOC_1919624	22431	Wt1	Wilms tumor 1 homolog
TCONS_03363362	XLOC_1926765	399568	BC052040	cDNA sequence BC052040%2C transcript variant X1
TCONS_03417477	XLOC_1928712	21825	Thbs1	thrombospondin 1%2C transcript variant X1
TCONS_03363640	XLOC_1929233	214239	A430105I19Rik	RIKEN cDNA A430105I19 gene
TCONS_03363640	XLOC_1929233	214240	Disp2	dispatched homolog 2 (Drosophila)%2C transcript variant X1
TCONS_03363640	XLOC_1929233	53906	Phgr1	proline/histidine/glycine-rich 1
TCONS_03324426	XLOC_1929272	51944	Knstrn	kinetochore-localized astrin/SPAG5 binding%2C transcript variant X2
TCONS_03324426	XLOC_1929272	56357	Ivd	isovaleryl coenzyme A dehydrogenase%2C transcript variant X1
TCONS_03324427	XLOC_1929272	51944	Knstrn	kinetochore-localized astrin/SPAG5 binding%2C transcript variant X2
TCONS_03324427	XLOC_1929272	56357	Ivd	isovaleryl coenzyme A dehydrogenase%2C transcript variant X1
TCONS_03363679	XLOC_1929461	19361	Rad51	RAD51 homolog
TCONS_03363679	XLOC_1929461	76464	Casc5	cancer susceptibility candidate 5%2C transcript variant X1
TCONS_03363687	XLOC_1929487	320415	Gchfr	GTP cyclohydrolase I feedback regulator
TCONS_03363687	XLOC_1929487	623781	Gm14137	predicted gene 14137
TCONS_03363687	XLOC_1929487	69408	Dnajc17	DnaJ (Hsp40) homolog%2C subfamily C%2C member 17
TCONS_03363703	XLOC_1929578	54485	Dll4	delta-like 4 (Drosophila)
TCONS_03363703	XLOC_1929578	XLOC_1929590	--	-//-
TCONS_03364282	XLOC_1933247	20495	Slc12a1	solute carrier family 12%2C member 1%2C transcript variant 2
TCONS_03716329	XLOC_1936934	11990	Atrn	attractin%2C transcript variant X2
TCONS_03326529	XLOC_1937295	228608	Smox	spermine oxidase%2C transcript variant X7
TCONS_03419659	XLOC_1937295	228608	Smox	spermine oxidase%2C transcript variant X7
TCONS_03744573	XLOC_1945659	81910	Rrbp1	ribosome binding protein 1%2C transcript variant X2
TCONS_03716677	XLOC_1946496	94249	Slc24a3	solute carrier family 24 (sodium/potassium/calcium exchanger)%2C member 3%2C transcript variant X1
TCONS_00079878	XLOC_195002	329154	Ankrd44	ankyrin repeat domain 44%2C transcript variant X1
TCONS_03366678	XLOC_1951294	14225	Fkbp1a	FK506 binding protein 1a%2C transcript variant 4
TCONS_03716854	XLOC_1952619	16569	Kif3b	kinesin family member 3B%2C transcript variant X1
TCONS_03716854	XLOC_1952619	228790	Asxl1	additional sex combs like 1
TCONS_00079983	XLOC_195352	227120	Plcl1	phospholipase C-like 1
TCONS_03423426	XLOC_1954790	228839	Tgif2	TGFB-induced factor homeobox 2%2C transcript variant X2
TCONS_03330426	XLOC_1957596	18803	Plcg1	phospholipase C%2C gamma 1
TCONS_03330426	XLOC_1957596	21969	Top1	topoisomerase (DNA) I
TCONS_03331209	XLOC_1962212	110750	Cse1l	chromosome segregation 1-like (S. cerevisiae)%2C transcript variant X1
TCONS_03331209	XLOC_1962212	99371	Arfgef2	ADP-ribosylation factor guanine nucleotide-exchange factor 2 (brefeldin A-inhibited)%2C transcript variant X1
TCONS_03597384	XLOC_1964740	228913	Zfp217	zinc finger protein 217%2C transcript variant X2
TCONS_03598728	XLOC_1968451	14683	Gnas	GNAS (guanine nucleotide binding protein%2C alpha stimulating) complex locus%2C transcript variant X10
TCONS_03745154	XLOC_1968451	14683	Gnas	GNAS (guanine nucleotide binding protein%2C alpha stimulating) complex locus%2C transcript variant X10
TCONS_03510907	XLOC_1968472	14683	Gnas	GNAS (guanine nucleotide binding protein%2C alpha stimulating) complex locus%2C transcript variant X10
TCONS_03332910	XLOC_1971456	12561	Cdh4	cadherin 4
TCONS_03332911	XLOC_1971456	12561	Cdh4	cadherin 4
TCONS_00120398	XLOC_200255	93691	Klf7	Kruppel-like factor 7 (ubiquitous)%2C transcript variant X5
TCONS_03787619	XLOC_2013891	73251	Setd7	SET domain containing (lysine methyltransferase) 7
TCONS_03905236	XLOC_2013891	73251	Setd7	SET domain containing (lysine methyltransferase) 7
TCONS_03790507	XLOC_2029303	386750	Slitrk3	SLIT and NTRK-like family%2C member 3%2C transcript variant X4
TCONS_03857204	XLOC_2033622	68659	Fam198b	family with sequence similarity 198%2C member B%2C transcript variant X2
TCONS_03792345	XLOC_2039015	73940	Hapln2	hyaluronan and proteoglycan link protein 2%2C transcript variant X1
TCONS_03826253	XLOC_2039084	17261	Mef2d	myocyte enhancer factor 2D%2C transcript variant X1
TCONS_03915643	XLOC_2044312	229599	Ciart	circadian associated repressor of transcription%2C transcript variant X4
TCONS_03915643	XLOC_2044312	229600	BC028528	cDNA sequence BC028528%2C transcript variant X9
TCONS_03915643	XLOC_2044312	66292	Mrps21	mitochondrial ribosomal protein S21%2C transcript variant X1
TCONS_04065737	XLOC_2045429	108097	Prkab2	protein kinase%2C AMP-activated%2C beta 2 non-catalytic subunit
TCONS_04065737	XLOC_2045429	83679	Pde4dip	phosphodiesterase 4D interacting protein (myomegalin)%2C transcript variant 6
TCONS_03794321	XLOC_2046103	15494	Hsd3b3	hydroxy-delta-5-steroid dehydrogenase%2C 3 beta- and steroid delta-isomerase 3%2C transcript variant 2
TCONS_03795401	XLOC_2051532	246691	Prok1	prokineticin 1%2C transcript variant X1
TCONS_03795401	XLOC_2051532	319929	A630076J17Rik	RIKEN cDNA A630076J17 gene
TCONS_00081946	XLOC_205894	22409	Wnt10a	wingless-type MMTV integration site family%2C member 10A
TCONS_00081946	XLOC_205894	22420	Wnt6	wingless-type MMTV integration site family%2C member 6%2C transcript variant X1
TCONS_04136792	XLOC_2061216	118449	Synpo2	synaptopodin 2
TCONS_00121316	XLOC_206328	241118	Asic4	acid-sensing (proton-gated) ion channel family member 4
TCONS_03923153	XLOC_2066746	74442	Sgms2	sphingomyelin synthase 2%2C transcript variant X7
TCONS_03865889	XLOC_2069749	242248	Bank1	B cell scaffold protein with ankyrin repeats 1%2C transcript variant X3
TCONS_03830330	XLOC_2070081	242248	Bank1	B cell scaffold protein with ankyrin repeats 1%2C transcript variant X3
TCONS_03830330	XLOC_2070081	XLOC_2069749	--	-//-
TCONS_03830893	XLOC_2074263	229905	Ccbl2	cysteine conjugate-beta lyase 2%2C transcript variant 2
TCONS_03830893	XLOC_2074263	229906	Gtf2b	general transcription factor IIB
TCONS_03999046	XLOC_2074263	229905	Ccbl2	cysteine conjugate-beta lyase 2%2C transcript variant 2
TCONS_03999046	XLOC_2074263	229906	Gtf2b	general transcription factor IIB
TCONS_04137295	XLOC_2074279	229906	Gtf2b	general transcription factor IIB
TCONS_03799871	XLOC_2078970	99633	Lphn2	latrophilin 2
TCONS_03800225	XLOC_2081603	XLOC_2188258	--	sp|P11369|POL2_MOUSE Retrovirus-related Pol polyprotein LINE-1 OS=Mus musculus GN=Pol PE=1 SV=2//8.61653e-91
TCONS_03831765	XLOC_2081603	XLOC_2188258	--	sp|P11369|POL2_MOUSE Retrovirus-related Pol polyprotein LINE-1 OS=Mus musculus GN=Pol PE=1 SV=2//8.61653e-91
TCONS_03833015	XLOC_2098314	18583	Pde7a	phosphodiesterase 7A%2C transcript variant 2
TCONS_03833914	XLOC_2102841	XLOC_2101937	--	-//-
TCONS_03806423	XLOC_2120424	19338	Rab33b	RAB33B%2C member RAS oncogene family
TCONS_03806423	XLOC_2120424	74838	Naa15	N(alpha)-acetyltransferase 15%2C NatA auxiliary subunit
TCONS_03806741	XLOC_2120856	433586	Maml3	mastermind like 3 (Drosophila)%2C transcript variant X1
TCONS_03806985	XLOC_2123244	13175	Dclk1	doublecortin-like kinase 1%2C transcript variant X1
TCONS_03807369	XLOC_2125357	69227	Selt	selenoprotein T
TCONS_04097795	XLOC_2130903	624866	Lekr1	leucine%2C glutamate and lysine rich 1%2C transcript variant X6
TCONS_03838793	XLOC_2142887	20319	Sfrp2	secreted frizzled-related protein 2%2C transcript variant X1
TCONS_04103031	XLOC_2145810	17261	Mef2d	myocyte enhancer factor 2D%2C transcript variant X1
TCONS_04147107	XLOC_2146945	23922	Jtb	jumping translocation breakpoint
TCONS_04147107	XLOC_2146945	30791	Slc39a1	solute carrier family 39 (zinc transporter)%2C member 1
TCONS_04147107	XLOC_2146945	74343	Crtc2	CREB regulated transcription coactivator 2%2C transcript variant X3
TCONS_04147107	XLOC_2146945	78284	Creb3l4	cAMP responsive element binding protein 3-like 4
TCONS_00083355	XLOC_215007	100503175	Gm19582	predicted gene%2C 19582
TCONS_00083355	XLOC_215007	20215	Sag	S-antigen%2C retina and pineal gland (arrestin)
TCONS_00083355	XLOC_215007	227333	Dgkd	diacylglycerol kinase%2C delta%2C transcript variant X2
TCONS_03840049	XLOC_2150981	15077	Hist2h3c1	histone cluster 2%2C H3c1
TCONS_03840049	XLOC_2150981	15267	Hist2h2aa1	histone cluster 2%2C H2aa1
TCONS_03840049	XLOC_2150981	97122	Hist2h4	histone cluster 2%2C H4
TCONS_04130778	XLOC_2152309	18129	Notch2	notch 2
TCONS_03811999	XLOC_2152481	242109	Zfp697	zinc finger protein 697%2C transcript variant X1
TCONS_03812381	XLOC_2155771	229675	Rsbn1	rosbin%2C round spermatid basic protein 1%2C transcript variant X2
TCONS_00255532	XLOC_215579	320982	Arl4c	ADP-ribosylation factor-like 4C
TCONS_04130921	XLOC_2156858	56543	Kcnd3	potassium voltage-gated channel%2C Shal-related family%2C member 3%2C transcript variant X1
TCONS_04130940	XLOC_2156933	109905	Rap1a	RAS-related protein-1a
TCONS_03887946	XLOC_2167115	14066	F3	coagulation factor III
TCONS_04031344	XLOC_2167645	214459	Fnbp1l	formin binding protein 1-like%2C transcript variant 2
TCONS_04131602	XLOC_2168033	69608	Sec24d	Sec24 related gene family%2C member D (S. cerevisiae)
TCONS_03814585	XLOC_2168096	19142	Prss12	protease%2C serine 12 neurotrypsin (motopsin)
TCONS_03814595	XLOC_2168108	19142	Prss12	protease%2C serine 12 neurotrypsin (motopsin)
TCONS_03814597	XLOC_2168108	19142	Prss12	protease%2C serine 12 neurotrypsin (motopsin)
TCONS_04148112	XLOC_2168108	19142	Prss12	protease%2C serine 12 neurotrypsin (motopsin)
TCONS_03815461	XLOC_2173340	16842	Lef1	lymphoid enhancer binding factor 1%2C transcript variant X2
TCONS_04131723	XLOC_2174177	271981	Tbck	TBC1 domain containing kinase%2C transcript variant X3
TCONS_03843521	XLOC_2177504	229862	Gm4861	predicted gene 4861
TCONS_03890275	XLOC_2177504	229862	Gm4861	predicted gene 4861
TCONS_04131950	XLOC_2180698	229898	Gbp5	guanylate binding protein 5
TCONS_04131950	XLOC_2180698	229900	Gbp7	guanylate binding protein 7%2C transcript variant 1
TCONS_03963946	XLOC_2189261	242259	Slc44a5	solute carrier family 44%2C member 5
TCONS_03845708	XLOC_2192927	76131	Depdc1a	DEP domain containing 1a%2C transcript variant X1
TCONS_04512693	XLOC_2201429	18201	Nsmaf	neutral sphingomyelinase (N-SMase) activation associated factor%2C transcript variant X3
TCONS_04512693	XLOC_2201429	53378	Sdcbp	syndecan binding protein%2C transcript variant 1
TCONS_04207166	XLOC_2205441	381511	Pdp1	pyruvate dehyrogenase phosphatase catalytic subunit 1%2C transcript variant 4
TCONS_04171065	XLOC_2208400	192656	Ripk2	receptor (TNFRSF)-interacting serine-threonine kinase 2%2C transcript variant X1
TCONS_04171410	XLOC_2210851	74087	Slc7a13	solute carrier family 7%2C (cationic amino acid transporter%2C y+ system) member 13
TCONS_04236721	XLOC_2211075	269513	Nkain3	Na+/K+ transporting ATPase interacting 3%2C transcript variant X2
TCONS_04207927	XLOC_2213976	212390	Klhl32	kelch-like 32%2C transcript variant X1
TCONS_04209006	XLOC_2225605	22249	Unc13b	unc-13 homolog B (C. elegans)%2C transcript variant X3
TCONS_04209006	XLOC_2225605	230088	Fam214b	family with sequence similarity 214%2C member B%2C transcript variant 4
TCONS_04513442	XLOC_2225894	12517	Cd72	CD72 antigen%2C transcript variant 4
TCONS_04513442	XLOC_2225894	21754	Tesk1	testis specific protein kinase 1
TCONS_04294029	XLOC_2236202	22166	Txn1	thioredoxin 1
TCONS_00487499	XLOC_223759	241175	Cntnap5b	contactin associated protein-like 5B%2C transcript variant X1
TCONS_04211550	XLOC_2247496	19266	Ptprd	protein tyrosine phosphatase%2C receptor type%2C D
TCONS_04177516	XLOC_2252749	XLOC_2352924	--	-//-
TCONS_04179379	XLOC_2261758	18027	Nfia	nuclear factor I/A%2C transcript variant X4
TCONS_04181161	XLOC_2266537	13131	Dab1	disabled 1%2C transcript variant X3
TCONS_04376568	XLOC_2266537	13131	Dab1	disabled 1%2C transcript variant X3
TCONS_04249802	XLOC_2267394	433742	Gm12722	predicted gene 12722%2C transcript variant X2
TCONS_04182843	XLOC_2272804	17301	Foxd2	forkhead box D2
TCONS_04182843	XLOC_2272804	30923	Foxe3	forkhead box E3
TCONS_04308160	XLOC_2274793	20441	St3gal3	ST3 beta-galactoside alpha-2%2C3-sialyltransferase 3%2C transcript variant X6
TCONS_04251933	XLOC_2275088	230678	Tmem125	transmembrane protein 125%2C transcript variant X2
TCONS_04251933	XLOC_2275088	68625	Cfap57	cilia and flagella associated protein 57%2C transcript variant X2
TCONS_04251935	XLOC_2275088	230678	Tmem125	transmembrane protein 125%2C transcript variant X2
TCONS_04251935	XLOC_2275088	68625	Cfap57	cilia and flagella associated protein 57%2C transcript variant X2
TCONS_04308252	XLOC_2275088	230678	Tmem125	transmembrane protein 125%2C transcript variant X2
TCONS_04308252	XLOC_2275088	68625	Cfap57	cilia and flagella associated protein 57%2C transcript variant X2
TCONS_04532895	XLOC_2275088	230678	Tmem125	transmembrane protein 125%2C transcript variant X2
TCONS_04532895	XLOC_2275088	68625	Cfap57	cilia and flagella associated protein 57%2C transcript variant X2
TCONS_04183599	XLOC_2275837	14916	Guca2b	guanylate cyclase activator 2b (retina)
TCONS_04183723	XLOC_2275916	16656	Hivep3	human immunodeficiency virus type I enhancer binding protein 3%2C transcript variant X3
TCONS_04454787	XLOC_2276695	667063	Gm8439	predicted gene 8439
TCONS_04381693	XLOC_2279442	194268	9930104L06Rik	RIKEN cDNA 9930104L06 gene%2C transcript variant X2
TCONS_04533266	XLOC_2282608	73680	Zbtb8a	zinc finger and BTB domain containing 8a
TCONS_04533270	XLOC_2282608	73680	Zbtb8a	zinc finger and BTB domain containing 8a
TCONS_04185194	XLOC_2282650	100504491	Dcdc2b	doublecortin domain containing 2b
TCONS_04185194	XLOC_2282650	109658	Txlna	taxilin alpha%2C transcript variant X1
TCONS_04185194	XLOC_2282650	230767	Iqcc	IQ motif containing C%2C transcript variant X1
TCONS_04185194	XLOC_2282650	66264	Ccdc28b	coiled coil domain containing 28B
TCONS_04185279	XLOC_2283102	56809	Gmeb1	glucocorticoid modulatory element binding protein 1%2C transcript variant X4
TCONS_04185279	XLOC_2283102	66464	Taf12	TAF12 RNA polymerase II%2C TATA box binding protein (TBP)-associated factor%2C transcript variant X2
TCONS_04516095	XLOC_2283131	242681	Rab42	RAB42%2C member RAS oncogene family%2C transcript variant X2
TCONS_04516095	XLOC_2283131	71787	Trnau1ap	tRNA selenocysteine 1 associated protein 1%2C transcript variant X4
TCONS_00487528	XLOC_228319	12043	Bcl2	B cell leukemia/lymphoma 2%2C transcript variant 1
TCONS_04516971	XLOC_2286767	15441	Hp1bp3	heterochromatin protein 1%2C binding protein 3%2C transcript variant X5
TCONS_04187439	XLOC_2292340	195531	Gm13152	predicted gene 13152
TCONS_04220361	XLOC_2295521	230971	Megf6	multiple EGF-like-domains 6
TCONS_04220361	XLOC_2295521	59002	Wrap73	WD repeat containing%2C antisense to Trp73%2C transcript variant X1
TCONS_04220361	XLOC_2295521	67808	Tprgl	transformation related protein 63 regulated like
TCONS_04220446	XLOC_2295685	230972	Arhgef16	Rho guanine nucleotide exchange factor (GEF) 16%2C transcript variant X4
TCONS_04507629	XLOC_2303035	71801	Plekhf2	pleckstrin homology domain containing%2C family F (with FYVE domain) member 2
TCONS_04191326	XLOC_2318523	52187	Rragd	Ras-related GTP binding D
TCONS_04191326	XLOC_2318523	56228	Ube2j1	ubiquitin-conjugating enzyme E2J 1%2C transcript variant X1
TCONS_04192109	XLOC_2324560	109242	Kif24	kinesin family member 24
TCONS_04192109	XLOC_2324560	66401	Nudt2	nudix (nucleoside diphosphate linked moiety X)-type motif 2%2C transcript variant X1
TCONS_04223351	XLOC_2324836	14430	Galt	galactose-1-phosphate uridyl transferase%2C transcript variant 1
TCONS_04223351	XLOC_2324836	16157	Il11ra1	interleukin 11 receptor%2C alpha chain 1%2C transcript variant 3
TCONS_04223351	XLOC_2324836	18391	Sigmar1	sigma non-opioid intracellular receptor 1%2C transcript variant 6
TCONS_04508232	XLOC_2324836	14430	Galt	galactose-1-phosphate uridyl transferase%2C transcript variant 1
TCONS_04508232	XLOC_2324836	16157	Il11ra1	interleukin 11 receptor%2C alpha chain 1%2C transcript variant 3
TCONS_04508232	XLOC_2324836	18391	Sigmar1	sigma non-opioid intracellular receptor 1%2C transcript variant 6
TCONS_04192351	XLOC_2325172	100213	Rusc2	RUN and SH3 domain containing 2%2C transcript variant 2
TCONS_04193290	XLOC_2329653	109331	Rnf20	ring finger protein 20%2C transcript variant X1
TCONS_04228283	XLOC_2368506	230587	Glis1	GLIS family zinc finger 1%2C transcript variant X3
TCONS_04228297	XLOC_2368506	230587	Glis1	GLIS family zinc finger 1%2C transcript variant X3
TCONS_04228461	XLOC_2369387	230603	Ttc39a	tetratricopeptide repeat domain 39A%2C transcript variant X1
TCONS_04229608	XLOC_2378369	16330	Inpp5b	inositol polyphosphate-5-phosphatase B%2C transcript variant X1
TCONS_04229608	XLOC_2378369	75062	Sf3a3	splicing factor 3a%2C subunit 3
TCONS_04275738	XLOC_2381453	15444	Hpca	hippocalcin%2C transcript variant X1
TCONS_04201689	XLOC_2382384	230784	Sesn2	sestrin 2
TCONS_04230795	XLOC_2384661	15903	Id3	inhibitor of DNA binding 3
TCONS_04204042	XLOC_2390456	20148	Dhrs3	dehydrogenase/reductase (SDR family) member 3%2C transcript variant X3
TCONS_04205157	XLOC_2396014	76866	Morn1	MORN repeat containing 1%2C transcript variant X1
TCONS_04205279	XLOC_2396217	14403	Gabrd	gamma-aminobutyric acid (GABA) A receptor%2C subunit delta
TCONS_04205279	XLOC_2396217	544678	Cfap74	cilia and flagella associated protein 74%2C transcript variant X2
TCONS_04597333	XLOC_2414305	26429	Orc5	origin recognition complex%2C subunit 5%2C transcript variant X1
TCONS_04555930	XLOC_2415516	72772	Rint1	RAD50 interactor 1%2C transcript variant X1
TCONS_04597714	XLOC_2415539	66169	Tomm7	translocase of outer mitochondrial membrane 7 homolog (yeast)
TCONS_04628887	XLOC_2415539	66169	Tomm7	translocase of outer mitochondrial membrane 7 homolog (yeast)
TCONS_04556662	XLOC_2418512	381626	Rbm33	RNA binding motif protein 33%2C transcript variant X1
TCONS_04599828	XLOC_2424789	17701	Msx1	msh homeobox 1
TCONS_04599830	XLOC_2424790	17701	Msx1	msh homeobox 1
TCONS_04633240	XLOC_2431703	66768	Pacrgl	PARK2 co-regulated-like
TCONS_04633240	XLOC_2431703	80334	Kcnip4	Kv channel interacting protein 4%2C transcript variant 2
TCONS_04757323	XLOC_2431703	66768	Pacrgl	PARK2 co-regulated-like
TCONS_04757323	XLOC_2431703	80334	Kcnip4	Kv channel interacting protein 4%2C transcript variant 2
TCONS_04601480	XLOC_2442195	100532	Rell1	RELT-like 1%2C transcript variant X1
TCONS_04561338	XLOC_2442599	XLOC_2542040	--	-//-
TCONS_04601566	XLOC_2442599	XLOC_2542040	--	-//-
TCONS_04926185	XLOC_2461605	12453	Ccni	cyclin I
TCONS_04926185	XLOC_2461605	52398	2016-09-11	septin 11%2C transcript variant X3
TCONS_04696524	XLOC_2463719	14626	Gk2	glycerol kinase 2
TCONS_04696524	XLOC_2463719	97243	Naa11	N(alpha)-acetyltransferase 11%2C NatA catalytic subunit
TCONS_04903967	XLOC_2468709	13602	Sparcl1	SPARC-like 1
TCONS_04566639	XLOC_2469835	231549	Lrrc8d	leucine rich repeat containing 8D%2C transcript variant 1
TCONS_04700699	XLOC_2475668	68666	Svop	SV2 related protein
TCONS_04606179	XLOC_2476326	21405	Hnf1a	HNF1 homeobox A
TCONS_00088248	XLOC_247639	240752	Pik3c2b	phosphoinositide-3-kinase%2C class 2%2C beta polypeptide%2C transcript variant X2
TCONS_04606233	XLOC_2476449	29867	Cabp1	calcium binding protein 1%2C transcript variant X1
TCONS_04935458	XLOC_2476707	75387	Sirt4	sirtuin 4%2C transcript variant X4
TCONS_04568558	XLOC_2477206	269693	Ccdc60	coiled-coil domain containing 60
TCONS_04927092	XLOC_2477349	80888	Hspb8	heat shock protein 8
TCONS_04935503	XLOC_2477349	80888	Hspb8	heat shock protein 8
TCONS_04645138	XLOC_2482608	269701	Wdr66	WD repeat domain 66
TCONS_04645138	XLOC_2482608	67151	Psmd9	proteasome (prosome%2C macropain) 26S subunit%2C non-ATPase%2C 9
TCONS_04570670	XLOC_2488071	319974	Auts2	autism susceptibility candidate 2
TCONS_04778273	XLOC_2489786	214292	Syna	syncytin a%2C transcript variant X2
TCONS_04571081	XLOC_2490657	17448	Mdh2	malate dehydrogenase 2%2C NAD (mitochondrial)
TCONS_04571081	XLOC_2490657	76571	Styxl1	serine/threonine/tyrosine interacting-like 1%2C transcript variant 4
TCONS_04608342	XLOC_2491719	13856	Epo	erythropoietin
TCONS_04608342	XLOC_2491719	22635	Zan	zonadhesin
TCONS_04571803	XLOC_2493602	27979	Eif3b	eukaryotic translation initiation factor 3%2C subunit B
TCONS_04571804	XLOC_2493602	27979	Eif3b	eukaryotic translation initiation factor 3%2C subunit B
TCONS_04608675	XLOC_2493602	27979	Eif3b	eukaryotic translation initiation factor 3%2C subunit B
TCONS_04906113	XLOC_2493602	27979	Eif3b	eukaryotic translation initiation factor 3%2C subunit B
TCONS_04611387	XLOC_2513655	69188	Kmt2e	lysine (K)-specific methyltransferase 2E
TCONS_04576116	XLOC_2513774	101056102	Gm29779	predicted gene%2C 29779
TCONS_04576116	XLOC_2513774	105247050	LOC105247050	uncharacterized LOC105247050
TCONS_04576324	XLOC_2514240	213990	Agap3	ArfGAP with GTPase domain%2C ankyrin repeat and PH domain 3%2C transcript variant 1
TCONS_04576324	XLOC_2514240	231044	Gbx1	gastrulation brain homeobox 1
TCONS_04612779	XLOC_2522247	320661	D5Ertd579e	DNA segment%2C Chr 5%2C ERATO Doi 579%2C expressed%2C transcript variant X3
TCONS_04616485	XLOC_2550286	74318	Hopx	HOP homeobox%2C transcript variant 1
TCONS_04661191	XLOC_2552955	319387	Lphn3	latrophilin 3%2C transcript variant X6
TCONS_04661983	XLOC_2557552	52822	Rufy3	RUN and FYVE domain containing 3%2C transcript variant X8
TCONS_04661983	XLOC_2557552	65961	Utp3	UTP3%2C small subunit (SSU) processome component%2C homolog (S. cerevisiae)
TCONS_04584280	XLOC_2558905	665563	Mthfd2l	methylenetetrahydrofolate dehydrogenase (NADP+ dependent) 2-like
TCONS_04909139	XLOC_2559737	23881	G3bp2	GTPase activating protein (SH3 domain) binding protein 2%2C transcript variant 3
TCONS_04618474	XLOC_2567064	626391	Zfp951	zinc finger protein 951
TCONS_04664314	XLOC_2567064	626391	Zfp951	zinc finger protein 951
TCONS_04618962	XLOC_2569451	116701	Fgfrl1	fibroblast growth factor receptor-like 1%2C transcript variant 1
TCONS_04618962	XLOC_2569451	15932	Idua	iduronidase%2C alpha-L-%2C transcript variant 1
TCONS_04618962	XLOC_2569451	231583	Slc26a1	solute carrier family 26 (sulfate transporter)%2C member 1%2C transcript variant X3
TCONS_04618963	XLOC_2569451	116701	Fgfrl1	fibroblast growth factor receptor-like 1%2C transcript variant 1
TCONS_04618963	XLOC_2569451	15932	Idua	iduronidase%2C alpha-L-%2C transcript variant 1
TCONS_04618963	XLOC_2569451	231583	Slc26a1	solute carrier family 26 (sulfate transporter)%2C member 1%2C transcript variant X3
TCONS_04930735	XLOC_2569451	116701	Fgfrl1	fibroblast growth factor receptor-like 1%2C transcript variant 1
TCONS_04930735	XLOC_2569451	15932	Idua	iduronidase%2C alpha-L-%2C transcript variant 1
TCONS_04930735	XLOC_2569451	231583	Slc26a1	solute carrier family 26 (sulfate transporter)%2C member 1%2C transcript variant X3
TCONS_04909990	XLOC_2570661	231600	Chfr	checkpoint with forkhead and ring finger domains%2C transcript variant X3
TCONS_04909990	XLOC_2570661	269682	Golga3	golgi autoantigen%2C golgin subfamily a%2C 3%2C transcript variant X2
TCONS_04921103	XLOC_2570661	231600	Chfr	checkpoint with forkhead and ring finger domains%2C transcript variant X3
TCONS_04921103	XLOC_2570661	269682	Golga3	golgi autoantigen%2C golgin subfamily a%2C 3%2C transcript variant X2
TCONS_04939615	XLOC_2570661	231600	Chfr	checkpoint with forkhead and ring finger domains%2C transcript variant X3
TCONS_04939615	XLOC_2570661	269682	Golga3	golgi autoantigen%2C golgin subfamily a%2C 3%2C transcript variant X2
TCONS_04619362	XLOC_2571079	209683	Ttc28	tetratricopeptide repeat domain 28%2C transcript variant X1
TCONS_04619897	XLOC_2574222	231655	Oasl1	2'-5' oligoadenylate synthetase-like 1%2C transcript variant X2
TCONS_04619897	XLOC_2574222	23962	Oasl2	2'-5' oligoadenylate synthetase-like 2
TCONS_04589265	XLOC_2580329	80751	Rnf34	ring finger protein 34%2C transcript variant X1
TCONS_04621325	XLOC_2583621	319804	Glt1d1	glycosyltransferase 1 domain containing 1%2C transcript variant X3
TCONS_04590933	XLOC_2586965	319974	Auts2	autism susceptibility candidate 2
TCONS_04813874	XLOC_2587162	319974	Auts2	autism susceptibility candidate 2
TCONS_04591427	XLOC_2587399	319974	Auts2	autism susceptibility candidate 2
TCONS_04815356	XLOC_2590747	83704	Slc12a9	solute carrier family 12 (potassium/chloride transporters)%2C member 9%2C transcript variant X1
TCONS_04671272	XLOC_2590766	13846	Ephb4	Eph receptor B4%2C transcript variant 1
TCONS_04671272	XLOC_2590766	22635	Zan	zonadhesin
TCONS_00362948	XLOC_259359	117198	Ivns1abp	influenza virus NS1A binding protein%2C transcript variant X2
TCONS_04742266	XLOC_2594866	170935	Grid2ip	glutamate receptor%2C ionotropic%2C delta 2 (Grid2) interacting protein 1%2C transcript variant 1
TCONS_04742266	XLOC_2594866	66913	Kdelr2	KDEL (Lys-Asp-Glu-Leu) endoplasmic reticulum protein retention receptor 2
TCONS_04922814	XLOC_2599238	231915	Uspl1	ubiquitin specific peptidase like 1%2C transcript variant 1
TCONS_05291874	XLOC_2620334	214642	Cped1	cadherin-like and PC-esterase domain containing 1%2C transcript variant X4
TCONS_04995413	XLOC_2625485	17294	Mest	mesoderm specific transcript%2C transcript variant 3
TCONS_04959919	XLOC_2626495	243743	Plxna4	plexin A4
TCONS_04995978	XLOC_2629108	208647	Creb3l2	cAMP responsive element binding protein 3-like 2%2C transcript variant X1
TCONS_04961235	XLOC_2631862	22072	Prss2	protease%2C serine 2
TCONS_04996813	XLOC_2632762	259144	Olfr456	olfactory receptor 456
TCONS_05142250	XLOC_2636192	XLOC_2731069	--	-//-
TCONS_05142315	XLOC_2636281	101197	Zfp956	zinc finger protein 956
TCONS_00091325	XLOC_263678	226527	BC026585	cDNA sequence BC026585%2C transcript variant X1
TCONS_00091325	XLOC_263678	89867	Sec16b	SEC16 homolog B (S. cerevisiae)%2C transcript variant X2
TCONS_05284828	XLOC_2639514	15395	Hoxa10	homeobox A10%2C transcript variant 2
TCONS_05284828	XLOC_2639514	15396	Hoxa11	homeobox A11
TCONS_05284828	XLOC_2639514	15404	Hoxa7	homeobox A7%2C transcript variant X3
TCONS_05284828	XLOC_2639514	15405	Hoxa9	homeobox A9%2C transcript variant 2
TCONS_04962829	XLOC_2640699	69993	Chn2	chimerin 2%2C transcript variant 2
TCONS_05274154	XLOC_2641226	353172	Gars	glycyl-tRNA synthetase
TCONS_05285331	XLOC_2650425	14701	Gng12	guanine nucleotide binding protein (G protein)%2C gamma 12%2C transcript variant 1
TCONS_05275813	XLOC_2652300	69956	Ptcd3	pentatricopeptide repeat domain 3%2C transcript variant X4
TCONS_05275813	XLOC_2652300	76614	Immt	inner membrane protein%2C mitochondrial%2C transcript variant X1
TCONS_05031803	XLOC_2652316	20019	Polr1a	polymerase (RNA) I polypeptide A
TCONS_04999378	XLOC_2652708	21415	Tcf7l1	transcription factor 7 like 1 (T cell specific%2C HMG box)%2C transcript variant 2
TCONS_04999387	XLOC_2652743	21415	Tcf7l1	transcription factor 7 like 1 (T cell specific%2C HMG box)%2C transcript variant 2
TCONS_05031960	XLOC_2653027	330355	Dnah6	dynein%2C axonemal%2C heavy chain 6%2C transcript variant X1
TCONS_00091974	XLOC_266183	22164	Tnfsf4	tumor necrosis factor (ligand) superfamily%2C member 4
TCONS_00091974	XLOC_266183	240873	Tnfsf18	tumor necrosis factor (ligand) superfamily%2C member 18
TCONS_00092034	XLOC_266183	22164	Tnfsf4	tumor necrosis factor (ligand) superfamily%2C member 4
TCONS_00092034	XLOC_266183	240873	Tnfsf18	tumor necrosis factor (ligand) superfamily%2C member 18
TCONS_00185499	XLOC_266183	22164	Tnfsf4	tumor necrosis factor (ligand) superfamily%2C member 4
TCONS_00185499	XLOC_266183	240873	Tnfsf18	tumor necrosis factor (ligand) superfamily%2C member 18
TCONS_00464586	XLOC_266183	22164	Tnfsf4	tumor necrosis factor (ligand) superfamily%2C member 4
TCONS_00464586	XLOC_266183	240873	Tnfsf18	tumor necrosis factor (ligand) superfamily%2C member 18
TCONS_00464632	XLOC_266183	22164	Tnfsf4	tumor necrosis factor (ligand) superfamily%2C member 4
TCONS_00464632	XLOC_266183	240873	Tnfsf18	tumor necrosis factor (ligand) superfamily%2C member 18
TCONS_00488964	XLOC_266183	22164	Tnfsf4	tumor necrosis factor (ligand) superfamily%2C member 4
TCONS_00488964	XLOC_266183	240873	Tnfsf18	tumor necrosis factor (ligand) superfamily%2C member 18
TCONS_00513697	XLOC_266183	22164	Tnfsf4	tumor necrosis factor (ligand) superfamily%2C member 4
TCONS_00513697	XLOC_266183	240873	Tnfsf18	tumor necrosis factor (ligand) superfamily%2C member 18
TCONS_05033696	XLOC_2662010	232196	C87436	expressed sequence C87436%2C transcript variant X5
TCONS_05220555	XLOC_2662059	23983	Pcbp1	poly(rC) binding protein 1
TCONS_05220555	XLOC_2662059	XLOC_2662058	--	sp|O19048|PCBP1_RABIT Poly(rC)-binding protein 1 OS=Oryctolagus cuniculus GN=PCBP1 PE=2 SV=1//0
TCONS_05086463	XLOC_2665629	XLOC_2665557	--	-//-
TCONS_04967780	XLOC_2668523	232288	Frmd4b	FERM domain containing 4B
TCONS_05276958	XLOC_2669009	330390	Gm765	predicted gene 765
TCONS_05277056	XLOC_2670904	55983	Pdzrn3	PDZ domain containing RING finger 3
TCONS_05002983	XLOC_2679696	58186	Rad18	RAD18 homolog (S. cerevisiae)%2C transcript variant 2
TCONS_05092098	XLOC_2682529	20315	Cxcl12	chemokine (C-X-C motif) ligand 12%2C transcript variant 3
TCONS_04970716	XLOC_2683207	22685	Zfp239	zinc finger protein 239%2C transcript variant X3
TCONS_05277655	XLOC_2683237	108017	Fxyd4	FXYD domain-containing ion transport regulator 4%2C transcript variant X5
TCONS_05277655	XLOC_2683237	98758	Hnrnpf	heterogeneous nuclear ribonucleoprotein F%2C transcript variant 7
TCONS_05277675	XLOC_2683742	12288	Cacna1c	calcium channel%2C voltage-dependent%2C L type%2C alpha 1C subunit%2C transcript variant 1
TCONS_05004053	XLOC_2685751	73708	Dppa3	developmental pluripotency-associated 3
TCONS_04971242	XLOC_2685855	20527	Slc2a3	solute carrier family 2 (facilitated glucose transporter)%2C member 3
TCONS_04972003	XLOC_2689853	11287	Pzp	pregnancy zone protein
TCONS_04972003	XLOC_2689853	14228	Fkbp4	FK506 binding protein 4
TCONS_05040806	XLOC_2689853	11287	Pzp	pregnancy zone protein
TCONS_05040806	XLOC_2689853	14228	Fkbp4	FK506 binding protein 4
TCONS_05161873	XLOC_2689853	11287	Pzp	pregnancy zone protein
TCONS_05161873	XLOC_2689853	14228	Fkbp4	FK506 binding protein 4
TCONS_00273822	XLOC_269216	271639	Adcy10	adenylate cyclase 10%2C transcript variant X3
TCONS_05041698	XLOC_2693666	14760	Gpr19	G protein-coupled receptor 19%2C transcript variant 3
TCONS_05041698	XLOC_2693666	232430	Crebl2	cAMP responsive element binding protein-like 2%2C transcript variant X4
TCONS_04973950	XLOC_2699948	75320	Etnk1	ethanolamine kinase 1%2C transcript variant X1
TCONS_05007281	XLOC_2710653	21753	Tes	testis derived transcript
TCONS_00489289	XLOC_271322	18514	Pbx1	pre B cell leukemia homeobox 1%2C transcript variant b
TCONS_00093192	XLOC_271344	18514	Pbx1	pre B cell leukemia homeobox 1%2C transcript variant b
TCONS_05105249	XLOC_2721652	74354	Lrguk	leucine-rich repeats and guanylate kinase domain containing%2C transcript variant X1
TCONS_04978625	XLOC_2724788	330286	D630045J12Rik	RIKEN cDNA D630045J12 gene
TCONS_04978679	XLOC_2724900	264134	Ttc26	tetratricopeptide repeat domain 26%2C transcript variant X1
TCONS_04978679	XLOC_2724900	320538	Ubn2	ubinuclein 2
TCONS_05109360	XLOC_2733237	60531	Npvf	neuropeptide VF precursor
TCONS_00093888	XLOC_273371	21945	Dedd	death effector domain-containing%2C transcript variant X3
TCONS_05296668	XLOC_2734801	231986	Jazf1	JAZF zinc finger 1%2C transcript variant X1
TCONS_05110088	XLOC_2735076	XLOC_2640102	--	sp|Q02930|CREB5_HUMAN Cyclic AMP-responsive element-binding protein 5 OS=Homo sapiens GN=CREB5 PE=1 SV=3//4.0593e-98
TCONS_05051214	XLOC_2735564	69993	Chn2	chimerin 2%2C transcript variant 2
TCONS_00187765	XLOC_274147	240916	Vsig8	V-set and immunoglobulin domain containing 8%2C transcript variant 1
TCONS_00187765	XLOC_274147	71870	Cfap45	cilia and flagella associated protein 45
TCONS_05011882	XLOC_2744377	546903	Vmn1r39	vomeronasal 1 receptor 39
TCONS_05117009	XLOC_2755969	232196	C87436	expressed sequence C87436%2C transcript variant X5
TCONS_05280562	XLOC_2756344	69538	Antxr1	anthrax toxin receptor 1
TCONS_05055648	XLOC_2756997	14461	Gata2	GATA binding protein 2%2C transcript variant X1
TCONS_04983917	XLOC_2757402	23945	Mgll	monoglyceride lipase%2C transcript variant 2
TCONS_05014251	XLOC_2760314	XLOC_2665557	--	-//-
TCONS_05312609	XLOC_2764393	108655	Foxp1	forkhead box P1%2C transcript variant X1
TCONS_05015511	XLOC_2764822	108655	Foxp1	forkhead box P1%2C transcript variant X1
TCONS_05122438	XLOC_2770813	16438	Itpr1	inositol 1%2C4%2C5-trisphosphate receptor 1%2C transcript variant X1
TCONS_05124067	XLOC_2775528	381802	Tsen2	tRNA splicing endonuclease 2 homolog (S. cerevisiae)
TCONS_05125581	XLOC_2780197	11628	Aicda	activation-induced cytidine deaminase
TCONS_04989920	XLOC_2781371	93671	Cd163	CD163 antigen%2C transcript variant X1
TCONS_05267231	XLOC_2784822	70809	Clec2g	C-type lectin domain family 2%2C member g%2C transcript variant 1
TCONS_00095319	XLOC_279412	11545	Parp1	poly (ADP-ribose) polymerase family%2C member 1
TCONS_05694267	XLOC_2801747	18722	Pira1	paired-Ig-like receptor A1
TCONS_05694267	XLOC_2801747	18733	Pirb	paired Ig-like receptor B
TCONS_05504002	XLOC_2802576	232821	Ccdc106	coiled-coil domain containing 106%2C transcript variant X1
TCONS_05504002	XLOC_2802576	654801	Zfp784	zinc finger protein 784
TCONS_05504002	XLOC_2802576	68992	Zfp580	zinc finger protein 580
TCONS_05322339	XLOC_2811392	13870	Ercc1	excision repair cross-complementing rodent repair deficiency%2C complementation group 1%2C transcript variant X1
TCONS_05322429	XLOC_2811612	19294	Pvrl2	poliovirus receptor-related 2%2C transcript variant 1
TCONS_05322429	XLOC_2811612	57278	Bcam	basal cell adhesion molecule
TCONS_05360597	XLOC_2813895	16890	Lipe	lipase%2C hormone sensitive%2C transcript variant 1
TCONS_05360597	XLOC_2813895	232983	Cxcl17	chemokine (C-X-C motif) ligand 17
TCONS_05360597	XLOC_2813895	26365	Ceacam1	carcinoembryonic antigen-related cell adhesion molecule 1%2C transcript variant 4
TCONS_05508162	XLOC_2813895	16890	Lipe	lipase%2C hormone sensitive%2C transcript variant 1
TCONS_05508162	XLOC_2813895	232983	Cxcl17	chemokine (C-X-C motif) ligand 17
TCONS_05508162	XLOC_2813895	26365	Ceacam1	carcinoembryonic antigen-related cell adhesion molecule 1%2C transcript variant 4
TCONS_05325457	XLOC_2828232	54200	Sult2b1	sulfotransferase family%2C cytosolic%2C 2B%2C member 1%2C transcript variant X4
TCONS_05325657	XLOC_2829070	101685	Spty2d1	SPT2%2C Suppressor of Ty%2C domain containing 1 (S. cerevisiae)
TCONS_05654042	XLOC_2829070	101685	Spty2d1	SPT2%2C Suppressor of Ty%2C domain containing 1 (S. cerevisiae)
TCONS_05362959	XLOC_2829082	19259	Ptpn5	protein tyrosine phosphatase%2C non-receptor type 5%2C transcript variant X2
TCONS_05327343	XLOC_2838964	102640292	LOC102640292	uncharacterized LOC102640292%2C transcript variant X3
TCONS_05327510	XLOC_2841751	50794	Klf13	Kruppel-like factor 13
TCONS_05520075	XLOC_2846326	11819	Nr2f2	nuclear receptor subfamily 2%2C group F%2C member 2%2C transcript variant X2
TCONS_05655484	XLOC_2846326	11819	Nr2f2	nuclear receptor subfamily 2%2C group F%2C member 2%2C transcript variant X2
TCONS_05655485	XLOC_2846326	11819	Nr2f2	nuclear receptor subfamily 2%2C group F%2C member 2%2C transcript variant X2
TCONS_05655488	XLOC_2846326	11819	Nr2f2	nuclear receptor subfamily 2%2C group F%2C member 2%2C transcript variant X2
TCONS_05365607	XLOC_2849237	XLOC_2946398	--	sp|P11369|POL2_MOUSE Retrovirus-related Pol polyprotein LINE-1 OS=Mus musculus GN=Pol PE=1 SV=2//2.93509e-09
TCONS_05329732	XLOC_2853207	70420	2610034B18Rik	RIKEN cDNA 2610034B18 gene
TCONS_05366212	XLOC_2854207	244091	Fsd2	fibronectin type III and SPRY domain containing 2
TCONS_05366213	XLOC_2854207	244091	Fsd2	fibronectin type III and SPRY domain containing 2
TCONS_05366214	XLOC_2854207	244091	Fsd2	fibronectin type III and SPRY domain containing 2
TCONS_05596014	XLOC_2854207	244091	Fsd2	fibronectin type III and SPRY domain containing 2
TCONS_05655904	XLOC_2854207	244091	Fsd2	fibronectin type III and SPRY domain containing 2
TCONS_05655906	XLOC_2854207	244091	Fsd2	fibronectin type III and SPRY domain containing 2
TCONS_05655911	XLOC_2854207	244091	Fsd2	fibronectin type III and SPRY domain containing 2
TCONS_05330593	XLOC_2856008	75556	1700026D08Rik	RIKEN cDNA 1700026D08 gene%2C transcript variant X2
TCONS_05330632	XLOC_2856170	80982	Cemip	cell migration inducing protein%2C hyaluronan binding%2C transcript variant X1
TCONS_05366518	XLOC_2856170	80982	Cemip	cell migration inducing protein%2C hyaluronan binding%2C transcript variant X1
TCONS_05366541	XLOC_2856170	80982	Cemip	cell migration inducing protein%2C hyaluronan binding%2C transcript variant X1
TCONS_05366546	XLOC_2856170	80982	Cemip	cell migration inducing protein%2C hyaluronan binding%2C transcript variant X1
TCONS_05366547	XLOC_2856170	80982	Cemip	cell migration inducing protein%2C hyaluronan binding%2C transcript variant X1
TCONS_05525661	XLOC_2862956	73845	Ankrd42	ankyrin repeat domain 42%2C transcript variant X3
TCONS_05525661	XLOC_2862956	74737	Pcf11	cleavage and polyadenylation factor subunit homolog (S. cerevisiae)%2C transcript variant X1
TCONS_05656108	XLOC_2862956	73845	Ankrd42	ankyrin repeat domain 42%2C transcript variant X3
TCONS_05656108	XLOC_2862956	74737	Pcf11	cleavage and polyadenylation factor subunit homolog (S. cerevisiae)%2C transcript variant X1
TCONS_05656112	XLOC_2862956	73845	Ankrd42	ankyrin repeat domain 42%2C transcript variant X3
TCONS_05656112	XLOC_2862956	74737	Pcf11	cleavage and polyadenylation factor subunit homolog (S. cerevisiae)%2C transcript variant X1
TCONS_05668878	XLOC_2862956	73845	Ankrd42	ankyrin repeat domain 42%2C transcript variant X3
TCONS_05668878	XLOC_2862956	74737	Pcf11	cleavage and polyadenylation factor subunit homolog (S. cerevisiae)%2C transcript variant X1
TCONS_05656162	XLOC_2863070	72461	Prcp	prolylcarboxypeptidase (angiotensinase C)
TCONS_05600667	XLOC_2866572	14389	Gab2	growth factor receptor bound protein 2-associated protein 2%2C transcript variant 1
TCONS_05333287	XLOC_2866927	18479	Pak1	p21 protein (Cdc42/Rac)-activated kinase 1%2C transcript variant X5
TCONS_05368227	XLOC_2867121	12337	Capn5	calpain 5%2C transcript variant 1
TCONS_05368227	XLOC_2867121	272411	B3gnt6	UDP-GlcNAc:betaGal beta-1%2C3-N-acetylglucosaminyltransferase 6 (core 3 synthase)
TCONS_05368250	XLOC_2867345	14918	Gucy2d	guanylate cyclase 2d
TCONS_05368250	XLOC_2867345	434215	Lrrc32	leucine rich repeat containing 32%2C transcript variant X3
TCONS_05657125	XLOC_2869392	14276	Folr2	folate receptor 2 (fetal)%2C transcript variant 1
TCONS_05657125	XLOC_2869392	16332	Inppl1	inositol polyphosphate phosphatase-like 1%2C transcript variant 1
TCONS_05368727	XLOC_2869420	14275	Folr1	folate receptor 1 (adult)%2C transcript variant 4
TCONS_05368727	XLOC_2869420	75430	Anapc15	anaphase prompoting complex C subunit 15%2C transcript variant X4
TCONS_05458398	XLOC_2870599	102640171	LOC102640171	tripartite motif-containing protein 30A-like%2C transcript variant X2
TCONS_05458398	XLOC_2870599	244183	Trim30b	tripartite motif-containing 30B
TCONS_05458398	XLOC_2870599	319236	Trim12c	tripartite motif-containing 12C%2C transcript variant 1
TCONS_00096505	XLOC_287262	320119	Rps6kc1	ribosomal protein S6 kinase polypeptide 1%2C transcript variant X1
TCONS_05658002	XLOC_2876389	18576	Pde3b	phosphodiesterase 3B%2C cGMP-inhibited%2C transcript variant X1
TCONS_05404971	XLOC_2876414	12310	Calca	calcitonin/calcitonin-related polypeptide%2C alpha%2C transcript variant X4
TCONS_05404971	XLOC_2876414	244209	Cyp2r1	cytochrome P450%2C family 2%2C subfamily r%2C polypeptide 1%2C transcript variant X1
TCONS_00096761	XLOC_288078	22033	Traf5	TNF receptor-associated factor 5
TCONS_00096761	XLOC_288078	74023	Rd3	retinal degeneration 3%2C transcript variant X2
TCONS_05339900	XLOC_2898229	244237	Tnfrsf26	tumor necrosis factor receptor superfamily%2C member 26
TCONS_05339900	XLOC_2898229	79202	Tnfrsf22	tumor necrosis factor receptor superfamily%2C member 22%2C transcript variant X1
TCONS_05340508	XLOC_2900499	19943	Rpl28	ribosomal protein L28%2C transcript variant X1
TCONS_05340508	XLOC_2900499	664968	Tmem238	transmembrane protein 238
TCONS_00490180	XLOC_290374	12490	Cd34	CD34 antigen%2C transcript variant 1
TCONS_00490181	XLOC_290374	12490	Cd34	CD34 antigen%2C transcript variant 1
TCONS_00504374	XLOC_290374	12490	Cd34	CD34 antigen%2C transcript variant 1
TCONS_05341704	XLOC_2909364	243864	Mill2	MHC I like leukocyte 2%2C transcript variant X1
TCONS_05341704	XLOC_2909364	26437	Psg17	pregnancy specific glycoprotein 17
TCONS_05374665	XLOC_2909477	384569	Nova2	neuro-oncological ventral antigen 2
TCONS_05342179	XLOC_2911656	232970	Phldb3	pleckstrin homology-like domain%2C family B%2C member 3%2C transcript variant X1
TCONS_05342179	XLOC_2911656	72434	Lypd3	Ly6/Plaur domain containing 3
TCONS_05342696	XLOC_2914019	19153	Prx	periaxin%2C transcript variant X1
TCONS_05375430	XLOC_2914078	269881	Map3k10	mitogen-activated protein kinase kinase kinase 10
TCONS_05375430	XLOC_2914078	73032	Ttc9b	tetratricopeptide repeat domain 9B
TCONS_05343406	XLOC_2915639	243905	Zfp568	zinc finger protein 568%2C transcript variant 1
TCONS_05343594	XLOC_2916108	233071	Arhgap33	Rho GTPase activating protein 33%2C transcript variant 3
TCONS_05343594	XLOC_2916108	243912	Hspb6	heat shock protein%2C alpha-crystallin-related%2C B6%2C transcript variant X1
TCONS_05343594	XLOC_2916108	333193	Proser3	proline and serine rich 3%2C transcript variant X2
TCONS_05343594	XLOC_2916108	75660	Lin37	lin-37 homolog (C. elegans)%2C transcript variant 1
TCONS_05661735	XLOC_2926835	14344	Fut2	fucosyltransferase 2%2C transcript variant 2
TCONS_05661735	XLOC_2926835	69903	Rasip1	Ras interacting protein 1
TCONS_05661735	XLOC_2926835	73456	Izumo1	izumo sperm-egg fusion 1
TCONS_05661735	XLOC_2926835	74490	Mamstr	MEF2 activating motif and SAP domain containing transcriptional regulator%2C transcript variant X1
TCONS_05346257	XLOC_2935575	22215	Ube3a	ubiquitin protein ligase E3A%2C transcript variant X3
TCONS_05346289	XLOC_2935824	20646	Snrpn	small nuclear ribonucleoprotein N%2C transcript variant 3
TCONS_05346289	XLOC_2935824	84704	Snurf	SNRPN upstream reading frame
TCONS_05346290	XLOC_2935824	20646	Snrpn	small nuclear ribonucleoprotein N%2C transcript variant 3
TCONS_05346290	XLOC_2935824	84704	Snurf	SNRPN upstream reading frame
TCONS_05673339	XLOC_2935824	20646	Snrpn	small nuclear ribonucleoprotein N%2C transcript variant 3
TCONS_05673339	XLOC_2935824	84704	Snurf	SNRPN upstream reading frame
TCONS_05421265	XLOC_2941674	434197	Fam169b	family with sequence similarity 169%2C member B
TCONS_05487987	XLOC_2953458	170460	Stard5	StAR-related lipid transfer (START) domain containing 5
TCONS_05487987	XLOC_2953458	233424	Tmc3	transmembrane channel-like gene family 3%2C transcript variant X1
TCONS_05351416	XLOC_2958002	233489	Picalm	phosphatidylinositol binding clathrin assembly protein%2C transcript variant X1
TCONS_05562363	XLOC_2962122	23966	Tenm4	teneurin transmembrane protein 4%2C transcript variant X16
TCONS_05491591	XLOC_2964141	27276	Plekhb1	pleckstrin homology domain containing%2C family B (evectins) member 1%2C transcript variant 2
TCONS_05382947	XLOC_2970039	20947	Swap70	SWA-70 protein
TCONS_05498092	XLOC_2982887	16409	Itgam	integrin alpha M%2C transcript variant 1
TCONS_05498092	XLOC_2982887	16411	Itgax	integrin alpha X%2C transcript variant X1
TCONS_05431284	XLOC_2984675	57752	Tacc2	transforming%2C acidic coiled-coil containing protein 2%2C transcript variant X2
TCONS_00545268	XLOC_298603	213783	Plekhg1	pleckstrin homology domain containing%2C family G (with RhoGef domain) member 1%2C transcript variant X5
TCONS_05676156	XLOC_2994038	12520	Cd81	CD81 antigen
TCONS_05676156	XLOC_2994038	27027	Tspan32	tetraspanin 32%2C transcript variant X6
TCONS_05665370	XLOC_2994157	16535	Kcnq1	potassium voltage-gated channel%2C subfamily Q%2C member 1%2C transcript variant X7
TCONS_00545696	XLOC_300259	215748	Cnksr3	Cnksr family member 3%2C transcript variant X1
TCONS_00606057	XLOC_300259	215748	Cnksr3	Cnksr family member 3%2C transcript variant X1
TCONS_05818130	XLOC_3010135	74901	Kbtbd11	kelch repeat and BTB (POZ) domain containing 11%2C transcript variant X2
TCONS_05711891	XLOC_3012424	353320	Defb37	defensin beta 37
TCONS_05747447	XLOC_3013104	100040599	Gm15319	predicted gene 15319
TCONS_05747447	XLOC_3013104	101056094	Gm21811	predicted gene%2C 21811
TCONS_05747447	XLOC_3013104	102633703	Gm31464	predicted gene%2C 31464
TCONS_05747447	XLOC_3013104	102633933	Gm31635	predicted gene%2C 31635
TCONS_05747447	XLOC_3013104	105242413	LOC105242413	proline-rich extensin-like protein EPR1
TCONS_05747447	XLOC_3013104	105242445	LOC105242445	chitinase-like protein PB1E7.04c
TCONS_05747447	XLOC_3013104	105244947	LOC105244947	uncharacterized LOC105244947
TCONS_05747447	XLOC_3013104	626415	4930467E23Rik	RIKEN cDNA 4930467E23 gene
TCONS_05747447	XLOC_3013104	78672	9530057J20Rik	RIKEN cDNA 9530057J20 gene
TCONS_05747447	XLOC_3013104	XLOC_3013178	--	-//-
TCONS_06019548	XLOC_3013104	100040599	Gm15319	predicted gene 15319
TCONS_06019548	XLOC_3013104	101056094	Gm21811	predicted gene%2C 21811
TCONS_06019548	XLOC_3013104	102633703	Gm31464	predicted gene%2C 31464
TCONS_06019548	XLOC_3013104	102633933	Gm31635	predicted gene%2C 31635
TCONS_06019548	XLOC_3013104	105242413	LOC105242413	proline-rich extensin-like protein EPR1
TCONS_06019548	XLOC_3013104	105242445	LOC105242445	chitinase-like protein PB1E7.04c
TCONS_06019548	XLOC_3013104	105244947	LOC105244947	uncharacterized LOC105244947
TCONS_06019548	XLOC_3013104	626415	4930467E23Rik	RIKEN cDNA 4930467E23 gene
TCONS_06019548	XLOC_3013104	78672	9530057J20Rik	RIKEN cDNA 9530057J20 gene
TCONS_06019548	XLOC_3013104	XLOC_3013178	--	-//-
TCONS_05747460	XLOC_3013116	626415	4930467E23Rik	RIKEN cDNA 4930467E23 gene
TCONS_05747460	XLOC_3013116	78672	9530057J20Rik	RIKEN cDNA 9530057J20 gene
TCONS_05747460	XLOC_3013116	XLOC_3013104	--	sp|P55287|CAD11_HUMAN Cadherin-11 OS=Homo sapiens GN=CDH11 PE=1 SV=2//3.75343e-16
TCONS_05747460	XLOC_3013116	XLOC_3013178	--	-//-
TCONS_05819245	XLOC_3013116	626415	4930467E23Rik	RIKEN cDNA 4930467E23 gene
TCONS_05819245	XLOC_3013116	78672	9530057J20Rik	RIKEN cDNA 9530057J20 gene
TCONS_05819245	XLOC_3013116	XLOC_3013104	--	sp|P55287|CAD11_HUMAN Cadherin-11 OS=Homo sapiens GN=CDH11 PE=1 SV=2//3.75343e-16
TCONS_05819245	XLOC_3013116	XLOC_3013178	--	-//-
TCONS_05712131	XLOC_3014384	234129	Tpte	transmembrane phosphatase with tensin homology
TCONS_06010148	XLOC_3015119	109145	Gins4	GINS complex subunit 4 (Sld5 homolog)
TCONS_06010148	XLOC_3015119	57437	Golga7	golgi autoantigen%2C golgin subfamily a%2C 7%2C transcript variant 2
TCONS_05715233	XLOC_3037104	15111	Hand2	heart and neural crest derivatives expressed transcript 2
TCONS_05715233	XLOC_3037104	XLOC_3125858	--	-//-
TCONS_05749933	XLOC_3037104	15111	Hand2	heart and neural crest derivatives expressed transcript 2
TCONS_05749933	XLOC_3037104	XLOC_3125858	--	-//-
TCONS_05829263	XLOC_3043894	234353	Psd3	pleckstrin and Sec7 domain containing 3%2C transcript variant X3
TCONS_05716143	XLOC_3044588	665578	Gm7697	predicted gene 7697%2C transcript variant X1
TCONS_05716147	XLOC_3044615	XLOC_3134455	--	sp|P55288|CAD11_MOUSE Cadherin-11 OS=Mus musculus GN=Cdh11 PE=1 SV=1//2.2587e-48
TCONS_05829571	XLOC_3044702	66869	Zfp869	zinc finger protein 869%2C transcript variant X4
TCONS_05751060	XLOC_3046032	385024	Gm5373	predicted gene 5373%2C transcript variant X3
TCONS_05719293	XLOC_3055660	13423	Dnase2a	deoxyribonuclease II alpha
TCONS_05719293	XLOC_3055660	16596	Klf1	Kruppel-like factor 1 (erythroid)
TCONS_05719293	XLOC_3055660	270076	Gcdh	glutaryl-Coenzyme A dehydrogenase%2C transcript variant 2
TCONS_05719293	XLOC_3055660	71846	Syce2	synaptonemal complex central element protein 2%2C transcript variant 1
TCONS_05719294	XLOC_3055660	13423	Dnase2a	deoxyribonuclease II alpha
TCONS_05719294	XLOC_3055660	16596	Klf1	Kruppel-like factor 1 (erythroid)
TCONS_05719294	XLOC_3055660	270076	Gcdh	glutaryl-Coenzyme A dehydrogenase%2C transcript variant 2
TCONS_05719294	XLOC_3055660	71846	Syce2	synaptonemal complex central element protein 2%2C transcript variant 1
TCONS_05785417	XLOC_3055660	13423	Dnase2a	deoxyribonuclease II alpha
TCONS_05785417	XLOC_3055660	16596	Klf1	Kruppel-like factor 1 (erythroid)
TCONS_05785417	XLOC_3055660	270076	Gcdh	glutaryl-Coenzyme A dehydrogenase%2C transcript variant 2
TCONS_05785417	XLOC_3055660	71846	Syce2	synaptonemal complex central element protein 2%2C transcript variant 1
TCONS_05834529	XLOC_3058378	58198	Sall1	sal-like 1 (Drosophila)%2C transcript variant X1
TCONS_06012779	XLOC_3058378	58198	Sall1	sal-like 1 (Drosophila)%2C transcript variant X1
TCONS_06022568	XLOC_3058378	58198	Sall1	sal-like 1 (Drosophila)%2C transcript variant X1
TCONS_06022569	XLOC_3058378	58198	Sall1	sal-like 1 (Drosophila)%2C transcript variant X1
TCONS_06022573	XLOC_3058378	58198	Sall1	sal-like 1 (Drosophila)%2C transcript variant X1
TCONS_05753770	XLOC_3060052	109151	Chd9	chromodomain helicase DNA binding protein 9%2C transcript variant X1
TCONS_05753770	XLOC_3060052	19651	Rbl2	retinoblastoma-like 2%2C transcript variant 1
TCONS_05786716	XLOC_3061154	17390	Mmp2	matrix metallopeptidase 2%2C transcript variant X1
TCONS_05720519	XLOC_3062148	67378	Bbs2	Bardet-Biedl syndrome 2 (human)
TCONS_06022955	XLOC_3068146	12552	Cdh11	cadherin 11%2C transcript variant X1
TCONS_05754535	XLOC_3070549	15484	Hsd11b2	hydroxysteroid 11-beta dehydrogenase 2
TCONS_05721421	XLOC_3070553	11604	Agrp	agouti related neuropeptide%2C transcript variant 2
TCONS_05721421	XLOC_3070553	11972	Atp6v0d1	ATPase%2C H+ transporting%2C lysosomal V0 subunit D1
TCONS_05900827	XLOC_3070553	11604	Agrp	agouti related neuropeptide%2C transcript variant 2
TCONS_05900827	XLOC_3070553	11972	Atp6v0d1	ATPase%2C H+ transporting%2C lysosomal V0 subunit D1
TCONS_05722089	XLOC_3072671	11906	Zfhx3	zinc finger homeobox 3%2C transcript variant X1
TCONS_05722484	XLOC_3074309	101943	Sf3b3	splicing factor 3b%2C subunit 3%2C transcript variant X2
TCONS_05722484	XLOC_3074309	76527	Il34	interleukin 34%2C transcript variant X7
TCONS_05755316	XLOC_3074309	101943	Sf3b3	splicing factor 3b%2C subunit 3%2C transcript variant X2
TCONS_05755316	XLOC_3074309	76527	Il34	interleukin 34%2C transcript variant X7
TCONS_05968829	XLOC_3074309	101943	Sf3b3	splicing factor 3b%2C subunit 3%2C transcript variant X2
TCONS_05968829	XLOC_3074309	76527	Il34	interleukin 34%2C transcript variant X7
TCONS_05722566	XLOC_3074634	170737	Znrf1	zinc and ring finger 1%2C transcript variant 1
TCONS_05722566	XLOC_3074634	319481	Wdr59	WD repeat domain 59%2C transcript variant X4
TCONS_05722581	XLOC_3074653	170737	Znrf1	zinc and ring finger 1%2C transcript variant 1
TCONS_05723798	XLOC_3079187	74440	Cmip	c-Maf inducing protein%2C transcript variant 1
TCONS_05725101	XLOC_3082496	192156	Mvd	mevalonate (diphospho) decarboxylase%2C transcript variant 1
TCONS_05725101	XLOC_3082496	30927	Snai3	snail family zinc finger 3%2C transcript variant X1
TCONS_05725205	XLOC_3082787	77087	Ankrd11	ankyrin repeat domain 11%2C transcript variant 1
TCONS_05725750	XLOC_3084038	244667	Disc1	disrupted in schizophrenia 1%2C transcript variant X2
TCONS_05729170	XLOC_3099705	XLOC_3013104	--	sp|P55287|CAD11_HUMAN Cadherin-11 OS=Homo sapiens GN=CDH11 PE=1 SV=2//3.75343e-16
TCONS_05760679	XLOC_3099705	XLOC_3013104	--	sp|P55287|CAD11_HUMAN Cadherin-11 OS=Homo sapiens GN=CDH11 PE=1 SV=2//3.75343e-16
TCONS_05760763	XLOC_3100796	57312	Mrps31	mitochondrial ribosomal protein S31%2C transcript variant X1
TCONS_05760763	XLOC_3100796	XLOC_3014524	--	-//-
TCONS_05760823	XLOC_3101204	102247	Agpat6	1-acylglycerol-3-phosphate O-acyltransferase 6 (lysophosphatidic acid acyltransferase%2C zeta)%2C transcript variant X2
TCONS_05760823	XLOC_3101204	74561	Nkx6-3	NK6 homeobox 3
TCONS_00547316	XLOC_310341	XLOC_399900	--	sp|Q3V3Q4|PYDC3_MOUSE Pyrin domain-containing protein 3 OS=Mus musculus GN=Pydc3 PE=2 SV=1//1.45514e-08
TCONS_00547318	XLOC_310341	XLOC_399900	--	sp|Q3V3Q4|PYDC3_MOUSE Pyrin domain-containing protein 3 OS=Mus musculus GN=Pydc3 PE=2 SV=1//1.45514e-08
TCONS_00582188	XLOC_310341	XLOC_399900	--	sp|Q3V3Q4|PYDC3_MOUSE Pyrin domain-containing protein 3 OS=Mus musculus GN=Pydc3 PE=2 SV=1//1.45514e-08
TCONS_06032231	XLOC_3103938	78560	Gpr124	G protein-coupled receptor 124%2C transcript variant X2
TCONS_05731494	XLOC_3108820	211323	Nrg1	neuregulin 1%2C transcript variant X16
TCONS_05764269	XLOC_3118879	16363	Irf2	interferon regulatory factor 2
TCONS_05801171	XLOC_3119237	71069	Stox2	storkhead box 2%2C transcript variant X1
TCONS_05766234	XLOC_3128521	18004	Nek1	NIMA (never in mitosis gene a)-related expressed kinase 1%2C transcript variant 1
TCONS_00547773	XLOC_313126	237339	L3mbtl3	l(3)mbt-like 3 (Drosophila)%2C transcript variant X5
TCONS_05737338	XLOC_3133051	234353	Psd3	pleckstrin and Sec7 domain containing 3%2C transcript variant X3
TCONS_05767649	XLOC_3135675	234396	Ankle1	ankyrin repeat and LEM domain containing 1%2C transcript variant X1
TCONS_05767649	XLOC_3135675	68251	Babam1	BRISC and BRCA1 A complex member 1%2C transcript variant X1
TCONS_05767766	XLOC_3136256	326618	Tpm4	tropomyosin 4
TCONS_05740664	XLOC_3146267	94187	Zfp423	zinc finger protein 423%2C transcript variant X5
TCONS_05769256	XLOC_3148062	244579	Tox3	TOX high mobility group box family member 3%2C transcript variant X2
TCONS_05741322	XLOC_3150816	434341	Nlrc5	NLR family%2C CARD domain containing 5%2C transcript variant X1
TCONS_05741568	XLOC_3151690	100041953	Gm10094	predicted gene 10094
TCONS_05741568	XLOC_3151690	234595	Slc38a7	solute carrier family 38%2C member 7%2C transcript variant X4
TCONS_05742230	XLOC_3158755	11604	Agrp	agouti related neuropeptide%2C transcript variant 2
TCONS_05935248	XLOC_3162802	12927	Bcar1	breast cancer anti-estrogen resistance 1%2C transcript variant 2
TCONS_05871674	XLOC_3165061	80707	Wwox	WW domain-containing oxidoreductase%2C transcript variant X9
TCONS_05771490	XLOC_3168537	67866	Wfdc1	WAP four-disulfide core domain 1
TCONS_05771492	XLOC_3168537	67866	Wfdc1	WAP four-disulfide core domain 1
TCONS_05744124	XLOC_3168828	382034	Gse1	genetic suppressor element 1%2C transcript variant X3
TCONS_05771546	XLOC_3168828	382034	Gse1	genetic suppressor element 1%2C transcript variant X3
TCONS_05771627	XLOC_3169423	15227	Foxf1	forkhead box F1
TCONS_05813329	XLOC_3170834	234847	Spg7	spastic paraplegia 7 homolog (human)
TCONS_06218247	XLOC_3193525	26940	Ecsit	ECSIT homolog (Drosophila)%2C transcript variant X3
TCONS_06218247	XLOC_3193525	319601	Zfp653	zinc finger protein 653%2C transcript variant X2
TCONS_06059330	XLOC_3195240	244745	Dpy19l1	dpy-19-like 1 (C. elegans)%2C transcript variant X1
TCONS_06373418	XLOC_3204629	20443	St3gal4	ST3 beta-galactoside alpha-2%2C3-sialyltransferase 4%2C transcript variant X1
TCONS_06373418	XLOC_3204629	69305	Dcps	decapping enzyme%2C scavenger
TCONS_06094619	XLOC_3207150	258778	Olfr921	olfactory receptor 921
TCONS_06094619	XLOC_3207150	258783	Olfr920	olfactory receptor 920
TCONS_06121752	XLOC_3208880	XLOC_3208762	--	-//-
TCONS_06097835	XLOC_3226126	70549	Tln2	talin 2
TCONS_06342510	XLOC_3226907	19883	Rora	RAR-related orphan receptor alpha%2C transcript variant X5
TCONS_06127731	XLOC_3229159	235472	Prtg	protogenin homolog (Gallus gallus)
TCONS_06099438	XLOC_3234035	70598	Filip1	filamin A interacting protein 1%2C transcript variant X2
TCONS_06356568	XLOC_3239971	666747	Trim43b	tripartite motif-containing 43B
TCONS_06356569	XLOC_3239971	666747	Trim43b	tripartite motif-containing 43B
TCONS_06100639	XLOC_3244943	102635744	Gm28729	predicted gene 28729%2C transcript variant X4
TCONS_06100676	XLOC_3245251	192287	Slc25a36	solute carrier family 25%2C member 36%2C transcript variant X1
TCONS_06385880	XLOC_3256408	78893	Cnot10	CCR4-NOT transcription complex%2C subunit 10
TCONS_06102385	XLOC_3258137	207181	Rbms3	RNA binding motif%2C single stranded interacting protein%2C transcript variant 4
TCONS_06358977	XLOC_3266433	22068	Trpc6	transient receptor potential cation channel%2C subfamily C%2C member 6%2C transcript variant X1
TCONS_06368447	XLOC_3266433	22068	Trpc6	transient receptor potential cation channel%2C subfamily C%2C member 6%2C transcript variant X1
TCONS_06076491	XLOC_3279739	66948	Acad8	acyl-Coenzyme A dehydrogenase family%2C member 8
TCONS_06313423	XLOC_3283075	19143	St14	suppression of tumorigenicity 14 (colon carcinoma)
TCONS_06313423	XLOC_3283075	235132	Zbtb44	zinc finger and BTB domain containing 44%2C transcript variant X2
TCONS_06106045	XLOC_3286055	20443	St3gal4	ST3 beta-galactoside alpha-2%2C3-sialyltransferase 4%2C transcript variant X1
TCONS_06106045	XLOC_3286055	67703	Kirrel3	kin of IRRE like 3 (Drosophila)%2C transcript variant X1
TCONS_06078151	XLOC_3290312	71566	Clmp	CXADR-like membrane protein
TCONS_06106650	XLOC_3290717	72828	Ubash3b	ubiquitin associated and SH3 domain containing%2C B%2C transcript variant X2
TCONS_06253637	XLOC_3293188	12402	Cbl	Casitas B-lineage lymphoma%2C transcript variant X1
TCONS_06361088	XLOC_3304161	270163	Myo9a	myosin IXa%2C transcript variant X2
TCONS_06081373	XLOC_3304666	207596	Thsd4	thrombospondin%2C type I%2C domain containing 4%2C transcript variant X2
TCONS_06145091	XLOC_3306195	235431	Coro2b	coronin%2C actin binding protein%2C 2B%2C transcript variant X6
TCONS_06082078	XLOC_3308079	57874	Ptplad1	protein tyrosine phosphatase-like A domain containing 1
TCONS_06082078	XLOC_3308079	74388	Dpp8	dipeptidylpeptidase 8
TCONS_06109623	XLOC_3311098	76886	Fam81a	family with sequence similarity 81%2C member A%2C transcript variant X2
TCONS_06083445	XLOC_3314405	14697	Gnb5	guanine nucleotide binding protein (G protein)%2C beta 5%2C transcript variant 1
TCONS_06083445	XLOC_3314405	208943	Myo5c	myosin VC%2C transcript variant X6
TCONS_06083989	XLOC_3318539	15551	Htr1b	5-hydroxytryptamine (serotonin) receptor 1B
TCONS_06084908	XLOC_3323427	547109	Trim43a	tripartite motif-containing 43A%2C transcript variant X1
TCONS_06111082	XLOC_3323427	547109	Trim43a	tripartite motif-containing 43A%2C transcript variant X1
TCONS_06111083	XLOC_3323427	547109	Trim43a	tripartite motif-containing 43A%2C transcript variant X1
TCONS_06084992	XLOC_3323582	100039674	Gm10634	predicted gene 10634%2C transcript variant X2
TCONS_06084992	XLOC_3323582	666731	Trim43c	tripartite motif-containing 43C%2C transcript variant X1
TCONS_06084997	XLOC_3323582	100039674	Gm10634	predicted gene 10634%2C transcript variant X2
TCONS_06084997	XLOC_3323582	666731	Trim43c	tripartite motif-containing 43C%2C transcript variant X1
TCONS_06380765	XLOC_3331047	26927	Foxl2	forkhead box L2
TCONS_06389595	XLOC_3343811	207181	Rbms3	RNA binding motif%2C single stranded interacting protein%2C transcript variant 4
TCONS_06153712	XLOC_3345152	13813	Eomes	eomesodermin homolog (Xenopus laevis)%2C transcript variant X1
TCONS_06090929	XLOC_3348746	12771	Ccr3	chemokine (C-C motif) receptor 3%2C transcript variant X2
TCONS_06426604	XLOC_3357017	14460	Gata1	GATA binding protein 1
TCONS_06445777	XLOC_3358643	51795	Srpx	sushi-repeat-containing protein
TCONS_00551646	XLOC_336222	100302688	Gm17455	predicted gene%2C 17455%2C transcript variant X3
TCONS_00551646	XLOC_336222	22295	Cdh23	cadherin 23 (otocadherin)%2C transcript variant X2
TCONS_06400978	XLOC_3374174	59048	C1galt1c1	C1GALT1-specific chaperone 1
TCONS_06401249	XLOC_3376727	23963	Tenm1	teneurin transmembrane protein 1%2C transcript variant X2
TCONS_00865402	XLOC_337772	19073	Srgn	serglycin%2C transcript variant X2
TCONS_06401641	XLOC_3381731	XLOC_3487339	--	-//-
TCONS_00585432	XLOC_338209	68802	Mypn	myopalladin
TCONS_00614167	XLOC_338217	68802	Mypn	myopalladin
TCONS_06404820	XLOC_3410408	72345	Amer1	APC membrane recruitment 1
TCONS_06406272	XLOC_3416014	108672	Zdhhc15	zinc finger%2C DHHC domain containing 15%2C transcript variant X3
TCONS_06406657	XLOC_3419096	382236	Brwd3	bromodomain and WD repeat domain containing 3%2C transcript variant X1
TCONS_06458330	XLOC_3419096	382236	Brwd3	bromodomain and WD repeat domain containing 3%2C transcript variant X1
TCONS_06580883	XLOC_3419096	382236	Brwd3	bromodomain and WD repeat domain containing 3%2C transcript variant X1
TCONS_06434146	XLOC_3447070	70771	Gpr173	G-protein coupled receptor 173%2C transcript variant X4
TCONS_06434147	XLOC_3447070	70771	Gpr173	G-protein coupled receptor 173%2C transcript variant X4
TCONS_06668333	XLOC_3447070	70771	Gpr173	G-protein coupled receptor 173%2C transcript variant X4
TCONS_06716035	XLOC_3447070	70771	Gpr173	G-protein coupled receptor 173%2C transcript variant X4
TCONS_06439430	XLOC_3503434	105246633	LOC105246633	uncharacterized LOC105246633
TCONS_06439430	XLOC_3503434	628573	Gm6897	predicted pseudogene 6897
TCONS_06420307	XLOC_3517829	15203	Heph	hephaestin%2C transcript variant 1
TCONS_06717828	XLOC_3522828	100504066	LOC100504066	60S ribosomal protein L9-like
TCONS_06726973	XLOC_3522828	100504066	LOC100504066	60S ribosomal protein L9-like
TCONS_06717980	XLOC_3523651	67683	Pbdc1	polysaccharide biosynthesis domain containing 1%2C transcript variant 2
TCONS_00665602	XLOC_353143	28109	D10Wsu102e	DNA segment%2C Chr 10%2C Wayne State University 102%2C expressed
TCONS_00665602	XLOC_353143	338365	Slc41a2	solute carrier family 41%2C member 2%2C transcript variant X1
TCONS_00588231	XLOC_353161	28109	D10Wsu102e	DNA segment%2C Chr 10%2C Wayne State University 102%2C expressed
TCONS_00853294	XLOC_353235	216190	Appl2	adaptor protein%2C phosphotyrosine interaction%2C PH domain and leucine zipper containing 2%2C transcript variant X5
TCONS_00853294	XLOC_353235	319277	A230046K03Rik	RIKEN cDNA A230046K03 gene
TCONS_06442694	XLOC_3550685	210297	Lrch2	leucine-rich repeats and calponin homology (CH) domain containing 2%2C transcript variant X3
TCONS_06442996	XLOC_3552553	52808	Tspyl2	TSPY-like 2%2C transcript variant X1
TCONS_06737963	XLOC_3568521	102637362	Gm34192	predicted gene%2C 34192
TCONS_06737963	XLOC_3568521	170942	Erdr1	erythroid differentiation regulator 1
TCONS_06737963	XLOC_3568521	17318	Mid1	midline 1%2C transcript variant 6
TCONS_06737963	XLOC_3568521	XLOC_3568912	--	sp|P11369|POL2_MOUSE Retrovirus-related Pol polyprotein LINE-1 OS=Mus musculus GN=Pol PE=1 SV=2//1.76456e-15
TCONS_06738093	XLOC_3568521	102637362	Gm34192	predicted gene%2C 34192
TCONS_06738093	XLOC_3568521	170942	Erdr1	erythroid differentiation regulator 1
TCONS_06738093	XLOC_3568521	17318	Mid1	midline 1%2C transcript variant 6
TCONS_06738093	XLOC_3568521	XLOC_3568912	--	sp|P11369|POL2_MOUSE Retrovirus-related Pol polyprotein LINE-1 OS=Mus musculus GN=Pol PE=1 SV=2//1.76456e-15
TCONS_06738882	XLOC_3568521	102637362	Gm34192	predicted gene%2C 34192
TCONS_06738882	XLOC_3568521	170942	Erdr1	erythroid differentiation regulator 1
TCONS_06738882	XLOC_3568521	17318	Mid1	midline 1%2C transcript variant 6
TCONS_06738882	XLOC_3568521	XLOC_3568912	--	sp|P11369|POL2_MOUSE Retrovirus-related Pol polyprotein LINE-1 OS=Mus musculus GN=Pol PE=1 SV=2//1.76456e-15
TCONS_06738971	XLOC_3568521	102637362	Gm34192	predicted gene%2C 34192
TCONS_06738971	XLOC_3568521	170942	Erdr1	erythroid differentiation regulator 1
TCONS_06738971	XLOC_3568521	17318	Mid1	midline 1%2C transcript variant 6
TCONS_06738971	XLOC_3568521	XLOC_3568912	--	sp|P11369|POL2_MOUSE Retrovirus-related Pol polyprotein LINE-1 OS=Mus musculus GN=Pol PE=1 SV=2//1.76456e-15
TCONS_06738047	XLOC_3568922	102635107	Gm32527	predicted gene%2C 32527%2C transcript variant X10
TCONS_00557308	XLOC_357770	75089	Uhrf1bp1l	UHRF1 (ICBP90) binding protein 1-like
TCONS_00558133	XLOC_361684	216233	Socs2	suppressor of cytokine signaling 2%2C transcript variant X4
TCONS_00730146	XLOC_361684	216233	Socs2	suppressor of cytokine signaling 2%2C transcript variant X4
TCONS_00591061	XLOC_376374	64050	Yeats4	YEATS domain containing 4
TCONS_00591061	XLOC_376374	77397	9530003J23Rik	RIKEN cDNA 9530003J23 gene%2C transcript variant X1
TCONS_00673366	XLOC_376751	17246	Mdm2	transformed mouse 3T3 cell double minute 2%2C transcript variant 2
TCONS_00844219	XLOC_376798	215449	Rap1b	RAS related protein 1b
TCONS_00560779	XLOC_378309	74053	Grip1	glutamate receptor interacting protein 1%2C transcript variant X10
TCONS_00844279	XLOC_379296	320183	Msrb3	methionine sulfoxide reductase B3%2C transcript variant X2
TCONS_00624434	XLOC_380766	14479	Usp15	ubiquitin specific peptidase 15%2C transcript variant 2
TCONS_00592120	XLOC_383945	12567	Cdk4	cyclin-dependent kinase 4%2C transcript variant X1
TCONS_00592120	XLOC_383945	216439	Agap2	ArfGAP with GTPase domain%2C ankyrin repeat and PH domain 2%2C transcript variant X1
TCONS_00592120	XLOC_383945	67125	Tspan31	tetraspanin 31
TCONS_00592217	XLOC_384136	71750	R3hdm2	R3H domain containing 2%2C transcript variant X2
TCONS_00625099	XLOC_384288	17937	Nab2	Ngfi-A binding protein 2%2C transcript variant 2
TCONS_00625099	XLOC_384288	20852	Stat6	signal transducer and activator of transcription 6
TCONS_00625099	XLOC_384288	210035	Tmem194	transmembrane protein 194%2C transcript variant 1
TCONS_00565337	XLOC_396610	378431	Txlnb	taxilin beta%2C transcript variant X1
TCONS_00681959	XLOC_399812	114671	4930444G20Rik	RIKEN cDNA 4930444G20 gene
TCONS_00596643	XLOC_411886	327743	Wisp3	WNT1 inducible signaling pathway protein 3
TCONS_00568226	XLOC_412084	14360	Fyn	Fyn proto-oncogene%2C transcript variant X2
TCONS_00569368	XLOC_415446	12142	Prdm1	PR domain containing 1%2C with ZNF domain%2C transcript variant X2
TCONS_00569369	XLOC_415446	12142	Prdm1	PR domain containing 1%2C with ZNF domain%2C transcript variant X2
TCONS_00633130	XLOC_415446	12142	Prdm1	PR domain containing 1%2C with ZNF domain%2C transcript variant X2
TCONS_00633131	XLOC_415446	12142	Prdm1	PR domain containing 1%2C with ZNF domain%2C transcript variant X2
TCONS_00687344	XLOC_415446	12142	Prdm1	PR domain containing 1%2C with ZNF domain%2C transcript variant X2
TCONS_00855408	XLOC_415446	12142	Prdm1	PR domain containing 1%2C with ZNF domain%2C transcript variant X2
TCONS_00755702	XLOC_435862	11994	Pcdh15	protocadherin 15%2C transcript variant X6
TCONS_00694263	XLOC_436862	20587	Smarcb1	SWI/SNF related%2C matrix associated%2C actin dependent regulator of chromatin%2C subfamily b%2C member 1%2C transcript variant 2
TCONS_00694263	XLOC_436862	70377	Derl3	Der1-like domain family%2C member 3%2C transcript variant X1
TCONS_00600583	XLOC_441409	544717	1190007I07Rik	RIKEN cDNA 1190007I07 gene%2C transcript variant 3
TCONS_00601296	XLOC_446868	213326	Scyl2	SCY1-like 2 (S. cerevisiae)%2C transcript variant X3
TCONS_00578740	XLOC_468683	74053	Grip1	glutamate receptor interacting protein 1%2C transcript variant X10
TCONS_01099814	XLOC_481007	56218	Patz1	POZ (BTB) and AT hook containing zinc finger 1%2C transcript variant 2
TCONS_00944973	XLOC_481031	193670	Rnf185	ring finger protein 185%2C transcript variant 4
TCONS_00884259	XLOC_487071	14783	Grb10	growth factor receptor bound protein 10%2C transcript variant 1
TCONS_00884261	XLOC_487071	14783	Grb10	growth factor receptor bound protein 10%2C transcript variant 1
TCONS_00884266	XLOC_487071	14783	Grb10	growth factor receptor bound protein 10%2C transcript variant 1
TCONS_00919719	XLOC_487071	14783	Grb10	growth factor receptor bound protein 10%2C transcript variant 1
TCONS_00919725	XLOC_487071	14783	Grb10	growth factor receptor bound protein 10%2C transcript variant 1
TCONS_00886160	XLOC_499196	68585	Rtn4	reticulon 4%2C transcript variant 1
TCONS_00886908	XLOC_501618	70357	Kcnip1	Kv channel-interacting protein 1%2C transcript variant C
TCONS_01176921	XLOC_501618	70357	Kcnip1	Kv channel-interacting protein 1%2C transcript variant C
TCONS_01187875	XLOC_502319	20564	Slit3	slit homolog 3 (Drosophila)
TCONS_00949791	XLOC_502348	20564	Slit3	slit homolog 3 (Drosophila)
TCONS_00921675	XLOC_502381	20564	Slit3	slit homolog 3 (Drosophila)
TCONS_00888933	XLOC_513600	76901	Jade2	jade family PHD finger 2%2C transcript variant X4
TCONS_01177984	XLOC_519459	268417	Zkscan17	zinc finger with KRAB and SCAN domains 17%2C transcript variant 2
TCONS_01164209	XLOC_519597	26936	Mprip	myosin phosphatase Rho interacting protein%2C transcript variant X1
TCONS_00924064	XLOC_519871	13495	Drg2	developmentally regulated GTP binding protein 2
TCONS_00924064	XLOC_519871	66771	Gid4	GID complex subunit 4%2C VID24 homolog (S. cerevisiae)
TCONS_01188916	XLOC_522486	70383	Cox10	cytochrome c oxidase assembly protein 10
TCONS_00924579	XLOC_523344	214384	Myocd	myocardin%2C transcript variant X2
TCONS_00924579	XLOC_523344	216831	Arhgap44	Rho GTPase activating protein 44%2C transcript variant X3
TCONS_00925111	XLOC_526596	216850	Kdm6b	KDM1 lysine (K)-specific demethylase 6B%2C transcript variant X2
TCONS_00925111	XLOC_526596	327954	Dnah2	dynein%2C axonemal%2C heavy chain 2%2C transcript variant X1
TCONS_00892249	XLOC_526626	327954	Dnah2	dynein%2C axonemal%2C heavy chain 2%2C transcript variant X1
TCONS_00956203	XLOC_528983	68299	Vps53	vacuolar protein sorting 53 (yeast)
TCONS_00956203	XLOC_528983	76566	Fam101b	family with sequence similarity 101%2C member B
TCONS_00894352	XLOC_533659	20305	Ccl6	chemokine (C-C motif) ligand 6
TCONS_00894352	XLOC_533659	20308	Ccl9	chemokine (C-C motif) ligand 9
TCONS_00895196	XLOC_538239	70834	Spag9	sperm associated antigen 9%2C transcript variant X1
TCONS_00895375	XLOC_539108	217127	Kat7	K(lysine) acetyltransferase 7%2C transcript variant 3
TCONS_00959096	XLOC_539506	14422	B4galnt2	beta-1%2C4-N-acetyl-galactosaminyl transferase 2%2C transcript variant X1
TCONS_00928095	XLOC_541466	16010	Igfbp4	insulin-like growth factor binding protein 4
TCONS_01166806	XLOC_543631	268490	Lsm12	LSM12 homolog (S. cerevisiae)
TCONS_01166806	XLOC_543631	76547	Tmem101	transmembrane protein 101
TCONS_00896755	XLOC_543658	15184	Hdac5	histone deacetylase 5%2C transcript variant X7
TCONS_00896755	XLOC_543658	217216	BC030867	cDNA sequence BC030867%2C transcript variant X1
TCONS_00928558	XLOC_544169	14580	Gfap	glial fibrillary acidic protein%2C transcript variant 2
TCONS_00928558	XLOC_544169	70218	Kif18b	kinesin family member 18B
TCONS_00897155	XLOC_545290	16416	Itgb3	integrin beta 3
TCONS_01167200	XLOC_546702	21763	Tex2	testis expressed gene 2
TCONS_00929153	XLOC_547002	71795	Pitpnc1	phosphatidylinositol transfer protein%2C cytoplasmic 1%2C transcript variant X1
TCONS_00897835	XLOC_547342	18750	Prkca	protein kinase C%2C alpha
TCONS_01191555	XLOC_558811	246177	Myo1g	myosin IG%2C transcript variant X3
TCONS_00900992	XLOC_562467	319922	Vwc2	von Willebrand factor C domain containing 2%2C transcript variant X6
TCONS_01191849	XLOC_566372	13649	Egfr	epidermal growth factor receptor%2C transcript variant 1
TCONS_01191858	XLOC_566402	319701	Fbxo48	F-box protein 48%2C transcript variant X1
TCONS_00933721	XLOC_575712	216616	Efemp1	epidermal growth factor-containing fibulin-like extracellular matrix protein 1
TCONS_01202244	XLOC_576052	108686	Ccdc88a	coiled coil domain containing 88A%2C transcript variant X5
TCONS_01202244	XLOC_576052	67939	Prorsd1	prolyl-tRNA synthetase domain containing 1%2C transcript variant 2
TCONS_00904166	XLOC_577743	67579	Cpeb4	cytoplasmic polyadenylation element binding protein 4%2C transcript variant X1
TCONS_00969590	XLOC_578881	66011	Ranbp17	RAN binding protein 17
TCONS_00905804	XLOC_587443	216705	Clint1	clathrin interactor 1%2C transcript variant X2
TCONS_00905860	XLOC_587613	11492	Adam19	a disintegrin and metallopeptidase domain 19 (meltrin beta)%2C transcript variant 2
TCONS_00972614	XLOC_592056	22333	Vdac1	voltage-dependent anion channel 1
TCONS_00936947	XLOC_595719	171212	Galnt10	UDP-N-acetyl-alpha-D-galactosamine:polypeptide N-acetylgalactosaminyltransferase 10%2C transcript variant X2
TCONS_00936947	XLOC_595719	50724	Sap30l	SAP30-like
TCONS_00908749	XLOC_598685	18858	Pmp22	peripheral myelin protein 22%2C transcript variant 3
TCONS_01028294	XLOC_602031	17879	Myh1	myosin%2C heavy polypeptide 1%2C skeletal muscle%2C adult
TCONS_01028294	XLOC_602031	17884	Myh4	myosin%2C heavy polypeptide 4%2C skeletal muscle
TCONS_00977576	XLOC_610825	16882	Lig3	ligase III%2C DNA%2C ATP-dependent%2C transcript variant 1
TCONS_00940249	XLOC_612875	67487	Dhx40	DEAH (Asp-Glu-Ala-His) box polypeptide 40
TCONS_01203964	XLOC_616011	70834	Spag9	sperm associated antigen 9%2C transcript variant X1
TCONS_00913018	XLOC_616677	12842	Col1a1	collagen%2C type I%2C alpha 1
TCONS_00913204	XLOC_617532	237930	Ttll6	tubulin tyrosine ligase-like family%2C member 6
TCONS_00979170	XLOC_617586	15408	Hoxb13	homeobox B13
TCONS_00913273	XLOC_617926	217138	Prr15l	proline rich 15-like%2C transcript variant X4
TCONS_00913273	XLOC_617926	80280	Cdk5rap3	CDK5 regulatory subunit associated protein 3%2C transcript variant X3
TCONS_01152990	XLOC_619185	12985	Csf3	colony stimulating factor 3 (granulocyte)%2C transcript variant X1
TCONS_01152990	XLOC_619185	22123	Psmd3	proteasome (prosome%2C macropain) 26S subunit%2C non-ATPase%2C 3
TCONS_01152990	XLOC_619185	23989	Med24	mediator complex subunit 24
TCONS_01034979	XLOC_621066	19942	Rpl27	ribosomal protein L27
TCONS_01034979	XLOC_621066	217201	Rundc1	RUN domain containing 1%2C transcript variant X1
TCONS_01034979	XLOC_621066	70110	Ifi35	interferon-induced protein 35
TCONS_00914915	XLOC_624075	70207	Taco1	translational activator of mitochondrially encoded cytochrome c oxidase I%2C transcript variant X1
TCONS_00914915	XLOC_624075	71833	Dcaf7	DDB1 and CUL4 associated factor 7
TCONS_00916067	XLOC_628925	XLOC_628677	--	-//-
TCONS_00942924	XLOC_628925	XLOC_628677	--	-//-
TCONS_00942938	XLOC_628925	XLOC_628677	--	-//-
TCONS_00916130	XLOC_629137	237979	Sdk2	sidekick homolog 2 (chicken)%2C transcript variant X1
TCONS_00916130	XLOC_629137	56699	Cdc42ep4	CDC42 effector protein (Rho GTPase binding) 4%2C transcript variant 2
TCONS_01205164	XLOC_633844	338371	Endov	endonuclease V%2C transcript variant X4
TCONS_01205164	XLOC_633844	672511	Rnf213	ring finger protein 213%2C transcript variant X4
TCONS_01186041	XLOC_634361	15239	Hgs	HGF-regulated tyrosine kinase substrate%2C transcript variant 1
TCONS_01186041	XLOC_634361	27376	Slc25a10	solute carrier family 25 (mitochondrial carrier%2C dicarboxylate transporter)%2C member 10
TCONS_01186041	XLOC_634361	56282	Mrpl12	mitochondrial ribosomal protein L12
TCONS_01224820	XLOC_646502	328059	Slc7a15	solute carrier family 7 (cationic amino acid transporter%2C y+ system)%2C member 15%2C transcript variant X1
TCONS_01254993	XLOC_647501	23967	Osr1	odd-skipped related 1 (Drosophila)
TCONS_01226655	XLOC_656218	102631909	Gm30124	predicted gene%2C 30124
TCONS_01226889	XLOC_656506	22630	Ywhaq	tyrosine 3-monooxygenase/tryptophan 5-monooxygenase activation protein%2C theta polypeptide
TCONS_01482213	XLOC_660797	380752	Tssc1	tumor suppressing subtransferable candidate 1%2C transcript variant X2
TCONS_01228418	XLOC_665542	66042	Sostdc1	sclerostin domain containing 1
TCONS_01228496	XLOC_665652	75847	Ispd	isoprenoid synthase domain containing%2C transcript variant X1
TCONS_01491471	XLOC_679074	72183	Snx6	sorting nexin 6%2C transcript variant X1
TCONS_01232657	XLOC_689584	19167	Psma3	proteasome (prosome%2C macropain) subunit%2C alpha type 3
TCONS_01232657	XLOC_689584	56444	Actr10	ARP10 actin-related protein 10
TCONS_01233045	XLOC_690903	66375	Dhrs7	dehydrogenase/reductase (SDR family) member 7
TCONS_01233345	XLOC_692860	217674	Gphb5	glycoprotein hormone beta 5
TCONS_01286047	XLOC_692979	81535	Sgpp1	sphingosine-1-phosphate phosphatase 1
TCONS_01290540	XLOC_709922	68734	Smek1	SMEK homolog 1%2C suppressor of mek1 (Dictyostelium)%2C transcript variant 1
TCONS_01264127	XLOC_713009	12062	Bdkrb2	bradykinin receptor%2C beta 2
TCONS_01239181	XLOC_716058	XLOC_716068	--	-//-
TCONS_01239182	XLOC_716059	XLOC_716068	--	-//-
TCONS_01486481	XLOC_716767	26931	Ppp2r5c	protein phosphatase 2%2C regulatory subunit B'%2C gamma%2C transcript variant 4
TCONS_01394477	XLOC_726446	238055	Apob	apolipoprotein B%2C transcript variant X1
TCONS_01242373	XLOC_729366	56184	Msgn1	mesogenin 1
TCONS_01340360	XLOC_729366	56184	Msgn1	mesogenin 1
TCONS_01296223	XLOC_734133	217431	Nol10	nucleolar protein 10
TCONS_01499745	XLOC_743188	238123	Cog5	component of oligomeric golgi complex 5%2C transcript variant X1
TCONS_01246106	XLOC_752542	664883	Nova1	neuro-oncological ventral antigen 1
TCONS_01352721	XLOC_768183	XLOC_689227	--	-//-
TCONS_01494717	XLOC_770671	15251	Hif1a	hypoxia inducible factor 1%2C alpha subunit%2C transcript variant X2
TCONS_01271287	XLOC_774645	97827	Exd2	exonuclease 3'-5' domain containing 2
TCONS_01249384	XLOC_774915	20384	Srsf5	serine/arginine-rich splicing factor 5%2C transcript variant 1
TCONS_01249384	XLOC_774915	20493	Slc10a1	solute carrier family 10 (sodium/bile acid cotransporter family)%2C member 1%2C transcript variant 1
TCONS_01249384	XLOC_774915	XLOC_774903	--	-//-
TCONS_01495177	XLOC_779578	72113	Adck1	aarF domain containing kinase 1%2C transcript variant X2
TCONS_01307632	XLOC_789903	27225	Ddx24	DEAD (Asp-Glu-Ala-Asp) box polypeptide 24%2C transcript variant 2
TCONS_01307632	XLOC_789903	52668	Ifi27	interferon%2C alpha-inducible protein 27%2C transcript variant 1
TCONS_01307632	XLOC_789903	76933	Ifi27l2a	interferon%2C alpha-inducible protein 27 like 2A%2C transcript variant 2
TCONS_01273383	XLOC_790744	94040	Clmn	calmin%2C transcript variant 2
TCONS_01253019	XLOC_794979	107585	Dio3	deiodinase%2C iodothyronine type III
TCONS_01417459	XLOC_794979	107585	Dio3	deiodinase%2C iodothyronine type III
TCONS_01501159	XLOC_795160	26931	Ppp2r5c	protein phosphatase 2%2C regulatory subunit B'%2C gamma%2C transcript variant 4
TCONS_01506627	XLOC_795160	26931	Ppp2r5c	protein phosphatase 2%2C regulatory subunit B'%2C gamma%2C transcript variant 4
TCONS_01274214	XLOC_797015	XLOC_796865	--	sp|P01795|HVM26_MOUSE Ig heavy chain V region M167 OS=Mus musculus PE=1 SV=1//2.47361e-57
TCONS_01274214	XLOC_797015	XLOC_797011	--	sp|P01753|HVM09_MOUSE Ig heavy chain V region 186-1 OS=Mus musculus PE=4 SV=2//5.58632e-54
TCONS_01788476	XLOC_824533	238564	Mylk4	myosin light chain kinase family%2C member 4
TCONS_01788476	XLOC_824533	78903	Wrnip1	Werner helicase interacting protein 1
TCONS_01616440	XLOC_828639	105245	Txndc5	thioredoxin domain containing 5%2C transcript variant 2
TCONS_01522034	XLOC_830955	328231	Gm5082	predicted gene 5082%2C transcript variant X1
TCONS_01524207	XLOC_841501	212483	Fam193b	family with sequence similarity 193%2C member B
TCONS_01524674	XLOC_843799	75050	Kif27	kinesin family member 27
TCONS_01524830	XLOC_844836	214290	Zcchc6	zinc finger%2C CCHC domain containing 6%2C transcript variant X5
TCONS_01525614	XLOC_847439	72061	2010111I01Rik	RIKEN cDNA 2010111I01 gene%2C transcript variant 2
TCONS_01741222	XLOC_848078	218294	Cdc14b	CDC14 cell division cycle 14B%2C transcript variant X6
TCONS_01526088	XLOC_849719	238690	Zfp458	zinc finger protein 458
TCONS_01526117	XLOC_849817	212276	Zfp748	zinc finger protein 748
TCONS_01580504	XLOC_851664	271127	Adamts16	a disintegrin-like and metallopeptidase (reprolysin type) with thrombospondin type 1 motif%2C 16%2C transcript variant X7
TCONS_01527717	XLOC_857074	13865	Nr2f1	nuclear receptor subfamily 2%2C group F%2C member 1%2C transcript variant X1
TCONS_01555574	XLOC_857074	13865	Nr2f1	nuclear receptor subfamily 2%2C group F%2C member 1%2C transcript variant X1
TCONS_01688392	XLOC_868720	544963	Iqgap2	IQ motif containing GTPase activating protein 2%2C transcript variant X1
TCONS_01529637	XLOC_870358	102637808	LOC102637808	low-density lipoprotein receptor class A domain-containing protein 1-like%2C transcript variant X1
TCONS_01529637	XLOC_870358	218490	Btf3	basic transcription factor 3%2C transcript variant 2
TCONS_01556957	XLOC_870358	102637808	LOC102637808	low-density lipoprotein receptor class A domain-containing protein 1-like%2C transcript variant X1
TCONS_01556957	XLOC_870358	218490	Btf3	basic transcription factor 3%2C transcript variant 2
TCONS_01529695	XLOC_870804	105245604	LOC105245604	endogenous retrovirus group K member 113 Pol protein-like
TCONS_01529695	XLOC_870804	69382	1700024P04Rik	RIKEN cDNA 1700024P04 gene
TCONS_01530437	XLOC_875772	16563	Kif2a	kinesin family member 2A%2C transcript variant 2
TCONS_01530565	XLOC_876473	67263	Zswim6	zinc finger SWIM-type containing 6
TCONS_01587822	XLOC_885194	100861753	Gm21188	predicted gene%2C 21188%2C transcript variant X1
TCONS_01587822	XLOC_885194	102639868	Gm36079	predicted gene%2C 36079
TCONS_01535915	XLOC_901206	193385	Fam65b	family with sequence similarity 65%2C member B%2C transcript variant X1
TCONS_01535921	XLOC_901206	193385	Fam65b	family with sequence similarity 65%2C member B%2C transcript variant X1
TCONS_01536122	XLOC_903942	105245385	LOC105245385	60S ribosomal protein L7a-like%2C transcript variant X2
TCONS_01651215	XLOC_930597	218294	Cdc14b	CDC14 cell division cycle 14B%2C transcript variant X6
TCONS_01651215	XLOC_930597	66129	Aaed1	AhpC/TSA antioxidant enzyme domain containing 1
TCONS_01566528	XLOC_948911	74156	Acot12	acyl-CoA thioesterase 12%2C transcript variant X1
TCONS_01544671	XLOC_953308	110596	Arhgef28	Rho guanine nucleotide exchange factor (GEF) 28%2C transcript variant X1
TCONS_01719008	XLOC_956592	328329	Mast4	microtubule associated serine/threonine kinase family member 4%2C transcript variant X6
TCONS_01568385	XLOC_960181	67263	Zswim6	zinc finger SWIM-type containing 6
TCONS_01783227	XLOC_960234	67263	Zswim6	zinc finger SWIM-type containing 6
TCONS_01546254	XLOC_960246	67263	Zswim6	zinc finger SWIM-type containing 6
TCONS_01662490	XLOC_963218	77318	Ankrd55	ankyrin repeat domain 55%2C transcript variant 2
TCONS_01808222	XLOC_963218	77318	Ankrd55	ankyrin repeat domain 55%2C transcript variant 2
TCONS_01813781	XLOC_963218	77318	Ankrd55	ankyrin repeat domain 55%2C transcript variant 2
TCONS_02080705	XLOC_975092	286940	Flnb	filamin%2C beta%2C transcript variant 1
TCONS_02023469	XLOC_981736	21834	Thrb	thyroid hormone receptor beta%2C transcript variant X8
TCONS_02024090	XLOC_983184	18074	Nid2	nidogen 2
TCONS_01968478	XLOC_983953	435391	Dupd1	dual specificity phosphatase and pro isomerase domain containing 1%2C transcript variant X1
TCONS_01826632	XLOC_984265	76633	1700112E06Rik	RIKEN cDNA 1700112E06 gene%2C transcript variant X5
TCONS_02091380	XLOC_989818	218865	Chdh	choline dehydrogenase%2C transcript variant 1
TCONS_01828742	XLOC_989972	12289	Cacna1d	calcium channel%2C voltage-dependent%2C L type%2C alpha 1D subunit%2C transcript variant X1

## Sheet: 100k.cis.annotation
transcript_id	lncRNA_id	mRNA_ID	Target_gene_name	Target_gene_description
ENSMUST00000136359.3	ENSMUSG00000000031.11	16002	Igf2	insulin-like growth factor 2%2C transcript variant X1
ENSMUST00000136359.3	ENSMUSG00000000031.11	16985	Lsp1	lymphocyte specific 1%2C transcript variant 1
ENSMUST00000136359.3	ENSMUSG00000000031.11	19935	Mrpl23	mitochondrial ribosomal protein L23%2C transcript variant X3
ENSMUST00000136359.3	ENSMUSG00000000031.11	21957	Tnnt3	troponin T3%2C skeletal%2C fast%2C transcript variant X1
ENSMUST00000136359.3	ENSMUSG00000000031.11	XLOC_2993603	--	-//-
ENSMUST00000130679.1	ENSMUSG00000006462.6	12608	Cebpb	CCAAT/enhancer binding protein (C/EBP)%2C beta%2C transcript variant 1
ENSMUST00000130679.1	ENSMUSG00000006462.6	407243	Tmem189	transmembrane protein 189
ENSMUST00000130679.1	ENSMUSG00000006462.6	66589	Ube2v1	ubiquitin-conjugating enzyme E2 variant 1
ENSMUST00000130679.1	ENSMUSG00000006462.6	XLOC_1842711	--	-//-
ENSMUST00000130679.1	ENSMUSG00000006462.6	XLOC_1842732	--	-//-
ENSMUST00000020090.3	ENSMUSG00000019933.3	66859	Slc16a9	solute carrier family 16 (monocarboxylic acid transporters)%2C member 9
ENSMUST00000020090.3	ENSMUSG00000019933.3	76551	Ccdc6	coiled-coil domain containing 6%2C transcript variant X1
ENSMUST00000189468.1	ENSMUSG00000019933.3	66859	Slc16a9	solute carrier family 16 (monocarboxylic acid transporters)%2C member 9
ENSMUST00000189468.1	ENSMUSG00000019933.3	76551	Ccdc6	coiled-coil domain containing 6%2C transcript variant X1
ENSMUST00000186535.1	ENSMUSG00000022639.10	XLOC_1369570	--	-//-
ENSMUST00000186806.1	ENSMUSG00000022639.10	XLOC_1369570	--	-//-
ENSMUST00000129758.1	ENSMUSG00000028407.3	106021	Topors	topoisomerase I binding%2C arginine/serine-rich
ENSMUST00000129758.1	ENSMUSG00000028407.3	11428	Aco1	aconitase 1
ENSMUST00000129758.1	ENSMUSG00000028407.3	230073	Ddx58	DEAD (Asp-Glu-Ala-Asp) box polypeptide 58
ENSMUST00000129758.1	ENSMUSG00000028407.3	230075	Ndufb6	NADH dehydrogenase (ubiquinone) 1 beta subcomplex%2C 6
ENSMUST00000131248.1	ENSMUSG00000028475.8	100039781	Hrct1	histidine rich carboxyl terminus 1
ENSMUST00000131248.1	ENSMUSG00000028475.8	230103	Npr2	natriuretic peptide receptor 2%2C transcript variant X2
ENSMUST00000131248.1	ENSMUSG00000028475.8	242408	Fam221b	family with sequence similarity 221%2C member B
ENSMUST00000131248.1	ENSMUSG00000028475.8	242409	Tmem8b	transmembrane protein 8B
ENSMUST00000131248.1	ENSMUSG00000028475.8	29846	Olfr156	olfactory receptor 156%2C transcript variant X1
ENSMUST00000131248.1	ENSMUSG00000028475.8	29849	Olfr159	olfactory receptor 159
ENSMUST00000131248.1	ENSMUSG00000028475.8	433700	Spag8	sperm associated antigen 8%2C transcript variant 1
ENSMUST00000131248.1	ENSMUSG00000028475.8	56014	Olfr70	olfactory receptor 70
ENSMUST00000131248.1	ENSMUSG00000028475.8	56015	Olfr71	olfactory receptor 71
ENSMUST00000131248.1	ENSMUSG00000028475.8	68917	Hint2	histidine triad nucleotide binding protein 2
ENSMUST00000185820.2	ENSMUSG00000029386.11	209354	Eif2b1	eukaryotic translation initiation factor 2B%2C subunit 1 (alpha)
ENSMUST00000185820.2	ENSMUSG00000029386.11	209357	Gtf2h3	general transcription factor IIH%2C polypeptide 3
ENSMUST00000185820.2	ENSMUSG00000029386.11	21871	Atp6v0a2	ATPase%2C H+ transporting%2C lysosomal V0 subunit A2
ENSMUST00000185820.2	ENSMUSG00000029386.11	56087	Dnah10	dynein%2C axonemal%2C heavy chain 10%2C transcript variant X4
ENSMUST00000185820.2	ENSMUSG00000029386.11	56334	Tmed2	transmembrane emp24 domain trafficking protein 2
ENSMUST00000185820.2	ENSMUSG00000029386.11	67848	Ddx55	DEAD (Asp-Glu-Ala-Asp) box polypeptide 55%2C transcript variant X1
ENSMUST00000185820.2	ENSMUSG00000029386.11	67978	Tctn2	tectonic family member 2
ENSMUST00000185820.2	ENSMUSG00000029386.11	75695	Rilpl1	Rab interacting lysosomal protein-like 1
ENSMUST00000144844.1	ENSMUSG00000034587.8	114679	Selm	selenoprotein M
ENSMUST00000144844.1	ENSMUSG00000034587.8	16886	Limk2	LIM motif-containing protein kinase 2%2C transcript variant 1
ENSMUST00000144844.1	ENSMUSG00000034587.8	170835	Inpp5j	inositol polyphosphate 5-phosphatase J
ENSMUST00000144844.1	ENSMUSG00000034587.8	193670	Rnf185	ring finger protein 185%2C transcript variant 4
ENSMUST00000144844.1	ENSMUSG00000034587.8	237625	Pla2g3	phospholipase A2%2C group III%2C transcript variant X2
ENSMUST00000144844.1	ENSMUSG00000034587.8	29856	Smtn	smoothelin%2C transcript variant X1
ENSMUST00000146456.1	ENSMUSG00000034587.8	114679	Selm	selenoprotein M
ENSMUST00000146456.1	ENSMUSG00000034587.8	16886	Limk2	LIM motif-containing protein kinase 2%2C transcript variant 1
ENSMUST00000146456.1	ENSMUSG00000034587.8	170835	Inpp5j	inositol polyphosphate 5-phosphatase J
ENSMUST00000146456.1	ENSMUSG00000034587.8	193670	Rnf185	ring finger protein 185%2C transcript variant 4
ENSMUST00000146456.1	ENSMUSG00000034587.8	237625	Pla2g3	phospholipase A2%2C group III%2C transcript variant X2
ENSMUST00000146456.1	ENSMUSG00000034587.8	29856	Smtn	smoothelin%2C transcript variant X1
ENSMUST00000037953.6	ENSMUSG00000037735.7	208439	Klhl29	kelch-like 29
ENSMUST00000038032.4	ENSMUSG00000038152.4	20238	Atxn1	ataxin 1%2C transcript variant 3
ENSMUST00000144719.3	ENSMUSG00000039545.11	18824	Plp2	proteolipid protein 2
ENSMUST00000144719.3	ENSMUSG00000039545.11	20371	Foxp3	forkhead box P3%2C transcript variant 1
ENSMUST00000144719.3	ENSMUSG00000039545.11	20977	Syp	synaptophysin
ENSMUST00000144719.3	ENSMUSG00000039545.11	54630	Prickle3	prickle homolog 3 (Drosophila)
ENSMUST00000144719.3	ENSMUSG00000039545.11	54634	Magix	MAGI family member%2C X-linked%2C transcript variant 2
ENSMUST00000144719.3	ENSMUSG00000039545.11	54638	Ccdc22	coiled-coil domain containing 22
ENSMUST00000144719.3	ENSMUSG00000039545.11	54646	Ppp1r3f	protein phosphatase 1%2C regulatory (inhibitor) subunit 3F%2C transcript variant 2
ENSMUST00000144719.3	ENSMUSG00000039545.11	54652	Cacna1f	calcium channel%2C voltage-dependent%2C alpha 1F subunit%2C transcript variant X1
ENSMUST00000047607.2	ENSMUSG00000039798.2	18286	Odf2	outer dense fiber of sperm tails 2%2C transcript variant 4
ENSMUST00000047607.2	ENSMUSG00000039798.2	20740	Sptan1	spectrin alpha%2C non-erythrocytic 1%2C transcript variant X3
ENSMUST00000047607.2	ENSMUSG00000039798.2	227682	Trub2	TruB pseudouridine (psi) synthase homolog 2 (E. coli)%2C transcript variant X3
ENSMUST00000047607.2	ENSMUSG00000039798.2	227683	Coq4	coenzyme Q4 homolog (yeast)%2C transcript variant X1
ENSMUST00000047607.2	ENSMUSG00000039798.2	26569	Slc27a4	solute carrier family 27 (fatty acid transporter)%2C member 4
ENSMUST00000047607.2	ENSMUSG00000039798.2	68205	Urm1	ubiquitin related modifier 1 homolog (S. cerevisiae)
ENSMUST00000047607.2	ENSMUSG00000039798.2	74412	Gle1	GLE1 RNA export mediator (yeast)
ENSMUST00000047607.2	ENSMUSG00000039798.2	99151	Cercam	cerebral endothelial cell adhesion molecule%2C transcript variant X2
ENSMUST00000048109.6	ENSMUSG00000041789.7	100038417	Spink13	serine peptidase inhibitor%2C Kazal type 13%2C transcript variant X1
ENSMUST00000048109.6	ENSMUSG00000041789.7	328971	Spink10	serine peptidase inhibitor%2C Kazal type 10
ENSMUST00000048109.6	ENSMUSG00000041789.7	XLOC_1628494	--	-//-
ENSMUST00000067450.2	ENSMUSG00000041789.7	100038417	Spink13	serine peptidase inhibitor%2C Kazal type 13%2C transcript variant X1
ENSMUST00000067450.2	ENSMUSG00000041789.7	328971	Spink10	serine peptidase inhibitor%2C Kazal type 10
ENSMUST00000067450.2	ENSMUSG00000041789.7	XLOC_1628494	--	-//-
ENSMUST00000123544.1	ENSMUSG00000042549.10	16515	Kcnj12	potassium inwardly-rectifying channel%2C subfamily J%2C member 12%2C transcript variant 2
ENSMUST00000123544.1	ENSMUSG00000042549.10	216820	Dhrs7b	dehydrogenase/reductase (SDR family) member 7B%2C transcript variant 1
ENSMUST00000123544.1	ENSMUSG00000042549.10	216821	Tmem11	transmembrane protein 11%2C transcript variant 1
ENSMUST00000123544.1	ENSMUSG00000042549.10	24083	Natd1	N-acetyltransferase domain containing 1
ENSMUST00000123544.1	ENSMUSG00000042549.10	26397	Map2k3	mitogen-activated protein kinase kinase 3
ENSMUST00000123544.1	ENSMUSG00000042549.10	XLOC_597355	--	-//-
ENSMUST00000143378.3	ENSMUSG00000043168.8	225266	Klhl14	kelch-like 14
ENSMUST00000143378.3	ENSMUSG00000043168.8	74644	4930426D05Rik	RIKEN cDNA 4930426D05 gene
ENSMUST00000129321.1	ENSMUSG00000043419.10	16499	Kcnab3	potassium voltage-gated channel%2C shaker-related subfamily%2C beta member 3
ENSMUST00000129321.1	ENSMUSG00000043419.10	216846	Cntrob	centrobin%2C centrosomal BRCA2 interacting protein%2C transcript variant X3
ENSMUST00000129321.1	ENSMUSG00000043419.10	216848	Chd3	chromodomain helicase DNA binding protein 3
ENSMUST00000129321.1	ENSMUSG00000043419.10	216850	Kdm6b	KDM1 lysine (K)-specific demethylase 6B%2C transcript variant X2
ENSMUST00000129321.1	ENSMUSG00000043419.10	245828	Trappc1	trafficking protein particle complex 1
ENSMUST00000129321.1	ENSMUSG00000043419.10	327951	Cyb5d1	cytochrome b5 domain containing 1%2C transcript variant X1
ENSMUST00000129321.1	ENSMUSG00000043419.10	327954	Dnah2	dynein%2C axonemal%2C heavy chain 2%2C transcript variant X1
ENSMUST00000129321.1	ENSMUSG00000043419.10	67020	Tmem88	transmembrane protein 88
ENSMUST00000129321.1	ENSMUSG00000043419.10	78304	Naa38	N(alpha)-acetyltransferase 38%2C NatC auxiliary subunit
ENSMUST00000139014.1	ENSMUSG00000043993.6	268515	Bahcc1	BAH domain and coiled-coil containing 1%2C transcript variant X2
ENSMUST00000139014.1	ENSMUSG00000043993.6	72055	Slc38a10	solute carrier family 38%2C member 10%2C transcript variant 4
ENSMUST00000139014.1	ENSMUSG00000043993.6	XLOC_634155	--	-//-
ENSMUST00000137239.1	ENSMUSG00000044125.6	230459	Cyp2j13	cytochrome P450%2C family 2%2C subfamily j%2C polypeptide 13
ENSMUST00000137239.1	ENSMUSG00000044125.6	75578	Fggy	FGGY carbohydrate kinase domain containing%2C transcript variant X21
ENSMUST00000137239.1	ENSMUSG00000044125.6	77963	Hook1	hook homolog 1 (Drosophila)%2C transcript variant X5
ENSMUST00000145046.3	ENSMUSG00000044730.11	17764	Mtf1	metal response element binding transcription factor 1
ENSMUST00000145046.3	ENSMUSG00000044730.11	192199	Rspo1	R-spondin homolog (Xenopus laevis)%2C transcript variant X1
ENSMUST00000145046.3	ENSMUSG00000044730.11	194268	9930104L06Rik	RIKEN cDNA 9930104L06 gene%2C transcript variant X2
ENSMUST00000145046.3	ENSMUSG00000044730.11	215090	Maneal	mannosidase%2C endo-alpha-like
ENSMUST00000145046.3	ENSMUSG00000044730.11	230734	Yrdc	yrdC domain containing (E.coli)
ENSMUST00000145046.3	ENSMUSG00000044730.11	230735	Epha10	Eph receptor A10%2C transcript variant 1
ENSMUST00000145046.3	ENSMUSG00000044730.11	230737	Gnl2	guanine nucleotide binding protein-like 2 (nucleolar)%2C transcript variant X2
ENSMUST00000145046.3	ENSMUSG00000044730.11	52276	Cdca8	cell division cycle associated 8
ENSMUST00000145046.3	ENSMUSG00000044730.11	68920	1110065P20Rik	RIKEN cDNA 1110065P20 gene
ENSMUST00000160420.3	ENSMUSG00000044730.11	17764	Mtf1	metal response element binding transcription factor 1
ENSMUST00000160420.3	ENSMUSG00000044730.11	192199	Rspo1	R-spondin homolog (Xenopus laevis)%2C transcript variant X1
ENSMUST00000160420.3	ENSMUSG00000044730.11	194268	9930104L06Rik	RIKEN cDNA 9930104L06 gene%2C transcript variant X2
ENSMUST00000160420.3	ENSMUSG00000044730.11	215090	Maneal	mannosidase%2C endo-alpha-like
ENSMUST00000160420.3	ENSMUSG00000044730.11	230734	Yrdc	yrdC domain containing (E.coli)
ENSMUST00000160420.3	ENSMUSG00000044730.11	230735	Epha10	Eph receptor A10%2C transcript variant 1
ENSMUST00000160420.3	ENSMUSG00000044730.11	230737	Gnl2	guanine nucleotide binding protein-like 2 (nucleolar)%2C transcript variant X2
ENSMUST00000160420.3	ENSMUSG00000044730.11	52276	Cdca8	cell division cycle associated 8
ENSMUST00000160420.3	ENSMUSG00000044730.11	68920	1110065P20Rik	RIKEN cDNA 1110065P20 gene
ENSMUST00000155906.1	ENSMUSG00000044867.4	107526	Gimap4	GTPase%2C IMAP family member 4%2C transcript variant X2
ENSMUST00000155906.1	ENSMUSG00000044867.4	16205	Gimap1	GTPase%2C IMAP family member 1%2C transcript variant 1
ENSMUST00000155906.1	ENSMUSG00000044867.4	231931	Gimap6	GTPase%2C IMAP family member 6
ENSMUST00000155906.1	ENSMUSG00000044867.4	231932	Gimap7	GTPase%2C IMAP family member 7
ENSMUST00000155906.1	ENSMUSG00000044867.4	243374	Gimap8	GTPase%2C IMAP family member 8%2C transcript variant X1
ENSMUST00000155906.1	ENSMUSG00000044867.4	317757	Gimap5	GTPase%2C IMAP family member 5%2C transcript variant X1
ENSMUST00000155906.1	ENSMUSG00000044867.4	317758	Gimap9	GTPase%2C IMAP family member 9%2C transcript variant X1
ENSMUST00000155906.1	ENSMUSG00000044867.4	65963	Tmem176b	transmembrane protein 176B%2C transcript variant 4
ENSMUST00000155906.1	ENSMUSG00000044867.4	83408	Gimap3	GTPase%2C IMAP family member 3
ENSMUST00000152313.1	ENSMUSG00000045464.5	11800	Api5	apoptosis inhibitor 5%2C transcript variant X1
ENSMUST00000152313.1	ENSMUSG00000045464.5	74569	Ttc17	tetratricopeptide repeat domain 17
ENSMUST00000139588.1	ENSMUSG00000046219.9	68493	Ndufaf4	NADH dehydrogenase (ubiquinone) 1 alpha subcomplex%2C assembly factor 4
ENSMUST00000139588.1	ENSMUSG00000046219.9	81006	Gpr63	G protein-coupled receptor 63%2C transcript variant X1
ENSMUST00000126664.3	ENSMUSG00000046808.13	14400	Gabrb1	gamma-aminobutyric acid (GABA) A receptor%2C subunit beta 1%2C transcript variant X1
ENSMUST00000126664.3	ENSMUSG00000046808.13	27784	Commd8	COMM domain containing 8%2C transcript variant X2
ENSMUST00000126664.3	ENSMUSG00000046808.13	53419	Corin	corin%2C transcript variant X1
ENSMUST00000127150.3	ENSMUSG00000052248.11	24136	Zeb2	zinc finger E-box binding homeobox 2%2C transcript variant 2
ENSMUST00000127150.3	ENSMUSG00000052248.11	XLOC_1757934	--	-//-
ENSMUST00000130827.1	ENSMUSG00000052248.11	24136	Zeb2	zinc finger E-box binding homeobox 2%2C transcript variant 2
ENSMUST00000130827.1	ENSMUSG00000052248.11	XLOC_1757934	--	-//-
ENSMUST00000065383.6	ENSMUSG00000053117.6	76539	Fam204a	family with sequence similarity 204%2C member A
ENSMUST00000065383.6	ENSMUSG00000053117.6	XLOC_1688306	--	-//-
ENSMUST00000190409.1	ENSMUSG00000053117.6	76539	Fam204a	family with sequence similarity 204%2C member A
ENSMUST00000190409.1	ENSMUSG00000053117.6	XLOC_1688306	--	-//-
ENSMUST00000065709.7	ENSMUSG00000053332.9	11905	Serpinc1	serine (or cysteine) peptidase inhibitor%2C clade C (antithrombin)%2C member 1
ENSMUST00000065709.7	ENSMUSG00000053332.9	226539	Dars2	aspartyl-tRNA synthetase 2 (mitochondrial)%2C transcript variant X1
ENSMUST00000065709.7	ENSMUSG00000053332.9	226541	Klhl20	kelch-like 20%2C transcript variant X1
ENSMUST00000065709.7	ENSMUSG00000053332.9	240869	Zbtb37	zinc finger and BTB domain containing 37%2C transcript variant X2
ENSMUST00000065709.7	ENSMUSG00000053332.9	381305	Rc3h1	RING CCCH (C3H) domains 1
ENSMUST00000065709.7	ENSMUSG00000053332.9	70454	Cenpl	centromere protein L%2C transcript variant X1
ENSMUST00000065709.7	ENSMUSG00000053332.9	XLOC_131694	--	-//-
ENSMUST00000124762.1	ENSMUSG00000053574.4	237831	Slc13a5	solute carrier family 13 (sodium-dependent citrate transporter)%2C member 5%2C transcript variant X3
ENSMUST00000124762.1	ENSMUSG00000053574.4	327958	Pitpnm3	PITPNM family member 3%2C transcript variant 2
ENSMUST00000124762.1	ENSMUSG00000053574.4	327959	Xaf1	XIAP associated factor 1%2C transcript variant X3
ENSMUST00000124762.1	ENSMUSG00000053574.4	52700	Txndc17	thioredoxin domain containing 17
ENSMUST00000124762.1	ENSMUSG00000053574.4	628100	Fbxo39	F-box protein 39%2C transcript variant X1
ENSMUST00000124762.1	ENSMUSG00000053574.4	67279	Med31	mediator complex subunit 31
ENSMUST00000124762.1	ENSMUSG00000053574.4	74477	4933427D14Rik	RIKEN cDNA 4933427D14 gene%2C transcript variant X9
ENSMUST00000124762.1	ENSMUSG00000053574.4	75304	4930563E22Rik	RIKEN cDNA 4930563E22 gene
ENSMUST00000117249.1	ENSMUSG00000053656.5	69727	Usp46	ubiquitin specific peptidase 46%2C transcript variant X1
ENSMUST00000117249.1	ENSMUSG00000053656.5	XLOC_2448624	--	-//-
ENSMUST00000155384.1	ENSMUSG00000054418.6	217351	Tnrc6c	trinucleotide repeat containing 6C
ENSMUST00000155384.1	ENSMUSG00000054418.6	XLOC_553841	--	-//-
ENSMUST00000185424.1	ENSMUSG00000054426.7	102631768	Gm30022	predicted gene%2C 30022%2C transcript variant X16
ENSMUST00000185424.1	ENSMUSG00000054426.7	66500	Slc30a7	solute carrier family 30 (zinc transporter)%2C member 7
ENSMUST00000185424.1	ENSMUSG00000054426.7	69740	Dph5	DPH5 homolog (S. cerevisiae)%2C transcript variant X1
ENSMUST00000185424.1	ENSMUSG00000054426.7	XLOC_2163543	--	-//-
ENSMUST00000188260.2	ENSMUSG00000054426.7	102631768	Gm30022	predicted gene%2C 30022%2C transcript variant X16
ENSMUST00000188260.2	ENSMUSG00000054426.7	66500	Slc30a7	solute carrier family 30 (zinc transporter)%2C member 7
ENSMUST00000188260.2	ENSMUSG00000054426.7	69740	Dph5	DPH5 homolog (S. cerevisiae)%2C transcript variant X1
ENSMUST00000188260.2	ENSMUSG00000054426.7	XLOC_2163543	--	-//-
ENSMUST00000067628.1	ENSMUSG00000054514.3	108888	Atad3a	ATPase family%2C AAA domain containing 3A%2C transcript variant X2
ENSMUST00000067628.1	ENSMUSG00000054514.3	13542	Dvl1	dishevelled%2C dsh homolog 1 (Drosophila)%2C transcript variant 1
ENSMUST00000067628.1	ENSMUSG00000054514.3	230991	B930041F14Rik	RIKEN cDNA B930041F14 gene
ENSMUST00000067628.1	ENSMUSG00000054514.3	242805	Ankrd65	ankyrin repeat domain 65%2C transcript variant X4
ENSMUST00000067628.1	ENSMUSG00000054514.3	246228	Vwa1	von Willebrand factor A domain containing 1
ENSMUST00000067628.1	ENSMUSG00000054514.3	320587	Tmem88b	transmembrane protein 88B
ENSMUST00000067628.1	ENSMUSG00000054514.3	381582	Tmem240	transmembrane protein 240%2C transcript variant X1
ENSMUST00000067628.1	ENSMUSG00000054514.3	56036	Ccnl2	cyclin L2%2C transcript variant X3
ENSMUST00000067628.1	ENSMUSG00000054514.3	66077	Aurkaip1	aurora kinase A interacting protein 1
ENSMUST00000067628.1	ENSMUSG00000054514.3	66448	Mrpl20	mitochondrial ribosomal protein L20%2C transcript variant X1
ENSMUST00000067628.1	ENSMUSG00000054514.3	68991	Ssu72	Ssu72 RNA polymerase II CTD phosphatase homolog (yeast)%2C transcript variant X1
ENSMUST00000067628.1	ENSMUSG00000054514.3	74761	Mxra8	matrix-remodelling associated 8
ENSMUST00000067628.1	ENSMUSG00000054514.3	76580	Mib2	mindbomb homolog 2 (Drosophila)%2C transcript variant 3
ENSMUST00000067628.1	ENSMUSG00000054514.3	79554	Cptp	ceramide-1-phosphate transfer protein
ENSMUST00000067628.1	ENSMUSG00000054514.3	83771	Tas1r3	taste receptor%2C type 1%2C member 3
ENSMUST00000067628.1	ENSMUSG00000054514.3	XLOC_2296641	--	-//-
ENSMUST00000067628.1	ENSMUSG00000054514.3	XLOC_2396377	--	sp|Q9CY97|SSU72_MOUSE RNA polymerase II subunit A C-terminal domain phosphatase SSU72 OS=Mus musculus GN=Ssu72 PE=2 SV=1//1.14807e-13
ENSMUST00000155010.1	ENSMUSG00000054514.3	108888	Atad3a	ATPase family%2C AAA domain containing 3A%2C transcript variant X2
ENSMUST00000155010.1	ENSMUSG00000054514.3	13542	Dvl1	dishevelled%2C dsh homolog 1 (Drosophila)%2C transcript variant 1
ENSMUST00000155010.1	ENSMUSG00000054514.3	230991	B930041F14Rik	RIKEN cDNA B930041F14 gene
ENSMUST00000155010.1	ENSMUSG00000054514.3	242805	Ankrd65	ankyrin repeat domain 65%2C transcript variant X4
ENSMUST00000155010.1	ENSMUSG00000054514.3	246228	Vwa1	von Willebrand factor A domain containing 1
ENSMUST00000155010.1	ENSMUSG00000054514.3	320587	Tmem88b	transmembrane protein 88B
ENSMUST00000155010.1	ENSMUSG00000054514.3	381582	Tmem240	transmembrane protein 240%2C transcript variant X1
ENSMUST00000155010.1	ENSMUSG00000054514.3	56036	Ccnl2	cyclin L2%2C transcript variant X3
ENSMUST00000155010.1	ENSMUSG00000054514.3	66077	Aurkaip1	aurora kinase A interacting protein 1
ENSMUST00000155010.1	ENSMUSG00000054514.3	66448	Mrpl20	mitochondrial ribosomal protein L20%2C transcript variant X1
ENSMUST00000155010.1	ENSMUSG00000054514.3	68991	Ssu72	Ssu72 RNA polymerase II CTD phosphatase homolog (yeast)%2C transcript variant X1
ENSMUST00000155010.1	ENSMUSG00000054514.3	74761	Mxra8	matrix-remodelling associated 8
ENSMUST00000155010.1	ENSMUSG00000054514.3	76580	Mib2	mindbomb homolog 2 (Drosophila)%2C transcript variant 3
ENSMUST00000155010.1	ENSMUSG00000054514.3	79554	Cptp	ceramide-1-phosphate transfer protein
ENSMUST00000155010.1	ENSMUSG00000054514.3	83771	Tas1r3	taste receptor%2C type 1%2C member 3
ENSMUST00000155010.1	ENSMUSG00000054514.3	XLOC_2296641	--	-//-
ENSMUST00000155010.1	ENSMUSG00000054514.3	XLOC_2396377	--	sp|Q9CY97|SSU72_MOUSE RNA polymerase II subunit A C-terminal domain phosphatase SSU72 OS=Mus musculus GN=Ssu72 PE=2 SV=1//1.14807e-13
ENSMUST00000145570.3	ENSMUSG00000056032.8	100038570	Gm11744	predicted gene 11744
ENSMUST00000145570.3	ENSMUSG00000056032.8	107817	Jmjd6	jumonji domain containing 6
ENSMUST00000145570.3	ENSMUSG00000056032.8	114886	Cygb	cytoglobin
ENSMUST00000145570.3	ENSMUSG00000056032.8	20382	Srsf2	serine/arginine-rich splicing factor 2
ENSMUST00000145570.3	ENSMUSG00000056032.8	20445	St6galnac1	ST6 (alpha-N-acetyl-neuraminyl-2%2C3-beta-galactosyl-1%2C3)-N-acetylgalactosaminide alpha-2%2C6-sialyltransferase 1
ENSMUST00000145570.3	ENSMUSG00000056032.8	20446	St6galnac2	ST6 (alpha-N-acetyl-neuraminyl-2%2C3-beta-galactosyl-1%2C3)-N-acetylgalactosaminide alpha-2%2C6-sialyltransferase 2%2C transcript variant X1
ENSMUST00000145570.3	ENSMUSG00000056032.8	67622	Mxra7	matrix-remodelling associated 7
ENSMUST00000145570.3	ENSMUSG00000056032.8	69900	Mfsd11	major facilitator superfamily domain containing 11%2C transcript variant X3
ENSMUST00000145570.3	ENSMUSG00000056032.8	74319	Mettl23	methyltransferase like 23
ENSMUST00000145570.3	ENSMUSG00000056032.8	XLOC_553159	--	-//-
ENSMUST00000145570.3	ENSMUSG00000056032.8	XLOC_553240	--	sp|A1Z651|POL_XMRV6 Gag-Pol polyprotein OS=Xenotropic MuLV-related virus (isolate VP62) GN=gag-pol PE=1 SV=1//3.52857e-12
ENSMUST00000156293.3	ENSMUSG00000056032.8	100038570	Gm11744	predicted gene 11744
ENSMUST00000156293.3	ENSMUSG00000056032.8	107817	Jmjd6	jumonji domain containing 6
ENSMUST00000156293.3	ENSMUSG00000056032.8	114886	Cygb	cytoglobin
ENSMUST00000156293.3	ENSMUSG00000056032.8	20382	Srsf2	serine/arginine-rich splicing factor 2
ENSMUST00000156293.3	ENSMUSG00000056032.8	20445	St6galnac1	ST6 (alpha-N-acetyl-neuraminyl-2%2C3-beta-galactosyl-1%2C3)-N-acetylgalactosaminide alpha-2%2C6-sialyltransferase 1
ENSMUST00000156293.3	ENSMUSG00000056032.8	20446	St6galnac2	ST6 (alpha-N-acetyl-neuraminyl-2%2C3-beta-galactosyl-1%2C3)-N-acetylgalactosaminide alpha-2%2C6-sialyltransferase 2%2C transcript variant X1
ENSMUST00000156293.3	ENSMUSG00000056032.8	67622	Mxra7	matrix-remodelling associated 7
ENSMUST00000156293.3	ENSMUSG00000056032.8	69900	Mfsd11	major facilitator superfamily domain containing 11%2C transcript variant X3
ENSMUST00000156293.3	ENSMUSG00000056032.8	74319	Mettl23	methyltransferase like 23
ENSMUST00000156293.3	ENSMUSG00000056032.8	XLOC_553159	--	-//-
ENSMUST00000156293.3	ENSMUSG00000056032.8	XLOC_553240	--	sp|A1Z651|POL_XMRV6 Gag-Pol polyprotein OS=Xenotropic MuLV-related virus (isolate VP62) GN=gag-pol PE=1 SV=1//3.52857e-12
ENSMUST00000070085.5	ENSMUSG00000056145.5	16490	Kcna2	potassium voltage-gated channel%2C shaker-related subfamily%2C member 2%2C transcript variant X8
ENSMUST00000070085.5	ENSMUSG00000056145.5	16491	Kcna3	potassium voltage-gated channel%2C shaker-related subfamily%2C member 3
ENSMUST00000132077.2	ENSMUSG00000056579.13	74309	Osbp2	oxysterol binding protein 2%2C transcript variant X3
ENSMUST00000132077.2	ENSMUSG00000056579.13	74522	Morc2a	microrchidia 2A%2C transcript variant 1
ENSMUST00000132077.2	ENSMUSG00000056579.13	XLOC_556868	--	-//-
ENSMUST00000153313.4	ENSMUSG00000056579.13	74309	Osbp2	oxysterol binding protein 2%2C transcript variant X3
ENSMUST00000153313.4	ENSMUSG00000056579.13	74522	Morc2a	microrchidia 2A%2C transcript variant 1
ENSMUST00000153313.4	ENSMUSG00000056579.13	XLOC_556868	--	-//-
ENSMUST00000127391.1	ENSMUSG00000059027.10	12580	Cdkn2c	cyclin-dependent kinase inhibitor 2C (p18%2C inhibits CDK4)%2C transcript variant 1
ENSMUST00000127391.1	ENSMUSG00000059027.10	14084	Faf1	Fas-associated factor 1
ENSMUST00000156790.3	ENSMUSG00000059027.10	12580	Cdkn2c	cyclin-dependent kinase inhibitor 2C (p18%2C inhibits CDK4)%2C transcript variant 1
ENSMUST00000156790.3	ENSMUSG00000059027.10	14084	Faf1	Fas-associated factor 1
ENSMUST00000133630.3	ENSMUSG00000059277.8	12520	Cd81	CD81 antigen
ENSMUST00000133630.3	ENSMUSG00000059277.8	16535	Kcnq1	potassium voltage-gated channel%2C subfamily Q%2C member 1%2C transcript variant X7
ENSMUST00000133630.3	ENSMUSG00000059277.8	17173	Ascl2	achaete-scute complex homolog 2 (Drosophila)%2C transcript variant X2
ENSMUST00000133630.3	ENSMUSG00000059277.8	27027	Tspan32	tetraspanin 32%2C transcript variant X6
ENSMUST00000133630.3	ENSMUSG00000059277.8	56843	Trpm5	transient receptor potential cation channel%2C subfamily M%2C member 5
ENSMUST00000133630.3	ENSMUSG00000059277.8	56844	Tssc4	tumor-suppressing subchromosomal transferable fragment 4%2C transcript variant X1
ENSMUST00000133630.3	ENSMUSG00000059277.8	XLOC_2994038	--	-//-
ENSMUST00000190415.1	ENSMUSG00000060149.6	449000	Zfp960	zinc finger protein 960%2C transcript variant 1
ENSMUST00000190415.1	ENSMUSG00000060149.6	XLOC_1414574	--	sp|P11369|POL2_MOUSE Retrovirus-related Pol polyprotein LINE-1 OS=Mus musculus GN=Pol PE=1 SV=2//8.21737e-25
ENSMUST00000128571.1	ENSMUSG00000063018.6	12728	Clcn5	chloride channel 5%2C transcript variant X4
ENSMUST00000128571.1	ENSMUSG00000063018.6	54651	Usp27x	ubiquitin specific peptidase 27%2C X chromosome
ENSMUST00000074702.5	ENSMUSG00000063087.10	21417	Zeb1	zinc finger E-box binding homeobox 1
ENSMUST00000074702.5	ENSMUSG00000063087.10	XLOC_1589288	--	-//-
ENSMUST00000111461.6	ENSMUSG00000063235.12	102635091	Gm32514	predicted gene%2C 32514
ENSMUST00000111461.6	ENSMUSG00000063235.12	13046	Celf1	CUGBP%2C Elav-like family member 1%2C transcript variant X7
ENSMUST00000111461.6	ENSMUSG00000063235.12	271813	Agbl2	ATP/GTP binding protein-like 2%2C transcript variant X2
ENSMUST00000111461.6	ENSMUSG00000063235.12	56428	Mtch2	mitochondrial carrier homolog 2 (C. elegans)
ENSMUST00000111461.6	ENSMUSG00000063235.12	66461	Ptpmt1	protein tyrosine phosphatase%2C mitochondrial 1
ENSMUST00000111461.6	ENSMUSG00000063235.12	67136	Kbtbd4	kelch repeat and BTB (POZ) domain containing 4%2C transcript variant X1
ENSMUST00000111461.6	ENSMUSG00000063235.12	67445	C1qtnf4	C1q and tumor necrosis factor related protein 4%2C transcript variant X3
ENSMUST00000111461.6	ENSMUSG00000063235.12	68349	Ndufs3	NADH dehydrogenase (ubiquinone) Fe-S protein 3
ENSMUST00000123087.3	ENSMUSG00000063714.11	20687	Sp3	trans-acting transcription factor 3%2C transcript variant 1
ENSMUST00000182639.1	ENSMUSG00000066057.6	100044193	Gm20939	predicted gene%2C 20939
ENSMUST00000182639.1	ENSMUSG00000066057.6	105246355	LOC105246355	uncharacterized LOC105246355
ENSMUST00000182639.1	ENSMUSG00000066057.6	76781	Mettl4	methyltransferase like 4%2C transcript variant X2
ENSMUST00000182639.1	ENSMUSG00000066057.6	XLOC_1521293	--	sp|Q8N972|ZN709_HUMAN Zinc finger protein 709 OS=Homo sapiens GN=ZNF709 PE=2 SV=1//9.85871e-06
ENSMUST00000162566.1	ENSMUSG00000070315.7	109229	Fam118b	family with sequence similarity 118%2C member B%2C transcript variant 2
ENSMUST00000162566.1	ENSMUSG00000070315.7	117149	Tirap	toll-interleukin 1 receptor (TIR) domain-containing adaptor protein%2C transcript variant 1
ENSMUST00000162566.1	ENSMUSG00000070315.7	20443	St3gal4	ST3 beta-galactoside alpha-2%2C3-sialyltransferase 4%2C transcript variant X1
ENSMUST00000162566.1	ENSMUSG00000070315.7	235169	Foxred1	FAD-dependent oxidoreductase domain containing 1%2C transcript variant 2
ENSMUST00000162566.1	ENSMUSG00000070315.7	67398	Srpr	signal recognition particle receptor ('docking protein')
ENSMUST00000162566.1	ENSMUSG00000070315.7	67703	Kirrel3	kin of IRRE like 3 (Drosophila)%2C transcript variant X1
ENSMUST00000162566.1	ENSMUSG00000070315.7	69305	Dcps	decapping enzyme%2C scavenger
ENSMUST00000186463.2	ENSMUSG00000071265.5	238266	Syt16	synaptotagmin XVI%2C transcript variant X2
ENSMUST00000186463.2	ENSMUSG00000071265.5	386753	Dbpht2	DNA binding protein with his-thr domain
ENSMUST00000186463.2	ENSMUSG00000071265.5	XLOC_770944	--	-//-
ENSMUST00000130159.1	ENSMUSG00000071735.4	636082	Gm16462	predicted gene 16462
ENSMUST00000130159.1	ENSMUSG00000071735.4	667736	Gm8787	predicted gene 8787
ENSMUST00000161150.2	ENSMUSG00000072109.7	102638555	LOC102638555	uncharacterized LOC102638555%2C transcript variant X1
ENSMUST00000161150.2	ENSMUSG00000072109.7	102639105	Gm35498	predicted gene%2C 35498
ENSMUST00000161150.2	ENSMUSG00000072109.7	381287	A530032D15Rik	RIKEN cDNA A530032D15Rik gene
ENSMUST00000161150.2	ENSMUSG00000072109.7	665378	Gm7609	predicted pseudogene 7609%2C transcript variant X3
ENSMUST00000186431.2	ENSMUSG00000072761.6	102640673	LOC102640673	zinc finger protein 431-like
ENSMUST00000186431.2	ENSMUSG00000072761.6	66643	Lix1	limb expression 1 homolog (chicken)
ENSMUST00000186431.2	ENSMUSG00000072761.6	67045	Riok2	RIO kinase 2 (yeast)%2C transcript variant X3
ENSMUST00000154810.1	ENSMUSG00000072844.6	170942	Erdr1	erythroid differentiation regulator 1
ENSMUST00000154810.1	ENSMUSG00000072844.6	17318	Mid1	midline 1%2C transcript variant 6
ENSMUST00000137442.3	ENSMUSG00000072893.8	194952	Jmjd4	jumonji domain containing 4%2C transcript variant 1
ENSMUST00000137442.3	ENSMUSG00000072893.8	216799	Nlrp3	NLR family%2C pyrin domain containing 3%2C transcript variant X1
ENSMUST00000137442.3	ENSMUSG00000072893.8	237775	Zfp867	zinc finger protein 867
ENSMUST00000137442.3	ENSMUSG00000072893.8	257886	Olfr225	olfactory receptor 225%2C transcript variant X1
ENSMUST00000137442.3	ENSMUSG00000072893.8	257962	Olfr222	olfactory receptor 222
ENSMUST00000137442.3	ENSMUSG00000072893.8	258421	Olfr223	olfactory receptor 223
ENSMUST00000137442.3	ENSMUSG00000072893.8	268417	Zkscan17	zinc finger with KRAB and SCAN domains 17%2C transcript variant 2
ENSMUST00000137442.3	ENSMUSG00000072893.8	67826	Snap47	synaptosomal-associated protein%2C 47%2C transcript variant X2
ENSMUST00000137442.3	ENSMUSG00000072893.8	XLOC_519459	--	-//-
ENSMUST00000145533.3	ENSMUSG00000072893.8	194952	Jmjd4	jumonji domain containing 4%2C transcript variant 1
ENSMUST00000145533.3	ENSMUSG00000072893.8	216799	Nlrp3	NLR family%2C pyrin domain containing 3%2C transcript variant X1
ENSMUST00000145533.3	ENSMUSG00000072893.8	237775	Zfp867	zinc finger protein 867
ENSMUST00000145533.3	ENSMUSG00000072893.8	257886	Olfr225	olfactory receptor 225%2C transcript variant X1
ENSMUST00000145533.3	ENSMUSG00000072893.8	257962	Olfr222	olfactory receptor 222
ENSMUST00000145533.3	ENSMUSG00000072893.8	258421	Olfr223	olfactory receptor 223
ENSMUST00000145533.3	ENSMUSG00000072893.8	268417	Zkscan17	zinc finger with KRAB and SCAN domains 17%2C transcript variant 2
ENSMUST00000145533.3	ENSMUSG00000072893.8	67826	Snap47	synaptosomal-associated protein%2C 47%2C transcript variant X2
ENSMUST00000145533.3	ENSMUSG00000072893.8	XLOC_519459	--	-//-
ENSMUST00000136110.1	ENSMUSG00000073155.8	208164	Fam180a	family with sequence similarity 180%2C member A
ENSMUST00000136110.1	ENSMUSG00000073155.8	243755	Slc13a4	solute carrier family 13 (sodium/sulfate symporters)%2C member 4
ENSMUST00000136110.1	ENSMUSG00000073155.8	70699	Nup205	nucleoporin 205%2C transcript variant X3
ENSMUST00000152147.3	ENSMUSG00000073155.8	208164	Fam180a	family with sequence similarity 180%2C member A
ENSMUST00000152147.3	ENSMUSG00000073155.8	243755	Slc13a4	solute carrier family 13 (sodium/sulfate symporters)%2C member 4
ENSMUST00000152147.3	ENSMUSG00000073155.8	70699	Nup205	nucleoporin 205%2C transcript variant X3
ENSMUST00000128026.1	ENSMUSG00000073236.4	140484	Pofut1	protein O-fucosyltransferase 1
ENSMUST00000128026.1	ENSMUSG00000073236.4	16569	Kif3b	kinesin family member 3B%2C transcript variant X1
ENSMUST00000128026.1	ENSMUSG00000073236.4	228790	Asxl1	additional sex combs like 1
ENSMUST00000128026.1	ENSMUSG00000073236.4	329540	Nol4l	nucleolar protein 4-like%2C transcript variant 2
ENSMUST00000128026.1	ENSMUSG00000073236.4	54711	Plagl2	pleiomorphic adenoma gene-like 2%2C transcript variant X1
ENSMUST00000128026.1	ENSMUSG00000073236.4	XLOC_1952619	--	-//-
ENSMUST00000143129.1	ENSMUSG00000073274.4	XLOC_3470495	--	-//-
ENSMUST00000139056.2	ENSMUSG00000073478.6	11910	Atf3	activating transcription factor 3
ENSMUST00000139056.2	ENSMUSG00000073478.6	619288	Fam71a	family with sequence similarity 71%2C member A
ENSMUST00000139056.2	ENSMUSG00000073478.6	66208	Nenf	neuron derived neurotrophic factor
ENSMUST00000182408.1	ENSMUSG00000074024.5	73845	Ankrd42	ankyrin repeat domain 42%2C transcript variant X3
ENSMUST00000182408.1	ENSMUSG00000074024.5	74737	Pcf11	cleavage and polyadenylation factor subunit homolog (S. cerevisiae)%2C transcript variant X1
ENSMUST00000182408.1	ENSMUSG00000074024.5	75985	Rab30	RAB30%2C member RAS oncogene family
ENSMUST00000182408.1	ENSMUSG00000074024.5	XLOC_2959521	--	-//-
ENSMUST00000128125.1	ENSMUSG00000074284.6	20466	Sin3a	transcriptional regulator%2C SIN3A (yeast)%2C transcript variant X6
ENSMUST00000128125.1	ENSMUSG00000074284.6	56294	Ptpn9	protein tyrosine phosphatase%2C non-receptor type 9
ENSMUST00000128125.1	ENSMUSG00000074284.6	66069	Snupn	snurportin 1
ENSMUST00000128125.1	ENSMUSG00000074284.6	66199	Commd4	COMM domain containing 4%2C transcript variant X1
ENSMUST00000128125.1	ENSMUSG00000074284.6	72774	Neil1	nei endonuclease VIII-like 1 (E. coli)%2C transcript variant X4
ENSMUST00000128125.1	ENSMUSG00000074284.6	73744	Man2c1	mannosidase%2C alpha%2C class 2C%2C member 1%2C transcript variant X10
ENSMUST00000098713.4	ENSMUSG00000074300.4	100038489	Apela	apelin receptor early endogenous ligand
ENSMUST00000098713.4	ENSMUSG00000074300.4	234329	Trim60	tripartite motif-containing 60
ENSMUST00000098713.4	ENSMUSG00000074300.4	260296	Trim61	tripartite motif-containing 61%2C transcript variant 2
ENSMUST00000098713.4	ENSMUSG00000074300.4	333307	Trim75	tripartite motif-containing 75%2C transcript variant X1
ENSMUST00000145400.3	ENSMUSG00000074466.8	11490	Adam15	a disintegrin and metallopeptidase domain 15 (metargidin)%2C transcript variant 2
ENSMUST00000145400.3	ENSMUSG00000074466.8	13638	Efna3	ephrin A3%2C transcript variant X1
ENSMUST00000145400.3	ENSMUSG00000074466.8	13639	Efna4	ephrin A4
ENSMUST00000145400.3	ENSMUSG00000074466.8	20416	Shc1	src homology 2 domain-containing transforming protein C1%2C transcript variant X1
ENSMUST00000145400.3	ENSMUSG00000074466.8	22724	Zbtb7b	zinc finger and BTB domain containing 7B%2C transcript variant X4
ENSMUST00000145400.3	ENSMUSG00000074466.8	229534	Pbxip1	pre B cell leukemia transcription factor interacting protein 1%2C transcript variant X1
ENSMUST00000145400.3	ENSMUSG00000074466.8	319945	Flad1	RFad1%2C flavin adenine dinucleotide synthetase%2C homolog (yeast)
ENSMUST00000145400.3	ENSMUSG00000074466.8	329702	Dcst2	DC-STAMP domain containing 2%2C transcript variant X11
ENSMUST00000145400.3	ENSMUSG00000074466.8	54124	Cks1b	CDC28 protein kinase 1b
ENSMUST00000145400.3	ENSMUSG00000074466.8	57275	Lenep	lens epithelial protein
ENSMUST00000145400.3	ENSMUSG00000074466.8	68603	Pmvk	phosphomevalonate kinase%2C transcript variant X1
ENSMUST00000145400.3	ENSMUSG00000074466.8	68911	Pygo2	pygopus 2%2C transcript variant X1
ENSMUST00000145400.3	ENSMUSG00000074466.8	77772	Dcst1	DC-STAMP domain containing 1
ENSMUST00000124586.1	ENSMUSG00000074649.6	108687	Edem2	ER degradation enhancer%2C mannosidase alpha-like 2
ENSMUST00000124586.1	ENSMUSG00000074649.6	16418	Eif6	eukaryotic translation initiation factor 6
ENSMUST00000124586.1	ENSMUSG00000074649.6	17391	Mmp24	matrix metallopeptidase 24
ENSMUST00000124586.1	ENSMUSG00000074649.6	19124	Procr	protein C receptor%2C endothelial%2C transcript variant X1
ENSMUST00000124586.1	ENSMUSG00000074649.6	56046	Uqcc1	ubiquinol-cytochrome c reductase complex assembly factor 1%2C transcript variant 1
ENSMUST00000124586.1	ENSMUSG00000074649.6	71405	Fam83c	family with sequence similarity 83%2C member C
ENSMUST00000124586.1	ENSMUSG00000074649.6	XLOC_1954308	--	-//-
ENSMUST00000127290.3	ENSMUSG00000074733.10	12982	Csf2ra	colony stimulating factor 2 receptor%2C alpha%2C low-affinity (granulocyte-macrophage)%2C transcript variant X6
ENSMUST00000127290.3	ENSMUSG00000074733.10	14773	Grk5	G protein-coupled receptor kinase 5%2C transcript variant X1
ENSMUST00000127290.3	ENSMUSG00000074733.10	633057	Gm7102	predicted gene 7102
ENSMUST00000127290.3	ENSMUSG00000074733.10	XLOC_1728029	--	sp|Q5TYW1|ZN658_HUMAN Zinc finger protein 658 OS=Homo sapiens GN=ZNF658 PE=2 SV=2//3.92932e-09
ENSMUST00000143264.3	ENSMUSG00000074733.10	12982	Csf2ra	colony stimulating factor 2 receptor%2C alpha%2C low-affinity (granulocyte-macrophage)%2C transcript variant X6
ENSMUST00000143264.3	ENSMUSG00000074733.10	14773	Grk5	G protein-coupled receptor kinase 5%2C transcript variant X1
ENSMUST00000143264.3	ENSMUSG00000074733.10	633057	Gm7102	predicted gene 7102
ENSMUST00000143264.3	ENSMUSG00000074733.10	XLOC_1728029	--	sp|Q5TYW1|ZN658_HUMAN Zinc finger protein 658 OS=Homo sapiens GN=ZNF658 PE=2 SV=2//3.92932e-09
ENSMUST00000160385.1	ENSMUSG00000074782.3	66970	Ssbp2	single-stranded DNA binding protein 2%2C transcript variant X7
ENSMUST00000160385.1	ENSMUSG00000074782.3	69085	Zcchc9	zinc finger%2C CCHC domain containing 9%2C transcript variant X1
ENSMUST00000160385.1	ENSMUSG00000074782.3	74156	Acot12	acyl-CoA thioesterase 12%2C transcript variant X1
ENSMUST00000138486.1	ENSMUSG00000074813.8	12125	Bcl2l11	BCL2-like 11 (apoptosis facilitator)%2C transcript variant 1
ENSMUST00000138486.1	ENSMUSG00000074813.8	74121	Acoxl	acyl-Coenzyme A oxidase-like%2C transcript variant X1
ENSMUST00000138486.1	ENSMUSG00000074813.8	XLOC_1935189	--	-//-
ENSMUST00000151427.1	ENSMUSG00000074813.8	12125	Bcl2l11	BCL2-like 11 (apoptosis facilitator)%2C transcript variant 1
ENSMUST00000151427.1	ENSMUSG00000074813.8	74121	Acoxl	acyl-Coenzyme A oxidase-like%2C transcript variant X1
ENSMUST00000151427.1	ENSMUSG00000074813.8	XLOC_1935189	--	-//-
ENSMUST00000152813.1	ENSMUSG00000074876.5	214616	Spata5l1	spermatogenesis associated 5-like 1
ENSMUST00000152813.1	ENSMUSG00000074876.5	22785	Slc30a4	solute carrier family 30 (zinc transporter)%2C member 4%2C transcript variant 2
ENSMUST00000152813.1	ENSMUSG00000074876.5	433470	AA467197	expressed sequence AA467197%2C transcript variant X1
ENSMUST00000152813.1	ENSMUSG00000074876.5	67092	Gatm	glycine amidinotransferase (L-arginine:glycine amidinotransferase)
ENSMUST00000124439.1	ENSMUSG00000074912.6	20732	Spint1	serine protease inhibitor%2C Kunitz type 1
ENSMUST00000124439.1	ENSMUSG00000074912.6	228543	Rhov	ras homolog gene family%2C member V%2C transcript variant X1
ENSMUST00000124439.1	ENSMUSG00000074912.6	228545	Vps18	vacuolar protein sorting 18 (yeast)
ENSMUST00000124439.1	ENSMUSG00000074912.6	54485	Dll4	delta-like 4 (Drosophila)
ENSMUST00000124439.1	ENSMUSG00000074912.6	68142	Ino80	INO80 homolog (S. cerevisiae)
ENSMUST00000124439.1	ENSMUSG00000074912.6	69065	Chac1	ChaC%2C cation transport regulator 1
ENSMUST00000124439.1	ENSMUSG00000074912.6	72112	Ppp1r14d	protein phosphatase 1%2C regulatory (inhibitor) subunit 14D%2C transcript variant 2
ENSMUST00000124439.1	ENSMUSG00000074912.6	XLOC_1929590	--	-//-
ENSMUST00000134563.1	ENSMUSG00000075020.5	56348	Hsd17b12	hydroxysteroid (17-beta) dehydrogenase 12
ENSMUST00000134563.1	ENSMUSG00000075020.5	74569	Ttc17	tetratricopeptide repeat domain 17
ENSMUST00000155681.1	ENSMUSG00000075389.3	12009	Cep131	centrosomal protein 131%2C transcript variant X1
ENSMUST00000155681.1	ENSMUSG00000075389.3	208501	1810043H04Rik	RIKEN cDNA 1810043H04 gene
ENSMUST00000155681.1	ENSMUSG00000075389.3	268515	Bahcc1	BAH domain and coiled-coil containing 1%2C transcript variant X2
ENSMUST00000155681.1	ENSMUSG00000075389.3	72055	Slc38a10	solute carrier family 38%2C member 10%2C transcript variant 4
ENSMUST00000155681.1	ENSMUSG00000075389.3	78777	Enthd2	ENTH domain containing 2%2C transcript variant X1
ENSMUST00000155681.1	ENSMUSG00000075389.3	XLOC_634155	--	-//-
ENSMUST00000191426.1	ENSMUSG00000075408.5	11479	Acvr1b	activin A receptor%2C type 1B
ENSMUST00000191426.1	ENSMUSG00000075408.5	15370	Nr4a1	nuclear receptor subfamily 4%2C group A%2C member 1%2C transcript variant X3
ENSMUST00000191426.1	ENSMUSG00000075408.5	56149	Grasp	GRP1 (general receptor for phosphoinositides 1)-associated scaffold protein
ENSMUST00000191426.1	ENSMUSG00000075408.5	68118	Atg101	autophagy related 101
ENSMUST00000191426.1	ENSMUSG00000075408.5	74127	Krt80	keratin 80%2C transcript variant X1
ENSMUST00000191426.1	ENSMUSG00000075408.5	XLOC_1200538	--	-//-
ENSMUST00000191426.1	ENSMUSG00000075408.5	XLOC_1200602	--	sp|Q9H8H3|MET7A_HUMAN Methyltransferase-like protein 7A OS=Homo sapiens GN=METTL7A PE=1 SV=1//1.5559e-20
ENSMUST00000100370.1	ENSMUSG00000075511.4	102635595	Gm32886	predicted gene%2C 32886
ENSMUST00000100370.1	ENSMUSG00000075511.4	23970	Pacsin2	protein kinase C and casein kinase substrate in neurons 2%2C transcript variant 2
ENSMUST00000100370.1	ENSMUSG00000075511.4	66251	Arfgap3	ADP-ribosylation factor GTPase activating protein 3%2C transcript variant X3
ENSMUST00000100370.1	ENSMUSG00000075511.4	XLOC_1257248	--	-//-
ENSMUST00000126967.1	ENSMUSG00000075514.4	71435	Arhgap21	Rho GTPase activating protein 21%2C transcript variant 2
ENSMUST00000133125.2	ENSMUSG00000078122.4	17698	Msn	moesin
ENSMUST00000133125.2	ENSMUSG00000078122.4	245525	Hsf3	heat shock transcription factor 3%2C transcript variant X1
ENSMUST00000133125.2	ENSMUSG00000078122.4	278180	Vsig4	V-set and immunoglobulin domain containing 4%2C transcript variant X1
ENSMUST00000147681.1	ENSMUSG00000078122.4	17698	Msn	moesin
ENSMUST00000147681.1	ENSMUSG00000078122.4	245525	Hsf3	heat shock transcription factor 3%2C transcript variant X1
ENSMUST00000147681.1	ENSMUSG00000078122.4	278180	Vsig4	V-set and immunoglobulin domain containing 4%2C transcript variant X1
ENSMUST00000161890.1	ENSMUSG00000078247.3	110460	Acat2	acetyl-Coenzyme A acetyltransferase 2
ENSMUST00000161890.1	ENSMUSG00000078247.3	16004	Igf2r	insulin-like growth factor 2 receptor
ENSMUST00000161890.1	ENSMUSG00000078247.3	17171	Mas1	MAS1 oncogene%2C transcript variant X8
ENSMUST00000161890.1	ENSMUSG00000078247.3	20517	Slc22a1	solute carrier family 22 (organic cation transporter)%2C member 1
ENSMUST00000161890.1	ENSMUSG00000078247.3	21454	Tcp1	t-complex protein 1%2C transcript variant 1
ENSMUST00000161890.1	ENSMUSG00000078247.3	224530	Acat3	acetyl-Coenzyme A acetyltransferase 3
ENSMUST00000161890.1	ENSMUSG00000078247.3	240023	Pnldc1	poly(A)-specific ribonuclease (PARN)-like domain containing 1%2C transcript variant X1
ENSMUST00000161890.1	ENSMUSG00000078247.3	67681	Mrpl18	mitochondrial ribosomal protein L18%2C transcript variant X1
ENSMUST00000161890.1	ENSMUSG00000078247.3	80978	Mrgprh	MAS-related GPR%2C member H
ENSMUST00000161890.1	ENSMUSG00000078247.3	XLOC_1411558	--	-//-
ENSMUST00000162826.1	ENSMUSG00000078247.3	110460	Acat2	acetyl-Coenzyme A acetyltransferase 2
ENSMUST00000162826.1	ENSMUSG00000078247.3	16004	Igf2r	insulin-like growth factor 2 receptor
ENSMUST00000162826.1	ENSMUSG00000078247.3	17171	Mas1	MAS1 oncogene%2C transcript variant X8
ENSMUST00000162826.1	ENSMUSG00000078247.3	20517	Slc22a1	solute carrier family 22 (organic cation transporter)%2C member 1
ENSMUST00000162826.1	ENSMUSG00000078247.3	21454	Tcp1	t-complex protein 1%2C transcript variant 1
ENSMUST00000162826.1	ENSMUSG00000078247.3	224530	Acat3	acetyl-Coenzyme A acetyltransferase 3
ENSMUST00000162826.1	ENSMUSG00000078247.3	240023	Pnldc1	poly(A)-specific ribonuclease (PARN)-like domain containing 1%2C transcript variant X1
ENSMUST00000162826.1	ENSMUSG00000078247.3	67681	Mrpl18	mitochondrial ribosomal protein L18%2C transcript variant X1
ENSMUST00000162826.1	ENSMUSG00000078247.3	80978	Mrgprh	MAS-related GPR%2C member H
ENSMUST00000162826.1	ENSMUSG00000078247.3	XLOC_1411558	--	-//-
ENSMUST00000126693.1	ENSMUSG00000079163.3	16369	Irs3	insulin receptor substrate 3%2C transcript variant X1
ENSMUST00000126693.1	ENSMUSG00000079163.3	18542	Pcolce	procollagen C-endopeptidase enhancer protein%2C transcript variant X1
ENSMUST00000126693.1	ENSMUSG00000079163.3	231798	Lrch4	leucine-rich repeats and calponin homology (CH) domain containing 4%2C transcript variant 1
ENSMUST00000126693.1	ENSMUSG00000079163.3	231801	Agfg2	ArfGAP with FG repeats 2%2C transcript variant 4
ENSMUST00000126693.1	ENSMUSG00000079163.3	231803	Mepce	methylphosphate capping enzyme
ENSMUST00000126693.1	ENSMUSG00000079163.3	243300	Nyap1	neuronal tyrosine-phosphorylated phosphoinositide 3-kinase adaptor 1%2C transcript variant X1
ENSMUST00000126693.1	ENSMUSG00000079163.3	381678	Zcwpw1	zinc finger%2C CW type with PWWP domain 1%2C transcript variant X1
ENSMUST00000126693.1	ENSMUSG00000079163.3	50765	Tfr2	transferrin receptor 2%2C transcript variant X2
ENSMUST00000126693.1	ENSMUSG00000079163.3	624083	Gm15753	predicted gene 15753
ENSMUST00000126693.1	ENSMUSG00000079163.3	68929	Mospd3	motile sperm domain containing 3%2C transcript variant X3
ENSMUST00000126693.1	ENSMUSG00000079163.3	69871	Ppp1r35	protein phosphatase 1%2C regulatory subunit 35%2C transcript variant X1
ENSMUST00000126693.1	ENSMUSG00000079163.3	71176	Fbxo24	F-box protein 24
ENSMUST00000126693.1	ENSMUSG00000079163.3	751865	Sap25	sin3 associated polypeptide
ENSMUST00000126693.1	ENSMUSG00000079163.3	78829	Tsc22d4	TSC22 domain family%2C member 4%2C transcript variant 1
ENSMUST00000126693.1	ENSMUSG00000079163.3	XLOC_2491836	--	sp|P62083|RS7_RAT 40S ribosomal protein S7 OS=Rattus norvegicus GN=Rps7 PE=1 SV=1//5.27455e-10
ENSMUST00000179924.3	ENSMUSG00000079179.5	19325	Rab10	RAB10%2C member RAS oncogene family
ENSMUST00000179924.3	ENSMUSG00000079179.5	XLOC_643101	--	-//-
ENSMUST00000155949.1	ENSMUSG00000079499.5	171171	Ntng2	netrin G2%2C transcript variant a
ENSMUST00000155949.1	ENSMUSG00000079499.5	269254	Setx	senataxin%2C transcript variant X2
ENSMUST00000155949.1	ENSMUSG00000079499.5	68975	Med27	mediator complex subunit 27%2C transcript variant 1
ENSMUST00000153239.3	ENSMUSG00000079671.4	17864	Mybl1	myeloblastosis oncogene-like 1%2C transcript variant X1
ENSMUST00000153239.3	ENSMUSG00000079671.4	59014	Rrs1	RRS1 ribosome biogenesis regulator homolog (S. cerevisiae)
ENSMUST00000153239.3	ENSMUSG00000079671.4	70675	Vcpip1	valosin containing protein (p97)/p47 complex interacting protein 1
ENSMUST00000153239.3	ENSMUSG00000079671.4	76187	Adhfe1	alcohol dehydrogenase%2C iron containing%2C 1%2C transcript variant X1
ENSMUST00000153239.3	ENSMUSG00000079671.4	76982	3110035E14Rik	RIKEN cDNA 3110035E14 gene
ENSMUST00000153239.3	ENSMUSG00000079671.4	XLOC_162147	--	-//-
ENSMUST00000188602.1	ENSMUSG00000084799.3	227195	Ino80d	INO80 complex subunit D%2C transcript variant 2
ENSMUST00000188602.1	ENSMUSG00000084799.3	227197	Ndufs1	NADH dehydrogenase (ubiquinone) Fe-S protein 1%2C transcript variant 4
ENSMUST00000188602.1	ENSMUSG00000084799.3	241070	Gpr1	G protein-coupled receptor 1%2C transcript variant X1
ENSMUST00000188602.1	ENSMUSG00000084799.3	55949	Eef1b2	eukaryotic translation elongation factor 1 beta 2
ENSMUST00000188602.1	ENSMUSG00000084799.3	73884	Zdbf2	zinc finger%2C DBF-type containing 2%2C transcript variant 3
ENSMUST00000127301.3	ENSMUSG00000084808.3	102639870	LOC102639870	heterogeneous nuclear ribonucleoprotein C-like%2C transcript variant X4
ENSMUST00000127301.3	ENSMUSG00000084808.3	20340	Glg1	golgi apparatus protein 1
ENSMUST00000127301.3	ENSMUSG00000084808.3	234733	Ddx19b	DEAD (Asp-Glu-Ala-Asp) box polypeptide 19b%2C transcript variant 1
ENSMUST00000127301.3	ENSMUSG00000084808.3	234734	Aars	alanyl-tRNA synthetase%2C transcript variant X1
ENSMUST00000127301.3	ENSMUSG00000084808.3	319518	Pdpr	pyruvate dehydrogenase phosphatase regulatory subunit%2C transcript variant X1
ENSMUST00000127301.3	ENSMUSG00000084808.3	353287	Clec18a	C-type lectin domain family 18%2C member A%2C transcript variant X1
ENSMUST00000127301.3	ENSMUSG00000084808.3	72544	Exosc6	exosome component 6
ENSMUST00000139331.1	ENSMUSG00000084865.1	237553	Trhde	TRH-degrading enzyme
ENSMUST00000149172.1	ENSMUSG00000084866.1	15975	Ifnar1	interferon (alpha and beta) receptor 1%2C transcript variant X1
ENSMUST00000149172.1	ENSMUSG00000084866.1	15976	Ifnar2	interferon (alpha and beta) receptor 2%2C transcript variant X1
ENSMUST00000149172.1	ENSMUSG00000084866.1	15980	Ifngr2	interferon gamma receptor 2
ENSMUST00000149172.1	ENSMUSG00000084866.1	16155	Il10rb	interleukin 10 receptor%2C beta
ENSMUST00000141242.1	ENSMUSG00000084891.1	269585	Zscan20	zinc finger and SCAN domains 20%2C transcript variant X7
ENSMUST00000141242.1	ENSMUSG00000084891.1	329942	Csmd2	CUB and Sushi multiple domains 2%2C transcript variant X1
ENSMUST00000141242.1	ENSMUSG00000084891.1	384059	Tlr12	toll-like receptor 12
ENSMUST00000141242.1	ENSMUSG00000084891.1	54383	Phc2	polyhomeotic-like 2 (Drosophila)%2C transcript variant X4
ENSMUST00000146928.1	ENSMUSG00000084923.1	18670	Abcb4	ATP-binding cassette%2C sub-family B (MDR/TAP)%2C member 4%2C transcript variant X2
ENSMUST00000146928.1	ENSMUSG00000084923.1	74114	Crot	carnitine O-octanoyltransferase%2C transcript variant X1
ENSMUST00000137738.1	ENSMUSG00000084969.1	268451	Rab11fip4	RAB11 family interacting protein 4 (class II)%2C transcript variant X1
ENSMUST00000155691.1	ENSMUSG00000085037.1	140577	Ankrd6	ankyrin repeat domain 6%2C transcript variant X2
ENSMUST00000155691.1	ENSMUSG00000085037.1	14408	Gabrr1	gamma-aminobutyric acid (GABA) C receptor%2C subunit rho 1%2C transcript variant X8
ENSMUST00000155691.1	ENSMUSG00000085037.1	14409	Gabrr2	gamma-aminobutyric acid (GABA) C receptor%2C subunit rho 2%2C transcript variant X1
ENSMUST00000155691.1	ENSMUSG00000085037.1	52187	Rragd	Ras-related GTP binding D
ENSMUST00000155691.1	ENSMUSG00000085037.1	56228	Ube2j1	ubiquitin-conjugating enzyme E2J 1%2C transcript variant X1
ENSMUST00000155691.1	ENSMUSG00000085037.1	XLOC_2318523	--	-//-
ENSMUST00000160947.1	ENSMUSG00000085054.2	12747	Clk1	CDC-like kinase 1%2C transcript variant 2
ENSMUST00000160947.1	ENSMUSG00000085054.2	18393	Orc2	origin recognition complex%2C subunit 2%2C transcript variant c
ENSMUST00000160947.1	ENSMUSG00000085054.2	213056	Fam126b	family with sequence similarity 126%2C member B
ENSMUST00000160947.1	ENSMUSG00000085054.2	65102	Nif3l1	Ngg1 interacting factor 3-like 1 (S. pombe)%2C transcript variant X1
ENSMUST00000160947.1	ENSMUSG00000085054.2	66495	Ndufb3	NADH dehydrogenase (ubiquinone) 1 beta subcomplex 3
ENSMUST00000160947.1	ENSMUSG00000085054.2	66882	Bzw1	basic leucine zipper and W2 domains 1
ENSMUST00000160947.1	ENSMUSG00000085054.2	70225	Ppil3	peptidylprolyl isomerase (cyclophilin)-like 3%2C transcript variant 1
ENSMUST00000160947.1	ENSMUSG00000085054.2	XLOC_065743	--	sp|Q60862|ORC2_MOUSE Origin recognition complex subunit 2 OS=Mus musculus GN=Orc2 PE=1 SV=1//2.95108e-08
ENSMUST00000136217.2	ENSMUSG00000085069.2	70673	Prdm16	PR domain containing 16%2C transcript variant X5
ENSMUST00000136217.2	ENSMUSG00000085069.2	73353	Actrt2	actin-related protein T2
ENSMUST00000140941.1	ENSMUSG00000085084.3	320840	Negr1	neuronal growth regulator 1%2C transcript variant 1
ENSMUST00000139288.1	ENSMUSG00000085087.1	241308	Ralgps1	Ral GEF with PH domain and SH3 binding motif 1%2C transcript variant X10
ENSMUST00000139288.1	ENSMUSG00000085087.1	26360	Angptl2	angiopoietin-like 2%2C transcript variant X1
ENSMUST00000139288.1	ENSMUSG00000085087.1	99326	Garnl3	GTPase activating RANGAP domain-like 3
ENSMUST00000134345.1	ENSMUSG00000085148.1	18816	Serpinf2	serine (or cysteine) peptidase inhibitor%2C clade F%2C member 2
ENSMUST00000134345.1	ENSMUSG00000085148.1	192159	Prpf8	pre-mRNA processing factor 8
ENSMUST00000134345.1	ENSMUSG00000085148.1	192652	Wdr81	WD repeat domain 81
ENSMUST00000134345.1	ENSMUSG00000085148.1	20317	Serpinf1	serine (or cysteine) peptidase inhibitor%2C clade F%2C member 1
ENSMUST00000134345.1	ENSMUSG00000085148.1	215113	Slc43a2	solute carrier family 43%2C member 2%2C transcript variant X8
ENSMUST00000134345.1	ENSMUSG00000085148.1	280408	Rilp	Rab interacting lysosomal protein
ENSMUST00000134345.1	ENSMUSG00000085148.1	319822	Smyd4	SET and MYND domain containing 4
ENSMUST00000134345.1	ENSMUSG00000085148.1	380712	Tlcd2	TLC domain containing 2%2C transcript variant X1
ENSMUST00000134345.1	ENSMUSG00000085148.1	380713	Scarf1	scavenger receptor class F%2C member 1%2C transcript variant X1
ENSMUST00000134345.1	ENSMUSG00000085148.1	XLOC_528670	--	-//-
ENSMUST00000149940.1	ENSMUSG00000085148.1	18816	Serpinf2	serine (or cysteine) peptidase inhibitor%2C clade F%2C member 2
ENSMUST00000149940.1	ENSMUSG00000085148.1	192159	Prpf8	pre-mRNA processing factor 8
ENSMUST00000149940.1	ENSMUSG00000085148.1	192652	Wdr81	WD repeat domain 81
ENSMUST00000149940.1	ENSMUSG00000085148.1	20317	Serpinf1	serine (or cysteine) peptidase inhibitor%2C clade F%2C member 1
ENSMUST00000149940.1	ENSMUSG00000085148.1	215113	Slc43a2	solute carrier family 43%2C member 2%2C transcript variant X8
ENSMUST00000149940.1	ENSMUSG00000085148.1	280408	Rilp	Rab interacting lysosomal protein
ENSMUST00000149940.1	ENSMUSG00000085148.1	319822	Smyd4	SET and MYND domain containing 4
ENSMUST00000149940.1	ENSMUSG00000085148.1	380712	Tlcd2	TLC domain containing 2%2C transcript variant X1
ENSMUST00000149940.1	ENSMUSG00000085148.1	380713	Scarf1	scavenger receptor class F%2C member 1%2C transcript variant X1
ENSMUST00000149940.1	ENSMUSG00000085148.1	XLOC_528670	--	-//-
ENSMUST00000124818.1	ENSMUSG00000085156.3	19291	Purb	purine rich element binding protein B
ENSMUST00000124818.1	ENSMUSG00000085156.3	192950	Nacad	NAC alpha domain containing%2C transcript variant X2
ENSMUST00000124818.1	ENSMUSG00000085156.3	21379	Tbrg4	transforming growth factor beta regulated gene 4%2C transcript variant X1
ENSMUST00000124818.1	ENSMUSG00000085156.3	216527	Ccm2	cerebral cavernous malformation 2%2C transcript variant 1
ENSMUST00000124818.1	ENSMUSG00000085156.3	246177	Myo1g	myosin IG%2C transcript variant X3
ENSMUST00000124818.1	ENSMUSG00000085156.3	77605	H2afv	H2A histone family%2C member V
ENSMUST00000124818.1	ENSMUSG00000085156.3	XLOC_558811	--	-//-
ENSMUST00000134527.1	ENSMUSG00000085156.3	19291	Purb	purine rich element binding protein B
ENSMUST00000134527.1	ENSMUSG00000085156.3	192950	Nacad	NAC alpha domain containing%2C transcript variant X2
ENSMUST00000134527.1	ENSMUSG00000085156.3	21379	Tbrg4	transforming growth factor beta regulated gene 4%2C transcript variant X1
ENSMUST00000134527.1	ENSMUSG00000085156.3	216527	Ccm2	cerebral cavernous malformation 2%2C transcript variant 1
ENSMUST00000134527.1	ENSMUSG00000085156.3	246177	Myo1g	myosin IG%2C transcript variant X3
ENSMUST00000134527.1	ENSMUSG00000085156.3	77605	H2afv	H2A histone family%2C member V
ENSMUST00000134527.1	ENSMUSG00000085156.3	XLOC_558811	--	-//-
ENSMUST00000147762.3	ENSMUSG00000085156.3	19291	Purb	purine rich element binding protein B
ENSMUST00000147762.3	ENSMUSG00000085156.3	192950	Nacad	NAC alpha domain containing%2C transcript variant X2
ENSMUST00000147762.3	ENSMUSG00000085156.3	21379	Tbrg4	transforming growth factor beta regulated gene 4%2C transcript variant X1
ENSMUST00000147762.3	ENSMUSG00000085156.3	216527	Ccm2	cerebral cavernous malformation 2%2C transcript variant 1
ENSMUST00000147762.3	ENSMUSG00000085156.3	246177	Myo1g	myosin IG%2C transcript variant X3
ENSMUST00000147762.3	ENSMUSG00000085156.3	77605	H2afv	H2A histone family%2C member V
ENSMUST00000147762.3	ENSMUSG00000085156.3	XLOC_558811	--	-//-
ENSMUST00000136051.1	ENSMUSG00000085175.3	12467	Cct6b	chaperonin containing Tcp1%2C subunit 6b (zeta)%2C transcript variant 1
ENSMUST00000136051.1	ENSMUSG00000085175.3	16882	Lig3	ligase III%2C DNA%2C ATP-dependent%2C transcript variant 1
ENSMUST00000136051.1	ENSMUSG00000085175.3	19364	Rad51d	RAD51 homolog D%2C transcript variant 3
ENSMUST00000136051.1	ENSMUSG00000085175.3	66983	Zfp830	zinc finger protein 830
ENSMUST00000136051.1	ENSMUSG00000085175.3	67338	Rffl	ring finger and FYVE like domain containing protein%2C transcript variant 1
ENSMUST00000140307.2	ENSMUSG00000085184.5	21346	Tagln2	transgelin 2
ENSMUST00000140307.2	ENSMUSG00000085184.5	240916	Vsig8	V-set and immunoglobulin domain containing 8%2C transcript variant 1
ENSMUST00000140307.2	ENSMUSG00000085184.5	677296	Fcrl6	Fc receptor-like 6
ENSMUST00000140307.2	ENSMUSG00000085184.5	68440	Dusp23	dual specificity phosphatase 23
ENSMUST00000140307.2	ENSMUSG00000085184.5	71870	Cfap45	cilia and flagella associated protein 45
ENSMUST00000140307.2	ENSMUSG00000085184.5	74748	Slamf8	SLAM family member 8
ENSMUST00000140307.2	ENSMUSG00000085184.5	93842	Igsf9	immunoglobulin superfamily%2C member 9%2C transcript variant X1
ENSMUST00000140307.2	ENSMUSG00000085184.5	98365	Slamf9	SLAM family member 9%2C transcript variant X1
ENSMUST00000151229.1	ENSMUSG00000085201.1	14536	Nr6a1	nuclear receptor subfamily 6%2C group A%2C member 1%2C transcript variant X1
ENSMUST00000151229.1	ENSMUSG00000085201.1	241327	Olfml2a	olfactomedin-like 2A
ENSMUST00000128960.1	ENSMUSG00000085208.3	237911	Brip1	BRCA1 interacting protein C-terminal helicase 1%2C transcript variant X1
ENSMUST00000128960.1	ENSMUSG00000085208.3	327987	Med13	mediator complex subunit 13
ENSMUST00000128960.1	ENSMUSG00000085208.3	70422	Ints2	integrator complex subunit 2%2C transcript variant X11
ENSMUST00000124298.1	ENSMUSG00000085227.1	102640920	Gm36869	predicted gene%2C 36869%2C transcript variant X5
ENSMUST00000124298.1	ENSMUSG00000085227.1	11781	Ap4m1	adaptor-related protein complex AP-4%2C mu 1
ENSMUST00000124298.1	ENSMUSG00000085227.1	17220	Mcm7	minichromosome maintenance deficient 7 (S. cerevisiae)
ENSMUST00000124298.1	ENSMUSG00000085227.1	21343	Taf6	TAF6 RNA polymerase II%2C TATA box binding protein (TBP)-associated factor
ENSMUST00000124298.1	ENSMUSG00000085227.1	231807	BC037034	cDNA sequence BC037034
ENSMUST00000124298.1	ENSMUSG00000085227.1	330216	Mblac1	metallo-beta-lactamase domain containing 1
ENSMUST00000124298.1	ENSMUSG00000085227.1	330217	Gal3st4	galactose-3-O-sulfotransferase 4%2C transcript variant X1
ENSMUST00000124298.1	ENSMUSG00000085227.1	381680	Nxpe5	neurexophilin and PC-esterase domain family%2C member 5%2C transcript variant X1
ENSMUST00000124298.1	ENSMUSG00000085227.1	50878	Stag3	stromal antigen 3%2C transcript variant X2
ENSMUST00000124298.1	ENSMUSG00000085227.1	66096	Lamtor4	late endosomal/lysosomal adaptor%2C MAPK and MTOR activator 4
ENSMUST00000124298.1	ENSMUSG00000085227.1	66455	Cnpy4	canopy 4 homolog (zebrafish)
ENSMUST00000124298.1	ENSMUSG00000085227.1	71951	Gpc2	glypican 2 (cerebroglycan)%2C transcript variant X2
ENSMUST00000124298.1	ENSMUSG00000085227.1	XLOC_2492236	--	sp|Q96RP7|G3ST4_HUMAN Galactose-3-O-sulfotransferase 4 OS=Homo sapiens GN=GAL3ST4 PE=1 SV=1//2.52885e-99
ENSMUST00000152943.3	ENSMUSG00000085241.3	100088	Rcc1	regulator of chromosome condensation 1%2C transcript variant 2
ENSMUST00000152943.3	ENSMUSG00000085241.3	100169	Phactr4	phosphatase and actin regulator 4%2C transcript variant X1
ENSMUST00000152943.3	ENSMUSG00000085241.3	242681	Rab42	RAB42%2C member RAS oncogene family%2C transcript variant X2
ENSMUST00000152943.3	ENSMUSG00000085241.3	56809	Gmeb1	glucocorticoid modulatory element binding protein 1%2C transcript variant X4
ENSMUST00000152943.3	ENSMUSG00000085241.3	66464	Taf12	TAF12 RNA polymerase II%2C TATA box binding protein (TBP)-associated factor%2C transcript variant X2
ENSMUST00000152943.3	ENSMUSG00000085241.3	71787	Trnau1ap	tRNA selenocysteine 1 associated protein 1%2C transcript variant X4
ENSMUST00000152943.3	ENSMUSG00000085241.3	XLOC_2283131	--	-//-
ENSMUST00000152943.3	ENSMUSG00000085241.3	XLOC_2382256	--	-//-
ENSMUST00000140736.1	ENSMUSG00000085255.1	11421	Ace	angiotensin I converting enzyme (peptidyl-dipeptidase A) 1%2C transcript variant 3
ENSMUST00000140736.1	ENSMUSG00000085255.1	192775	Kcnh6	potassium voltage-gated channel%2C subfamily H (eag-related)%2C member 6%2C transcript variant X8
ENSMUST00000140736.1	ENSMUSG00000085255.1	217246	Ace3	angiotensin I converting enzyme (peptidyl-dipeptidase A) 3%2C transcript variant X2
ENSMUST00000140736.1	ENSMUSG00000085255.1	26406	Map3k3	mitogen-activated protein kinase kinase kinase 3
ENSMUST00000140736.1	ENSMUSG00000085255.1	67803	Limd2	LIM domain containing 2
ENSMUST00000140736.1	ENSMUSG00000085255.1	70207	Taco1	translational activator of mitochondrially encoded cytochrome c oxidase I%2C transcript variant X1
ENSMUST00000140736.1	ENSMUSG00000085255.1	71833	Dcaf7	DDB1 and CUL4 associated factor 7
ENSMUST00000140736.1	ENSMUSG00000085255.1	72149	Strada	STE20-related kinase adaptor alpha%2C transcript variant 3
ENSMUST00000146334.1	ENSMUSG00000085260.3	103850	Nt5m	5'%2C3'-nucleotidase%2C mitochondrial%2C transcript variant X2
ENSMUST00000146334.1	ENSMUSG00000085260.3	18618	Pemt	phosphatidylethanolamine N-methyltransferase%2C transcript variant X1
ENSMUST00000146334.1	ENSMUSG00000085260.3	192191	Med9	mediator complex subunit 9
ENSMUST00000146334.1	ENSMUSG00000085260.3	19416	Rasd1	RAS%2C dexamethasone-induced 1
ENSMUST00000145794.2	ENSMUSG00000085282.4	278279	Tmtc2	transmembrane and tetratricopeptide repeat containing 2
ENSMUST00000145794.2	ENSMUSG00000085282.4	XLOC_368966	--	-//-
ENSMUST00000124210.3	ENSMUSG00000085315.3	12298	Cacnb4	calcium channel%2C voltage-dependent%2C beta 4 subunit%2C transcript variant 1
ENSMUST00000124210.3	ENSMUSG00000085315.3	17996	Neb	nebulin%2C transcript variant X3
ENSMUST00000124210.3	ENSMUSG00000085315.3	75423	Arl5a	ADP-ribosylation factor-like 5A%2C transcript variant X1
ENSMUST00000156260.1	ENSMUSG00000085327.1	102115	Dohh	deoxyhypusine hydroxylase/monooxygenase
ENSMUST00000156260.1	ENSMUSG00000085327.1	103425	Ncln	nicalin homolog (zebrafish)
ENSMUST00000156260.1	ENSMUSG00000085327.1	13611	S1pr4	sphingosine-1-phosphate receptor 4
ENSMUST00000156260.1	ENSMUSG00000085327.1	14676	Gna15	guanine nucleotide binding protein%2C alpha 15%2C transcript variant X2
ENSMUST00000156260.1	ENSMUSG00000085327.1	15353	Hmg20b	high mobility group 20B%2C transcript variant X1
ENSMUST00000156260.1	ENSMUSG00000085327.1	18029	Nfic	nuclear factor I/C%2C transcript variant X1
ENSMUST00000156260.1	ENSMUSG00000085327.1	18717	Pip5k1c	phosphatidylinositol-4-phosphate 5-kinase%2C type 1 gamma%2C transcript variant X3
ENSMUST00000156260.1	ENSMUSG00000085327.1	209047	Gipc3	GIPC PDZ domain containing family%2C member 3%2C transcript variant X1
ENSMUST00000156260.1	ENSMUSG00000085327.1	21390	Tbxa2r	thromboxane A2 receptor%2C transcript variant X1
ENSMUST00000156260.1	ENSMUSG00000085327.1	319586	Celf5	CUGBP%2C Elav-like family member 5%2C transcript variant X5
ENSMUST00000156260.1	ENSMUSG00000085327.1	432479	4930404N11Rik	RIKEN cDNA 4930404N11 gene
ENSMUST00000156260.1	ENSMUSG00000085327.1	56371	Fzr1	fizzy/cell division cycle 20 related 1 (Drosophila)
ENSMUST00000156260.1	ENSMUSG00000085327.1	70312	Cactin	cactin%2C spliceosome C complex subunit
ENSMUST00000156260.1	ENSMUSG00000085327.1	72273	Smim24	small integral membrane protein 24
ENSMUST00000156260.1	ENSMUSG00000085327.1	73822	Mfsd12	major facilitator superfamily domain containing 12%2C transcript variant X1
ENSMUST00000156260.1	ENSMUSG00000085327.1	XLOC_351886	--	-//-
ENSMUST00000156615.1	ENSMUSG00000085329.1	23872	Ets2	E26 avian leukemia oncogene 2%2C 3' domain
ENSMUST00000154673.1	ENSMUSG00000085355.2	232560	Caprin2	caprin family member 2%2C transcript variant X3
ENSMUST00000154673.1	ENSMUSG00000085355.2	320560	Dennd5b	DENN/MADD domain containing 5B
ENSMUST00000154673.1	ENSMUSG00000085355.2	56306	Fam60a	family with sequence similarity 60%2C member A%2C transcript variant X2
ENSMUST00000154673.1	ENSMUSG00000085355.2	XLOC_2796211	--	sp|P62275|RS29_RAT 40S ribosomal protein S29 OS=Rattus norvegicus GN=Rps29 PE=1 SV=2//4.8238e-28
ENSMUST00000131221.1	ENSMUSG00000085379.1	105246871	LOC105246871	tetra-peptide repeat homeobox protein 1-like%2C transcript variant X17
ENSMUST00000131221.1	ENSMUSG00000085379.1	108660	Rnf187	ring finger protein 187
ENSMUST00000131221.1	ENSMUSG00000085379.1	192194	Btnl10	butyrophilin-like 10%2C transcript variant X2
ENSMUST00000131221.1	ENSMUSG00000085379.1	22698	Zfp39	zinc finger protein 39
ENSMUST00000131221.1	ENSMUSG00000085379.1	319162	Hist3h2a	histone cluster 3%2C H2a
ENSMUST00000131221.1	ENSMUSG00000085379.1	380698	Obscn	obscurin%2C cytoskeletal calmodulin and titin-interacting RhoGEF%2C transcript variant 1
ENSMUST00000131221.1	ENSMUSG00000085379.1	382522	Hist3h2bb-ps	histone cluster 3%2C H2bb%2C pseudogene
ENSMUST00000131221.1	ENSMUSG00000085379.1	56631	Trim17	tripartite motif-containing 17%2C transcript variant X3
ENSMUST00000131221.1	ENSMUSG00000085379.1	69944	2810021J22Rik	RIKEN cDNA 2810021J22 gene
ENSMUST00000131221.1	ENSMUSG00000085379.1	78303	Hist3h2ba	histone cluster 3%2C H2ba
ENSMUST00000131221.1	ENSMUSG00000085379.1	94091	Trim11	tripartite motif-containing 11%2C transcript variant X2
ENSMUST00000133449.3	ENSMUSG00000085385.3	16803	Lbp	lipopolysaccharide binding protein
ENSMUST00000133449.3	ENSMUSG00000085385.3	228850	Ralgapb	Ral GTPase activating protein%2C beta subunit (non-catalytic)%2C transcript variant X9
ENSMUST00000133449.3	ENSMUSG00000085385.3	319317	Snhg11	small nucleolar RNA host gene 11
ENSMUST00000133449.3	ENSMUSG00000085385.3	329547	Bpi	bactericidal permeablility increasing protein%2C transcript variant X1
ENSMUST00000133449.3	ENSMUSG00000085385.3	XLOC_1955728	--	-//-
ENSMUST00000138592.1	ENSMUSG00000085385.3	16803	Lbp	lipopolysaccharide binding protein
ENSMUST00000138592.1	ENSMUSG00000085385.3	228850	Ralgapb	Ral GTPase activating protein%2C beta subunit (non-catalytic)%2C transcript variant X9
ENSMUST00000138592.1	ENSMUSG00000085385.3	319317	Snhg11	small nucleolar RNA host gene 11
ENSMUST00000138592.1	ENSMUSG00000085385.3	329547	Bpi	bactericidal permeablility increasing protein%2C transcript variant X1
ENSMUST00000138592.1	ENSMUSG00000085385.3	XLOC_1955728	--	-//-
ENSMUST00000149667.3	ENSMUSG00000085385.3	16803	Lbp	lipopolysaccharide binding protein
ENSMUST00000149667.3	ENSMUSG00000085385.3	228850	Ralgapb	Ral GTPase activating protein%2C beta subunit (non-catalytic)%2C transcript variant X9
ENSMUST00000149667.3	ENSMUSG00000085385.3	319317	Snhg11	small nucleolar RNA host gene 11
ENSMUST00000149667.3	ENSMUSG00000085385.3	329547	Bpi	bactericidal permeablility increasing protein%2C transcript variant X1
ENSMUST00000149667.3	ENSMUSG00000085385.3	XLOC_1955728	--	-//-
ENSMUST00000151331.1	ENSMUSG00000085385.3	16803	Lbp	lipopolysaccharide binding protein
ENSMUST00000151331.1	ENSMUSG00000085385.3	228850	Ralgapb	Ral GTPase activating protein%2C beta subunit (non-catalytic)%2C transcript variant X9
ENSMUST00000151331.1	ENSMUSG00000085385.3	319317	Snhg11	small nucleolar RNA host gene 11
ENSMUST00000151331.1	ENSMUSG00000085385.3	329547	Bpi	bactericidal permeablility increasing protein%2C transcript variant X1
ENSMUST00000151331.1	ENSMUSG00000085385.3	XLOC_1955728	--	-//-
ENSMUST00000142429.1	ENSMUSG00000085395.1	13836	Epha2	Eph receptor A2
ENSMUST00000142429.1	ENSMUSG00000085395.1	213499	Fbxo42	F-box protein 42%2C transcript variant X1
ENSMUST00000142429.1	ENSMUSG00000085395.1	213649	Arhgef19	Rho guanine nucleotide exchange factor (GEF) 19%2C transcript variant X3
ENSMUST00000142429.1	ENSMUSG00000085395.1	277743	Fam131c	family with sequence similarity 131%2C member C
ENSMUST00000142429.1	ENSMUSG00000085395.1	76166	Rsg1	REM2 and RAB-like small GTPase 1%2C transcript variant X1
ENSMUST00000129364.1	ENSMUSG00000085436.1	105244413	LOC105244413	serine/arginine repetitive matrix protein 2-like
ENSMUST00000129364.1	ENSMUSG00000085436.1	170789	Acot8	acyl-CoA thioesterase 8%2C transcript variant X5
ENSMUST00000129364.1	ENSMUSG00000085436.1	17395	Mmp9	matrix metallopeptidase 9%2C transcript variant X1
ENSMUST00000129364.1	ENSMUSG00000085436.1	18830	Pltp	phospholipid transfer protein
ENSMUST00000129364.1	ENSMUSG00000085436.1	19025	Ctsa	cathepsin A%2C transcript variant 2
ENSMUST00000129364.1	ENSMUSG00000085436.1	228866	Pcif1	PDX1 C-terminal inhibiting factor 1
ENSMUST00000129364.1	ENSMUSG00000085436.1	228869	Ncoa5	nuclear receptor coactivator 5%2C transcript variant X2
ENSMUST00000129364.1	ENSMUSG00000085436.1	329559	Zfp335	zinc finger protein 335%2C transcript variant X2
ENSMUST00000129364.1	ENSMUSG00000085436.1	415115	Neurl2	neuralized-like 2 (Drosophila)
ENSMUST00000129364.1	ENSMUSG00000085436.1	57138	Slc12a5	solute carrier family 12%2C member 5%2C transcript variant X1
ENSMUST00000129364.1	ENSMUSG00000085436.1	67538	Zswim3	zinc finger SWIM-type containing 3
ENSMUST00000129364.1	ENSMUSG00000085436.1	71971	Zswim1	zinc finger SWIM-type containing 1
ENSMUST00000129364.1	ENSMUSG00000085436.1	75642	Spata25	spermatogenesis associated 25
ENSMUST00000147425.1	ENSMUSG00000085438.1	108907	Nusap1	nucleolar and spindle associated protein 1%2C transcript variant 1
ENSMUST00000147425.1	ENSMUSG00000085438.1	241624	Exd1	exonuclease 3'-5' domain containing 1%2C transcript variant X2
ENSMUST00000147425.1	ENSMUSG00000085438.1	56398	Chp1	calcineurin-like EF hand protein 1
ENSMUST00000147425.1	ENSMUSG00000085438.1	625328	H3f3c	H3 histone%2C family 3C%2C transcript variant X2
ENSMUST00000147425.1	ENSMUSG00000085438.1	69702	Ndufaf1	NADH dehydrogenase (ubiquinone) 1 alpha subcomplex%2C assembly factor 1%2C transcript variant X2
ENSMUST00000147425.1	ENSMUSG00000085438.1	70645	Oip5	Opa interacting protein 5
ENSMUST00000147425.1	ENSMUSG00000085438.1	76246	Rtf1	Rtf1%2C Paf1/RNA polymerase II complex component%2C homolog (S. cerevisiae)
ENSMUST00000147425.1	ENSMUSG00000085438.1	XLOC_1808897	--	-//-
ENSMUST00000153581.1	ENSMUSG00000085438.1	108907	Nusap1	nucleolar and spindle associated protein 1%2C transcript variant 1
ENSMUST00000153581.1	ENSMUSG00000085438.1	241624	Exd1	exonuclease 3'-5' domain containing 1%2C transcript variant X2
ENSMUST00000153581.1	ENSMUSG00000085438.1	56398	Chp1	calcineurin-like EF hand protein 1
ENSMUST00000153581.1	ENSMUSG00000085438.1	625328	H3f3c	H3 histone%2C family 3C%2C transcript variant X2
ENSMUST00000153581.1	ENSMUSG00000085438.1	69702	Ndufaf1	NADH dehydrogenase (ubiquinone) 1 alpha subcomplex%2C assembly factor 1%2C transcript variant X2
ENSMUST00000153581.1	ENSMUSG00000085438.1	70645	Oip5	Opa interacting protein 5
ENSMUST00000153581.1	ENSMUSG00000085438.1	76246	Rtf1	Rtf1%2C Paf1/RNA polymerase II complex component%2C homolog (S. cerevisiae)
ENSMUST00000153581.1	ENSMUSG00000085438.1	XLOC_1808897	--	-//-
ENSMUST00000143828.1	ENSMUSG00000085492.3	320159	Fam179a	family with sequence similarity 179%2C member A%2C transcript variant X12
ENSMUST00000143828.1	ENSMUSG00000085492.3	67052	Ndc80	NDC80 homolog%2C kinetochore complex component (S. cerevisiae)
ENSMUST00000143828.1	ENSMUSG00000085492.3	70891	Spdya	speedy homolog A (Xenopus laevis)%2C transcript variant X1
ENSMUST00000143828.1	ENSMUSG00000085492.3	72515	Wdr43	WD repeat domain 43%2C transcript variant X1
ENSMUST00000143828.1	ENSMUSG00000085492.3	74355	Smchd1	SMC hinge domain containing 1
ENSMUST00000143828.1	ENSMUSG00000085492.3	XLOC_1504699	--	sp|Q9BVS5|TR61B_HUMAN tRNA (adenine(58)-N(1))-methyltransferase, mitochondrial OS=Homo sapiens GN=TRMT61B PE=1 SV=2//1.12945e-07
ENSMUST00000155883.1	ENSMUSG00000085531.1	14667	Gm2a	GM2 ganglioside activator protein
ENSMUST00000155883.1	ENSMUSG00000085531.1	215332	Slc36a3	solute carrier family 36 (proton/amino acid symporter)%2C member 3%2C transcript variant X2
ENSMUST00000155883.1	ENSMUSG00000085531.1	215335	Slc36a1	solute carrier family 36 (proton/amino acid symporter)%2C member 1%2C transcript variant X1
ENSMUST00000155883.1	ENSMUSG00000085531.1	246049	Slc36a2	solute carrier family 36 (proton/amino acid symporter)%2C member 2
ENSMUST00000155883.1	ENSMUSG00000085531.1	52570	Ccdc69	coiled-coil domain containing 69%2C transcript variant X1
ENSMUST00000130205.1	ENSMUSG00000085551.1	103850	Nt5m	5'%2C3'-nucleotidase%2C mitochondrial%2C transcript variant X2
ENSMUST00000130205.1	ENSMUSG00000085551.1	18618	Pemt	phosphatidylethanolamine N-methyltransferase%2C transcript variant X1
ENSMUST00000130205.1	ENSMUSG00000085551.1	192191	Med9	mediator complex subunit 9
ENSMUST00000130205.1	ENSMUSG00000085551.1	19416	Rasd1	RAS%2C dexamethasone-induced 1
ENSMUST00000130205.1	ENSMUSG00000085551.1	26572	Cops3	COP9 (constitutive photomorphogenic) homolog%2C subunit 3 (Arabidopsis thaliana)%2C transcript variant X2
ENSMUST00000146481.3	ENSMUSG00000085558.3	242316	Gdf6	growth differentiation factor 6
ENSMUST00000125147.1	ENSMUSG00000085582.3	399568	BC052040	cDNA sequence BC052040%2C transcript variant X1
ENSMUST00000154194.1	ENSMUSG00000085614.1	329795	Tmem67	transmembrane protein 67%2C transcript variant X1
ENSMUST00000154194.1	ENSMUSG00000085614.1	381511	Pdp1	pyruvate dehyrogenase phosphatase catalytic subunit 1%2C transcript variant 4
ENSMUST00000154194.1	ENSMUSG00000085614.1	77604	Rbm12b2	RNA binding motif protein 12 B2
ENSMUST00000131416.2	ENSMUSG00000085615.2	223262	Timm8a2	translocase of inner mitochondrial membrane 8A2%2C transcript variant X1
ENSMUST00000131416.2	ENSMUSG00000085615.2	68059	Tm9sf2	transmembrane 9 superfamily member 2
ENSMUST00000131416.2	ENSMUSG00000085615.2	68889	Ubac2	ubiquitin associated domain containing 2%2C transcript variant X1
ENSMUST00000131416.2	ENSMUSG00000085615.2	69634	Clybl	citrate lyase beta like%2C transcript variant X2
ENSMUST00000131416.2	ENSMUSG00000085615.2	XLOC_1126143	--	-//-
ENSMUST00000136690.2	ENSMUSG00000085622.4	19167	Psma3	proteasome (prosome%2C macropain) subunit%2C alpha type 3
ENSMUST00000136690.2	ENSMUSG00000085622.4	238247	Arid4a	AT rich interactive domain 4A (RBP1-like)
ENSMUST00000136690.2	ENSMUSG00000085622.4	319710	Frmd6	FERM domain containing 6%2C transcript variant X2
ENSMUST00000136690.2	ENSMUSG00000085622.4	56444	Actr10	ARP10 actin-related protein 10
ENSMUST00000136690.2	ENSMUSG00000085622.4	75266	Tomm20l	translocase of outer mitochondrial membrane 20 homolog (yeast)-like
ENSMUST00000136690.2	ENSMUSG00000085622.4	XLOC_689584	--	-//-
ENSMUST00000136690.2	ENSMUSG00000085622.4	XLOC_768548	--	sp|Q9BXR3|POK2_HUMAN HERV-K_7p22.1 provirus ancestral Pol protein OS=Homo sapiens GN=ERVK6 PE=2 SV=2//1.43254e-18
ENSMUST00000136454.1	ENSMUSG00000085628.2	237898	Usp32	ubiquitin specific peptidase 32%2C transcript variant X1
ENSMUST00000136454.1	ENSMUSG00000085628.2	53892	Ppm1d	protein phosphatase 1D magnesium-dependent%2C delta isoform
ENSMUST00000136454.1	ENSMUSG00000085628.2	66884	Appbp2	amyloid beta precursor protein (cytoplasmic tail) binding protein 2
ENSMUST00000136454.1	ENSMUSG00000085628.2	73634	1700125H20Rik	RIKEN cDNA 1700125H20 gene%2C transcript variant X6
ENSMUST00000136454.1	ENSMUSG00000085628.2	XLOC_534554	--	-//-
ENSMUST00000150698.1	ENSMUSG00000085645.1	103889	Hoxb2	homeobox B2
ENSMUST00000150698.1	ENSMUSG00000085645.1	15407	Hoxb1	homeobox B1%2C transcript variant X1
ENSMUST00000150698.1	ENSMUSG00000085645.1	15408	Hoxb13	homeobox B13
ENSMUST00000150698.1	ENSMUSG00000085645.1	15410	Hoxb3	homeobox B3%2C transcript variant X9
ENSMUST00000150698.1	ENSMUSG00000085645.1	15412	Hoxb4	homeobox B4
ENSMUST00000150698.1	ENSMUSG00000085645.1	15413	Hoxb5	homeobox B5
ENSMUST00000150698.1	ENSMUSG00000085645.1	15414	Hoxb6	homeobox B6%2C transcript variant X1
ENSMUST00000150698.1	ENSMUSG00000085645.1	15415	Hoxb7	homeobox B7
ENSMUST00000150698.1	ENSMUSG00000085645.1	15416	Hoxb8	homeobox B8
ENSMUST00000150698.1	ENSMUSG00000085645.1	15417	Hoxb9	homeobox B9%2C transcript variant X4
ENSMUST00000150698.1	ENSMUSG00000085645.1	75395	Hoxb5os	homeobox B5 and homeobox B6%2C opposite strand%2C transcript variant X1
ENSMUST00000128996.1	ENSMUSG00000085665.1	12464	Cct4	chaperonin containing Tcp1%2C subunit 4 (delta)
ENSMUST00000128996.1	ENSMUSG00000085665.1	17846	Commd1	COMM domain containing 1
ENSMUST00000128996.1	ENSMUSG00000085665.1	22183	Zrsr1	zinc finger (CCCH type)%2C RNA binding motif and serine/arginine rich 1
ENSMUST00000128996.1	ENSMUSG00000085665.1	73873	Fam161a	family with sequence similarity 161%2C member A%2C transcript variant X14
ENSMUST00000150145.1	ENSMUSG00000085704.1	12561	Cdh4	cadherin 4
ENSMUST00000150145.1	ENSMUSG00000085704.1	228980	Taf4a	TAF4A RNA polymerase II%2C TATA box binding protein (TBP)-associated factor
ENSMUST00000150145.1	ENSMUSG00000085704.1	241846	Lsm14b	LSM14 homolog B (SCD6%2C S. cerevisiae)%2C transcript variant X3
ENSMUST00000150145.1	ENSMUSG00000085704.1	26444	Psma7	proteasome (prosome%2C macropain) subunit%2C alpha type 7%2C transcript variant X1
ENSMUST00000150145.1	ENSMUSG00000085704.1	269397	Ss18l1	synovial sarcoma translocation gene on chromosome 18-like 1
ENSMUST00000150145.1	ENSMUSG00000085704.1	52856	Mtg2	mitochondrial ribosome associated GTPase 2%2C transcript variant 1
ENSMUST00000150889.1	ENSMUSG00000085705.1	17356	Mllt4	myeloid/lymphoid or mixed-lineage leukemia (trithorax homolog%2C Drosophila)%3B translocated to%2C 4
ENSMUST00000150889.1	ENSMUSG00000085705.1	21646	Tcte2	t-complex-associated testis expressed 2
ENSMUST00000153616.4	ENSMUSG00000085741.4	228836	Dlgap4	discs%2C large homolog-associated protein 4 (Drosophila)%2C transcript variant X4
ENSMUST00000153616.4	ENSMUSG00000085741.4	228839	Tgif2	TGFB-induced factor homeobox 2%2C transcript variant X2
ENSMUST00000153616.4	ENSMUSG00000085741.4	29812	Ndrg3	N-myc downstream regulated gene 3%2C transcript variant 2
ENSMUST00000153616.4	ENSMUSG00000085741.4	67388	1110008F13Rik	RIKEN cDNA 1110008F13 gene
ENSMUST00000153616.4	ENSMUSG00000085741.4	77799	Sla2	Src-like-adaptor 2
ENSMUST00000153616.4	ENSMUSG00000085741.4	98932	Myl9	myosin%2C light polypeptide 9%2C regulatory%2C transcript variant X1
ENSMUST00000153616.4	ENSMUSG00000085741.4	XLOC_1954790	--	-//-
ENSMUST00000137607.1	ENSMUSG00000085749.1	381544	Gm1661	predicted gene 1661%2C transcript variant X3
ENSMUST00000137607.1	ENSMUSG00000085749.1	66743	Rnf220	ring finger protein 220%2C transcript variant X1
ENSMUST00000137607.1	ENSMUSG00000085749.1	68777	Tmem53	transmembrane protein 53%2C transcript variant 1
ENSMUST00000139618.1	ENSMUSG00000085749.1	381544	Gm1661	predicted gene 1661%2C transcript variant X3
ENSMUST00000139618.1	ENSMUSG00000085749.1	66743	Rnf220	ring finger protein 220%2C transcript variant X1
ENSMUST00000139618.1	ENSMUSG00000085749.1	68777	Tmem53	transmembrane protein 53%2C transcript variant 1
ENSMUST00000126231.1	ENSMUSG00000085761.1	214359	Tmem51	transmembrane protein 51%2C transcript variant X1
ENSMUST00000126231.1	ENSMUSG00000085761.1	329977	Fhad1	forkhead-associated (FHA) phosphopeptide binding domain 1%2C transcript variant X4
ENSMUST00000126231.1	ENSMUSG00000085761.1	71529	Kazn	kazrin%2C periplakin interacting protein%2C transcript variant 1
ENSMUST00000141473.1	ENSMUSG00000085763.1	14211	Smc2	structural maintenance of chromosomes 2%2C transcript variant 1
ENSMUST00000125518.1	ENSMUSG00000085767.1	18128	Notch1	notch 1
ENSMUST00000125518.1	ENSMUSG00000085767.1	227644	Snapc4	small nuclear RNA activating complex%2C polypeptide 4%2C transcript variant X4
ENSMUST00000125518.1	ENSMUSG00000085767.1	227648	Sec16a	SEC16 homolog A (S. cerevisiae)%2C transcript variant X5
ENSMUST00000125518.1	ENSMUSG00000085767.1	329366	4932418E24Rik	RIKEN cDNA 4932418E24 gene%2C transcript variant X6
ENSMUST00000125518.1	ENSMUSG00000085767.1	332579	Card9	caspase recruitment domain family%2C member 9%2C transcript variant X1
ENSMUST00000125518.1	ENSMUSG00000085767.1	52838	Dnlz	DNL-type zinc finger%2C transcript variant 2
ENSMUST00000125518.1	ENSMUSG00000085767.1	64436	Inpp5e	inositol polyphosphate-5-phosphatase E%2C transcript variant 1
ENSMUST00000125518.1	ENSMUSG00000085767.1	66865	Pmpca	peptidase (mitochondrial processing) alpha
ENSMUST00000125518.1	ENSMUSG00000085767.1	67839	Gpsm1	G-protein signalling modulator 1 (AGS3-like%2C C. elegans)%2C transcript variant X1
ENSMUST00000125518.1	ENSMUSG00000085767.1	68112	Sdccag3	serologically defined colon cancer antigen 3%2C transcript variant X3
ENSMUST00000147260.3	ENSMUSG00000085776.4	13063	Cycs	cytochrome c%2C somatic
ENSMUST00000147260.3	ENSMUSG00000085776.4	60531	Npvf	neuropeptide VF precursor
ENSMUST00000147260.3	ENSMUSG00000085776.4	70821	4921507P07Rik	RIKEN cDNA 4921507P07 gene%2C transcript variant X1
ENSMUST00000150782.1	ENSMUSG00000085779.1	103406	Zfr2	zinc finger RNA binding protein 2
ENSMUST00000150782.1	ENSMUSG00000085779.1	13144	Dapk3	death-associated protein kinase 3%2C transcript variant X1
ENSMUST00000150782.1	ENSMUSG00000085779.1	13629	Eef2	eukaryotic translation elongation factor 2
ENSMUST00000150782.1	ENSMUSG00000085779.1	16467	Atcay	ataxia%2C cerebellar%2C Cayman type homolog (human)
ENSMUST00000150782.1	ENSMUSG00000085779.1	16969	Zbtb7a	zinc finger and BTB domain containing 7a%2C transcript variant X1
ENSMUST00000150782.1	ENSMUSG00000085779.1	17179	Matk	megakaryocyte-associated tyrosine kinase%2C transcript variant X3
ENSMUST00000150782.1	ENSMUSG00000085779.1	18717	Pip5k1c	phosphatidylinositol-4-phosphate 5-kinase%2C type 1 gamma%2C transcript variant X3
ENSMUST00000150782.1	ENSMUSG00000085779.1	208677	Creb3l3	cAMP responsive element binding protein 3-like 3%2C transcript variant X1
ENSMUST00000150782.1	ENSMUSG00000085779.1	26396	Map2k2	mitogen-activated protein kinase kinase 2%2C transcript variant X3
ENSMUST00000150782.1	ENSMUSG00000085779.1	27375	Tjp3	tight junction protein 3%2C transcript variant 2
ENSMUST00000150782.1	ENSMUSG00000085779.1	57267	Apba3	amyloid beta (A4) precursor protein-binding%2C family A%2C member 3%2C transcript variant X1
ENSMUST00000150782.1	ENSMUSG00000085779.1	59004	Pias4	protein inhibitor of activated STAT 4
ENSMUST00000150782.1	ENSMUSG00000085779.1	66047	Mrpl54	mitochondrial ribosomal protein L54
ENSMUST00000150782.1	ENSMUSG00000085779.1	69564	Nmrk2	nicotinamide riboside kinase 2
ENSMUST00000141700.1	ENSMUSG00000085786.1	232406	BC035044	cDNA sequence BC035044%2C transcript variant 1
ENSMUST00000141700.1	ENSMUSG00000085786.1	232408	Klrb1f	killer cell lectin-like receptor subfamily B member 1F%2C transcript variant X3
ENSMUST00000141700.1	ENSMUSG00000085786.1	435921	Clec2f	C-type lectin domain family 2%2C member f%2C transcript variant X1
ENSMUST00000141700.1	ENSMUSG00000085786.1	70809	Clec2g	C-type lectin domain family 2%2C member g%2C transcript variant 1
ENSMUST00000141700.1	ENSMUSG00000085786.1	93675	Clec2i	C-type lectin domain family 2%2C member i%2C transcript variant X1
ENSMUST00000141700.1	ENSMUSG00000085786.1	XLOC_2690141	--	sp|Q80XD9|CLC2E_MOUSE C-type lectin domain family 2 member E OS=Mus musculus GN=Clec2e PE=2 SV=2//3.40182e-15
ENSMUST00000141700.1	ENSMUSG00000085786.1	XLOC_2690191	--	sp|Q9D676|CLC2G_MOUSE C-type lectin domain family 2 member G OS=Mus musculus GN=Clec2g PE=2 SV=1//1.1969e-11
ENSMUST00000141700.1	ENSMUSG00000085786.1	XLOC_2784822	--	-//-
ENSMUST00000131222.1	ENSMUSG00000085829.1	22070	Tpt1	tumor protein%2C translationally-controlled 1
ENSMUST00000131222.1	ENSMUSG00000085829.1	338337	Cog3	component of oligomeric golgi complex 3
ENSMUST00000131222.1	ENSMUSG00000085829.1	67554	Slc25a30	solute carrier family 25%2C member 30%2C transcript variant X2
ENSMUST00000131222.1	ENSMUSG00000085829.1	68705	Gtf2f2	general transcription factor IIF%2C polypeptide 2
ENSMUST00000131222.1	ENSMUSG00000085829.1	XLOC_1096398	--	-//-
ENSMUST00000128914.1	ENSMUSG00000085881.1	105243	Slc9a3	solute carrier family 9 (sodium/hydrogen exchanger)%2C member 3%2C transcript variant X1
ENSMUST00000128914.1	ENSMUSG00000085881.1	105246	Brd9	bromodomain containing 9%2C transcript variant X1
ENSMUST00000128914.1	ENSMUSG00000085881.1	69716	Trip13	thyroid hormone receptor interactor 13
ENSMUST00000128914.1	ENSMUSG00000085881.1	71164	Zdhhc11	zinc finger%2C DHHC domain containing 11%2C transcript variant X1
ENSMUST00000128914.1	ENSMUSG00000085881.1	72948	Tppp	tubulin polymerization promoting protein
ENSMUST00000128914.1	ENSMUSG00000085881.1	74470	Cep72	centrosomal protein 72
ENSMUST00000128914.1	ENSMUSG00000085881.1	XLOC_937532	--	-//-
ENSMUST00000177702.1	ENSMUSG00000085933.2	100102	Pcsk9	proprotein convertase subtilisin/kexin type 9
ENSMUST00000177702.1	ENSMUSG00000085933.2	140475	Bsnd	Bartter syndrome%2C infantile%2C with sensorineural deafness (Barttin)
ENSMUST00000177702.1	ENSMUSG00000085933.2	242602	BC055111	cDNA sequence BC055111%2C transcript variant X3
ENSMUST00000177702.1	ENSMUSG00000085933.2	329908	Usp24	ubiquitin specific peptidase 24%2C transcript variant X4
ENSMUST00000177702.1	ENSMUSG00000085933.2	329909	Tmem61	transmembrane protein 61
ENSMUST00000177702.1	ENSMUSG00000085933.2	74754	Dhcr24	24-dehydrocholesterol reductase
ENSMUST00000128160.1	ENSMUSG00000085956.1	107650	Pi4kb	phosphatidylinositol 4-kinase%2C catalytic%2C beta polypeptide%2C transcript variant 1
ENSMUST00000128160.1	ENSMUSG00000085956.1	18720	Pip5k1a	phosphatidylinositol-4-phosphate 5-kinase%2C type 1 alpha%2C transcript variant 2
ENSMUST00000128160.1	ENSMUSG00000085956.1	19185	Psmd4	proteasome (prosome%2C macropain) 26S subunit%2C non-ATPase%2C 4%2C transcript variant X1
ENSMUST00000128160.1	ENSMUSG00000085956.1	20341	Selenbp1	selenium binding protein 1
ENSMUST00000128160.1	ENSMUSG00000085956.1	21427	Vps72	vacuolar protein sorting 72 (yeast)
ENSMUST00000128160.1	ENSMUSG00000085956.1	53970	Rfx5	regulatory factor X%2C 5 (influences HLA class II expression)%2C transcript variant X2
ENSMUST00000128160.1	ENSMUSG00000085956.1	78266	Zfp687	zinc finger protein 687
ENSMUST00000146868.1	ENSMUSG00000086015.1	105242869	LOC105242869	uncharacterized LOC105242869
ENSMUST00000146868.1	ENSMUSG00000086015.1	140486	Igf2bp1	insulin-like growth factor 2 mRNA binding protein 1
ENSMUST00000146868.1	ENSMUSG00000086015.1	14422	B4galnt2	beta-1%2C4-N-acetyl-galactosaminyl transferase 2%2C transcript variant X1
ENSMUST00000146868.1	ENSMUSG00000086015.1	14710	Gngt2	guanine nucleotide binding protein (G protein)%2C gamma transducing activity polypeptide 2%2C transcript variant X1
ENSMUST00000146868.1	ENSMUSG00000086015.1	237928	Phospho1	phosphatase%2C orphan 1
ENSMUST00000146868.1	ENSMUSG00000086015.1	268469	Zfp652	zinc finger protein 652
ENSMUST00000146868.1	ENSMUSG00000086015.1	66610	Abi3	ABI gene family%2C member 3%2C transcript variant 2
ENSMUST00000140833.1	ENSMUSG00000086075.1	231668	Vsig10	V-set and immunoglobulin domain containing 10%2C transcript variant X1
ENSMUST00000140833.1	ENSMUSG00000086075.1	333050	Ksr2	kinase suppressor of ras 2%2C transcript variant X1
ENSMUST00000140833.1	ENSMUSG00000086075.1	59043	Wsb2	WD repeat and SOCS box-containing 2
ENSMUST00000140833.1	ENSMUSG00000086075.1	72151	Rfc5	replication factor C (activator 1) 5
ENSMUST00000128198.1	ENSMUSG00000086111.1	26401	Map3k1	mitogen-activated protein kinase kinase kinase 1%2C transcript variant X2
ENSMUST00000155531.1	ENSMUSG00000086191.1	18673	Phb	prohibitin
ENSMUST00000155531.1	ENSMUSG00000086191.1	268469	Zfp652	zinc finger protein 652
ENSMUST00000155531.1	ENSMUSG00000086191.1	XLOC_617230	--	-//-
ENSMUST00000144232.3	ENSMUSG00000086212.3	27418	Mkln1	muskelin 1%2C intracellular mediator containing kelch motifs
ENSMUST00000136697.1	ENSMUSG00000086213.1	107146	Glyat	glycine-N-acyltransferase
ENSMUST00000136697.1	ENSMUSG00000086213.1	107373	Fam111a	family with sequence similarity 111%2C member A%2C transcript variant X1
ENSMUST00000136697.1	ENSMUSG00000086213.1	207521	Dtx4	deltex 4 homolog (Drosophila)%2C transcript variant X2
ENSMUST00000136697.1	ENSMUSG00000086213.1	240549	Gm4952	predicted gene 4952%2C transcript variant 2
ENSMUST00000136697.1	ENSMUSG00000086213.1	258692	Olfr1442	olfactory receptor 1442%2C transcript variant X1
ENSMUST00000136697.1	ENSMUSG00000086213.1	258693	Olfr1443	olfactory receptor 1443
ENSMUST00000136697.1	ENSMUSG00000086213.1	64697	Keg1	kidney expressed gene 1
ENSMUST00000149848.1	ENSMUSG00000086233.1	74438	Clvs1	clavesin 1%2C transcript variant X2
ENSMUST00000149848.1	ENSMUSG00000086233.1	XLOC_2301775	--	-//-
ENSMUST00000154798.3	ENSMUSG00000086283.3	237943	Gpatch8	G patch domain containing 8%2C transcript variant X1
ENSMUST00000154798.3	ENSMUSG00000086283.3	268491	Gm1564	predicted gene 1564%2C transcript variant X2
ENSMUST00000154798.3	ENSMUSG00000086283.3	52715	Ccdc43	coiled-coil domain containing 43%2C transcript variant X1
ENSMUST00000154798.3	ENSMUSG00000086283.3	57265	Fzd2	frizzled homolog 2 (Drosophila)
ENSMUST00000154798.3	ENSMUSG00000086283.3	XLOC_621882	--	-//-
ENSMUST00000132571.1	ENSMUSG00000086287.1	13527	Dtna	dystrobrevin alpha%2C transcript variant 3
ENSMUST00000132571.1	ENSMUSG00000086287.1	212307	Mapre2	microtubule-associated protein%2C RP/EB family%2C member 2%2C transcript variant 3
ENSMUST00000126380.2	ENSMUSG00000086290.4	100088	Rcc1	regulator of chromosome condensation 1%2C transcript variant 2
ENSMUST00000126380.2	ENSMUSG00000086290.4	100169	Phactr4	phosphatase and actin regulator 4%2C transcript variant X1
ENSMUST00000126380.2	ENSMUSG00000086290.4	213541	Ythdf2	YTH domain family 2
ENSMUST00000126380.2	ENSMUSG00000086290.4	242681	Rab42	RAB42%2C member RAS oncogene family%2C transcript variant X2
ENSMUST00000126380.2	ENSMUSG00000086290.4	56809	Gmeb1	glucocorticoid modulatory element binding protein 1%2C transcript variant X4
ENSMUST00000126380.2	ENSMUSG00000086290.4	66464	Taf12	TAF12 RNA polymerase II%2C TATA box binding protein (TBP)-associated factor%2C transcript variant X2
ENSMUST00000126380.2	ENSMUSG00000086290.4	71787	Trnau1ap	tRNA selenocysteine 1 associated protein 1%2C transcript variant X4
ENSMUST00000126380.2	ENSMUSG00000086290.4	XLOC_2283131	--	-//-
ENSMUST00000126380.2	ENSMUSG00000086290.4	XLOC_2382256	--	-//-
ENSMUST00000128000.3	ENSMUSG00000086290.4	100088	Rcc1	regulator of chromosome condensation 1%2C transcript variant 2
ENSMUST00000128000.3	ENSMUSG00000086290.4	100169	Phactr4	phosphatase and actin regulator 4%2C transcript variant X1
ENSMUST00000128000.3	ENSMUSG00000086290.4	213541	Ythdf2	YTH domain family 2
ENSMUST00000128000.3	ENSMUSG00000086290.4	242681	Rab42	RAB42%2C member RAS oncogene family%2C transcript variant X2
ENSMUST00000128000.3	ENSMUSG00000086290.4	56809	Gmeb1	glucocorticoid modulatory element binding protein 1%2C transcript variant X4
ENSMUST00000128000.3	ENSMUSG00000086290.4	66464	Taf12	TAF12 RNA polymerase II%2C TATA box binding protein (TBP)-associated factor%2C transcript variant X2
ENSMUST00000128000.3	ENSMUSG00000086290.4	71787	Trnau1ap	tRNA selenocysteine 1 associated protein 1%2C transcript variant X4
ENSMUST00000128000.3	ENSMUSG00000086290.4	XLOC_2283131	--	-//-
ENSMUST00000128000.3	ENSMUSG00000086290.4	XLOC_2382256	--	-//-
ENSMUST00000153474.4	ENSMUSG00000086290.4	100088	Rcc1	regulator of chromosome condensation 1%2C transcript variant 2
ENSMUST00000153474.4	ENSMUSG00000086290.4	100169	Phactr4	phosphatase and actin regulator 4%2C transcript variant X1
ENSMUST00000153474.4	ENSMUSG00000086290.4	213541	Ythdf2	YTH domain family 2
ENSMUST00000153474.4	ENSMUSG00000086290.4	242681	Rab42	RAB42%2C member RAS oncogene family%2C transcript variant X2
ENSMUST00000153474.4	ENSMUSG00000086290.4	56809	Gmeb1	glucocorticoid modulatory element binding protein 1%2C transcript variant X4
ENSMUST00000153474.4	ENSMUSG00000086290.4	66464	Taf12	TAF12 RNA polymerase II%2C TATA box binding protein (TBP)-associated factor%2C transcript variant X2
ENSMUST00000153474.4	ENSMUSG00000086290.4	71787	Trnau1ap	tRNA selenocysteine 1 associated protein 1%2C transcript variant X4
ENSMUST00000153474.4	ENSMUSG00000086290.4	XLOC_2283131	--	-//-
ENSMUST00000153474.4	ENSMUSG00000086290.4	XLOC_2382256	--	-//-
ENSMUST00000129681.1	ENSMUSG00000086292.1	17356	Mllt4	myeloid/lymphoid or mixed-lineage leukemia (trithorax homolog%2C Drosophila)%3B translocated to%2C 4
ENSMUST00000129681.1	ENSMUSG00000086292.1	21646	Tcte2	t-complex-associated testis expressed 2
ENSMUST00000154414.1	ENSMUSG00000086298.1	71795	Pitpnc1	phosphatidylinositol transfer protein%2C cytoplasmic 1%2C transcript variant X1
ENSMUST00000140575.3	ENSMUSG00000086316.3	207474	Kctd12b	potassium channel tetramerisation domain containing 12b%2C transcript variant X1
ENSMUST00000140575.3	ENSMUSG00000086316.3	278240	Spin2c	spindlin family%2C member 2C%2C transcript variant X2
ENSMUST00000140575.3	ENSMUSG00000086316.3	70123	2210013O21Rik	RIKEN cDNA 2210013O21 gene
ENSMUST00000149514.3	ENSMUSG00000086316.3	207474	Kctd12b	potassium channel tetramerisation domain containing 12b%2C transcript variant X1
ENSMUST00000149514.3	ENSMUSG00000086316.3	278240	Spin2c	spindlin family%2C member 2C%2C transcript variant X2
ENSMUST00000149514.3	ENSMUSG00000086316.3	70123	2210013O21Rik	RIKEN cDNA 2210013O21 gene
ENSMUST00000185492.2	ENSMUSG00000086316.3	207474	Kctd12b	potassium channel tetramerisation domain containing 12b%2C transcript variant X1
ENSMUST00000185492.2	ENSMUSG00000086316.3	278240	Spin2c	spindlin family%2C member 2C%2C transcript variant X2
ENSMUST00000185492.2	ENSMUSG00000086316.3	70123	2210013O21Rik	RIKEN cDNA 2210013O21 gene
ENSMUST00000141846.1	ENSMUSG00000086350.1	51810	Hnrnpu	heterogeneous nuclear ribonucleoprotein U%2C transcript variant X3
ENSMUST00000141846.1	ENSMUSG00000086350.1	66359	Cox20	COX20 Cox2 chaperone
ENSMUST00000141846.1	ENSMUSG00000086350.1	68226	Efcab2	EF-hand calcium binding domain 2
ENSMUST00000141846.1	ENSMUSG00000086350.1	78825	Desi2	desumoylating isopeptidase 2%2C transcript variant X1
ENSMUST00000147235.1	ENSMUSG00000086382.1	108699	Chn1	chimerin 1%2C transcript variant 4
ENSMUST00000147235.1	ENSMUSG00000086382.1	11435	Chrna1	cholinergic receptor%2C nicotinic%2C alpha polypeptide 1 (muscle)
ENSMUST00000147235.1	ENSMUSG00000086382.1	215280	Wipf1	WAS/WASL interacting protein family%2C member 1%2C transcript variant 2
ENSMUST00000137995.3	ENSMUSG00000086390.3	18021	Nfatc3	nuclear factor of activated T cells%2C cytoplasmic%2C calcineurin dependent 3%2C transcript variant X3
ENSMUST00000137995.3	ENSMUSG00000086390.3	192654	Pla2g15	phospholipase A2%2C group XV%2C transcript variant X1
ENSMUST00000137995.3	ENSMUSG00000086390.3	214572	Prmt7	protein arginine N-methyltransferase 7
ENSMUST00000137995.3	ENSMUSG00000086390.3	330836	Slc7a6	solute carrier family 7 (cationic amino acid transporter%2C y+ system)%2C member 6%2C transcript variant X3
ENSMUST00000137995.3	ENSMUSG00000086390.3	66369	Dus2	dihydrouridine synthase 2%2C transcript variant 1
ENSMUST00000137995.3	ENSMUSG00000086390.3	66432	Slc7a6os	solute carrier family 7%2C member 6 opposite strand
ENSMUST00000137995.3	ENSMUSG00000086390.3	77411	Esrp2	epithelial splicing regulatory protein 2%2C transcript variant X3
ENSMUST00000151670.1	ENSMUSG00000086417.1	230661	Tesk2	testis-specific kinase 2%2C transcript variant X1
ENSMUST00000151670.1	ENSMUSG00000086417.1	242642	Hpdl	4-hydroxyphenylpyruvate dioxygenase-like
ENSMUST00000151670.1	ENSMUSG00000086417.1	68276	Toe1	target of EGR1%2C member 1 (nuclear)
ENSMUST00000151670.1	ENSMUSG00000086417.1	70603	Mutyh	mutY homolog (E. coli)%2C transcript variant X4
ENSMUST00000151670.1	ENSMUSG00000086417.1	74464	Zswim5	zinc finger SWIM-type containing 5
ENSMUST00000134512.3	ENSMUSG00000086427.4	14028	Evx1	even skipped homeotic gene 1 homolog
ENSMUST00000134512.3	ENSMUSG00000086427.4	15394	Hoxa1	homeobox A1
ENSMUST00000134512.3	ENSMUSG00000086427.4	15395	Hoxa10	homeobox A10%2C transcript variant 2
ENSMUST00000134512.3	ENSMUSG00000086427.4	15396	Hoxa11	homeobox A11
ENSMUST00000134512.3	ENSMUSG00000086427.4	15398	Hoxa13	homeobox A13
ENSMUST00000134512.3	ENSMUSG00000086427.4	15399	Hoxa2	homeobox A2
ENSMUST00000134512.3	ENSMUSG00000086427.4	15400	Hoxa3	homeobox A3
ENSMUST00000134512.3	ENSMUSG00000086427.4	15401	Hoxa4	homeobox A4
ENSMUST00000134512.3	ENSMUSG00000086427.4	15402	Hoxa5	homeobox A5
ENSMUST00000134512.3	ENSMUSG00000086427.4	15403	Hoxa6	homeobox A6
ENSMUST00000134512.3	ENSMUSG00000086427.4	15404	Hoxa7	homeobox A7%2C transcript variant X3
ENSMUST00000134512.3	ENSMUSG00000086427.4	15405	Hoxa9	homeobox A9%2C transcript variant 2
ENSMUST00000134512.3	ENSMUSG00000086427.4	XLOC_2639515	--	-//-
ENSMUST00000124246.3	ENSMUSG00000086429.5	14911	Thumpd3	THUMP domain containing 3%2C transcript variant X1
ENSMUST00000124246.3	ENSMUSG00000086429.5	269788	Lhfpl4	lipoma HMGIC fusion partner-like protein 4
ENSMUST00000124246.3	ENSMUSG00000086429.5	72895	Setd5	SET domain containing 5%2C transcript variant X3
ENSMUST00000124246.3	ENSMUSG00000086429.5	XLOC_2773991	--	sp|P97770|THUM3_MOUSE THUMP domain-containing protein 3 OS=Mus musculus GN=Thumpd3 PE=2 SV=1//7.22626e-25
ENSMUST00000133467.2	ENSMUSG00000086429.5	14911	Thumpd3	THUMP domain containing 3%2C transcript variant X1
ENSMUST00000133467.2	ENSMUSG00000086429.5	269788	Lhfpl4	lipoma HMGIC fusion partner-like protein 4
ENSMUST00000133467.2	ENSMUSG00000086429.5	72895	Setd5	SET domain containing 5%2C transcript variant X3
ENSMUST00000133467.2	ENSMUSG00000086429.5	XLOC_2773991	--	sp|P97770|THUM3_MOUSE THUMP domain-containing protein 3 OS=Mus musculus GN=Thumpd3 PE=2 SV=1//7.22626e-25
ENSMUST00000159544.2	ENSMUSG00000086429.5	14911	Thumpd3	THUMP domain containing 3%2C transcript variant X1
ENSMUST00000159544.2	ENSMUSG00000086429.5	269788	Lhfpl4	lipoma HMGIC fusion partner-like protein 4
ENSMUST00000159544.2	ENSMUSG00000086429.5	72895	Setd5	SET domain containing 5%2C transcript variant X3
ENSMUST00000159544.2	ENSMUSG00000086429.5	XLOC_2773991	--	sp|P97770|THUM3_MOUSE THUMP domain-containing protein 3 OS=Mus musculus GN=Thumpd3 PE=2 SV=1//7.22626e-25
ENSMUST00000167415.3	ENSMUSG00000086429.5	14911	Thumpd3	THUMP domain containing 3%2C transcript variant X1
ENSMUST00000167415.3	ENSMUSG00000086429.5	269788	Lhfpl4	lipoma HMGIC fusion partner-like protein 4
ENSMUST00000167415.3	ENSMUSG00000086429.5	72895	Setd5	SET domain containing 5%2C transcript variant X3
ENSMUST00000167415.3	ENSMUSG00000086429.5	XLOC_2773991	--	sp|P97770|THUM3_MOUSE THUMP domain-containing protein 3 OS=Mus musculus GN=Thumpd3 PE=2 SV=1//7.22626e-25
ENSMUST00000136364.3	ENSMUSG00000086454.3	15259	Hipk3	homeodomain interacting protein kinase 3%2C transcript variant 2
ENSMUST00000136364.3	ENSMUSG00000086454.3	228410	Cstf3	cleavage stimulation factor%2C 3' pre-RNA%2C subunit 3%2C transcript variant 1
ENSMUST00000146553.3	ENSMUSG00000086454.3	15259	Hipk3	homeodomain interacting protein kinase 3%2C transcript variant 2
ENSMUST00000146553.3	ENSMUSG00000086454.3	228410	Cstf3	cleavage stimulation factor%2C 3' pre-RNA%2C subunit 3%2C transcript variant 1
ENSMUST00000147678.1	ENSMUSG00000086478.1	241639	Fermt1	fermitin family homolog 1 (Drosophila)%2C transcript variant X1
ENSMUST00000147678.1	ENSMUSG00000086478.1	320974	Lrrn4	leucine rich repeat neuronal 4%2C transcript variant X1
ENSMUST00000147678.1	ENSMUSG00000086478.1	66586	Crls1	cardiolipin synthase 1%2C transcript variant X2
ENSMUST00000150366.1	ENSMUSG00000086481.1	16647	Kpna2	karyopherin (importin) alpha 2
ENSMUST00000150366.1	ENSMUSG00000086481.1	207165	Bptf	bromodomain PHD finger transcription factor
ENSMUST00000150366.1	ENSMUSG00000086481.1	66313	Smurf2	SMAD specific E3 ubiquitin protein ligase 2
ENSMUST00000150366.1	ENSMUSG00000086481.1	69066	1810010H24Rik	RIKEN cDNA 1810010H24 gene%2C transcript variant X1
ENSMUST00000144796.1	ENSMUSG00000086502.1	100043597	Srcap	Snf2-related CREBBP activator protein
ENSMUST00000144796.1	ENSMUSG00000086502.1	101604	E430018J23Rik	RIKEN cDNA E430018J23 gene%2C transcript variant X2
ENSMUST00000144796.1	ENSMUSG00000086502.1	14123	Fbrs	fibrosin%2C transcript variant X1
ENSMUST00000144796.1	ENSMUSG00000086502.1	233893	Zfp764	zinc finger protein 764%2C transcript variant X1
ENSMUST00000144796.1	ENSMUSG00000086502.1	233895	Prr14	proline rich 14%2C transcript variant X2
ENSMUST00000144796.1	ENSMUSG00000086502.1	269997	Zfp747	zinc finger protein 747
ENSMUST00000144796.1	ENSMUSG00000086502.1	69234	Zfp688	zinc finger protein 688%2C transcript variant X2
ENSMUST00000144796.1	ENSMUSG00000086502.1	71131	Zfp689	zinc finger protein 689
ENSMUST00000144796.1	ENSMUSG00000086502.1	78921	9130019O22Rik	RIKEN cDNA 9130019O22 gene
ENSMUST00000144796.1	ENSMUSG00000086502.1	XLOC_2886663	--	sp|P03364|POL_SMRVH Pol polyprotein OS=Squirrel monkey retrovirus GN=pol PE=3 SV=2//6.4044e-62
ENSMUST00000127786.2	ENSMUSG00000086503.3	12212	Chic1	cysteine-rich hydrophobic domain 1%2C transcript variant X1
ENSMUST00000127786.2	ENSMUSG00000086503.3	22127	Tsx	testis specific X-linked gene%2C transcript variant X2
ENSMUST00000127786.2	ENSMUSG00000086503.3	XLOC_3415593	--	-//-
ENSMUST00000127786.2	ENSMUSG00000086503.3	XLOC_3522776	--	-//-
ENSMUST00000127786.2	ENSMUSG00000086503.3	XLOC_3522828	--	-//-
ENSMUST00000150702.1	ENSMUSG00000086515.1	14415	Gad1	glutamate decarboxylase 1%2C transcript variant X4
ENSMUST00000150702.1	ENSMUSG00000086515.1	329421	Myo3b	myosin IIIB%2C transcript variant X1
ENSMUST00000150702.1	ENSMUSG00000086515.1	64406	Sp5	trans-acting transcription factor 5
ENSMUST00000150702.1	ENSMUSG00000086515.1	66748	Erich2	glutamate rich 2%2C transcript variant X3
ENSMUST00000150702.1	ENSMUSG00000086515.1	XLOC_1897590	--	-//-
ENSMUST00000145987.1	ENSMUSG00000086522.1	320183	Msrb3	methionine sulfoxide reductase B3%2C transcript variant X2
ENSMUST00000145987.1	ENSMUSG00000086522.1	380664	Lemd3	LEM domain containing 3
ENSMUST00000136992.3	ENSMUSG00000086587.3	100038514	Gm11837	predicted gene 11837%2C transcript variant X1
ENSMUST00000136992.3	ENSMUSG00000086587.3	69352	Necab1	N-terminal EF-hand calcium binding protein 1%2C transcript variant X1
ENSMUST00000136992.3	ENSMUSG00000086587.3	72519	Tmem55a	transmembrane protein 55A
ENSMUST00000124198.1	ENSMUSG00000086610.1	100039964	Gm15411	predicted gene 15411%2C transcript variant X18
ENSMUST00000124198.1	ENSMUSG00000086610.1	15289	Hmgb1	high mobility group box 1%2C transcript variant X1
ENSMUST00000124198.1	ENSMUSG00000086610.1	231912	Katnal1	katanin p60 subunit A-like 1%2C transcript variant X2
ENSMUST00000124198.1	ENSMUSG00000086610.1	XLOC_2499665	--	-//-
ENSMUST00000124198.1	ENSMUSG00000086610.1	XLOC_2499687	--	-//-
ENSMUST00000124198.1	ENSMUSG00000086610.1	XLOC_2598975	--	-//-
ENSMUST00000131640.3	ENSMUSG00000086629.3	382236	Brwd3	bromodomain and WD repeat domain containing 3%2C transcript variant X1
ENSMUST00000131640.3	ENSMUSG00000086629.3	50887	Hmgn5	high-mobility group nucleosome binding domain 5
ENSMUST00000131640.3	ENSMUSG00000086629.3	XLOC_3419096	--	-//-
ENSMUST00000152089.1	ENSMUSG00000086629.3	382236	Brwd3	bromodomain and WD repeat domain containing 3%2C transcript variant X1
ENSMUST00000152089.1	ENSMUSG00000086629.3	50887	Hmgn5	high-mobility group nucleosome binding domain 5
ENSMUST00000152089.1	ENSMUSG00000086629.3	XLOC_3419096	--	-//-
ENSMUST00000151051.1	ENSMUSG00000086652.1	20017	Polr1b	polymerase (RNA) I polypeptide B%2C transcript variant X2
ENSMUST00000151051.1	ENSMUSG00000086652.1	20515	Slc20a1	solute carrier family 20%2C member 1%2C transcript variant 1
ENSMUST00000151051.1	ENSMUSG00000086652.1	66170	Chchd5	coiled-coil-helix-coiled-coil-helix domain containing 5
ENSMUST00000151051.1	ENSMUSG00000086652.1	69737	Ttl	tubulin tyrosine ligase
ENSMUST00000151051.1	ENSMUSG00000086652.1	70466	Ckap2l	cytoskeleton associated protein 2-like%2C transcript variant X1
ENSMUST00000127792.1	ENSMUSG00000086655.1	19079	Prkab1	protein kinase%2C AMP-activated%2C beta 1 non-catalytic subunit%2C transcript variant X2
ENSMUST00000127792.1	ENSMUSG00000086655.1	269693	Ccdc60	coiled-coil domain containing 60
ENSMUST00000127792.1	ENSMUSG00000086655.1	545798	Tmem233	transmembrane protein 233
ENSMUST00000137752.1	ENSMUSG00000086682.1	12537	Cdk11b	cyclin-dependent kinase 11B%2C transcript variant X7
ENSMUST00000137752.1	ENSMUSG00000086682.1	14688	Gnb1	guanine nucleotide binding protein (G protein)%2C beta 1%2C transcript variant 1
ENSMUST00000137752.1	ENSMUSG00000086682.1	192185	Nadk	NAD kinase%2C transcript variant 2
ENSMUST00000137752.1	ENSMUSG00000086682.1	230991	B930041F14Rik	RIKEN cDNA B930041F14 gene
ENSMUST00000137752.1	ENSMUSG00000086682.1	26561	Mmp23	matrix metallopeptidase 23%2C transcript variant X4
ENSMUST00000137752.1	ENSMUSG00000086682.1	320541	Slc35e2	solute carrier family 35%2C member E2%2C transcript variant X2
ENSMUST00000137752.1	ENSMUSG00000086682.1	68991	Ssu72	Ssu72 RNA polymerase II CTD phosphatase homolog (yeast)%2C transcript variant X1
ENSMUST00000137752.1	ENSMUSG00000086682.1	76580	Mib2	mindbomb homolog 2 (Drosophila)%2C transcript variant 3
ENSMUST00000141216.1	ENSMUSG00000086700.1	208104	Mlxip	MLX interacting protein%2C transcript variant 2
ENSMUST00000141216.1	ENSMUSG00000086700.1	269701	Wdr66	WD repeat domain 66
ENSMUST00000141216.1	ENSMUSG00000086700.1	381741	Lrrc43	leucine rich repeat containing 43%2C transcript variant X1
ENSMUST00000141216.1	ENSMUSG00000086700.1	76399	Il31	interleukin 31%2C transcript variant X1
ENSMUST00000141216.1	ENSMUSG00000086700.1	77045	Bcl7a	B cell CLL/lymphoma 7A
ENSMUST00000142077.2	ENSMUSG00000086728.2	20466	Sin3a	transcriptional regulator%2C SIN3A (yeast)%2C transcript variant X6
ENSMUST00000142077.2	ENSMUSG00000086728.2	56294	Ptpn9	protein tyrosine phosphatase%2C non-receptor type 9
ENSMUST00000142077.2	ENSMUSG00000086728.2	66199	Commd4	COMM domain containing 4%2C transcript variant X1
ENSMUST00000142077.2	ENSMUSG00000086728.2	72774	Neil1	nei endonuclease VIII-like 1 (E. coli)%2C transcript variant X4
ENSMUST00000142077.2	ENSMUSG00000086728.2	73744	Man2c1	mannosidase%2C alpha%2C class 2C%2C member 1%2C transcript variant X10
ENSMUST00000150314.1	ENSMUSG00000086763.1	243743	Plxna4	plexin A4
ENSMUST00000144604.1	ENSMUSG00000086782.2	11639	Ak4	adenylate kinase 4%2C transcript variant 1
ENSMUST00000144604.1	ENSMUSG00000086782.2	16451	Jak1	Janus kinase 1
ENSMUST00000144604.1	ENSMUSG00000086782.2	XLOC_2263838	--	sp|P11260|TR22_MOUSE Putative transposase element L1Md-A101/L1Md-A102/L1Md-A2 OS=Mus musculus PE=1 SV=2//1.00567e-15
ENSMUST00000144604.1	ENSMUSG00000086782.2	XLOC_2364194	--	-//-
ENSMUST00000130486.1	ENSMUSG00000086825.1	13136	Cd55	CD55 antigen%2C transcript variant X2
ENSMUST00000130486.1	ENSMUSG00000086825.1	13137	Daf2	decay accelerating factor 2
ENSMUST00000131787.1	ENSMUSG00000086841.1	192976	Lrrc75a	leucine rich repeat containing 75A
ENSMUST00000131787.1	ENSMUSG00000086841.1	216829	Mmgt2	membrane magnesium transporter 2%2C transcript variant X7
ENSMUST00000131787.1	ENSMUSG00000086841.1	22187	Ubb	ubiquitin B
ENSMUST00000131787.1	ENSMUSG00000086841.1	22368	Trpv2	transient receptor potential cation channel%2C subfamily V%2C member 2
ENSMUST00000131787.1	ENSMUSG00000086841.1	327942	Pigl	phosphatidylinositol glycan anchor biosynthesis%2C class L
ENSMUST00000131787.1	ENSMUSG00000086841.1	73139	Cenpv	centromere protein V
ENSMUST00000131787.1	ENSMUSG00000086841.1	XLOC_521327	--	sp|Q7TSF4|F211A_MOUSE Leucine-rich repeat-containing protein FAM211A OS=Mus musculus GN=Fam211a PE=1 SV=1//3.05759e-15
ENSMUST00000150037.3	ENSMUSG00000086843.3	241226	Itga8	integrin alpha 8%2C transcript variant X1
ENSMUST00000150037.3	ENSMUSG00000086843.3	66960	Fam188a	family with sequence similarity 188%2C member A%2C transcript variant X3
ENSMUST00000149822.1	ENSMUSG00000086859.3	268510	Mgat5b	mannoside acetylglucosaminyltransferase 5%2C isoenzyme B%2C transcript variant X1
ENSMUST00000149822.1	ENSMUSG00000086859.3	74136	Sec14l1	SEC14-like 1 (S. cerevisiae)%2C transcript variant 2
ENSMUST00000149822.1	ENSMUSG00000086859.3	XLOC_553516	--	-//-
ENSMUST00000149822.1	ENSMUSG00000086859.3	XLOC_631775	--	-//-
ENSMUST00000137582.1	ENSMUSG00000086881.1	319876	Cobll1	Cobl-like 1%2C transcript variant 2
ENSMUST00000137582.1	ENSMUSG00000086881.1	320106	Slc38a11	solute carrier family 38%2C member 11%2C transcript variant X1
ENSMUST00000152825.1	ENSMUSG00000086917.1	16796	Lasp1	LIM and SH3 protein 1%2C transcript variant X1
ENSMUST00000152825.1	ENSMUSG00000086917.1	217151	Arl5c	ADP-ribosylation factor-like 5C%2C transcript variant X3
ENSMUST00000152825.1	ENSMUSG00000086917.1	68127	B230217C12Rik	RIKEN cDNA B230217C12 gene
ENSMUST00000152825.1	ENSMUSG00000086917.1	72324	Plxdc1	plexin domain containing 1%2C transcript variant 2
ENSMUST00000152825.1	ENSMUSG00000086917.1	72973	Fbxo47	F-box protein 47%2C transcript variant X6
ENSMUST00000152648.1	ENSMUSG00000086937.1	22327	Vbp1	von Hippel-Lindau binding protein 1%2C transcript variant X1
ENSMUST00000152648.1	ENSMUSG00000086937.1	67790	Rab39b	RAB39B%2C member RAS oncogene family
ENSMUST00000131345.3	ENSMUSG00000086968.4	14863	Gstm2	glutathione S-transferase%2C mu 2
ENSMUST00000131345.3	ENSMUSG00000086968.4	14864	Gstm3	glutathione S-transferase%2C mu 3
ENSMUST00000131345.3	ENSMUSG00000086968.4	14866	Gstm5	glutathione S-transferase%2C mu 5
ENSMUST00000131345.3	ENSMUSG00000086968.4	14867	Gstm6	glutathione S-transferase%2C mu 6%2C transcript variant X4
ENSMUST00000131345.3	ENSMUSG00000086968.4	68312	Gstm7	glutathione S-transferase%2C mu 7%2C transcript variant X1
ENSMUST00000131345.3	ENSMUSG00000086968.4	99662	Eps8l3	EPS8-like 3%2C transcript variant X1
ENSMUST00000131345.3	ENSMUSG00000086968.4	XLOC_2158750	--	sp|Q91WL0|ES8L3_MOUSE Epidermal growth factor receptor kinase substrate 8-like protein 3 OS=Mus musculus GN=Eps8l3 PE=2 SV=1//2.68314e-06
ENSMUST00000146337.2	ENSMUSG00000086968.4	14863	Gstm2	glutathione S-transferase%2C mu 2
ENSMUST00000146337.2	ENSMUSG00000086968.4	14864	Gstm3	glutathione S-transferase%2C mu 3
ENSMUST00000146337.2	ENSMUSG00000086968.4	14866	Gstm5	glutathione S-transferase%2C mu 5
ENSMUST00000146337.2	ENSMUSG00000086968.4	14867	Gstm6	glutathione S-transferase%2C mu 6%2C transcript variant X4
ENSMUST00000146337.2	ENSMUSG00000086968.4	68312	Gstm7	glutathione S-transferase%2C mu 7%2C transcript variant X1
ENSMUST00000146337.2	ENSMUSG00000086968.4	99662	Eps8l3	EPS8-like 3%2C transcript variant X1
ENSMUST00000146337.2	ENSMUSG00000086968.4	XLOC_2158750	--	sp|Q91WL0|ES8L3_MOUSE Epidermal growth factor receptor kinase substrate 8-like protein 3 OS=Mus musculus GN=Eps8l3 PE=2 SV=1//2.68314e-06
ENSMUST00000139471.1	ENSMUSG00000087029.1	433485	Syndig1	synapse differentiation inducing 1%2C transcript variant X2
ENSMUST00000130392.3	ENSMUSG00000087060.3	13649	Egfr	epidermal growth factor receptor%2C transcript variant 1
ENSMUST00000130392.3	ENSMUSG00000087060.3	319701	Fbxo48	F-box protein 48%2C transcript variant X1
ENSMUST00000130392.3	ENSMUSG00000087060.3	56193	Plek	pleckstrin
ENSMUST00000130392.3	ENSMUSG00000087060.3	XLOC_566402	--	-//-
ENSMUST00000136053.3	ENSMUSG00000087060.3	13649	Egfr	epidermal growth factor receptor%2C transcript variant 1
ENSMUST00000136053.3	ENSMUSG00000087060.3	319701	Fbxo48	F-box protein 48%2C transcript variant X1
ENSMUST00000136053.3	ENSMUSG00000087060.3	56193	Plek	pleckstrin
ENSMUST00000136053.3	ENSMUSG00000087060.3	XLOC_566402	--	-//-
ENSMUST00000139493.3	ENSMUSG00000087060.3	13649	Egfr	epidermal growth factor receptor%2C transcript variant 1
ENSMUST00000139493.3	ENSMUSG00000087060.3	319701	Fbxo48	F-box protein 48%2C transcript variant X1
ENSMUST00000139493.3	ENSMUSG00000087060.3	56193	Plek	pleckstrin
ENSMUST00000139493.3	ENSMUSG00000087060.3	XLOC_566402	--	-//-
ENSMUST00000136990.2	ENSMUSG00000087095.2	107368	Pdzd8	PDZ domain containing 8
ENSMUST00000136990.2	ENSMUSG00000087095.2	13797	Emx2	empty spiracles homeobox 2%2C transcript variant X1
ENSMUST00000143673.1	ENSMUSG00000087107.3	103737	Pex12	peroxisomal biogenesis factor 12
ENSMUST00000143673.1	ENSMUSG00000087107.3	20557	Slfn3	schlafen 3%2C transcript variant X1
ENSMUST00000143673.1	ENSMUSG00000087107.3	20558	Slfn4	schlafen 4%2C transcript variant X2
ENSMUST00000143673.1	ENSMUSG00000087107.3	237890	Slfn14	schlafen 14%2C transcript variant X1
ENSMUST00000143673.1	ENSMUSG00000087107.3	71770	Ap2b1	adaptor-related protein complex 2%2C beta 1 subunit%2C transcript variant X1
ENSMUST00000145461.3	ENSMUSG00000087107.3	103737	Pex12	peroxisomal biogenesis factor 12
ENSMUST00000145461.3	ENSMUSG00000087107.3	20557	Slfn3	schlafen 3%2C transcript variant X1
ENSMUST00000145461.3	ENSMUSG00000087107.3	20558	Slfn4	schlafen 4%2C transcript variant X2
ENSMUST00000145461.3	ENSMUSG00000087107.3	237890	Slfn14	schlafen 14%2C transcript variant X1
ENSMUST00000145461.3	ENSMUSG00000087107.3	71770	Ap2b1	adaptor-related protein complex 2%2C beta 1 subunit%2C transcript variant X1
ENSMUST00000150613.1	ENSMUSG00000087138.1	11771	Ap2a1	adaptor-related protein complex 2%2C alpha 1 subunit%2C transcript variant 2
ENSMUST00000150613.1	ENSMUSG00000087138.1	14132	Fcgrt	Fc receptor%2C IgG%2C alpha chain transporter%2C transcript variant X1
ENSMUST00000150613.1	ENSMUSG00000087138.1	15469	Prmt1	protein arginine N-methyltransferase 1%2C transcript variant 3
ENSMUST00000150613.1	ENSMUSG00000087138.1	20130	Rras	Harvey rat sarcoma oncogene%2C subgroup R
ENSMUST00000150613.1	ENSMUSG00000087138.1	22116	Tsks	testis-specific serine kinase substrate%2C transcript variant X3
ENSMUST00000150613.1	ENSMUSG00000087138.1	233208	Scaf1	SR-related CTD-associated factor 1%2C transcript variant X2
ENSMUST00000150613.1	ENSMUSG00000087138.1	233210	Prr12	proline rich 12
ENSMUST00000150613.1	ENSMUSG00000087138.1	52377	Rcn3	reticulocalbin 3%2C EF-hand calcium binding domain
ENSMUST00000150613.1	ENSMUSG00000087138.1	54131	Irf3	interferon regulatory factor 3%2C transcript variant 2
ENSMUST00000150613.1	ENSMUSG00000087138.1	65116	Prrg2	proline-rich Gla (G-carboxyglutamic acid) polypeptide 2%2C transcript variant X3
ENSMUST00000150613.1	ENSMUSG00000087138.1	66394	Nosip	nitric oxide synthase interacting protein%2C transcript variant 1
ENSMUST00000150613.1	ENSMUSG00000087138.1	70300	Fuz	fuzzy homolog (Drosophila)%2C transcript variant X3
ENSMUST00000150613.1	ENSMUSG00000087138.1	75613	Med25	mediator complex subunit 25%2C transcript variant X1
ENSMUST00000150613.1	ENSMUSG00000087138.1	75736	Bcl2l12	BCL2-like 12 (proline rich)
ENSMUST00000150613.1	ENSMUSG00000087138.1	78070	Cpt1c	carnitine palmitoyltransferase 1c%2C transcript variant X3
ENSMUST00000139119.1	ENSMUSG00000087142.3	100039672	Msmp	microseminoprotein%2C prostate associated
ENSMUST00000139119.1	ENSMUSG00000087142.3	100213	Rusc2	RUN and SH3 domain containing 2%2C transcript variant 2
ENSMUST00000139119.1	ENSMUSG00000087142.3	12517	Cd72	CD72 antigen%2C transcript variant 4
ENSMUST00000139119.1	ENSMUSG00000087142.3	12913	Creb3	cAMP responsive element binding protein 3
ENSMUST00000139119.1	ENSMUSG00000087142.3	21754	Tesk1	testis specific protein kinase 1
ENSMUST00000139119.1	ENSMUSG00000087142.3	21894	Tln1	talin 1
ENSMUST00000139119.1	ENSMUSG00000087142.3	22004	Tpm2	tropomyosin 2%2C beta%2C transcript variant Tpm2.3
ENSMUST00000139119.1	ENSMUSG00000087142.3	230098	Arhgef39	Rho guanine nucleotide exchange factor (GEF) 39%2C transcript variant X2
ENSMUST00000139119.1	ENSMUSG00000087142.3	230099	Car9	carbonic anhydrase 9
ENSMUST00000139119.1	ENSMUSG00000087142.3	230101	Gba2	glucosidase beta 2
ENSMUST00000139119.1	ENSMUSG00000087142.3	242406	Rgp1	RGP1 retrograde golgi transport homolog (S. cerevisiae)
ENSMUST00000139119.1	ENSMUSG00000087142.3	329831	Fam166b	family with sequence similarity 166%2C member B%2C transcript variant X3
ENSMUST00000139119.1	ENSMUSG00000087142.3	54390	Sit1	suppression inducing transmembrane adaptor 1
ENSMUST00000139119.1	ENSMUSG00000087142.3	622404	Ccdc107	coiled-coil domain containing 107%2C transcript variant X1
ENSMUST00000123998.1	ENSMUSG00000087143.5	13865	Nr2f1	nuclear receptor subfamily 2%2C group F%2C member 1%2C transcript variant X1
ENSMUST00000123998.1	ENSMUSG00000087143.5	68675	Fam172a	family with sequence similarity 172%2C member A%2C transcript variant X4
ENSMUST00000134705.1	ENSMUSG00000087143.5	13865	Nr2f1	nuclear receptor subfamily 2%2C group F%2C member 1%2C transcript variant X1
ENSMUST00000134705.1	ENSMUSG00000087143.5	68675	Fam172a	family with sequence similarity 172%2C member A%2C transcript variant X4
ENSMUST00000144545.1	ENSMUSG00000087143.5	13865	Nr2f1	nuclear receptor subfamily 2%2C group F%2C member 1%2C transcript variant X1
ENSMUST00000144545.1	ENSMUSG00000087143.5	68675	Fam172a	family with sequence similarity 172%2C member A%2C transcript variant X4
ENSMUST00000143857.1	ENSMUSG00000087151.1	20017	Polr1b	polymerase (RNA) I polypeptide B%2C transcript variant X2
ENSMUST00000143857.1	ENSMUSG00000087151.1	66170	Chchd5	coiled-coil-helix-coiled-coil-helix domain containing 5
ENSMUST00000143857.1	ENSMUSG00000087151.1	668894	Gm14025	predicted gene 14025%2C transcript variant X2
ENSMUST00000143857.1	ENSMUSG00000087151.1	69737	Ttl	tubulin tyrosine ligase
ENSMUST00000143857.1	ENSMUSG00000087151.1	78751	Zc3h6	zinc finger CCCH type containing 6
ENSMUST00000140069.1	ENSMUSG00000087165.3	102634579	Gm32125	predicted gene%2C 32125
ENSMUST00000140069.1	ENSMUSG00000087165.3	15110	Hand1	heart and neural crest derivatives expressed transcript 1
ENSMUST00000140069.1	ENSMUSG00000087165.3	171212	Galnt10	UDP-N-acetyl-alpha-D-galactosamine:polypeptide N-acetylgalactosaminyltransferase 10%2C transcript variant X2
ENSMUST00000140069.1	ENSMUSG00000087165.3	50724	Sap30l	SAP30-like
ENSMUST00000152790.3	ENSMUSG00000087165.3	102634579	Gm32125	predicted gene%2C 32125
ENSMUST00000152790.3	ENSMUSG00000087165.3	15110	Hand1	heart and neural crest derivatives expressed transcript 1
ENSMUST00000152790.3	ENSMUSG00000087165.3	171212	Galnt10	UDP-N-acetyl-alpha-D-galactosamine:polypeptide N-acetylgalactosaminyltransferase 10%2C transcript variant X2
ENSMUST00000152790.3	ENSMUSG00000087165.3	50724	Sap30l	SAP30-like
ENSMUST00000127533.3	ENSMUSG00000087174.3	107528	Magee1	melanoma antigen%2C family E%2C 1
ENSMUST00000127533.3	ENSMUSG00000087174.3	67683	Pbdc1	polysaccharide biosynthesis domain containing 1%2C transcript variant 2
ENSMUST00000127533.3	ENSMUSG00000087174.3	XLOC_3523651	--	sp|P21414|POL_GALV Pol polyprotein OS=Gibbon ape leukemia virus GN=pol PE=3 SV=1//1.40862e-39
ENSMUST00000138460.3	ENSMUSG00000087174.3	107528	Magee1	melanoma antigen%2C family E%2C 1
ENSMUST00000138460.3	ENSMUSG00000087174.3	67683	Pbdc1	polysaccharide biosynthesis domain containing 1%2C transcript variant 2
ENSMUST00000138460.3	ENSMUSG00000087174.3	XLOC_3523651	--	sp|P21414|POL_GALV Pol polyprotein OS=Gibbon ape leukemia virus GN=pol PE=3 SV=1//1.40862e-39
ENSMUST00000140954.3	ENSMUSG00000087174.3	107528	Magee1	melanoma antigen%2C family E%2C 1
ENSMUST00000140954.3	ENSMUSG00000087174.3	67683	Pbdc1	polysaccharide biosynthesis domain containing 1%2C transcript variant 2
ENSMUST00000140954.3	ENSMUSG00000087174.3	XLOC_3523651	--	sp|P21414|POL_GALV Pol polyprotein OS=Gibbon ape leukemia virus GN=pol PE=3 SV=1//1.40862e-39
ENSMUST00000154334.3	ENSMUSG00000087174.3	107528	Magee1	melanoma antigen%2C family E%2C 1
ENSMUST00000154334.3	ENSMUSG00000087174.3	67683	Pbdc1	polysaccharide biosynthesis domain containing 1%2C transcript variant 2
ENSMUST00000154334.3	ENSMUSG00000087174.3	XLOC_3523651	--	sp|P21414|POL_GALV Pol polyprotein OS=Gibbon ape leukemia virus GN=pol PE=3 SV=1//1.40862e-39
ENSMUST00000139356.3	ENSMUSG00000087177.3	103213	Traf3ip2	TRAF3 interacting protein 2
ENSMUST00000139356.3	ENSMUSG00000087177.3	14360	Fyn	Fyn proto-oncogene%2C transcript variant X2
ENSMUST00000139356.3	ENSMUSG00000087177.3	19714	Rev3l	REV3-like%2C catalytic subunit of DNA polymerase zeta RAD54 like (S. cerevisiae)%2C transcript variant X4
ENSMUST00000139356.3	ENSMUSG00000087177.3	XLOC_412097	--	sp|P11369|POL2_MOUSE Retrovirus-related Pol polyprotein LINE-1 OS=Mus musculus GN=Pol PE=1 SV=2//2.75373e-13
ENSMUST00000149830.3	ENSMUSG00000087177.3	103213	Traf3ip2	TRAF3 interacting protein 2
ENSMUST00000149830.3	ENSMUSG00000087177.3	14360	Fyn	Fyn proto-oncogene%2C transcript variant X2
ENSMUST00000149830.3	ENSMUSG00000087177.3	19714	Rev3l	REV3-like%2C catalytic subunit of DNA polymerase zeta RAD54 like (S. cerevisiae)%2C transcript variant X4
ENSMUST00000149830.3	ENSMUSG00000087177.3	XLOC_412097	--	sp|P11369|POL2_MOUSE Retrovirus-related Pol polyprotein LINE-1 OS=Mus musculus GN=Pol PE=1 SV=2//2.75373e-13
ENSMUST00000151921.3	ENSMUSG00000087177.3	103213	Traf3ip2	TRAF3 interacting protein 2
ENSMUST00000151921.3	ENSMUSG00000087177.3	14360	Fyn	Fyn proto-oncogene%2C transcript variant X2
ENSMUST00000151921.3	ENSMUSG00000087177.3	19714	Rev3l	REV3-like%2C catalytic subunit of DNA polymerase zeta RAD54 like (S. cerevisiae)%2C transcript variant X4
ENSMUST00000151921.3	ENSMUSG00000087177.3	XLOC_412097	--	sp|P11369|POL2_MOUSE Retrovirus-related Pol polyprotein LINE-1 OS=Mus musculus GN=Pol PE=1 SV=2//2.75373e-13
ENSMUST00000149275.2	ENSMUSG00000087179.4	228836	Dlgap4	discs%2C large homolog-associated protein 4 (Drosophila)%2C transcript variant X4
ENSMUST00000149275.2	ENSMUSG00000087179.4	228839	Tgif2	TGFB-induced factor homeobox 2%2C transcript variant X2
ENSMUST00000149275.2	ENSMUSG00000087179.4	29812	Ndrg3	N-myc downstream regulated gene 3%2C transcript variant 2
ENSMUST00000149275.2	ENSMUSG00000087179.4	67388	1110008F13Rik	RIKEN cDNA 1110008F13 gene
ENSMUST00000149275.2	ENSMUSG00000087179.4	77799	Sla2	Src-like-adaptor 2
ENSMUST00000149275.2	ENSMUSG00000087179.4	98932	Myl9	myosin%2C light polypeptide 9%2C regulatory%2C transcript variant X1
ENSMUST00000149275.2	ENSMUSG00000087179.4	XLOC_1954790	--	-//-
ENSMUST00000147012.1	ENSMUSG00000087187.1	19224	Ptgs1	prostaglandin-endoperoxide synthase 1%2C transcript variant X1
ENSMUST00000147012.1	ENSMUSG00000087187.1	67871	Mrrf	mitochondrial ribosome recycling factor
ENSMUST00000147012.1	ENSMUSG00000087187.1	67889	Rbm18	RNA binding motif protein 18%2C transcript variant 2
ENSMUST00000150749.1	ENSMUSG00000087213.2	105243946	LOC105243946	pre-mRNA-splicing factor cwc22-like
ENSMUST00000150749.1	ENSMUSG00000087213.2	12912	Creb1	cAMP responsive element binding protein 1%2C transcript variant B
ENSMUST00000150749.1	ENSMUSG00000087213.2	14367	Fzd5	frizzled homolog 5 (Drosophila)%2C transcript variant 2
ENSMUST00000150749.1	ENSMUSG00000087213.2	227210	Ccnyl1	cyclin Y-like 1%2C transcript variant X1
ENSMUST00000150749.1	ENSMUSG00000087213.2	241075	Plekhm3	pleckstrin homology domain containing%2C family M%2C member 3%2C transcript variant X2
ENSMUST00000150749.1	ENSMUSG00000087213.2	67099	Mettl21a	methyltransferase like 21A%2C transcript variant X2
ENSMUST00000135244.1	ENSMUSG00000087222.1	18024	Nfe2l2	nuclear factor%2C erythroid derived 2%2C like 2
ENSMUST00000135244.1	ENSMUSG00000087222.1	229279	Hnrnpa3	heterogeneous nuclear ribonucleoprotein A3%2C transcript variant X2
ENSMUST00000135244.1	ENSMUSG00000087222.1	623453	Gm13669	predicted gene 13669
ENSMUST00000133550.1	ENSMUSG00000087269.1	14269	Fnbp1	formin binding protein 1%2C transcript variant 1
ENSMUST00000133550.1	ENSMUSG00000087269.1	14299	Ncs1	neuronal calcium sensor 1%2C transcript variant X2
ENSMUST00000133550.1	ENSMUSG00000087269.1	277463	Gpr107	G protein-coupled receptor 107%2C transcript variant X1
ENSMUST00000133550.1	ENSMUSG00000087269.1	XLOC_1872346	--	sp|Q8BUV8|GP107_MOUSE Protein GPR107 OS=Mus musculus GN=Gpr107 PE=2 SV=2//5.88988e-08
ENSMUST00000126922.1	ENSMUSG00000087277.1	16653	Kras	v-Ki-ras2 Kirsten rat sarcoma viral oncogene homolog
ENSMUST00000126922.1	ENSMUSG00000087277.1	320662	Casc1	cancer susceptibility candidate 1
ENSMUST00000126922.1	ENSMUSG00000087277.1	67636	Lyrm5	LYR motif containing 5%2C transcript variant 1
ENSMUST00000126922.1	ENSMUSG00000087277.1	74071	Ifltd1	intermediate filament tail domain containing 1%2C transcript variant X12
ENSMUST00000131457.1	ENSMUSG00000087283.1	17076	Ly75	lymphocyte antigen 75
ENSMUST00000131457.1	ENSMUSG00000087283.1	18779	Pla2r1	phospholipase A2 receptor 1
ENSMUST00000144568.2	ENSMUSG00000087305.4	100036521	Umad1	UMAP1-MVP12 associated (UMA) domain containing 1%2C transcript variant 1
ENSMUST00000144568.2	ENSMUSG00000087305.4	170772	Glcci1	glucocorticoid induced transcript 1%2C transcript variant 1
ENSMUST00000161483.3	ENSMUSG00000087331.4	140570	Plxnb2	plexin B2%2C transcript variant 3
ENSMUST00000161483.3	ENSMUSG00000087331.4	170787	Hdac10	histone deacetylase 10%2C transcript variant 3
ENSMUST00000161483.3	ENSMUSG00000087331.4	170790	Mlc1	megalencephalic leukoencephalopathy with subcortical cysts 1 homolog (human)%2C transcript variant X2
ENSMUST00000161483.3	ENSMUSG00000087331.4	19094	Mapk11	mitogen-activated protein kinase 11%2C transcript variant X1
ENSMUST00000161483.3	ENSMUSG00000087331.4	223776	Selo	selenoprotein O
ENSMUST00000161483.3	ENSMUSG00000087331.4	29857	Mapk12	mitogen-activated protein kinase 12%2C transcript variant X2
ENSMUST00000161483.3	ENSMUSG00000087331.4	328580	Tubgcp6	tubulin%2C gamma complex associated protein 6%2C transcript variant X4
ENSMUST00000161483.3	ENSMUSG00000087331.4	406218	Panx2	pannexin 2
ENSMUST00000161483.3	ENSMUSG00000087331.4	67976	Trabd	TraB domain containing%2C transcript variant X2
ENSMUST00000161483.3	ENSMUSG00000087331.4	83456	Mov10l1	Moloney leukemia virus 10-like 1%2C transcript variant X1
ENSMUST00000124914.1	ENSMUSG00000087336.1	208104	Mlxip	MLX interacting protein%2C transcript variant 2
ENSMUST00000124914.1	ENSMUSG00000087336.1	269701	Wdr66	WD repeat domain 66
ENSMUST00000124914.1	ENSMUSG00000087336.1	67151	Psmd9	proteasome (prosome%2C macropain) 26S subunit%2C non-ATPase%2C 9
ENSMUST00000124914.1	ENSMUSG00000087336.1	77045	Bcl7a	B cell CLL/lymphoma 7A
ENSMUST00000129764.3	ENSMUSG00000087365.3	15452	Hprt	hypoxanthine guanine phosphoribosyl transferase
ENSMUST00000129764.3	ENSMUSG00000087365.3	56096	Plac1	placental specific protein 1%2C transcript variant X1
ENSMUST00000129764.3	ENSMUSG00000087365.3	70998	Phf6	PHD finger protein 6%2C transcript variant 1
ENSMUST00000129764.3	ENSMUSG00000087365.3	XLOC_3489030	--	-//-
ENSMUST00000152109.1	ENSMUSG00000087365.3	15452	Hprt	hypoxanthine guanine phosphoribosyl transferase
ENSMUST00000152109.1	ENSMUSG00000087365.3	56096	Plac1	placental specific protein 1%2C transcript variant X1
ENSMUST00000152109.1	ENSMUSG00000087365.3	70998	Phf6	PHD finger protein 6%2C transcript variant 1
ENSMUST00000152109.1	ENSMUSG00000087365.3	XLOC_3489030	--	-//-
ENSMUST00000155622.3	ENSMUSG00000087365.3	15452	Hprt	hypoxanthine guanine phosphoribosyl transferase
ENSMUST00000155622.3	ENSMUSG00000087365.3	56096	Plac1	placental specific protein 1%2C transcript variant X1
ENSMUST00000155622.3	ENSMUSG00000087365.3	70998	Phf6	PHD finger protein 6%2C transcript variant 1
ENSMUST00000155622.3	ENSMUSG00000087365.3	XLOC_3489030	--	-//-
ENSMUST00000124336.1	ENSMUSG00000087377.1	101055744	Gm29720	predicted gene%2C 29720
ENSMUST00000124336.1	ENSMUSG00000087377.1	110911	Cds2	CDP-diacylglycerol synthase (phosphatidate cytidylyltransferase) 2%2C transcript variant X1
ENSMUST00000124336.1	ENSMUSG00000087377.1	18538	Pcna	proliferating cell nuclear antigen
ENSMUST00000124336.1	ENSMUSG00000087377.1	70612	Tmem230	transmembrane protein 230%2C transcript variant X1
ENSMUST00000151800.3	ENSMUSG00000087380.3	27418	Mkln1	muskelin 1%2C intracellular mediator containing kelch motifs
ENSMUST00000151800.3	ENSMUSG00000087380.3	XLOC_2719962	--	-//-
ENSMUST00000153057.3	ENSMUSG00000087380.3	27418	Mkln1	muskelin 1%2C intracellular mediator containing kelch motifs
ENSMUST00000153057.3	ENSMUSG00000087380.3	XLOC_2719962	--	-//-
ENSMUST00000130744.3	ENSMUSG00000087396.3	102866	Pls3	plastin 3 (T-isoform)%2C transcript variant 2
ENSMUST00000148326.3	ENSMUSG00000087403.4	20591	Kdm5c	lysine (K)-specific demethylase 5C%2C transcript variant X5
ENSMUST00000148326.3	ENSMUSG00000087403.4	245666	Iqsec2	IQ motif and Sec7 domain 2%2C transcript variant X1
ENSMUST00000148326.3	ENSMUSG00000087403.4	52808	Tspyl2	TSPY-like 2%2C transcript variant X1
ENSMUST00000148326.3	ENSMUSG00000087403.4	70771	Gpr173	G-protein coupled receptor 173%2C transcript variant X4
ENSMUST00000130099.1	ENSMUSG00000087424.1	22284	Usp9x	ubiquitin specific peptidase 9%2C X chromosome%2C transcript variant X3
ENSMUST00000130099.1	ENSMUSG00000087424.1	XLOC_3361196	--	-//-
ENSMUST00000155674.1	ENSMUSG00000087445.1	18111	Nnat	neuronatin%2C transcript variant 3
ENSMUST00000155674.1	ENSMUSG00000087445.1	20779	Src	Rous sarcoma oncogene%2C transcript variant X7
ENSMUST00000155674.1	ENSMUSG00000087445.1	53619	Blcap	bladder cancer associated protein homolog (human)%2C transcript variant X1
ENSMUST00000135037.3	ENSMUSG00000087497.3	70383	Cox10	cytochrome c oxidase assembly protein 10
ENSMUST00000126205.1	ENSMUSG00000087530.1	12041	Bckdk	branched chain ketoacid dehydrogenase kinase
ENSMUST00000126205.1	ENSMUSG00000087530.1	16409	Itgam	integrin alpha M%2C transcript variant 1
ENSMUST00000126205.1	ENSMUSG00000087530.1	233908	Fus	fused in sarcoma%2C transcript variant X2
ENSMUST00000126205.1	ENSMUSG00000087530.1	434246	Trim72	tripartite motif-containing 72%2C transcript variant X1
ENSMUST00000126205.1	ENSMUSG00000087530.1	66824	Pycard	PYD and CARD domain containing
ENSMUST00000126205.1	ENSMUSG00000087530.1	67773	Kat8	K(lysine) acetyltransferase 8
ENSMUST00000126205.1	ENSMUSG00000087530.1	76560	Prss8	protease%2C serine 8 (prostasin)
ENSMUST00000126205.1	ENSMUSG00000087530.1	77613	Prss36	protease%2C serine 36
ENSMUST00000126205.1	ENSMUSG00000087530.1	XLOC_2886932	--	sp|Q9EPB4|ASC_MOUSE Apoptosis-associated speck-like protein containing a CARD OS=Mus musculus GN=Pycard PE=1 SV=1//3.256e-107
ENSMUST00000123014.1	ENSMUSG00000087586.1	100503481	4930453H23Rik	RIKEN cDNA 4930453H23 gene%2C transcript variant X1
ENSMUST00000146010.2	ENSMUSG00000087590.2	13824	Epb4.1l4a	erythrocyte protein band 4.1-like 4a%2C transcript variant X2
ENSMUST00000137373.1	ENSMUSG00000087593.1	100502736	Gm19345	predicted gene%2C 19345
ENSMUST00000137373.1	ENSMUSG00000087593.1	12051	Bcl3	B cell leukemia/lymphoma 3%2C transcript variant X1
ENSMUST00000137373.1	ENSMUSG00000087593.1	19294	Pvrl2	poliovirus receptor-related 2%2C transcript variant 1
ENSMUST00000137373.1	ENSMUSG00000087593.1	319930	Ceacam19	carcinoembryonic antigen-related cell adhesion molecule 19
ENSMUST00000137373.1	ENSMUSG00000087593.1	330483	Ceacam16	carcinoembryonic antigen-related cell adhesion molecule 16%2C transcript variant X3
ENSMUST00000137373.1	ENSMUSG00000087593.1	52118	Pvr	poliovirus receptor
ENSMUST00000137373.1	ENSMUSG00000087593.1	57278	Bcam	basal cell adhesion molecule
ENSMUST00000137373.1	ENSMUSG00000087593.1	80794	Cblc	Casitas B-lineage lymphoma c%2C transcript variant 2
ENSMUST00000129713.1	ENSMUSG00000087648.1	11538	Adnp	activity-dependent neuroprotective protein
ENSMUST00000129713.1	ENSMUSG00000087648.1	13480	Dpm1	dolichol-phosphate (beta-D) mannosyltransferase 1
ENSMUST00000129713.1	ENSMUSG00000087648.1	58220	Pard6b	par-6 family cell polarity regulator beta
ENSMUST00000129713.1	ENSMUSG00000087648.1	69372	Mocs3	molybdenum cofactor synthesis 3
ENSMUST00000159006.1	ENSMUSG00000087658.2	15394	Hoxa1	homeobox A1
ENSMUST00000159006.1	ENSMUSG00000087658.2	15395	Hoxa10	homeobox A10%2C transcript variant 2
ENSMUST00000159006.1	ENSMUSG00000087658.2	15396	Hoxa11	homeobox A11
ENSMUST00000159006.1	ENSMUSG00000087658.2	15398	Hoxa13	homeobox A13
ENSMUST00000159006.1	ENSMUSG00000087658.2	15399	Hoxa2	homeobox A2
ENSMUST00000159006.1	ENSMUSG00000087658.2	15400	Hoxa3	homeobox A3
ENSMUST00000159006.1	ENSMUSG00000087658.2	15401	Hoxa4	homeobox A4
ENSMUST00000159006.1	ENSMUSG00000087658.2	15402	Hoxa5	homeobox A5
ENSMUST00000159006.1	ENSMUSG00000087658.2	15403	Hoxa6	homeobox A6
ENSMUST00000159006.1	ENSMUSG00000087658.2	15404	Hoxa7	homeobox A7%2C transcript variant X3
ENSMUST00000159006.1	ENSMUSG00000087658.2	15405	Hoxa9	homeobox A9%2C transcript variant 2
ENSMUST00000159006.1	ENSMUSG00000087658.2	XLOC_2639515	--	-//-
ENSMUST00000133808.1	ENSMUSG00000087679.2	109299	C330006A16Rik	RIKEN cDNA C330006A16 gene%2C transcript variant 2
ENSMUST00000133808.1	ENSMUSG00000087679.2	16871	Lhx3	LIM homeobox protein 3%2C transcript variant 2
ENSMUST00000133808.1	ENSMUSG00000087679.2	227638	Qsox2	quiescin Q6 sulfhydryl oxidase 2%2C transcript variant 2
ENSMUST00000133808.1	ENSMUSG00000087679.2	67991	Nacc2	nucleus accumbens associated 2%2C BEN and BTB (POZ) domain containing%2C transcript variant X2
ENSMUST00000147538.1	ENSMUSG00000087685.1	102060	Gadd45gip1	growth arrest and DNA-damage-inducible%2C gamma interacting protein 1
ENSMUST00000147538.1	ENSMUSG00000087685.1	12317	Calr	calreticulin
ENSMUST00000147538.1	ENSMUSG00000087685.1	13423	Dnase2a	deoxyribonuclease II alpha
ENSMUST00000147538.1	ENSMUSG00000087685.1	16596	Klf1	Kruppel-like factor 1 (erythroid)
ENSMUST00000147538.1	ENSMUSG00000087685.1	18032	Nfix	nuclear factor I/X%2C transcript variant 2
ENSMUST00000147538.1	ENSMUSG00000087685.1	19358	Rad23a	RAD23a homolog (S. cerevisiae)%2C transcript variant 2
ENSMUST00000147538.1	ENSMUSG00000087685.1	234542	Rtbdn	retbindin%2C transcript variant X3
ENSMUST00000147538.1	ENSMUSG00000087685.1	23863	Dand5	DAN domain family%2C member 5%2C transcript variant 2
ENSMUST00000147538.1	ENSMUSG00000087685.1	270076	Gcdh	glutaryl-Coenzyme A dehydrogenase%2C transcript variant 2
ENSMUST00000147538.1	ENSMUSG00000087685.1	56527	Mast1	microtubule associated serine/threonine kinase 1
ENSMUST00000147538.1	ENSMUSG00000087685.1	66590	Farsa	phenylalanyl-tRNA synthetase%2C alpha subunit%2C transcript variant X2
ENSMUST00000147538.1	ENSMUSG00000087685.1	71846	Syce2	synaptonemal complex central element protein 2%2C transcript variant 1
ENSMUST00000147538.1	ENSMUSG00000087685.1	XLOC_3055687	--	sp|Q9R1L5|MAST1_MOUSE Microtubule-associated serine/threonine-protein kinase 1 OS=Mus musculus GN=Mast1 PE=1 SV=3//5.44426e-12
ENSMUST00000159364.1	ENSMUSG00000089665.1	100503890	Pet100	PET100 homolog (S. cerevisiae)
ENSMUST00000159364.1	ENSMUSG00000089665.1	14128	Fcer2a	Fc receptor%2C IgE%2C low affinity II%2C alpha polypeptide%2C transcript variant X1
ENSMUST00000159364.1	ENSMUSG00000089665.1	170786	Cd209a	CD209a antigen
ENSMUST00000159364.1	ENSMUSG00000089665.1	18545	Pcp2	Purkinje cell protein 2 (L7)%2C transcript variant X4
ENSMUST00000159364.1	ENSMUSG00000089665.1	20911	Stxbp2	syntaxin binding protein 2%2C transcript variant X3
ENSMUST00000159364.1	ENSMUSG00000089665.1	546049	C330021F23Rik	RIKEN cDNA C330021F23 gene
ENSMUST00000159364.1	ENSMUSG00000089665.1	57264	Retn	resistin%2C transcript variant 2
ENSMUST00000159364.1	ENSMUSG00000089665.1	66682	Trappc5	trafficking protein particle complex 5
ENSMUST00000159364.1	ENSMUSG00000089665.1	67439	Xab2	XPA binding protein 2%2C transcript variant X1
ENSMUST00000159364.1	ENSMUSG00000089665.1	69189	Mcemp1	mast cell expressed membrane protein 1
ENSMUST00000159364.1	ENSMUSG00000089665.1	69697	Camsap3	calmodulin regulated spectrin-associated protein family%2C member 3%2C transcript variant X1
ENSMUST00000159364.1	ENSMUSG00000089665.1	75863	Clec4g	C-type lectin domain family 4%2C member g%2C transcript variant X1
ENSMUST00000160264.1	ENSMUSG00000089804.1	252973	Grhl2	grainyhead-like 2 (Drosophila)
ENSMUST00000162520.1	ENSMUSG00000089804.1	252973	Grhl2	grainyhead-like 2 (Drosophila)
ENSMUST00000159407.2	ENSMUSG00000089812.2	214791	Sertad4	SERTA domain containing 4%2C transcript variant X1
ENSMUST00000159407.2	ENSMUSG00000089812.2	226861	Hhat	hedgehog acyltransferase
ENSMUST00000159407.2	ENSMUSG00000089812.2	329324	Syt14	synaptotagmin XIV%2C transcript variant X7
ENSMUST00000160231.1	ENSMUSG00000089889.1	170935	Grid2ip	glutamate receptor%2C ionotropic%2C delta 2 (Grid2) interacting protein 1%2C transcript variant 1
ENSMUST00000160231.1	ENSMUSG00000089889.1	231866	Zfp12	zinc finger protein 12%2C transcript variant 3
ENSMUST00000160231.1	ENSMUSG00000089889.1	231868	E130309D02Rik	RIKEN cDNA E130309D02 gene
ENSMUST00000160231.1	ENSMUSG00000089889.1	330230	Zfp853	zinc finger protein 853%2C transcript variant X2
ENSMUST00000160231.1	ENSMUSG00000089889.1	54201	Zfp316	zinc finger protein 316%2C transcript variant X1
ENSMUST00000160231.1	ENSMUSG00000089889.1	66913	Kdelr2	KDEL (Lys-Asp-Glu-Leu) endoplasmic reticulum protein retention receptor 2
ENSMUST00000160231.1	ENSMUSG00000089889.1	72881	Zdhhc4	zinc finger%2C DHHC domain containing 4%2C transcript variant X4
ENSMUST00000160231.1	ENSMUSG00000089889.1	XLOC_2495634	--	-//-
ENSMUST00000044500.5	ENSMUSG00000089940.1	108138	Xrcc4	X-ray repair complementing defective repair in Chinese hamster cells 4%2C transcript variant X4
ENSMUST00000044500.5	ENSMUSG00000089940.1	13003	Vcan	versican%2C transcript variant X2
ENSMUST00000160545.1	ENSMUSG00000090069.2	403353	D030054H15Rik	RIKEN cDNA D030054H15 gene%2C transcript variant X1
ENSMUST00000160545.1	ENSMUSG00000090069.2	66832	Rsph3a	radial spoke 3A homolog (Chlamydomonas)
ENSMUST00000160545.1	ENSMUSG00000090069.2	68655	Fndc1	fibronectin type III domain containing 1
ENSMUST00000160545.1	ENSMUSG00000090069.2	72536	Tagap	T cell activation Rho GTPase activating protein
ENSMUST00000159072.1	ENSMUSG00000090086.3	15445	Hpd	4-hydroxyphenylpyruvic acid dioxygenase
ENSMUST00000159072.1	ENSMUSG00000090086.3	208043	Setd1b	SET domain containing 1B%2C transcript variant X1
ENSMUST00000159072.1	ENSMUSG00000090086.3	23912	Rhof	ras homolog gene family%2C member f
ENSMUST00000159072.1	ENSMUSG00000090086.3	330189	Tmem120b	transmembrane protein 120B%2C transcript variant X2
ENSMUST00000159072.1	ENSMUSG00000090086.3	67151	Psmd9	proteasome (prosome%2C macropain) 26S subunit%2C non-ATPase%2C 9
ENSMUST00000159072.1	ENSMUSG00000090086.3	74890	Morn3	MORN repeat containing 3%2C transcript variant X2
ENSMUST00000160099.1	ENSMUSG00000090086.3	15445	Hpd	4-hydroxyphenylpyruvic acid dioxygenase
ENSMUST00000160099.1	ENSMUSG00000090086.3	208043	Setd1b	SET domain containing 1B%2C transcript variant X1
ENSMUST00000160099.1	ENSMUSG00000090086.3	23912	Rhof	ras homolog gene family%2C member f
ENSMUST00000160099.1	ENSMUSG00000090086.3	330189	Tmem120b	transmembrane protein 120B%2C transcript variant X2
ENSMUST00000160099.1	ENSMUSG00000090086.3	67151	Psmd9	proteasome (prosome%2C macropain) 26S subunit%2C non-ATPase%2C 9
ENSMUST00000160099.1	ENSMUSG00000090086.3	74890	Morn3	MORN repeat containing 3%2C transcript variant X2
ENSMUST00000161614.1	ENSMUSG00000090257.1	210530	P3h2	prolyl 3-hydroxylase 2
ENSMUST00000161614.1	ENSMUSG00000090257.1	22061	Trp63	transformation related protein 63%2C transcript variant X1
ENSMUST00000170849.3	ENSMUSG00000090386.5	102633512	Gm31322	predicted gene%2C 31322%2C transcript variant X11
ENSMUST00000182091.1	ENSMUSG00000090386.5	102633512	Gm31322	predicted gene%2C 31322%2C transcript variant X11
ENSMUST00000182601.3	ENSMUSG00000090386.5	102633512	Gm31322	predicted gene%2C 31322%2C transcript variant X11
ENSMUST00000182986.1	ENSMUSG00000090386.5	102633512	Gm31322	predicted gene%2C 31322%2C transcript variant X11
ENSMUST00000169887.1	ENSMUSG00000090500.1	100042918	Gm9763	predicted pseudogene 9763
ENSMUST00000169887.1	ENSMUSG00000090500.1	14555	Gpd1	glycerol-3-phosphate dehydrogenase 1 (soluble)
ENSMUST00000169887.1	ENSMUSG00000090500.1	65970	Lima1	LIM domain and actin binding 1%2C transcript variant a
ENSMUST00000169887.1	ENSMUSG00000090500.1	66379	Cox14	cytochrome c oxidase assembly protein 14
ENSMUST00000169887.1	ENSMUSG00000090500.1	71949	Cers5	ceramide synthase 5
ENSMUST00000169887.1	ENSMUSG00000090500.1	72277	1700030F18Rik	RIKEN cDNA 1700030F18 gene%2C transcript variant X6
ENSMUST00000188595.1	ENSMUSG00000090925.2	11433	Acp5	acid phosphatase 5%2C tartrate resistant%2C transcript variant 1
ENSMUST00000188595.1	ENSMUSG00000090925.2	12797	Cnn1	calponin 1%2C transcript variant X1
ENSMUST00000188595.1	ENSMUSG00000090925.2	235047	Zfp809	zinc finger protein 809%2C transcript variant X1
ENSMUST00000188595.1	ENSMUSG00000090925.2	235048	Zfp599	zinc finger protein 599
ENSMUST00000188595.1	ENSMUSG00000090925.2	235050	Zfp810	zinc finger protein 810%2C transcript variant X2
ENSMUST00000188595.1	ENSMUSG00000090925.2	619310	Zfp872	zinc finger protein 872
ENSMUST00000188595.1	ENSMUSG00000090925.2	66126	Elof1	elongation factor 1 homolog (ELF1%2C S. cerevisiae)
ENSMUST00000188595.1	ENSMUSG00000090925.2	66268	Pigyl	phosphatidylinositol glycan anchor biosynthesis%2C class Y-like
ENSMUST00000188595.1	ENSMUSG00000090925.2	XLOC_3193596	--	sp|Q5REI6|ZN791_PONAB Zinc finger protein 791 OS=Pongo abelii GN=ZNF791 PE=2 SV=1//7.6268e-81
ENSMUST00000163781.1	ENSMUSG00000091050.1	11512	Adcy6	adenylate cyclase 6%2C transcript variant X3
ENSMUST00000163781.1	ENSMUSG00000091050.1	12297	Cacnb3	calcium channel%2C voltage-dependent%2C beta 3 subunit%2C transcript variant X8
ENSMUST00000163781.1	ENSMUSG00000091050.1	12455	Ccnt1	cyclin T1
ENSMUST00000163781.1	ENSMUSG00000091050.1	16770	Lalba	lactalbumin%2C alpha%2C transcript variant X1
ENSMUST00000163781.1	ENSMUSG00000091050.1	223881	Rnd1	Rho family GTPase 1
ENSMUST00000163781.1	ENSMUSG00000091050.1	258502	Olfr279	olfactory receptor 279%2C transcript variant X1
ENSMUST00000163781.1	ENSMUSG00000091050.1	69612	Kansl2	KAT8 regulatory NSL complex subunit 2%2C transcript variant 5
ENSMUST00000163781.1	ENSMUSG00000091050.1	73863	4930415O20Rik	RIKEN cDNA 4930415O20 gene
ENSMUST00000163781.1	ENSMUSG00000091050.1	74351	Ddx23	DEAD (Asp-Glu-Ala-Asp) box polypeptide 23%2C transcript variant X1
ENSMUST00000193387.1	ENSMUSG00000091329.2	20526	Slc2a2	solute carrier family 2 (facilitated glucose transporter)%2C member 2
ENSMUST00000193387.1	ENSMUSG00000091329.2	208691	Eif5a2	eukaryotic translation initiation factor 5A2
ENSMUST00000193387.1	ENSMUSG00000091329.2	665113	Tnik	TRAF2 and NCK interacting kinase%2C transcript variant 1
ENSMUST00000193387.1	ENSMUSG00000091329.2	68028	Rpl22l1	ribosomal protein L22 like 1%2C transcript variant X1
ENSMUST00000171591.1	ENSMUSG00000091412.1	17988	Ndrg1	N-myc downstream regulated gene 1
ENSMUST00000171591.1	ENSMUSG00000091412.1	20442	St3gal1	ST3 beta-galactoside alpha-2%2C3-sialyltransferase 1%2C transcript variant X3
ENSMUST00000171591.1	ENSMUSG00000091412.1	22402	Wisp1	WNT1 inducible signaling pathway protein 1%2C transcript variant X1
ENSMUST00000163493.2	ENSMUSG00000091475.2	20609	Sstr5	somatostatin receptor 5%2C transcript variant 2
ENSMUST00000163493.2	ENSMUSG00000091475.2	20681	Sox8	SRY (sex determining region Y)-box 8
ENSMUST00000163493.2	ENSMUSG00000091475.2	71840	Tekt4	tektin 4%2C transcript variant X1
ENSMUST00000163493.2	ENSMUSG00000091475.2	76483	Lmf1	lipase maturation factor 1%2C transcript variant 1
ENSMUST00000170929.1	ENSMUSG00000091864.1	101835	AW146154	expressed sequence AW146154
ENSMUST00000170929.1	ENSMUSG00000091864.1	233168	AI987944	expressed sequence AI987944%2C transcript variant X1
ENSMUST00000170929.1	ENSMUSG00000091864.1	269902	Vmn2r57	vomeronasal 2%2C receptor 57
ENSMUST00000173374.1	ENSMUSG00000092187.1	17364	Trpm1	transient receptor potential cation channel%2C subfamily M%2C member 1%2C transcript variant 2
ENSMUST00000173374.1	ENSMUSG00000092187.1	233315	Mtmr10	myotubularin related protein 10
ENSMUST00000173374.1	ENSMUSG00000092187.1	330554	Fan1	FANCD2/FANCI-associated nuclease 1%2C transcript variant X1
ENSMUST00000173374.1	ENSMUSG00000092187.1	67973	Mphosph10	M-phase phosphoprotein 10 (U3 small nucleolar ribonucleoprotein)
ENSMUST00000173374.1	ENSMUSG00000092187.1	73724	Mcee	methylmalonyl CoA epimerase%2C transcript variant X1
ENSMUST00000174287.1	ENSMUSG00000092274.2	104252	Cdc42ep2	CDC42 effector protein (Rho GTPase binding) 2
ENSMUST00000174287.1	ENSMUSG00000092274.2	107375	Slc25a45	solute carrier family 25%2C member 45%2C transcript variant X2
ENSMUST00000174287.1	ENSMUSG00000092274.2	114601	Ehbp1l1	EH domain binding protein 1-like 1%2C transcript variant C
ENSMUST00000174287.1	ENSMUSG00000092274.2	16998	Ltbp3	latent transforming growth factor beta binding protein 3
ENSMUST00000174287.1	ENSMUSG00000092274.2	17826	Fam89b	family with sequence similarity 89%2C member B%2C transcript variant 2
ENSMUST00000174287.1	ENSMUSG00000092274.2	18969	Pola2	polymerase (DNA directed)%2C alpha 2%2C transcript variant 1
ENSMUST00000174287.1	ENSMUSG00000092274.2	19708	Dpf2	D4%2C zinc and double PHD fingers family 2%2C transcript variant 2
ENSMUST00000174287.1	ENSMUSG00000092274.2	332359	Tigd3	tigger transposable element derived 3%2C transcript variant X1
ENSMUST00000174287.1	ENSMUSG00000092274.2	56390	Sssca1	Sjogren's syndrome/scleroderma autoantigen 1 homolog (human)
ENSMUST00000174287.1	ENSMUSG00000092274.2	67457	Frmd8	FERM domain containing 8
ENSMUST00000174287.1	ENSMUSG00000092274.2	78891	Scyl1	SCY1-like 1 (S. cerevisiae)%2C transcript variant X2
ENSMUST00000174287.1	ENSMUSG00000092274.2	XLOC_1653844	--	-//-
ENSMUST00000174287.1	ENSMUSG00000092274.2	XLOC_1653874	--	-//-
ENSMUST00000174287.1	ENSMUSG00000092274.2	XLOC_1690681	--	-//-
ENSMUST00000174141.3	ENSMUSG00000092384.3	110962	Mbd6	methyl-CpG binding domain protein 6%2C transcript variant X1
ENSMUST00000174141.3	ENSMUSG00000092384.3	117150	Pip4k2c	phosphatidylinositol-5-phosphate 4-kinase%2C type II%2C gamma%2C transcript variant X2
ENSMUST00000174141.3	ENSMUSG00000092384.3	13198	Ddit3	DNA-damage inducible transcript 3%2C transcript variant 1
ENSMUST00000174141.3	ENSMUSG00000092384.3	14632	Gli1	GLI-Kruppel family member GLI1%2C transcript variant X1
ENSMUST00000174141.3	ENSMUSG00000092384.3	16325	Inhbc	inhibin beta-C
ENSMUST00000174141.3	ENSMUSG00000092384.3	16326	Inhbe	inhibin beta E
ENSMUST00000174141.3	ENSMUSG00000092384.3	16572	Kif5a	kinesin family member 5A%2C transcript variant 1
ENSMUST00000174141.3	ENSMUSG00000092384.3	216443	Mars	methionine-tRNA synthetase%2C transcript variant 2
ENSMUST00000174141.3	ENSMUSG00000092384.3	216445	Arhgap9	Rho GTPase activating protein 9%2C transcript variant X1
ENSMUST00000174141.3	ENSMUSG00000092384.3	52666	Arhgef25	Rho guanine nucleotide exchange factor (GEF) 25%2C transcript variant 1
ENSMUST00000174141.3	ENSMUSG00000092384.3	69654	Dctn2	dynactin 2%2C transcript variant 1
ENSMUST00000174141.3	ENSMUSG00000092384.3	71750	R3hdm2	R3H domain containing 2%2C transcript variant X2
ENSMUST00000174141.3	ENSMUSG00000092384.3	80904	Dtx3	deltex 3 homolog (Drosophila)%2C transcript variant X3
ENSMUST00000174141.3	ENSMUSG00000092384.3	XLOC_384028	--	-//-
ENSMUST00000176569.2	ENSMUSG00000093424.2	102640724	Gm36724	predicted gene%2C 36724
ENSMUST00000176569.2	ENSMUSG00000093424.2	171388	Bnipl	BCL2/adenovirus E1B 19kD interacting protein like%2C transcript variant 2
ENSMUST00000176569.2	ENSMUSG00000093424.2	213054	Gabpb2	GA repeat binding protein%2C beta 2%2C transcript variant 2
ENSMUST00000176569.2	ENSMUSG00000093424.2	229588	Gm128	predicted gene 128
ENSMUST00000176569.2	ENSMUSG00000093424.2	229589	Prune	prune homolog (Drosophila)
ENSMUST00000176569.2	ENSMUSG00000093424.2	56772	Mllt11	myeloid/lymphoid or mixed-lineage leukemia (trithorax homolog%2C Drosophila)%3B translocated to%2C 11
ENSMUST00000176569.2	ENSMUSG00000093424.2	57912	Cdc42se1	CDC42 small effector 1%2C transcript variant 1
ENSMUST00000176569.2	ENSMUSG00000093424.2	71790	Anxa9	annexin A9%2C transcript variant 2
ENSMUST00000176569.2	ENSMUSG00000093424.2	75007	Fam63a	family with sequence similarity 63%2C member A%2C transcript variant X2
ENSMUST00000176569.2	ENSMUSG00000093424.2	76893	Cers2	ceramide synthase 2%2C transcript variant X2
ENSMUST00000176569.2	ENSMUSG00000093424.2	84505	Setdb1	SET domain%2C bifurcated 1%2C transcript variant 3
ENSMUST00000176921.1	ENSMUSG00000093565.1	13177	Eci1	enoyl-Coenzyme A delta isomerase 1
ENSMUST00000176921.1	ENSMUSG00000093565.1	13560	E4f1	E4F transcription factor 1%2C transcript variant 2
ENSMUST00000176921.1	ENSMUSG00000093565.1	18763	Pkd1	polycystic kidney disease 1 homolog
ENSMUST00000176921.1	ENSMUSG00000093565.1	22084	Tsc2	tuberous sclerosis 2%2C transcript variant 5
ENSMUST00000176921.1	ENSMUSG00000093565.1	224619	Traf7	TNF receptor-associated factor 7%2C transcript variant 1
ENSMUST00000176921.1	ENSMUSG00000093565.1	268932	Caskin1	CASK interacting protein 1%2C transcript variant X1
ENSMUST00000176921.1	ENSMUSG00000093565.1	319259	Bricd5	BRICHOS domain containing 5
ENSMUST00000176921.1	ENSMUSG00000093565.1	328778	Rab26	RAB26%2C member RAS oncogene family
ENSMUST00000176921.1	ENSMUSG00000093565.1	56716	Mlst8	MTOR associated protein%2C LST8 homolog (S. cerevisiae)%2C transcript variant 4
ENSMUST00000176921.1	ENSMUSG00000093565.1	66705	Dnase1l2	deoxyribonuclease 1-like 2%2C transcript variant X2
ENSMUST00000176921.1	ENSMUSG00000093565.1	67078	Pgp	phosphoglycolate phosphatase
ENSMUST00000176921.1	ENSMUSG00000093565.1	XLOC_1478111	--	-//-
ENSMUST00000176201.1	ENSMUSG00000093594.1	100041677	Gm13157	predicted gene 13157%2C transcript variant X2
ENSMUST00000176201.1	ENSMUSG00000093594.1	100503584	Zfp534	zinc finger protein 534
ENSMUST00000176201.1	ENSMUSG00000093594.1	14349	Fv1	Friend virus susceptibility 1
ENSMUST00000176201.1	ENSMUSG00000093594.1	170731	Mfn2	mitofusin 2%2C transcript variant 4
ENSMUST00000176201.1	ENSMUSG00000093594.1	18822	Plod1	procollagen-lysine%2C 2-oxoglutarate 5-dioxygenase 1
ENSMUST00000176201.1	ENSMUSG00000093594.1	242747	Zfp933	zinc finger protein 933
ENSMUST00000176201.1	ENSMUSG00000093594.1	28010	Miip	migration and invasion inhibitory protein
ENSMUST00000175668.1	ENSMUSG00000093622.1	21815	Tgif1	TGFB-induced factor homeobox 1%2C transcript variant 3
ENSMUST00000175668.1	ENSMUSG00000093622.1	224997	Dlgap1	discs%2C large (Drosophila) homolog-associated protein 1%2C transcript variant X9
ENSMUST00000177043.1	ENSMUSG00000093629.1	18654	Pgf	placental growth factor%2C transcript variant X2
ENSMUST00000177043.1	ENSMUSG00000093629.1	238323	Rps6kl1	ribosomal protein S6 kinase-like 1%2C transcript variant X4
ENSMUST00000177043.1	ENSMUSG00000093629.1	56531	Ylpm1	YLP motif containing 1%2C transcript variant X2
ENSMUST00000177043.1	ENSMUSG00000093629.1	73422	Prox2	prospero homeobox 2%2C transcript variant X5
ENSMUST00000177043.1	ENSMUSG00000093629.1	78920	Dlst	dihydrolipoamide S-succinyltransferase (E2 component of 2-oxo-glutarate complex)%2C transcript variant X1
ENSMUST00000178904.1	ENSMUSG00000094707.1	15566	Htr7	5-hydroxytryptamine (serotonin) receptor 7%2C transcript variant X3
ENSMUST00000180690.1	ENSMUSG00000096917.1	108150	Galnt7	UDP-N-acetyl-alpha-D-galactosamine: polypeptide N-acetylgalactosaminyltransferase 7%2C transcript variant 1
ENSMUST00000180690.1	ENSMUSG00000096917.1	20284	Scrg1	scrapie responsive gene 1
ENSMUST00000180690.1	ENSMUSG00000096917.1	60406	Sap30	sin3 associated polypeptide
ENSMUST00000180690.1	ENSMUSG00000096917.1	97165	Hmgb2	high mobility group box 2
ENSMUST00000180690.1	ENSMUSG00000096917.1	XLOC_3037251	--	-//-
ENSMUST00000181536.1	ENSMUSG00000096956.1	20356	Sema5a	sema domain%2C seven thrombospondin repeats (type 1 and type 1-like)%2C transmembrane domain (TM) and short cytoplasmic domain%2C (semaphorin) 5A%2C transcript variant X1
ENSMUST00000181536.1	ENSMUSG00000096956.1	57254	Tas2r119	taste receptor%2C type 2%2C member 119
ENSMUST00000181655.1	ENSMUSG00000096960.1	210126	Lpp	LIM domain containing preferred translocation partner in lipoma%2C transcript variant 1
ENSMUST00000181484.1	ENSMUSG00000096965.3	224454	Zdhhc14	zinc finger%2C DHHC domain containing 14%2C transcript variant X4
ENSMUST00000181484.1	ENSMUSG00000096965.3	66616	Snx9	sorting nexin 9
ENSMUST00000181739.1	ENSMUSG00000096971.1	75646	Rai14	retinoic acid induced 14%2C transcript variant X1
ENSMUST00000181397.1	ENSMUSG00000096975.1	102635601	Gm32892	predicted gene%2C 32892
ENSMUST00000181397.1	ENSMUSG00000096975.1	240041	Zfp945	zinc finger protein 945%2C transcript variant 1
ENSMUST00000181397.1	ENSMUSG00000096975.1	XLOC_1418356	--	sp|Q8TAQ5|ZN420_HUMAN Zinc finger protein 420 OS=Homo sapiens GN=ZNF420 PE=1 SV=1//3.52542e-07
ENSMUST00000181397.1	ENSMUSG00000096975.1	XLOC_1476490	--	sp|Q9HCG1|ZN160_HUMAN Zinc finger protein 160 OS=Homo sapiens GN=ZNF160 PE=1 SV=3//2.73273e-06
ENSMUST00000180547.1	ENSMUSG00000097006.3	212733	Ccdc64b	coiled-coil domain containing 64B
ENSMUST00000180547.1	ENSMUSG00000097006.3	224613	Flywch1	FLYWCH-type zinc finger 1%2C transcript variant X1
ENSMUST00000180547.1	ENSMUSG00000097006.3	240047	Mmp25	matrix metallopeptidase 25
ENSMUST00000180547.1	ENSMUSG00000097006.3	268930	Pkmyt1	protein kinase%2C membrane associated tyrosine/threonine 1
ENSMUST00000180547.1	ENSMUSG00000097006.3	27279	Tnfrsf12a	tumor necrosis factor receptor superfamily%2C member 12a%2C transcript variant 2
ENSMUST00000180547.1	ENSMUSG00000097006.3	320309	1520401A03Rik	RIKEN cDNA 1520401A03 gene%2C transcript variant X28
ENSMUST00000180547.1	ENSMUSG00000097006.3	353130	Prss33	protease%2C serine 33%2C transcript variant X1
ENSMUST00000180547.1	ENSMUSG00000097006.3	353502	Hcfc1r1	host cell factor C1 regulator 1 (XPO1-dependent)
ENSMUST00000180547.1	ENSMUSG00000097006.3	386612	Thoc6	THO complex 6 homolog (Drosophila)%2C transcript variant X1
ENSMUST00000180547.1	ENSMUSG00000097006.3	54419	Cldn6	claudin 6%2C transcript variant X1
ENSMUST00000180547.1	ENSMUSG00000097006.3	56863	Cldn9	claudin 9
ENSMUST00000180547.1	ENSMUSG00000097006.3	67673	Tceb2	transcription elongation factor B (SIII)%2C polypeptide 2
ENSMUST00000180547.1	ENSMUSG00000097006.3	69814	Prss32	protease%2C serine 32
ENSMUST00000180547.1	ENSMUSG00000097006.3	71003	Prss41	protease%2C serine 41%2C transcript variant X2
ENSMUST00000180547.1	ENSMUSG00000097006.3	73016	Kremen2	kringle containing transmembrane protein 2
ENSMUST00000180547.1	ENSMUSG00000097006.3	75956	Srrm2	serine/arginine repetitive matrix 2%2C transcript variant X2
ENSMUST00000180547.1	ENSMUSG00000097006.3	76498	Paqr4	progestin and adipoQ receptor family member IV
ENSMUST00000180547.1	ENSMUSG00000097006.3	76917	Flywch2	FLYWCH family member 2
ENSMUST00000180547.1	ENSMUSG00000097006.3	XLOC_1419092	--	-//-
ENSMUST00000181619.1	ENSMUSG00000097032.2	110173	Manba	mannosidase%2C beta A%2C lysosomal%2C transcript variant X1
ENSMUST00000181619.1	ENSMUSG00000097032.2	66105	Ube2d3	ubiquitin-conjugating enzyme E2D 3%2C transcript variant X2
ENSMUST00000181619.1	ENSMUSG00000097032.2	67006	Cisd2	CDGSH iron sulfur domain 2
ENSMUST00000181619.1	ENSMUSG00000097032.2	74446	Slc9b1	solute carrier family 9%2C subfamily B (NHA1%2C cation proton antiporter 1)%2C member 1%2C transcript variant X6
ENSMUST00000181619.1	ENSMUSG00000097032.2	97086	Slc9b2	solute carrier family 9%2C subfamily B (NHA2%2C cation proton antiporter 2)%2C member 2%2C transcript variant X4
ENSMUST00000180411.1	ENSMUSG00000097042.1	102032	Smim19	small integral membrane protein 19%2C transcript variant 2
ENSMUST00000180411.1	ENSMUSG00000097042.1	18408	Slc25a15	solute carrier family 25 (mitochondrial carrier ornithine transporter)%2C member 15
ENSMUST00000180411.1	ENSMUSG00000097042.1	20516	Slc20a2	solute carrier family 20%2C member 2
ENSMUST00000180411.1	ENSMUSG00000097042.1	22335	Vdac3	voltage-dependent anion channel 3%2C transcript variant 2
ENSMUST00000180411.1	ENSMUSG00000097042.1	57312	Mrps31	mitochondrial ribosomal protein S31%2C transcript variant X1
ENSMUST00000180411.1	ENSMUSG00000097042.1	XLOC_3014524	--	-//-
ENSMUST00000181147.1	ENSMUSG00000097047.1	19043	Ppm1b	protein phosphatase 1B%2C magnesium dependent%2C beta isoform%2C transcript variant 3
ENSMUST00000181147.1	ENSMUSG00000097047.1	20532	Slc3a1	solute carrier family 3%2C member 1
ENSMUST00000180896.3	ENSMUSG00000097048.3	17119	Mxd1	MAX dimerization protein 1%2C transcript variant X1
ENSMUST00000180896.3	ENSMUSG00000097048.3	21841	Tia1	cytotoxic granule-associated RNA binding protein 1%2C transcript variant 2
ENSMUST00000180896.3	ENSMUSG00000097048.3	232196	C87436	expressed sequence C87436%2C transcript variant X5
ENSMUST00000180896.3	ENSMUSG00000097048.3	23983	Pcbp1	poly(rC) binding protein 1
ENSMUST00000180896.3	ENSMUSG00000097048.3	67855	Asprv1	aspartic peptidase%2C retroviral-like 1
ENSMUST00000180896.3	ENSMUSG00000097048.3	XLOC_2662058	--	sp|O19048|PCBP1_RABIT Poly(rC)-binding protein 1 OS=Oryctolagus cuniculus GN=PCBP1 PE=2 SV=1//0
ENSMUST00000180659.1	ENSMUSG00000097052.1	100039446	Gm2240	predicted gene 2240%2C transcript variant X2
ENSMUST00000180659.1	ENSMUSG00000097052.1	105244099	LOC105244099	uncharacterized LOC105244099
ENSMUST00000180659.1	ENSMUSG00000097052.1	16821	Lcn4	lipocalin 4
ENSMUST00000180659.1	ENSMUSG00000097052.1	353156	Egfl7	EGF-like domain 7%2C transcript variant X3
ENSMUST00000180659.1	ENSMUSG00000097052.1	56279	Fam69b	family with sequence similarity 69%2C member B%2C transcript variant X1
ENSMUST00000180659.1	ENSMUSG00000097052.1	67512	Agpat2	1-acylglycerol-3-phosphate O-acyltransferase 2 (lysophosphatidic acid acyltransferase%2C beta)
ENSMUST00000180659.1	ENSMUSG00000097052.1	XLOC_1869334	--	-//-
ENSMUST00000180671.1	ENSMUSG00000097055.1	11491	Adam17	a disintegrin and metallopeptidase domain 17%2C transcript variant 3
ENSMUST00000180671.1	ENSMUSG00000097055.1	22630	Ywhaq	tyrosine 3-monooxygenase/tryptophan 5-monooxygenase activation protein%2C theta polypeptide
ENSMUST00000180671.1	ENSMUSG00000097055.1	67732	Iah1	isoamyl acetate-hydrolyzing esterase 1 homolog (S. cerevisiae)%2C transcript variant X2
ENSMUST00000181706.3	ENSMUSG00000097072.3	102636701	Gm33700	predicted gene%2C 33700%2C transcript variant X2
ENSMUST00000181706.3	ENSMUSG00000097072.3	102636807	Gm33778	predicted gene%2C 33778
ENSMUST00000181706.3	ENSMUSG00000097072.3	23873	Faim	Fas apoptotic inhibitory molecule%2C transcript variant 1
ENSMUST00000181706.3	ENSMUSG00000097072.3	26927	Foxl2	forkhead box L2
ENSMUST00000181706.3	ENSMUSG00000097072.3	382097	Gm1123	predicted gene 1123
ENSMUST00000181706.3	ENSMUSG00000097072.3	546157	7420426K07Rik	RIKEN cDNA 7420426K07 gene
ENSMUST00000181706.3	ENSMUSG00000097072.3	623186	Gm6406	predicted gene 6406
ENSMUST00000181706.3	ENSMUSG00000097072.3	71979	2410012M07Rik	RIKEN cDNA 2410012M07 gene
ENSMUST00000181706.3	ENSMUSG00000097072.3	74769	Pik3cb	phosphatidylinositol 3-kinase%2C catalytic%2C beta polypeptide%2C transcript variant X2
ENSMUST00000181706.3	ENSMUSG00000097072.3	XLOC_3331047	--	-//-
ENSMUST00000181034.1	ENSMUSG00000097093.1	109901	Cela1	chymotrypsin-like elastase family%2C member 1
ENSMUST00000181034.1	ENSMUSG00000097093.1	19009	Pou6f1	POU domain%2C class 6%2C transcription factor 1%2C transcript variant X4
ENSMUST00000181034.1	ENSMUSG00000097093.1	207818	Smagp	small cell adhesion glycoprotein%2C transcript variant 5
ENSMUST00000181034.1	ENSMUSG00000097093.1	207839	Galnt6	UDP-N-acetyl-alpha-D-galactosamine:polypeptide N-acetylgalactosaminyltransferase 6%2C transcript variant X1
ENSMUST00000181034.1	ENSMUSG00000097093.1	21422	Tfcp2	transcription factor CP2%2C transcript variant 2
ENSMUST00000181034.1	ENSMUSG00000097093.1	23994	Dazap2	DAZ associated protein 2
ENSMUST00000181034.1	ENSMUSG00000097093.1	668218	Bin2	bridging integrator 2
ENSMUST00000180962.1	ENSMUSG00000097113.3	226442	Zfp281	zinc finger protein 281%2C transcript variant 1
ENSMUST00000181524.3	ENSMUSG00000097113.3	226442	Zfp281	zinc finger protein 281%2C transcript variant 1
ENSMUST00000181128.1	ENSMUSG00000097115.2	102633951	Gm31649	predicted gene%2C 31649
ENSMUST00000181128.1	ENSMUSG00000097115.2	109889	Mzf1	myeloid zinc finger 1%2C transcript variant 2
ENSMUST00000181128.1	ENSMUSG00000097115.2	20103	Rps5	ribosomal protein S5
ENSMUST00000181128.1	ENSMUSG00000097115.2	21849	Trim28	tripartite motif-containing 28
ENSMUST00000181128.1	ENSMUSG00000097115.2	22192	Ube2m	ubiquitin-conjugating enzyme E2M%2C transcript variant 2
ENSMUST00000181128.1	ENSMUSG00000097115.2	232878	Zscan22	zinc finger and SCAN domain containing 22%2C transcript variant 1
ENSMUST00000181128.1	ENSMUSG00000097115.2	232879	Zbtb45	zinc finger and BTB domain containing 45%2C transcript variant X2
ENSMUST00000181128.1	ENSMUSG00000097115.2	243833	Zfp128	zinc finger protein 128
ENSMUST00000181128.1	ENSMUSG00000097115.2	243834	Zfp324	zinc finger protein 324%2C transcript variant X2
ENSMUST00000181128.1	ENSMUSG00000097115.2	26459	Slc27a5	solute carrier family 27 (fatty acid transporter)%2C member 5
ENSMUST00000181128.1	ENSMUSG00000097115.2	269870	Zfp446	zinc finger protein 446%2C transcript variant X2
ENSMUST00000181128.1	ENSMUSG00000097115.2	381845	2310014L17Rik	RIKEN cDNA 2310014L17 gene
ENSMUST00000181128.1	ENSMUSG00000097115.2	65020	Zfp110	zinc finger protein 110
ENSMUST00000181128.1	ENSMUSG00000097115.2	68953	Chmp2a	charged multivesicular body protein 2A
ENSMUST00000180601.1	ENSMUSG00000097145.1	13204	Dhx15	DEAH (Asp-Glu-Ala-His) box polypeptide 15%2C transcript variant 3
ENSMUST00000180601.1	ENSMUSG00000097145.1	19017	Ppargc1a	peroxisome proliferative activated receptor%2C gamma%2C coactivator 1 alpha%2C transcript variant X1
ENSMUST00000180601.1	ENSMUSG00000097145.1	XLOC_2434358	--	-//-
ENSMUST00000181906.1	ENSMUSG00000097164.1	319880	Tmcc3	transmembrane and coiled coil domains 3%2C transcript variant X2
ENSMUST00000181906.1	ENSMUSG00000097164.1	77048	Cep83	centrosomal protein 83%2C transcript variant X1
ENSMUST00000181906.1	ENSMUSG00000097164.1	XLOC_450359	--	-//-
ENSMUST00000180581.1	ENSMUSG00000097173.1	103765	Tmem17	transmembrane protein 17
ENSMUST00000181030.1	ENSMUSG00000097174.1	109136	Mmaa	methylmalonic aciduria (cobalamin deficiency) type A%2C transcript variant X7
ENSMUST00000181030.1	ENSMUSG00000097174.1	17125	Smad1	SMAD family member 1
ENSMUST00000181030.1	ENSMUSG00000097174.1	67687	1700011L22Rik	RIKEN cDNA 1700011L22 gene%2C transcript variant X1
ENSMUST00000181030.1	ENSMUSG00000097174.1	XLOC_3051420	--	-//-
ENSMUST00000188198.2	ENSMUSG00000097177.3	100039674	Gm10634	predicted gene 10634%2C transcript variant X2
ENSMUST00000188198.2	ENSMUSG00000097177.3	105245043	LOC105245043	uncharacterized LOC105245043
ENSMUST00000188198.2	ENSMUSG00000097177.3	12044	Bcl2a1a	B cell leukemia/lymphoma 2 related protein A1a
ENSMUST00000188198.2	ENSMUSG00000097177.3	666731	Trim43c	tripartite motif-containing 43C%2C transcript variant X1
ENSMUST00000181247.1	ENSMUSG00000097183.1	16007	Cyr61	cysteine rich protein 61
ENSMUST00000181247.1	ENSMUSG00000097183.1	229937	Znhit6	zinc finger%2C HIT type 6%2C transcript variant X4
ENSMUST00000181247.1	ENSMUSG00000097183.1	71355	Col24a1	collagen%2C type XXIV%2C alpha 1
ENSMUST00000181247.1	ENSMUSG00000097183.1	XLOC_2076610	--	-//-
ENSMUST00000180445.1	ENSMUSG00000097194.1	20497	Slc12a3	solute carrier family 12%2C member 3%2C transcript variant X1
ENSMUST00000180445.1	ENSMUSG00000097194.1	234577	Cpne2	copine II
ENSMUST00000180445.1	ENSMUSG00000097194.1	434341	Nlrc5	NLR family%2C CARD domain containing 5%2C transcript variant X1
ENSMUST00000180445.1	ENSMUSG00000097194.1	64209	Herpud1	homocysteine-inducible%2C endoplasmic reticulum stress-inducible%2C ubiquitin-like domain member 1%2C transcript variant X1
ENSMUST00000180563.4	ENSMUSG00000097195.4	244962	Snx14	sorting nexin 14
ENSMUST00000180563.4	ENSMUSG00000097195.4	547109	Trim43a	tripartite motif-containing 43A%2C transcript variant X1
ENSMUST00000180563.4	ENSMUSG00000097195.4	56403	Syncrip	synaptotagmin binding%2C cytoplasmic RNA interacting protein%2C transcript variant 3
ENSMUST00000180563.4	ENSMUSG00000097195.4	71640	Zfp949	zinc finger protein 949%2C transcript variant 1
ENSMUST00000182232.3	ENSMUSG00000097195.4	244962	Snx14	sorting nexin 14
ENSMUST00000182232.3	ENSMUSG00000097195.4	547109	Trim43a	tripartite motif-containing 43A%2C transcript variant X1
ENSMUST00000182232.3	ENSMUSG00000097195.4	56403	Syncrip	synaptotagmin binding%2C cytoplasmic RNA interacting protein%2C transcript variant 3
ENSMUST00000182232.3	ENSMUSG00000097195.4	71640	Zfp949	zinc finger protein 949%2C transcript variant 1
ENSMUST00000183045.1	ENSMUSG00000097195.4	244962	Snx14	sorting nexin 14
ENSMUST00000183045.1	ENSMUSG00000097195.4	547109	Trim43a	tripartite motif-containing 43A%2C transcript variant X1
ENSMUST00000183045.1	ENSMUSG00000097195.4	56403	Syncrip	synaptotagmin binding%2C cytoplasmic RNA interacting protein%2C transcript variant 3
ENSMUST00000183045.1	ENSMUSG00000097195.4	71640	Zfp949	zinc finger protein 949%2C transcript variant 1
ENSMUST00000190033.1	ENSMUSG00000097195.4	244962	Snx14	sorting nexin 14
ENSMUST00000190033.1	ENSMUSG00000097195.4	547109	Trim43a	tripartite motif-containing 43A%2C transcript variant X1
ENSMUST00000190033.1	ENSMUSG00000097195.4	56403	Syncrip	synaptotagmin binding%2C cytoplasmic RNA interacting protein%2C transcript variant 3
ENSMUST00000190033.1	ENSMUSG00000097195.4	71640	Zfp949	zinc finger protein 949%2C transcript variant 1
ENSMUST00000184796.1	ENSMUSG00000097211.2	17427	Mns1	meiosis-specific nuclear structural protein 1%2C transcript variant X2
ENSMUST00000184796.1	ENSMUSG00000097211.2	21778	Tex9	testis expressed gene 9
ENSMUST00000184796.1	ENSMUSG00000097211.2	235469	Zfp280d	zinc finger protein 280D%2C transcript variant X2
ENSMUST00000180708.1	ENSMUSG00000097216.2	54216	Pcdh7	protocadherin 7%2C transcript variant X1
ENSMUST00000180481.1	ENSMUSG00000097225.3	XLOC_2936936	--	-//-
ENSMUST00000180494.1	ENSMUSG00000097235.1	16403	Itga6	integrin alpha 6%2C transcript variant X2
ENSMUST00000181942.1	ENSMUSG00000097236.1	231051	Kmt2c	lysine (K)-specific methyltransferase 2C
ENSMUST00000181942.1	ENSMUSG00000097236.1	242891	Cct8l1	chaperonin containing TCP1%2C subunit 8 (theta)-like 1
ENSMUST00000181575.2	ENSMUSG00000097251.2	108657	Rnpepl1	arginyl aminopeptidase (aminopeptidase B)-like 1
ENSMUST00000181575.2	ENSMUSG00000097251.2	14733	Gpc1	glypican 1
ENSMUST00000181575.2	ENSMUSG00000097251.2	208760	Aqp12	aquaporin 12%2C transcript variant 1
ENSMUST00000181575.2	ENSMUSG00000097251.2	23830	Capn10	calpain 10
ENSMUST00000181575.2	ENSMUSG00000097251.2	241158	Ankmy1	ankyrin repeat and MYND domain containing 1%2C transcript variant X2
ENSMUST00000181575.2	ENSMUSG00000097251.2	64095	Gpr35	G protein-coupled receptor 35%2C transcript variant X5
ENSMUST00000181575.2	ENSMUSG00000097251.2	67446	Dusp28	dual specificity phosphatase 28
ENSMUST00000180515.1	ENSMUSG00000097254.1	107766	Haao	3-hydroxyanthranilate 3%2C4-dioxygenase%2C transcript variant X4
ENSMUST00000180515.1	ENSMUSG00000097254.1	116871	Mta3	metastasis associated 3%2C transcript variant 2
ENSMUST00000180879.3	ENSMUSG00000097277.3	11775	Ap3b2	adaptor-related protein complex 3%2C beta 2 subunit%2C transcript variant X1
ENSMUST00000180879.3	ENSMUSG00000097277.3	12877	Cpeb1	cytoplasmic polyadenylation element binding protein 1%2C transcript variant X8
ENSMUST00000180879.3	ENSMUSG00000097277.3	210321	BC048679	cDNA sequence BC048679%2C transcript variant X1
ENSMUST00000180879.3	ENSMUSG00000097277.3	244091	Fsd2	fibronectin type III and SPRY domain containing 2
ENSMUST00000180879.3	ENSMUSG00000097277.3	26557	Homer2	homer homolog 2 (Drosophila)%2C transcript variant 2
ENSMUST00000180879.3	ENSMUSG00000097277.3	434204	Whamm	WAS protein homolog associated with actin%2C golgi membranes and microtubules%2C transcript variant X1
ENSMUST00000180879.3	ENSMUSG00000097277.3	XLOC_2854207	--	-//-
ENSMUST00000181164.3	ENSMUSG00000097277.3	11775	Ap3b2	adaptor-related protein complex 3%2C beta 2 subunit%2C transcript variant X1
ENSMUST00000181164.3	ENSMUSG00000097277.3	12877	Cpeb1	cytoplasmic polyadenylation element binding protein 1%2C transcript variant X8
ENSMUST00000181164.3	ENSMUSG00000097277.3	210321	BC048679	cDNA sequence BC048679%2C transcript variant X1
ENSMUST00000181164.3	ENSMUSG00000097277.3	244091	Fsd2	fibronectin type III and SPRY domain containing 2
ENSMUST00000181164.3	ENSMUSG00000097277.3	26557	Homer2	homer homolog 2 (Drosophila)%2C transcript variant 2
ENSMUST00000181164.3	ENSMUSG00000097277.3	434204	Whamm	WAS protein homolog associated with actin%2C golgi membranes and microtubules%2C transcript variant X1
ENSMUST00000181164.3	ENSMUSG00000097277.3	XLOC_2854207	--	-//-
ENSMUST00000180465.3	ENSMUSG00000097284.3	105513	Chmp7	charged multivesicular body protein 7
ENSMUST00000180465.3	ENSMUSG00000097284.3	21933	Tnfrsf10b	tumor necrosis factor receptor superfamily%2C member 10b
ENSMUST00000180465.3	ENSMUSG00000097284.3	246710	Rhobtb2	Rho-related BTB domain containing 2%2C transcript variant X1
ENSMUST00000180465.3	ENSMUSG00000097284.3	71843	R3hcc1	R3H domain and coiled-coil containing 1%2C transcript variant 1
ENSMUST00000180465.3	ENSMUSG00000097284.3	73523	Pebp4	phosphatidylethanolamine binding protein 4%2C transcript variant 1
ENSMUST00000180465.3	ENSMUSG00000097284.3	94352	Loxl2	lysyl oxidase-like 2%2C transcript variant X3
ENSMUST00000180465.3	ENSMUSG00000097284.3	XLOC_1015023	--	-//-
ENSMUST00000181430.1	ENSMUSG00000097284.3	105513	Chmp7	charged multivesicular body protein 7
ENSMUST00000181430.1	ENSMUSG00000097284.3	21933	Tnfrsf10b	tumor necrosis factor receptor superfamily%2C member 10b
ENSMUST00000181430.1	ENSMUSG00000097284.3	246710	Rhobtb2	Rho-related BTB domain containing 2%2C transcript variant X1
ENSMUST00000181430.1	ENSMUSG00000097284.3	71843	R3hcc1	R3H domain and coiled-coil containing 1%2C transcript variant 1
ENSMUST00000181430.1	ENSMUSG00000097284.3	73523	Pebp4	phosphatidylethanolamine binding protein 4%2C transcript variant 1
ENSMUST00000181430.1	ENSMUSG00000097284.3	94352	Loxl2	lysyl oxidase-like 2%2C transcript variant X3
ENSMUST00000181430.1	ENSMUSG00000097284.3	XLOC_1015023	--	-//-
ENSMUST00000181960.1	ENSMUSG00000097290.3	71751	Map3k13	mitogen-activated protein kinase kinase kinase 13%2C transcript variant X2
ENSMUST00000181960.1	ENSMUSG00000097290.3	72190	2510009E07Rik	RIKEN cDNA 2510009E07 gene%2C transcript variant X1
ENSMUST00000181960.1	ENSMUSG00000097290.3	74147	Ehhadh	enoyl-Coenzyme A%2C hydratase/3-hydroxyacyl Coenzyme A dehydrogenase
ENSMUST00000181960.1	ENSMUSG00000097290.3	XLOC_1289422	--	-//-
ENSMUST00000181337.1	ENSMUSG00000097308.1	20419	Shcbp1	Shc SH2-domain binding protein 1
ENSMUST00000181337.1	ENSMUSG00000097308.1	233987	Zfp958	zinc finger protein 958
ENSMUST00000180923.1	ENSMUSG00000097318.1	22661	Zfp148	zinc finger protein 148
ENSMUST00000180923.1	ENSMUSG00000097318.1	69150	Snx4	sorting nexin 4
ENSMUST00000180923.1	ENSMUSG00000097318.1	XLOC_1358515	--	-//-
ENSMUST00000181555.2	ENSMUSG00000097321.2	243362	Stard13	StAR-related lipid transfer (START) domain containing 13%2C transcript variant 2
ENSMUST00000182244.3	ENSMUSG00000097324.4	106877	Afap1l1	actin filament associated protein 1-like 1
ENSMUST00000182244.3	ENSMUSG00000097324.4	17714	Grpel2	GrpE-like 2%2C mitochondrial%2C transcript variant X1
ENSMUST00000182244.3	ENSMUSG00000097324.4	240334	Pcyox1l	prenylcysteine oxidase 1 like%2C transcript variant X1
ENSMUST00000182244.3	ENSMUSG00000097324.4	56069	Il17b	interleukin 17B%2C transcript variant X2
ENSMUST00000182244.3	ENSMUSG00000097324.4	93687	Csnk1a1	casein kinase 1%2C alpha 1%2C transcript variant X2
ENSMUST00000182244.3	ENSMUSG00000097324.4	XLOC_1627550	--	-//-
ENSMUST00000186390.1	ENSMUSG00000097324.4	106877	Afap1l1	actin filament associated protein 1-like 1
ENSMUST00000186390.1	ENSMUSG00000097324.4	17714	Grpel2	GrpE-like 2%2C mitochondrial%2C transcript variant X1
ENSMUST00000186390.1	ENSMUSG00000097324.4	240334	Pcyox1l	prenylcysteine oxidase 1 like%2C transcript variant X1
ENSMUST00000186390.1	ENSMUSG00000097324.4	56069	Il17b	interleukin 17B%2C transcript variant X2
ENSMUST00000186390.1	ENSMUSG00000097324.4	93687	Csnk1a1	casein kinase 1%2C alpha 1%2C transcript variant X2
ENSMUST00000186390.1	ENSMUSG00000097324.4	XLOC_1627550	--	-//-
ENSMUST00000180777.1	ENSMUSG00000097326.1	15904	Id4	inhibitor of DNA binding 4
ENSMUST00000180861.1	ENSMUSG00000097329.1	399510	Map4k5	mitogen-activated protein kinase kinase kinase kinase 5
ENSMUST00000180861.1	ENSMUSG00000097329.1	71091	Cdkl1	cyclin-dependent kinase-like 1 (CDC2-related kinase)%2C transcript variant X2
ENSMUST00000180861.1	ENSMUSG00000097329.1	73991	Atl1	atlastin GTPase 1
ENSMUST00000180525.1	ENSMUSG00000097334.1	20466	Sin3a	transcriptional regulator%2C SIN3A (yeast)%2C transcript variant X6
ENSMUST00000180525.1	ENSMUSG00000097334.1	56294	Ptpn9	protein tyrosine phosphatase%2C non-receptor type 9
ENSMUST00000180525.1	ENSMUSG00000097334.1	66069	Snupn	snurportin 1
ENSMUST00000180525.1	ENSMUSG00000097334.1	66199	Commd4	COMM domain containing 4%2C transcript variant X1
ENSMUST00000180525.1	ENSMUSG00000097334.1	72774	Neil1	nei endonuclease VIII-like 1 (E. coli)%2C transcript variant X4
ENSMUST00000180525.1	ENSMUSG00000097334.1	73744	Man2c1	mannosidase%2C alpha%2C class 2C%2C member 1%2C transcript variant X10
ENSMUST00000180977.1	ENSMUSG00000097343.1	102635628	Gm32916	predicted gene%2C 32916%2C transcript variant X3
ENSMUST00000180977.1	ENSMUSG00000097343.1	233812	BC030336	cDNA sequence BC030336
ENSMUST00000180977.1	ENSMUSG00000097343.1	233813	Vwa3a	von Willebrand factor A domain containing 3A%2C transcript variant X4
ENSMUST00000180977.1	ENSMUSG00000097343.1	67003	Uqcrc2	ubiquinol cytochrome c reductase core protein 2
ENSMUST00000180977.1	ENSMUSG00000097343.1	67983	Pdzd9	PDZ domain containing 9%2C transcript variant X2
ENSMUST00000180841.1	ENSMUSG00000097345.1	11305	Abca2	ATP-binding cassette%2C sub-family A (ABC1)%2C member 2%2C transcript variant X4
ENSMUST00000180841.1	ENSMUSG00000097345.1	12496	Entpd2	ectonucleoside triphosphate diphosphohydrolase 2
ENSMUST00000180841.1	ENSMUSG00000097345.1	142681	Slc34a3	solute carrier family 34 (sodium phosphate)%2C member 3%2C transcript variant X7
ENSMUST00000180841.1	ENSMUSG00000097345.1	14347	Fut7	fucosyltransferase 7%2C transcript variant X3
ENSMUST00000180841.1	ENSMUSG00000097345.1	14810	Grin1	glutamate receptor%2C ionotropic%2C NMDA1 (zeta 1)%2C transcript variant 3
ENSMUST00000180841.1	ENSMUSG00000097345.1	18146	Npdc1	neural proliferation%2C differentiation and control 1
ENSMUST00000180841.1	ENSMUSG00000097345.1	227615	Tmem203	transmembrane protein 203
ENSMUST00000180841.1	ENSMUSG00000097345.1	227618	Lrrc26	leucine rich repeat containing 26
ENSMUST00000180841.1	ENSMUSG00000097345.1	227619	Man1b1	mannosidase%2C alpha%2C class 1B%2C member 1
ENSMUST00000180841.1	ENSMUSG00000097345.1	227620	Uap1l1	UDP-N-acteylglucosamine pyrophosphorylase 1-like 1%2C transcript variant X2
ENSMUST00000180841.1	ENSMUSG00000097345.1	320354	Grin1os	glutamate receptor%2C ionotropic%2C NMDA1 (zeta 1)%2C opposite strand
ENSMUST00000180841.1	ENSMUSG00000097345.1	329360	Rnf224	ring finger protein 224
ENSMUST00000180841.1	ENSMUSG00000097345.1	67859	Cysrt1	cysteine rich tail 1
ENSMUST00000180841.1	ENSMUSG00000097345.1	68475	Ssna1	Sjogren's syndrome nuclear autoantigen 1
ENSMUST00000180841.1	ENSMUSG00000097345.1	68846	Rnf208	ring finger protein 208
ENSMUST00000180841.1	ENSMUSG00000097345.1	72080	Sapcd2	suppressor APC domain containing 2%2C transcript variant 1
ENSMUST00000180841.1	ENSMUSG00000097345.1	78217	Tmem210	transmembrane protein 210
ENSMUST00000180841.1	ENSMUSG00000097345.1	78797	Ndor1	NADPH dependent diflavin oxidoreductase 1%2C transcript variant 2
ENSMUST00000180841.1	ENSMUSG00000097345.1	83768	Dpp7	dipeptidylpeptidase 7
ENSMUST00000180841.1	ENSMUSG00000097345.1	97031	Tprn	taperin
ENSMUST00000180841.1	ENSMUSG00000097345.1	99152	Anapc2	anaphase promoting complex subunit 2
ENSMUST00000181213.1	ENSMUSG00000097348.4	XLOC_448684	--	sp|Q8TD57|DYH3_HUMAN Dynein heavy chain 3, axonemal OS=Homo sapiens GN=DNAH3 PE=2 SV=1//8.79309e-11
ENSMUST00000181774.1	ENSMUSG00000097350.1	18815	Plg	plasminogen
ENSMUST00000181774.1	ENSMUSG00000097350.1	20519	Slc22a3	solute carrier family 22 (organic cation transporter)%2C member 3
ENSMUST00000181774.1	ENSMUSG00000097350.1	26407	Map3k4	mitogen-activated protein kinase kinase kinase 4%2C transcript variant X1
ENSMUST00000181774.1	ENSMUSG00000097350.1	68262	Agpat4	1-acylglycerol-3-phosphate O-acyltransferase 4 (lysophosphatidic acid acyltransferase%2C delta)%2C transcript variant X1
ENSMUST00000180477.1	ENSMUSG00000097353.1	103284	Zc3h10	zinc finger CCCH type containing 10
ENSMUST00000180477.1	ENSMUSG00000097353.1	13867	Erbb3	v-erb-b2 erythroblastic leukemia viral oncogene homolog 3 (avian)
ENSMUST00000180477.1	ENSMUSG00000097353.1	17904	Myl6	myosin%2C light polypeptide 6%2C alkali%2C smooth muscle and non-muscle%2C transcript variant X1
ENSMUST00000180477.1	ENSMUSG00000097353.1	18813	Pa2g4	proliferation-associated 2G4
ENSMUST00000180477.1	ENSMUSG00000097353.1	216459	Myl6b	myosin%2C light polypeptide 6B
ENSMUST00000180477.1	ENSMUSG00000097353.1	23943	Esyt1	extended synaptotagmin-like protein 1
ENSMUST00000180477.1	ENSMUSG00000097353.1	67588	Rnf41	ring finger protein 41%2C transcript variant 5
ENSMUST00000180477.1	ENSMUSG00000097353.1	67945	Rpl41	ribosomal protein L41
ENSMUST00000180477.1	ENSMUSG00000097353.1	68094	Smarcc2	SWI/SNF related%2C matrix associated%2C actin dependent regulator of chromatin%2C subfamily c%2C member 2%2C transcript variant 2
ENSMUST00000180477.1	ENSMUSG00000097353.1	69917	Nabp2	nucleic acid binding protein 2%2C transcript variant X1
ENSMUST00000180477.1	ENSMUSG00000097353.1	72002	Slc39a5	solute carrier family 39 (metal ion transporter)%2C member 5%2C transcript variant X1
ENSMUST00000180477.1	ENSMUSG00000097353.1	XLOC_384795	--	sp|P46935|NEDD4_MOUSE E3 ubiquitin-protein ligase NEDD4 OS=Mus musculus GN=Nedd4 PE=1 SV=3//2.25329e-06
ENSMUST00000180379.1	ENSMUSG00000097354.3	12515	Cd69	CD69 antigen%2C transcript variant X1
ENSMUST00000180379.1	ENSMUSG00000097354.3	381816	4922502D21Rik	RIKEN cDNA 4922502D21 gene%2C transcript variant X3
ENSMUST00000180379.1	ENSMUSG00000097354.3	93694	Clec2d	C-type lectin domain family 2%2C member d
ENSMUST00000181930.2	ENSMUSG00000097365.3	170753	Zfp704	zinc finger protein 704
ENSMUST00000181496.1	ENSMUSG00000097391.4	XLOC_716068	--	-//-
ENSMUST00000182074.1	ENSMUSG00000097391.4	XLOC_716068	--	-//-
ENSMUST00000182300.1	ENSMUSG00000097391.4	XLOC_716068	--	-//-
ENSMUST00000181834.1	ENSMUSG00000097401.1	66664	Tmem41a	transmembrane protein 41a%2C transcript variant 2
ENSMUST00000181834.1	ENSMUSG00000097401.1	71751	Map3k13	mitogen-activated protein kinase kinase kinase 13%2C transcript variant X2
ENSMUST00000181834.1	ENSMUSG00000097401.1	74147	Ehhadh	enoyl-Coenzyme A%2C hydratase/3-hydroxyacyl Coenzyme A dehydrogenase
ENSMUST00000181834.1	ENSMUSG00000097401.1	XLOC_1289422	--	-//-
ENSMUST00000181824.1	ENSMUSG00000097402.1	27215	Azi2	5-azacytidine induced gene 2%2C transcript variant X1
ENSMUST00000181824.1	ENSMUSG00000097402.1	67899	Cmc1	COX assembly mitochondrial protein 1%2C transcript variant X1
ENSMUST00000193875.1	ENSMUSG00000097439.2	102639919	Gm36118	predicted gene%2C 36118%2C transcript variant X3
ENSMUST00000193875.1	ENSMUSG00000097439.2	11768	Ap1m2	adaptor protein complex AP-1%2C mu 2 subunit%2C transcript variant X2
ENSMUST00000193875.1	ENSMUSG00000097439.2	12539	Cdc37	cell division cycle 37
ENSMUST00000193875.1	ENSMUSG00000097439.2	12581	Cdkn2d	cyclin-dependent kinase inhibitor 2D (p19%2C inhibits CDK4)%2C transcript variant X1
ENSMUST00000193875.1	ENSMUSG00000097439.2	18577	Pde4a	phosphodiesterase 4A%2C cAMP specific%2C transcript variant X5
ENSMUST00000193875.1	ENSMUSG00000097439.2	215194	Kri1	KRI1 homolog (S. cerevisiae)
ENSMUST00000193875.1	ENSMUSG00000097439.2	235040	Atg4d	autophagy related 4D%2C cysteine peptidase
ENSMUST00000193875.1	ENSMUSG00000097439.2	50868	Keap1	kelch-like ECH-associated protein 1%2C transcript variant 4
ENSMUST00000193875.1	ENSMUSG00000097439.2	54721	Tyk2	tyrosine kinase 2%2C transcript variant 2
ENSMUST00000193875.1	ENSMUSG00000097439.2	68682	Slc44a2	solute carrier family 44%2C member 2%2C transcript variant X1
ENSMUST00000193875.1	ENSMUSG00000097439.2	94226	S1pr5	sphingosine-1-phosphate receptor 5
ENSMUST00000181106.1	ENSMUSG00000097467.1	12402	Cbl	Casitas B-lineage lymphoma%2C transcript variant X1
ENSMUST00000181106.1	ENSMUSG00000097467.1	213211	Rnf26	ring finger protein 26
ENSMUST00000181106.1	ENSMUSG00000097467.1	21838	Thy1	thymus cell antigen 1%2C theta
ENSMUST00000181106.1	ENSMUSG00000097467.1	235312	C1qtnf5	C1q and tumor necrosis factor related protein 5%2C transcript variant 1
ENSMUST00000181106.1	ENSMUSG00000097467.1	259172	Mfrp	membrane-type frizzled-related protein%2C transcript variant 1
ENSMUST00000181106.1	ENSMUSG00000097467.1	53376	Usp2	ubiquitin specific peptidase 2%2C transcript variant 3
ENSMUST00000181106.1	ENSMUSG00000097467.1	84004	Mcam	melanoma cell adhesion molecule%2C transcript variant X2
ENSMUST00000181106.1	ENSMUSG00000097467.1	XLOC_3210978	--	sp|Q8BUH7|RNF26_MOUSE Ring finger protein 26 OS=Mus musculus GN=Rnf26 PE=2 SV=1//0
ENSMUST00000181883.1	ENSMUSG00000097486.1	20965	Syn2	synapsin II%2C transcript variant IIa
ENSMUST00000181883.1	ENSMUSG00000097486.1	68971	Tamm41	TAM41%2C mitochondrial translocator assembly and maintenance protein%2C homolog (S. cerevisiae)%2C transcript variant X3
ENSMUST00000180730.2	ENSMUSG00000097493.3	117586	A1bg	alpha-1-B glycoprotein
ENSMUST00000180730.2	ENSMUSG00000097493.3	399603	Fam84b	family with sequence similarity 84%2C member B
ENSMUST00000180625.1	ENSMUSG00000097514.1	228913	Zfp217	zinc finger protein 217%2C transcript variant X2
ENSMUST00000181167.1	ENSMUSG00000097534.1	12367	Casp3	caspase 3%2C transcript variant 1
ENSMUST00000181167.1	ENSMUSG00000097534.1	16363	Irf2	interferon regulatory factor 2
ENSMUST00000181020.4	ENSMUSG00000097571.4	100504066	LOC100504066	60S ribosomal protein L9-like
ENSMUST00000181020.4	ENSMUSG00000097571.4	12212	Chic1	cysteine-rich hydrophobic domain 1%2C transcript variant X1
ENSMUST00000181020.4	ENSMUSG00000097571.4	22127	Tsx	testis specific X-linked gene%2C transcript variant X2
ENSMUST00000181020.4	ENSMUSG00000097571.4	XLOC_3415593	--	-//-
ENSMUST00000181020.4	ENSMUSG00000097571.4	XLOC_3522776	--	-//-
ENSMUST00000181020.4	ENSMUSG00000097571.4	XLOC_3522828	--	-//-
ENSMUST00000181813.1	ENSMUSG00000097583.1	102632135	Gm30289	predicted gene%2C 30289%2C transcript variant X4
ENSMUST00000181813.1	ENSMUSG00000097583.1	18415	Hspa4l	heat shock protein 4 like%2C transcript variant X1
ENSMUST00000181813.1	ENSMUSG00000097583.1	20873	Plk4	polo-like kinase 4%2C transcript variant 1
ENSMUST00000181813.1	ENSMUSG00000097583.1	214048	Larp1b	La ribonucleoprotein domain family%2C member 1B
ENSMUST00000181813.1	ENSMUSG00000097583.1	269423	3110057O12Rik	RIKEN cDNA 3110057O12 gene%2C transcript variant X4
ENSMUST00000181813.1	ENSMUSG00000097583.1	619719	6430590A07Rik	RIKEN cDNA 6430590A07 gene
ENSMUST00000181813.1	ENSMUSG00000097583.1	72175	Mfsd8	major facilitator superfamily domain containing 8%2C transcript variant X2
ENSMUST00000180917.4	ENSMUSG00000097589.5	102631857	Gm27017	predicted gene%2C 27017
ENSMUST00000180917.4	ENSMUSG00000097589.5	328424	Kcnrg	potassium channel regulator%2C transcript variant 2
ENSMUST00000180917.4	ENSMUSG00000097589.5	66597	Trim13	tripartite motif-containing 13%2C transcript variant 1
ENSMUST00000180917.4	ENSMUSG00000097589.5	66674	Spryd7	SPRY domain containing 7%2C transcript variant X2
ENSMUST00000180917.4	ENSMUSG00000097589.5	XLOC_1086410	--	-//-
ENSMUST00000182286.1	ENSMUSG00000097589.5	102631857	Gm27017	predicted gene%2C 27017
ENSMUST00000182286.1	ENSMUSG00000097589.5	328424	Kcnrg	potassium channel regulator%2C transcript variant 2
ENSMUST00000182286.1	ENSMUSG00000097589.5	66597	Trim13	tripartite motif-containing 13%2C transcript variant 1
ENSMUST00000182286.1	ENSMUSG00000097589.5	66674	Spryd7	SPRY domain containing 7%2C transcript variant X2
ENSMUST00000182286.1	ENSMUSG00000097589.5	XLOC_1086410	--	-//-
ENSMUST00000182325.3	ENSMUSG00000097589.5	102631857	Gm27017	predicted gene%2C 27017
ENSMUST00000182325.3	ENSMUSG00000097589.5	328424	Kcnrg	potassium channel regulator%2C transcript variant 2
ENSMUST00000182325.3	ENSMUSG00000097589.5	66597	Trim13	tripartite motif-containing 13%2C transcript variant 1
ENSMUST00000182325.3	ENSMUSG00000097589.5	66674	Spryd7	SPRY domain containing 7%2C transcript variant X2
ENSMUST00000182325.3	ENSMUSG00000097589.5	XLOC_1086410	--	-//-
ENSMUST00000182537.1	ENSMUSG00000097589.5	102631857	Gm27017	predicted gene%2C 27017
ENSMUST00000182537.1	ENSMUSG00000097589.5	328424	Kcnrg	potassium channel regulator%2C transcript variant 2
ENSMUST00000182537.1	ENSMUSG00000097589.5	66597	Trim13	tripartite motif-containing 13%2C transcript variant 1
ENSMUST00000182537.1	ENSMUSG00000097589.5	66674	Spryd7	SPRY domain containing 7%2C transcript variant X2
ENSMUST00000182537.1	ENSMUSG00000097589.5	XLOC_1086410	--	-//-
ENSMUST00000182756.3	ENSMUSG00000097589.5	102631857	Gm27017	predicted gene%2C 27017
ENSMUST00000182756.3	ENSMUSG00000097589.5	328424	Kcnrg	potassium channel regulator%2C transcript variant 2
ENSMUST00000182756.3	ENSMUSG00000097589.5	66597	Trim13	tripartite motif-containing 13%2C transcript variant 1
ENSMUST00000182756.3	ENSMUSG00000097589.5	66674	Spryd7	SPRY domain containing 7%2C transcript variant X2
ENSMUST00000182756.3	ENSMUSG00000097589.5	XLOC_1086410	--	-//-
ENSMUST00000182768.3	ENSMUSG00000097589.5	102631857	Gm27017	predicted gene%2C 27017
ENSMUST00000182768.3	ENSMUSG00000097589.5	328424	Kcnrg	potassium channel regulator%2C transcript variant 2
ENSMUST00000182768.3	ENSMUSG00000097589.5	66597	Trim13	tripartite motif-containing 13%2C transcript variant 1
ENSMUST00000182768.3	ENSMUSG00000097589.5	66674	Spryd7	SPRY domain containing 7%2C transcript variant X2
ENSMUST00000182768.3	ENSMUSG00000097589.5	XLOC_1086410	--	-//-
ENSMUST00000181289.1	ENSMUSG00000097604.1	13070	Cyp11a1	cytochrome P450%2C family 11%2C subfamily a%2C polypeptide 1
ENSMUST00000181289.1	ENSMUSG00000097604.1	20361	Sema7a	sema domain%2C immunoglobulin domain (Ig)%2C and GPI membrane anchor%2C (semaphorin) 7A
ENSMUST00000181289.1	ENSMUSG00000097604.1	20897	Stra6	stimulated by retinoic acid gene 6%2C transcript variant X1
ENSMUST00000181289.1	ENSMUSG00000097604.1	330951	Gm16130	predicted gene 16130
ENSMUST00000181289.1	ENSMUSG00000097604.1	382077	Ccdc33	coiled-coil domain containing 33%2C transcript variant X2
ENSMUST00000181289.1	ENSMUSG00000097604.1	69459	Ubl7	ubiquitin-like 7 (bone marrow stromal cell-derived)%2C transcript variant X1
ENSMUST00000181220.1	ENSMUSG00000097613.1	11429	Aco2	aconitase 2%2C mitochondrial
ENSMUST00000181220.1	ENSMUSG00000097613.1	19387	Rangap1	RAN GTPase activating protein 1%2C transcript variant 2
ENSMUST00000181220.1	ENSMUSG00000097613.1	20286	Zc3h7b	zinc finger CCCH type containing 7B
ENSMUST00000181220.1	ENSMUSG00000097613.1	21685	Tef	thyrotroph embryonic factor%2C transcript variant 2
ENSMUST00000181220.1	ENSMUSG00000097613.1	57259	Tob2	transducer of ERBB2%2C 2
ENSMUST00000181220.1	ENSMUSG00000097613.1	68479	Phf5a	PHD finger protein 5A
ENSMUST00000181225.1	ENSMUSG00000097616.3	64450	Gpr85	G protein-coupled receptor 85%2C transcript variant X1
ENSMUST00000181225.1	ENSMUSG00000097616.3	XLOC_2708501	--	sp|A4D0T7|YG055_HUMAN Putative transmembrane protein LOC401397 OS=Homo sapiens PE=5 SV=1//3.29323e-09
ENSMUST00000181532.1	ENSMUSG00000097705.1	319887	E030030I06Rik	RIKEN cDNA E030030I06 gene%2C transcript variant 1
ENSMUST00000181532.1	ENSMUSG00000097705.1	379043	Raet1e	retinoic acid early transcript 1E%2C transcript variant X2
ENSMUST00000181532.1	ENSMUSG00000097705.1	56554	Raet1d	retinoic acid early transcript delta%2C transcript variant X1
ENSMUST00000181532.1	ENSMUSG00000097705.1	667281	H60b	histocompatibility 60b
ENSMUST00000181532.1	ENSMUSG00000097705.1	XLOC_399900	--	sp|Q3V3Q4|PYDC3_MOUSE Pyrin domain-containing protein 3 OS=Mus musculus GN=Pydc3 PE=2 SV=1//1.45514e-08
ENSMUST00000180836.3	ENSMUSG00000097709.3	105203	Fam208b	family with sequence similarity 208%2C member B%2C transcript variant X1
ENSMUST00000180836.3	ENSMUSG00000097709.3	14569	Gdi2	guanosine diphosphate (GDP) dissociation inhibitor 2
ENSMUST00000180643.1	ENSMUSG00000097729.1	102640947	Gm36892	predicted gene%2C 36892
ENSMUST00000180643.1	ENSMUSG00000097729.1	109711	Actn1	actinin%2C alpha 1%2C transcript variant X4
ENSMUST00000180643.1	ENSMUSG00000097729.1	12192	Zfp36l1	zinc finger protein 36%2C C3H type-like 1
ENSMUST00000180643.1	ENSMUSG00000097729.1	XLOC_774483	--	-//-
ENSMUST00000180975.2	ENSMUSG00000097732.2	13184	Dcpp1	demilune cell and parotid protein 1
ENSMUST00000180975.2	ENSMUSG00000097732.2	224613	Flywch1	FLYWCH-type zinc finger 1%2C transcript variant X1
ENSMUST00000180975.2	ENSMUSG00000097732.2	268930	Pkmyt1	protein kinase%2C membrane associated tyrosine/threonine 1
ENSMUST00000180975.2	ENSMUSG00000097732.2	320309	1520401A03Rik	RIKEN cDNA 1520401A03 gene%2C transcript variant X28
ENSMUST00000180975.2	ENSMUSG00000097732.2	353130	Prss33	protease%2C serine 33%2C transcript variant X1
ENSMUST00000180975.2	ENSMUSG00000097732.2	57256	Prss21	protease%2C serine 21%2C transcript variant X1
ENSMUST00000180975.2	ENSMUSG00000097732.2	67673	Tceb2	transcription elongation factor B (SIII)%2C polypeptide 2
ENSMUST00000180975.2	ENSMUSG00000097732.2	69814	Prss32	protease%2C serine 32
ENSMUST00000180975.2	ENSMUSG00000097732.2	71003	Prss41	protease%2C serine 41%2C transcript variant X2
ENSMUST00000180975.2	ENSMUSG00000097732.2	73016	Kremen2	kringle containing transmembrane protein 2
ENSMUST00000180975.2	ENSMUSG00000097732.2	75956	Srrm2	serine/arginine repetitive matrix 2%2C transcript variant X2
ENSMUST00000180975.2	ENSMUSG00000097732.2	76498	Paqr4	progestin and adipoQ receptor family member IV
ENSMUST00000180975.2	ENSMUSG00000097732.2	76917	Flywch2	FLYWCH family member 2
ENSMUST00000180975.2	ENSMUSG00000097732.2	XLOC_1419092	--	-//-
ENSMUST00000181046.1	ENSMUSG00000097734.1	102747	Lrrc49	leucine rich repeat containing 49%2C transcript variant 1
ENSMUST00000181046.1	ENSMUSG00000097734.1	67557	Larp6	La ribonucleoprotein domain family%2C member 6
ENSMUST00000181107.1	ENSMUSG00000097736.3	671232	Topaz1	testis and ovary specific PAZ domain containing 1%2C transcript variant X1
ENSMUST00000181107.1	ENSMUSG00000097736.3	XLOC_3261813	--	-//-
ENSMUST00000181719.1	ENSMUSG00000097736.3	671232	Topaz1	testis and ovary specific PAZ domain containing 1%2C transcript variant X1
ENSMUST00000181719.1	ENSMUSG00000097736.3	XLOC_3261813	--	-//-
ENSMUST00000181558.1	ENSMUSG00000097746.1	12916	Crem	cAMP responsive element modulator%2C transcript variant X23
ENSMUST00000181558.1	ENSMUSG00000097746.1	71745	Cul2	cullin 2%2C transcript variant X1
ENSMUST00000181299.1	ENSMUSG00000097756.1	244058	Rgma	repulsive guidance molecule family member A
ENSMUST00000181299.1	ENSMUSG00000097756.1	244059	Chd2	chromodomain helicase DNA binding protein 2
ENSMUST00000181299.1	ENSMUSG00000097756.1	XLOC_2945784	--	-//-
ENSMUST00000181232.1	ENSMUSG00000097757.1	207932	Urb1	URB1 ribosome biogenesis 1 homolog (S. cerevisiae)%2C transcript variant X1
ENSMUST00000181232.1	ENSMUSG00000097757.1	66578	Mis18a	MIS18 kinetochore protein homolog A (S. pombe)
ENSMUST00000181232.1	ENSMUSG00000097757.1	70967	Eva1c	eva-1 homolog C (C. elegans)%2C transcript variant X3
ENSMUST00000181232.1	ENSMUSG00000097757.1	77037	Mrap	melanocortin 2 receptor accessory protein
ENSMUST00000180835.1	ENSMUSG00000097760.2	213452	Dstyk	dual serine/threonine and tyrosine protein kinase%2C transcript variant X3
ENSMUST00000180835.1	ENSMUSG00000097760.2	213464	Rbbp5	retinoblastoma binding protein 5%2C transcript variant X2
ENSMUST00000180835.1	ENSMUSG00000097760.2	21367	Cntn2	contactin 2
ENSMUST00000180835.1	ENSMUSG00000097760.2	269116	Nfasc	neurofascin%2C transcript variant X6
ENSMUST00000180835.1	ENSMUSG00000097760.2	68875	Tmcc2	transmembrane and coiled-coil domains 2
ENSMUST00000180835.1	ENSMUSG00000097760.2	74626	Tmem81	transmembrane protein 81
ENSMUST00000180967.1	ENSMUSG00000097768.1	110749	Chaf1b	chromatin assembly factor 1%2C subunit B (p60)%2C transcript variant X1
ENSMUST00000180967.1	ENSMUSG00000097768.1	338467	Morc3	microrchidia 3
ENSMUST00000180967.1	ENSMUSG00000097768.1	70028	Dopey2	dopey family member 2%2C transcript variant 1
ENSMUST00000180967.1	ENSMUSG00000097768.1	XLOC_1398706	--	sp|Q3UHQ6|DOP2_MOUSE Protein dopey-2 OS=Mus musculus GN=Dopey2 PE=2 SV=3//4.71781e-20
ENSMUST00000185814.1	ENSMUSG00000097769.3	17184	Matr3	matrin 3
ENSMUST00000185814.1	ENSMUSG00000097769.3	20522	Slc23a1	solute carrier family 23 (nucleobase transporters)%2C member 1%2C transcript variant X1
ENSMUST00000185814.1	ENSMUSG00000097769.3	381148	Prob1	proline rich basic protein 1
ENSMUST00000185814.1	ENSMUSG00000097769.3	67869	Paip2	polyadenylate-binding protein-interacting protein 2%2C transcript variant X1
ENSMUST00000185814.1	ENSMUSG00000097769.3	69816	Mzb1	marginal zone B and B1 cell-specific protein 1
ENSMUST00000185814.1	ENSMUSG00000097769.3	71242	Spata24	spermatogenesis associated 24%2C transcript variant 2
ENSMUST00000185814.1	ENSMUSG00000097769.3	81500	Sil1	endoplasmic reticulum chaperone SIL1 homolog (S. cerevisiae)%2C transcript variant X2
ENSMUST00000180779.1	ENSMUSG00000097772.3	231506	Lin54	lin-54 homolog (C. elegans)%2C transcript variant X3
ENSMUST00000180779.1	ENSMUSG00000097772.3	26891	Cops4	COP9 (constitutive photomorphogenic) homolog%2C subunit 4 (Arabidopsis thaliana)
ENSMUST00000180779.1	ENSMUSG00000097772.3	69162	Sec31a	Sec31 homolog A (S. cerevisiae)
ENSMUST00000180779.1	ENSMUSG00000097772.3	XLOC_2564187	--	-//-
ENSMUST00000181873.3	ENSMUSG00000097772.3	231506	Lin54	lin-54 homolog (C. elegans)%2C transcript variant X3
ENSMUST00000181873.3	ENSMUSG00000097772.3	26891	Cops4	COP9 (constitutive photomorphogenic) homolog%2C subunit 4 (Arabidopsis thaliana)
ENSMUST00000181873.3	ENSMUSG00000097772.3	69162	Sec31a	Sec31 homolog A (S. cerevisiae)
ENSMUST00000181873.3	ENSMUSG00000097772.3	XLOC_2564187	--	-//-
ENSMUST00000185324.1	ENSMUSG00000097777.3	102502	Pls1	plastin 1 (I-isoform)%2C transcript variant X3
ENSMUST00000185324.1	ENSMUSG00000097777.3	24127	Xrn1	5'-3' exoribonuclease 1
ENSMUST00000185324.1	ENSMUSG00000097777.3	245000	Atr	ataxia telangiectasia and Rad3 related%2C transcript variant X1
ENSMUST00000185324.1	ENSMUSG00000097777.3	73410	1700065D16Rik	RIKEN cDNA 1700065D16 gene%2C transcript variant 1
ENSMUST00000188854.1	ENSMUSG00000097777.3	102502	Pls1	plastin 1 (I-isoform)%2C transcript variant X3
ENSMUST00000188854.1	ENSMUSG00000097777.3	24127	Xrn1	5'-3' exoribonuclease 1
ENSMUST00000188854.1	ENSMUSG00000097777.3	245000	Atr	ataxia telangiectasia and Rad3 related%2C transcript variant X1
ENSMUST00000188854.1	ENSMUSG00000097777.3	73410	1700065D16Rik	RIKEN cDNA 1700065D16 gene%2C transcript variant 1
ENSMUST00000181921.1	ENSMUSG00000097785.1	226251	Ablim1	actin-binding LIM protein 1%2C transcript variant 4
ENSMUST00000181921.1	ENSMUSG00000097785.1	226252	Fam160b1	family with sequence similarity 160%2C member B1%2C transcript variant X1
ENSMUST00000181921.1	ENSMUSG00000097785.1	72133	Trub1	TruB pseudouridine (psi) synthase homolog 1 (E. coli)%2C transcript variant X1
ENSMUST00000180387.1	ENSMUSG00000097789.1	14085	Fah	fumarylacetoacetate hydrolase
ENSMUST00000180387.1	ENSMUSG00000097789.1	65098	Zfand6	zinc finger%2C AN1-type domain 6%2C transcript variant X5
ENSMUST00000181520.1	ENSMUSG00000097793.1	12626	Cetn3	centrin 3%2C transcript variant X1
ENSMUST00000181520.1	ENSMUSG00000097793.1	67486	Polr3g	polymerase (RNA) III (DNA directed) polypeptide G
ENSMUST00000181520.1	ENSMUSG00000097793.1	72852	Mblac2	metallo-beta-lactamase domain containing 2
ENSMUST00000181489.2	ENSMUSG00000097814.2	227394	Slco4c1	solute carrier organic anion transporter family%2C member 4C1
ENSMUST00000181501.1	ENSMUSG00000097842.1	101540	Prkd2	protein kinase D2%2C transcript variant 2
ENSMUST00000181501.1	ENSMUSG00000097842.1	12315	Calm3	calmodulin 3
ENSMUST00000181501.1	ENSMUSG00000097842.1	14709	Gng8	guanine nucleotide binding protein (G protein)%2C gamma 8%2C transcript variant X4
ENSMUST00000181501.1	ENSMUSG00000097842.1	19222	Ptgir	prostaglandin I receptor (IP)%2C transcript variant X1
ENSMUST00000181501.1	ENSMUSG00000097842.1	20514	Slc1a5	solute carrier family 1 (neutral amino acid transporter)%2C member 5%2C transcript variant X1
ENSMUST00000181501.1	ENSMUSG00000097842.1	243853	Fkrp	fukutin related protein%2C transcript variant X1
ENSMUST00000181501.1	ENSMUSG00000097842.1	434128	Pnmal2	PNMA-like 2
ENSMUST00000181501.1	ENSMUSG00000097842.1	629378	Dact3	dapper homolog 3%2C antagonist of beta-catenin (xenopus)
ENSMUST00000181501.1	ENSMUSG00000097842.1	71691	Pnmal1	PNMA-like 1%2C transcript variant X1
ENSMUST00000181501.1	ENSMUSG00000097842.1	97387	Strn4	striatin%2C calmodulin binding protein 4%2C transcript variant 1
ENSMUST00000181882.1	ENSMUSG00000097858.1	109333	Pkn2	protein kinase N2
ENSMUST00000181882.1	ENSMUSG00000097858.1	229906	Gtf2b	general transcription factor IIB
ENSMUST00000181191.1	ENSMUSG00000097868.1	107986	Ddb2	damage specific DNA binding protein 2%2C transcript variant X3
ENSMUST00000181191.1	ENSMUSG00000097868.1	11432	Acp2	acid phosphatase 2%2C lysosomal%2C transcript variant X1
ENSMUST00000181191.1	ENSMUSG00000097868.1	22259	Nr1h3	nuclear receptor subfamily 1%2C group H%2C member 3%2C transcript variant 2
ENSMUST00000181191.1	ENSMUSG00000097868.1	228355	Madd	MAP-kinase activating death domain%2C transcript variant X2
ENSMUST00000181191.1	ENSMUSG00000097868.1	228356	1110051M20Rik	RIKEN cDNA 1110051M20 gene%2C transcript variant X1
ENSMUST00000181191.1	ENSMUSG00000097868.1	77038	Arfgap2	ADP-ribosylation factor GTPase activating protein 2%2C transcript variant 1
ENSMUST00000181191.1	ENSMUSG00000097868.1	80708	Pacsin3	protein kinase C and casein kinase substrate in neurons 3%2C transcript variant X2
ENSMUST00000181420.1	ENSMUSG00000097882.2	102182	Prmt10	protein arginine methyltransferase 10 (putative)%2C transcript variant X1
ENSMUST00000181420.1	ENSMUSG00000097882.2	234463	Tmem184c	transmembrane protein 184C%2C transcript variant X1
ENSMUST00000181420.1	ENSMUSG00000097882.2	78514	Arhgap10	Rho GTPase activating protein 10%2C transcript variant X5
ENSMUST00000181420.1	ENSMUSG00000097882.2	XLOC_3050115	--	-//-
ENSMUST00000180616.3	ENSMUSG00000097885.3	19338	Rab33b	RAB33B%2C member RAS oncogene family
ENSMUST00000180616.3	ENSMUSG00000097885.3	211666	Mgst2	microsomal glutathione S-transferase 2%2C transcript variant X2
ENSMUST00000180616.3	ENSMUSG00000097885.3	73251	Setd7	SET domain containing (lysine methyltransferase) 7
ENSMUST00000180616.3	ENSMUSG00000097885.3	74838	Naa15	N(alpha)-acetyltransferase 15%2C NatA auxiliary subunit
ENSMUST00000181045.3	ENSMUSG00000097908.3	100502916	Gm7284	predicted gene 7284%2C transcript variant X2
ENSMUST00000181045.3	ENSMUSG00000097908.3	102632711	LOC102632711	2-acylglycerol O-acyltransferase 2-A-like%2C transcript variant X3
ENSMUST00000181045.3	ENSMUSG00000097908.3	11769	Ap1s1	adaptor protein complex AP-1%2C sigma 1%2C transcript variant X1
ENSMUST00000181045.3	ENSMUSG00000097908.3	140709	Col26a1	collagen%2C type XXVI%2C alpha 1%2C transcript variant X2
ENSMUST00000181045.3	ENSMUSG00000097908.3	26433	Plod3	procollagen-lysine%2C 2-oxoglutarate 5-dioxygenase 3
ENSMUST00000181045.3	ENSMUSG00000097908.3	381677	Vgf	VGF nerve growth factor inducible%2C transcript variant X4
ENSMUST00000181045.3	ENSMUSG00000097908.3	60363	Cldn15	claudin 15
ENSMUST00000181045.3	ENSMUSG00000097908.3	66437	Fis1	fission 1 (mitochondrial outer membrane) homolog (yeast)%2C transcript variant X1
ENSMUST00000181045.3	ENSMUSG00000097908.3	67286	Ift22	intraflagellar transport 22
ENSMUST00000181045.3	ENSMUSG00000097908.3	70103	Znhit1	zinc finger%2C HIT domain containing 1%2C transcript variant X2
ENSMUST00000180639.1	ENSMUSG00000097915.1	11479	Acvr1b	activin A receptor%2C type 1B
ENSMUST00000180639.1	ENSMUSG00000097915.1	11482	Acvrl1	activin A receptor%2C type II-like 1%2C transcript variant 2
ENSMUST00000180639.1	ENSMUSG00000097915.1	15370	Nr4a1	nuclear receptor subfamily 4%2C group A%2C member 1%2C transcript variant X3
ENSMUST00000180639.1	ENSMUSG00000097915.1	56149	Grasp	GRP1 (general receptor for phosphoinositides 1)-associated scaffold protein
ENSMUST00000180639.1	ENSMUSG00000097915.1	68118	Atg101	autophagy related 101
ENSMUST00000180639.1	ENSMUSG00000097915.1	XLOC_1200538	--	-//-
ENSMUST00000183235.1	ENSMUSG00000097960.1	234797	6430548M08Rik	RIKEN cDNA 6430548M08 gene%2C transcript variant 1
ENSMUST00000183235.1	ENSMUSG00000097960.1	382034	Gse1	genetic suppressor element 1%2C transcript variant X3
ENSMUST00000183235.1	ENSMUSG00000097960.1	436062	Fam92b	family with sequence similarity 92%2C member B%2C transcript variant X2
ENSMUST00000183083.3	ENSMUSG00000098098.3	106877	Afap1l1	actin filament associated protein 1-like 1
ENSMUST00000183083.3	ENSMUSG00000098098.3	17714	Grpel2	GrpE-like 2%2C mitochondrial%2C transcript variant X1
ENSMUST00000183083.3	ENSMUSG00000098098.3	240334	Pcyox1l	prenylcysteine oxidase 1 like%2C transcript variant X1
ENSMUST00000183083.3	ENSMUSG00000098098.3	56069	Il17b	interleukin 17B%2C transcript variant X2
ENSMUST00000183083.3	ENSMUSG00000098098.3	93687	Csnk1a1	casein kinase 1%2C alpha 1%2C transcript variant X2
ENSMUST00000183083.3	ENSMUSG00000098098.3	XLOC_1627550	--	-//-
ENSMUST00000183087.1	ENSMUSG00000098098.3	106877	Afap1l1	actin filament associated protein 1-like 1
ENSMUST00000183087.1	ENSMUSG00000098098.3	17714	Grpel2	GrpE-like 2%2C mitochondrial%2C transcript variant X1
ENSMUST00000183087.1	ENSMUSG00000098098.3	240334	Pcyox1l	prenylcysteine oxidase 1 like%2C transcript variant X1
ENSMUST00000183087.1	ENSMUSG00000098098.3	56069	Il17b	interleukin 17B%2C transcript variant X2
ENSMUST00000183087.1	ENSMUSG00000098098.3	93687	Csnk1a1	casein kinase 1%2C alpha 1%2C transcript variant X2
ENSMUST00000183087.1	ENSMUSG00000098098.3	XLOC_1627550	--	-//-
ENSMUST00000182863.1	ENSMUSG00000098120.1	102124	Enkd1	enkurin domain containing 1%2C transcript variant X2
ENSMUST00000182863.1	ENSMUSG00000098120.1	102635661	LOC102635661	myosin light polypeptide 6-like
ENSMUST00000182863.1	ENSMUSG00000098120.1	11604	Agrp	agouti related neuropeptide%2C transcript variant 2
ENSMUST00000182863.1	ENSMUSG00000098120.1	11972	Atp6v0d1	ATPase%2C H+ transporting%2C lysosomal V0 subunit D1
ENSMUST00000182863.1	ENSMUSG00000098120.1	13018	Ctcf	CCCTC-binding factor
ENSMUST00000182863.1	ENSMUSG00000098120.1	234695	Rltpr	RGD motif%2C leucine rich repeats%2C tropomodulin domain and proline-rich containing%2C transcript variant X3
ENSMUST00000182863.1	ENSMUSG00000098120.1	497652	Acd	adrenocortical dysplasia%2C transcript variant X7
ENSMUST00000182863.1	ENSMUSG00000098120.1	56513	Pard6a	par-6 family cell polarity regulator alpha%2C transcript variant 3
ENSMUST00000182863.1	ENSMUSG00000098120.1	70575	Gfod2	glucose-fructose oxidoreductase domain containing 2%2C transcript variant X1
ENSMUST00000182863.1	ENSMUSG00000098120.1	71046	4933405L10Rik	RIKEN cDNA 4933405L10 gene%2C transcript variant X1
ENSMUST00000182863.1	ENSMUSG00000098120.1	75687	Fam65a	family with sequence similarity 65%2C member A%2C transcript variant X1
ENSMUST00000182580.3	ENSMUSG00000098234.3	100039596	Tcf24	transcription factor 24%2C transcript variant X2
ENSMUST00000182580.3	ENSMUSG00000098234.3	170755	Sgk3	serum/glucocorticoid regulated kinase 3%2C transcript variant 1
ENSMUST00000182580.3	ENSMUSG00000098234.3	211660	Cspp1	centrosome and spindle pole associated protein 1
ENSMUST00000182580.3	ENSMUSG00000098234.3	240697	Mcmdc2	minichromosome maintenance domain containing 2%2C transcript variant X6
ENSMUST00000182580.3	ENSMUSG00000098234.3	26754	Cops5	COP9 (constitutive photomorphogenic) homolog%2C subunit 5 (Arabidopsis thaliana)%2C transcript variant 2
ENSMUST00000182580.3	ENSMUSG00000098234.3	69312	Ppp1r42	protein phosphatase 1%2C regulatory subunit 42%2C transcript variant 2
ENSMUST00000182742.1	ENSMUSG00000098234.3	100039596	Tcf24	transcription factor 24%2C transcript variant X2
ENSMUST00000182742.1	ENSMUSG00000098234.3	170755	Sgk3	serum/glucocorticoid regulated kinase 3%2C transcript variant 1
ENSMUST00000182742.1	ENSMUSG00000098234.3	211660	Cspp1	centrosome and spindle pole associated protein 1
ENSMUST00000182742.1	ENSMUSG00000098234.3	240697	Mcmdc2	minichromosome maintenance domain containing 2%2C transcript variant X6
ENSMUST00000182742.1	ENSMUSG00000098234.3	26754	Cops5	COP9 (constitutive photomorphogenic) homolog%2C subunit 5 (Arabidopsis thaliana)%2C transcript variant 2
ENSMUST00000182742.1	ENSMUSG00000098234.3	69312	Ppp1r42	protein phosphatase 1%2C regulatory subunit 42%2C transcript variant 2
ENSMUST00000182819.3	ENSMUSG00000098234.3	100039596	Tcf24	transcription factor 24%2C transcript variant X2
ENSMUST00000182819.3	ENSMUSG00000098234.3	170755	Sgk3	serum/glucocorticoid regulated kinase 3%2C transcript variant 1
ENSMUST00000182819.3	ENSMUSG00000098234.3	211660	Cspp1	centrosome and spindle pole associated protein 1
ENSMUST00000182819.3	ENSMUSG00000098234.3	240697	Mcmdc2	minichromosome maintenance domain containing 2%2C transcript variant X6
ENSMUST00000182819.3	ENSMUSG00000098234.3	26754	Cops5	COP9 (constitutive photomorphogenic) homolog%2C subunit 5 (Arabidopsis thaliana)%2C transcript variant 2
ENSMUST00000182819.3	ENSMUSG00000098234.3	69312	Ppp1r42	protein phosphatase 1%2C regulatory subunit 42%2C transcript variant 2
ENSMUST00000183867.3	ENSMUSG00000098318.3	12576	Cdkn1b	cyclin-dependent kinase inhibitor 1B
ENSMUST00000183867.3	ENSMUSG00000098318.3	14760	Gpr19	G protein-coupled receptor 19%2C transcript variant 3
ENSMUST00000183867.3	ENSMUSG00000098318.3	232430	Crebl2	cAMP responsive element binding protein-like 2%2C transcript variant X4
ENSMUST00000183867.3	ENSMUSG00000098318.3	381823	Apold1	apolipoprotein L domain containing 1
ENSMUST00000183867.3	ENSMUSG00000098318.3	67755	Ddx47	DEAD (Asp-Glu-Ala-Asp) box polypeptide 47
ENSMUST00000184504.1	ENSMUSG00000098318.3	12576	Cdkn1b	cyclin-dependent kinase inhibitor 1B
ENSMUST00000184504.1	ENSMUSG00000098318.3	14760	Gpr19	G protein-coupled receptor 19%2C transcript variant 3
ENSMUST00000184504.1	ENSMUSG00000098318.3	232430	Crebl2	cAMP responsive element binding protein-like 2%2C transcript variant X4
ENSMUST00000184504.1	ENSMUSG00000098318.3	381823	Apold1	apolipoprotein L domain containing 1
ENSMUST00000184504.1	ENSMUSG00000098318.3	67755	Ddx47	DEAD (Asp-Glu-Ala-Asp) box polypeptide 47
ENSMUST00000183707.1	ENSMUSG00000098912.3	19769	Rit1	Ras-like without CAAX 1%2C transcript variant X2
ENSMUST00000183707.1	ENSMUSG00000098912.3	229521	Syt11	synaptotagmin XI%2C transcript variant X3
ENSMUST00000183707.1	ENSMUSG00000098912.3	229524	Msto1	misato homolog 1 (Drosophila)
ENSMUST00000183707.1	ENSMUSG00000098912.3	65111	Dap3	death associated protein 3%2C transcript variant 1
ENSMUST00000183707.1	ENSMUSG00000098912.3	74200	2810403A07Rik	RIKEN cDNA 2810403A07 gene%2C transcript variant X1
ENSMUST00000183707.1	ENSMUSG00000098912.3	76022	Gon4l	gon-4-like (C.elegans)%2C transcript variant X7
ENSMUST00000124394.2	ENSMUSG00000099061.1	104382	Barhl2	BarH-like 2 (Drosophila)
ENSMUST00000124394.2	ENSMUSG00000099061.1	52397	Zfp644	zinc finger protein 644%2C transcript variant X23
ENSMUST00000188003.2	ENSMUSG00000099697.2	101056047	Gm28455	predicted gene 28455%2C transcript variant X2
ENSMUST00000188003.2	ENSMUSG00000099697.2	102637087	Gm33989	predicted gene%2C 33989%2C transcript variant X5
ENSMUST00000188003.2	ENSMUSG00000099697.2	233147	Zfp939	zinc finger protein 939%2C transcript variant X8
ENSMUST00000188003.2	ENSMUSG00000099697.2	70227	Zfp619	zinc finger protein 619
ENSMUST00000186386.2	ENSMUSG00000100510.2	15111	Hand2	heart and neural crest derivatives expressed transcript 2
ENSMUST00000186386.2	ENSMUSG00000100510.2	XLOC_3037104	--	-//-
ENSMUST00000186386.2	ENSMUSG00000100510.2	XLOC_3125827	--	sp|P62083|RS7_RAT 40S ribosomal protein S7 OS=Rattus norvegicus GN=Rps7 PE=1 SV=1//3.05699e-59
ENSMUST00000186386.2	ENSMUSG00000100510.2	XLOC_3125858	--	-//-
ENSMUST00000186472.1	ENSMUSG00000100680.1	22421	Wnt7a	wingless-type MMTV integration site family%2C member 7A
ENSMUST00000186472.1	ENSMUSG00000100680.1	22591	Xpc	xeroderma pigmentosum%2C complementation group C
ENSMUST00000186472.1	ENSMUSG00000100680.1	67678	Lsm3	LSM3 homolog%2C U6 small nuclear RNA associated (S. cerevisiae)
ENSMUST00000186472.1	ENSMUSG00000100680.1	72170	Chchd4	coiled-coil-helix-coiled-coil-helix domain containing 4
ENSMUST00000186472.1	ENSMUSG00000100680.1	74122	Tmem43	transmembrane protein 43
ENSMUST00000188976.1	ENSMUSG00000100826.2	101055630	LOC101055630	uncharacterized LOC101055630%2C transcript variant X6
ENSMUST00000188976.1	ENSMUSG00000100826.2	102640292	LOC102640292	uncharacterized LOC102640292%2C transcript variant X3
ENSMUST00000188976.1	ENSMUSG00000100826.2	102640399	LOC102640399	uncharacterized LOC102640399%2C transcript variant X3
ENSMUST00000188976.1	ENSMUSG00000100826.2	20646	Snrpn	small nuclear ribonucleoprotein N%2C transcript variant 3
ENSMUST00000188976.1	ENSMUSG00000100826.2	22215	Ube3a	ubiquitin protein ligase E3A%2C transcript variant X3
ENSMUST00000188976.1	ENSMUSG00000100826.2	84704	Snurf	SNRPN upstream reading frame
ENSMUST00000191384.1	ENSMUSG00000101009.2	73883	4930431P22Rik	RIKEN cDNA 4930431P22 gene%2C transcript variant X7
ENSMUST00000191384.1	ENSMUSG00000101009.2	XLOC_1020056	--	-//-
ENSMUST00000187853.1	ENSMUSG00000101176.1	53599	Cd164	CD164 antigen
ENSMUST00000187853.1	ENSMUSG00000101176.1	73075	Ppil6	peptidylprolyl isomerase (cyclophilin)-like 6
ENSMUST00000187853.1	ENSMUSG00000101176.1	75973	Ccdc162	coiled-coil domain containing 162%2C transcript variant X7
ENSMUST00000191157.2	ENSMUSG00000101585.2	19347	Dennd5a	DENN/MADD domain containing 5A%2C transcript variant X1
ENSMUST00000191157.2	ENSMUSG00000101585.2	20841	Zfp143	zinc finger protein 143%2C transcript variant X3
ENSMUST00000191157.2	ENSMUSG00000101585.2	20947	Swap70	SWA-70 protein
[truncated: 5,139 more rows]
