# Supplementary material for: Genome-wide analysis and functional prediction of long non-coding RNAs in mouse uterus during the implantation window
Source: Oncotarget. 2017 Sep 16;8(48):84360–72. doi: 10.18632/oncotarget.21031 (PMC5663602; doi:10.18632/oncotarget.21031)
Supplement: Supplementary file 4 [file oncotarget-08-84360-s004.xls]

## Sheet: known lncRNA
LncRNA	mRNA	cor	Target_gene_name	LncRNA	mRNA	cor	Target_gene_name	LncRNA	mRNA	cor	Target_gene_name	LncRNA	mRNA	cor	Target_gene_name	LncRNA	mRNA	cor	Target_gene_name	LncRNA	mRNA	cor	Target_gene_name	LncRNA	mRNA	cor	Target_gene_name	LncRNA	mRNA	cor	Target_gene_name	LncRNA	mRNA	cor	Target_gene_name	LncRNA	mRNA	cor	Target_gene_name	LncRNA	mRNA	cor	Target_gene_name	LncRNA	mRNA	cor	Target_gene_name	LncRNA	mRNA
ENSMUSG00000086677.1	69178	-0.957488	Snx5	ENSMUSG00000011350.11	625530	0.958961	Usp17le	ENSMUSG00000100075.1	55989	-0.970788	Nop58	ENSMUSG00000097868.1	12955	0.954871	Cryab	ENSMUSG00000091492.1	14252	-0.984359	Flot2	ENSMUSG00000086746.1	238690	0.973626	Zfp458	ENSMUSG00000085528.1	17906	0.989329	Myl2	ENSMUSG00000104339.1	319604	0.972926	Fam168a	ENSMUSG00000103881.1	329178	0.958082	Unc80	ENSMUSG00000102745.1	14067	0.950135	F5	ENSMUSG00000100168.1	333424	1	A4gnt	ENSMUSG00000097823.2	276905	0.971923	Armc7	ENSMUSG00000087616.1	353320
ENSMUSG00000086677.1	211550	0.967421	Tifa	ENSMUSG00000011350.11	74556	-0.960651	Themis3	ENSMUSG00000100075.1	24068	-0.973162	Sra1	ENSMUSG00000097868.1	12483	-0.986381	Cd22	ENSMUSG00000091492.1	78286	0.971732	Nav2	ENSMUSG00000086746.1	109880	0.964814	Braf	ENSMUSG00000085528.1	384220	0.958677	Vmn2r16	ENSMUSG00000104347.1	70897	-0.971329	Fam71d	ENSMUSG00000103881.1	57436	0.996109	Gabarapl1	ENSMUSG00000102745.1	103806	0.952932	Maml1	ENSMUSG00000100168.1	100503388	1	Gm19668	ENSMUSG00000097823.2	70300	0.956896	Fuz	ENSMUSG00000087616.1	100554
ENSMUSG00000086677.1	13052	0.959154	Cxadr	ENSMUSG00000011350.11	74434	-0.960656	Sohlh2	ENSMUSG00000100075.1	226414	-0.958263	Dars	ENSMUSG00000097868.1	76507	0.994479	Aoc1	ENSMUSG00000091492.1	68910	0.974089	Zfp467	ENSMUSG00000086746.1	102634532	1	LOC102634532	ENSMUSG00000085528.1	258626	1	Olfr1501	ENSMUSG00000104347.1	102642386	0.996961	LOC102642386	ENSMUSG00000103881.1	14667	0.952768	Gm2a	ENSMUSG00000102745.1	20602	0.959511	Ncor2	ENSMUSG00000100168.1	665936	1	Gm7855	ENSMUSG00000097823.2	102642986	-0.978049	LOC102642986	ENSMUSG00000087616.1	243881
ENSMUSG00000086677.1	214531	0.981244	Tmprss13	ENSMUSG00000011350.11	257926	0.968063	Olfr544	ENSMUSG00000100075.1	68198	-0.96969	Ndufb2	ENSMUSG00000097868.1	207704	0.971122	Gtpbp10	ENSMUSG00000091492.1	114868	0.992014	Psg25	ENSMUSG00000086746.1	67434	0.991548	Ankrd33b	ENSMUSG00000085528.1	64337	1	Gng13	ENSMUSG00000104347.1	320981	-0.968154	Enpp6	ENSMUSG00000103881.1	83431	-0.979387	Ndel1	ENSMUSG00000102745.1	11932	0.956311	Atp1b2	ENSMUSG00000100168.1	102636763	1	Gm33745	ENSMUSG00000097823.2	16452	0.953904	Jak2	ENSMUSG00000087616.1	258067
ENSMUSG00000086677.1	101055754	0.992683	LOC101055754	ENSMUSG00000011350.11	14394	-0.954532	Gabra1	ENSMUSG00000100075.1	71844	-0.954033	Nupl1	ENSMUSG00000097868.1	19288	0.992821	Ptx3	ENSMUSG00000091492.1	56043	0.990848	Akr1e1	ENSMUSG00000086746.1	433801	0.975277	Gm13212	ENSMUSG00000085528.1	75275	1	Tmco5b	ENSMUSG00000104347.1	232987	0.950055	B9d2	ENSMUSG00000103881.1	241159	0.978332	Neu4	ENSMUSG00000102745.1	207212	0.967275	Arhgef17	ENSMUSG00000100168.1	258166	1	Olfr988	ENSMUSG00000097823.2	22348	-0.981158	Slc32a1	ENSMUSG00000087616.1	665389
ENSMUSG00000086677.1	52468	0.975573	Ctdsp2	ENSMUSG00000011350.11	207565	0.980635	Camkk2	ENSMUSG00000100075.1	71846	-0.964097	Syce2	ENSMUSG00000097868.1	19822	0.951454	Rnf4	ENSMUSG00000091492.1	208908	0.969954	Ccdc62	ENSMUSG00000086746.1	18729	0.97526	Pira6	ENSMUSG00000085528.1	434725	1	Gm14374	ENSMUSG00000104347.1	16636	0.967656	Klra5	ENSMUSG00000103881.1	385380	1	Tex28	ENSMUSG00000102745.1	244886	0.969161	AI118078	ENSMUSG00000100168.1	12969	1	Crygf	ENSMUSG00000097823.2	209027	-0.970741	Pycr1	ENSMUSG00000087616.1	12640
ENSMUSG00000086677.1	231042	-0.978569	Nupl2	ENSMUSG00000011350.11	252864	0.95777	Dusp15	ENSMUSG00000100075.1	268697	-0.95144	Ccnb1	ENSMUSG00000097868.1	212974	-0.980882	Athl1	ENSMUSG00000091492.1	230259	0.9533	E130308A19Rik	ENSMUSG00000086746.1	60510	-0.958593	Syt9	ENSMUSG00000085528.1	100038657	1	7420461P10Rik	ENSMUSG00000104347.1	235330	0.984552	Ttc12	ENSMUSG00000103881.1	215819	0.979364	Nhsl1	ENSMUSG00000102745.1	217705	0.953909	Fam161b	ENSMUSG00000100168.1	105242434	1	LOC105242434	ENSMUSG00000097823.2	229905	0.962715	Ccbl2	ENSMUSG00000087616.1	257951
ENSMUSG00000086677.1	383563	0.961443	Gpr25	ENSMUSG00000011350.11	192200	0.968104	Wfdc12	ENSMUSG00000100075.1	76863	-0.953592	Dcun1d5	ENSMUSG00000097868.1	26951	0.975382	Zw10	ENSMUSG00000091492.1	171531	0.983881	Mlph	ENSMUSG00000086746.1	16782	0.996268	Lamc2	ENSMUSG00000085528.1	622486	1	Smok3c	ENSMUSG00000104347.1	16341	-0.994088	Eif3e	ENSMUSG00000103881.1	27273	0.996164	Pdk4	ENSMUSG00000102745.1	574402	0.951682	Gpr17	ENSMUSG00000100168.1	105242433	1	LOC105242433	ENSMUSG00000097823.2	244672	0.950378	Cwf19l2	ENSMUSG00000087616.1	56552
ENSMUSG00000086677.1	16009	0.968699	Igfbp3	ENSMUSG00000011350.11	110168	-0.972219	Gpr18	ENSMUSG00000100075.1	232187	-0.972393	Smyd5	ENSMUSG00000097868.1	52906	0.953385	Ahi1	ENSMUSG00000091492.1	16651	0.989644	Sspn	ENSMUSG00000086746.1	12097	1	Bglap2	ENSMUSG00000085528.1	12918	1	Crh	ENSMUSG00000104347.1	58801	-0.986539	Pmaip1	ENSMUSG00000103881.1	232414	0.965888	Clec9a	ENSMUSG00000102745.1	69641	0.956442	Wdr20	ENSMUSG00000100168.1	94215	0.998488	Ugt2a1	ENSMUSG00000097823.2	216974	0.977258	Proca1	ENSMUSG00000087616.1	104732
ENSMUSG00000086677.1	97476	0.989251	C86695	ENSMUSG00000011350.11	236509	0.968079	Olfr366	ENSMUSG00000100075.1	15505	-0.972279	Hsph1	ENSMUSG00000097868.1	445007	0.958008	Nup85	ENSMUSG00000091492.1	280668	0.95685	Adam1a	ENSMUSG00000086746.1	214704	0.977253	Iqub	ENSMUSG00000085528.1	69317	1	Hmgb4	ENSMUSG00000104347.1	64011	0.954937	Nrgn	ENSMUSG00000103881.1	627814	1	Vmn2r109	ENSMUSG00000102745.1	73830	-0.977391	Eif3k	ENSMUSG00000100168.1	623734	0.955476	Vmn2r85	ENSMUSG00000097823.2	170763	0.962174	Zfp87	ENSMUSG00000087616.1	246691
ENSMUSG00000086677.1	78925	0.965649	Srd5a1	ENSMUSG00000011350.11	69287	-0.960626	Odf3	ENSMUSG00000100075.1	229363	-0.968378	Gmps	ENSMUSG00000097868.1	105504	0.998205	Exoc5	ENSMUSG00000091492.1	237898	0.955076	Usp32	ENSMUSG00000086746.1	93717	0.989402	Pcdhga9	ENSMUSG00000085528.1	257904	1	Olfr294	ENSMUSG00000104347.1	68859	0.999009	Smim1	ENSMUSG00000103881.1	11872	0.954627	Art2b	ENSMUSG00000102745.1	208104	0.965057	Mlxip	ENSMUSG00000100168.1	243377	1	Svs1	ENSMUSG00000097823.2	74552	0.950456	Nipal3	ENSMUSG00000087616.1	100502803
ENSMUSG00000086677.1	21872	0.965294	Tjp1	ENSMUSG00000011350.11	399599	0.983287	Ccdc87	ENSMUSG00000100075.1	65102	-0.971564	Nif3l1	ENSMUSG00000097868.1	330812	-0.953622	Rnf150	ENSMUSG00000091492.1	72852	0.951564	Mblac2	ENSMUSG00000086746.1	73121	0.952274	Fam101a	ENSMUSG00000085528.1	209513	1	Taar4	ENSMUSG00000104347.1	20068	-0.955727	Rps17	ENSMUSG00000103881.1	69727	-0.96663	Usp46	ENSMUSG00000102745.1	74334	0.987342	Ranbp10	ENSMUSG00000100168.1	76399	1	Il31	ENSMUSG00000097823.2	71030	-0.985437	4933403O08Rik	ENSMUSG00000087616.1	258787
ENSMUSG00000086677.1	217410	0.96183	Trib2	ENSMUSG00000011350.11	66772	0.99151	Asb17	ENSMUSG00000100075.1	17216	-0.95272	Mcm2	ENSMUSG00000097868.1	20918	0.970011	Eif1	ENSMUSG00000091492.1	240518	0.962344	Peli3	ENSMUSG00000086746.1	227622	0.953719	BC029214	ENSMUSG00000085528.1	258325	1	Olfr110	ENSMUSG00000104347.1	208117	-0.955989	Aph1b	ENSMUSG00000103881.1	27418	-0.961871	Mkln1	ENSMUSG00000102745.1	54698	0.959388	Crtam	ENSMUSG00000100168.1	102637881	1	Gm34580	ENSMUSG00000097823.2	54371	-0.950104	Chst2	ENSMUSG00000087616.1	330188
ENSMUSG00000086677.1	171395	0.974445	Pkd1l1	ENSMUSG00000011350.11	11650	-0.950024	Alppl2	ENSMUSG00000100075.1	17217	-0.958055	Mcm4	ENSMUSG00000097868.1	18392	0.976049	Orc1	ENSMUSG00000091492.1	80707	0.952207	Wwox	ENSMUSG00000086746.1	238023	0.960517	Hexdc	ENSMUSG00000085528.1	387351	1	Tas2r124	ENSMUSG00000104347.1	243168	0.990834	Hsd17b13	ENSMUSG00000103881.1	641361	0.969222	Pinlyp	ENSMUSG00000102745.1	18027	0.952286	Nfia	ENSMUSG00000100168.1	17292	1	Mesp1	ENSMUSG00000097823.2	73095	0.971469	Slc25a42	ENSMUSG00000087616.1	433940
ENSMUSG00000086677.1	15360	0.964764	Hmgcs2	ENSMUSG00000011350.11	15112	0.968041	Hao1	ENSMUSG00000100075.1	67678	-0.976458	Lsm3	ENSMUSG00000097868.1	18393	0.994636	Orc2	ENSMUSG00000091492.1	16596	0.985207	Klf1	ENSMUSG00000086746.1	77877	0.956094	6030458C11Rik	ENSMUSG00000085528.1	102638774	1	Gm35257	ENSMUSG00000104347.1	171185	0.996962	Vmn1r35	ENSMUSG00000103881.1	102642006	0.999997	Leutx	ENSMUSG00000102745.1	11305	0.953305	Abca2	ENSMUSG00000100168.1	17293	0.951219	Mesp2	ENSMUSG00000097823.2	18442	-0.970314	P2ry2	ENSMUSG00000087616.1	50774
ENSMUSG00000086677.1	235472	0.964006	Prtg	ENSMUSG00000011350.11	108653	-0.950218	Rimklb	ENSMUSG00000100075.1	74192	-0.971179	Arpc5l	ENSMUSG00000097868.1	231452	0.985885	Sdad1	ENSMUSG00000091492.1	105246828	0.978991	LOC105246828	ENSMUSG00000086746.1	242259	0.969018	Slc44a5	ENSMUSG00000085528.1	100503710	1	Gm5741	ENSMUSG00000104347.1	22222	-0.951269	Ubr1	ENSMUSG00000103881.1	102638323	0.99999	Gm34914	ENSMUSG00000102745.1	245049	0.973421	Myrip	ENSMUSG00000100168.1	620672	0.975025	Vmn2r67	ENSMUSG00000097823.2	23805	0.981349	Apc2	ENSMUSG00000087616.1	110862
ENSMUSG00000086677.1	69727	-0.959421	Usp46	ENSMUSG00000011350.11	245308	0.991525	Zdhhc19	ENSMUSG00000100075.1	74197	-0.974991	Gtf2e1	ENSMUSG00000097868.1	101612	0.969208	Grwd1	ENSMUSG00000091492.1	330010	0.977391	Ttll10	ENSMUSG00000086746.1	266690	-0.951205	Cyb5r4	ENSMUSG00000085528.1	100312473	1	Vmn1r86	ENSMUSG00000104347.1	74369	0.963361	Mei1	ENSMUSG00000103881.1	433961	0.999999	Gm5565	ENSMUSG00000102745.1	16543	-0.968644	Mdfic	ENSMUSG00000100168.1	14079	1	Fabp2	ENSMUSG00000097823.2	14065	-0.968712	F2rl3	ENSMUSG00000087616.1	634331
ENSMUSG00000086677.1	233038	0.970098	Nccrp1	ENSMUSG00000011350.11	319171	0.958939	Hist1h2ap	ENSMUSG00000100075.1	52850	0.970081	Sgsm1	ENSMUSG00000097868.1	404222	0.990969	Olfr231	ENSMUSG00000091492.1	240752	0.980921	Pik3c2b	ENSMUSG00000086746.1	16336	1	Insl3	ENSMUSG00000085528.1	171232	1	Vmn1r234	ENSMUSG00000104347.1	70997	0.970795	Spef1	ENSMUSG00000103881.1	258177	0.999999	Olfr1222	ENSMUSG00000102745.1	210126	0.962585	Lpp	ENSMUSG00000100168.1	20678	0.956948	Sox5	ENSMUSG00000097823.2	215705	0.951019	Arrdc1	ENSMUSG00000087616.1	258541
ENSMUSG00000086677.1	268759	-0.96389	9930012K11Rik	ENSMUSG00000011350.11	258414	0.968079	Olfr883	ENSMUSG00000100075.1	56397	-0.951992	Morf4l2	ENSMUSG00000097868.1	71151	0.957431	Eri2	ENSMUSG00000091492.1	240753	0.984901	Plekha6	ENSMUSG00000086746.1	330503	0.960804	Gm5113	ENSMUSG00000085528.1	171238	1	Vmn1r80	ENSMUSG00000104350.1	433415	0.954254	Gm13420	ENSMUSG00000103881.1	258604	0.999999	Olfr970	ENSMUSG00000102745.1	234730	0.959389	Fuk	ENSMUSG00000100168.1	237091	0.950155	Lhfpl1	ENSMUSG00000097823.2	78779	0.965832	Spata2l	ENSMUSG00000087616.1	258542
ENSMUSG00000086677.1	641361	0.971575	Pinlyp	ENSMUSG00000011350.11	100041596	0.968033	Gm9994	ENSMUSG00000100075.1	56390	-0.970453	Sssca1	ENSMUSG00000097868.1	432879	0.959748	Kbtbd6	ENSMUSG00000091492.1	76804	0.966122	Kdm4c	ENSMUSG00000086746.1	228980	0.964793	Taf4a	ENSMUSG00000085528.1	258629	1	Olfr1487	ENSMUSG00000104350.1	71773	0.961567	Ugt2b1	ENSMUSG00000103881.1	58187	0.960032	Cldn10	ENSMUSG00000102745.1	17261	0.962916	Mef2d	ENSMUSG00000100168.1	14602	1	Ghrhr	ENSMUSG00000097823.2	241296	-0.961643	Lrrc8a	ENSMUSG00000087616.1	278676
ENSMUSG00000086677.1	84544	0.970451	Cd96	ENSMUSG00000018451.6	16641	0.973121	Klrc1	ENSMUSG00000100075.1	108143	-0.995815	Taf9	ENSMUSG00000097868.1	68493	0.95636	Ndufaf4	ENSMUSG00000091492.1	170835	0.995537	Inpp5j	ENSMUSG00000086746.1	27084	1	Xlr5c	ENSMUSG00000085528.1	12570	0.977434	Cdk5r2	ENSMUSG00000104350.1	13984	0.972046	Esx1	ENSMUSG00000103881.1	330627	0.969185	Trim66	ENSMUSG00000102745.1	13395	0.980159	Dlx5	ENSMUSG00000100168.1	77674	1	Defb12	ENSMUSG00000097823.2	252838	0.961313	Tox	ENSMUSG00000087616.1	246791
ENSMUSG00000086677.1	100041279	0.967367	Gm3248	ENSMUSG00000018451.6	13056	0.957816	Cyb561	ENSMUSG00000100075.1	12545	-0.96771	Cdc7	ENSMUSG00000097868.1	73130	0.985675	Tmed5	ENSMUSG00000091492.1	12344	0.968211	Capza3	ENSMUSG00000086746.1	69454	0.962343	Clic3	ENSMUSG00000085528.1	259054	1	Olfr589	ENSMUSG00000104350.1	628304	0.983006	Gm6866	ENSMUSG00000103881.1	98845	0.972264	Eps8l2	ENSMUSG00000102745.1	13396	0.976891	Dlx6	ENSMUSG00000100168.1	70956	0.986015	Tex19.2	ENSMUSG00000097823.2	68185	0.981402	Coa4	ENSMUSG00000087616.1	100504511
ENSMUSG00000086677.1	13486	-0.973526	Dr1	ENSMUSG00000018451.6	546024	0.972531	Crxos	ENSMUSG00000100075.1	50927	-0.970658	Nasp	ENSMUSG00000097868.1	66592	0.950052	Stoml2	ENSMUSG00000091492.1	381122	0.969626	Capn13	ENSMUSG00000086746.1	116903	0.951099	Calcb	ENSMUSG00000085528.1	259057	1	Olfr649	ENSMUSG00000104350.1	15130	0.960324	Hbb-b2	ENSMUSG00000103881.1	621832	0.999996	Gm10349	ENSMUSG00000102745.1	20198	-0.976552	S100a4	ENSMUSG00000100168.1	380997	1	Cyp2d12	ENSMUSG00000097823.2	67468	-0.950417	Mmd	ENSMUSG00000087616.1	74482
ENSMUSG00000086677.1	666348	0.970989	Apol7e	ENSMUSG00000018451.6	19264	0.963798	Ptprc	ENSMUSG00000100075.1	50926	-0.989101	Hnrnpdl	ENSMUSG00000097868.1	258461	0.990967	Olfr1381	ENSMUSG00000091492.1	74646	0.975803	Spsb1	ENSMUSG00000086746.1	207181	0.961856	Rbms3	ENSMUSG00000085528.1	104002	1	Ctsq	ENSMUSG00000104350.1	353155	-0.976152	Gjd3	ENSMUSG00000103881.1	104383	-0.958505	Rcor2	ENSMUSG00000102745.1	59049	0.96949	Slc22a17	ENSMUSG00000100168.1	258087	1	Olfr963	ENSMUSG00000097823.2	22044	-0.979819	Trh	ENSMUSG00000087616.1	74847
ENSMUSG00000086677.1	72293	0.954118	Nkd2	ENSMUSG00000018451.6	94284	0.953314	Ugt1a6a	ENSMUSG00000100075.1	14063	0.958941	F2rl1	ENSMUSG00000097868.1	225998	-0.969323	Rorb	ENSMUSG00000091492.1	105246169	0.975803	LOC105246169	ENSMUSG00000086746.1	380654	0.958988	Cfap54	ENSMUSG00000085528.1	18368	1	Olfr67	ENSMUSG00000104350.1	17967	-0.978946	Ncam1	ENSMUSG00000103881.1	404242	1	Mrgprx1	ENSMUSG00000102745.1	108154	0.973469	Adamts6	ENSMUSG00000100168.1	387349	1	Tas2r121	ENSMUSG00000097823.2	235956	0.954977	Zfp825	ENSMUSG00000087616.1	109314
ENSMUSG00000086677.1	100198	0.96889	H6pd	ENSMUSG00000018451.6	16621	0.958314	Klkb1	ENSMUSG00000100075.1	66196	-0.990296	Myo19	ENSMUSG00000097868.1	22196	0.951758	Ube2i	ENSMUSG00000091492.1	229584	0.969918	Pogz	ENSMUSG00000086746.1	75735	-0.959137	Pank1	ENSMUSG00000085528.1	100042636	1	Vmn2r34	ENSMUSG00000104350.1	64214	0.983113	Rgs18	ENSMUSG00000103881.1	320365	0.970528	Fry	ENSMUSG00000102745.1	244349	0.959979	Kat6a	ENSMUSG00000100168.1	71847	1	Gmcl1l	ENSMUSG00000097823.2	12371	0.961679	Casp9	ENSMUSG00000087616.1	236784
ENSMUSG00000086677.1	74559	0.990275	Elovl7	ENSMUSG00000018451.6	98256	0.956913	Kmo	ENSMUSG00000100075.1	66194	-0.950717	Pycrl	ENSMUSG00000097868.1	103136	0.972948	Pwp1	ENSMUSG00000091492.1	14807	0.977992	Grik3	ENSMUSG00000086746.1	319604	0.984649	Fam168a	ENSMUSG00000085528.1	66557	1	Bpifb2	ENSMUSG00000104350.1	258522	0.962069	Olfr1183	ENSMUSG00000103881.1	258723	0.999999	Olfr781	ENSMUSG00000102745.1	231093	0.975621	Agbl5	ENSMUSG00000100168.1	403172	1	Defb21	ENSMUSG00000097823.2	66533	-0.95794	2310050C09Rik	ENSMUSG00000087616.1	258328
ENSMUSG00000086677.1	328780	0.966556	Prss34	ENSMUSG00000018451.6	105243089	0.964269	LOC105243089	ENSMUSG00000100075.1	27374	-0.980341	Prmt5	ENSMUSG00000097868.1	14672	0.951106	Gna11	ENSMUSG00000091492.1	100039269	-0.983297	Gm2128	ENSMUSG00000086746.1	207618	0.957176	Zfp804b	ENSMUSG00000085528.1	214568	1	Gm136	ENSMUSG00000104350.1	171395	0.960206	Pkd1l1	ENSMUSG00000103881.1	105242567	0.972617	LOC105242567	ENSMUSG00000102745.1	241324	0.963591	Crb2	ENSMUSG00000100168.1	100503908	1	Gm19956	ENSMUSG00000097823.2	109828	-0.958368	C7	ENSMUSG00000087616.1	434769
ENSMUSG00000086677.1	14389	0.970469	Gab2	ENSMUSG00000018451.6	140792	0.952491	Colec12	ENSMUSG00000100075.1	101943	-0.963444	Sf3b3	ENSMUSG00000097868.1	19652	0.964521	Rbm3	ENSMUSG00000091492.1	217337	-0.955129	Srp68	ENSMUSG00000086748.1	12839	0.966511	Col9a1	ENSMUSG00000085528.1	258207	1	Olfr452	ENSMUSG00000104350.1	243816	0.95609	Gp6	ENSMUSG00000103881.1	67958	-0.954916	U2surp	ENSMUSG00000102745.1	17381	0.961217	Mmp12	ENSMUSG00000100168.1	258616	1	Olfr357	ENSMUSG00000097823.2	224674	0.992267	Slc37a1	ENSMUSG00000087616.1	670550
ENSMUSG00000086677.1	192775	0.96809	Kcnh6	ENSMUSG00000018451.6	13733	0.95034	Emr1	ENSMUSG00000100075.1	14622	-0.97094	Gjb5	ENSMUSG00000097868.1	320226	-0.963521	Ccdc171	ENSMUSG00000091492.1	244654	0.982026	Mtss1l	ENSMUSG00000086748.1	258238	0.957367	Olfr417	ENSMUSG00000085528.1	67328	1	Lyzl1	ENSMUSG00000104350.1	100503991	-0.953451	Acpt	ENSMUSG00000103881.1	258441	0.999999	Olfr1310	ENSMUSG00000102745.1	12231	-0.951296	Btn1a1	ENSMUSG00000100168.1	217246	0.957389	Ace3	ENSMUSG00000097823.2	330119	-0.96076	Adamts3	ENSMUSG00000087616.1	100043627
ENSMUSG00000086677.1	58187	0.955248	Cldn10	ENSMUSG00000018451.6	68926	-0.975649	Ubap2	ENSMUSG00000100075.1	15289	-0.969721	Hmgb1	ENSMUSG00000097868.1	60533	-0.953507	Cd274	ENSMUSG00000091492.1	66995	0.95738	Zcchc18	ENSMUSG00000086748.1	546024	0.962548	Crxos	ENSMUSG00000085528.1	14836	1	Gsc	ENSMUSG00000104350.1	13488	0.956973	Drd1	ENSMUSG00000103881.1	14066	0.995127	F3	ENSMUSG00000102745.1	77578	0.98663	Bcl9	ENSMUSG00000100168.1	50929	1	Il22	ENSMUSG00000097823.2	70495	0.960577	Atp6ap2	ENSMUSG00000087616.1	54396
ENSMUSG00000086677.1	244416	0.959928	Ppp1r3b	ENSMUSG00000018451.6	93742	-0.958664	Pard3	ENSMUSG00000100075.1	218975	-0.961756	Mapk1ip1l	ENSMUSG00000097868.1	70435	0.965747	Inf2	ENSMUSG00000091492.1	102632113	0.975803	LOC102632113	ENSMUSG00000086748.1	21407	0.982465	Tcf15	ENSMUSG00000085528.1	102640292	1	LOC102640292	ENSMUSG00000104350.1	59287	0.951631	Ncstn	ENSMUSG00000103881.1	69696	0.999999	2310057N15Rik	ENSMUSG00000102745.1	105247186	0.952218	LOC105247186	ENSMUSG00000100168.1	100039206	1	Mup17	ENSMUSG00000097823.2	65099	-0.954135	Irak1bp1	ENSMUSG00000087616.1	20284
ENSMUSG00000086677.1	243548	0.964519	Prickle2	ENSMUSG00000018451.6	18188	0.970395	Nrtn	ENSMUSG00000100075.1	102632693	-0.964116	Gm30698	ENSMUSG00000097868.1	66865	0.975593	Pmpca	ENSMUSG00000091492.1	381983	0.992794	Lmtk3	ENSMUSG00000086748.1	18330	0.957365	Olfr31	ENSMUSG00000085528.1	675689	1	Gm12171	ENSMUSG00000104350.1	667693	0.983754	Gm8765	ENSMUSG00000103881.1	216350	0.98433	Tspan8	ENSMUSG00000102745.1	27384	0.97522	Akr1c13	ENSMUSG00000100168.1	66195	1	Lce1g	ENSMUSG00000097823.2	65098	0.976902	Zfand6	ENSMUSG00000087616.1	77058
ENSMUSG00000086677.1	21390	0.957994	Tbxa2r	ENSMUSG00000018451.6	26410	0.955971	Map3k8	ENSMUSG00000100075.1	17131	-0.98308	Smad7	ENSMUSG00000097868.1	12534	0.95989	Cdk1	ENSMUSG00000091492.1	99738	0.992351	Kcnc4	ENSMUSG00000086748.1	241391	0.959218	Galnt5	ENSMUSG00000085528.1	19213	1	Ptf1a	ENSMUSG00000104350.1	54373	0.96474	Prss16	ENSMUSG00000103881.1	13609	0.97533	S1pr1	ENSMUSG00000102745.1	64009	0.969109	Syne1	ENSMUSG00000100168.1	14625	0.97979	Gykl1	ENSMUSG00000097823.2	68607	0.962293	Serhl	ENSMUSG00000087616.1	211305
ENSMUSG00000086677.1	20449	0.974406	St8sia1	ENSMUSG00000018451.6	69852	0.955122	Tcf23	ENSMUSG00000100075.1	66975	-0.956737	Trappc13	ENSMUSG00000097868.1	12530	0.968064	Cdc25a	ENSMUSG00000091492.1	216795	0.959164	Wnt9a	ENSMUSG00000086748.1	16621	0.973927	Klkb1	ENSMUSG00000085528.1	100039086	1	Gm15032	ENSMUSG00000104350.1	258720	0.962037	Olfr516	ENSMUSG00000103881.1	258893	0.999999	Olfr1225	ENSMUSG00000102745.1	230099	0.990253	Car9	ENSMUSG00000100168.1	76629	1	Wbscr28	ENSMUSG00000097823.2	26385	-0.956934	Grk6	ENSMUSG00000087616.1	209824
ENSMUSG00000086677.1	14060	0.970183	F13b	ENSMUSG00000018451.6	58521	0.961744	Eid1	ENSMUSG00000100075.1	107071	-0.978097	Wdr74	ENSMUSG00000097868.1	16325	0.990904	Inhbc	ENSMUSG00000091492.1	102577428	0.975809	Esp6Esp5	ENSMUSG00000086748.1	26971	0.959212	Pla2g2f	ENSMUSG00000085528.1	258518	1	Olfr847	ENSMUSG00000104350.1	258442	0.962042	Olfr1314	ENSMUSG00000103881.1	258890	0.999999	Olfr1297	ENSMUSG00000102745.1	77032	-0.973347	Tstd3	ENSMUSG00000100168.1	259048	1	Olfr600	ENSMUSG00000097823.2	70350	-0.951258	Basp1	ENSMUSG00000087616.1	228796
ENSMUSG00000086677.1	70757	0.955882	Ptplb	ENSMUSG00000018451.6	12453	0.972699	Ccni	ENSMUSG00000100075.1	22385	-0.984387	Baz1b	ENSMUSG00000097868.1	68045	0.970586	2700060E02Rik	ENSMUSG00000091492.1	101055907	0.962621	LOC101055907	ENSMUSG00000086748.1	108151	0.981531	Sema3d	ENSMUSG00000085528.1	666168	1	Cyp4a31	ENSMUSG00000104350.1	57329	0.983451	Otor	ENSMUSG00000103881.1	74080	0.965651	Nmnat3	ENSMUSG00000102745.1	102635744	0.97282	Gm28729	ENSMUSG00000100168.1	259067	1	Olfr449	ENSMUSG00000097823.2	243846	0.994357	Ccdc9	ENSMUSG00000087616.1	258281
ENSMUSG00000086677.1	208768	-0.97421	Sde2	ENSMUSG00000018451.6	13871	-0.973392	Ercc2	ENSMUSG00000100075.1	66789	-0.980607	Alg14	ENSMUSG00000097868.1	67296	0.957557	Socs4	ENSMUSG00000091492.1	239845	0.967239	Gpr156	ENSMUSG00000086748.1	58521	0.964711	Eid1	ENSMUSG00000085528.1	259159	1	Olfr628	ENSMUSG00000104350.1	381379	-0.952344	Med19	ENSMUSG00000103881.1	72821	0.984852	Scn2b	ENSMUSG00000102745.1	20723	-0.981668	Serpinb9	ENSMUSG00000100168.1	210155	1	Gm4763	ENSMUSG00000097823.2	210044	-0.969795	Adcy2	ENSMUSG00000087616.1	64103
ENSMUSG00000086677.1	66841	-0.956542	Etfdh	ENSMUSG00000018451.6	214547	0.953214	She	ENSMUSG00000100075.1	105348	-0.950248	Golm1	ENSMUSG00000097868.1	67292	-0.954452	Pigc	ENSMUSG00000091492.1	73914	-0.976417	Irak3	ENSMUSG00000086748.1	78128	0.958149	Spag11a	ENSMUSG00000085528.1	621561	1	Vmn1r127	ENSMUSG00000104350.1	574404	0.962801	Gm14685	ENSMUSG00000103881.1	16541	0.994613	Napsa	ENSMUSG00000102745.1	238988	0.950826	Erc2	ENSMUSG00000100168.1	231903	1	Urad	ENSMUSG00000097823.2	72549	-0.961026	Reep4	ENSMUSG00000087616.1	171228
ENSMUSG00000086677.1	574404	0.958572	Gm14685	ENSMUSG00000018451.6	66932	-0.955719	Rexo1	ENSMUSG00000100075.1	12055	-0.960568	Bcl7c	ENSMUSG00000097868.1	67870	0.965828	Enoph1	ENSMUSG00000091492.1	545123	0.975803	Cyp2d11	ENSMUSG00000086748.1	12453	0.961347	Ccni	ENSMUSG00000085528.1	73259	1	Cib4	ENSMUSG00000104350.1	12652	0.974255	Chga	ENSMUSG00000103881.1	252830	0.991561	Obox6	ENSMUSG00000102745.1	17999	-0.953498	Nedd4	ENSMUSG00000100168.1	619548	1	Defb42	ENSMUSG00000097823.2	22160	-0.967642	Twist1	ENSMUSG00000087616.1	50701
ENSMUSG00000086677.1	574405	0.963064	DXBay18	ENSMUSG00000018451.6	20307	0.955759	Ccl8	ENSMUSG00000100075.1	80914	-0.957297	Uck2	ENSMUSG00000097868.1	67877	0.955033	Naa20	ENSMUSG00000091492.1	404315	0.975803	Olfr372	ENSMUSG00000086748.1	76113	0.985175	Lpo	ENSMUSG00000085528.1	258821	1	Olfr273	ENSMUSG00000104350.1	668814	0.962563	Gm9376	ENSMUSG00000103881.1	243078	0.971289	Tecrl	ENSMUSG00000102745.1	50876	0.963905	Tmod2	ENSMUSG00000100168.1	258904	1	Olfr1221	ENSMUSG00000097823.2	433956	-0.964034	Dnaaf5	ENSMUSG00000087616.1	102639227
ENSMUSG00000086677.1	239283	0.956278	Oxgr1	ENSMUSG00000018451.6	93677	0.966539	Lmod2	ENSMUSG00000100075.1	54201	0.972204	Zfp316	ENSMUSG00000097868.1	67878	0.970778	Tmem33	ENSMUSG00000091492.1	11790	0.960194	Speg	ENSMUSG00000086748.1	272428	0.955472	Acsm5	ENSMUSG00000085528.1	100041306	0.951067	Gm3264	ENSMUSG00000104350.1	242384	0.985822	Lingo2	ENSMUSG00000103881.1	110323	-0.984683	Cox6b1	ENSMUSG00000102745.1	50873	0.956147	Park2	ENSMUSG00000100168.1	258905	1	Olfr871	ENSMUSG00000097823.2	50768	0.959599	Dlc1	ENSMUSG00000087616.1	19293
ENSMUSG00000086677.1	67855	0.963174	Asprv1	ENSMUSG00000018451.6	71707	-0.961396	Ubiad1	ENSMUSG00000100075.1	104086	0.950126	Cyp27a1	ENSMUSG00000097868.1	228994	0.98418	Ythdf1	ENSMUSG00000091492.1	16681	0.967061	Krt2	ENSMUSG00000086748.1	219144	0.953998	Arl11	ENSMUSG00000085528.1	224582	1	Vmn2r110	ENSMUSG00000104350.1	546055	0.961577	Adam39	ENSMUSG00000103881.1	110075	0.979473	Bmp3	ENSMUSG00000102745.1	58223	-0.955586	Mmp19	ENSMUSG00000100168.1	545481	0.964542	Arhgap40	ENSMUSG00000097823.2	330657	0.951359	Prss53	ENSMUSG00000087616.1	75477
ENSMUSG00000086677.1	77683	-0.954302	Ehmt1	ENSMUSG00000018451.6	16590	0.977379	Kit	ENSMUSG00000100075.1	654309	-0.958229	Nrp	ENSMUSG00000097868.1	28126	0.959698	Nop16	ENSMUSG00000091492.1	16976	0.969352	Lrpap1	ENSMUSG00000086748.1	16598	0.951147	Klf2	ENSMUSG00000085528.1	243535	0.957282	BC048671	ENSMUSG00000104350.1	20726	0.961669	Serpinb9d	ENSMUSG00000103881.1	380684	0.962252	Nefh	ENSMUSG00000102745.1	58227	0.964466	Fam184b	ENSMUSG00000100168.1	67084	1	Ceacam14	ENSMUSG00000097823.2	74764	0.965152	Klc4	ENSMUSG00000087616.1	75471
ENSMUSG00000086677.1	18023	0.957299	Nfe2l1	ENSMUSG00000018451.6	20020	-0.969467	Polr2a	ENSMUSG00000100075.1	12876	0.98677	Cpe	ENSMUSG00000097868.1	230810	0.995096	Slc30a2	ENSMUSG00000091492.1	13134	0.963617	Dach1	ENSMUSG00000086748.1	17232	0.957521	Mcpt9	ENSMUSG00000085528.1	101055890	1	Gm29738	ENSMUSG00000104350.1	259072	0.962028	Olfr686	ENSMUSG00000103881.1	12374	0.990452	Casr	ENSMUSG00000102745.1	227723	0.987517	Prrc2b	ENSMUSG00000100168.1	67085	1	1700024G13Rik	ENSMUSG00000097823.2	22590	0.953711	Xpa	ENSMUSG00000087616.1	71888
ENSMUSG00000086677.1	11304	0.961965	Abca4	ENSMUSG00000018451.6	15566	0.988365	Htr7	ENSMUSG00000100075.1	22631	-0.966085	Ywhaz	ENSMUSG00000097868.1	15184	-0.969074	Hdac5	ENSMUSG00000091492.1	18504	0.951417	Pax2	ENSMUSG00000086748.1	667772	0.987769	Myh15	ENSMUSG00000085528.1	668739	1	Gm9326	ENSMUSG00000104350.1	74279	0.9605	1700080O16Rik	ENSMUSG00000103881.1	258992	0.999999	Olfr1494	ENSMUSG00000102745.1	21648	-0.960541	Dynlt1b	ENSMUSG00000100168.1	19018	-0.953817	Scand1	ENSMUSG00000097823.2	63828	0.954063	Fn3k	ENSMUSG00000087616.1	170813
ENSMUSG00000086677.1	15216	0.958227	Hfe	ENSMUSG00000018451.6	20497	0.991511	Slc12a3	ENSMUSG00000100075.1	381760	-0.984549	Ssbp1	ENSMUSG00000097868.1	21788	0.962913	Tfpi	ENSMUSG00000091492.1	77045	0.96013	Bcl7a	ENSMUSG00000086748.1	14634	-0.961122	Gli3	ENSMUSG00000085528.1	171263	1	Vmn1r67	ENSMUSG00000104350.1	105243944	0.96178	LOC105243944	ENSMUSG00000103881.1	66536	-0.958007	Nipsnap3b	ENSMUSG00000102745.1	243842	0.961433	Gltscr1	ENSMUSG00000100168.1	102637484	1	LOC102637484	ENSMUSG00000097823.2	66826	0.953999	Taz	ENSMUSG00000087616.1	18994
ENSMUSG00000086677.1	12654	0.968594	Chil1	ENSMUSG00000018451.6	67615	0.971176	Ube2r2	ENSMUSG00000100075.1	214579	-0.951832	Aldh5a1	ENSMUSG00000097868.1	21781	0.960104	Tfdp1	ENSMUSG00000091492.1	277343	0.988483	Wfdc8	ENSMUSG00000086748.1	20336	-0.993051	Exoc4	ENSMUSG00000085528.1	19668	1	Rbpjl	ENSMUSG00000104350.1	319508	0.972297	Syt15	ENSMUSG00000103881.1	227696	0.970967	Phyhd1	ENSMUSG00000102745.1	245446	0.969957	Slitrk4	ENSMUSG00000100168.1	13119	0.953285	Cyp4a14	ENSMUSG00000097823.2	320982	0.958708	Arl4c	ENSMUSG00000087616.1	105246622
ENSMUSG00000086677.1	54485	0.955319	Dll4	ENSMUSG00000018451.6	93735	0.967055	Wnt16	ENSMUSG00000100075.1	53893	-0.959388	Nudt5	ENSMUSG00000097868.1	17692	0.956847	Msl3	ENSMUSG00000091492.1	244958	0.99181	Mrap2	ENSMUSG00000086748.1	667637	0.958157	Gm8742	ENSMUSG00000085528.1	258655	1	Olfr1112	ENSMUSG00000104350.1	57778	0.984339	Fmnl1	ENSMUSG00000103881.1	11833	0.97021	Aqp8	ENSMUSG00000102745.1	329064	0.950759	Pkd2l1	ENSMUSG00000100168.1	544923	1	Gm11397	ENSMUSG00000097823.2	81018	0.953176	Rnf114	ENSMUSG00000087616.1	223915
ENSMUSG00000086677.1	380684	0.974614	Nefh	ENSMUSG00000018451.6	233871	-0.961224	Atxn2l	ENSMUSG00000100075.1	53895	-0.958571	Clpp	ENSMUSG00000097868.1	258368	0.989931	Olfr1450	ENSMUSG00000091492.1	110082	0.992009	Dnah5	ENSMUSG00000086748.1	16193	-0.982298	Il6	ENSMUSG00000085528.1	100233207	1	Gm17359	ENSMUSG00000104350.1	74562	0.953389	Fer1l4	ENSMUSG00000103881.1	101488	0.952103	Slco2b1	ENSMUSG00000102745.1	338349	-0.960182	Cntln	ENSMUSG00000100168.1	105242401	1	LOC105242401	ENSMUSG00000097823.2	73332	0.952229	Ccdc30	ENSMUSG00000087616.1	67981
ENSMUSG00000086677.1	68188	-0.963227	Sympk	ENSMUSG00000018451.6	12562	0.961324	Cdh5	ENSMUSG00000100075.1	108679	-0.961423	Cops8	ENSMUSG00000097868.1	227197	0.981334	Ndufs1	ENSMUSG00000091492.1	52538	0.967724	Acaa2	ENSMUSG00000086748.1	102641829	0.99574	LOC102641829	ENSMUSG00000085528.1	22229	0.980845	Ucp3	ENSMUSG00000104350.1	22598	0.961483	Slc6a18	ENSMUSG00000103881.1	71724	0.995402	Aox3	ENSMUSG00000102745.1	208795	0.95627	Tmem63a	ENSMUSG00000100168.1	628580	1	Vmn1r68	ENSMUSG00000097823.2	22750	-0.961197	Zfp9	ENSMUSG00000087616.1	102636379
ENSMUSG00000086677.1	22041	0.95703	Trf	ENSMUSG00000018451.6	209294	-0.973998	Csta1	ENSMUSG00000100075.1	78560	-0.953625	Gpr124	ENSMUSG00000097868.1	71876	0.95879	Cenpu	ENSMUSG00000091492.1	194401	0.960061	Mical3	ENSMUSG00000086748.1	381836	0.976381	Sbk2	ENSMUSG00000085528.1	231736	1	Gm4868	ENSMUSG00000104350.1	75497	0.968539	Fabp12	ENSMUSG00000103881.1	217258	0.951786	Abca8a	ENSMUSG00000102745.1	110891	0.964432	Slc8a2	ENSMUSG00000100168.1	235435	1	Lctl	ENSMUSG00000097823.2	76809	-0.958531	Bri3bp	ENSMUSG00000087616.1	436059
ENSMUSG00000086677.1	102635990	0.986485	LOC102635990	ENSMUSG00000018451.6	107939	-0.954255	Pom121	ENSMUSG00000100075.1	226421	0.96747	5430435G22Rik	ENSMUSG00000097868.1	83815	0.961842	Cenpq	ENSMUSG00000091492.1	22094	0.959181	Tshb	ENSMUSG00000086748.1	57896	0.960787	Krcc1	ENSMUSG00000085528.1	245511	1	4930415L06Rik	ENSMUSG00000104350.1	628012	0.96171	Gm16441	ENSMUSG00000103881.1	13601	0.962784	Ecm1	ENSMUSG00000102745.1	56421	-0.975111	Pfkp	ENSMUSG00000100168.1	102634499	1	LOC102634499	ENSMUSG00000097823.2	68449	-0.9602	Tbc1d10b	ENSMUSG00000087616.1	238405
ENSMUSG00000086677.1	11532	-0.969896	Adh5	ENSMUSG00000018451.6	72236	-0.950053	Tsnaxip1	ENSMUSG00000100075.1	67332	-0.96069	Snrpd3	ENSMUSG00000097868.1	14283	0.995322	Fosl1	ENSMUSG00000091492.1	333048	0.964186	Tmem211	ENSMUSG00000086748.1	100859931	-0.956171	Gm20604	ENSMUSG00000085528.1	258379	1	Olfr1284	ENSMUSG00000104350.1	14255	0.960558	Flt3	ENSMUSG00000103881.1	223843	0.975123	Dbx2	ENSMUSG00000102745.1	58198	0.955973	Sall1	ENSMUSG00000100168.1	258766	1	Olfr259	ENSMUSG00000097823.2	20491	0.959127	Sla	ENSMUSG00000087620.3	665119
ENSMUSG00000086677.1	12370	-0.970096	Casp8	ENSMUSG00000018451.6	72014	0.99369	Btbd17	ENSMUSG00000100075.1	338359	-0.98421	Supv3l1	ENSMUSG00000097868.1	14287	0.96982	Fpgs	ENSMUSG00000091492.1	219033	0.967135	Ang4	ENSMUSG00000086748.1	17153	0.956112	Mal	ENSMUSG00000085528.1	666803	1	Gm8298	ENSMUSG00000104350.1	258775	0.962051	Olfr196	ENSMUSG00000103881.1	234964	0.968224	Ccdc67	ENSMUSG00000102745.1	76071	0.966901	Jakmip1	ENSMUSG00000100168.1	67000	1	Prl3a1	ENSMUSG00000097823.2	21950	-0.98186	Tnfsf9	ENSMUSG00000087620.3	105245349
ENSMUSG00000086677.1	229571	0.98792	Gm4858	ENSMUSG00000018451.6	68942	0.960557	Chmp2b	ENSMUSG00000100075.1	22171	-0.973307	Tyms	ENSMUSG00000097868.1	14421	0.952653	B4galnt1	ENSMUSG00000091492.1	14164	0.986417	Fgf1	ENSMUSG00000086748.1	258245	0.95736	Olfr1036	ENSMUSG00000085528.1	238406	1	Adam6a	ENSMUSG00000104350.1	258196	0.953163	Olfr309	ENSMUSG00000103881.1	494546	0.999999	Taar8c	ENSMUSG00000102745.1	233905	0.964829	Zfp646	ENSMUSG00000100168.1	16663	0.998948	Krt13	ENSMUSG00000097823.2	14013	0.952272	Mecom	ENSMUSG00000087620.3	59033
ENSMUSG00000086677.1	11833	0.969426	Aqp8	ENSMUSG00000018451.6	233537	0.967389	Gdpd4	ENSMUSG00000100075.1	77286	-0.974673	Nkrf	ENSMUSG00000097868.1	213012	0.988678	Abhd10	ENSMUSG00000091492.1	93880	0.976123	Pcdhb9	ENSMUSG00000086748.1	18722	0.95527	Pira1	ENSMUSG00000085531.1	258942	0.967136	Olfr352	ENSMUSG00000104350.1	279185	0.960562	Gm13083	ENSMUSG00000103881.1	54403	0.962329	Slc4a4	ENSMUSG00000102745.1	73435	0.953041	Tex35	ENSMUSG00000100168.1	16665	0.999911	Krt15	ENSMUSG00000097823.2	218038	0.95254	Amph	ENSMUSG00000087620.3	258232
ENSMUSG00000086677.1	52430	0.96044	Echdc2	ENSMUSG00000018451.6	16600	0.967585	Klf4	ENSMUSG00000100075.1	270198	-0.96853	Pfkfb4	ENSMUSG00000097868.1	103554	0.994208	Psme4	ENSMUSG00000091492.1	69707	0.956138	Iqcg	ENSMUSG00000086748.1	100042784	-0.977094	Prdm11	ENSMUSG00000085531.1	83380	0.967138	Prp2	ENSMUSG00000104350.1	50916	0.963105	Irx4	ENSMUSG00000103881.1	17992	-0.977879	Ndufa4	ENSMUSG00000102745.1	213582	-0.95078	Map9	ENSMUSG00000100168.1	257886	0.958484	Olfr225	ENSMUSG00000097823.2	71710	0.975172	Lrrcc1	ENSMUSG00000087620.3	223780
ENSMUSG00000086677.1	100043188	0.971604	Gm10696	ENSMUSG00000018451.6	66607	0.954202	Ms4a4d	ENSMUSG00000100075.1	108888	-0.978324	Atad3a	ENSMUSG00000097868.1	12394	0.965981	Runx1	ENSMUSG00000091492.1	52708	0.992363	Zfp410	ENSMUSG00000086748.1	103742	0.973344	Mien1	ENSMUSG00000085531.1	105887	0.952373	Ugt3a1	ENSMUSG00000104350.1	546770	0.961985	Olfr1175-ps	ENSMUSG00000103881.1	57249	0.958351	Gabrq	ENSMUSG00000102745.1	213326	0.976912	Scyl2	ENSMUSG00000100168.1	257880	1	Olfr1066	ENSMUSG00000097823.2	66812	0.978962	Ppcdc	ENSMUSG00000087620.3	18763
ENSMUSG00000086677.1	64931	0.989486	Izumo1r	ENSMUSG00000018451.6	330814	-0.951976	Lphn1	ENSMUSG00000100075.1	70536	0.962531	Qpct	ENSMUSG00000097868.1	105244426	0.965684	LOC105244426	ENSMUSG00000091492.1	67937	0.986347	Tmem59l	ENSMUSG00000086748.1	259143	0.957364	Olfr503	ENSMUSG00000085531.1	258524	0.977684	Olfr1168	ENSMUSG00000104350.1	227485	0.983563	Cdh19	ENSMUSG00000103881.1	67171	0.980617	Dram2	ENSMUSG00000102745.1	72000	0.968735	Lmntd2	ENSMUSG00000100168.1	257881	1	Olfr205	ENSMUSG00000097823.2	70645	-0.957429	Oip5	ENSMUSG00000087620.3	207806
ENSMUSG00000086677.1	226849	0.975847	Ppp2r5a	ENSMUSG00000018451.6	381350	0.9565	BC061194	ENSMUSG00000100075.1	383295	0.951387	Ypel5	ENSMUSG00000097868.1	59029	0.953575	Psmd14	ENSMUSG00000091492.1	56030	0.974977	Tmem131	ENSMUSG00000086748.1	100502944	0.957347	Gm19465	ENSMUSG00000085531.1	258525	0.967138	Olfr1170	ENSMUSG00000104350.1	242805	0.983526	Ankrd65	ENSMUSG00000103881.1	12497	-0.974922	Entpd6	ENSMUSG00000102745.1	74760	-0.974369	Rab3il1	ENSMUSG00000100168.1	331195	1	A430089I19Rik	ENSMUSG00000097823.2	226101	-0.954801	Myof	ENSMUSG00000087620.3	17354
ENSMUSG00000086677.1	54409	0.97795	Ramp2	ENSMUSG00000018451.6	236293	0.951051	Slc22a29	ENSMUSG00000100075.1	71660	0.986391	Rarres2	ENSMUSG00000097868.1	59025	0.975	Usp14	ENSMUSG00000091492.1	213121	0.977988	Ankrd35	ENSMUSG00000086748.1	107771	0.951398	Bmyc	ENSMUSG00000085531.1	258523	0.967209	Olfr1186	ENSMUSG00000104350.1	18992	0.973351	Pou3f2	ENSMUSG00000103881.1	12499	0.965876	Entpd5	ENSMUSG00000102745.1	100986	0.964495	Akap9	ENSMUSG00000100168.1	404473	1	Olfr1082	ENSMUSG00000097823.2	13555	-0.958164	E2f1	ENSMUSG00000087620.3	56788
ENSMUSG00000086677.1	18003	0.953818	Nedd9	ENSMUSG00000018451.6	12390	0.951158	Cav2	ENSMUSG00000100075.1	69071	-0.962759	Tmem97	ENSMUSG00000097868.1	59027	0.957733	Nampt	ENSMUSG00000091492.1	12771	0.968177	Ccr3	ENSMUSG00000086748.1	171255	0.980242	Vmn1r201	ENSMUSG00000085531.1	258465	0.977685	Olfr1387	ENSMUSG00000104350.1	74400	0.963444	Zfp819	ENSMUSG00000103881.1	18349	0.999999	Olfr5	ENSMUSG00000102745.1	239650	0.961839	Ccdc184	ENSMUSG00000100168.1	75645	1	Ccdc172	ENSMUSG00000097823.2	98314	0.962775	D2hgdh	ENSMUSG00000087620.3	232227
ENSMUSG00000086677.1	57249	0.965958	Gabrq	ENSMUSG00000018451.6	108687	0.964093	Edem2	ENSMUSG00000100075.1	69077	-0.956815	Psmd11	ENSMUSG00000097868.1	69957	0.950385	Cdc16	ENSMUSG00000091492.1	320407	0.982839	Klri2	ENSMUSG00000086748.1	19737	0.952595	Rgs5	ENSMUSG00000085531.1	330406	0.953027	B4galnt3	ENSMUSG00000104350.1	237222	-0.952309	Ofd1	ENSMUSG00000103881.1	12043	0.965564	Bcl2	ENSMUSG00000102745.1	239652	0.951503	Zfp641	ENSMUSG00000100168.1	116872	0.987202	Serpinb7	ENSMUSG00000097823.2	57294	0.970801	Rps27	ENSMUSG00000087620.3	12310
ENSMUSG00000086677.1	58222	0.9988	Rab37	ENSMUSG00000018451.6	59026	-0.958019	Huwe1	ENSMUSG00000100075.1	100041230	-0.958783	Hist1h4m	ENSMUSG00000097868.1	21928	0.987962	Tnfaip2	ENSMUSG00000091492.1	56233	0.960683	Hdac7	ENSMUSG00000086748.1	75311	0.963011	4930550C14Rik	ENSMUSG00000085531.1	11878	0.977425	Arx	ENSMUSG00000104350.1	258737	0.983465	Olfr1316	ENSMUSG00000103881.1	12867	-0.957202	Cox7c	ENSMUSG00000102745.1	320080	0.9578	Zbtb39	ENSMUSG00000100168.1	171193	1	Vmn1r6	ENSMUSG00000097823.2	666794	0.950687	Rbm24	ENSMUSG00000087620.3	72054
ENSMUSG00000086677.1	27226	0.962575	Pla2g7	ENSMUSG00000018451.6	21922	0.977211	Clec3b	ENSMUSG00000100075.1	20823	-0.974393	Ssb	ENSMUSG00000097868.1	13660	0.969019	Ehd1	ENSMUSG00000091492.1	65969	0.979617	Cubn	ENSMUSG00000086748.1	241732	0.972487	Tspyl3	ENSMUSG00000085531.1	259107	0.97768	Olfr555	ENSMUSG00000104350.1	108161	0.961837	Fam50b	ENSMUSG00000103881.1	100040458	1	Gm2784	ENSMUSG00000102745.1	78286	0.966611	Nav2	ENSMUSG00000100168.1	171192	1	Vmn1r5	ENSMUSG00000097823.2	24083	0.951281	Natd1	ENSMUSG00000087620.3	22342
ENSMUSG00000086677.1	667277	0.950438	C1rb	ENSMUSG00000018451.6	16205	0.957095	Gimap1	ENSMUSG00000100075.1	27041	-0.959924	G3bp1	ENSMUSG00000097868.1	13664	0.956327	Eif1a	ENSMUSG00000091492.1	211135	0.954778	D130040H23Rik	ENSMUSG00000086748.1	19337	-0.95185	Rab33a	ENSMUSG00000085531.1	72306	-0.952893	Zfp777	ENSMUSG00000104350.1	100042921	0.983731	Vmn2r51	ENSMUSG00000103881.1	102639456	0.972386	LOC102639456	ENSMUSG00000102745.1	23871	-0.973908	Ets1	ENSMUSG00000100168.1	14526	1	Gcg	ENSMUSG00000097823.2	68170	0.993429	B230118H07Rik	ENSMUSG00000087620.3	73010
ENSMUSG00000086677.1	664969	0.95853	Gm7429	ENSMUSG00000018451.6	20707	0.964361	Serpinb9c	ENSMUSG00000100075.1	50793	-0.967146	Orc3	ENSMUSG00000097868.1	16010	0.980608	Igfbp4	ENSMUSG00000091492.1	12953	0.960221	Cry2	ENSMUSG00000086748.1	23832	0.960745	Xcr1	ENSMUSG00000085531.1	70928	0.96994	Trim69	ENSMUSG00000104350.1	337924	0.961639	Cyp3a44	ENSMUSG00000103881.1	404328	0.999999	Olfr1118	ENSMUSG00000102745.1	74136	-0.950929	Sec14l1	ENSMUSG00000100168.1	102638087	1	Gm34733	ENSMUSG00000097823.2	217143	0.989692	Gpr179	ENSMUSG00000087620.3	338403
ENSMUSG00000086677.1	381287	0.973328	A530032D15Rik	ENSMUSG00000018451.6	101056047	0.96372	Gm28455	ENSMUSG00000100075.1	56433	-0.976391	Vps29	ENSMUSG00000097868.1	11745	0.963676	Anxa3	ENSMUSG00000091492.1	18627	0.952601	Per2	ENSMUSG00000086748.1	52589	0.953365	Ncald	ENSMUSG00000085531.1	258721	0.950392	Olfr514	ENSMUSG00000104350.1	54388	0.95532	Hils1	ENSMUSG00000103881.1	71238	-0.951776	Acn9	ENSMUSG00000102745.1	18845	0.990212	Plxna2	ENSMUSG00000100168.1	17700	1	Mstn	ENSMUSG00000097823.2	51795	-0.979532	Srpx	ENSMUSG00000087620.3	14803
ENSMUSG00000086677.1	56320	-0.969584	Dbn1	ENSMUSG00000018451.6	108956	0.981581	Apol7c	ENSMUSG00000100075.1	57743	-0.954611	Sec61a2	ENSMUSG00000097868.1	16905	0.952374	Lmna	ENSMUSG00000091492.1	18628	0.975515	Per3	ENSMUSG00000086748.1	20618	0.959525	Sncg	ENSMUSG00000085531.1	258722	0.96715	Olfr611	ENSMUSG00000104350.1	258397	0.962042	Olfr1303	ENSMUSG00000103881.1	665378	0.967255	Gm7609	ENSMUSG00000102745.1	230259	0.963945	E130308A19Rik	ENSMUSG00000100168.1	258309	1	Olfr657	ENSMUSG00000097823.2	140482	0.9744	Zfp358	ENSMUSG00000087620.3	16561
ENSMUSG00000086677.1	16419	0.965971	Itgb5	ENSMUSG00000018451.6	268721	-0.957522	Zswim8	ENSMUSG00000100075.1	67270	-0.957624	Mrpl42	ENSMUSG00000097868.1	223825	0.988036	Mroh2b	ENSMUSG00000091492.1	102633512	0.955792	Gm31322	ENSMUSG00000086748.1	333329	0.981827	Cngb1	ENSMUSG00000085531.1	100502592	0.960002	LOC100502592	ENSMUSG00000104350.1	93688	0.961481	Klhl1	ENSMUSG00000103881.1	17306	0.993175	Sypl2	ENSMUSG00000102745.1	268709	0.977233	Fam107a	ENSMUSG00000100168.1	258408	1	Olfr463	ENSMUSG00000097823.2	207781	-0.969109	C2cd2	ENSMUSG00000087620.3	382077
ENSMUSG00000086677.1	105244600	0.971796	LOC105244600	ENSMUSG00000018451.6	226040	0.965214	Tmem252	ENSMUSG00000100075.1	109006	-0.96757	Ciapin1	ENSMUSG00000097868.1	223828	0.980543	Pphln1	ENSMUSG00000091492.1	105246872	0.983019	LOC105246872	ENSMUSG00000086748.1	102638268	0.978298	LOC102638268	ENSMUSG00000085531.1	258994	0.967117	Olfr204	ENSMUSG00000104350.1	14470	0.976865	Rabac1	ENSMUSG00000103881.1	20834	1	Znrf4	ENSMUSG00000102745.1	381413	-0.956136	Gpr176	ENSMUSG00000100168.1	670533	1	Gm11567	ENSMUSG00000097823.2	110084	0.963544	Dnah1	ENSMUSG00000087620.3	73229
ENSMUSG00000086677.1	234671	0.971383	Ces2c	ENSMUSG00000018451.6	66114	0.955936	Dnajc30	ENSMUSG00000100075.1	18648	-0.960874	Pgam1	ENSMUSG00000097868.1	73674	0.973803	Wdr75	ENSMUSG00000091492.1	18426	0.963882	Ovol1	ENSMUSG00000086748.1	73032	0.980241	Ttc9b	ENSMUSG00000085531.1	21907	0.97745	Nr2e1	ENSMUSG00000104350.1	14349	-0.972283	Fv1	ENSMUSG00000103881.1	268902	0.989187	Robo2	ENSMUSG00000102745.1	72469	0.979516	Plcd3	ENSMUSG00000100168.1	242502	1	Gm428	ENSMUSG00000097823.2	23948	-0.96212	Mmp17	ENSMUSG00000087620.3	56014
ENSMUSG00000086677.1	69064	0.990921	Fuom	ENSMUSG00000018451.6	56743	0.966729	Lat2	ENSMUSG00000100075.1	15438	0.960339	Hoxd9	ENSMUSG00000097868.1	56444	0.961366	Actr10	ENSMUSG00000091492.1	68259	-0.977799	Ift80	ENSMUSG00000086748.1	66371	0.974542	Chmp4c	ENSMUSG00000085531.1	244180	0.967426	E030002O03Rik	ENSMUSG00000104350.1	239591	0.979054	Ttll8	ENSMUSG00000103881.1	22418	-0.983949	Wnt5a	ENSMUSG00000102745.1	22289	0.956401	Kdm6a	ENSMUSG00000100168.1	258404	1	Olfr1080	ENSMUSG00000097823.2	71690	-0.96701	Esm1	ENSMUSG00000087620.3	102640710
ENSMUSG00000086677.1	19684	-0.970105	Rdx	ENSMUSG00000018451.6	18035	0.968093	Nfkbia	ENSMUSG00000100075.1	19192	-0.965574	Psme3	ENSMUSG00000097868.1	56445	0.97129	Dnaja2	ENSMUSG00000091492.1	319660	0.984631	Agmo	ENSMUSG00000086748.1	103172	0.961244	Chchd10	ENSMUSG00000085531.1	13101	-0.966201	Cyp2d10	ENSMUSG00000104350.1	107939	-0.970311	Pom121	ENSMUSG00000103881.1	22419	0.965226	Wnt5b	ENSMUSG00000102745.1	70028	0.958659	Dopey2	ENSMUSG00000100168.1	171257	0.968224	Vmn1r195	ENSMUSG00000097823.2	69269	0.954087	Scnm1	ENSMUSG00000087620.3	16627
ENSMUSG00000086677.1	67722	0.965131	Actl11	ENSMUSG00000018451.6	68929	-0.95152	Mospd3	ENSMUSG00000100075.1	69912	-0.967994	Nup43	ENSMUSG00000097868.1	56441	-0.963227	Nat6	ENSMUSG00000091492.1	74477	0.959241	4933427D14Rik	ENSMUSG00000086748.1	171506	0.979998	H1foo	ENSMUSG00000085531.1	258363	0.967148	Olfr1093	ENSMUSG00000104350.1	245600	0.961594	Gm4994	ENSMUSG00000103881.1	56284	-0.954638	Mrpl19	ENSMUSG00000102745.1	237898	0.951271	Usp32	ENSMUSG00000100168.1	626995	1	Gm13128	ENSMUSG00000097823.2	67063	0.950637	Tmem246	ENSMUSG00000087620.3	16622
ENSMUSG00000086677.1	56426	-0.951584	Pdcd10	ENSMUSG00000018451.6	18722	0.97593	Pira1	ENSMUSG00000100075.1	19220	0.972562	Ptgfr	ENSMUSG00000097868.1	14679	0.981517	Gnai3	ENSMUSG00000091492.1	18986	0.974362	Pou2f1	ENSMUSG00000086748.1	71830	0.953753	Pdilt	ENSMUSG00000085531.1	232441	0.990486	Rerg	ENSMUSG00000104350.1	236749	0.961811	Gm4907	ENSMUSG00000103881.1	105450	0.962548	Mmrn2	ENSMUSG00000102745.1	14683	-0.960359	Gnas	ENSMUSG00000100168.1	20762	1	Sprr2h	ENSMUSG00000097823.2	56032	0.970154	Nprl2	ENSMUSG00000087620.3	12288
ENSMUSG00000086677.1	22412	0.983912	Wnt9b	ENSMUSG00000018451.6	213499	-0.951284	Fbxo42	ENSMUSG00000100075.1	52513	-0.964626	Ddx56	ENSMUSG00000097868.1	18552	0.979828	Pcsk5	ENSMUSG00000091492.1	13897	0.971386	Ces1e	ENSMUSG00000086748.1	637021	0.957323	Vmn2r124	ENSMUSG00000085531.1	70026	0.97284	Tspo2	ENSMUSG00000104350.1	258749	0.960466	Olfr556	ENSMUSG00000103881.1	76074	0.961646	Gbp8	ENSMUSG00000102745.1	235134	0.98924	Nfrkb	ENSMUSG00000100168.1	404287	1	V1rd19	ENSMUSG00000097823.2	68592	0.986882	Syf2	ENSMUSG00000087620.3	26358
ENSMUSG00000086677.1	22413	0.970934	Wnt2	ENSMUSG00000018451.6	224432	-0.955585	Scaf4	ENSMUSG00000100075.1	16854	0.974688	Lgals3	ENSMUSG00000097868.1	18080	0.958197	Nin	ENSMUSG00000091492.1	623534	0.975803	Nme9	ENSMUSG00000086748.1	15422	0.968928	Hoxc13	ENSMUSG00000085531.1	100043604	0.977459	Vmn1r132	ENSMUSG00000104350.1	74147	0.957977	Ehhadh	ENSMUSG00000103881.1	170750	-0.97945	Xpnpep1	ENSMUSG00000102745.1	330010	0.971826	Ttll10	ENSMUSG00000100168.1	104069	1	Sncb	ENSMUSG00000097823.2	100503545	0.950024	Nuggc	ENSMUSG00000087620.3	77604
ENSMUSG00000086677.1	52055	0.974419	Rab11fip5	ENSMUSG00000018451.6	94176	0.980974	Dock2	ENSMUSG00000100075.1	16852	-0.97417	Lgals1	ENSMUSG00000097868.1	77011	0.953395	Ticrr	ENSMUSG00000091492.1	99382	0.978915	Abtb2	ENSMUSG00000086748.1	78306	0.950569	Tsga10ip	ENSMUSG00000085531.1	54631	0.977392	Nphs1	ENSMUSG00000104350.1	74149	-0.964165	Zfp946	ENSMUSG00000103881.1	170759	-0.985584	Atp13a1	ENSMUSG00000102745.1	75410	0.979014	Kmt2b	ENSMUSG00000100168.1	11572	1	Crisp3	ENSMUSG00000097823.2	12952	-0.952823	Cry1	ENSMUSG00000087620.3	270672
ENSMUSG00000086677.1	18534	0.970907	Pck1	ENSMUSG00000018451.6	14347	0.966638	Fut7	ENSMUSG00000100075.1	12169	0.958444	Bmx	ENSMUSG00000097868.1	20708	0.984293	Serpinb6b	ENSMUSG00000091492.1	227632	0.993285	Kcnt1	ENSMUSG00000086748.1	78890	-0.959979	Trmt44	ENSMUSG00000085531.1	259100	0.967142	Olfr666	ENSMUSG00000104350.1	76332	-0.965041	Cog2	ENSMUSG00000103881.1	230576	0.977597	Ttc22	ENSMUSG00000102745.1	108800	0.976422	Ston2	ENSMUSG00000100168.1	258955	1	Olfr531	ENSMUSG00000097823.2	12484	0.967485	Cd24a	ENSMUSG00000087620.3	320661
ENSMUSG00000086677.1	623781	0.973521	Gm14137	ENSMUSG00000018451.6	235184	-0.988531	Msantd2	ENSMUSG00000100075.1	21762	-0.953669	Psmd2	ENSMUSG00000097868.1	20706	0.993767	Serpinb9b	ENSMUSG00000091492.1	57340	0.98379	Jph3	ENSMUSG00000086748.1	74156	0.978719	Acot12	ENSMUSG00000085531.1	258214	0.977683	Olfr1329	ENSMUSG00000104350.1	236574	0.983717	Smok2b	ENSMUSG00000103881.1	52552	0.951314	Parp8	ENSMUSG00000102745.1	67186	-0.986642	Rplp2	ENSMUSG00000100168.1	258959	1	Olfr170	ENSMUSG00000097823.2	237868	0.957805	Sarm1	ENSMUSG00000087620.3	70920
ENSMUSG00000086677.1	230576	0.956538	Ttc22	ENSMUSG00000018451.6	218832	-0.955207	Polr3a	ENSMUSG00000100075.1	68737	0.971836	Angel1	ENSMUSG00000097868.1	666048	0.969745	Trabd2b	ENSMUSG00000091492.1	103135	0.963958	Pan2	ENSMUSG00000086748.1	11441	-0.988583	Chrna7	ENSMUSG00000085531.1	73542	-0.971174	Tssk5	ENSMUSG00000104350.1	113855	0.971924	Vmn1r40	ENSMUSG00000103881.1	17916	0.967013	Myo1f	ENSMUSG00000102745.1	240752	0.961921	Pik3c2b	ENSMUSG00000100168.1	12821	0.97807	Col17a1	ENSMUSG00000097823.2	19286	0.962602	Pts	ENSMUSG00000087620.3	237847
ENSMUSG00000086677.1	233902	-0.967717	Fbxl19	ENSMUSG00000018451.6	69769	0.968211	Tnfaip8l2	ENSMUSG00000100075.1	72016	-0.971869	1600002H07Rik	ENSMUSG00000097868.1	385643	0.955273	Kng2	ENSMUSG00000091492.1	239789	0.956126	Gmnc	ENSMUSG00000086748.1	66425	0.970671	Pcp4l1	ENSMUSG00000085531.1	83993	0.989292	Tbx19	ENSMUSG00000104350.1	258460	0.962045	Olfr1391	ENSMUSG00000103881.1	16847	0.951836	Lepr	ENSMUSG00000102745.1	80982	0.972408	Cemip	ENSMUSG00000100168.1	257664	1	Olfr773	ENSMUSG00000097823.2	13852	-0.95918	Stx2	ENSMUSG00000087620.3	12122
ENSMUSG00000086677.1	233900	-0.973323	Rnf40	ENSMUSG00000018451.6	208146	-0.963474	Yeats2	ENSMUSG00000100075.1	227753	0.974	Gsn	ENSMUSG00000097868.1	17975	0.963508	Ncl	ENSMUSG00000091492.1	72308	0.984717	Brf1	ENSMUSG00000086748.1	545477	0.952085	Bpifa6	ENSMUSG00000085531.1	258665	0.967138	Olfr815	ENSMUSG00000104350.1	83565	0.961539	Pramel3	ENSMUSG00000103881.1	67713	-0.955725	Dnajc19	ENSMUSG00000102745.1	233210	0.976865	Prr12	ENSMUSG00000100168.1	257666	1	Olfr772	ENSMUSG00000097823.2	20917	0.956031	Suclg2	ENSMUSG00000087620.3	68774
ENSMUSG00000086677.1	74561	0.963968	Nkx6-3	ENSMUSG00000018451.6	17181	0.962901	Matn2	ENSMUSG00000100075.1	14105	-0.955915	Srsf10	ENSMUSG00000097868.1	66942	0.96001	Ddx18	ENSMUSG00000091492.1	20620	0.952004	Plk2	ENSMUSG00000086748.1	12095	0.989229	Bglap3	ENSMUSG00000085531.1	381838	0.967464	Vmn2r43	ENSMUSG00000104350.1	381350	0.967139	BC061194	ENSMUSG00000103881.1	67710	-0.964072	Polr2g	ENSMUSG00000102745.1	105246601	0.971593	Luzp4	ENSMUSG00000100168.1	100303744	1	Sprr2a2	ENSMUSG00000097823.2	78038	0.950897	Mccc2	ENSMUSG00000087620.3	105244980
ENSMUSG00000086677.1	100042100	0.97008	Gm3667	ENSMUSG00000018451.6	20055	0.963249	Rps16	ENSMUSG00000100075.1	228094	0.971082	Cerkl	ENSMUSG00000097868.1	66949	0.981537	Trim59	ENSMUSG00000091492.1	210801	0.962127	Unc5d	ENSMUSG00000086748.1	242253	0.97104	Wdr63	ENSMUSG00000085531.1	233670	0.977679	Olfr6	ENSMUSG00000104350.1	12537	-0.971946	Cdk11b	ENSMUSG00000103881.1	22337	0.950165	Vdr	ENSMUSG00000102745.1	69116	0.960655	Ubr4	ENSMUSG00000100168.1	18778	1	Pla2g1b	ENSMUSG00000097823.2	68255	0.979366	Tmem86b	ENSMUSG00000087620.3	105246072
ENSMUSG00000086677.1	67717	0.982964	Lipf	ENSMUSG00000018451.6	14058	0.96618	F10	ENSMUSG00000100075.1	20167	0.966895	Rtn2	ENSMUSG00000097868.1	382014	0.955853	Ano8	ENSMUSG00000091492.1	67874	0.990098	Rprm	ENSMUSG00000086748.1	258657	0.957362	Olfr733	ENSMUSG00000085531.1	20899	0.959351	Stra8	ENSMUSG00000104350.1	56773	0.985204	Chst5	ENSMUSG00000103881.1	74761	0.975774	Mxra8	ENSMUSG00000102745.1	69117	0.963033	Adh6a	ENSMUSG00000100168.1	18772	0.965271	Pkp1	ENSMUSG00000097823.2	18642	0.959812	Pfkm	ENSMUSG00000087620.3	70227
ENSMUSG00000086677.1	24055	0.950645	Sh3bp2	ENSMUSG00000018451.6	102634333	0.958764	LOC102634333	ENSMUSG00000100075.1	110109	-0.952395	Nop2	ENSMUSG00000097868.1	12476	0.951231	Cd151	ENSMUSG00000091492.1	56774	0.95583	Slc6a14	ENSMUSG00000086749.1	52463	0.964974	Tet1	ENSMUSG00000085531.1	433619	0.97836	Kprp	ENSMUSG00000104350.1	16523	0.950481	Kcnj8	ENSMUSG00000103881.1	223690	-0.963603	Ankrd54	ENSMUSG00000102745.1	229584	0.960989	Pogz	ENSMUSG00000100168.1	12590	1	Cdx1	ENSMUSG00000097823.2	66599	-0.961449	Rdm1	ENSMUSG00000087620.3	14262
ENSMUSG00000086677.1	219228	0.953861	Pcdh17	ENSMUSG00000018451.6	19737	0.954612	Rgs5	ENSMUSG00000100075.1	16468	-0.951905	Jarid2	ENSMUSG00000097868.1	17159	-0.964016	Man2b1	ENSMUSG00000091492.1	328231	0.962722	Gm5082	ENSMUSG00000086749.1	383766	0.986665	Tldc2	ENSMUSG00000085531.1	18799	-0.953603	Plcd1	ENSMUSG00000104350.1	381677	0.989126	Vgf	ENSMUSG00000103881.1	80903	0.975062	Fgf16	ENSMUSG00000102745.1	239759	-0.98662	Liph	ENSMUSG00000100168.1	670472	1	Gm11569	ENSMUSG00000097823.2	56524	-0.952944	Mpp6	ENSMUSG00000087620.3	15004
ENSMUSG00000086677.1	384783	0.988169	Irs2	ENSMUSG00000018451.6	620779	0.960603	Gm12695	ENSMUSG00000100075.1	227656	-0.968557	Rexo4	ENSMUSG00000097868.1	67154	0.970517	Mtdh	ENSMUSG00000091492.1	71583	0.971781	9130008F23Rik	ENSMUSG00000086749.1	207806	0.962507	Gm608	ENSMUSG00000085531.1	258168	0.967136	Olfr566	ENSMUSG00000104350.1	100039042	0.961675	Gm2016	ENSMUSG00000103881.1	258776	0.999999	Olfr715	ENSMUSG00000102745.1	241639	0.959077	Fermt1	ENSMUSG00000100168.1	16699	1	Krtap13	ENSMUSG00000097823.2	328370	-0.960509	Rft1	ENSMUSG00000087620.3	108978
ENSMUSG00000086677.1	110135	0.961275	Fgb	ENSMUSG00000018451.6	13649	-0.957731	Egfr	ENSMUSG00000100075.1	16177	-0.959927	Il1r1	ENSMUSG00000097868.1	381974	0.998923	Mrgprg	ENSMUSG00000091492.1	76670	0.98411	Cfap70	ENSMUSG00000086749.1	237310	0.986202	Il22ra2	ENSMUSG00000085531.1	238217	0.967178	Rpl10l	ENSMUSG00000104350.1	13041	0.954628	Ctsw	ENSMUSG00000103881.1	258771	0.999999	Olfr473	ENSMUSG00000102745.1	73422	0.962888	Prox2	ENSMUSG00000100168.1	223809	1	Smgc	ENSMUSG00000097823.2	57344	0.961303	As3mt	ENSMUSG00000087620.3	329839
ENSMUSG00000086677.1	16491	0.970815	Kcna3	ENSMUSG00000018451.6	208076	-0.967632	Pknox2	ENSMUSG00000100075.1	17535	-0.966709	Mre11a	ENSMUSG00000097868.1	72065	0.961558	Rap2c	ENSMUSG00000091492.1	13586	0.953834	Ear1	ENSMUSG00000086749.1	56788	0.96036	Scube2	ENSMUSG00000085531.1	258850	0.977788	Olfr295	ENSMUSG00000104350.1	258974	0.983448	Olfr1233	ENSMUSG00000103881.1	65972	0.982977	Ifi30	ENSMUSG00000102745.1	396184	0.960476	Flrt1	ENSMUSG00000100168.1	73614	1	Rhox13	ENSMUSG00000097823.2	67295	0.96885	Rab3c	ENSMUSG00000087620.3	329831
ENSMUSG00000086677.1	108812	0.969732	Als2cr12	ENSMUSG00000018451.6	225049	0.965389	Ttc7	ENSMUSG00000100075.1	11979	-0.954756	Atp7b	ENSMUSG00000097868.1	77782	0.981942	Polq	ENSMUSG00000091492.1	216177	0.979926	AU041133	ENSMUSG00000086749.1	15400	0.972403	Hoxa3	ENSMUSG00000085531.1	258851	-0.96619	Olfr1339	ENSMUSG00000104350.1	67365	0.961956	Hdhd1a	ENSMUSG00000103881.1	216238	-0.977064	Eea1	ENSMUSG00000102745.1	100038909	-0.954945	Gm14548	ENSMUSG00000100168.1	108096	0.992782	Slco1a5	ENSMUSG00000097823.2	72148	0.962042	Tdrp	ENSMUSG00000087620.3	20607
ENSMUSG00000086677.1	20416	0.97472	Shc1	ENSMUSG00000018451.6	215474	-0.97834	Sec22c	ENSMUSG00000100075.1	20641	-0.982737	Snrpd1	ENSMUSG00000097868.1	332923	0.966076	Gm12794	ENSMUSG00000091492.1	227195	0.967212	Ino80d	ENSMUSG00000086749.1	106557	0.957091	Ldhal6b	ENSMUSG00000085531.1	22772	-0.966212	Zic2	ENSMUSG00000104350.1	21419	0.951213	Tfap2b	ENSMUSG00000103881.1	76184	0.95941	Abca6	ENSMUSG00000102745.1	12561	0.972723	Cdh4	ENSMUSG00000100168.1	545648	1	Gm13272	ENSMUSG00000097823.2	230815	-0.955211	Man1c1	ENSMUSG00000087620.3	384557
ENSMUSG00000086677.1	114863	-0.966956	Prosc	ENSMUSG00000018451.6	53321	-0.99363	Cntnap1	ENSMUSG00000100075.1	110119	-0.975536	Mpi	ENSMUSG00000097868.1	74255	0.975938	Smu1	ENSMUSG00000091492.1	228564	0.999242	Frmd5	ENSMUSG00000086749.1	20683	0.950375	Sp1	ENSMUSG00000085531.1	257938	0.967183	Olfr1419	ENSMUSG00000104350.1	232791	-0.955838	Cnot3	ENSMUSG00000103881.1	12724	0.988843	Clcn2	ENSMUSG00000102745.1	50907	-0.985559	Preb	ENSMUSG00000100168.1	17138	1	Magea2	ENSMUSG00000097823.2	72805	0.954274	Zfp839	ENSMUSG00000087620.3	73301
ENSMUSG00000086677.1	209630	0.956167	Frmd4a	ENSMUSG00000018451.6	78783	-0.962419	Brpf1	ENSMUSG00000100075.1	15901	-0.969605	Id1	ENSMUSG00000097868.1	74254	0.953312	Gpn1	ENSMUSG00000091492.1	77706	0.99146	Abcb5	ENSMUSG00000086749.1	237847	0.952867	Rtn4rl1	ENSMUSG00000085531.1	640543	0.959459	Tgm7	ENSMUSG00000104350.1	102637806	0.961795	LOC102637806	ENSMUSG00000103881.1	17527	0.982582	Mpv17	ENSMUSG00000102745.1	20519	0.967485	Slc22a3	ENSMUSG00000100168.1	73792	1	4930401G09Rik	ENSMUSG00000097823.2	17698	-0.959561	Msn	ENSMUSG00000087620.3	11302
ENSMUSG00000086677.1	214804	0.976811	Syde2	ENSMUSG00000018451.6	14579	0.986345	Gem	ENSMUSG00000100075.1	66882	-0.958275	Bzw1	ENSMUSG00000097868.1	74252	0.955529	Armc1	ENSMUSG00000091492.1	75706	0.958609	Krt24	ENSMUSG00000086749.1	380924	0.987597	Olfm4	ENSMUSG00000085531.1	627743	0.967449	Vmn2r105	ENSMUSG00000104350.1	71395	0.966089	5430419D17Rik	ENSMUSG00000103881.1	13184	0.999994	Dcpp1	ENSMUSG00000102745.1	67801	0.967871	Pllp	ENSMUSG00000100168.1	258537	1	Olfr777	ENSMUSG00000097823.2	100340	-0.96941	Smpdl3b	ENSMUSG00000087620.3	100042715
ENSMUSG00000086677.1	74134	0.977715	Cyp2s1	ENSMUSG00000018451.6	15194	-0.983588	Htt	ENSMUSG00000100075.1	110379	-0.965695	Sec13	ENSMUSG00000097868.1	75786	0.974497	Ckap5	ENSMUSG00000091492.1	83813	0.968254	Tnk1	ENSMUSG00000086749.1	667103	0.980496	Gm13570	ENSMUSG00000085531.1	432735	0.967131	Vmn1r207-ps	ENSMUSG00000104350.1	69369	0.996729	1700017D01Rik	ENSMUSG00000103881.1	237615	-0.965175	Ankrd52	ENSMUSG00000102745.1	56490	0.971728	Zbtb20	ENSMUSG00000100168.1	258530	1	Olfr311	ENSMUSG00000097823.2	207819	-0.950857	4930539E08Rik	ENSMUSG00000087620.3	103677
ENSMUSG00000086677.1	12725	0.966112	Clcn3	ENSMUSG00000018451.6	76846	0.963311	Rps9	ENSMUSG00000100075.1	70699	-0.975423	Nup205	ENSMUSG00000097868.1	70572	0.973373	Ipo5	ENSMUSG00000091492.1	11553	0.956937	Adra2c	ENSMUSG00000086749.1	211323	0.961432	Nrg1	ENSMUSG00000085531.1	22305	0.967474	Vmn2r37	ENSMUSG00000104350.1	258552	0.983544	Olfr868	ENSMUSG00000103881.1	11964	0.975494	Atp6v1a	ENSMUSG00000102745.1	77951	-0.968528	Cyp20a1	ENSMUSG00000100168.1	433779	1	Gm13119	ENSMUSG00000097823.2	20892	-0.955747	Stra13	ENSMUSG00000087620.3	67460
ENSMUSG00000086677.1	213438	0.989076	A630033H20Rik	ENSMUSG00000018451.6	215090	-0.952639	Maneal	ENSMUSG00000100075.1	70967	-0.982817	Eva1c	ENSMUSG00000097868.1	239364	-0.965404	Tspyl5	ENSMUSG00000091492.1	245839	0.975803	Gzmn	ENSMUSG00000086749.1	78257	0.952996	Lrrc9	ENSMUSG00000085531.1	13077	0.967391	Cyp1a2	ENSMUSG00000104350.1	258559	0.965139	Olfr830	ENSMUSG00000103881.1	102632017	0.999999	Gm30196	ENSMUSG00000102745.1	19725	0.955316	Rfx2	ENSMUSG00000100168.1	546397	1	Gm5947	ENSMUSG00000097823.2	15107	0.950431	Hadh	ENSMUSG00000087620.3	320878
ENSMUSG00000086677.1	68039	0.968785	Nmb	ENSMUSG00000018451.6	12388	-0.953142	Ctnnd1	ENSMUSG00000100075.1	60315	-0.990474	Myg1	ENSMUSG00000097868.1	69259	0.957611	Kctd5	ENSMUSG00000091492.1	11829	0.961385	Aqp4	ENSMUSG00000086749.1	74330	-0.97061	Dnajc14	ENSMUSG00000085531.1	239932	0.967344	Krtap24-1	ENSMUSG00000104350.1	258717	0.962039	Olfr429	ENSMUSG00000103881.1	435285	0.999999	Krtap4-16	ENSMUSG00000102745.1	19893	0.971405	Rpgr	ENSMUSG00000100168.1	621510	1	Vmn1r129	ENSMUSG00000097823.2	230514	0.991691	Leprot	ENSMUSG00000087620.3	195564
ENSMUSG00000086677.1	72461	0.986191	Prcp	ENSMUSG00000018451.6	102638268	0.957611	LOC102638268	ENSMUSG00000100075.1	66432	-0.976843	Slc7a6os	ENSMUSG00000097868.1	20135	0.988349	Rrm2	ENSMUSG00000091492.1	320538	0.960432	Ubn2	ENSMUSG00000086749.1	102639713	0.954944	LOC102639713	ENSMUSG00000085531.1	102637056	0.999318	Gm33962	ENSMUSG00000104350.1	258692	0.961958	Olfr1442	ENSMUSG00000103881.1	70974	0.969863	Pgm2l1	ENSMUSG00000102745.1	244653	0.952238	Hydin	ENSMUSG00000100168.1	16187	1	Il3	ENSMUSG00000097823.2	17974	0.965278	Nck2	ENSMUSG00000087620.3	20192
ENSMUSG00000086677.1	224116	0.95492	Muc20	ENSMUSG00000018451.6	244219	-0.993984	Zfp668	ENSMUSG00000100075.1	20937	-0.973775	Suv39h1	ENSMUSG00000097868.1	258247	0.990965	Olfr645	ENSMUSG00000091492.1	20249	0.99507	Scd1	ENSMUSG00000086749.1	18377	0.953294	Omg	ENSMUSG00000085531.1	105245653	0.967261	LOC105245653	ENSMUSG00000104350.1	108071	0.991951	Grm5	ENSMUSG00000103881.1	11489	-0.983876	Adam12	ENSMUSG00000102745.1	211961	0.963785	Asxl3	ENSMUSG00000100168.1	94060	1	Lce3c	ENSMUSG00000097823.2	17151	0.956641	Ccndbp1	ENSMUSG00000087620.3	382406
ENSMUSG00000086677.1	20926	-0.95094	Supt6	ENSMUSG00000018451.6	68135	0.951021	Eif3h	ENSMUSG00000100075.1	18408	-0.973367	Slc25a15	ENSMUSG00000097868.1	382207	0.987992	Jade3	ENSMUSG00000091492.1	114479	0.978989	Slc5a5	ENSMUSG00000086749.1	20973	-0.974474	Syngr2	ENSMUSG00000085531.1	258407	0.967207	Olfr464	ENSMUSG00000104350.1	22774	0.973068	Zic4	ENSMUSG00000103881.1	102638546	0.952131	Gm35083	ENSMUSG00000102745.1	54383	0.960936	Phc2	ENSMUSG00000100168.1	73234	1	3110079O15Rik	ENSMUSG00000097823.2	17158	-0.953866	Man2a1	ENSMUSG00000087620.3	209478
ENSMUSG00000086677.1	67184	-0.978985	Ndufa13	ENSMUSG00000018451.6	233115	-0.979672	Dpy19l3	ENSMUSG00000100075.1	71891	0.970623	Cdadc1	ENSMUSG00000097868.1	56347	0.973243	Eif3c	ENSMUSG00000091492.1	69955	0.980668	Fars2	ENSMUSG00000086749.1	75766	0.953303	Dcstamp	ENSMUSG00000085531.1	258023	0.967131	Olfr1306	ENSMUSG00000104350.1	18033	0.965432	Nfkb1	ENSMUSG00000103881.1	258310	0.999999	Olfr145	ENSMUSG00000102745.1	64450	0.958803	Gpr85	ENSMUSG00000100168.1	258824	1	Olfr983	ENSMUSG00000097823.2	216725	-0.966671	Adamts2	ENSMUSG00000087620.3	214253
ENSMUSG00000086677.1	102632285	0.959611	LOC102632285	ENSMUSG00000018451.6	22324	0.960904	Vav1	ENSMUSG00000100075.1	68278	-0.962398	Ddx39	ENSMUSG00000097868.1	67059	0.963218	Ola1	ENSMUSG00000091492.1	103712	0.986107	6330403K07Rik	ENSMUSG00000086749.1	269700	0.969097	Gm15800	ENSMUSG00000085531.1	624845	0.96745	Vmn2r82	ENSMUSG00000104350.1	258333	0.96204	Olfr893	ENSMUSG00000103881.1	258318	0.999999	Olfr186	ENSMUSG00000102745.1	216795	0.950475	Wnt9a	ENSMUSG00000100168.1	102637162	1	Gm34046	ENSMUSG00000097823.2	66202	0.965075	1110059G10Rik	ENSMUSG00000087620.3	114570
ENSMUSG00000086677.1	15562	0.956159	Htr4	ENSMUSG00000018451.6	241070	0.969433	Gpr1	ENSMUSG00000100075.1	68275	-0.95993	Rpa1	ENSMUSG00000097868.1	67057	0.983043	Yaf2	ENSMUSG00000091492.1	545893	0.950041	Mansc4	ENSMUSG00000086749.1	108155	0.975134	Ogt	ENSMUSG00000085531.1	259033	0.967156	Olfr1122	ENSMUSG00000104350.1	75775	0.961673	4930402K13Rik	ENSMUSG00000103881.1	102680	0.971298	Slc6a20a	ENSMUSG00000102745.1	101055907	0.955349	LOC101055907	ENSMUSG00000100168.1	252909	1	Vmn1r85	ENSMUSG00000097823.2	12061	-0.955633	Bdkrb1	ENSMUSG00000087620.3	26381
ENSMUSG00000086677.1	69807	-0.964705	Trim32	ENSMUSG00000018451.6	27967	-0.962233	Cherp	ENSMUSG00000100075.1	68277	-0.970093	2310057M21Rik	ENSMUSG00000097868.1	72567	0.985148	Bclaf1	ENSMUSG00000091492.1	192156	-0.955142	Mvd	ENSMUSG00000086749.1	213208	0.97253	Il20rb	ENSMUSG00000085531.1	108114	0.977484	Slc22a7	ENSMUSG00000104350.1	632793	0.962071	Vmn1r204	ENSMUSG00000103881.1	113864	0.999999	Vmn1r14	ENSMUSG00000102745.1	230676	0.960628	Szt2	ENSMUSG00000100168.1	252906	1	Vmn1r189	ENSMUSG00000097823.2	208846	0.982186	Daam1	ENSMUSG00000087620.3	319922
ENSMUSG00000086677.1	93739	0.951491	Gabarapl2	ENSMUSG00000018451.6	216859	0.995533	Acap1	ENSMUSG00000100075.1	68272	-0.952334	Rbm28	ENSMUSG00000097868.1	72568	0.971194	Lin9	ENSMUSG00000091492.1	56857	0.980563	Slc37a2	ENSMUSG00000086749.1	17385	0.961818	Mmp11	ENSMUSG00000085531.1	637004	0.967504	Vmn2r3	ENSMUSG00000104350.1	258302	0.961955	Olfr420	ENSMUSG00000103881.1	113862	0.999999	Vmn1r13	ENSMUSG00000102745.1	14862	0.961806	Gstm1	ENSMUSG00000100168.1	102635033	1	Gm32472	ENSMUSG00000097823.2	102633307	0.952339	Gm31166	ENSMUSG00000087620.3	27220
ENSMUSG00000086677.1	74648	0.99656	S100pbp	ENSMUSG00000018451.6	102636036	-0.983645	Gm33220	ENSMUSG00000100075.1	14228	-0.951332	Fkbp4	ENSMUSG00000097868.1	330836	0.962553	Slc7a6	ENSMUSG00000091492.1	56858	0.975803	Olfr749	ENSMUSG00000086749.1	16490	0.978543	Kcna2	ENSMUSG00000085531.1	269585	-0.957018	Zscan20	ENSMUSG00000104350.1	244198	0.968944	Olfml1	ENSMUSG00000103881.1	68202	-0.95518	Ndufa5	ENSMUSG00000102745.1	14863	0.955931	Gstm2	ENSMUSG00000100168.1	258804	1	Olfr1240	ENSMUSG00000097823.2	67245	0.961264	Peli1	ENSMUSG00000087620.3	320150
ENSMUSG00000086677.1	50909	0.952481	C1ra	ENSMUSG00000018451.6	58861	0.967617	Cysltr1	ENSMUSG00000100075.1	319675	-0.950719	Cep295	ENSMUSG00000097868.1	98238	0.96883	Lrrc59	ENSMUSG00000091492.1	67569	0.985412	Mgat4c	ENSMUSG00000086749.1	100040491	0.985253	Gm12349	ENSMUSG00000085531.1	238205	0.965915	Lrfn5	ENSMUSG00000104350.1	258900	0.961816	Olfr1213	ENSMUSG00000103881.1	15567	0.962059	Slc6a4	ENSMUSG00000102745.1	54195	-0.952396	Gucy1b3	ENSMUSG00000100168.1	70062	1	Ctag2	ENSMUSG00000097823.2	76055	0.965679	Mgea5	ENSMUSG00000087620.3	69469
ENSMUSG00000086677.1	22754	0.966712	Zfp92	ENSMUSG00000018451.6	17872	0.957859	Ppp1r15a	ENSMUSG00000100075.1	17222	-0.995794	Anapc1	ENSMUSG00000097868.1	18792	0.95819	Plau	ENSMUSG00000091492.1	74020	0.973714	Cpne4	ENSMUSG00000086749.1	27222	0.9608	Atp1a4	ENSMUSG00000085531.1	18013	0.977431	Neurod2	ENSMUSG00000104350.1	258903	0.961915	Olfr1217	ENSMUSG00000103881.1	212712	0.976612	Satb2	ENSMUSG00000102745.1	20276	0.991674	Scnn1a	ENSMUSG00000100168.1	56691	1	Dnajb8	ENSMUSG00000097823.2	240672	-0.951717	Dusp5	ENSMUSG00000087620.3	21647
ENSMUSG00000086677.1	67808	0.963707	Tprgl	ENSMUSG00000018451.6	12500	0.995375	Cd3d	ENSMUSG00000100075.1	69104	-0.950223	2016-03-05	ENSMUSG00000097868.1	18793	0.963961	Plaur	ENSMUSG00000091492.1	57429	0.954685	Sult5a1	ENSMUSG00000086749.1	269473	0.950527	Lrig2	ENSMUSG00000085531.1	105244450	0.952226	LOC105244450	ENSMUSG00000104350.1	30952	1	Cngb3	ENSMUSG00000103881.1	11698	1	Ambn	ENSMUSG00000102745.1	20277	0.951989	Scnn1b	ENSMUSG00000100168.1	76378	1	Ropn1	ENSMUSG00000097823.2	15450	0.969154	Lipc	ENSMUSG00000087620.3	105243946
ENSMUSG00000086677.1	76606	0.967464	1700034O15Rik	ENSMUSG00000018451.6	72102	-0.954409	Dusp11	ENSMUSG00000100075.1	21681	-0.958912	Alyref	ENSMUSG00000097868.1	212647	0.998773	Aldh4a1	ENSMUSG00000091492.1	26422	0.974282	Nbea	ENSMUSG00000086749.1	102339	-0.960395	Cog4	ENSMUSG00000085531.1	69585	0.962766	Hfe2	ENSMUSG00000104350.1	404331	0.983465	Olfr1252	ENSMUSG00000103881.1	11694	0.955741	Alx3	ENSMUSG00000102745.1	242125	0.951575	Mab21l3	ENSMUSG00000100168.1	100559	1	Ugt2b38	ENSMUSG00000097823.2	69944	0.963738	2810021J22Rik	ENSMUSG00000087620.3	258913
ENSMUSG00000086677.1	208982	0.959704	Hmgcll1	ENSMUSG00000018451.6	140630	-0.955973	Ube4a	ENSMUSG00000100075.1	223921	-0.961592	Aaas	ENSMUSG00000097868.1	225027	0.974605	Srsf7	ENSMUSG00000091492.1	20702	0.993239	Serpina1c	ENSMUSG00000086749.1	338346	0.96092	Gpr21	ENSMUSG00000085531.1	16873	0.967458	Lhx5	ENSMUSG00000104350.1	11988	0.971586	Slc7a2	ENSMUSG00000103881.1	330228	0.991604	4933411G11Rik	ENSMUSG00000102745.1	242126	0.975116	Slc22a15	ENSMUSG00000100168.1	622640	1	Gm6337	ENSMUSG00000097823.2	12153	-0.963019	Bmp1	ENSMUSG00000087620.3	93836
ENSMUSG00000086677.1	54387	-0.967434	Mcm3ap	ENSMUSG00000018451.6	328381	0.964549	Sh2d4b	ENSMUSG00000100075.1	68479	-0.96	Phf5a	ENSMUSG00000097868.1	242291	0.976413	Impad1	ENSMUSG00000091492.1	243634	0.984607	Ano2	ENSMUSG00000086749.1	30957	0.965729	Mapk8ip3	ENSMUSG00000085531.1	258545	0.967143	Olfr811	ENSMUSG00000104350.1	67537	0.961654	Glipr1l2	ENSMUSG00000103881.1	100505096	0.999955	Gm21002	ENSMUSG00000102745.1	105242714	0.989466	LOC105242714	ENSMUSG00000100168.1	77337	1	Akr1c21	ENSMUSG00000097823.2	23994	0.961273	Dazap2	ENSMUSG00000087620.3	225362
ENSMUSG00000086677.1	18935	0.965156	Phox2b	ENSMUSG00000018451.6	18755	0.962253	Prkch	ENSMUSG00000100075.1	110460	-0.951901	Acat2	ENSMUSG00000097868.1	22431	0.966835	Wt1	ENSMUSG00000091492.1	19713	0.956938	Ret	ENSMUSG00000086749.1	17300	0.961459	Foxc1	ENSMUSG00000085531.1	329919	0.967205	Skint2	ENSMUSG00000104350.1	258565	0.983465	Olfr1009	ENSMUSG00000103881.1	215900	0.953527	Fam26f	ENSMUSG00000102745.1	66568	0.953792	Rwdd3	ENSMUSG00000100168.1	258478	1	Olfr183	ENSMUSG00000097823.2	18458	-0.976426	Pabpc1	ENSMUSG00000087620.3	23874
ENSMUSG00000086677.1	14470	0.95606	Rabac1	ENSMUSG00000018451.6	213262	0.952795	Fstl5	ENSMUSG00000100075.1	98193	0.97657	Dcaf8	ENSMUSG00000097868.1	21807	-0.979848	Tsc22d1	ENSMUSG00000091492.1	751865	0.971907	Sap25	ENSMUSG00000086749.1	66673	0.966292	Sorcs3	ENSMUSG00000085531.1	258937	0.967131	Olfr167	ENSMUSG00000104350.1	69769	0.955279	Tnfaip8l2	ENSMUSG00000103881.1	258189	0.999999	Olfr624	ENSMUSG00000102745.1	15430	0.957391	Hoxd10	ENSMUSG00000100168.1	260408	1	Prss45	ENSMUSG00000097823.2	14133	-0.961118	Fcna	ENSMUSG00000087620.3	22164
ENSMUSG00000086677.1	13078	0.983611	Cyp1b1	ENSMUSG00000018451.6	21846	0.970194	Tie1	ENSMUSG00000100075.1	53861	-0.966357	Zranb2	ENSMUSG00000097868.1	107182	0.991334	Btaf1	ENSMUSG00000091492.1	100066	0.980031	Cyp2j11	ENSMUSG00000086749.1	541610	0.953538	Trcg1	ENSMUSG00000085531.1	71979	0.977501	2410012M07Rik	ENSMUSG00000104350.1	258899	0.983461	Olfr1214	ENSMUSG00000103881.1	258180	0.999999	Olfr699	ENSMUSG00000102745.1	338371	0.952947	Endov	ENSMUSG00000100168.1	83555	1	Tex13	ENSMUSG00000097823.2	14894	0.956285	Cfap20	ENSMUSG00000087620.3	69060
ENSMUSG00000086677.1	105244410	0.97675	LOC105244410	ENSMUSG00000018451.6	21841	-0.960394	Tia1	ENSMUSG00000100075.1	53860	-0.959146	2016-09-09	ENSMUSG00000097868.1	67241	0.984005	Smc6	ENSMUSG00000091492.1	29856	0.978589	Smtn	ENSMUSG00000086749.1	99010	-0.984611	Lpcat4	ENSMUSG00000085531.1	52717	0.973108	Anapc16	ENSMUSG00000104350.1	327992	0.96165	Hsf5	ENSMUSG00000103881.1	50908	0.966591	C1s1	ENSMUSG00000102745.1	100043133	0.957799	9130023H24Rik	ENSMUSG00000100168.1	102639919	0.977044	Gm36118	ENSMUSG00000097823.2	170643	-0.96311	Kirrel	ENSMUSG00000087620.3	19683
ENSMUSG00000086677.1	242122	0.951123	Vtcn1	ENSMUSG00000018451.6	57756	0.954551	Fhl5	ENSMUSG00000100075.1	14791	-0.958265	Emg1	ENSMUSG00000097868.1	67242	0.987212	Gemin6	ENSMUSG00000091492.1	665700	0.983753	Hmcn2	ENSMUSG00000086749.1	230579	0.986186	Fam151a	ENSMUSG00000085531.1	435951	0.967117	Vmn1r122	ENSMUSG00000104350.1	257882	0.962018	Olfr1344	ENSMUSG00000103881.1	67808	0.95874	Tprgl	ENSMUSG00000102745.1	19035	-0.970692	Ppib	ENSMUSG00000100168.1	100503047	1	LOC100503047	ENSMUSG00000097823.2	71310	0.950719	Tbc1d9	ENSMUSG00000087620.3	66673
ENSMUSG00000086677.1	668208	0.951544	Gm13288	ENSMUSG00000018451.6	15422	0.953418	Hoxc13	ENSMUSG00000100075.1	71449	-0.977723	Mettl13	ENSMUSG00000097868.1	170770	-0.994199	Bbc3	ENSMUSG00000091492.1	16439	0.974908	Itpr2	ENSMUSG00000086749.1	107477	0.960568	Guca1b	ENSMUSG00000085531.1	26368	0.967302	Ceacam9	ENSMUSG00000104350.1	216877	-0.964028	Dhx33	ENSMUSG00000103881.1	229791	0.951289	Lppr4	ENSMUSG00000102745.1	102640263	0.950569	Gm36375	ENSMUSG00000100168.1	627311	1	Gm6744	ENSMUSG00000097823.2	245050	0.958155	Fam198a	ENSMUSG00000087620.3	67263
ENSMUSG00000086677.1	16970	0.967923	Lrmp	ENSMUSG00000018451.6	55949	0.960435	Eef1b2	ENSMUSG00000100075.1	320938	-0.979609	Tnpo3	ENSMUSG00000097868.1	279499	0.97682	Kctd19	ENSMUSG00000091492.1	109594	-0.960521	Lmo1	ENSMUSG00000086749.1	14681	0.95091	Gnao1	ENSMUSG00000085531.1	258589	0.967143	Olfr703	ENSMUSG00000104350.1	16588	-0.963195	Kin	ENSMUSG00000103881.1	493809	0.999999	Taar3	ENSMUSG00000102745.1	13134	0.963075	Dach1	ENSMUSG00000100168.1	434113	1	Vmn2r44	ENSMUSG00000097823.2	16578	0.95224	Kif9	ENSMUSG00000087620.3	381678
ENSMUSG00000086677.1	17086	0.970987	Ncr1	ENSMUSG00000018451.6	21349	0.968203	Tal1	ENSMUSG00000100075.1	19671	-0.952766	Rce1	ENSMUSG00000097868.1	70047	0.965923	Trnt1	ENSMUSG00000091492.1	18824	-0.962319	Plp2	ENSMUSG00000086749.1	381626	0.979368	Rbm33	ENSMUSG00000085531.1	666806	0.967388	Gm8300	ENSMUSG00000104350.1	258406	0.962045	Olfr462	ENSMUSG00000103881.1	381511	0.993565	Pdp1	ENSMUSG00000102745.1	13131	0.9558	Dab1	ENSMUSG00000100168.1	434110	1	Vmn2r38	ENSMUSG00000097823.2	16570	0.950229	Kif3c	ENSMUSG00000087620.3	73435
ENSMUSG00000086677.1	12404	0.970173	Cbln1	ENSMUSG00000018451.6	70008	0.953378	Ace2	ENSMUSG00000100075.1	70454	-0.955862	Cenpl	ENSMUSG00000097868.1	15469	0.957793	Prmt1	ENSMUSG00000091492.1	18823	0.954603	Plp1	ENSMUSG00000086749.1	640524	0.99236	Sptbn5	ENSMUSG00000085558.3	11549	0.986863	Adra1a	ENSMUSG00000104350.1	102634333	0.953997	LOC102634333	ENSMUSG00000103881.1	258394	0.999999	Olfr1328	ENSMUSG00000102745.1	237339	0.954447	L3mbtl3	ENSMUSG00000100168.1	434117	1	Vmn2r50	ENSMUSG00000097823.2	105841	0.956878	Dennd3	ENSMUSG00000087620.3	12981
ENSMUSG00000086677.1	18109	0.961843	Mycn	ENSMUSG00000018451.6	20042	0.975459	Rps12	ENSMUSG00000100075.1	17075	0.975247	Epcam	ENSMUSG00000097868.1	15463	0.984843	Agfg1	ENSMUSG00000091492.1	240479	0.972039	Fam69c	ENSMUSG00000086749.1	108797	0.976804	Mex3b	ENSMUSG00000085558.3	665113	0.964159	Tnik	ENSMUSG00000104350.1	226304	0.971948	Npbwr1	ENSMUSG00000103881.1	58210	0.962133	Sectm1b	ENSMUSG00000102745.1	78908	0.977538	Igsf3	ENSMUSG00000100168.1	30800	1	Mmp20	ENSMUSG00000097823.2	12362	0.955705	Casp1	ENSMUSG00000087620.3	70511
ENSMUSG00000086677.1	232983	0.954523	Cxcl17	ENSMUSG00000018451.6	12508	0.962977	Cd53	ENSMUSG00000100075.1	67811	-0.950352	Poldip2	ENSMUSG00000097868.1	60364	0.976898	Donson	ENSMUSG00000091492.1	12293	0.971752	Cacna2d1	ENSMUSG00000086749.1	328829	0.951199	9830107B12Rik	ENSMUSG00000085558.3	12017	-0.969434	Bag1	ENSMUSG00000104350.1	100043300	0.96184	Esp16	ENSMUSG00000103881.1	58214	0.999998	Cst10	ENSMUSG00000102745.1	105428	-0.958151	Fam149b	ENSMUSG00000100168.1	15221	0.989233	Foxd3	ENSMUSG00000097823.2	20216	0.952553	Acsm3	ENSMUSG00000087620.3	100042698
ENSMUSG00000086677.1	13349	0.965297	Ackr1	ENSMUSG00000018451.6	22221	-0.970702	Ubp1	ENSMUSG00000100075.1	106618	-0.961376	Wdr90	ENSMUSG00000097868.1	60365	0.959701	Rbm8a	ENSMUSG00000091492.1	12290	0.97759	Cacna1e	ENSMUSG00000086749.1	70190	-0.986069	2610036A22Rik	ENSMUSG00000085558.3	52463	0.962003	Tet1	ENSMUSG00000104350.1	12823	0.955437	Col19a1	ENSMUSG00000103881.1	230673	-0.972169	Ipo13	ENSMUSG00000102745.1	109934	0.963844	Abr	ENSMUSG00000100168.1	100042499	1	Vmn2r55	ENSMUSG00000097823.2	108148	-0.962183	Galnt2	ENSMUSG00000087620.3	80901
ENSMUSG00000086677.1	11857	0.974335	Arhgdib	ENSMUSG00000018451.6	75010	0.965926	Tmbim7	ENSMUSG00000100075.1	56150	-0.953057	Mad2l1	ENSMUSG00000097868.1	12156	0.991094	Bmp2	ENSMUSG00000091492.1	22437	0.956257	Xirp1	ENSMUSG00000086749.1	319974	0.960093	Auts2	ENSMUSG00000085558.3	237523	0.966382	Ptprq	ENSMUSG00000104350.1	258489	0.962037	Olfr486	ENSMUSG00000103881.1	404313	0.999999	Olfr251	ENSMUSG00000102745.1	231798	0.965663	Lrch4	ENSMUSG00000100168.1	385328	1	Gm5382	ENSMUSG00000097823.2	232854	0.957427	Zfp418	ENSMUSG00000087620.3	214321
ENSMUSG00000086677.1	59095	0.95344	Fxyd6	ENSMUSG00000018451.6	20778	0.957942	Scarb1	ENSMUSG00000100075.1	67134	-0.972073	Nop56	ENSMUSG00000097868.1	26905	0.960178	Eif2s3x	ENSMUSG00000091492.1	433693	-0.982326	Akirin2	ENSMUSG00000086749.1	666790	0.978179	Gm8290	ENSMUSG00000085558.3	26561	-0.950284	Mmp23	ENSMUSG00000104350.1	21869	0.978128	Nkx2-1	ENSMUSG00000103881.1	71795	0.958808	Pitpnc1	ENSMUSG00000102745.1	100683	0.959117	Trrap	ENSMUSG00000100168.1	258351	1	Olfr633	ENSMUSG00000097823.2	70461	0.954998	Crtc3	ENSMUSG00000087620.3	68910
ENSMUSG00000086677.1	93882	0.977998	Pcdhb11	ENSMUSG00000018451.6	74972	-0.986193	4930500A05Rik	ENSMUSG00000100075.1	76890	-0.95892	Memo1	ENSMUSG00000097868.1	26909	0.96333	Exo1	ENSMUSG00000091492.1	170772	0.979272	Glcci1	ENSMUSG00000086749.1	54194	0.951815	Akap8l	ENSMUSG00000085558.3	21935	0.950347	Tnfrsf17	ENSMUSG00000104350.1	240690	0.953624	St18	ENSMUSG00000103881.1	12265	0.972466	Ciita	ENSMUSG00000102745.1	77045	0.970886	Bcl7a	ENSMUSG00000100168.1	259000	1	Olfr195	ENSMUSG00000097823.2	235028	0.96903	Zfp426	ENSMUSG00000087620.3	114868
ENSMUSG00000086677.1	667503	0.969542	Gm8672	ENSMUSG00000020033.2	11471	0.979718	Actl7b	ENSMUSG00000100075.1	66771	0.957107	Gid4	ENSMUSG00000097868.1	54364	0.973335	Rpp30	ENSMUSG00000091492.1	329421	0.950419	Myo3b	ENSMUSG00000086749.1	433294	0.964415	Mettl21c	ENSMUSG00000085558.3	68346	0.956291	Sirt5	ENSMUSG00000104350.1	14399	0.969973	Gabra6	ENSMUSG00000103881.1	66687	0.950127	Tbc1d15	ENSMUSG00000102745.1	80877	0.953627	Lrba	ENSMUSG00000100168.1	435804	1	Olfr1335	ENSMUSG00000097823.2	20530	0.950925	Slc31a2	ENSMUSG00000087620.3	208908
ENSMUSG00000086677.1	18121	0.980632	Nog	ENSMUSG00000020033.2	544710	0.965644	Krtap10-10	ENSMUSG00000100075.1	77766	-0.954957	Elp4	ENSMUSG00000097868.1	269951	0.96418	Idh2	ENSMUSG00000091492.1	231861	0.962859	Tnrc18	ENSMUSG00000086749.1	102639854	0.974399	Gm36068	ENSMUSG00000085558.3	67370	0.990288	Zfp606	ENSMUSG00000104350.1	628444	0.983733	Vmn2r59	ENSMUSG00000103881.1	58909	0.984476	Fam13a	ENSMUSG00000102745.1	75172	0.955983	Ccdc146	ENSMUSG00000100168.1	435802	0.955579	Cyp4a30b	ENSMUSG00000097823.2	270066	-0.961505	Slc35e1	ENSMUSG00000087620.3	16651
ENSMUSG00000086677.1	213948	0.968004	Atg9b	ENSMUSG00000020033.2	73300	0.958097	1700031F05Rik	ENSMUSG00000100075.1	74237	-0.966122	Tubgcp2	ENSMUSG00000097868.1	67738	0.953093	Ppid	ENSMUSG00000091492.1	12968	0.975803	Cryge	ENSMUSG00000086749.1	100504362	0.98619	Gm1987	ENSMUSG00000085558.3	73447	0.954382	Wdr13	ENSMUSG00000104350.1	241201	0.965953	Cdh7	ENSMUSG00000103881.1	79221	0.971729	Hdac9	ENSMUSG00000102745.1	105180375	0.969766	Tmem265	ENSMUSG00000100168.1	319192	0.997111	Hist2h2aa2	ENSMUSG00000097823.2	226122	-0.954456	Ubtd1	ENSMUSG00000087620.3	280668
ENSMUSG00000086677.1	26373	-0.950157	Clcn7	ENSMUSG00000020033.2	68236	0.965622	Gtsf1l	ENSMUSG00000100075.1	103573	-0.96034	Xpo1	ENSMUSG00000097868.1	73738	0.964674	Haus7	ENSMUSG00000091492.1	12966	0.975803	Crygc	ENSMUSG00000086749.1	14166	0.968767	Fgf11	ENSMUSG00000085558.3	19329	0.987339	Rab17	ENSMUSG00000104350.1	23830	-0.950602	Capn10	ENSMUSG00000103881.1	277345	0.959147	Wfdc16	ENSMUSG00000102745.1	16440	0.993698	Itpr3	ENSMUSG00000100168.1	215095	0.954266	Astl	ENSMUSG00000097823.2	193796	0.976163	Kdm4b	ENSMUSG00000087620.3	107477
ENSMUSG00000086677.1	70900	0.986523	4921517D22Rik	ENSMUSG00000020033.2	381959	0.955305	Gm1096	ENSMUSG00000100075.1	19384	-0.958035	Ran	ENSMUSG00000097868.1	23997	0.963991	Psmd13	ENSMUSG00000091492.1	238384	0.975697	Slc24a4	ENSMUSG00000086749.1	59091	0.97628	Jph2	ENSMUSG00000085558.3	18763	0.972351	Pkd1	ENSMUSG00000104350.1	15977	0.983346	Ifnb1	ENSMUSG00000103881.1	70097	0.979184	Sash1	ENSMUSG00000102745.1	223989	0.964201	Marf1	ENSMUSG00000100168.1	634825	1	Gm14851	ENSMUSG00000097823.2	216549	0.9502	Aftph	ENSMUSG00000087620.3	16596
ENSMUSG00000086677.1	50500	0.967285	Ttpa	ENSMUSG00000020033.2	67792	0.951382	Rgs8	ENSMUSG00000100075.1	64706	-0.970053	Scube1	ENSMUSG00000097868.1	27280	0.977027	Phlda3	ENSMUSG00000091492.1	210762	0.962736	Ppp1r36	ENSMUSG00000086749.1	93889	0.955053	Pcdhb18	ENSMUSG00000085558.3	18762	0.971682	Prkcz	ENSMUSG00000104350.1	574417	0.970375	Tas2r137	ENSMUSG00000103881.1	17125	0.982542	Smad1	ENSMUSG00000102745.1	72599	-0.992241	Pdia5	ENSMUSG00000100168.1	13389	1	Dll3	ENSMUSG00000097823.2	30954	-0.951067	Siva1	ENSMUSG00000087620.3	105246828
ENSMUSG00000086677.1	18424	0.963761	Otx2	ENSMUSG00000020033.2	20300	0.981823	Ccl25	ENSMUSG00000100075.1	64707	-0.968289	Suv39h2	ENSMUSG00000097868.1	98488	0.979689	Gtf3c3	ENSMUSG00000091492.1	105244999	0.973403	LOC105244999	ENSMUSG00000086749.1	208043	0.95747	Setd1b	ENSMUSG00000085558.3	76205	-0.971177	Stard3nl	ENSMUSG00000104350.1	258881	0.960468	Olfr1404	ENSMUSG00000103881.1	55951	-0.973936	Mpc1	ENSMUSG00000102745.1	56030	0.955284	Tmem131	ENSMUSG00000100168.1	258968	1	Olfr1247	ENSMUSG00000097823.2	22174	-0.971498	Tyro3	ENSMUSG00000087620.3	240753
ENSMUSG00000086677.1	229615	-0.950552	Pias3	ENSMUSG00000020033.2	68521	-0.956298	Fam189b	ENSMUSG00000100075.1	69186	-0.983122	Tmem256	ENSMUSG00000097868.1	104662	0.990659	Tsr1	ENSMUSG00000091492.1	27421	0.957328	Abcc6	ENSMUSG00000086749.1	18125	0.974952	Nos1	ENSMUSG00000085558.3	13982	0.960572	Esr1	ENSMUSG00000104350.1	76645	0.955738	Pkd1l2	ENSMUSG00000103881.1	434866	1	Gm15127	ENSMUSG00000102745.1	76737	-0.951756	Creld2	ENSMUSG00000100168.1	67653	1	4930544G11Rik	ENSMUSG00000097823.2	20312	0.954929	Cx3cl1	ENSMUSG00000087620.3	170835
ENSMUSG00000086677.1	12537	-0.95337	Cdk11b	ENSMUSG00000020033.2	171241	0.965625	Vmn1r75	ENSMUSG00000100075.1	211548	-0.966753	Nomo1	ENSMUSG00000097868.1	108954	0.983814	Ppp1r15b	ENSMUSG00000091492.1	214897	0.952454	Csnk1g1	ENSMUSG00000086749.1	66609	-0.953037	Cryzl1	ENSMUSG00000085558.3	17355	0.955447	Aff1	ENSMUSG00000104350.1	257956	0.962042	Olfr1307	ENSMUSG00000103881.1	18314	0.999999	Olfr17	ENSMUSG00000102745.1	18128	0.953303	Notch1	ENSMUSG00000100168.1	630022	1	Gm14345	ENSMUSG00000097823.2	50796	-0.955491	Dmrt1	ENSMUSG00000087620.3	12344
ENSMUSG00000086677.1	68046	-0.967379	2700062C07Rik	ENSMUSG00000020033.2	435207	0.95528	Taar7f	ENSMUSG00000100075.1	13063	-0.963148	Cycs	ENSMUSG00000097868.1	320351	0.965469	Tmem251	ENSMUSG00000091492.1	66505	0.960788	Zmynd11	ENSMUSG00000086749.1	230895	0.963197	Vps13d	ENSMUSG00000085558.3	17356	0.99149	Mllt4	ENSMUSG00000104350.1	230587	-0.979312	Glis1	ENSMUSG00000103881.1	235459	-0.983361	Gtf2a2	ENSMUSG00000102745.1	69094	-0.955706	Tmem160	ENSMUSG00000100168.1	73466	1	Ms4a13	ENSMUSG00000097823.2	79201	-0.982918	Tnfrsf23	ENSMUSG00000087620.3	93736
ENSMUSG00000086677.1	57816	0.971801	Tesc	ENSMUSG00000020033.2	638580	0.964632	Gm7244	ENSMUSG00000100075.1	54188	-0.960092	Cpsf4	ENSMUSG00000097868.1	70235	0.966022	Poc1a	ENSMUSG00000091492.1	399548	0.985385	Scn4b	ENSMUSG00000086749.1	19285	-0.968762	Ptrf	ENSMUSG00000085558.3	20869	-0.988442	Stk11	ENSMUSG00000104350.1	237958	0.996846	Sppl2c	ENSMUSG00000103881.1	56374	0.9693	Tmem59	ENSMUSG00000102745.1	319555	0.968935	Nwd1	ENSMUSG00000100168.1	100862375	1	Gm21685	ENSMUSG00000097823.2	628900	-0.950906	Serpina3i	ENSMUSG00000087620.3	74646
ENSMUSG00000086677.1	72149	-0.979556	Strada	ENSMUSG00000020033.2	18509	0.95689	Pax7	ENSMUSG00000100075.1	59008	-0.968105	Anapc5	ENSMUSG00000097868.1	622629	0.989926	Gm10318	ENSMUSG00000091492.1	623503	0.975803	Prlh	ENSMUSG00000086749.1	105246877	0.975725	LOC105246877	ENSMUSG00000085558.3	64945	0.956625	Cldn12	ENSMUSG00000104350.1	258022	0.961912	Olfr1318	ENSMUSG00000103881.1	258065	0.971627	Olfr312	ENSMUSG00000102745.1	26372	0.950442	Clcn6	ENSMUSG00000100168.1	18092	1	Nkx2-6	ENSMUSG00000097823.2	11430	0.979703	Acox1	ENSMUSG00000087620.3	105246169
ENSMUSG00000086677.1	228993	0.980503	Slc17a9	ENSMUSG00000020033.2	258742	0.965626	Olfr146	ENSMUSG00000100075.1	22643	-0.962832	Zfp101	ENSMUSG00000097868.1	19352	0.973057	Rabggtb	ENSMUSG00000091492.1	67948	0.962201	Fbxo28	ENSMUSG00000086749.1	442838	0.997265	A830021F12Rik	ENSMUSG00000085558.3	57435	0.982109	Plin4	ENSMUSG00000104350.1	94111	0.961694	Mepe	ENSMUSG00000103881.1	18484	0.964125	Pam	ENSMUSG00000102745.1	56233	0.967429	Hdac7	ENSMUSG00000100168.1	18091	1	Nkx2-5	ENSMUSG00000097823.2	72018	0.970923	Fundc1	ENSMUSG00000087620.3	100039269
ENSMUSG00000086677.1	16523	0.950203	Kcnj8	ENSMUSG00000020033.2	70909	0.965657	4921504E06Rik	ENSMUSG00000100075.1	209387	0.984084	Trim30d	ENSMUSG00000097868.1	19356	0.966743	Rad17	ENSMUSG00000091492.1	244421	0.98568	Lonrf1	ENSMUSG00000086749.1	16322	0.984779	Inha	ENSMUSG00000085558.3	14664	0.953718	Slc6a9	ENSMUSG00000104350.1	72074	0.983696	Anks4b	ENSMUSG00000103881.1	231668	0.990429	Vsig10	ENSMUSG00000102745.1	268527	0.97079	Greb1	ENSMUSG00000100168.1	66957	0.95048	Serpinb11	ENSMUSG00000097823.2	235431	-0.954443	Coro2b	ENSMUSG00000087620.3	235086
ENSMUSG00000086677.1	56177	0.977951	Olfm1	ENSMUSG00000020033.2	209176	0.95941	Ido2	ENSMUSG00000100075.1	71991	-0.972398	Ercc8	ENSMUSG00000097868.1	21386	0.950282	Tbx3	ENSMUSG00000091492.1	20674	0.954977	Sox2	ENSMUSG00000086749.1	224143	-0.974709	Poglut1	ENSMUSG00000085558.3	77938	0.969443	Fam53b	ENSMUSG00000104350.1	672125	0.961566	Gm14496	ENSMUSG00000103881.1	110310	0.95572	Krt7	ENSMUSG00000102745.1	328417	0.977205	Parp4	ENSMUSG00000100168.1	259084	1	Olfr615	ENSMUSG00000097823.2	70266	0.963924	Ccbl1	ENSMUSG00000087620.3	244654
ENSMUSG00000086677.1	22063	0.971488	Trpc1	ENSMUSG00000020033.2	627367	0.965662	Vmn2r97	ENSMUSG00000100075.1	67306	0.968821	Zc2hc1a	ENSMUSG00000097868.1	11639	0.984113	Ak4	ENSMUSG00000091492.1	622127	0.967494	Cyp3a57	ENSMUSG00000086749.1	14426	-0.966016	Galnt4	ENSMUSG00000085558.3	212281	0.9524	A530054K11Rik	ENSMUSG00000104350.1	18352	0.962023	Olfr52	ENSMUSG00000103881.1	67212	-0.972652	Mrpl55	ENSMUSG00000102745.1	12950	0.953217	Hapln1	ENSMUSG00000100168.1	259083	1	Olfr547	ENSMUSG00000097823.2	11605	-0.953719	Gla	ENSMUSG00000087620.3	626316
ENSMUSG00000086677.1	13813	0.959515	Eomes	ENSMUSG00000020033.2	11827	0.955234	Aqp2	ENSMUSG00000100075.1	229534	0.977408	Pbxip1	ENSMUSG00000097868.1	66362	0.988441	Exosc3	ENSMUSG00000091492.1	258696	0.975803	Olfr1448	ENSMUSG00000086749.1	17248	0.963681	Mdm4	ENSMUSG00000085558.3	17961	0.952765	Nat2	ENSMUSG00000104350.1	234788	0.963995	Slc38a8	ENSMUSG00000103881.1	258838	0.999999	Olfr617	ENSMUSG00000102745.1	12953	0.952655	Cry2	ENSMUSG00000100168.1	57250	1	Olfr653	ENSMUSG00000097823.2	11602	-0.957701	Angpt4	ENSMUSG00000087620.3	319974
ENSMUSG00000086677.1	13041	0.983418	Ctsw	ENSMUSG00000020033.2	12292	-0.955606	Cacna1s	ENSMUSG00000100075.1	109242	-0.951246	Kif24	ENSMUSG00000097868.1	67943	0.980431	Mesdc2	ENSMUSG00000091492.1	21886	0.954288	Tle2	ENSMUSG00000086749.1	12217	0.957444	Bsn	ENSMUSG00000085558.3	71096	0.962566	Sntg1	ENSMUSG00000104350.1	258785	0.962062	Olfr1230	ENSMUSG00000103881.1	102639239	0.999991	Gm35595	ENSMUSG00000102745.1	245026	0.956045	Col6a6	ENSMUSG00000100168.1	57251	0.979701	Olfr870	ENSMUSG00000097823.2	20408	0.96878	Sh3gl3	ENSMUSG00000087620.3	66995
ENSMUSG00000086677.1	214523	0.973042	Tmprss4	ENSMUSG00000020033.2	13168	-0.973816	Dbil5	ENSMUSG00000100075.1	326618	-0.95184	Tpm4	ENSMUSG00000097868.1	67941	0.962529	Rps27l	ENSMUSG00000091492.1	22770	0.967322	Zhx1	ENSMUSG00000086749.1	381668	0.962336	Fbrsl1	ENSMUSG00000085558.3	16452	0.958737	Jak2	ENSMUSG00000104350.1	258410	0.961883	Olfr291	ENSMUSG00000103881.1	77626	-0.984947	Smpd4	ENSMUSG00000102745.1	68750	0.973887	Rreb1	ENSMUSG00000100168.1	100040972	1	Tceal7	ENSMUSG00000097823.2	66350	-0.962211	Pla2g12a	ENSMUSG00000087620.3	102632113
ENSMUSG00000086677.1	230700	0.971952	Foxj3	ENSMUSG00000020033.2	20472	0.950228	Six2	ENSMUSG00000100075.1	326619	-0.975523	Hist1h4a	ENSMUSG00000097868.1	67949	0.963648	Nifk	ENSMUSG00000091492.1	56747	0.966464	Sez6l	ENSMUSG00000086749.1	100101919	0.972898	Dnah7c	ENSMUSG00000085558.3	12467	0.957423	Cct6b	ENSMUSG00000104350.1	238896	0.958722	Cdc20b	ENSMUSG00000103881.1	71198	0.968077	Otud1	ENSMUSG00000102745.1	56876	0.959614	Nsmf	ENSMUSG00000100168.1	28078	1	Prl5a1	ENSMUSG00000097823.2	56055	0.955186	Gtpbp2	ENSMUSG00000087620.3	68171
ENSMUSG00000086677.1	18718	0.964517	Pip4k2a	ENSMUSG00000020033.2	68938	0.96855	Aspscr1	ENSMUSG00000100075.1	71746	0.97833	Rgl3	ENSMUSG00000097868.1	72656	0.978127	Ints8	ENSMUSG00000091492.1	56742	-0.951318	Psrc1	ENSMUSG00000086749.1	104836	0.978568	Cbll1	ENSMUSG00000085558.3	386655	-0.954435	Eid2	ENSMUSG00000104350.1	14246	0.97548	Flg	ENSMUSG00000103881.1	237860	0.96639	Ssh2	ENSMUSG00000102745.1	74477	0.972705	4933427D14Rik	ENSMUSG00000100168.1	258259	1	Olfr1338	ENSMUSG00000097823.2	270110	0.956549	Irf2bp2	ENSMUSG00000087620.3	381983
ENSMUSG00000086677.1	76217	-0.962011	Jakmip2	ENSMUSG00000020033.2	226049	0.971355	Dmrt2	ENSMUSG00000100075.1	18779	0.972887	Pla2r1	ENSMUSG00000097868.1	73296	0.980633	Rhobtb3	ENSMUSG00000091492.1	74091	0.955782	Npl	ENSMUSG00000086749.1	27204	0.982928	Syn3	ENSMUSG00000085558.3	72055	-0.996761	Slc38a10	ENSMUSG00000104350.1	258709	0.961982	Olfr248	ENSMUSG00000103881.1	217303	0.98131	Cd300a	ENSMUSG00000102745.1	100043597	0.967155	Srcap	ENSMUSG00000100168.1	105243101	1	LOC105243101	ENSMUSG00000097823.2	16668	0.954876	Krt18	ENSMUSG00000087620.3	99738
ENSMUSG00000086677.1	109229	-0.968001	Fam118b	ENSMUSG00000020033.2	107141	0.960548	Cyp2c50	ENSMUSG00000100075.1	74041	-0.956318	Ddias	ENSMUSG00000097868.1	101867	0.977981	Rrp8	ENSMUSG00000091492.1	104174	0.985491	Gldc	ENSMUSG00000086749.1	209032	0.973084	Zc3hav1l	ENSMUSG00000085558.3	68845	-0.950714	Pih1d1	ENSMUSG00000104350.1	20664	0.983012	Sox1	ENSMUSG00000103881.1	217302	0.980314	Gpr142	ENSMUSG00000102745.1	239546	0.9768	Zfp647	ENSMUSG00000100168.1	211383	0.957968	Amer3	ENSMUSG00000097823.2	66887	0.983799	Lonp2	ENSMUSG00000087620.3	102577428
ENSMUSG00000086677.1	21413	0.968461	Tcf4	ENSMUSG00000020033.2	19120	0.96548	Prm3	ENSMUSG00000100075.1	56794	0.951402	Hacl1	ENSMUSG00000097868.1	57339	0.994195	Jph1	ENSMUSG00000091492.1	218441	0.965298	Zfyve16	ENSMUSG00000086749.1	229933	-0.960878	Clca2	ENSMUSG00000085558.3	23966	0.962863	Tenm4	ENSMUSG00000104350.1	19131	0.962114	Prh1	ENSMUSG00000103881.1	14132	0.976717	Fcgrt	ENSMUSG00000102745.1	13897	0.960344	Ces1e	ENSMUSG00000100168.1	258866	1	Olfr1008	ENSMUSG00000097823.2	70031	0.952459	Cmtm8	ENSMUSG00000087620.3	101055907
ENSMUSG00000086677.1	21410	0.99072	Hnf1b	ENSMUSG00000020033.2	11831	0.969658	Aqp6	ENSMUSG00000100075.1	75316	-0.963957	Taf1d	ENSMUSG00000097868.1	76742	0.979529	Snx27	ENSMUSG00000091492.1	71313	0.963421	Fsip1	ENSMUSG00000086749.1	17428	0.980863	Mnt	ENSMUSG00000085558.3	27276	0.985963	Plekhb1	ENSMUSG00000104350.1	257902	0.962033	Olfr704	ENSMUSG00000103881.1	382543	0.967416	Ankfn1	ENSMUSG00000102745.1	99382	0.96598	Abtb2	ENSMUSG00000100168.1	117586	1	A1bg	ENSMUSG00000097823.2	70691	-0.974581	3830403N18Rik	ENSMUSG00000087620.3	239845
ENSMUSG00000086677.1	16206	0.953428	Lrig1	ENSMUSG00000020033.2	100040201	0.965573	Gm10229	ENSMUSG00000100075.1	53945	0.955077	Slc40a1	ENSMUSG00000097868.1	76740	0.98129	Efr3a	ENSMUSG00000091492.1	70950	0.975803	Ccdc178	ENSMUSG00000086749.1	102633131	0.999999	Gm31035	ENSMUSG00000085558.3	74241	-0.972578	Chpf	ENSMUSG00000104350.1	116731	0.983085	Pcdha1	ENSMUSG00000103881.1	22258	-0.957725	Usp4	ENSMUSG00000102745.1	23821	0.990925	Bace1	ENSMUSG00000100168.1	77080	1	9230110F15Rik	ENSMUSG00000097823.2	80718	-0.961024	Rab27b	ENSMUSG00000087620.3	545123
ENSMUSG00000086677.1	105298	0.97131	Epdr1	ENSMUSG00000020033.2	100504164	0.965638	Cmtm1	ENSMUSG00000100075.1	18572	-0.980769	Pdcd11	ENSMUSG00000097868.1	18174	0.964584	Slc11a2	ENSMUSG00000091492.1	212124	0.960012	Cfap46	ENSMUSG00000086749.1	100039672	0.979855	Msmp	ENSMUSG00000085558.3	70546	-0.950301	Zdhhc2	ENSMUSG00000104350.1	387352	0.962045	Tas2r125	ENSMUSG00000103881.1	246177	0.980691	Myo1g	ENSMUSG00000102745.1	56529	-0.984969	Sec11a	ENSMUSG00000100168.1	668618	1	Gm9271	ENSMUSG00000097823.2	227867	0.980012	Epc2	ENSMUSG00000087620.3	404315
ENSMUSG00000086677.1	57423	-0.968552	Atp5j2	ENSMUSG00000020033.2	12425	0.96239	Cckar	ENSMUSG00000100075.1	72201	-0.956097	Otud6b	ENSMUSG00000097868.1	231633	0.980049	Tmem119	ENSMUSG00000091492.1	213389	0.960402	Prdm9	ENSMUSG00000086749.1	18796	0.980345	Plcb2	ENSMUSG00000085558.3	18674	-0.977807	Slc25a3	ENSMUSG00000104350.1	245381	0.983644	Sowahd	ENSMUSG00000103881.1	233221	0.997908	Mrgpra1	ENSMUSG00000102745.1	72308	0.95448	Brf1	ENSMUSG00000100168.1	100861686	1	Gm21136	ENSMUSG00000097823.2	26451	0.957214	Rpl27a	ENSMUSG00000087620.3	11790
ENSMUSG00000086677.1	18553	0.976685	Pcsk6	ENSMUSG00000020033.2	21350	0.979616	Tal2	ENSMUSG00000100075.1	239157	0.969602	Pnma2	ENSMUSG00000097868.1	213417	0.969146	Klhdc8a	ENSMUSG00000091492.1	16572	0.96567	Kif5a	ENSMUSG00000086749.1	269604	0.950581	Gpr157	ENSMUSG00000085558.3	76491	0.9802	Abhd14b	ENSMUSG00000104350.1	17201	0.950331	Mc3r	ENSMUSG00000103881.1	19325	-0.959728	Rab10	ENSMUSG00000102745.1	14678	-0.973989	Gnai2	ENSMUSG00000100168.1	76383	1	1700012L04Rik	ENSMUSG00000097823.2	69101	-0.962284	Ydjc	ENSMUSG00000087620.3	20845
ENSMUSG00000086677.1	226407	0.95642	Rab3gap1	ENSMUSG00000020033.2	258898	0.965635	Olfr1205	ENSMUSG00000100075.1	102634078	0.973064	LOC102634078	ENSMUSG00000097868.1	100041187	0.990967	Olfr596	ENSMUSG00000091492.1	245944	0.959107	Vps54	ENSMUSG00000086749.1	271697	0.964697	Cdk15	ENSMUSG00000085558.3	226970	0.951835	Arhgef4	ENSMUSG00000104350.1	258422	0.961906	Olfr742	ENSMUSG00000103881.1	12311	1	Calcr	ENSMUSG00000102745.1	14673	-0.956849	Gna12	ENSMUSG00000100168.1	76382	1	1700012A03Rik	ENSMUSG00000097823.2	93706	-0.955375	Pcdhgc3	ENSMUSG00000087620.3	13136
ENSMUSG00000086677.1	72886	-0.959744	Ccdc94	ENSMUSG00000020033.2	258225	0.965643	Olfr913	ENSMUSG00000100075.1	17951	0.951025	Naip5	ENSMUSG00000097868.1	380711	-0.954226	Rap1gap2	ENSMUSG00000091492.1	13206	-0.980768	Ddx4	ENSMUSG00000086749.1	105242432	0.971531	LOC105242432	ENSMUSG00000085558.3	14809	0.966902	Grik5	ENSMUSG00000104350.1	57385	0.95857	P2ry4	ENSMUSG00000103881.1	320484	0.953486	Rasal3	ENSMUSG00000102745.1	230784	0.951658	Sesn2	ENSMUSG00000100168.1	100039319	1	Gm14920	ENSMUSG00000097823.2	56506	0.963075	Cib2	ENSMUSG00000087620.3	244958
ENSMUSG00000086677.1	13507	0.958824	Dsc3	ENSMUSG00000020033.2	102638985	0.953628	LOC102638985	ENSMUSG00000100075.1	17955	-0.955928	Nap1l4	ENSMUSG00000097868.1	72198	0.994319	Skiv2l2	ENSMUSG00000091492.1	245555	0.987561	C77370	ENSMUSG00000086749.1	19417	0.978064	Rasgrf1	ENSMUSG00000085558.3	116848	0.972714	Baz2a	ENSMUSG00000104350.1	63955	0.959039	Cables1	ENSMUSG00000103881.1	13421	0.958353	Dnase1l3	ENSMUSG00000102745.1	244418	0.950777	D8Ertd82e	ENSMUSG00000100168.1	17288	1	Mep1b	ENSMUSG00000097823.2	70451	-0.950427	Dhrs13	ENSMUSG00000087620.3	52538
ENSMUSG00000086677.1	667663	0.9947	Myo3a	ENSMUSG00000020033.2	100503071	0.965636	Gm19536	ENSMUSG00000100075.1	213895	-0.971685	Bms1	ENSMUSG00000097868.1	72193	0.98713	Scaf11	ENSMUSG00000091492.1	105246355	0.980095	LOC105246355	ENSMUSG00000086749.1	213006	0.967322	Mfsd4	ENSMUSG00000085558.3	69723	0.970629	Rpain	ENSMUSG00000104350.1	100861594	0.969818	Gm21061	ENSMUSG00000103881.1	15968	0.999993	Ifna5	ENSMUSG00000102745.1	105244844	0.972144	LOC105244844	ENSMUSG00000100168.1	75859	1	4930568D16Rik	ENSMUSG00000097823.2	69608	-0.976002	Sec24d	ENSMUSG00000087620.3	332110
ENSMUSG00000086677.1	70377	0.977832	Derl3	ENSMUSG00000020033.2	258075	0.965627	Olfr832	ENSMUSG00000100075.1	12419	-0.954484	Cbx5	ENSMUSG00000097868.1	78767	0.9527	Efcab11	ENSMUSG00000091492.1	55984	0.975803	Camkk1	ENSMUSG00000086749.1	13476	-0.963653	Reep5	ENSMUSG00000085558.3	54720	-0.960596	Rcan1	ENSMUSG00000104350.1	56735	0.961608	Krt71	ENSMUSG00000103881.1	69663	-0.978371	Ddx51	ENSMUSG00000102745.1	381353	0.982418	Gm996	ENSMUSG00000100168.1	75272	1	4930564B18Rik	ENSMUSG00000097823.2	57440	-0.959009	Ehd3	ENSMUSG00000087620.3	194401
ENSMUSG00000086677.1	66943	0.950427	Pqlc1	ENSMUSG00000020033.2	258533	0.963248	Olfr1364	ENSMUSG00000100075.1	12417	-0.950137	Cbx3	ENSMUSG00000097868.1	224170	0.985777	Dzip3	ENSMUSG00000091492.1	66704	0.958511	Rbm4b	ENSMUSG00000086749.1	18036	-0.973566	Nfkbib	ENSMUSG00000085558.3	27416	0.96684	Abcc5	ENSMUSG00000104350.1	77945	0.952063	Rpgrip1	ENSMUSG00000103881.1	70989	0.986128	4931429I11Rik	ENSMUSG00000102745.1	66866	0.963544	Nhlrc2	ENSMUSG00000100168.1	434728	1	Gm14499	ENSMUSG00000097823.2	329934	0.951935	Foxo6	ENSMUSG00000087620.3	22094
ENSMUSG00000086677.1	67150	-0.964749	Rnf141	ENSMUSG00000020033.2	75106	0.971525	4930519F16Rik	ENSMUSG00000100075.1	12416	-0.95598	Cbx2	ENSMUSG00000097868.1	224171	0.962583	C330027C09Rik	ENSMUSG00000091492.1	320027	0.970725	Fstl4	ENSMUSG00000086749.1	236790	0.955202	Ddx26b	ENSMUSG00000085558.3	67040	0.979419	Ddx17	ENSMUSG00000104350.1	259050	0.961944	Olfr652	ENSMUSG00000103881.1	15183	-0.974971	Hdac3	ENSMUSG00000102745.1	214944	0.967863	Mob3b	ENSMUSG00000100168.1	239036	1	4930596D02Rik	ENSMUSG00000097823.2	67130	0.973052	Ndufa6	ENSMUSG00000087620.3	333048
ENSMUSG00000086677.1	56631	0.95543	Trim17	ENSMUSG00000020033.2	64580	0.962711	Ndst4	ENSMUSG00000100075.1	19277	0.990061	Ptpro	ENSMUSG00000097868.1	28114	0.967239	Nsun2	ENSMUSG00000091492.1	237716	0.952449	Gpr75	ENSMUSG00000086749.1	102638561	0.971657	Gm35095	ENSMUSG00000085558.3	230971	0.950319	Megf6	ENSMUSG00000104350.1	105351	-0.963733	AW209491	ENSMUSG00000103881.1	16526	0.986701	Kcnk2	ENSMUSG00000102745.1	382117	0.950556	Tcaim	ENSMUSG00000100168.1	100502921	1	Gm10142	ENSMUSG00000097823.2	74239	0.990575	Iqce	ENSMUSG00000087620.3	219033
ENSMUSG00000086677.1	208638	-0.973755	Slc25a38	ENSMUSG00000020033.2	72330	0.962664	Klhl40	ENSMUSG00000100075.1	66269	0.971024	Tmed6	ENSMUSG00000097868.1	28113	0.955885	Tinf2	ENSMUSG00000091492.1	68423	0.964923	Ankrd13d	ENSMUSG00000086749.1	54137	0.951805	Acrbp	ENSMUSG00000085558.3	74167	-0.95245	Nudt9	ENSMUSG00000104350.1	24113	0.98102	Vax2	ENSMUSG00000103881.1	14919	0.959376	Gucy2e	ENSMUSG00000102745.1	102633827	0.988175	Gm31558	ENSMUSG00000100168.1	100170401	1	EU599041	ENSMUSG00000097823.2	234776	0.951391	Atmin	ENSMUSG00000087620.3	14164
ENSMUSG00000086677.1	234797	0.978658	6430548M08Rik	ENSMUSG00000020033.2	665998	0.965634	Krtap4-9	ENSMUSG00000100075.1	73078	-0.963316	Pmpcb	ENSMUSG00000097868.1	224823	0.965351	Rrp36	ENSMUSG00000091492.1	105246961	0.988601	LOC105246961	ENSMUSG00000086749.1	170952	0.960075	Prima1	ENSMUSG00000085558.3	18104	0.974493	Nqo1	ENSMUSG00000104350.1	21841	-0.971737	Tia1	ENSMUSG00000103881.1	258365	0.999999	Olfr361	ENSMUSG00000102745.1	210801	0.973282	Unc5d	ENSMUSG00000100168.1	381399	1	Bpifb4	ENSMUSG00000097823.2	59009	0.954445	Sh3rf1	ENSMUSG00000087620.3	93885
ENSMUSG00000086677.1	751864	0.95327	Gm9733	ENSMUSG00000020033.2	627317	0.96386	Gm6745	ENSMUSG00000100075.1	27267	-0.967058	Cars	ENSMUSG00000097868.1	626802	-0.960103	Gm14322	ENSMUSG00000091492.1	75578	0.952743	Fggy	ENSMUSG00000086749.1	73390	-0.950523	Msl3l2	ENSMUSG00000085558.3	327954	0.980317	Dnah2	ENSMUSG00000104350.1	258516	0.962034	Olfr850	ENSMUSG00000103881.1	18606	0.98824	Enpp2	ENSMUSG00000102745.1	72145	0.975118	Wdfy3	ENSMUSG00000100168.1	258117	1	Olfr1437	ENSMUSG00000097823.2	17346	0.95563	Mknk1	ENSMUSG00000087620.3	93880
ENSMUSG00000086677.1	14816	0.992268	Grm1	ENSMUSG00000020033.2	11922	0.965659	Neurod6	ENSMUSG00000100075.1	71682	0.969123	Wdr27	ENSMUSG00000097868.1	622320	-0.96586	Kctd21	ENSMUSG00000091492.1	73407	0.964287	Tepp	ENSMUSG00000086749.1	231125	0.975793	Zfyve28	ENSMUSG00000085558.3	225583	0.965252	A730017C20Rik	ENSMUSG00000104350.1	544748	0.962051	Olfr765	ENSMUSG00000103881.1	67487	0.956608	Dhx40	ENSMUSG00000102745.1	78797	0.973018	Ndor1	ENSMUSG00000100168.1	668325	1	Gm9107	ENSMUSG00000097823.2	52357	-0.984127	Wwc2	ENSMUSG00000087620.3	106572
ENSMUSG00000086677.1	11864	0.97761	Arnt2	ENSMUSG00000020033.2	26429	-0.956843	Orc5	ENSMUSG00000100075.1	101358	-0.983601	Fbxl14	ENSMUSG00000097868.1	329716	0.985522	BC107364	ENSMUSG00000091492.1	381308	-0.959205	Mnda	ENSMUSG00000086749.1	328019	0.998223	Spata32	ENSMUSG00000085558.3	16993	-0.97269	Lta4h	ENSMUSG00000104350.1	112408	0.962062	Tas2r116	ENSMUSG00000103881.1	232717	0.999999	Prss58	ENSMUSG00000102745.1	56774	0.961857	Slc6a14	ENSMUSG00000100168.1	71369	1	Krtap16-3	ENSMUSG00000097823.2	67544	0.964328	Fam120b	ENSMUSG00000087620.3	67937
ENSMUSG00000086677.1	259110	0.959102	Olfr980	ENSMUSG00000020033.2	257630	0.962368	Il17f	ENSMUSG00000100075.1	381246	0.953425	Xkr9	ENSMUSG00000097868.1	229488	-0.966625	Fam160a1	ENSMUSG00000091492.1	118449	0.967683	Synpo2	ENSMUSG00000086749.1	104582	0.953204	Rprml	ENSMUSG00000085558.3	12282	-0.959609	Hyou1	ENSMUSG00000104350.1	16670	0.983658	Krt32	ENSMUSG00000103881.1	76425	-0.961455	Gid8	ENSMUSG00000102745.1	319984	0.957502	Jph4	ENSMUSG00000100168.1	13796	1	Emx1	ENSMUSG00000097823.2	18575	0.972877	Pde1c	ENSMUSG00000087620.3	12771
ENSMUSG00000086677.1	18826	0.951304	Lcp1	ENSMUSG00000020033.2	257984	0.965628	Olfr1249	ENSMUSG00000100075.1	69736	-0.963693	Nup37	ENSMUSG00000097868.1	15201	0.971948	Hells	ENSMUSG00000091492.1	100040500	0.951623	Gm2808	ENSMUSG00000086749.1	217166	0.964074	Nr1d1	ENSMUSG00000085558.3	13483	0.990104	Dpp6	ENSMUSG00000104350.1	12921	0.9862	Crhr1	ENSMUSG00000103881.1	14423	-0.975964	Galnt1	ENSMUSG00000102745.1	26437	0.951667	Psg17	ENSMUSG00000100168.1	100041351	1	Gm3285	ENSMUSG00000097823.2	234309	0.96751	Cbr4	ENSMUSG00000087620.3	320407
ENSMUSG00000086677.1	226594	0.987306	Rcsd1	ENSMUSG00000020033.2	258543	0.955311	Olfr810	ENSMUSG00000100075.1	94067	-0.974837	Mrpl43	ENSMUSG00000097868.1	15200	0.951429	Hbegf	ENSMUSG00000091492.1	22262	0.980066	Uox	ENSMUSG00000086749.1	79202	0.956509	Tnfrsf22	ENSMUSG00000085558.3	20683	0.961813	Sp1	ENSMUSG00000104350.1	258590	0.965987	Olfr702	ENSMUSG00000103881.1	12390	0.95018	Cav2	ENSMUSG00000102745.1	272636	0.981009	Esyt3	ENSMUSG00000100168.1	100041354	1	Gm3286	ENSMUSG00000097823.2	70314	0.953692	Rabep2	ENSMUSG00000087620.3	237625
ENSMUSG00000086677.1	76295	0.967406	Atp11b	ENSMUSG00000020033.2	258871	0.965628	Olfr898	ENSMUSG00000100075.1	94063	-0.951043	Mrpl16	ENSMUSG00000097868.1	16573	0.977028	Kif5b	ENSMUSG00000091492.1	26390	0.958512	Mapkbp1	ENSMUSG00000086749.1	66353	0.982366	Riiad1	ENSMUSG00000085558.3	20359	-0.989324	Sema6b	ENSMUSG00000104350.1	67430	0.953604	4921536K21Rik	ENSMUSG00000103881.1	11671	0.976408	Aldh3a2	ENSMUSG00000102745.1	71874	0.960377	2310007B03Rik	ENSMUSG00000100168.1	236785	1	Olfr1321	ENSMUSG00000097823.2	22370	0.972674	Vtn	ENSMUSG00000087620.3	102634280
ENSMUSG00000086677.1	258160	0.959073	Olfr685	ENSMUSG00000020033.2	102632299	0.965638	Gm30411	ENSMUSG00000100075.1	27401	-0.962093	Skp2	ENSMUSG00000097868.1	69499	0.97796	Tsr2	ENSMUSG00000091492.1	226123	-0.957539	Morn4	ENSMUSG00000086749.1	432628	0.956124	Mfsd2b	ENSMUSG00000085558.3	20358	0.977485	Sema6a	ENSMUSG00000104350.1	329540	-0.965031	Nol4l	ENSMUSG00000103881.1	22668	-0.956797	Sf1	ENSMUSG00000102745.1	66286	-0.952479	Sec11c	ENSMUSG00000100168.1	664821	1	Gm7356	ENSMUSG00000097823.2	56612	0.952701	Pfdn5	ENSMUSG00000087620.3	18627
ENSMUSG00000086677.1	218772	-0.955535	Rarb	ENSMUSG00000020033.2	105245338	-0.98765	LOC105245338	ENSMUSG00000100075.1	27407	-0.955709	Abcf2	ENSMUSG00000097868.1	236792	0.989827	Mmgt1	ENSMUSG00000091492.1	13537	-0.980395	Dusp2	ENSMUSG00000086749.1	11972	-0.956634	Atp6v0d1	ENSMUSG00000085558.3	50759	0.981817	Fbxo16	ENSMUSG00000104350.1	66328	0.962281	Scp2d1	ENSMUSG00000103881.1	18719	0.97135	Pip5k1b	ENSMUSG00000102745.1	194908	0.978695	Pld6	ENSMUSG00000100168.1	258097	1	Olfr1500	ENSMUSG00000097823.2	210009	-0.950307	Mtrr	ENSMUSG00000087620.3	18628
ENSMUSG00000086677.1	60361	0.985108	Ms4a4b	ENSMUSG00000020033.2	280621	0.976228	BC089491	ENSMUSG00000100075.1	67074	-0.965738	Mon2	ENSMUSG00000097868.1	13205	0.992235	Ddx3x	ENSMUSG00000091492.1	105245755	0.97512	LOC105245755	ENSMUSG00000086749.1	431706	0.985055	Zfp457	ENSMUSG00000085558.3	66625	0.976421	Pnisr	ENSMUSG00000104350.1	227620	0.961235	Uap1l1	ENSMUSG00000103881.1	20897	-0.985953	Stra6	ENSMUSG00000102745.1	83813	0.964921	Tnk1	ENSMUSG00000100168.1	258321	1	Olfr809	ENSMUSG00000097823.2	101118	-0.986698	Tmem168	ENSMUSG00000087620.3	94222
ENSMUSG00000086677.1	212943	0.976102	Fam46a	ENSMUSG00000020033.2	12020	0.96443	Nkx3-2	ENSMUSG00000100075.1	67921	-0.984377	Ube2f	ENSMUSG00000097868.1	13204	0.993321	Dhx15	ENSMUSG00000091492.1	381538	0.958966	Mroh7	ENSMUSG00000086749.1	319734	0.991331	Cacna2d4	ENSMUSG00000085558.3	217124	-0.959391	Ppp1r9b	ENSMUSG00000104350.1	241612	0.951104	Slc5a12	ENSMUSG00000103881.1	16909	0.954662	Lmo2	ENSMUSG00000102745.1	237943	0.965906	Gpatch8	ENSMUSG00000100168.1	258323	1	Olfr943	ENSMUSG00000097823.2	74176	0.965796	Tgm5	ENSMUSG00000087620.3	105246872
ENSMUSG00000086677.1	65970	-0.956848	Lima1	ENSMUSG00000020033.2	668212	0.963635	Efr3b	ENSMUSG00000100075.1	67920	-0.962022	Mak16	ENSMUSG00000097868.1	56348	0.964857	Hsd17b12	ENSMUSG00000091492.1	94175	0.975803	Hrg	ENSMUSG00000086749.1	102638083	0.993351	LOC102638083	ENSMUSG00000085558.3	52065	0.979328	Mfhas1	ENSMUSG00000104350.1	67862	-0.955409	2310033P09Rik	ENSMUSG00000103881.1	232237	0.954971	Fgd5	ENSMUSG00000102745.1	319613	0.971938	Sybu	ENSMUSG00000100168.1	102634296	0.969889	LOC102634296	ENSMUSG00000097823.2	218232	0.951727	Ptpdc1	ENSMUSG00000087620.3	72958
ENSMUSG00000086677.1	100502777	-0.964087	LOC100502777	ENSMUSG00000020033.2	104080	0.965652	Nxph4	ENSMUSG00000100075.1	67923	-0.956006	Tceb1	ENSMUSG00000097868.1	26409	0.987202	Map3k7	ENSMUSG00000091492.1	23924	0.988889	Katna1	ENSMUSG00000086749.1	26458	0.967252	Slc27a2	ENSMUSG00000085558.3	226744	0.958153	Cnst	ENSMUSG00000104350.1	74361	0.959205	4931429L15Rik	ENSMUSG00000103881.1	102632492	1	Gm30551	ENSMUSG00000102745.1	11829	0.968726	Aqp4	ENSMUSG00000100168.1	620928	1	Vmn2r73	ENSMUSG00000097823.2	20340	-0.972661	Glg1	ENSMUSG00000087620.3	74732
ENSMUSG00000086677.1	19414	0.97198	Rasa3	ENSMUSG00000020033.2	258753	0.965627	Olfr678	ENSMUSG00000100075.1	109079	-0.966518	Sephs1	ENSMUSG00000097868.1	258331	0.990965	Olfr1330	ENSMUSG00000091492.1	74205	0.975803	Acsl3	ENSMUSG00000086749.1	26459	0.959737	Slc27a5	ENSMUSG00000085558.3	109042	-0.986119	Prkcdbp	ENSMUSG00000104350.1	16536	0.956617	Kcnq2	ENSMUSG00000103881.1	56635	0.999998	Prl2a1	ENSMUSG00000102745.1	59024	0.977887	Med12	ENSMUSG00000100168.1	100041096	1	Iqcf6	ENSMUSG00000097823.2	235283	0.951809	Gramd1b	ENSMUSG00000087620.3	68259
ENSMUSG00000086677.1	546144	0.960268	Wdr72	ENSMUSG00000020033.2	674896	-0.956106	Gm29690	ENSMUSG00000100075.1	13495	-0.971125	Drg2	ENSMUSG00000097868.1	55989	0.978322	Nop58	ENSMUSG00000091492.1	14183	0.978749	Fgfr2	ENSMUSG00000086749.1	17228	0.953877	Cma1	ENSMUSG00000085558.3	74552	0.963575	Nipal3	ENSMUSG00000104350.1	100861668	0.966778	Gm21119	ENSMUSG00000103881.1	65967	-0.991559	Eefsec	ENSMUSG00000102745.1	69955	0.963538	Fars2	ENSMUSG00000100168.1	258423	1	Olfr1510	ENSMUSG00000097823.2	382571	-0.999508	Kcnf1	ENSMUSG00000087620.3	319660
ENSMUSG00000086677.1	17295	0.979937	Met	ENSMUSG00000020033.2	100038417	0.992114	Spink13	ENSMUSG00000100075.1	66634	-0.952807	Mcm8	ENSMUSG00000097868.1	106200	0.976934	Txndc11	ENSMUSG00000091492.1	231128	0.988969	Fam193a	ENSMUSG00000086749.1	17221	0.988299	Cd46	ENSMUSG00000085558.3	75607	0.989499	Wnk2	ENSMUSG00000104350.1	229320	0.966347	Clrn1	ENSMUSG00000103881.1	16774	0.962024	Lama3	ENSMUSG00000102745.1	330914	0.955856	Arhgap32	ENSMUSG00000100168.1	75581	1	Yipf7	ENSMUSG00000097823.2	104394	-0.955014	E2f4	ENSMUSG00000087620.3	18986
ENSMUSG00000086677.1	11630	0.990892	Aim1	ENSMUSG00000020033.2	73353	0.955231	Actrt2	ENSMUSG00000100075.1	104458	-0.957114	Rars	ENSMUSG00000097868.1	71844	0.980811	Nupl1	ENSMUSG00000091492.1	545925	0.993219	Psg27	ENSMUSG00000086749.1	93700	0.95853	Pcdhgb2	ENSMUSG00000085558.3	75608	-0.987103	Chmp4b	ENSMUSG00000104354.1	16641	0.959121	Klrc1	ENSMUSG00000103881.1	217615	0.951263	Ctage5	ENSMUSG00000102745.1	109263	0.958418	Rlf	ENSMUSG00000100168.1	75586	1	Krtap9-3	ENSMUSG00000097823.2	71602	0.95426	Myo1e	ENSMUSG00000087620.3	623534
ENSMUSG00000086677.1	216643	0.984004	Gabrp	ENSMUSG00000020033.2	100862368	-0.963159	Gm21680	ENSMUSG00000100075.1	208154	0.969111	Btla	ENSMUSG00000097868.1	68229	0.980842	AI846148	ENSMUSG00000091492.1	20292	0.96875	Ccl11	ENSMUSG00000086749.1	18777	-0.954214	Lypla1	ENSMUSG00000085558.3	19157	0.959737	Cyth1	ENSMUSG00000104354.1	258238	0.986997	Olfr417	ENSMUSG00000103881.1	16431	0.962845	Itm2a	ENSMUSG00000102745.1	102634681	0.953118	Gm32211	ENSMUSG00000100168.1	667292	1	Vmn1r111	ENSMUSG00000097823.2	246104	-0.970434	Rhbdl3	ENSMUSG00000087620.3	227632
ENSMUSG00000086677.1	101861	-0.950175	Ints4	ENSMUSG00000022187.2	245827	0.988439	Fat2	ENSMUSG00000100075.1	67222	-0.956493	Srfbp1	ENSMUSG00000097868.1	268697	0.959434	Ccnb1	ENSMUSG00000091492.1	217082	0.965664	Hlf	ENSMUSG00000086749.1	76233	-0.997443	Dnttip1	ENSMUSG00000085558.3	12124	0.988237	Bik	ENSMUSG00000104354.1	57436	0.950965	Gabarapl1	ENSMUSG00000103881.1	54563	0.960406	Nup210	ENSMUSG00000102745.1	17388	0.952519	Mmp15	ENSMUSG00000100168.1	171237	1	Vmn1r73	ENSMUSG00000097823.2	634731	0.963195	Susd1	ENSMUSG00000087620.3	18213
ENSMUSG00000086677.1	77832	-0.975573	Tchp	ENSMUSG00000022187.2	258947	1	Olfr345	ENSMUSG00000100075.1	67223	-0.967375	Rrp15	ENSMUSG00000097868.1	435653	0.982181	Fcrlb	ENSMUSG00000091492.1	434223	0.974648	Gm1966	ENSMUSG00000086749.1	56872	0.998114	Pate4	ENSMUSG00000085558.3	67747	0.975237	Ribc2	ENSMUSG00000104354.1	15130	0.955306	Hbb-b2	ENSMUSG00000103881.1	78558	0.986364	Htra3	ENSMUSG00000102745.1	18710	0.95424	Pik3r3	ENSMUSG00000100168.1	171239	1	Vmn1r76	ENSMUSG00000097823.2	19331	0.955092	Rab19	ENSMUSG00000087620.3	433485
ENSMUSG00000086677.1	20672	0.958411	Sox18	ENSMUSG00000022187.2	232813	0.954429	Shisa7	ENSMUSG00000100075.1	67224	-0.993258	Med29	ENSMUSG00000097868.1	76863	0.965551	Dcun1d5	ENSMUSG00000091492.1	216543	0.950996	Cep68	ENSMUSG00000086749.1	140492	0.966526	Kcnn2	ENSMUSG00000085558.3	105246072	0.964136	LOC105246072	ENSMUSG00000104354.1	381570	0.970358	Oog2	ENSMUSG00000103881.1	22145	0.973626	Tuba4a	ENSMUSG00000102745.1	16011	0.978084	Igfbp5	ENSMUSG00000100168.1	258650	1	Olfr444	ENSMUSG00000097823.2	68481	0.958261	Mpzl1	ENSMUSG00000087620.3	239789
ENSMUSG00000086677.1	100038347	0.980304	Fam174b	ENSMUSG00000022187.2	16004	1	Igf2r	ENSMUSG00000100075.1	72421	0.989208	Ttc30b	ENSMUSG00000097868.1	232187	0.955558	Smyd5	ENSMUSG00000091492.1	338352	0.989617	Nell1	ENSMUSG00000086749.1	320590	0.957975	Svopl	ENSMUSG00000085558.3	18440	0.986319	P2rx6	ENSMUSG00000104354.1	94284	0.953946	Ugt1a6a	ENSMUSG00000103881.1	628693	0.963333	Gm6904	ENSMUSG00000102745.1	11746	0.954021	Anxa4	ENSMUSG00000100168.1	66827	-0.982202	Ttc1	ENSMUSG00000097823.2	319876	0.952344	Cobll1	ENSMUSG00000087620.3	72308
ENSMUSG00000086677.1	19340	0.976593	Rab3d	ENSMUSG00000022187.2	56843	0.955493	Trpm5	ENSMUSG00000100075.1	75619	-0.965112	Fastkd2	ENSMUSG00000097868.1	15505	0.953494	Hsph1	ENSMUSG00000091492.1	140810	0.989073	Ttbk2	ENSMUSG00000086749.1	142687	0.984453	Asb14	ENSMUSG00000085558.3	433700	0.991729	Spag8	ENSMUSG00000104354.1	18330	0.987004	Olfr31	ENSMUSG00000103881.1	229214	1	Qrfpr	ENSMUSG00000102745.1	12215	-0.976671	Bsg	ENSMUSG00000100168.1	620551	1	LOC620551	ENSMUSG00000097823.2	56087	0.973848	Dnah10	ENSMUSG00000087620.3	54216
ENSMUSG00000086677.1	69655	0.996118	Cd164l2	ENSMUSG00000022187.2	20863	1	Stfa3	ENSMUSG00000100075.1	237858	0.970836	Tusc5	ENSMUSG00000097868.1	18655	0.964608	Pgk1	ENSMUSG00000091492.1	320709	0.962024	Tmem117	ENSMUSG00000086749.1	101809	0.958469	Spred3	ENSMUSG00000085558.3	99712	-0.981199	Cept1	ENSMUSG00000104354.1	11872	0.972667	Art2b	ENSMUSG00000103881.1	20363	0.991756	Sepp1	ENSMUSG00000102745.1	21411	-0.981453	Tcf20	ENSMUSG00000100168.1	225443	1	Gm94	ENSMUSG00000097823.2	18190	0.985077	Nrxn2	ENSMUSG00000087620.3	328234
ENSMUSG00000086677.1	22771	0.977333	Zic1	ENSMUSG00000022187.2	209183	1	Gm4756	ENSMUSG00000100075.1	214669	-0.959688	L3mbtl2	ENSMUSG00000097868.1	217212	0.993404	Pyy	ENSMUSG00000091492.1	192167	0.974093	Nlgn1	ENSMUSG00000086749.1	18806	0.986203	Pld2	ENSMUSG00000085558.3	230405	0.964337	Ifne	ENSMUSG00000104354.1	241391	0.991064	Galnt5	ENSMUSG00000103881.1	258163	0.999999	Olfr504	ENSMUSG00000102745.1	73677	0.986313	Psma8	ENSMUSG00000100168.1	57269	1	Olfr1507	ENSMUSG00000097823.2	627975	-0.984213	Gm6818	ENSMUSG00000087620.3	71584
ENSMUSG00000086677.1	627264	0.968064	Gm14347	ENSMUSG00000022187.2	19743	0.962653	Rhag	ENSMUSG00000100075.1	53614	0.967931	Reck	ENSMUSG00000097868.1	69860	0.967133	Eif1ad	ENSMUSG00000091492.1	13113	0.975798	Cyp3a13	ENSMUSG00000086749.1	100169	0.953545	Phactr4	ENSMUSG00000085558.3	102634234	0.958753	Gm31866	ENSMUSG00000104354.1	16621	0.964612	Klkb1	ENSMUSG00000103881.1	21808	0.967018	Tgfb2	ENSMUSG00000102745.1	22253	0.962515	Unc5c	ENSMUSG00000100168.1	77296	1	Fam162b	ENSMUSG00000097823.2	26427	-0.980684	Creb3l1	ENSMUSG00000087620.3	71583
ENSMUSG00000086677.1	19876	0.986945	Robo1	ENSMUSG00000022187.2	268859	0.968144	Rbfox1	ENSMUSG00000100075.1	19730	0.995803	Ralgds	ENSMUSG00000097868.1	234728	0.973384	Cmtr2	ENSMUSG00000091492.1	209351	0.967663	Wfdc6a	ENSMUSG00000086749.1	54343	0.980214	Atf7ip	ENSMUSG00000085558.3	14886	0.972641	Gtf2i	ENSMUSG00000104354.1	140792	0.987105	Colec12	ENSMUSG00000103881.1	233103	0.967918	4931406P16Rik	ENSMUSG00000102745.1	317717	0.982825	Sec22a	ENSMUSG00000100168.1	667259	1	Vmn1r118	ENSMUSG00000097823.2	193116	0.967213	Slu7	ENSMUSG00000087620.3	13586
ENSMUSG00000086677.1	64177	0.981145	Trpv6	ENSMUSG00000022187.2	546611	0.96202	Klhl33	ENSMUSG00000100075.1	231440	-0.95122	Parm1	ENSMUSG00000097868.1	65103	0.975248	Arl6ip6	ENSMUSG00000091492.1	56430	0.9794	Clip1	ENSMUSG00000086749.1	14219	-0.976165	Ctgf	ENSMUSG00000085558.3	14269	0.986719	Fnbp1	ENSMUSG00000104354.1	21778	-0.955874	Tex9	ENSMUSG00000103881.1	68099	-0.966186	Fam92a	ENSMUSG00000102745.1	18557	0.97177	Cdk18	ENSMUSG00000100168.1	18369	1	Olfr68	ENSMUSG00000097823.2	12816	-0.963021	Col12a1	ENSMUSG00000087620.3	13587
ENSMUSG00000086677.1	55983	-0.985168	Pdzrn3	ENSMUSG00000022187.2	17962	1	Nat3	ENSMUSG00000100075.1	68241	-0.983189	Fam195a	ENSMUSG00000097868.1	245000	0.977361	Atr	ENSMUSG00000091492.1	628236	0.975803	Lipo4	ENSMUSG00000086749.1	51938	0.985237	Ccdc39	ENSMUSG00000085558.3	14266	0.954447	Aff2	ENSMUSG00000104354.1	15473	0.981858	Hrsp12	ENSMUSG00000103881.1	228410	-0.961156	Cstf3	ENSMUSG00000102745.1	233189	0.954782	Ctu1	ENSMUSG00000100168.1	12022	1	Barx1	ENSMUSG00000097823.2	246221	0.962265	Mpst	ENSMUSG00000087620.3	216177
ENSMUSG00000086677.1	268345	0.963488	Kcnc2	ENSMUSG00000022187.2	100038854	1	BC117090	ENSMUSG00000100075.1	217995	-0.975905	Heatr1	ENSMUSG00000097868.1	99480	0.987278	Dnttip2	ENSMUSG00000091492.1	241118	0.95034	Asic4	ENSMUSG00000086749.1	102637277	0.986197	Gm21994	ENSMUSG00000085558.3	211323	0.96359	Nrg1	ENSMUSG00000104354.1	393082	0.999999	Mettl7a2	ENSMUSG00000103881.1	66885	0.982682	Acadsb	ENSMUSG00000102745.1	211429	0.95512	Pla2g4b	ENSMUSG00000100168.1	258930	1	Olfr808	ENSMUSG00000097823.2	29816	0.963272	Hip1r	ENSMUSG00000087620.3	227195
ENSMUSG00000086677.1	140919	0.972311	Slc17a6	ENSMUSG00000022187.2	100043536	1	Vmn1r100	ENSMUSG00000100075.1	74446	-0.961742	Slc9b1	ENSMUSG00000097868.1	12367	0.987556	Casp3	ENSMUSG00000091492.1	18647	0.969065	Cdk14	ENSMUSG00000086749.1	19647	0.985851	Rbbp6	ENSMUSG00000085558.3	17777	0.996485	Mttp	ENSMUSG00000104354.1	217866	-0.967002	Cdc42bpb	ENSMUSG00000103881.1	231868	-0.978215	E130309D02Rik	ENSMUSG00000102745.1	18082	0.971596	Nipsnap1	ENSMUSG00000100168.1	258206	0.955558	Olfr1264	ENSMUSG00000097823.2	68614	0.960713	Letmd1	ENSMUSG00000087620.3	228564
ENSMUSG00000086677.1	320024	0.980013	Nceh1	ENSMUSG00000022187.2	14751	-0.966832	Gpi1	ENSMUSG00000100075.1	107272	-0.958384	Psat1	ENSMUSG00000097868.1	13018	0.958351	Ctcf	ENSMUSG00000091492.1	17929	0.978913	Myom1	ENSMUSG00000086749.1	241915	0.976612	Phc3	ENSMUSG00000085558.3	215001	0.972464	Wfikkn1	ENSMUSG00000104354.1	15211	0.957903	Hexa	ENSMUSG00000103881.1	217480	0.952113	Dgkb	ENSMUSG00000102745.1	26422	0.958955	Nbea	ENSMUSG00000100168.1	24112	1	Vmn1r49	ENSMUSG00000097823.2	18096	-0.95804	Nkx6-1	ENSMUSG00000087620.3	75706
ENSMUSG00000086677.1	76459	0.950843	Car12	ENSMUSG00000022187.2	258178	1	Olfr180	ENSMUSG00000100075.1	208366	-0.969507	Rpp40	ENSMUSG00000097868.1	54138	0.960059	Atxn10	ENSMUSG00000091492.1	19193	0.961183	Pipox	ENSMUSG00000086749.1	78784	0.966641	Celf3	ENSMUSG00000085558.3	78257	0.950049	Lrrc9	ENSMUSG00000104354.1	100041678	0.975946	Gm3500	ENSMUSG00000103881.1	108958	-0.952315	Fam73b	ENSMUSG00000102745.1	20701	0.984621	Serpina1b	ENSMUSG00000100168.1	67320	1	Iqcf4	ENSMUSG00000097823.2	238673	-0.962214	Zfp367	ENSMUSG00000087620.3	14422
ENSMUSG00000086677.1	69863	0.953901	Ttc39b	ENSMUSG00000022187.2	258814	1	Olfr1156	ENSMUSG00000100075.1	228869	-0.962348	Ncoa5	ENSMUSG00000097868.1	67678	0.966468	Lsm3	ENSMUSG00000091492.1	17101	0.964971	Lyst	ENSMUSG00000086749.1	74349	0.971467	Fam160a2	ENSMUSG00000085558.3	78255	0.971725	Ralgps2	ENSMUSG00000104354.1	330721	0.983739	Nek5	ENSMUSG00000103881.1	100504663	0.964553	Atg14	ENSMUSG00000102745.1	208898	0.950424	Unc13c	ENSMUSG00000100168.1	66166	0.964285	S100a14	ENSMUSG00000097823.2	19762	0.959108	Rit2	ENSMUSG00000087620.3	11553
ENSMUSG00000086677.1	258984	0.959065	Olfr1257	ENSMUSG00000022187.2	212952	1	Gm44	ENSMUSG00000100075.1	239555	-0.992544	Mief1	ENSMUSG00000097868.1	74194	0.950824	Rnd3	ENSMUSG00000091492.1	269344	0.961144	Ell3	ENSMUSG00000086749.1	75079	0.951836	Zbtb49	ENSMUSG00000085558.3	329003	0.958975	Zfp516	ENSMUSG00000104354.1	12554	0.961452	Cdh13	ENSMUSG00000103881.1	114301	0.953592	Palmd	ENSMUSG00000102745.1	56632	0.986901	Sphk2	ENSMUSG00000100168.1	620137	1	Mrgprb13	ENSMUSG00000097823.2	227738	0.964117	Lrsam1	ENSMUSG00000087620.3	102635315
ENSMUSG00000086677.1	67673	-0.986522	Tceb2	ENSMUSG00000022187.2	26972	0.969375	Spo11	ENSMUSG00000100075.1	210622	0.963268	Pamr1	ENSMUSG00000097868.1	74195	0.969823	Elp3	ENSMUSG00000091492.1	68888	0.963545	Gkn3	ENSMUSG00000086749.1	15118	0.955379	Has3	ENSMUSG00000085558.3	103806	0.9784	Maml1	ENSMUSG00000104354.1	13601	0.966592	Ecm1	ENSMUSG00000103881.1	110157	-0.990155	Raf1	ENSMUSG00000102745.1	56637	0.966387	Gsk3b	ENSMUSG00000100168.1	100041224	1	Gm3213	ENSMUSG00000097823.2	80281	0.982434	Cttnbp2nl	ENSMUSG00000087620.3	245839
ENSMUSG00000086677.1	73166	-0.954572	Tm7sf2	ENSMUSG00000022187.2	434396	1	Gm5615	ENSMUSG00000100075.1	12301	-0.968177	Cacybp	ENSMUSG00000097868.1	74197	0.951712	Gtf2e1	ENSMUSG00000091492.1	74753	0.980145	5830415F09Rik	ENSMUSG00000086749.1	12444	-0.984357	Ccnd2	ENSMUSG00000085558.3	252972	0.957829	Tpcn1	ENSMUSG00000104354.1	223843	0.974444	Dbx2	ENSMUSG00000103881.1	546964	1	Vmn2r62	ENSMUSG00000102745.1	23918	-0.98203	Impdh2	ENSMUSG00000100168.1	20859	1	Sult2a1	ENSMUSG00000097823.2	117150	0.952785	Pip4k2c	ENSMUSG00000087620.3	69161
ENSMUSG00000086677.1	76123	0.954434	Gpsm2	ENSMUSG00000022187.2	258727	1	Olfr488	ENSMUSG00000100075.1	70769	-0.979027	Nolc1	ENSMUSG00000097868.1	56397	0.976429	Morf4l2	ENSMUSG00000091492.1	435376	0.975803	Atp6ap1l	ENSMUSG00000086749.1	619883	0.955715	Gm6109	ENSMUSG00000085558.3	54525	0.969368	Syt7	ENSMUSG00000104354.1	78128	0.970083	Spag11a	ENSMUSG00000103881.1	215928	0.957324	BC021785	ENSMUSG00000102745.1	65960	0.984611	Twsg1	ENSMUSG00000100168.1	237320	0.975025	Aldh8a1	ENSMUSG00000097823.2	434203	-0.969494	Slc28a1	ENSMUSG00000087620.3	320538
ENSMUSG00000086677.1	258612	0.959077	Olfr303	ENSMUSG00000022187.2	258662	1	Olfr738	ENSMUSG00000100075.1	70767	-0.96203	Prpf3	ENSMUSG00000097868.1	56392	0.97215	Shoc2	ENSMUSG00000091492.1	240058	0.954221	Cpne5	ENSMUSG00000086749.1	14772	0.972824	Grk4	ENSMUSG00000085558.3	11932	0.984613	Atp1b2	ENSMUSG00000104354.1	12453	0.972755	Ccni	ENSMUSG00000103881.1	17749	-0.956839	Polr2k	ENSMUSG00000102745.1	27207	-0.986977	Rps11	ENSMUSG00000100168.1	78911	0.971089	Trim42	ENSMUSG00000097823.2	76267	-0.951153	Fads1	ENSMUSG00000087620.3	114479
ENSMUSG00000086677.1	83671	0.995715	Sytl2	ENSMUSG00000022187.2	170651	1	Krtap19-2	ENSMUSG00000100075.1	72338	-0.975612	Wdr89	ENSMUSG00000097868.1	56390	0.980967	Sssca1	ENSMUSG00000091492.1	320095	0.98759	6430550D23Rik	ENSMUSG00000086749.1	235047	0.975331	Zfp809	ENSMUSG00000085558.3	70415	0.967053	Stk26	ENSMUSG00000104354.1	67171	0.958953	Dram2	ENSMUSG00000103881.1	381148	0.95801	Prob1	ENSMUSG00000102745.1	98402	0.95434	Sh3bp4	ENSMUSG00000100168.1	230558	0.958577	C8a	ENSMUSG00000097823.2	66646	-0.954338	Rpe	ENSMUSG00000087620.3	103712
ENSMUSG00000086677.1	13636	0.96362	Efna1	ENSMUSG00000022187.2	629219	1	Sult2a6	ENSMUSG00000100075.1	239096	-0.96526	Cdh24	ENSMUSG00000097868.1	105675	0.983445	Ppif	ENSMUSG00000091492.1	102635956	0.975803	Gm33161	ENSMUSG00000086749.1	75341	0.980824	4930564C03Rik	ENSMUSG00000085558.3	20866	0.973524	Stim1	ENSMUSG00000104354.1	74279	0.954794	1700080O16Rik	ENSMUSG00000103881.1	75861	0.985052	4930571K23Rik	ENSMUSG00000102745.1	70579	0.95218	Zc3h11a	ENSMUSG00000100168.1	329460	1	Olfr1193	ENSMUSG00000097823.2	101592	-0.960852	Eftud1	ENSMUSG00000087620.3	545893
ENSMUSG00000086677.1	17393	0.960163	Mmp7	ENSMUSG00000022187.2	69520	1	Lce3f	ENSMUSG00000100075.1	20610	-0.977889	Sumo3	ENSMUSG00000097868.1	16210	0.981397	Impact	ENSMUSG00000091492.1	20404	0.959999	Sh3gl2	ENSMUSG00000086749.1	319758	0.978549	Rfx7	ENSMUSG00000085558.3	215705	0.954151	Arrdc1	ENSMUSG00000104354.1	619289	0.951557	Rfx8	ENSMUSG00000103881.1	101471	-0.981813	Phrf1	ENSMUSG00000102745.1	70574	0.961191	Cpm	ENSMUSG00000100168.1	627470	1	Gm6760	ENSMUSG00000097823.2	15416	0.964255	Hoxb8	ENSMUSG00000087620.3	56857
ENSMUSG00000086677.1	20531	0.984105	Slc34a2	ENSMUSG00000022187.2	258683	1	Olfr262	ENSMUSG00000100075.1	66853	0.952075	Pnpla2	ENSMUSG00000097868.1	101744	0.992179	Papl	ENSMUSG00000091492.1	319807	0.977717	Nwd2	ENSMUSG00000086749.1	100504325	0.959798	Gm11007	ENSMUSG00000085558.3	574402	0.965148	Gpr17	ENSMUSG00000104354.1	667271	1	Olfr1458	ENSMUSG00000103881.1	210293	0.982264	Dock10	ENSMUSG00000102745.1	171388	0.969403	Bnipl	ENSMUSG00000100168.1	17936	-0.954652	Nab1	ENSMUSG00000097823.2	15410	0.971948	Hoxb3	ENSMUSG00000087620.3	56856
ENSMUSG00000086677.1	22264	0.97514	Prap1	ENSMUSG00000022187.2	258682	1	Olfr1436	ENSMUSG00000100075.1	12523	0.957553	Cd84	ENSMUSG00000097868.1	381306	0.972868	BC055324	ENSMUSG00000091492.1	76719	0.975803	Kansl1	ENSMUSG00000086749.1	16875	0.968252	Lhx8	ENSMUSG00000085558.3	54648	0.968823	Ccdc120	ENSMUSG00000104354.1	545913	0.953531	Zscan4d	ENSMUSG00000103881.1	100039139	0.992366	Ccdc152	ENSMUSG00000102745.1	226089	0.954878	Ric1	ENSMUSG00000100168.1	218739	1	Sntn	ENSMUSG00000097823.2	15412	0.956189	Hoxb4	ENSMUSG00000087620.3	56858
ENSMUSG00000086677.1	77974	0.96499	Rdh12	ENSMUSG00000022187.2	258680	1	Olfr1434	ENSMUSG00000100075.1	56248	0.963555	Ak3	ENSMUSG00000097868.1	280635	0.969373	Emilin3	ENSMUSG00000091492.1	16660	0.975803	Krt31	ENSMUSG00000086749.1	53621	0.9564	Cnot4	ENSMUSG00000085558.3	66104	0.950856	Tceal6	ENSMUSG00000104354.1	20115	0.966622	Rps7	ENSMUSG00000103881.1	68016	-0.965252	Murc	ENSMUSG00000102745.1	232798	0.983735	Leng8	ENSMUSG00000100168.1	239436	1	Slc30a8	ENSMUSG00000097823.2	171171	0.969587	Ntng2	ENSMUSG00000087620.3	12212
ENSMUSG00000086677.1	15288	-0.971043	Hmbs	ENSMUSG00000022187.2	258688	1	Olfr1462	ENSMUSG00000100075.1	380773	-0.966758	Slirp	ENSMUSG00000097868.1	118445	0.981974	Klf16	ENSMUSG00000091492.1	16170	0.956748	Il16	ENSMUSG00000086749.1	67727	0.982151	Stx17	ENSMUSG00000085558.3	54698	0.956963	Crtam	ENSMUSG00000104354.1	102640106	1	Gm36255	ENSMUSG00000103881.1	73826	-0.974255	Poldip3	ENSMUSG00000102745.1	12068	-0.992082	Bet1	ENSMUSG00000100168.1	635580	1	Gm16445	ENSMUSG00000097823.2	73747	0.992491	1110034G24Rik	ENSMUSG00000087620.3	74020
ENSMUSG00000086677.1	20730	0.958595	Spink3	ENSMUSG00000022187.2	111174	1	Taar1	ENSMUSG00000100075.1	53323	-0.960082	Ube2k	ENSMUSG00000097868.1	110611	0.951166	Hdlbp	ENSMUSG00000091492.1	17536	0.955605	Meis2	ENSMUSG00000086749.1	381157	0.977685	Greb1l	ENSMUSG00000085558.3	105239	0.95287	Rnf44	ENSMUSG00000104354.1	214547	0.95414	She	ENSMUSG00000103881.1	74097	-0.955664	Pop7	ENSMUSG00000102745.1	100066	0.95667	Cyp2j11	ENSMUSG00000100168.1	216766	1	Gemin5	ENSMUSG00000097823.2	71653	0.953244	4930506M07Rik	ENSMUSG00000087620.3	243634
ENSMUSG00000086677.1	20732	0.961824	Spint1	ENSMUSG00000022187.2	66106	1	Smpx	ENSMUSG00000100075.1	67842	-0.965686	Nop9	ENSMUSG00000097868.1	50927	0.960255	Nasp	ENSMUSG00000091492.1	235604	0.987465	Camkv	ENSMUSG00000086749.1	77044	0.978866	Arid2	ENSMUSG00000085558.3	18027	0.98869	Nfia	ENSMUSG00000104354.1	105450	0.957245	Mmrn2	ENSMUSG00000103881.1	100862088	0.999999	Gm21466	ENSMUSG00000102745.1	210198	-0.950281	Gprc6a	ENSMUSG00000100168.1	384219	0.950925	Vmn2r11	ENSMUSG00000097823.2	320343	-0.965371	Lypd6	ENSMUSG00000087620.3	381546
ENSMUSG00000086677.1	231293	0.951471	Cwh43	ENSMUSG00000022187.2	258895	1	Olfr1216	ENSMUSG00000100075.1	22791	-0.955767	Dnajc2	ENSMUSG00000097868.1	19099	-0.967242	Mapk8ip1	ENSMUSG00000091492.1	102640032	0.956116	Gm36202	ENSMUSG00000086749.1	109889	0.954936	Mzf1	ENSMUSG00000085558.3	245049	0.953365	Myrip	ENSMUSG00000104354.1	17916	0.964775	Myo1f	ENSMUSG00000103881.1	230027	-0.987427	Coq3	ENSMUSG00000102745.1	29856	0.953795	Smtn	ENSMUSG00000100168.1	232426	1	5530400C23Rik	ENSMUSG00000097823.2	20460	-0.960515	Stil	ENSMUSG00000087620.3	57914
ENSMUSG00000086677.1	66971	-0.961656	Cdk5rap1	ENSMUSG00000022187.2	258891	1	Olfr1302	ENSMUSG00000100075.1	52530	-0.967505	Nhp2	ENSMUSG00000097868.1	19092	0.99155	Prkg2	ENSMUSG00000091492.1	15904	0.986025	Id4	ENSMUSG00000086749.1	100041352	0.960271	Tcp10c	ENSMUSG00000085558.3	102639713	0.956976	LOC102639713	ENSMUSG00000104354.1	16846	0.96373	Lep	ENSMUSG00000103881.1	72831	-0.96502	Dhx30	ENSMUSG00000102745.1	67054	-0.960972	Paics	ENSMUSG00000100168.1	258757	1	Olfr1013	ENSMUSG00000097823.2	20463	0.972771	Cox7a2l	ENSMUSG00000087620.3	100861615
ENSMUSG00000086677.1	66437	-0.974115	Fis1	ENSMUSG00000022187.2	231760	0.959276	Rimbp2	ENSMUSG00000100075.1	626359	0.957912	Wdr93	ENSMUSG00000097868.1	56809	0.953634	Gmeb1	ENSMUSG00000091492.1	12937	0.975803	Pcdha6	ENSMUSG00000086749.1	116732	0.989013	Tsga13	ENSMUSG00000085558.3	18377	0.96524	Omg	ENSMUSG00000104354.1	105246049	0.956076	LOC105246049	ENSMUSG00000103881.1	80721	0.991756	Slc19a3	ENSMUSG00000102745.1	109593	0.978389	Lmo3	ENSMUSG00000100168.1	258756	1	Olfr414	ENSMUSG00000097823.2	73287	0.961128	1700040L02Rik	ENSMUSG00000087620.3	19713
ENSMUSG00000086677.1	57278	0.968745	Bcam	ENSMUSG00000022187.2	245566	1	Cypt2	ENSMUSG00000100075.1	241289	0.971551	Ppp1r26	ENSMUSG00000097868.1	52653	0.973374	Nudcd2	ENSMUSG00000091492.1	171199	0.975803	Vmn1r18	ENSMUSG00000086749.1	105244100	0.986182	LOC105244100	ENSMUSG00000085558.3	20014	-0.992802	Rpn2	ENSMUSG00000104354.1	272428	0.991342	Acsm5	ENSMUSG00000103881.1	257936	0.999999	Olfr1028	ENSMUSG00000102745.1	228607	0.952007	Mavs	ENSMUSG00000100168.1	258286	1	Olfr113	ENSMUSG00000097823.2	76775	-0.969164	Slc10a7	ENSMUSG00000087620.3	665700
ENSMUSG00000086677.1	408191	0.959558	Gm5415	ENSMUSG00000022187.2	258347	1	Olfr1123	ENSMUSG00000100075.1	16558	0.951377	Kif16b	ENSMUSG00000097868.1	53382	0.983095	Txnl1	ENSMUSG00000091492.1	12696	0.976529	Cirbp	ENSMUSG00000086749.1	258428	0.999999	Olfr998	ENSMUSG00000085558.3	252838	0.953287	Tox	ENSMUSG00000104354.1	279185	0.954641	Gm13083	ENSMUSG00000103881.1	236798	0.962165	Gpr112	ENSMUSG00000102745.1	22141	0.990451	Tub	ENSMUSG00000100168.1	258283	1	Olfr981	ENSMUSG00000097823.2	18160	0.960848	Npr1	ENSMUSG00000087620.3	16439
ENSMUSG00000086677.1	14180	0.975004	Fgf9	ENSMUSG00000022187.2	258345	1	Olfr1121	ENSMUSG00000100075.1	12647	-0.955419	Chat	ENSMUSG00000097868.1	20534	0.952167	Slc4a1ap	ENSMUSG00000091492.1	105246811	0.983564	LOC105246811	ENSMUSG00000086749.1	192195	0.953483	Ash1l	ENSMUSG00000085558.3	56196	-0.961468	Tdp2	ENSMUSG00000104354.1	12724	0.956884	Clcn2	ENSMUSG00000103881.1	58175	0.952978	Rgs20	ENSMUSG00000102745.1	214812	0.995769	Zfp609	ENSMUSG00000100168.1	105243669	1	Znf157	ENSMUSG00000097823.2	16642	-0.954933	Klrc2	ENSMUSG00000087620.3	18824
ENSMUSG00000086677.1	13860	0.982996	Eps8	ENSMUSG00000022187.2	66732	1	4921530L21Rik	ENSMUSG00000100075.1	26426	-0.951552	Nubp2	ENSMUSG00000097868.1	20539	0.959276	Slc7a5	ENSMUSG00000091492.1	78809	0.984392	4930562C15Rik	ENSMUSG00000086749.1	319493	0.954303	A430078G23Rik	ENSMUSG00000085558.3	20973	-0.960091	Syngr2	ENSMUSG00000104354.1	237615	-0.95375	Ankrd52	ENSMUSG00000103881.1	258336	1	Olfr77	ENSMUSG00000102745.1	30049	0.962392	Scd3	ENSMUSG00000100168.1	73250	1	Ceacam5	ENSMUSG00000097823.2	16568	0.95879	Kif3a	ENSMUSG00000087620.3	16633
ENSMUSG00000086677.1	56312	0.954796	Nupr1	ENSMUSG00000022187.2	76856	1	Catsper3	ENSMUSG00000100075.1	114741	-0.952931	Supt16	ENSMUSG00000097868.1	66191	0.982729	Ier3ip1	ENSMUSG00000091492.1	50525	0.961576	Spag6	ENSMUSG00000086749.1	102633986	0.953064	Gm31679	ENSMUSG00000085558.3	71853	-0.963342	Pdia6	ENSMUSG00000104354.1	11964	0.973821	Atp6v1a	ENSMUSG00000103881.1	24064	0.98475	Spry2	ENSMUSG00000102745.1	19044	0.963598	Ppox	ENSMUSG00000100168.1	16675	1	Krt27	ENSMUSG00000097823.2	66712	-0.956768	Spesp1	ENSMUSG00000087620.3	12968
ENSMUSG00000086677.1	268420	0.953213	Alkbh5	ENSMUSG00000022187.2	100503481	1	4930453H23Rik	ENSMUSG00000100075.1	328099	-0.957826	Prps1l3	ENSMUSG00000097868.1	72117	0.986057	Naa50	ENSMUSG00000091492.1	258307	0.975803	Olfr493	ENSMUSG00000086749.1	66694	-0.971774	Uqcrfs1	ENSMUSG00000085558.3	320878	0.97197	Mical2	ENSMUSG00000104354.1	619441	0.992861	Tnfsfm13	ENSMUSG00000103881.1	68194	-0.971599	Ndufb4	ENSMUSG00000102745.1	19041	0.964776	Ppl	ENSMUSG00000100168.1	328845	1	Acsbg2	ENSMUSG00000097823.2	231997	-0.960026	Fkbp14	ENSMUSG00000087620.3	12966
ENSMUSG00000086677.1	68673	0.959081	Krtap4-2	ENSMUSG00000022187.2	102638754	1	LOC102638754	ENSMUSG00000100075.1	107686	-0.962007	Snrpd2	ENSMUSG00000097868.1	27372	0.982065	Prl3c1	ENSMUSG00000091492.1	114714	0.975803	Rad51c	ENSMUSG00000086749.1	77057	0.98645	Ston1	ENSMUSG00000085558.3	69149	0.969571	Kbtbd3	ENSMUSG00000104354.1	102638546	0.996938	Gm35083	ENSMUSG00000103881.1	15500	-0.973537	Hsf2	ENSMUSG00000102745.1	12298	0.979577	Cacnb4	ENSMUSG00000100168.1	258123	1	Olfr1474	ENSMUSG00000097823.2	16151	0.972458	Ikbkg	ENSMUSG00000087620.3	210762
ENSMUSG00000086677.1	109910	-0.974607	Zfp91	ENSMUSG00000022187.2	258990	0.975022	Olfr447	ENSMUSG00000100075.1	30058	-0.952212	Timm8a1	ENSMUSG00000097868.1	27377	0.957527	Yme1l1	ENSMUSG00000091492.1	229675	0.971045	Rsbn1	ENSMUSG00000086749.1	329993	0.989485	Gm438	ENSMUSG00000085558.3	99326	0.963352	Garnl3	ENSMUSG00000104354.1	20020	-0.976265	Polr2a	ENSMUSG00000103881.1	18654	0.97081	Pgf	ENSMUSG00000102745.1	12295	0.968902	Cacnb1	ENSMUSG00000100168.1	258121	1	Olfr1465	ENSMUSG00000097823.2	12354	0.950326	Car7	ENSMUSG00000087620.3	105244999
ENSMUSG00000086677.1	67273	-0.962171	Ndufa10	ENSMUSG00000022187.2	258997	1	Olfr202	ENSMUSG00000100075.1	98828	-0.960515	Cdc123	ENSMUSG00000097868.1	14622	0.955376	Gjb5	ENSMUSG00000091492.1	79362	0.96642	Bhlhe41	ENSMUSG00000086749.1	217370	-0.997295	BC017643	ENSMUSG00000085558.3	17261	0.953756	Mef2d	ENSMUSG00000104354.1	399674	1	Tdpoz3	ENSMUSG00000103881.1	52428	0.957832	Rhpn2	ENSMUSG00000102745.1	20853	0.995031	Stau1	ENSMUSG00000100168.1	110308	0.999867	Krt5	ENSMUSG00000097823.2	71709	-0.9707	Syde1	ENSMUSG00000087620.3	677156
ENSMUSG00000086677.1	233919	0.950121	Gpr26	ENSMUSG00000022187.2	67663	0.955553	4930549C01Rik	ENSMUSG00000100075.1	67493	-0.973695	Mettl16	ENSMUSG00000097868.1	234374	0.963161	Ddx49	ENSMUSG00000091492.1	237831	0.974494	Slc13a5	ENSMUSG00000086749.1	22318	0.961525	Vamp2	ENSMUSG00000085558.3	12372	0.961626	Casq1	ENSMUSG00000104354.1	399675	1	Tdpoz4	ENSMUSG00000103881.1	239081	0.989363	Tlr11	ENSMUSG00000102745.1	269608	0.953901	Plekhg5	ENSMUSG00000100168.1	433386	1	Ccdc185	ENSMUSG00000097823.2	56738	-0.973155	Mocs1	ENSMUSG00000087620.3	399548
ENSMUSG00000086677.1	15439	0.971184	Hp	ENSMUSG00000022187.2	109820	1	Pgc	ENSMUSG00000100075.1	100336	-0.962869	Ppp1r8	ENSMUSG00000097868.1	241447	0.951989	Cers6	ENSMUSG00000091492.1	67903	-0.956405	Gipc1	ENSMUSG00000086749.1	320127	0.952954	Dgki	ENSMUSG00000085558.3	13395	0.968914	Dlx5	ENSMUSG00000104354.1	15567	0.985735	Slc6a4	ENSMUSG00000103881.1	52592	-0.981897	Brms1l	ENSMUSG00000102745.1	68095	-0.964884	Ociad1	ENSMUSG00000100168.1	258823	1	Olfr969	ENSMUSG00000097823.2	83486	0.983032	Rbm5	ENSMUSG00000087620.3	321007
ENSMUSG00000086677.1	80797	0.963655	Clca3a2	ENSMUSG00000022187.2	258806	1	Olfr912	ENSMUSG00000100075.1	70294	-0.977231	Rnf126	ENSMUSG00000097868.1	70349	0.980583	Copb1	ENSMUSG00000091492.1	67620	0.967867	Lrp2bp	ENSMUSG00000086749.1	382793	0.963648	Mtx3	ENSMUSG00000085558.3	20192	0.965077	Ryr3	ENSMUSG00000104354.1	17232	0.966009	Mcpt9	ENSMUSG00000103881.1	19210	-0.978702	Ptdss1	ENSMUSG00000102745.1	329421	0.968192	Myo3b	ENSMUSG00000100168.1	258820	1	Olfr1184	ENSMUSG00000097823.2	226861	-0.952551	Hhat	ENSMUSG00000087620.3	623503
ENSMUSG00000086677.1	105244949	0.985584	LOC105244949	ENSMUSG00000022187.2	102637435	1	Gm34243	ENSMUSG00000100075.1	14296	0.979506	Frat1	ENSMUSG00000097868.1	66979	0.959177	Pole4	ENSMUSG00000091492.1	228839	0.971533	Tgif2	ENSMUSG00000086749.1	215654	0.953602	Cdh12	ENSMUSG00000085558.3	20198	-0.963999	S100a4	ENSMUSG00000104354.1	107769	0.982166	Tm6sf1	ENSMUSG00000103881.1	19091	0.971108	Prkg1	ENSMUSG00000102745.1	231861	0.974347	Tnrc18	ENSMUSG00000100168.1	17137	1	Magea1	ENSMUSG00000097823.2	13542	-0.969282	Dvl1	ENSMUSG00000087620.3	20674
ENSMUSG00000086677.1	68738	0.977258	Acss1	ENSMUSG00000022187.2	58522	1	Trim54	ENSMUSG00000100075.1	15528	-0.963907	Hspe1	ENSMUSG00000097868.1	66975	0.953742	Trappc13	ENSMUSG00000091492.1	93703	0.966956	Pcdhgb6	ENSMUSG00000086749.1	54711	0.962246	Plagl2	ENSMUSG00000085558.3	59042	-0.958762	Cope	ENSMUSG00000104354.1	18223	-0.955154	Numbl	ENSMUSG00000103881.1	17393	0.971588	Mmp7	ENSMUSG00000102745.1	319767	0.950284	Atp10b	ENSMUSG00000100168.1	258587	1	Olfr1100	ENSMUSG00000097823.2	66985	0.961054	Rassf7	ENSMUSG00000087620.3	258696
ENSMUSG00000086677.1	68735	-0.960943	Mrps18c	ENSMUSG00000022187.2	73381	1	Cmtm2a	ENSMUSG00000100075.1	66497	-0.961072	Cmss1	ENSMUSG00000097868.1	67163	0.982971	Ccdc47	ENSMUSG00000091492.1	14026	-0.981993	Evl	ENSMUSG00000086749.1	64705	0.950384	Dpys	ENSMUSG00000085558.3	59049	0.991523	Slc22a17	ENSMUSG00000104354.1	667772	0.951359	Myh15	ENSMUSG00000103881.1	15288	-0.955497	Hmbs	ENSMUSG00000102745.1	15464	0.960991	Hrc	ENSMUSG00000100168.1	623198	1	Gm6408	ENSMUSG00000097823.2	102093	0.96185	Phkb	ENSMUSG00000087620.3	17880
ENSMUSG00000086677.1	68730	-0.965631	Dus1l	ENSMUSG00000022187.2	626674	1	Olfr471	ENSMUSG00000100075.1	353242	-0.950324	Mrpl21	ENSMUSG00000097868.1	98386	0.966746	Lbr	ENSMUSG00000091492.1	14799	0.976903	Gria1	ENSMUSG00000086749.1	626848	0.951842	Etohi1	ENSMUSG00000085558.3	23882	-0.951897	Gadd45g	ENSMUSG00000104354.1	50908	0.955018	C1s1	ENSMUSG00000103881.1	20733	0.98893	Spint2	ENSMUSG00000102745.1	238384	0.953395	Slc24a4	ENSMUSG00000100168.1	105246801	1	LOC105246801	ENSMUSG00000097823.2	67117	0.952411	Dynlt3	ENSMUSG00000087620.3	22770
ENSMUSG00000086677.1	11601	0.996704	Angpt2	ENSMUSG00000022187.2	72242	1	Psg21	ENSMUSG00000100075.1	20181	-0.954179	Rxra	ENSMUSG00000097868.1	67781	0.986248	Ilf2	ENSMUSG00000091492.1	228677	0.963728	Sptlc3	ENSMUSG00000086749.1	19298	-0.970725	Pex19	ENSMUSG00000085558.3	269701	0.976699	Wdr66	ENSMUSG00000104354.1	74383	-0.973626	Ubap2l	ENSMUSG00000103881.1	20732	0.973367	Spint1	ENSMUSG00000102745.1	67732	0.951713	Iah1	ENSMUSG00000100168.1	100043216	1	Gm4297	ENSMUSG00000097823.2	14467	0.969302	Gbas	ENSMUSG00000087620.3	73318
ENSMUSG00000086677.1	66356	-0.970966	Knop1	ENSMUSG00000022187.2	13524	1	Adam18	ENSMUSG00000100075.1	66525	-0.951136	Timm50	ENSMUSG00000097868.1	22388	0.952829	Wdr1	ENSMUSG00000091492.1	667764	0.973235	Gm15854	ENSMUSG00000086749.1	26942	0.960256	Spag1	ENSMUSG00000085558.3	434436	-0.953916	Lsmem2	ENSMUSG00000104354.1	75033	0.97486	Mei4	ENSMUSG00000103881.1	207495	0.97568	Baiap2l2	ENSMUSG00000102745.1	73732	0.980429	Muc16	ENSMUSG00000100168.1	75470	1	Iqcf5	ENSMUSG00000097823.2	30949	0.974547	Lcmt1	ENSMUSG00000087620.3	104174
ENSMUSG00000086677.1	209601	0.972928	Erich3	ENSMUSG00000022187.2	623166	1	Prr23a	ENSMUSG00000100075.1	74600	-0.958205	Mrpl47	ENSMUSG00000097868.1	110960	0.966033	Tars	ENSMUSG00000091492.1	15980	0.957346	Ifngr2	ENSMUSG00000086749.1	442801	-0.951703	Arhgef15	ENSMUSG00000085558.3	108154	0.970477	Adamts6	ENSMUSG00000104354.1	68172	0.999993	Rpl39l	ENSMUSG00000103881.1	57272	0.952294	Olfr140	ENSMUSG00000102745.1	338366	-0.958719	Mia3	ENSMUSG00000100168.1	113848	0.95556	Vmn1r42	ENSMUSG00000097823.2	67528	0.962993	Nudt7	ENSMUSG00000087620.3	70950
ENSMUSG00000086677.1	23849	0.951553	Klf6	ENSMUSG00000022187.2	381522	0.967236	E230008N13Rik	ENSMUSG00000100075.1	52874	-0.966903	D19Bwg1357e	ENSMUSG00000097868.1	74934	0.981322	Armc4	ENSMUSG00000091492.1	408062	0.992545	Zfp873	ENSMUSG00000086749.1	93711	0.980685	Pcdhga3	ENSMUSG00000085558.3	76137	0.984856	Mcur1	ENSMUSG00000104354.1	56860	1	Olfr690	ENSMUSG00000103881.1	259069	0.999999	Olfr1389	ENSMUSG00000102745.1	105245591	0.957522	LOC105245591	ENSMUSG00000100168.1	71886	1	2310002L09Rik	ENSMUSG00000097823.2	58916	0.955045	Myot	ENSMUSG00000087620.3	212124
ENSMUSG00000086677.1	66880	-0.973784	Rsrc1	ENSMUSG00000022187.2	74271	1	Mageb5	ENSMUSG00000100075.1	75553	-0.981122	Zc3h14	ENSMUSG00000097868.1	22033	-0.954104	Traf5	ENSMUSG00000091492.1	72512	-0.963886	Tmem173	ENSMUSG00000086749.1	75202	0.959369	Spaca6	ENSMUSG00000085558.3	244349	0.985701	Kat6a	ENSMUSG00000104354.1	20336	-0.964023	Exoc4	ENSMUSG00000103881.1	67166	-0.966619	Arl8b	ENSMUSG00000102745.1	207920	0.974322	Esrp1	ENSMUSG00000100168.1	692132	1	Trappc3l	ENSMUSG00000097823.2	18518	0.950051	Igbp1	ENSMUSG00000087620.3	245944
ENSMUSG00000086677.1	14696	0.959679	Gnb4	ENSMUSG00000022187.2	258918	1	Olfr1346	ENSMUSG00000100075.1	21915	-0.980212	Dtymk	ENSMUSG00000097868.1	68176	0.963749	Fam212a	ENSMUSG00000091492.1	80334	0.957006	Kcnip4	ENSMUSG00000086749.1	71435	0.98235	Arhgap21	ENSMUSG00000085558.3	231093	0.964904	Agbl5	ENSMUSG00000104354.1	56412	-0.986891	Noa1	ENSMUSG00000103881.1	22035	0.968219	Tnfsf10	ENSMUSG00000102745.1	235345	0.955396	4833427G06Rik	ENSMUSG00000100168.1	100043051	1	Vmn1r149	ENSMUSG00000097823.2	79233	0.959098	Zfp319	ENSMUSG00000087620.3	13206
ENSMUSG00000086677.1	102638085	0.959921	LOC102638085	ENSMUSG00000022187.2	381286	0.979779	Serpinb3c	ENSMUSG00000100075.1	18263	-0.952641	Odc1	ENSMUSG00000097868.1	105348	0.963542	Golm1	ENSMUSG00000091492.1	22239	0.988834	Ugt8a	ENSMUSG00000086749.1	238023	0.97029	Hexdc	ENSMUSG00000085558.3	71723	0.956792	Dhx34	ENSMUSG00000104354.1	667637	0.97015	Gm8742	ENSMUSG00000103881.1	74204	-0.951864	Xpo6	ENSMUSG00000102745.1	268729	0.985003	Gm626	ENSMUSG00000100168.1	14233	1	Foxi1	ENSMUSG00000097823.2	66904	0.955666	Pccb	ENSMUSG00000087620.3	245555
ENSMUSG00000086677.1	211468	0.953039	Kcnh8	ENSMUSG00000022187.2	258268	1	Olfr1511	ENSMUSG00000100075.1	108121	-0.952298	U2af1	ENSMUSG00000097868.1	14184	0.975166	Fgfr3	ENSMUSG00000091492.1	330390	0.983087	Gm765	ENSMUSG00000086749.1	381346	0.950939	Gm13194	ENSMUSG00000085558.3	29820	0.967565	Tnfrsf19	ENSMUSG00000104354.1	17125	0.968342	Smad1	ENSMUSG00000103881.1	245867	0.956683	Pcmtd2	ENSMUSG00000102745.1	66092	-0.986142	Ghitm	ENSMUSG00000100168.1	667135	1	Vmn1r104	ENSMUSG00000097823.2	78303	-0.968921	Hist3h2ba	ENSMUSG00000087620.3	55984
ENSMUSG00000086677.1	67420	-0.968647	Far1	ENSMUSG00000022187.2	382007	0.951099	Adam26b	ENSMUSG00000100075.1	234549	-0.953006	Heatr3	ENSMUSG00000097868.1	15586	-0.958572	Hyal1	ENSMUSG00000091492.1	73344	0.958956	1700034J05Rik	ENSMUSG00000086749.1	75906	0.965265	Fam184a	ENSMUSG00000085558.3	242409	0.965429	Tmem8b	ENSMUSG00000104354.1	435350	1	Serpinb6e	ENSMUSG00000103881.1	100503884	0.984358	Ccdc149	ENSMUSG00000102745.1	170644	0.978735	Ubn1	ENSMUSG00000100168.1	620709	1	Lcn6	ENSMUSG00000097823.2	216188	-0.950561	Aldh1l2	ENSMUSG00000087620.3	403174
ENSMUSG00000086677.1	117600	-0.959092	Srgap1	ENSMUSG00000022187.2	268905	1	Krtap13-1	ENSMUSG00000100075.1	73467	-0.961687	1700066M21Rik	ENSMUSG00000097868.1	18705	-0.982658	Pik3c2g	ENSMUSG00000091492.1	70611	0.991424	Fbxo33	ENSMUSG00000086786.1	474145	1	Clec4a4	ENSMUSG00000085558.3	118453	0.967152	Mmp28	ENSMUSG00000104354.1	258749	0.954914	Olfr556	ENSMUSG00000103881.1	244199	1	Ovch2	ENSMUSG00000102745.1	103836	0.965277	Zfp692	ENSMUSG00000100168.1	171264	1	Vmn1r66	ENSMUSG00000097823.2	106957	-0.952215	Slc39a6	ENSMUSG00000087620.3	320027
ENSMUSG00000086677.1	117606	0.960062	Boc	ENSMUSG00000022187.2	57775	0.960806	Usp29	ENSMUSG00000100075.1	170930	-0.962837	Sumo2	ENSMUSG00000097868.1	239318	0.966521	Plcxd3	ENSMUSG00000091492.1	212276	0.98452	Zfp748	ENSMUSG00000086786.1	104910	-0.974906	Slc25a47	ENSMUSG00000085558.3	12555	0.96137	Cdh15	ENSMUSG00000104354.1	258295	1	Olfr746	ENSMUSG00000103881.1	13099	1	Cyp2c40	ENSMUSG00000102745.1	244421	0.950026	Lonrf1	ENSMUSG00000100168.1	171261	1	Vmn1r87	ENSMUSG00000097823.2	242553	-0.96672	Kank4	ENSMUSG00000087620.3	65100
ENSMUSG00000086677.1	21944	0.950053	Tnfsf12	ENSMUSG00000022187.2	102634030	1	Gm31714	ENSMUSG00000100075.1	237038	-0.992569	Nox1	ENSMUSG00000097868.1	231123	0.973937	Haus3	ENSMUSG00000091492.1	627927	0.975803	Gm6812	ENSMUSG00000086786.1	67797	-0.955802	Snrnp48	ENSMUSG00000085558.3	241327	0.969842	Olfml2a	ENSMUSG00000104354.1	207818	0.974664	Smagp	ENSMUSG00000103881.1	100502865	0.999999	2300003K06Rik	ENSMUSG00000102745.1	622127	0.963528	Cyp3a57	ENSMUSG00000100168.1	258659	0.968237	Olfr732	ENSMUSG00000097823.2	244745	-0.954533	Dpy19l1	ENSMUSG00000087620.3	105246961
ENSMUSG00000086677.1	94346	0.958808	Tmem40	ENSMUSG00000022187.2	100042810	1	Vmn2r45	ENSMUSG00000100075.1	18708	0.955442	Pik3r1	ENSMUSG00000097868.1	104086	-0.954222	Cyp27a1	ENSMUSG00000091492.1	231724	0.992779	Rad9b	ENSMUSG00000086786.1	109359	-0.964501	Fam175b	ENSMUSG00000085558.3	241324	0.97634	Crb2	ENSMUSG00000104354.1	56379	0.98145	Kcnj1	ENSMUSG00000103881.1	12870	0.972148	Cp	ENSMUSG00000102745.1	102636271	0.981297	Gm33385	ENSMUSG00000100168.1	258653	1	Olfr1136	ENSMUSG00000097823.2	236193	0.971436	Zfp709	ENSMUSG00000087620.3	258989
ENSMUSG00000086677.1	29869	0.958031	Ulk2	ENSMUSG00000022187.2	67718	1	Lce1h	ENSMUSG00000100075.1	11757	-0.951475	Prdx3	ENSMUSG00000097868.1	22631	0.960798	Ywhaz	ENSMUSG00000091492.1	19739	0.970661	Rgs9	ENSMUSG00000086786.1	271278	-0.987719	BC024139	ENSMUSG00000085558.3	213208	0.954278	Il20rb	ENSMUSG00000104354.1	73247	-0.964895	Mrgbp	ENSMUSG00000103881.1	56318	0.970512	Acpp	ENSMUSG00000102745.1	21886	0.988335	Tle2	ENSMUSG00000100168.1	258654	1	Olfr1135	ENSMUSG00000097823.2	67016	-0.979682	Tbc1d2b	ENSMUSG00000087620.3	73407
ENSMUSG00000086677.1	12511	0.987323	Cd6	ENSMUSG00000022187.2	258577	1	Olfr1026	ENSMUSG00000100075.1	17384	0.953261	Mmp10	ENSMUSG00000097868.1	381760	0.967066	Ssbp1	ENSMUSG00000091492.1	19735	-0.967914	Rgs2	ENSMUSG00000086786.1	17831	-0.967626	Muc2	ENSMUSG00000085558.3	13608	0.986095	Edar	ENSMUSG00000104354.1	233537	0.951866	Gdpd4	ENSMUSG00000103881.1	330941	0.98231	AI593442	ENSMUSG00000102745.1	22776	-0.987986	Zim1	ENSMUSG00000100168.1	213450	1	Gm732	ENSMUSG00000097823.2	75823	-0.975853	Fam227b	ENSMUSG00000087620.3	17395
ENSMUSG00000086677.1	269181	0.977236	Mgat4a	ENSMUSG00000022187.2	15398	0.96576	Hoxa13	ENSMUSG00000100075.1	72139	0.950182	2610044O15Rik8	ENSMUSG00000097868.1	207352	0.982077	Sec23ip	ENSMUSG00000091492.1	16500	0.975852	Kcnb1	ENSMUSG00000086786.1	243862	1	Psg22	ENSMUSG00000085558.3	192173	-0.97611	Fam195b	ENSMUSG00000104354.1	258834	1	Olfr1126	ENSMUSG00000103881.1	67082	0.991027	1700011H14Rik	ENSMUSG00000102745.1	56745	-0.970921	C1qtnf1	ENSMUSG00000100168.1	574437	1	Xlr3b	ENSMUSG00000097823.2	23850	-0.952688	Pappa2	ENSMUSG00000087620.3	381845
ENSMUSG00000086677.1	99663	0.970203	Clca4a	ENSMUSG00000022187.2	69888	1	Cyp2c66	ENSMUSG00000100075.1	72136	-0.969098	Chst14	ENSMUSG00000097868.1	214579	0.952193	Aldh5a1	ENSMUSG00000091492.1	240873	0.978057	Tnfsf18	ENSMUSG00000086786.1	272031	0.959669	Lppr1	ENSMUSG00000085558.3	16922	0.955827	Phyh	ENSMUSG00000104354.1	217303	0.966126	Cd300a	ENSMUSG00000103881.1	96935	0.972319	Susd4	ENSMUSG00000102745.1	56747	0.968401	Sez6l	ENSMUSG00000100168.1	670482	1	Gm11554	ENSMUSG00000097823.2	12700	0.966233	Cish	ENSMUSG00000087620.3	27370
ENSMUSG00000086677.1	14618	0.98462	Gjb1	ENSMUSG00000022187.2	27140	1	Tlx3	ENSMUSG00000100075.1	27395	-0.972339	Mrpl15	ENSMUSG00000097868.1	258278	0.99097	Olfr284	ENSMUSG00000091492.1	52570	0.979205	Ccdc69	ENSMUSG00000086786.1	258136	1	Olfr517	ENSMUSG00000085558.3	77578	0.977616	Bcl9	ENSMUSG00000104354.1	217302	0.952233	Gpr142	ENSMUSG00000103881.1	17311	0.966964	Kitl	ENSMUSG00000102745.1	74091	0.958286	Npl	ENSMUSG00000100168.1	230806	0.969205	Aim1l	ENSMUSG00000097823.2	69089	0.962525	Oxa1l	ENSMUSG00000087620.3	26394
ENSMUSG00000086677.1	257961	0.969981	Olfr1432	ENSMUSG00000022187.2	75269	1	4930564D02Rik	ENSMUSG00000100075.1	56456	-0.971639	Actl6a	ENSMUSG00000097868.1	258271	0.950835	Olfr1311	ENSMUSG00000091492.1	664883	0.978713	Nova1	ENSMUSG00000086786.1	93708	-0.979265	Pcdhgc5	ENSMUSG00000085558.3	64009	0.990641	Syne1	ENSMUSG00000104354.1	14132	0.953183	Fcgrt	ENSMUSG00000103881.1	110886	0.965914	Gabra5	ENSMUSG00000102745.1	83961	0.977065	Nrg4	ENSMUSG00000100168.1	102632650	1	Gm30672	ENSMUSG00000097823.2	50708	-0.957051	Hist1h1c	ENSMUSG00000087620.3	105245755
ENSMUSG00000086677.1	242341	0.976119	Atp6v0d2	ENSMUSG00000022187.2	20389	1	Sftpc	ENSMUSG00000100075.1	56452	-0.959945	Orc6	ENSMUSG00000097868.1	67089	0.984044	Psmc6	ENSMUSG00000091492.1	114249	0.967346	Npnt	ENSMUSG00000086786.1	22646	-0.960656	Zfp105	ENSMUSG00000085558.3	20723	-0.971578	Serpinb9	ENSMUSG00000104354.1	70779	0.960822	Prdm5	ENSMUSG00000103881.1	21833	0.981208	Thra	ENSMUSG00000102745.1	71313	0.960089	Fsip1	ENSMUSG00000100168.1	258378	1	Olfr593	ENSMUSG00000097823.2	67201	0.950115	Glod4	ENSMUSG00000087620.3	381538
ENSMUSG00000086677.1	76897	0.952617	Ralyl	ENSMUSG00000022187.2	258103	1	Olfr1152	ENSMUSG00000100075.1	83453	0.953955	Chrdl1	ENSMUSG00000097868.1	108679	0.958087	Cops8	ENSMUSG00000091492.1	106757	0.993511	Catsperd	ENSMUSG00000086786.1	11447	0.999999	Chrnd	ENSMUSG00000085558.3	18004	0.95092	Nek1	ENSMUSG00000104354.1	258661	1	Olfr740	ENSMUSG00000103881.1	668035	0.999999	Olfr687	ENSMUSG00000102745.1	212127	0.959031	Proser1	ENSMUSG00000100168.1	269389	0.952814	Tox2	ENSMUSG00000097823.2	75985	0.95658	Rab30	ENSMUSG00000087620.3	94175
ENSMUSG00000086677.1	74492	0.961175	Kbtbd13	ENSMUSG00000022187.2	258843	1	Olfr1087	ENSMUSG00000100075.1	15115	-0.958805	Hars	ENSMUSG00000097868.1	226421	-0.953768	5430435G22Rik	ENSMUSG00000091492.1	404289	0.975803	Vmn1r181	ENSMUSG00000086786.1	258384	0.966476	Olfr1350	ENSMUSG00000085558.3	110784	0.972855	Nr3c2	ENSMUSG00000104354.1	70980	0.999999	4931431F19Rik	ENSMUSG00000103881.1	14348	0.995491	Fut9	ENSMUSG00000102745.1	19128	-0.978648	Pros1	ENSMUSG00000100168.1	67127	1	Lce1a1	ENSMUSG00000097823.2	212167	0.950556	Gsap	ENSMUSG00000087620.3	74205
ENSMUSG00000086677.1	226304	0.96312	Npbwr1	ENSMUSG00000022187.2	435286	0.975023	Krtap9-5	ENSMUSG00000100075.1	12445	-0.953944	Ccnd3	ENSMUSG00000097868.1	30956	0.991904	Aass	ENSMUSG00000091492.1	13837	-0.968928	Epha3	ENSMUSG00000086789.1	22353	0.976	Vip	ENSMUSG00000085558.3	50873	0.993916	Park2	ENSMUSG00000104354.1	226178	0.955491	Wbp1l	ENSMUSG00000103881.1	667370	0.973561	I830012O16Rik	ENSMUSG00000102745.1	213389	0.950831	Prdm9	ENSMUSG00000100217.1	245827	0.988439	Fat2	ENSMUSG00000097823.2	19299	0.954218	Abcd3	ENSMUSG00000087620.3	74203
ENSMUSG00000086677.1	59005	-0.971328	Trappc2l	ENSMUSG00000022187.2	74306	1	Prss46	ENSMUSG00000100075.1	19247	-0.96292	Ptpn11	ENSMUSG00000097868.1	231004	0.957312	Samd11	ENSMUSG00000091492.1	242891	0.971442	Cct8l1	ENSMUSG00000086789.1	319804	0.964472	Glt1d1	ENSMUSG00000085558.3	23937	0.987169	Mab21l2	ENSMUSG00000104354.1	208188	0.966413	Ghsr	ENSMUSG00000103881.1	667373	0.970065	Gm14446	ENSMUSG00000102745.1	100043254	-0.958836	Nps	ENSMUSG00000100217.1	258947	1	Olfr345	ENSMUSG00000097823.2	227292	0.952151	Ctdsp1	ENSMUSG00000087620.3	231128
ENSMUSG00000086677.1	71994	-0.964306	Cnn3	ENSMUSG00000022187.2	69307	1	Pxt1	ENSMUSG00000100075.1	17165	-0.975879	Mapkapk5	ENSMUSG00000097868.1	20810	0.965546	Srm	ENSMUSG00000091492.1	12000	0.959013	Avpr2	ENSMUSG00000086789.1	73174	-0.952441	Tbkbp1	ENSMUSG00000085558.3	70599	0.983079	Ssfa2	ENSMUSG00000104354.1	259012	1	Olfr1052	ENSMUSG00000103881.1	670764	0.999999	Vmn1r124	ENSMUSG00000102745.1	105246355	0.955708	LOC105246355	ENSMUSG00000100217.1	232813	0.954429	Shisa7	ENSMUSG00000097823.2	225187	0.95098	Ankrd29	ENSMUSG00000087620.3	545925
ENSMUSG00000086677.1	108115	0.967161	Slco4a1	ENSMUSG00000022187.2	669291	1	Gm15363	ENSMUSG00000100075.1	17160	0.973045	Man2b2	ENSMUSG00000097868.1	270198	0.973277	Pfkfb4	ENSMUSG00000091492.1	69188	0.953777	Kmt2e	ENSMUSG00000086789.1	381319	0.991266	Batf3	ENSMUSG00000085558.3	208618	0.9978	Etl4	ENSMUSG00000104354.1	12390	0.95668	Cav2	ENSMUSG00000103881.1	11438	0.99176	Chrna4	ENSMUSG00000102745.1	269529	0.963194	Fbxo10	ENSMUSG00000100217.1	16004	1	Igf2r	ENSMUSG00000097823.2	74463	-0.956218	Exoc3l2	ENSMUSG00000087620.3	20292
ENSMUSG00000086677.1	71761	0.988615	Amdhd1	ENSMUSG00000022187.2	258317	1	Olfr1145	ENSMUSG00000100075.1	67144	-0.978121	Lrrc40	ENSMUSG00000097868.1	70799	0.955858	Cep192	ENSMUSG00000091492.1	14873	0.968221	Gsto1	ENSMUSG00000086789.1	69457	-0.974947	Tmem45a2	ENSMUSG00000085558.3	69469	0.950551	Tmco2	ENSMUSG00000104354.1	258979	1	Olfr1255	ENSMUSG00000103881.1	80794	0.98817	Cblc	ENSMUSG00000102745.1	67477	-0.955018	Abhd15	ENSMUSG00000100217.1	56843	0.955493	Trpm5	ENSMUSG00000097823.2	22183	0.954993	Zrsr1	ENSMUSG00000087620.3	269855
ENSMUSG00000086677.1	100504183	0.959229	Krtap16-1	ENSMUSG00000022187.2	113863	1	Vmn1r15	ENSMUSG00000100075.1	66235	-0.968557	Eif1ax	ENSMUSG00000097868.1	233332	-0.969738	Adamts17	ENSMUSG00000091492.1	13067	0.975803	Cyct	ENSMUSG00000086792.1	245827	0.988439	Fat2	ENSMUSG00000085558.3	21648	-0.975213	Dynlt1b	ENSMUSG00000104354.1	22668	-0.981373	Sf1	ENSMUSG00000103881.1	68735	-0.957867	Mrps18c	ENSMUSG00000102745.1	76866	0.980412	Morn1	ENSMUSG00000100217.1	20863	1	Stfa3	ENSMUSG00000097823.2	225392	0.955761	Rell2	ENSMUSG00000087620.3	217082
ENSMUSG00000086677.1	100504180	0.974779	LOC100504180	ENSMUSG00000022187.2	100505265	1	Gm28645	ENSMUSG00000100075.1	98417	-0.957104	Cnih4	ENSMUSG00000097868.1	192169	0.968585	Ufsp2	ENSMUSG00000091492.1	20979	0.980438	Syt1	ENSMUSG00000086792.1	258947	1	Olfr345	ENSMUSG00000085558.3	12861	-0.974909	Cox6a1	ENSMUSG00000104354.1	21922	0.968697	Clec3b	ENSMUSG00000103881.1	108960	0.978494	Irak2	ENSMUSG00000102745.1	76867	0.955164	Rhbdd1	ENSMUSG00000100217.1	209183	1	Gm4756	ENSMUSG00000097823.2	13637	-0.955188	Efna2	ENSMUSG00000087620.3	434223
ENSMUSG00000086677.1	17341	0.965766	Bhlha15	ENSMUSG00000022187.2	20495	0.967957	Slc12a1	ENSMUSG00000100075.1	70561	0.970114	Txndc16	ENSMUSG00000097868.1	69071	0.970549	Tmem97	ENSMUSG00000091492.1	216011	-0.954163	Lrrc20	ENSMUSG00000086792.1	232813	0.954429	Shisa7	ENSMUSG00000085558.3	245446	0.987545	Slitrk4	ENSMUSG00000104354.1	18719	0.951259	Pip5k1b	ENSMUSG00000103881.1	70261	0.957124	Chp2	ENSMUSG00000102745.1	233271	0.957674	Luzp2	ENSMUSG00000100217.1	19743	0.962653	Rhag	ENSMUSG00000097823.2	235534	0.959181	Pxylp1	ENSMUSG00000087620.3	320709
ENSMUSG00000086677.1	12274	0.954293	C6	ENSMUSG00000022187.2	171247	1	Vmn1r199	ENSMUSG00000100075.1	227731	-0.965514	Slc25a25	ENSMUSG00000097868.1	12798	0.962698	Cnn2	ENSMUSG00000091492.1	258485	0.975803	Olfr724	ENSMUSG00000086792.1	16004	1	Igf2r	ENSMUSG00000085558.3	16416	0.994537	Itgb3	ENSMUSG00000104354.1	242425	-0.951681	Gabbr2	ENSMUSG00000103881.1	259144	-0.990182	Olfr456	ENSMUSG00000102745.1	320840	0.951309	Negr1	ENSMUSG00000100217.1	268859	0.968144	Rbfox1	ENSMUSG00000097823.2	67281	0.954856	Rpl37	ENSMUSG00000087620.3	328572
ENSMUSG00000086677.1	67547	0.97967	Slc39a8	ENSMUSG00000022187.2	171240	1	Vmn1r74	ENSMUSG00000100075.1	18974	-0.960066	Pole2	ENSMUSG00000097868.1	12793	0.954089	Cnih1	ENSMUSG00000091492.1	258224	0.970841	Olfr1358	ENSMUSG00000086792.1	56843	0.955493	Trpm5	ENSMUSG00000085558.3	329064	0.954552	Pkd2l1	ENSMUSG00000104354.1	11861	0.96959	Arl4a	ENSMUSG00000103881.1	21353	-0.963128	Tank	ENSMUSG00000102745.1	105244034	0.961931	LOC105244034	ENSMUSG00000100217.1	546611	0.96202	Klhl33	ENSMUSG00000097823.2	230657	-0.950847	Tmem69	ENSMUSG00000087620.3	26878
ENSMUSG00000086677.1	100502698	0.968288	1700021K19Rik	ENSMUSG00000022187.2	171249	1	Vmn1r213	ENSMUSG00000100075.1	16763	0.956863	Lad1	ENSMUSG00000097868.1	20826	0.963556	Nhp2l1	ENSMUSG00000091492.1	110208	0.975803	Pgd	ENSMUSG00000086792.1	20863	1	Stfa3	ENSMUSG00000085558.3	110751	0.960256	Adam33	ENSMUSG00000104354.1	258245	0.987019	Olfr1036	ENSMUSG00000103881.1	20272	0.9842	Scn7a	ENSMUSG00000102745.1	212862	0.955983	Chpt1	ENSMUSG00000100217.1	17962	1	Nat3	ENSMUSG00000097832.1	211556	-0.987718	Ap1ar	ENSMUSG00000087620.3	13113
ENSMUSG00000086677.1	140491	0.996285	Ppp1r3a	ENSMUSG00000022187.2	627111	1	Vmn2r92	ENSMUSG00000100075.1	235493	0.950744	Fam214a	ENSMUSG00000097868.1	102638361	0.966862	LOC102638361	ENSMUSG00000091492.1	68339	0.951406	Ccdc88c	ENSMUSG00000086792.1	209183	1	Gm4756	ENSMUSG00000085558.3	109205	0.971136	Sobp	ENSMUSG00000104354.1	241263	0.974806	Gpr158	ENSMUSG00000103881.1	74596	0.994947	Cds1	ENSMUSG00000102745.1	76980	0.95643	Ube2ql1	ENSMUSG00000100217.1	100038854	1	BC117090	ENSMUSG00000097832.1	668225	-0.974161	Fignl2	ENSMUSG00000087620.3	628236
ENSMUSG00000086677.1	94109	0.962628	Csmd1	ENSMUSG00000022187.2	226105	1	Cyp2c70	ENSMUSG00000100075.1	24128	-0.955448	Xrn2	ENSMUSG00000097868.1	211651	0.953402	Fancd2	ENSMUSG00000091492.1	231051	0.961703	Kmt2c	ENSMUSG00000086792.1	19743	0.962653	Rhag	ENSMUSG00000085558.3	30928	0.963645	Zbtb18	ENSMUSG00000104354.1	74708	1	Pih1d3	ENSMUSG00000103881.1	12931	0.967441	Crlf1	ENSMUSG00000102745.1	18241	0.953913	Gpr143	ENSMUSG00000100217.1	100043536	1	Vmn1r100	ENSMUSG00000097832.1	14758	0.951362	Gpm6b	ENSMUSG00000087620.3	241118
ENSMUSG00000086677.1	17954	-0.95733	Nap1l2	ENSMUSG00000022187.2	638251	1	Sult2a7	ENSMUSG00000100075.1	30939	-0.959199	Pttg1	ENSMUSG00000097868.1	20310	0.99191	Cxcl2	ENSMUSG00000091492.1	629059	0.961694	Fam124a	ENSMUSG00000086792.1	268859	0.968144	Rbfox1	ENSMUSG00000085558.3	72543	0.971444	Mvb12b	ENSMUSG00000104354.1	114301	0.984814	Palmd	ENSMUSG00000103881.1	14696	0.978215	Gnb4	ENSMUSG00000102745.1	71474	0.963032	Ppp6r2	ENSMUSG00000100217.1	14751	-0.966832	Gpi1	ENSMUSG00000097832.1	211612	0.964692	Ptchd1	ENSMUSG00000087620.3	18647
ENSMUSG00000086677.1	105242453	0.965062	LOC105242453	ENSMUSG00000022187.2	258396	1	Olfr1305	ENSMUSG00000100075.1	18830	0.965443	Pltp	ENSMUSG00000097868.1	20319	0.988367	Sfrp2	ENSMUSG00000091492.1	71765	-0.979416	Klhdc3	ENSMUSG00000086792.1	546611	0.96202	Klhl33	ENSMUSG00000085558.3	71233	0.961759	Enkur	ENSMUSG00000104354.1	384605	0.961854	Wdr88	ENSMUSG00000103881.1	207728	0.96515	Pde2a	ENSMUSG00000102745.1	381308	-0.960992	Mnda	ENSMUSG00000100217.1	258178	1	Olfr180	ENSMUSG00000097832.1	19159	0.959111	Cyth3	ENSMUSG00000087620.3	17929
ENSMUSG00000086677.1	11443	0.966038	Chrnb1	ENSMUSG00000022187.2	258390	1	Olfr1276	ENSMUSG00000100075.1	18789	-0.968761	Papola	ENSMUSG00000097868.1	50793	0.98421	Orc3	ENSMUSG00000091492.1	76854	0.96906	Gper1	ENSMUSG00000086792.1	17962	1	Nat3	ENSMUSG00000085558.3	30957	0.958185	Mapk8ip3	ENSMUSG00000104354.1	210293	0.956439	Dock10	ENSMUSG00000103881.1	19110	0.999998	Prl4a1	ENSMUSG00000102745.1	118449	0.954256	Synpo2	ENSMUSG00000100217.1	258814	1	Olfr1156	ENSMUSG00000097832.1	72096	-0.956521	Mettl10	ENSMUSG00000087620.3	94249
ENSMUSG00000086677.1	333050	0.95144	Ksr2	ENSMUSG00000022187.2	15487	0.973181	Hsd17b3	ENSMUSG00000100075.1	18786	-0.954498	Plaa	ENSMUSG00000097868.1	50797	0.958898	Copb2	ENSMUSG00000091492.1	214742	0.978857	Rcor3	ENSMUSG00000086792.1	100038854	1	BC117090	ENSMUSG00000085558.3	268903	0.986636	Nrip1	ENSMUSG00000104354.1	68016	-0.973937	Murc	ENSMUSG00000103881.1	635396	0.999995	Gm7157	ENSMUSG00000102745.1	213498	0.960261	Arhgef11	ENSMUSG00000100217.1	212952	1	Gm44	ENSMUSG00000097832.1	14263	0.964064	Fmo5	ENSMUSG00000087620.3	17101
ENSMUSG00000086677.1	208659	0.976537	Fam20a	ENSMUSG00000022187.2	387586	0.950667	Ssxb5	ENSMUSG00000100075.1	30059	-0.975004	Timm10	ENSMUSG00000097868.1	50799	0.965236	Slc25a13	ENSMUSG00000091492.1	19024	0.973851	Ppfibp2	ENSMUSG00000086792.1	100043536	1	Vmn1r100	ENSMUSG00000085558.3	110891	0.958257	Slc8a2	ENSMUSG00000104354.1	107338	-0.969018	Gbf1	ENSMUSG00000103881.1	211468	0.974752	Kcnh8	ENSMUSG00000102745.1	11775	0.966799	Ap3b2	ENSMUSG00000100217.1	26972	0.969375	Spo11	ENSMUSG00000097832.1	217517	0.97721	Stxbp6	ENSMUSG00000087620.3	12160
ENSMUSG00000086677.1	279028	0.950132	Adamts13	ENSMUSG00000022187.2	70831	1	Krtap31-1	ENSMUSG00000100075.1	30055	-0.954296	Timm13	ENSMUSG00000097868.1	57749	0.990884	Piwil1	ENSMUSG00000091492.1	260302	0.971083	Gga3	ENSMUSG00000086792.1	14751	-0.966832	Gpi1	ENSMUSG00000085558.3	56421	-0.962776	Pfkp	ENSMUSG00000104354.1	72831	-0.954847	Dhx30	ENSMUSG00000103881.1	20054	0.975046	Rps15	ENSMUSG00000102745.1	11777	-0.9914	Ap3s1	ENSMUSG00000100217.1	434396	1	Gm5615	ENSMUSG00000097832.1	67955	-0.977479	Sugt1	ENSMUSG00000087620.3	269344
ENSMUSG00000086677.1	16185	0.972252	Il2rb	ENSMUSG00000022187.2	435845	1	Tmprss11c	ENSMUSG00000100075.1	30056	-0.958536	Timm9	ENSMUSG00000097868.1	57743	0.977937	Sec61a2	ENSMUSG00000091492.1	16969	0.995075	Zbtb7a	ENSMUSG00000086792.1	258178	1	Olfr180	ENSMUSG00000085558.3	22414	0.976273	Wnt2b	ENSMUSG00000104354.1	55985	0.963176	Cxcl13	ENSMUSG00000103881.1	383619	0.950197	Aim2	ENSMUSG00000102745.1	27375	0.965234	Tjp3	ENSMUSG00000100217.1	258727	1	Olfr488	ENSMUSG00000097832.1	67851	-0.952186	1700021F05Rik	ENSMUSG00000087620.3	77220
ENSMUSG00000086677.1	67070	-0.982524	Lsm14a	ENSMUSG00000022187.2	433292	1	Nms	ENSMUSG00000100075.1	13690	-0.953669	Eif4g2	ENSMUSG00000097868.1	57741	0.971845	Noc2l	ENSMUSG00000091492.1	12279	0.954697	C9	ENSMUSG00000086792.1	258814	1	Olfr1156	ENSMUSG00000085558.3	21821	0.953631	Ift88	ENSMUSG00000104354.1	68194	-0.953526	Ndufb4	ENSMUSG00000103881.1	20933	-0.979902	Med22	ENSMUSG00000102745.1	26390	0.963096	Mapkbp1	ENSMUSG00000100217.1	258662	1	Olfr738	ENSMUSG00000097832.1	333883	0.954465	Cd59b	ENSMUSG00000087620.3	74753
ENSMUSG00000086677.1	20345	0.950183	Selplg	ENSMUSG00000022187.2	66046	-0.97137	Ndufb5	ENSMUSG00000100075.1	215193	-0.952951	Diexf	ENSMUSG00000097868.1	668382	-0.968039	Pabpc1l2b-ps	ENSMUSG00000091492.1	330319	0.964793	Wipf3	ENSMUSG00000086792.1	212952	1	Gm44	ENSMUSG00000085558.3	58198	0.997478	Sall1	ENSMUSG00000104354.1	68226	0.987485	Efcab2	ENSMUSG00000103881.1	194227	1	Gm13023	ENSMUSG00000102745.1	170459	-0.958877	Stard4	ENSMUSG00000100217.1	170651	1	Krtap19-2	ENSMUSG00000097832.1	56194	-0.980733	Prpf40a	ENSMUSG00000087620.3	435376
ENSMUSG00000086677.1	114661	0.956565	Prss28	ENSMUSG00000022187.2	338374	1	Ifnl3	ENSMUSG00000100075.1	11991	-0.991049	Hnrnpd	ENSMUSG00000097868.1	68537	0.951954	Mrpl13	ENSMUSG00000091492.1	73610	0.971541	Zfp433	ENSMUSG00000086792.1	26972	0.969375	Spo11	ENSMUSG00000085558.3	170753	0.996933	Zfp704	ENSMUSG00000104354.1	258983	1	Olfr1260	ENSMUSG00000103881.1	67427	0.962226	Rps20	ENSMUSG00000102745.1	408190	0.984641	Wfdc13	ENSMUSG00000100217.1	629219	1	Sult2a6	ENSMUSG00000097832.1	59046	-0.972661	Arpp19	ENSMUSG00000087620.3	320095
ENSMUSG00000086677.1	114662	0.966226	Prss29	ENSMUSG00000022187.2	257910	1	Olfr671	ENSMUSG00000100075.1	67254	0.983796	2900011O08Rik	ENSMUSG00000097868.1	240641	0.952299	Kif20b	ENSMUSG00000091492.1	210274	0.959389	Shank2	ENSMUSG00000086792.1	434396	1	Gm5615	ENSMUSG00000085558.3	77827	0.961584	Krba1	ENSMUSG00000104354.1	258610	1	Olfr307	ENSMUSG00000103881.1	117606	0.970813	Boc	ENSMUSG00000102745.1	209760	0.96414	Tmc7	ENSMUSG00000100217.1	69520	1	Lce3f	ENSMUSG00000097832.1	70652	-0.971344	Tmem144	ENSMUSG00000087620.3	381272
ENSMUSG00000086677.1	76965	0.990441	Slitrk1	ENSMUSG00000022187.2	56861	1	Olfr480	ENSMUSG00000100075.1	70052	-0.957087	Prpf4	ENSMUSG00000097868.1	76915	0.953144	Mnd1	ENSMUSG00000091492.1	83396	0.973855	Glis2	ENSMUSG00000086792.1	258727	1	Olfr488	ENSMUSG00000085558.3	74569	0.977698	Ttc17	ENSMUSG00000104354.1	19091	0.980485	Prkg1	ENSMUSG00000103881.1	21687	0.974027	Tek	ENSMUSG00000102745.1	74206	0.971817	Sipa1l3	ENSMUSG00000100217.1	258683	1	Olfr262	ENSMUSG00000097832.1	239114	0.953225	Il17d	ENSMUSG00000087620.3	102635956
ENSMUSG00000086677.1	328795	0.953739	Ubash3a	ENSMUSG00000022187.2	73547	1	Dusp21	ENSMUSG00000100075.1	237823	-0.951283	Pfas	ENSMUSG00000097868.1	74513	0.958373	Neto2	ENSMUSG00000091492.1	333639	0.989313	Mamld1	ENSMUSG00000086792.1	258662	1	Olfr738	ENSMUSG00000085558.3	233905	0.955354	Zfp646	ENSMUSG00000104354.1	72792	0.952885	2810459M11Rik	ENSMUSG00000103881.1	12333	-0.956438	Capn1	ENSMUSG00000102745.1	18950	-0.96947	Pnp	ENSMUSG00000100217.1	258682	1	Olfr1436	ENSMUSG00000097832.1	23938	0.96665	Map2k5	ENSMUSG00000087620.3	69761
ENSMUSG00000086677.1	17748	-0.968667	Mt1	ENSMUSG00000022187.2	77049	0.975637	4921528I07Rik	ENSMUSG00000100075.1	15414	0.980904	Hoxb6	ENSMUSG00000097868.1	69912	0.980771	Nup43	ENSMUSG00000091492.1	105245097	0.950069	LOC105245097	ENSMUSG00000086792.1	170651	1	Krtap19-2	ENSMUSG00000085558.3	382073	0.953117	Ccdc84	ENSMUSG00000104354.1	19014	-0.970942	Med1	ENSMUSG00000103881.1	67998	0.970416	Fam134c	ENSMUSG00000102745.1	76299	-0.977197	Erp44	ENSMUSG00000100217.1	258680	1	Olfr1434	ENSMUSG00000097832.1	57316	-0.984566	C1d	ENSMUSG00000087620.3	76719
ENSMUSG00000086677.1	217310	0.964583	Hid1	ENSMUSG00000022187.2	140489	1	Bhlhe23	ENSMUSG00000100075.1	217342	-0.96082	Ube2o	ENSMUSG00000097868.1	11435	0.952232	Chrna1	ENSMUSG00000091492.1	52609	0.97355	Cbx7	ENSMUSG00000086792.1	629219	1	Sult2a6	ENSMUSG00000085558.3	15405	0.992364	Hoxa9	ENSMUSG00000104354.1	14347	0.975684	Fut7	ENSMUSG00000103881.1	21944	0.969239	Tnfsf12	ENSMUSG00000102745.1	233410	0.952572	Zfp592	ENSMUSG00000100217.1	258688	1	Olfr1462	ENSMUSG00000097832.1	67966	-0.990442	Zcchc10	ENSMUSG00000087620.3	16660
ENSMUSG00000086677.1	68760	0.965193	Synpo2l	ENSMUSG00000022187.2	83996	1	Mmp1b	ENSMUSG00000100075.1	51886	-0.980222	Fubp1	ENSMUSG00000097868.1	52513	0.981033	Ddx56	ENSMUSG00000091492.1	259302	0.950618	Srgap3	ENSMUSG00000086792.1	69520	1	Lce3f	ENSMUSG00000085558.3	72000	0.950415	Lmntd2	ENSMUSG00000104354.1	17927	0.999999	Myod1	ENSMUSG00000103881.1	171258	0.999999	Vmn1r202	ENSMUSG00000102745.1	328977	0.965138	Zfp532	ENSMUSG00000100217.1	111174	1	Taar1	ENSMUSG00000097832.1	56044	-0.981838	Rala	ENSMUSG00000087620.3	235604
ENSMUSG00000086677.1	227102	-0.980238	Ormdl1	ENSMUSG00000022187.2	258060	1	Olfr1181	ENSMUSG00000100075.1	67724	-0.95383	Pop1	ENSMUSG00000097868.1	16852	0.95743	Lgals1	ENSMUSG00000091492.1	387510	0.972832	Ifnk	ENSMUSG00000086792.1	258683	1	Olfr262	ENSMUSG00000085558.3	74769	0.954584	Pik3cb	ENSMUSG00000104354.1	259143	0.987009	Olfr503	ENSMUSG00000103881.1	258647	0.999999	Olfr435	ENSMUSG00000102745.1	71753	0.976197	Tmprss6	ENSMUSG00000100217.1	66106	1	Smpx	ENSMUSG00000097832.1	20024	-0.95778	Sub1	ENSMUSG00000087620.3	12937
ENSMUSG00000086677.1	67419	0.960301	3632451O06Rik	ENSMUSG00000022187.2	11451	1	Acrv1	ENSMUSG00000100075.1	23988	-0.960568	Pin1	ENSMUSG00000097868.1	12165	0.961713	Gdf2	ENSMUSG00000091492.1	105244931	0.971334	LOC105244931	ENSMUSG00000086792.1	258682	1	Olfr1436	ENSMUSG00000085558.3	74760	-0.962234	Rab3il1	ENSMUSG00000104354.1	66355	0.955021	Gmpr	ENSMUSG00000103881.1	69606	-0.967151	Mtfmt	ENSMUSG00000102745.1	68303	-0.997786	Fam114a1	ENSMUSG00000100217.1	258895	1	Olfr1216	ENSMUSG00000097832.1	21955	-0.968096	Tnnt1	ENSMUSG00000087620.3	171199
ENSMUSG00000086677.1	234199	0.991486	Fgl1	ENSMUSG00000022187.2	69299	1	Asb9	ENSMUSG00000100075.1	23983	-0.960072	Pcbp1	ENSMUSG00000097868.1	21762	0.951401	Psmd2	ENSMUSG00000091492.1	100040926	0.991765	Gm3045	ENSMUSG00000086792.1	258680	1	Olfr1434	ENSMUSG00000085558.3	22594	-0.958299	Xrcc1	ENSMUSG00000104354.1	257887	1	Olfr1200	ENSMUSG00000103881.1	56711	0.976179	Plag1	ENSMUSG00000102745.1	216543	0.965055	Cep68	ENSMUSG00000100217.1	258891	1	Olfr1302	ENSMUSG00000097832.1	230770	-0.967187	Tmem39b	ENSMUSG00000087620.3	14699
ENSMUSG00000086677.1	19338	-0.967379	Rab33b	ENSMUSG00000022187.2	102635699	1	Gm32970	ENSMUSG00000100075.1	106298	-0.951542	Rrn3	ENSMUSG00000097868.1	216197	0.965984	Ckap4	ENSMUSG00000091492.1	235441	0.961968	Usp3	ENSMUSG00000086792.1	258688	1	Olfr1462	ENSMUSG00000085558.3	100986	0.969352	Akap9	ENSMUSG00000104354.1	100502944	0.987063	Gm19465	ENSMUSG00000103881.1	15251	-0.953111	Hif1a	ENSMUSG00000102745.1	233899	0.961301	Gm166	ENSMUSG00000100217.1	231760	0.959276	Rimbp2	ENSMUSG00000097832.1	13655	-0.975465	Egr3	ENSMUSG00000087620.3	105246811
ENSMUSG00000086677.1	20451	0.970254	St8sia3	ENSMUSG00000022187.2	258747	1	Olfr1106	ENSMUSG00000100075.1	66587	-0.991045	Fastk	ENSMUSG00000097868.1	66254	0.99391	Dimt1	ENSMUSG00000091492.1	93879	0.973411	Pcdhb8	ENSMUSG00000086792.1	111174	1	Taar1	ENSMUSG00000085558.3	269514	0.991332	Fbxl4	ENSMUSG00000104354.1	380728	0.959835	Kcnh4	ENSMUSG00000103881.1	69441	0.979176	1700023F06Rik	ENSMUSG00000102745.1	231003	0.960933	Klhl17	ENSMUSG00000100217.1	245566	1	Cypt2	ENSMUSG00000097832.1	27028	0.957681	Ermap	ENSMUSG00000087620.3	78809
ENSMUSG00000086677.1	331535	0.959224	Serpina7	ENSMUSG00000022187.2	259163	1	Olfr1354	ENSMUSG00000100075.1	15387	-0.971317	Hnrnpk	ENSMUSG00000097868.1	68880	0.991011	1190003K10Rik	ENSMUSG00000091492.1	72580	0.970631	Zufsp	ENSMUSG00000086792.1	66106	1	Smpx	ENSMUSG00000085558.3	18479	0.979219	Pak1	ENSMUSG00000104354.1	207728	0.962725	Pde2a	ENSMUSG00000103881.1	399603	0.982695	Fam84b	ENSMUSG00000102745.1	329628	0.951759	Fat4	ENSMUSG00000100217.1	258347	1	Olfr1123	ENSMUSG00000097832.1	70325	-0.961642	Pigw	ENSMUSG00000087620.3	26459
ENSMUSG00000086677.1	72999	0.966442	Insig2	ENSMUSG00000022187.2	71903	0.992758	Ces2f	ENSMUSG00000100075.1	15388	-0.95718	Hnrnpl	ENSMUSG00000097868.1	22308	0.982691	Vmn2r122	ENSMUSG00000091492.1	219189	0.953411	Vwa8	ENSMUSG00000086792.1	258895	1	Olfr1216	ENSMUSG00000085558.3	239652	0.977553	Zfp641	ENSMUSG00000104354.1	20054	0.968079	Rps15	ENSMUSG00000103881.1	76897	0.967232	Ralyl	ENSMUSG00000102745.1	270192	0.974513	Rab6b	ENSMUSG00000100217.1	258345	1	Olfr1121	ENSMUSG00000097832.1	68948	-0.960124	Fam216a	ENSMUSG00000087620.3	258307
ENSMUSG00000086677.1	15081	-0.978113	H3f3b	ENSMUSG00000022187.2	67932	1	1700129C05Rik	ENSMUSG00000100075.1	19401	-0.971241	Rara	ENSMUSG00000097868.1	14105	0.990795	Srsf10	ENSMUSG00000091492.1	226025	0.991513	Trpm3	ENSMUSG00000086792.1	258891	1	Olfr1302	ENSMUSG00000085558.3	381201	0.963753	Ap5b1	ENSMUSG00000104354.1	67427	0.98143	Rps20	ENSMUSG00000103881.1	110954	0.958709	Rpl10	ENSMUSG00000102745.1	211652	0.964742	Wwc1	ENSMUSG00000100217.1	66732	1	4921530L21Rik	ENSMUSG00000097832.1	67390	-0.969851	Rnmtl1	ENSMUSG00000087620.3	114714
ENSMUSG00000086677.1	11927	-0.955319	Atox1	ENSMUSG00000022187.2	100040870	1	Gm3012	ENSMUSG00000100075.1	70247	-0.964082	Psmd1	ENSMUSG00000097868.1	108961	0.957824	E2f8	ENSMUSG00000091492.1	76969	0.975146	Chst1	ENSMUSG00000086792.1	231760	0.959276	Rimbp2	ENSMUSG00000085558.3	14257	0.956333	Flt4	ENSMUSG00000104354.1	21687	0.973879	Tek	ENSMUSG00000103881.1	70807	0.991372	Arrdc2	ENSMUSG00000102745.1	56430	0.956723	Clip1	ENSMUSG00000100217.1	76856	1	Catsper3	ENSMUSG00000097832.1	71242	-0.989175	Spata24	ENSMUSG00000087620.3	79362
ENSMUSG00000086677.1	258678	0.959075	Olfr1441	ENSMUSG00000022187.2	252910	1	Vmn1r71	ENSMUSG00000100075.1	20462	-0.965521	Tra2b	ENSMUSG00000097868.1	239393	0.960876	Lrp12	ENSMUSG00000091492.1	109050	0.965002	Fam212b	ENSMUSG00000086792.1	245566	1	Cypt2	ENSMUSG00000085558.3	319156	-0.964411	Hist1h4d	ENSMUSG00000104354.1	258643	1	Olfr1160	ENSMUSG00000103881.1	13835	0.983223	Epha1	ENSMUSG00000102745.1	22404	0.986151	Wiz	ENSMUSG00000100217.1	100503481	1	4930453H23Rik	ENSMUSG00000097832.1	66606	-0.992381	Lrrc57	ENSMUSG00000087620.3	67623
ENSMUSG00000086677.1	66854	-0.991608	Trim35	ENSMUSG00000022187.2	216818	1	Gm4802	ENSMUSG00000100075.1	67681	-0.960493	Mrpl18	ENSMUSG00000097868.1	17474	0.974497	Clec4d	ENSMUSG00000091492.1	217316	0.962916	Slc16a5	ENSMUSG00000086792.1	258347	1	Olfr1123	ENSMUSG00000085558.3	72948	0.955216	Tppp	ENSMUSG00000104354.1	19737	0.971389	Rgs5	ENSMUSG00000103881.1	13830	0.973353	Stom	ENSMUSG00000102745.1	21832	0.951407	Thpo	ENSMUSG00000100217.1	102638754	1	LOC102638754	ENSMUSG00000097832.1	77591	-0.967111	Ddx10	ENSMUSG00000087620.3	67620
ENSMUSG00000086677.1	574418	0.9677	Serinc4	ENSMUSG00000022187.2	258159	1	Olfr1331	ENSMUSG00000100075.1	67683	-0.966666	Pbdc1	ENSMUSG00000097868.1	80910	0.976677	Gpr84	ENSMUSG00000091492.1	80744	0.95643	Cwc22	ENSMUSG00000086792.1	258345	1	Olfr1121	ENSMUSG00000085558.3	66826	0.954339	Taz	ENSMUSG00000104354.1	69441	0.983027	1700023F06Rik	ENSMUSG00000103881.1	258954	0.999999	Olfr522	ENSMUSG00000102745.1	21835	0.955291	Thrsp	ENSMUSG00000100217.1	258990	0.975022	Olfr447	ENSMUSG00000097832.1	12489	0.961225	Cd33	ENSMUSG00000087620.3	21942
ENSMUSG00000086677.1	192656	0.9853	Ripk2	ENSMUSG00000022187.2	12549	0.974782	Arhgap31	ENSMUSG00000100075.1	66373	-0.984021	Lsm5	ENSMUSG00000097868.1	80915	0.971995	Dusp12	ENSMUSG00000091492.1	74443	0.95874	P4htm	ENSMUSG00000086792.1	66732	1	4921530L21Rik	ENSMUSG00000085558.3	56043	0.950573	Akr1e1	ENSMUSG00000104354.1	57255	0.963178	Cldn13	ENSMUSG00000103881.1	71994	-0.961921	Cnn3	ENSMUSG00000102745.1	103466	0.960407	Nt5dc3	ENSMUSG00000100217.1	258997	1	Olfr202	ENSMUSG00000097832.1	19170	-0.9765	Psmb1	ENSMUSG00000087620.3	14026
ENSMUSG00000086677.1	74340	0.970283	Ahcyl2	ENSMUSG00000022187.2	228443	1	Olfr1283	ENSMUSG00000100075.1	67973	-0.959052	Mphosph10	ENSMUSG00000097868.1	28018	0.958585	Ubfd1	ENSMUSG00000091492.1	442827	0.955648	Rab44	ENSMUSG00000086792.1	76856	1	Catsper3	ENSMUSG00000085558.3	328329	0.990089	Mast4	ENSMUSG00000104354.1	110954	0.975276	Rpl10	ENSMUSG00000103881.1	101739	-0.970283	Psip1	ENSMUSG00000102745.1	670558	0.950815	H60c	ENSMUSG00000100217.1	67663	0.955553	4930549C01Rik	ENSMUSG00000097832.1	102638888	0.982776	LOC102638888	ENSMUSG00000087620.3	667764
ENSMUSG00000086677.1	71592	0.988482	Pogk	ENSMUSG00000022187.2	94224	0.968152	Srd5a2	ENSMUSG00000100075.1	72621	-0.962454	Pdzd11	ENSMUSG00000097868.1	258767	0.990965	Olfr1176	ENSMUSG00000091492.1	320376	0.95522	Bcorl1	ENSMUSG00000086792.1	100503481	1	4930453H23Rik	ENSMUSG00000085558.3	230259	0.9686	E130308A19Rik	ENSMUSG00000104354.1	230398	0.999999	Ifna16	ENSMUSG00000103881.1	74048	0.960557	4632428N05Rik	ENSMUSG00000102745.1	67706	0.965912	Tmem179b	ENSMUSG00000100217.1	109820	1	Pgc	ENSMUSG00000097832.1	70207	-0.96685	Taco1	ENSMUSG00000087620.3	15980
ENSMUSG00000086677.1	18016	-0.977065	Nf2	ENSMUSG00000022187.2	258581	1	Olfr1030	ENSMUSG00000100075.1	56075	-0.95866	Pdss1	ENSMUSG00000097868.1	110109	0.959687	Nop2	ENSMUSG00000091492.1	246103	0.958797	Atxn7	ENSMUSG00000086792.1	102638754	1	LOC102638754	ENSMUSG00000085558.3	171531	0.952663	Mlph	ENSMUSG00000104354.1	59007	0.961225	Ngly1	ENSMUSG00000103881.1	387285	0.9709	Hcrtr2	ENSMUSG00000102745.1	72017	0.98043	Cyb5r1	ENSMUSG00000100217.1	258806	1	Olfr912	ENSMUSG00000097832.1	78581	-0.981608	Utp23	ENSMUSG00000087620.3	54601
ENSMUSG00000086677.1	15192	0.993497	Hdgfl1	ENSMUSG00000022187.2	75467	0.991926	1700011E24Rik	ENSMUSG00000100075.1	69938	0.96573	Scrn1	ENSMUSG00000097868.1	21357	0.97548	Tarbp2	ENSMUSG00000091492.1	105246643	0.975803	LOC105246643	ENSMUSG00000086792.1	258990	0.975022	Olfr447	ENSMUSG00000085558.3	100494	-0.957638	Zfand2a	ENSMUSG00000104354.1	13649	-0.957818	Egfr	ENSMUSG00000103881.1	494504	-0.960231	Apcdd1	ENSMUSG00000102745.1	246710	0.960277	Rhobtb2	ENSMUSG00000100217.1	102637435	1	Gm34243	ENSMUSG00000097832.1	100855	0.976488	Tbc1d14	ENSMUSG00000087620.3	330390
ENSMUSG00000086677.1	228775	0.978333	Trib3	ENSMUSG00000022187.2	67402	1	Txndc8	ENSMUSG00000100075.1	14087	-0.952511	Fanca	ENSMUSG00000097868.1	11600	0.991334	Angpt1	ENSMUSG00000091492.1	105246640	0.982847	LOC105246640	ENSMUSG00000086792.1	258997	1	Olfr202	ENSMUSG00000085558.3	69574	0.992714	Cmbl	ENSMUSG00000104354.1	74048	0.951511	4632428N05Rik	ENSMUSG00000103881.1	276919	-0.960179	Gemin4	ENSMUSG00000102745.1	622675	0.959112	Zfp827	ENSMUSG00000100217.1	58522	1	Trim54	ENSMUSG00000097832.1	56520	-0.969815	Nme4	ENSMUSG00000087620.3	73344
ENSMUSG00000086677.1	16880	0.98662	Lifr	ENSMUSG00000022187.2	319695	1	Ankar	ENSMUSG00000100075.1	16648	-0.961918	Kpna3	ENSMUSG00000097868.1	67008	0.992907	Yae1d1	ENSMUSG00000091492.1	240960	0.980844	Dnah14	ENSMUSG00000086792.1	67663	0.955553	4930549C01Rik	ENSMUSG00000085558.3	15939	-0.950528	Ier5	ENSMUSG00000104354.1	75311	0.955671	4930550C14Rik	ENSMUSG00000103881.1	320129	0.986257	Adrbk2	ENSMUSG00000102745.1	14107	0.997076	Fat1	ENSMUSG00000100217.1	73381	1	Cmtm2a	ENSMUSG00000097832.1	328035	0.961665	Fads6	ENSMUSG00000087620.3	627927
ENSMUSG00000086677.1	245572	0.952324	Tbx22	ENSMUSG00000022187.2	546913	1	Vmn2r22	ENSMUSG00000100075.1	16646	-0.968856	Kpna1	ENSMUSG00000097868.1	68969	0.976845	Eif1b	ENSMUSG00000091492.1	17762	0.975803	Mapt	ENSMUSG00000086792.1	109820	1	Pgc	ENSMUSG00000085558.3	66890	-0.967105	Lman2	ENSMUSG00000104354.1	233164	0.971556	Gm4884	ENSMUSG00000103881.1	94109	0.96684	Csmd1	ENSMUSG00000102745.1	14106	0.982065	Foxh1	ENSMUSG00000100217.1	626674	1	Olfr471	ENSMUSG00000097832.1	227099	-0.960276	Pms1	ENSMUSG00000087620.3	15258
ENSMUSG00000086677.1	50518	0.961469	a	ENSMUSG00000022187.2	73376	1	Tex33	ENSMUSG00000100075.1	16647	-0.956613	Kpna2	ENSMUSG00000097868.1	66352	0.971019	Blzf1	ENSMUSG00000091492.1	17769	0.961889	Mthfr	ENSMUSG00000086792.1	258806	1	Olfr912	ENSMUSG00000085558.3	22289	0.992768	Kdm6a	ENSMUSG00000104354.1	102633707	0.959736	Gm31467	ENSMUSG00000103881.1	102633707	0.960322	Gm31467	ENSMUSG00000102745.1	240058	0.959408	Cpne5	ENSMUSG00000100217.1	72242	1	Psg21	ENSMUSG00000097832.1	69940	-0.952436	Exoc1	ENSMUSG00000087620.3	231724
ENSMUSG00000086677.1	75710	-0.96837	Rbm12	ENSMUSG00000022187.2	11828	0.99133	Aqp3	ENSMUSG00000100075.1	57376	-0.963546	Smarce1	ENSMUSG00000097868.1	70717	0.977102	Medag	ENSMUSG00000091492.1	20454	-0.975089	St3gal5	ENSMUSG00000086792.1	102637435	1	Gm34243	ENSMUSG00000085558.3	75939	-0.967098	4930579G24Rik	ENSMUSG00000104354.1	225049	0.97805	Ttc7	ENSMUSG00000103881.1	71046	0.950266	4933405L10Rik	ENSMUSG00000102745.1	240057	0.991375	Syngap1	ENSMUSG00000100217.1	13524	1	Adam18	ENSMUSG00000097832.1	73736	-0.960543	Fcf1	ENSMUSG00000087620.3	19735
ENSMUSG00000086677.1	215446	0.982963	Entpd3	ENSMUSG00000022187.2	258669	1	Olfr824	ENSMUSG00000100075.1	85305	-0.960865	Kars	ENSMUSG00000097868.1	101831	0.966206	C230052I12Rik	ENSMUSG00000091492.1	634504	0.975803	Gm7137	ENSMUSG00000086792.1	58522	1	Trim54	ENSMUSG00000085558.3	70028	0.960296	Dopey2	ENSMUSG00000104354.1	13143	0.970533	Dapk2	ENSMUSG00000103881.1	66926	-0.965771	Trmt6	ENSMUSG00000102745.1	320091	0.954358	Ano4	ENSMUSG00000100217.1	623166	1	Prr23a	ENSMUSG00000097832.1	66094	-0.955769	Lsm7	ENSMUSG00000087620.3	73061
ENSMUSG00000086677.1	258967	0.950037	Olfr1250	ENSMUSG00000022187.2	258660	0.955558	Olfr736	ENSMUSG00000100075.1	214987	-0.96934	Chtf8	ENSMUSG00000097868.1	208727	0.958576	Hdac4	ENSMUSG00000091492.1	227449	0.950803	Zcchc2	ENSMUSG00000086792.1	73381	1	Cmtm2a	ENSMUSG00000085558.3	70686	0.96821	Dusp16	ENSMUSG00000104354.1	12495	0.962585	Entpd1	ENSMUSG00000103881.1	105244936	0.972411	LOC105244936	ENSMUSG00000102745.1	20163	0.964994	Rsu1	ENSMUSG00000100217.1	381522	0.967236	E230008N13Rik	ENSMUSG00000097832.1	108075	0.97221	Ltbp4	ENSMUSG00000087620.3	404289
ENSMUSG00000086677.1	75552	0.950839	Paqr9	ENSMUSG00000022187.2	381832	1	Prpmp5	ENSMUSG00000100075.1	56275	-0.96729	Rbm14	ENSMUSG00000097868.1	18141	0.98077	Nup50	ENSMUSG00000091492.1	53320	0.958549	Folh1	ENSMUSG00000086792.1	626674	1	Olfr471	ENSMUSG00000085558.3	71371	0.978536	Arid5b	ENSMUSG00000104354.1	68764	0.979181	Cdhr3	ENSMUSG00000103881.1	22371	0.956518	Vwf	ENSMUSG00000102745.1	381272	0.962564	A630095N17Rik	ENSMUSG00000100217.1	74271	1	Mageb5	ENSMUSG00000097832.1	108073	0.976842	Grm7	ENSMUSG00000087620.3	69188
ENSMUSG00000086677.1	71756	0.966218	Cpn2	ENSMUSG00000022187.2	22786	1	Zp1	ENSMUSG00000100075.1	72459	-0.975391	Htatsf1	ENSMUSG00000097868.1	100710	0.975069	Pds5b	ENSMUSG00000091492.1	433323	0.974849	Sgpp2	ENSMUSG00000086792.1	72242	1	Psg21	ENSMUSG00000085558.3	237898	0.953	Usp32	ENSMUSG00000104354.1	71162	1	4933421I07Rik	ENSMUSG00000103881.1	333050	0.966678	Ksr2	ENSMUSG00000102745.1	27984	-0.973615	Efhd2	ENSMUSG00000100217.1	258918	1	Olfr1346	ENSMUSG00000097832.1	65102	-0.950811	Nif3l1	ENSMUSG00000087620.3	13067
ENSMUSG00000086677.1	11750	0.953799	Anxa7	ENSMUSG00000022187.2	218921	1	4930474N05Rik	ENSMUSG00000100075.1	11499	0.964798	Adam5	ENSMUSG00000097868.1	257885	0.990968	Olfr885	ENSMUSG00000091492.1	56760	0.980483	Clec1b	ENSMUSG00000086792.1	13524	1	Adam18	ENSMUSG00000085558.3	14683	-0.97945	Gnas	ENSMUSG00000104354.1	19337	-0.969599	Rab33a	ENSMUSG00000103881.1	93872	0.992186	Pcdhb1	ENSMUSG00000102745.1	107242	-0.973075	AI837181	ENSMUSG00000100217.1	381286	0.979779	Serpinb3c	ENSMUSG00000097832.1	74191	0.969704	P2ry13	ENSMUSG00000087620.3	258485
ENSMUSG00000086677.1	78473	0.960332	Skap1	ENSMUSG00000022187.2	382097	0.974826	Gm1123	ENSMUSG00000100075.1	11496	0.978791	Adam22	ENSMUSG00000097868.1	11979	0.966806	Atp7b	ENSMUSG00000091492.1	100503280	0.963081	LOC100503280	ENSMUSG00000086792.1	623166	1	Prr23a	ENSMUSG00000085558.3	14681	0.969469	Gnao1	ENSMUSG00000104354.1	52589	0.958423	Ncald	ENSMUSG00000103881.1	71919	-0.963177	Rpap3	ENSMUSG00000102745.1	277463	0.971702	Gpr107	ENSMUSG00000100217.1	258268	1	Olfr1511	ENSMUSG00000097832.1	68112	-0.964269	Sdccag3	ENSMUSG00000087620.3	110208
ENSMUSG00000086677.1	74030	0.973666	Rin2	ENSMUSG00000022187.2	259015	0.971035	Olfr1038-ps	ENSMUSG00000100075.1	64144	-0.976488	Mllt1	ENSMUSG00000097868.1	20643	0.950313	Snrpe	ENSMUSG00000091492.1	104158	0.961289	Ces1d	ENSMUSG00000086792.1	381522	0.967236	E230008N13Rik	ENSMUSG00000085558.3	14536	0.978194	Nr6a1	ENSMUSG00000104354.1	266815	0.972788	Mill1	ENSMUSG00000103881.1	194604	1	Gm46	ENSMUSG00000102745.1	84585	0.963856	Rnf123	ENSMUSG00000100217.1	382007	0.951099	Adam26b	ENSMUSG00000097832.1	23923	-0.977318	Aadat	ENSMUSG00000087620.3	231051
ENSMUSG00000086677.1	72275	0.966421	2200002D01Rik	ENSMUSG00000022187.2	259018	1	Olfr1049	ENSMUSG00000100075.1	52563	-0.953759	Cdc23	ENSMUSG00000097868.1	110809	0.990689	Srsf1	ENSMUSG00000091492.1	18019	0.984142	Nfatc2	ENSMUSG00000086792.1	74271	1	Mageb5	ENSMUSG00000085558.3	14537	0.957876	Gcnt1	ENSMUSG00000104354.1	26949	0.965988	Vat1	ENSMUSG00000103881.1	22123	-0.978719	Psmd3	ENSMUSG00000102745.1	19301	0.955383	Pxmp2	ENSMUSG00000100217.1	268905	1	Krtap13-1	ENSMUSG00000097832.1	102323	-0.954875	Dcun1d2	ENSMUSG00000087620.3	260302
ENSMUSG00000086677.1	13510	0.959293	Dsg1a	ENSMUSG00000022187.2	18601	1	Padi3	ENSMUSG00000100075.1	55981	0.970917	Pigb	ENSMUSG00000097868.1	212377	0.960862	Mms22l	ENSMUSG00000091492.1	207777	0.98833	Bzrap1	ENSMUSG00000086792.1	258918	1	Olfr1346	ENSMUSG00000085558.3	72852	0.969496	Mblac2	ENSMUSG00000104354.1	26897	0.98406	Acot1	ENSMUSG00000103881.1	13143	0.963477	Dapk2	ENSMUSG00000102745.1	269831	0.956373	Tspan12	ENSMUSG00000100217.1	57775	0.960806	Usp29	ENSMUSG00000097832.1	76793	-0.950609	Snip1	ENSMUSG00000087620.3	16969
ENSMUSG00000086677.1	17161	-0.983222	Maoa	ENSMUSG00000022187.2	110935	0.969897	Atp6v1b1	ENSMUSG00000100075.1	24018	-0.978445	Rngtt	ENSMUSG00000097868.1	66882	0.983399	Bzw1	ENSMUSG00000091492.1	12642	-0.971245	Ch25h	ENSMUSG00000086792.1	381286	0.979779	Serpinb3c	ENSMUSG00000085558.3	11488	0.977959	Adam11	ENSMUSG00000104354.1	258881	0.954909	Olfr1404	ENSMUSG00000103881.1	20345	0.979808	Selplg	ENSMUSG00000102745.1	17536	0.951198	Meis2	ENSMUSG00000100217.1	102634030	1	Gm31714	ENSMUSG00000097832.1	268996	-0.960179	Ss18	ENSMUSG00000087620.3	73610
ENSMUSG00000086677.1	26992	-0.955309	Brd7	ENSMUSG00000022187.2	435818	1	Slc2a7	ENSMUSG00000100075.1	24015	-0.960389	Abce1	ENSMUSG00000097868.1	66884	0.993535	Appbp2	ENSMUSG00000091492.1	97031	0.963511	Tprn	ENSMUSG00000086792.1	258268	1	Olfr1511	ENSMUSG00000085558.3	240518	0.976459	Peli3	ENSMUSG00000104354.1	15228	0.986015	Foxg1	ENSMUSG00000103881.1	20348	0.977977	Sema3c	ENSMUSG00000102745.1	17533	-0.973164	Mrc1	ENSMUSG00000100217.1	100042810	1	Vmn2r45	ENSMUSG00000097832.1	245240	0.966745	9930111J21Rik2	ENSMUSG00000087620.3	56468
ENSMUSG00000086677.1	100126226	0.973578	5430421N21Rik	ENSMUSG00000022187.2	625605	1	Vmn2r49	ENSMUSG00000100075.1	319651	-0.965122	Usp37	ENSMUSG00000097868.1	110379	0.957537	Sec13	ENSMUSG00000091492.1	78088	0.975861	Sowahb	ENSMUSG00000086792.1	382007	0.951099	Adam26b	ENSMUSG00000085558.3	330010	0.967081	Ttll10	ENSMUSG00000104354.1	83797	-0.978273	Smarcd1	ENSMUSG00000103881.1	78709	-0.952837	Spink8	ENSMUSG00000102745.1	11975	0.992287	Atp6v0a1	ENSMUSG00000100217.1	67718	1	Lce1h	ENSMUSG00000097832.1	16348	0.963809	Invs	ENSMUSG00000087620.3	229706
ENSMUSG00000086677.1	195733	0.958897	Grhl1	ENSMUSG00000022187.2	217071	1	Gm525	ENSMUSG00000100075.1	99138	-0.953117	Stard7	ENSMUSG00000097868.1	53375	0.971505	Mtx2	ENSMUSG00000091492.1	58251	0.95552	BC100451	ENSMUSG00000086792.1	268905	1	Krtap13-1	ENSMUSG00000085558.3	108800	0.951126	Ston2	ENSMUSG00000104354.1	242607	0.957061	Slc1a7	ENSMUSG00000103881.1	217310	0.962498	Hid1	ENSMUSG00000102745.1	13199	-0.970336	Ddn	ENSMUSG00000100217.1	258577	1	Olfr1026	ENSMUSG00000097832.1	68020	-0.959494	Apopt1	ENSMUSG00000087620.3	52609
ENSMUSG00000086677.1	16408	0.959257	Itgal	ENSMUSG00000022187.2	677440	1	Clec2j	ENSMUSG00000100075.1	69878	-0.968108	Snrpf	ENSMUSG00000097868.1	101056102	0.978167	Gm29779	ENSMUSG00000091492.1	66729	0.974959	Ankrd61	ENSMUSG00000086792.1	57775	0.960806	Usp29	ENSMUSG00000085558.3	24001	0.978163	Tiam2	ENSMUSG00000104354.1	171200	0.951848	Vmn1r19	ENSMUSG00000103881.1	235281	0.985813	Scn3b	ENSMUSG00000102745.1	13195	-0.968415	Ddc	ENSMUSG00000100217.1	15398	0.96576	Hoxa13	ENSMUSG00000097832.1	232157	-0.971369	Mob1a	ENSMUSG00000087620.3	105244931
ENSMUSG00000086677.1	78541	-0.983257	Asb8	ENSMUSG00000022187.2	100040532	1	Gm12967	ENSMUSG00000100075.1	11518	0.965033	Add1	ENSMUSG00000097868.1	66143	0.986968	Eef1e1	ENSMUSG00000091492.1	74644	0.959541	4930426D05Rik	ENSMUSG00000086792.1	102634030	1	Gm31714	ENSMUSG00000085558.3	240752	0.960264	Pik3c2b	ENSMUSG00000104354.1	76142	0.967029	Ppp1r14c	ENSMUSG00000103881.1	68764	0.983023	Cdhr3	ENSMUSG00000102745.1	20399	0.972412	Sh2b1	ENSMUSG00000100217.1	69888	1	Cyp2c66	ENSMUSG00000097832.1	66801	-0.971107	Prkrip1	ENSMUSG00000087620.3	219189
ENSMUSG00000086677.1	320722	0.964995	A330050F15Rik	ENSMUSG00000022187.2	57895	-0.970904	Ccdc126	ENSMUSG00000100075.1	68981	-0.976203	Snrpa1	ENSMUSG00000097868.1	102639251	-0.987548	Znf660	ENSMUSG00000091492.1	69151	0.975803	Lzic	ENSMUSG00000086792.1	100042810	1	Vmn2r45	ENSMUSG00000085558.3	76804	0.979084	Kdm4c	ENSMUSG00000104354.1	382639	0.954754	Zbtb42	ENSMUSG00000103881.1	56699	0.99077	Cdc42ep4	ENSMUSG00000102745.1	56218	0.956081	Patz1	ENSMUSG00000100217.1	27140	1	Tlx3	ENSMUSG00000097832.1	74498	-0.964313	Gorasp1	ENSMUSG00000087620.3	100169
ENSMUSG00000086677.1	234669	0.980234	Ces2b	ENSMUSG00000022187.2	259099	1	Olfr676	ENSMUSG00000100075.1	68988	-0.958488	Prpf31	ENSMUSG00000097868.1	70699	0.952434	Nup205	ENSMUSG00000091492.1	66528	0.964846	Smim5	ENSMUSG00000086792.1	67718	1	Lce1h	ENSMUSG00000085558.3	74407	0.96279	Ttc25	ENSMUSG00000104354.1	102638055	0.963838	LOC102638055	ENSMUSG00000103881.1	18438	0.975037	P2rx4	ENSMUSG00000102745.1	56216	0.963485	Stx1b	ENSMUSG00000100217.1	75269	1	4930564D02Rik	ENSMUSG00000097832.1	71991	-0.951889	Ercc8	ENSMUSG00000087620.3	80744
ENSMUSG00000086677.1	628709	0.95282	Gm10324	ENSMUSG00000022187.2	258241	1	Olfr1212	ENSMUSG00000100075.1	98758	-0.974573	Hnrnpf	ENSMUSG00000097868.1	71345	-0.95692	Ano9	ENSMUSG00000091492.1	22696	0.979383	Zfp37	ENSMUSG00000086792.1	258577	1	Olfr1026	ENSMUSG00000085558.3	269254	0.963121	Setx	ENSMUSG00000104354.1	637908	0.999999	Vmn2r53	ENSMUSG00000103881.1	74442	0.980926	Sgms2	ENSMUSG00000102745.1	52028	0.953632	Bbs1	ENSMUSG00000100217.1	20389	1	Sftpc	ENSMUSG00000097832.1	102633345	0.974587	LOC102633345	ENSMUSG00000087620.3	442827
ENSMUSG00000086677.1	22427	0.971068	Wrn	ENSMUSG00000022187.2	259119	1	Olfr578	ENSMUSG00000100075.1	21969	-0.950823	Top1	ENSMUSG00000097868.1	171194	-0.950044	Vmn1r4	ENSMUSG00000091492.1	229542	0.983575	Gatad2b	ENSMUSG00000086792.1	15398	0.96576	Hoxa13	ENSMUSG00000085558.3	12343	-0.950686	Capza2	ENSMUSG00000104354.1	66959	0.958902	Dusp26	ENSMUSG00000103881.1	14218	-0.978464	Sh3pxd2a	ENSMUSG00000102745.1	272396	0.95322	Tarsl2	ENSMUSG00000100217.1	258103	1	Olfr1152	ENSMUSG00000097832.1	213895	-0.951394	Bms1	ENSMUSG00000087620.3	320376
ENSMUSG00000086677.1	109978	0.968174	Art4	ENSMUSG00000022187.2	333424	1	A4gnt	ENSMUSG00000100075.1	13641	-0.951195	Efnb1	ENSMUSG00000097868.1	100009614	0.991076	Gm10024	ENSMUSG00000091492.1	226641	-0.970122	Atf6	ENSMUSG00000086792.1	69888	1	Cyp2c66	ENSMUSG00000085558.3	67619	-0.970973	Nob1	ENSMUSG00000104354.1	20103	0.969746	Rps5	ENSMUSG00000103881.1	17768	-0.981623	Mthfd2	ENSMUSG00000102745.1	224129	0.952564	Adcy5	ENSMUSG00000100217.1	258843	1	Olfr1087	ENSMUSG00000097832.1	12412	-0.9552	Cbx1	ENSMUSG00000087620.3	667118
ENSMUSG00000086677.1	237175	0.955753	Gpr64	ENSMUSG00000022187.2	100503388	1	Gm19668	ENSMUSG00000100075.1	233064	-0.953944	Wdr62	ENSMUSG00000097868.1	14528	0.982339	Gch1	ENSMUSG00000091492.1	101490	0.977995	Inpp5f	ENSMUSG00000086792.1	27140	1	Tlx3	ENSMUSG00000085558.3	637515	0.978745	Nlrp1b	ENSMUSG00000104354.1	21333	0.998166	Tac1	ENSMUSG00000103881.1	78248	0.958768	Armcx1	ENSMUSG00000102745.1	105244086	0.96034	LOC105244086	ENSMUSG00000100217.1	435286	0.975023	Krtap9-5	ENSMUSG00000097832.1	72047	-0.97693	Ddx42	ENSMUSG00000087620.3	105246643
ENSMUSG00000086677.1	244911	0.967933	C2cd4a	ENSMUSG00000022187.2	665936	1	Gm7855	ENSMUSG00000100075.1	106581	0.960605	Itfg3	ENSMUSG00000097868.1	76522	0.977004	Lsm8	ENSMUSG00000091492.1	170935	0.958774	Grid2ip	ENSMUSG00000086792.1	75269	1	4930564D02Rik	ENSMUSG00000085558.3	14013	0.969205	Mecom	ENSMUSG00000104354.1	72961	0.97207	Slc17a7	ENSMUSG00000103881.1	12309	0.964532	S100g	ENSMUSG00000102745.1	94040	0.969363	Clmn	ENSMUSG00000100217.1	74306	1	Prss46	ENSMUSG00000097832.1	240066	0.980058	Zfp870	ENSMUSG00000087620.3	105246640
ENSMUSG00000086677.1	107650	-0.966072	Pi4kb	ENSMUSG00000022187.2	102636763	1	Gm33745	ENSMUSG00000100075.1	52662	0.975365	Ldlrad4	ENSMUSG00000097868.1	14560	0.952211	Gdf10	ENSMUSG00000091492.1	237030	0.975803	Gm4916	ENSMUSG00000086792.1	20389	1	Sftpc	ENSMUSG00000085558.3	229584	0.955949	Pogz	ENSMUSG00000104354.1	57764	0.952778	Ntn4	ENSMUSG00000103881.1	68487	0.969419	Tmem140	ENSMUSG00000102745.1	319475	0.971278	Zfp672	ENSMUSG00000100217.1	69307	1	Pxt1	ENSMUSG00000097832.1	27406	-0.952434	Abcf3	ENSMUSG00000087620.3	17762
ENSMUSG00000086677.1	652925	0.98032	Tmem243	ENSMUSG00000022187.2	258166	1	Olfr988	ENSMUSG00000100075.1	225852	-0.958622	Gm550	ENSMUSG00000097868.1	78803	-0.97657	Fbxo43	ENSMUSG00000091492.1	18707	0.98089	Pik3cd	ENSMUSG00000086792.1	258103	1	Olfr1152	ENSMUSG00000085558.3	14807	0.983488	Grik3	ENSMUSG00000104354.1	217341	0.967178	Qrich2	ENSMUSG00000103881.1	209354	-0.960894	Eif2b1	ENSMUSG00000102745.1	666532	-0.963471	Gm13139	ENSMUSG00000100217.1	669291	1	Gm15363	ENSMUSG00000097832.1	98258	-0.965663	Txndc9	ENSMUSG00000087620.3	20454
ENSMUSG00000086677.1	17750	-0.981992	Mt2	ENSMUSG00000022187.2	12969	1	Crygf	ENSMUSG00000100075.1	56488	-0.961349	Nxt1	ENSMUSG00000097868.1	66431	-0.951295	Oxld1	ENSMUSG00000091492.1	71751	0.97512	Map3k13	ENSMUSG00000086792.1	258843	1	Olfr1087	ENSMUSG00000085558.3	396184	0.956521	Flrt1	ENSMUSG00000104354.1	268482	0.950253	Krt12	ENSMUSG00000103881.1	72999	0.954222	Insig2	ENSMUSG00000102745.1	71897	0.959329	Lypd6b	ENSMUSG00000100217.1	258317	1	Olfr1145	ENSMUSG00000097832.1	223527	-0.994987	Eny2	ENSMUSG00000087620.3	320492
ENSMUSG00000086677.1	109294	0.960543	Prex2	ENSMUSG00000022187.2	105242434	1	LOC105242434	ENSMUSG00000100075.1	56484	0.963283	Foxo3	ENSMUSG00000097868.1	66432	0.952276	Slc7a6os	ENSMUSG00000091492.1	105244343	0.961555	LOC105244343	ENSMUSG00000086792.1	435286	0.975023	Krtap9-5	ENSMUSG00000085558.3	243725	0.989332	Ppp1r9a	ENSMUSG00000104354.1	70240	-0.966777	Ufsp1	ENSMUSG00000103881.1	69533	0.999999	Krtap26-1	ENSMUSG00000102745.1	237831	0.965278	Slc13a5	ENSMUSG00000100217.1	113863	1	Vmn1r15	ENSMUSG00000097832.1	13722	-0.957704	Aimp1	ENSMUSG00000087620.3	634504
ENSMUSG00000086677.1	328330	0.967497	D130037M23Rik	ENSMUSG00000022187.2	105242433	1	LOC105242433	ENSMUSG00000100075.1	224897	-0.977492	Dpp9	ENSMUSG00000097868.1	194225	0.990908	Gm13103	ENSMUSG00000091492.1	621239	0.954199	Nhlrc4	ENSMUSG00000086792.1	74306	1	Prss46	ENSMUSG00000085558.3	17863	0.985152	Myb	ENSMUSG00000104354.1	246133	0.978233	Kcne2	ENSMUSG00000103881.1	241589	0.982905	D430041D05Rik	ENSMUSG00000102745.1	16796	-0.953023	Lasp1	ENSMUSG00000100217.1	100505265	1	Gm28645	ENSMUSG00000097832.1	107734	-0.957768	Mrpl30	ENSMUSG00000087620.3	20555
ENSMUSG00000086677.1	225523	0.960968	Cep120	ENSMUSG00000022187.2	94215	0.998488	Ugt2a1	ENSMUSG00000100075.1	27368	-0.978477	Tbl2	ENSMUSG00000097868.1	107585	0.989941	Dio3	ENSMUSG00000091492.1	214240	0.954303	Disp2	ENSMUSG00000086792.1	69307	1	Pxt1	ENSMUSG00000085558.3	50907	-0.974271	Preb	ENSMUSG00000104354.1	27967	-0.952341	Cherp	ENSMUSG00000103881.1	15972	0.999993	Ifna9	ENSMUSG00000102745.1	209683	0.980198	Ttc28	ENSMUSG00000100217.1	20495	0.967957	Slc12a1	ENSMUSG00000097832.1	269356	-0.953747	Slc4a11	ENSMUSG00000087620.3	433323
ENSMUSG00000086677.1	224697	0.968217	Adamts10	ENSMUSG00000022187.2	623734	0.955476	Vmn2r85	ENSMUSG00000100075.1	30795	-0.963794	Fkbp3	ENSMUSG00000097868.1	68278	0.971962	Ddx39	ENSMUSG00000091492.1	13615	0.955071	Edn2	ENSMUSG00000086792.1	669291	1	Gm15363	ENSMUSG00000085558.3	69635	0.962464	Dapk1	ENSMUSG00000104354.1	20464	0.969422	Sim1	ENSMUSG00000103881.1	243083	0.96349	Tmprss11f	ENSMUSG00000102745.1	67991	0.977267	Nacc2	ENSMUSG00000100217.1	171247	1	Vmn1r199	ENSMUSG00000097832.1	13380	0.953153	Dkk1	ENSMUSG00000087620.3	56760
ENSMUSG00000086677.1	381393	0.979966	4921509C19Rik	ENSMUSG00000022187.2	243377	1	Svs1	ENSMUSG00000100075.1	234366	-0.97594	Gatad2a	ENSMUSG00000097868.1	68277	0.966247	2310057M21Rik	ENSMUSG00000091492.1	11754	0.953639	Aoc3	ENSMUSG00000086792.1	258317	1	Olfr1145	ENSMUSG00000085558.3	20519	0.974182	Slc22a3	ENSMUSG00000104354.1	66371	0.966409	Chmp4c	ENSMUSG00000103881.1	26897	0.973357	Acot1	ENSMUSG00000102745.1	56508	0.968006	Rapgef4	ENSMUSG00000100217.1	171240	1	Vmn1r74	ENSMUSG00000097832.1	12817	-0.963783	Col13a1	ENSMUSG00000087620.3	100503280
ENSMUSG00000086677.1	245263	0.957685	Gm4981	ENSMUSG00000022187.2	76399	1	Il31	ENSMUSG00000100075.1	231986	0.959728	Jazf1	ENSMUSG00000097868.1	68273	0.9611	Pomgnt1	ENSMUSG00000091492.1	12223	0.973068	Btc	ENSMUSG00000086792.1	113863	1	Vmn1r15	ENSMUSG00000085558.3	217337	-0.98317	Srp68	ENSMUSG00000104354.1	258403	0.989147	Olfr1065	ENSMUSG00000103881.1	258886	0.999999	Olfr1299	ENSMUSG00000102745.1	14027	0.975935	Evpl	ENSMUSG00000100217.1	171249	1	Vmn1r213	ENSMUSG00000097832.1	65246	-0.994359	Xpo7	ENSMUSG00000087620.3	232539
ENSMUSG00000086677.1	21898	0.974528	Tlr4	ENSMUSG00000022187.2	102637881	1	Gm34580	ENSMUSG00000100075.1	54392	-0.974328	Ncapg	ENSMUSG00000097868.1	67429	0.975178	Nudcd1	ENSMUSG00000091492.1	53978	0.962633	Lpar2	ENSMUSG00000086792.1	100505265	1	Gm28645	ENSMUSG00000085558.3	56490	0.988578	Zbtb20	ENSMUSG00000104354.1	78754	0.958307	Galnt15	ENSMUSG00000103881.1	104156	0.957692	Etv5	ENSMUSG00000102745.1	14799	0.958177	Gria1	ENSMUSG00000100217.1	627111	1	Vmn2r92	ENSMUSG00000097832.1	171207	0.965239	Arhgap4	ENSMUSG00000087620.3	619310
ENSMUSG00000086677.1	21892	0.990114	Tll1	ENSMUSG00000022187.2	17292	1	Mesp1	ENSMUSG00000100075.1	68291	-0.971382	Mto1	ENSMUSG00000097868.1	109129	0.955014	Mmadhc	ENSMUSG00000091492.1	18546	0.993415	Pcp4	ENSMUSG00000086792.1	20495	0.967957	Slc12a1	ENSMUSG00000085558.3	226101	-0.955091	Myof	ENSMUSG00000104354.1	208936	0.959931	Adamts18	ENSMUSG00000103881.1	140723	0.965066	Cacng5	ENSMUSG00000102745.1	231570	0.950346	A830010M20Rik	ENSMUSG00000100217.1	226105	1	Cyp2c70	ENSMUSG00000097832.1	27393	-0.978116	Mrpl39	ENSMUSG00000087620.3	207777
ENSMUSG00000086677.1	16365	-0.955243	Irg1	ENSMUSG00000022187.2	17293	0.951219	Mesp2	ENSMUSG00000100075.1	77744	-0.962075	Bora	ENSMUSG00000097868.1	15212	-0.951778	Hexb	ENSMUSG00000091492.1	70369	0.966988	Bag5	ENSMUSG00000086792.1	171247	1	Vmn1r199	ENSMUSG00000085558.3	18583	0.955866	Pde7a	ENSMUSG00000104354.1	227157	0.95077	Mpp4	ENSMUSG00000103881.1	15228	0.975568	Foxg1	ENSMUSG00000102745.1	228677	0.965881	Sptlc3	ENSMUSG00000100217.1	638251	1	Sult2a7	ENSMUSG00000097832.1	56455	-0.951106	Dynll1	ENSMUSG00000087620.3	12642
ENSMUSG00000086677.1	216445	0.967292	Arhgap9	ENSMUSG00000022187.2	620672	0.975025	Vmn2r67	ENSMUSG00000100075.1	15331	-0.971509	Hmgn2	ENSMUSG00000097868.1	246154	0.973807	Vasn	ENSMUSG00000091492.1	56643	0.968554	Slc15a1	ENSMUSG00000086792.1	171240	1	Vmn1r74	ENSMUSG00000085558.3	18587	0.950664	Pde6b	ENSMUSG00000104354.1	436022	0.95875	Dnaaf3	ENSMUSG00000103881.1	17684	0.961933	Cited2	ENSMUSG00000102745.1	230766	-0.987624	Fam167b	ENSMUSG00000100217.1	258396	1	Olfr1305	ENSMUSG00000097832.1	233979	-0.952853	Tpcn2	ENSMUSG00000087620.3	673676
ENSMUSG00000086677.1	71365	-0.982361	Pdss2	ENSMUSG00000022187.2	14079	1	Fabp2	ENSMUSG00000100075.1	11821	-0.962856	Aprt	ENSMUSG00000097868.1	319675	0.975581	Cep295	ENSMUSG00000091492.1	77577	0.96279	Spns3	ENSMUSG00000086792.1	171249	1	Vmn1r213	ENSMUSG00000085558.3	74302	0.968778	Mtmr3	ENSMUSG00000104354.1	73176	0.963312	3110040M04Rik	ENSMUSG00000103881.1	17681	0.978882	Msc	ENSMUSG00000102745.1	114565	0.969866	Zbtb21	ENSMUSG00000100217.1	258390	1	Olfr1276	ENSMUSG00000097832.1	66230	-0.958399	Mrps28	ENSMUSG00000087620.3	78088
ENSMUSG00000086677.1	15492	0.970548	Hsd3b1	ENSMUSG00000022187.2	20678	0.956948	Sox5	ENSMUSG00000100075.1	22628	-0.959581	Ywhag	ENSMUSG00000097868.1	15574	0.958554	Hus1	ENSMUSG00000091492.1	75796	-0.975942	Cdyl2	ENSMUSG00000086792.1	627111	1	Vmn2r92	ENSMUSG00000085558.3	19893	0.982951	Rpgr	ENSMUSG00000104354.1	233806	0.96675	Tmem159	ENSMUSG00000103881.1	54473	-0.988564	Tollip	ENSMUSG00000102745.1	212518	0.954077	Sprn	ENSMUSG00000100217.1	15487	0.973181	Hsd17b3	ENSMUSG00000097832.1	80286	-0.968518	Tusc3	ENSMUSG00000087620.3	69151
ENSMUSG00000086677.1	213391	0.957721	Rassf4	ENSMUSG00000022187.2	237091	0.950155	Lhfpl1	ENSMUSG00000100075.1	209416	-0.972246	Gpkow	ENSMUSG00000097868.1	16173	-0.983965	Il18	ENSMUSG00000091492.1	102635385	0.973713	Gm32742	ENSMUSG00000086792.1	226105	1	Cyp2c70	ENSMUSG00000085558.3	244654	0.95308	Mtss1l	ENSMUSG00000104354.1	20505	0.954427	Slc34a1	ENSMUSG00000103881.1	71862	0.978695	Gpr160	ENSMUSG00000102745.1	16202	-0.971926	Ilk	ENSMUSG00000100217.1	387586	0.950667	Ssxb5	ENSMUSG00000097832.1	66645	-0.981022	Pspc1	ENSMUSG00000087620.3	64380
ENSMUSG00000086677.1	213393	0.987308	8430408G22Rik	ENSMUSG00000022187.2	14602	1	Ghrhr	ENSMUSG00000100075.1	56305	-0.969045	Pitpnb	ENSMUSG00000097868.1	69104	0.961352	2016-03-05	ENSMUSG00000091492.1	100072	0.979946	Camta1	ENSMUSG00000086792.1	638251	1	Sult2a7	ENSMUSG00000085558.3	211961	0.989096	Asxl3	ENSMUSG00000104354.1	105014	0.979827	Rdh14	ENSMUSG00000103881.1	71861	1	Zswim2	ENSMUSG00000102745.1	408068	0.980912	Zfp738	ENSMUSG00000100217.1	70831	1	Krtap31-1	ENSMUSG00000097832.1	234463	-0.951384	Tmem184c	ENSMUSG00000087620.3	66528
ENSMUSG00000086677.1	69314	0.965141	Izumo3	ENSMUSG00000022187.2	77674	1	Defb12	ENSMUSG00000100075.1	67091	0.960158	Trappc6a	ENSMUSG00000097868.1	21683	0.957093	Tecta	ENSMUSG00000091492.1	80287	0.967306	Apobec3	ENSMUSG00000086792.1	258396	1	Olfr1305	ENSMUSG00000085558.3	56358	-0.950916	Copz2	ENSMUSG00000104354.1	71830	0.993735	Pdilt	ENSMUSG00000103881.1	83797	-0.950675	Smarcd1	ENSMUSG00000102745.1	72512	-0.975985	Tmem173	ENSMUSG00000100217.1	435845	1	Tmprss11c	ENSMUSG00000097832.1	74316	-0.957395	Isca2	ENSMUSG00000087620.3	229542
ENSMUSG00000086677.1	237781	-0.951216	Mief2	ENSMUSG00000022187.2	70956	0.986015	Tex19.2	ENSMUSG00000100075.1	68316	-0.951906	Apoo	ENSMUSG00000097868.1	21681	0.957864	Alyref	ENSMUSG00000091492.1	14823	0.957876	Grm8	ENSMUSG00000086792.1	258390	1	Olfr1276	ENSMUSG00000085558.3	242083	0.991013	Ppm1l	ENSMUSG00000104354.1	93694	0.965743	Clec2d	ENSMUSG00000103881.1	242607	0.958475	Slc1a7	ENSMUSG00000102745.1	22239	0.95394	Ugt8a	ENSMUSG00000100217.1	433292	1	Nms	ENSMUSG00000097832.1	52563	-0.956532	Cdc23	ENSMUSG00000087620.3	100038949
ENSMUSG00000086677.1	97820	-0.959304	4833439L19Rik	ENSMUSG00000022187.2	380997	1	Cyp2d12	ENSMUSG00000100075.1	229512	-0.954748	Smg5	ENSMUSG00000097868.1	12334	0.950869	Capn2	ENSMUSG00000091492.1	216439	0.983451	Agap2	ENSMUSG00000086792.1	15487	0.973181	Hsd17b3	ENSMUSG00000085558.3	245532	0.972549	Awat2	ENSMUSG00000104354.1	231134	0.985395	Dok7	ENSMUSG00000103881.1	546980	0.971275	Vmn2r74	ENSMUSG00000102745.1	330390	0.953335	Gm765	ENSMUSG00000100217.1	66046	-0.97137	Ndufb5	ENSMUSG00000097832.1	14172	-0.953785	Fgf18	ENSMUSG00000087620.3	237030
ENSMUSG00000086677.1	98363	0.980041	Efhd1	ENSMUSG00000022187.2	258087	1	Olfr963	ENSMUSG00000100075.1	66059	-0.952861	Krtcap2	ENSMUSG00000097868.1	67621	-0.966581	Bend5	ENSMUSG00000091492.1	243874	0.975803	Nlrp9b	ENSMUSG00000086792.1	387586	0.950667	Ssxb5	ENSMUSG00000085558.3	666794	0.959729	Rbm24	ENSMUSG00000104354.1	258632	1	Olfr1138	ENSMUSG00000103881.1	258962	1	Olfr53	ENSMUSG00000102745.1	75395	0.968734	Hoxb5os	ENSMUSG00000100217.1	338374	1	Ifnl3	ENSMUSG00000097832.1	11519	-0.973989	Add2	ENSMUSG00000087620.3	18707
ENSMUSG00000086677.1	75420	-0.964868	Secisbp2	ENSMUSG00000022187.2	387349	1	Tas2r121	ENSMUSG00000100075.1	71787	-0.952998	Trnau1ap	ENSMUSG00000097868.1	433813	0.959539	Pusl1	ENSMUSG00000091492.1	381290	0.973894	Atp2b4	ENSMUSG00000086792.1	70831	1	Krtap31-1	ENSMUSG00000085558.3	75541	0.98089	1700019G17Rik	ENSMUSG00000104354.1	637021	0.987139	Vmn2r124	ENSMUSG00000103881.1	171203	0.999999	Vmn1r9	ENSMUSG00000102745.1	14611	0.951055	Gja3	ENSMUSG00000100217.1	257910	1	Olfr671	ENSMUSG00000097832.1	21969	-0.960481	Top1	ENSMUSG00000087620.3	11754
ENSMUSG00000086677.1	17201	0.954273	Mc3r	ENSMUSG00000022187.2	71847	1	Gmcl1l	ENSMUSG00000100075.1	217232	-0.963251	Cdc27	ENSMUSG00000097868.1	67996	0.983799	Srsf6	ENSMUSG00000091492.1	381741	0.975803	Lrrc43	ENSMUSG00000086792.1	435845	1	Tmprss11c	ENSMUSG00000085558.3	216795	0.994233	Wnt9a	ENSMUSG00000104354.1	328381	0.972237	Sh2d4b	ENSMUSG00000103881.1	171200	0.99701	Vmn1r19	ENSMUSG00000102745.1	233651	0.976011	Dchs1	ENSMUSG00000100217.1	56861	1	Olfr480	ENSMUSG00000097832.1	224792	0.958438	Gpr116	ENSMUSG00000087620.3	12223
ENSMUSG00000086677.1	105246977	0.959255	LOC105246977	ENSMUSG00000022187.2	403172	1	Defb21	ENSMUSG00000100075.1	20588	-0.958371	Smarcc1	ENSMUSG00000097868.1	56503	0.981331	Ankrd49	ENSMUSG00000091492.1	72556	0.955749	Zfp566	ENSMUSG00000086792.1	433292	1	Nms	ENSMUSG00000085558.3	74485	0.966488	Lrrc71	ENSMUSG00000104354.1	68666	0.999999	Svop	ENSMUSG00000103881.1	18703	0.967133	Pigr	ENSMUSG00000102745.1	16504	0.978907	Kcnc3	ENSMUSG00000100217.1	73547	1	Dusp21	ENSMUSG00000097832.1	70823	-0.9651	Hmgxb4	ENSMUSG00000087620.3	18546
ENSMUSG00000086677.1	13002	-0.960163	Dnajc5	ENSMUSG00000022187.2	100503908	1	Gm19956	ENSMUSG00000100075.1	66691	-0.959673	Gapvd1	ENSMUSG00000097868.1	53861	0.960145	Zranb2	ENSMUSG00000091492.1	18782	0.975745	Pla2g2d	ENSMUSG00000086792.1	66046	-0.97137	Ndufb5	ENSMUSG00000085558.3	100952	-0.957999	Emilin1	ENSMUSG00000104354.1	233147	0.981827	Zfp939	ENSMUSG00000103881.1	217262	0.966709	Abca9	ENSMUSG00000102745.1	16500	0.962961	Kcnb1	ENSMUSG00000100217.1	77049	0.975637	4921528I07Rik	ENSMUSG00000097832.1	22625	0.960768	Map3k19	ENSMUSG00000087620.3	15118
ENSMUSG00000086677.1	107751	0.988066	Prrxl1	ENSMUSG00000022187.2	258616	1	Olfr357	ENSMUSG00000100075.1	51788	-0.957077	H2afz	ENSMUSG00000097868.1	14791	0.965922	Emg1	ENSMUSG00000091492.1	18784	0.987367	Pla2g5	ENSMUSG00000086792.1	338374	1	Ifnl3	ENSMUSG00000085558.3	73914	-0.951466	Irak3	ENSMUSG00000104354.1	15422	0.967083	Hoxc13	ENSMUSG00000103881.1	13618	0.999019	Ednrb	ENSMUSG00000102745.1	12614	0.974049	Celsr1	ENSMUSG00000100217.1	140489	1	Bhlhe23	ENSMUSG00000097832.1	56309	-0.988831	Mycbp	ENSMUSG00000087620.3	68137
ENSMUSG00000086677.1	241624	0.956794	Exd1	ENSMUSG00000022187.2	217246	0.957389	Ace3	ENSMUSG00000100075.1	51786	-0.95779	Cpsf2	ENSMUSG00000097868.1	18230	0.967308	Nxn	ENSMUSG00000091492.1	208111	0.982748	9830147E19Rik	ENSMUSG00000086792.1	257910	1	Olfr671	ENSMUSG00000085558.3	14860	0.977385	Gsta4	ENSMUSG00000104354.1	74747	0.951216	Ddit4	ENSMUSG00000103881.1	20888	1	Sult1c1	ENSMUSG00000102745.1	240873	0.956998	Tnfsf18	ENSMUSG00000100217.1	83996	1	Mmp1b	ENSMUSG00000097832.1	52174	-0.977414	Tmem222	ENSMUSG00000087620.3	100043861
ENSMUSG00000086677.1	27362	0.980165	Dnajb9	ENSMUSG00000022187.2	50929	1	Il22	ENSMUSG00000100075.1	56403	-0.978037	Syncrip	ENSMUSG00000097868.1	234069	0.950512	Pcid2	ENSMUSG00000091492.1	225030	0.969619	Kcng3	ENSMUSG00000086792.1	56861	1	Olfr480	ENSMUSG00000085558.3	54194	0.969132	Akap8l	ENSMUSG00000104354.1	72404	0.974478	Wdr44	ENSMUSG00000103881.1	215113	0.986232	Slc43a2	ENSMUSG00000102745.1	54446	0.960394	Nfat5	ENSMUSG00000100217.1	258060	1	Olfr1181	ENSMUSG00000097832.1	27057	-0.950399	Ncoa4	ENSMUSG00000087620.3	56643
ENSMUSG00000086677.1	317757	0.957541	Gimap5	ENSMUSG00000022187.2	100039206	1	Mup17	ENSMUSG00000100075.1	57750	-0.97065	Wdr12	ENSMUSG00000097868.1	19671	0.951269	Rce1	ENSMUSG00000091492.1	235048	0.96598	Zfp599	ENSMUSG00000086792.1	73547	1	Dusp21	ENSMUSG00000085558.3	20276	0.95882	Scnn1a	ENSMUSG00000104354.1	70008	0.984048	Ace2	ENSMUSG00000103881.1	12226	0.95172	Btg1	ENSMUSG00000102745.1	228543	0.950325	Rhov	ENSMUSG00000100217.1	11451	1	Acrv1	ENSMUSG00000097832.1	70333	-0.969026	Cd3eap	ENSMUSG00000087620.3	100072
ENSMUSG00000086677.1	226139	-0.980134	Cox15	ENSMUSG00000022187.2	66195	1	Lce1g	ENSMUSG00000100075.1	57753	-0.971403	Noc3l	ENSMUSG00000097868.1	102634596	0.991006	Gm32137	ENSMUSG00000091492.1	13170	0.952699	Dbp	ENSMUSG00000086792.1	77049	0.975637	4921528I07Rik	ENSMUSG00000085558.3	15436	0.991942	Hoxd4	ENSMUSG00000104354.1	20044	0.969345	Rps14	ENSMUSG00000103881.1	21425	0.978977	Tfeb	ENSMUSG00000102745.1	70804	-0.98003	Pgrmc2	ENSMUSG00000100217.1	69299	1	Asb9	ENSMUSG00000097832.1	52504	-0.957784	Cenpo	ENSMUSG00000087620.3	80287
ENSMUSG00000086677.1	18046	-0.960134	Nfyc	ENSMUSG00000022187.2	14625	0.97979	Gykl1	ENSMUSG00000100075.1	229725	-0.968667	Clcc1	ENSMUSG00000097868.1	15982	0.985223	Ifrd1	ENSMUSG00000091492.1	67516	0.953643	Kctd4	ENSMUSG00000086792.1	140489	1	Bhlhe23	ENSMUSG00000085558.3	15430	0.992235	Hoxd10	ENSMUSG00000104354.1	66425	0.984876	Pcp4l1	ENSMUSG00000103881.1	21423	-0.988984	Tcf3	ENSMUSG00000102745.1	13837	-0.956417	Epha3	ENSMUSG00000100217.1	102635699	1	Gm32970	ENSMUSG00000097832.1	23950	-0.970997	Dnajb6	ENSMUSG00000087620.3	14823
ENSMUSG00000086677.1	77945	0.95539	Rpgrip1	ENSMUSG00000022187.2	76629	1	Wbscr28	ENSMUSG00000100075.1	244556	0.975735	Zfp791	ENSMUSG00000097868.1	15983	0.95057	Ifrd2	ENSMUSG00000091492.1	117589	0.965228	Asb7	ENSMUSG00000086792.1	83996	1	Mmp1b	ENSMUSG00000085558.3	338370	0.981309	Nalcn	ENSMUSG00000104354.1	66329	0.952599	Susd3	ENSMUSG00000103881.1	21428	-0.997241	Mlx	ENSMUSG00000102745.1	12000	0.975232	Avpr2	ENSMUSG00000100217.1	258747	1	Olfr1106	ENSMUSG00000097832.1	52713	-0.990817	Ccdc59	ENSMUSG00000087620.3	216439
ENSMUSG00000086677.1	17068	0.963699	Ly6d	ENSMUSG00000022187.2	259048	1	Olfr600	ENSMUSG00000100075.1	80886	-0.961528	Senp3	ENSMUSG00000097868.1	319207	-0.959057	Pgbd1	ENSMUSG00000091492.1	22421	0.993552	Wnt7a	ENSMUSG00000086792.1	258060	1	Olfr1181	ENSMUSG00000085558.3	338371	0.962045	Endov	ENSMUSG00000104354.1	258657	0.987014	Olfr733	ENSMUSG00000103881.1	72137	0.976052	Wdsub1	ENSMUSG00000102745.1	105245353	0.951487	LOC105245353	ENSMUSG00000100217.1	259163	1	Olfr1354	ENSMUSG00000097832.1	74838	-0.956193	Naa15	ENSMUSG00000087620.3	243874
ENSMUSG00000086677.1	241846	-0.962949	Lsm14b	ENSMUSG00000022187.2	259067	1	Olfr449	ENSMUSG00000100075.1	245631	-0.9741	Mum1l1	ENSMUSG00000097868.1	102247	0.968495	Agpat6	ENSMUSG00000091492.1	380785	-0.968738	Begain	ENSMUSG00000086792.1	11451	1	Acrv1	ENSMUSG00000085558.3	19035	-0.965525	Ppib	ENSMUSG00000104354.1	66873	0.96264	Tril	ENSMUSG00000103881.1	225865	1	Catsper1	ENSMUSG00000102745.1	14873	0.961367	Gsto1	ENSMUSG00000100217.1	71903	0.992758	Ces2f	ENSMUSG00000097832.1	66616	-0.968163	Snx9	ENSMUSG00000087620.3	381290
ENSMUSG00000086677.1	57265	-0.953673	Fzd2	ENSMUSG00000022187.2	210155	1	Gm4763	ENSMUSG00000100075.1	69902	-0.955834	Mrto4	ENSMUSG00000097868.1	72162	0.984873	Dhx36	ENSMUSG00000091492.1	269615	0.966889	Plch2	ENSMUSG00000086792.1	69299	1	Asb9	ENSMUSG00000085558.3	102640263	0.975152	Gm36375	ENSMUSG00000104354.1	109342	0.95259	Slc5a10	ENSMUSG00000103881.1	27399	0.953482	Ip6k1	ENSMUSG00000102745.1	258224	0.954272	Olfr1358	ENSMUSG00000100217.1	67932	1	1700129C05Rik	ENSMUSG00000097832.1	232146	-0.95357	Eva1a	ENSMUSG00000087620.3	381741
ENSMUSG00000086677.1	104943	0.994135	Fam110c	ENSMUSG00000022187.2	231903	1	Urad	ENSMUSG00000100075.1	60411	-0.953759	Cenpk	ENSMUSG00000097868.1	22235	0.972438	Ugdh	ENSMUSG00000091492.1	170741	0.971785	Pilrb1	ENSMUSG00000086792.1	102635699	1	Gm32970	ENSMUSG00000085558.3	240427	0.981866	Setbp1	ENSMUSG00000104354.1	257978	1	Olfr1322	ENSMUSG00000103881.1	64929	0.959001	Scel	ENSMUSG00000102745.1	68339	0.955992	Ccdc88c	ENSMUSG00000100217.1	100040870	1	Gm3012	ENSMUSG00000097832.1	69790	-0.958623	Med30	ENSMUSG00000087620.3	18782
ENSMUSG00000086677.1	107528	-0.955931	Magee1	ENSMUSG00000022187.2	619548	1	Defb42	ENSMUSG00000100075.1	66249	-0.967066	Pno1	ENSMUSG00000097868.1	22232	0.991523	Slc35a2	ENSMUSG00000091492.1	77087	0.95129	Ankrd11	ENSMUSG00000086792.1	258747	1	Olfr1106	ENSMUSG00000085558.3	243197	0.9839	Mfsd7a	ENSMUSG00000104354.1	70810	0.998263	Krt25	ENSMUSG00000103881.1	638262	0.954353	Gm7233	ENSMUSG00000102745.1	232807	-0.957637	Ppp1r12c	ENSMUSG00000100217.1	252910	1	Vmn1r71	ENSMUSG00000097832.1	18205	0.952303	Ntf3	ENSMUSG00000087620.3	208111
ENSMUSG00000086677.1	93692	0.973801	Glrx	ENSMUSG00000022187.2	258904	1	Olfr1221	ENSMUSG00000100075.1	78895	-0.970949	Pus7l	ENSMUSG00000097868.1	73699	0.983123	Ppp2r1b	ENSMUSG00000091492.1	624910	0.975803	Rgs21	ENSMUSG00000086792.1	259163	1	Olfr1354	ENSMUSG00000085558.3	68655	0.957992	Fndc1	ENSMUSG00000104362.1	11540	-0.955311	Adora2a	ENSMUSG00000103881.1	230500	-0.980718	Efcab7	ENSMUSG00000102745.1	277250	0.950361	Kdm3b	ENSMUSG00000100217.1	216818	1	Gm4802	ENSMUSG00000097832.1	214489	-0.982146	BC003965	ENSMUSG00000087620.3	14772
ENSMUSG00000086677.1	328967	0.953622	Arhgef37	ENSMUSG00000022187.2	258905	1	Olfr871	ENSMUSG00000100075.1	55946	-0.96881	Ap3m1	ENSMUSG00000097868.1	73694	0.971454	Ndufaf7	ENSMUSG00000091492.1	74571	0.975803	Kcnk16	ENSMUSG00000086792.1	71903	0.992758	Ces2f	ENSMUSG00000085558.3	13134	0.980303	Dach1	ENSMUSG00000104362.1	243819	-0.956163	Ppp6r1	ENSMUSG00000103881.1	259086	0.999999	Olfr609	ENSMUSG00000102745.1	105245117	0.969575	LOC105245117	ENSMUSG00000100217.1	258159	1	Olfr1331	ENSMUSG00000097832.1	75013	-0.952894	4930502E18Rik	ENSMUSG00000087620.3	225030
ENSMUSG00000086677.1	104245	0.978767	Slc6a5	ENSMUSG00000022187.2	545481	0.964542	Arhgap40	ENSMUSG00000100075.1	227746	-0.967207	Rabepk	ENSMUSG00000097868.1	73340	0.993541	Nptxr	ENSMUSG00000091492.1	666750	0.975803	Gm8271	ENSMUSG00000086792.1	67932	1	1700129C05Rik	ENSMUSG00000085558.3	13131	0.9806	Dab1	ENSMUSG00000104362.1	216831	-0.954658	Arhgap44	ENSMUSG00000103881.1	101056056	0.996067	LOC101056056	ENSMUSG00000102745.1	329366	0.954982	4932418E24Rik	ENSMUSG00000100217.1	12549	0.974782	Arhgap31	ENSMUSG00000097834.1	237523	0.961538	Ptprq	ENSMUSG00000087620.3	195434
ENSMUSG00000086677.1	105193	0.964101	Nhlrc1	ENSMUSG00000022187.2	67084	1	Ceacam14	ENSMUSG00000100075.1	67708	-0.962853	Pcnxl4	ENSMUSG00000097868.1	74376	-0.954481	Myo18b	ENSMUSG00000091492.1	13711	0.977832	Elf5	ENSMUSG00000086792.1	100040870	1	Gm3012	ENSMUSG00000085558.3	78908	0.954928	Igsf3	ENSMUSG00000104362.1	237459	0.961775	Cdk17	ENSMUSG00000103881.1	67149	-0.977152	Nkain1	ENSMUSG00000102745.1	71765	-0.954335	Klhdc3	ENSMUSG00000100217.1	228443	1	Olfr1283	ENSMUSG00000097834.1	26561	-0.958844	Mmp23	ENSMUSG00000087620.3	117589
ENSMUSG00000086677.1	229517	-0.963751	Slc25a44	ENSMUSG00000022187.2	67085	1	1700024G13Rik	ENSMUSG00000100075.1	28000	-0.955147	Prpf19	ENSMUSG00000097868.1	14619	0.961277	Gjb2	ENSMUSG00000091492.1	94191	0.985269	Adarb2	ENSMUSG00000086792.1	252910	1	Vmn1r71	ENSMUSG00000085558.3	231798	0.958029	Lrch4	ENSMUSG00000104362.1	72325	-0.967038	Vps9d1	ENSMUSG00000103881.1	223604	0.964875	Kcnk9	ENSMUSG00000102745.1	76854	0.958681	Gper1	ENSMUSG00000100217.1	94224	0.968152	Srd5a2	ENSMUSG00000097834.1	245666	0.980048	Iqsec2	ENSMUSG00000087620.3	170741
ENSMUSG00000086677.1	338367	0.962337	Myo1d	ENSMUSG00000022187.2	19018	-0.953817	Scand1	ENSMUSG00000100075.1	319176	-0.954872	Hist2h2ac	ENSMUSG00000097868.1	14615	0.959893	Gjc1	ENSMUSG00000091492.1	14126	0.965347	Ms4a2	ENSMUSG00000086792.1	216818	1	Gm4802	ENSMUSG00000085558.3	77045	0.983081	Bcl7a	ENSMUSG00000104362.1	74868	0.986799	Tmem65	ENSMUSG00000103881.1	258789	0.999999	Olfr1271	ENSMUSG00000102745.1	12279	0.971533	C9	ENSMUSG00000100217.1	258581	1	Olfr1030	ENSMUSG00000097834.1	19260	0.959951	Ptpn22	ENSMUSG00000087620.3	76932
ENSMUSG00000086677.1	99571	0.951348	Fgg	ENSMUSG00000022187.2	102637484	1	LOC102637484	ENSMUSG00000100075.1	19177	-0.965973	Psmb7	ENSMUSG00000097868.1	76614	0.966868	Immt	ENSMUSG00000091492.1	14123	0.955447	Fbrs	ENSMUSG00000086792.1	258159	1	Olfr1331	ENSMUSG00000085558.3	73545	0.967853	1700094D03Rik	ENSMUSG00000104362.1	22764	0.968058	Zfx	ENSMUSG00000103881.1	258784	0.999999	Olfr1245	ENSMUSG00000102745.1	330319	0.981439	Wipf3	ENSMUSG00000100217.1	75467	0.991926	1700011E24Rik	ENSMUSG00000097834.1	93760	0.96166	Arid1a	ENSMUSG00000087620.3	624910
ENSMUSG00000086677.1	20586	-0.96272	Smarca4	ENSMUSG00000022187.2	13119	0.953285	Cyp4a14	ENSMUSG00000100075.1	268490	-0.959327	Lsm12	ENSMUSG00000097868.1	19733	0.97386	Rgn	ENSMUSG00000091492.1	14120	0.973609	Fbp2	ENSMUSG00000086792.1	12549	0.974782	Arhgap31	ENSMUSG00000085558.3	80877	0.983553	Lrba	ENSMUSG00000104362.1	233246	-0.973035	Ano5	ENSMUSG00000103881.1	56332	-0.973354	Amotl2	ENSMUSG00000102745.1	78937	0.952787	Avl9	ENSMUSG00000100217.1	67402	1	Txndc8	ENSMUSG00000097834.1	226970	0.958858	Arhgef4	ENSMUSG00000087620.3	74571
ENSMUSG00000086677.1	68662	0.970281	Scgb3a1	ENSMUSG00000022187.2	544923	1	Gm11397	ENSMUSG00000100075.1	68971	-0.986221	Tamm41	ENSMUSG00000097868.1	98303	-0.951658	D630023F18Rik	ENSMUSG00000091492.1	210417	0.976375	Thsd7b	ENSMUSG00000086792.1	228443	1	Olfr1283	ENSMUSG00000085558.3	385674	0.97421	Zfp174	ENSMUSG00000104362.1	116891	0.962777	Derl2	ENSMUSG00000103881.1	56338	0.981027	Txnip	ENSMUSG00000102745.1	209195	0.96127	Clic6	ENSMUSG00000100217.1	319695	1	Ankar	ENSMUSG00000097834.1	110279	0.963885	Bcr	ENSMUSG00000087620.3	353130
ENSMUSG00000086677.1	51789	-0.9643	Tnk2	ENSMUSG00000022187.2	105242401	1	LOC105242401	ENSMUSG00000100075.1	68979	-0.959011	Nol11	ENSMUSG00000097868.1	107508	0.974862	Eprs	ENSMUSG00000091492.1	239667	0.969744	Dip2b	ENSMUSG00000086792.1	94224	0.968152	Srd5a2	ENSMUSG00000085558.3	110082	0.963754	Dnah5	ENSMUSG00000104362.1	98582	-0.978281	Khdc1b	ENSMUSG00000103881.1	108655	0.961048	Foxp1	ENSMUSG00000102745.1	232210	-0.978279	Hmces	ENSMUSG00000100217.1	546913	1	Vmn2r22	ENSMUSG00000097834.1	116848	0.951081	Baz2a	ENSMUSG00000087620.3	100504325
ENSMUSG00000086677.1	27052	0.961488	Aoah	ENSMUSG00000022187.2	628580	1	Vmn1r68	ENSMUSG00000100075.1	237775	0.953477	Zfp867	ENSMUSG00000097868.1	108707	0.995896	Fam207a	ENSMUSG00000091492.1	238276	0.950941	Akap5	ENSMUSG00000086792.1	258581	1	Olfr1030	ENSMUSG00000085558.3	66274	0.96931	Lyrm9	ENSMUSG00000104362.1	13876	-0.952824	Erg	ENSMUSG00000103881.1	258863	0.999999	Olfr768	ENSMUSG00000102745.1	210274	0.954662	Shank2	ENSMUSG00000100217.1	73376	1	Tex33	ENSMUSG00000097834.1	269401	0.955172	Znf512b	ENSMUSG00000087620.3	666750
ENSMUSG00000086677.1	229722	0.985038	5330417C22Rik	ENSMUSG00000022187.2	235435	1	Lctl	ENSMUSG00000100075.1	72612	-0.968145	2700029M09Rik	ENSMUSG00000097868.1	67134	0.955456	Nop56	ENSMUSG00000091492.1	217682	0.996047	Plekhd1	ENSMUSG00000086792.1	75467	0.991926	1700011E24Rik	ENSMUSG00000085558.3	72780	0.950542	Rspo3	ENSMUSG00000104362.1	74563	0.964671	Rasgef1c	ENSMUSG00000103881.1	57432	-0.980578	Zc3h8	ENSMUSG00000102745.1	105245097	0.961186	LOC105245097	ENSMUSG00000100217.1	11828	0.99133	Aqp3	ENSMUSG00000097834.1	327954	0.95385	Dnah2	ENSMUSG00000087620.3	16875
ENSMUSG00000086677.1	170731	-0.967682	Mfn2	ENSMUSG00000022187.2	102634499	1	LOC102634499	ENSMUSG00000100075.1	67902	-0.981897	Sumf2	ENSMUSG00000097868.1	76895	0.959796	Bicd2	ENSMUSG00000091492.1	102436	-0.950601	Lars2	ENSMUSG00000086792.1	67402	1	Txndc8	ENSMUSG00000085558.3	104871	0.967927	Spata7	ENSMUSG00000104362.1	214111	0.972847	Slc24a1	ENSMUSG00000103881.1	22157	1	Tulp1	ENSMUSG00000102745.1	14319	-0.975277	Fth1	ENSMUSG00000100217.1	258669	1	Olfr824	ENSMUSG00000097834.1	72902	0.979099	Spock3	ENSMUSG00000087620.3	620235
ENSMUSG00000086677.1	19211	0.969872	Pten	ENSMUSG00000022187.2	258766	1	Olfr259	ENSMUSG00000100075.1	74152	0.955945	Stra6l	ENSMUSG00000097868.1	75723	-0.963083	Amotl1	ENSMUSG00000091492.1	67027	0.950017	Mkrn2	ENSMUSG00000086792.1	319695	1	Ankar	ENSMUSG00000085558.3	14167	0.977813	Fgf12	ENSMUSG00000104362.1	94186	0.956082	Strn3	ENSMUSG00000103881.1	72960	-0.977703	Top1mt	ENSMUSG00000102745.1	17952	0.963662	Naip6	ENSMUSG00000100217.1	258660	0.955558	Olfr736	ENSMUSG00000097834.1	16998	0.956903	Ltbp3	ENSMUSG00000087620.3	14126
ENSMUSG00000086677.1	19214	0.973619	Ptgdr	ENSMUSG00000022187.2	67000	1	Prl3a1	ENSMUSG00000100075.1	218210	-0.972753	Nup153	ENSMUSG00000097868.1	233280	0.960641	Nipa1	ENSMUSG00000091492.1	114875	0.971166	Plcz1	ENSMUSG00000086792.1	546913	1	Vmn2r22	ENSMUSG00000085558.3	244757	0.973311	Glb1l2	ENSMUSG00000104362.1	67035	0.950032	Dnajb4	ENSMUSG00000103881.1	234669	0.95348	Ces2b	ENSMUSG00000102745.1	259302	0.97355	Srgap3	ENSMUSG00000100217.1	381832	1	Prpmp5	ENSMUSG00000097834.1	20683	0.961089	Sp1	ENSMUSG00000087620.3	14120
ENSMUSG00000086677.1	11428	-0.96065	Aco1	ENSMUSG00000022187.2	16663	0.998948	Krt13	ENSMUSG00000100075.1	72931	-0.961736	Swi5	ENSMUSG00000097868.1	230649	0.975056	Atpaf1	ENSMUSG00000091492.1	101142	0.951408	Itfg2	ENSMUSG00000086792.1	73376	1	Tex33	ENSMUSG00000085558.3	11852	-0.956886	Rhob	ENSMUSG00000104362.1	69579	-0.951596	2310034P14Rik	ENSMUSG00000103881.1	628709	0.957659	Gm10324	ENSMUSG00000102745.1	19276	0.959394	Ptprn2	ENSMUSG00000100217.1	22786	1	Zp1	ENSMUSG00000097834.1	66626	0.981343	Cdip1	ENSMUSG00000087620.3	210417
ENSMUSG00000086677.1	23956	-0.996999	Neu2	ENSMUSG00000022187.2	16665	0.999911	Krt15	ENSMUSG00000100075.1	72935	-0.95332	Ddx41	ENSMUSG00000097868.1	625662	0.951893	Ankrd31	ENSMUSG00000091492.1	56079	0.987153	Astn2	ENSMUSG00000086792.1	11828	0.99133	Aqp3	ENSMUSG00000085558.3	11856	0.99159	Arhgap6	ENSMUSG00000104362.1	20499	-0.954979	Slc12a7	ENSMUSG00000103881.1	50775	0.999999	Krtap5-4	ENSMUSG00000102745.1	387510	0.951758	Ifnk	ENSMUSG00000100217.1	218921	1	4930474N05Rik	ENSMUSG00000097834.1	237847	0.952039	Rtn4rl1	ENSMUSG00000087620.3	239667
ENSMUSG00000086677.1	23959	0.962661	Nt5e	ENSMUSG00000022187.2	257886	0.958484	Olfr225	ENSMUSG00000100075.1	64704	-0.968312	Htra2	ENSMUSG00000097868.1	225659	0.979998	Cep76	ENSMUSG00000091492.1	76773	0.951096	Wdyhv1	ENSMUSG00000086792.1	258669	1	Olfr824	ENSMUSG00000085558.3	16196	0.953298	Il7	ENSMUSG00000104362.1	75965	0.969214	Zdhhc20	ENSMUSG00000103881.1	214459	0.960813	Fnbp1l	ENSMUSG00000102745.1	22084	0.951299	Tsc2	ENSMUSG00000100217.1	382097	0.974826	Gm1123	ENSMUSG00000097834.1	58181	0.951906	Il20	ENSMUSG00000087620.3	217682
ENSMUSG00000086677.1	214854	0.969979	Neurl3	ENSMUSG00000022187.2	257880	1	Olfr1066	ENSMUSG00000100075.1	320438	-0.978782	Alg6	ENSMUSG00000097868.1	103573	0.97739	Xpo1	ENSMUSG00000091492.1	18164	0.989992	Nptx1	ENSMUSG00000086792.1	258660	0.955558	Olfr736	ENSMUSG00000085558.3	93889	0.951046	Pcdhb18	ENSMUSG00000104362.1	381510	0.956064	Dpy19l4	ENSMUSG00000103881.1	20269	0.993103	Scn3a	ENSMUSG00000102745.1	243574	0.952811	Kbtbd8	ENSMUSG00000100217.1	259015	0.971035	Olfr1038-ps	ENSMUSG00000097834.1	215001	0.955622	Wfikkn1	ENSMUSG00000087620.3	114875
ENSMUSG00000086677.1	214855	0.954824	Arid5a	ENSMUSG00000022187.2	257881	1	Olfr205	ENSMUSG00000100075.1	66617	-0.958634	Ntmt1	ENSMUSG00000097868.1	19384	0.960007	Ran	ENSMUSG00000091492.1	15024	0.953734	H2-T10	ENSMUSG00000086792.1	381832	1	Prpmp5	ENSMUSG00000085558.3	93881	0.969179	Pcdhb10	ENSMUSG00000104362.1	74480	0.983525	Samd4	ENSMUSG00000103881.1	57764	0.964764	Ntn4	ENSMUSG00000102745.1	56362	0.9579	Sult1b1	ENSMUSG00000100217.1	259018	1	Olfr1049	ENSMUSG00000097834.1	20445	0.951787	St6galnac1	ENSMUSG00000087620.3	56079
ENSMUSG00000086677.1	230379	0.955418	Acer2	ENSMUSG00000022187.2	331195	1	A430089I19Rik	ENSMUSG00000100075.1	26360	0.950448	Angptl2	ENSMUSG00000097868.1	12005	0.994855	Axin1	ENSMUSG00000091492.1	171504	0.975701	Apobr	ENSMUSG00000086792.1	22786	1	Zp1	ENSMUSG00000085558.3	16440	0.952333	Itpr3	ENSMUSG00000104362.1	73919	-0.978187	Lyrm1	ENSMUSG00000103881.1	21815	0.99532	Tgif1	ENSMUSG00000102745.1	194388	0.982154	Tet3	ENSMUSG00000100217.1	18601	1	Padi3	ENSMUSG00000097834.1	78252	-0.97056	Nxpe2	ENSMUSG00000087620.3	18164
ENSMUSG00000086677.1	382245	-0.961003	Tmem29	ENSMUSG00000022187.2	404473	1	Olfr1082	ENSMUSG00000100075.1	56224	0.959017	Tspan5	ENSMUSG00000097868.1	64707	0.978338	Suv39h2	ENSMUSG00000091492.1	94192	0.980752	C1galt1	ENSMUSG00000086792.1	218921	1	4930474N05Rik	ENSMUSG00000085558.3	69707	0.954289	Iqcg	ENSMUSG00000104362.1	50501	-0.955583	Prok2	ENSMUSG00000103881.1	380787	0.959015	A230065H16Rik	ENSMUSG00000102745.1	269437	0.97392	Plch1	ENSMUSG00000100217.1	110935	0.969897	Atp6v1b1	ENSMUSG00000097834.1	20602	0.957232	Ncor2	ENSMUSG00000087620.3	109889
ENSMUSG00000086677.1	69713	-0.983251	Pin4	ENSMUSG00000022187.2	75645	1	Ccdc172	ENSMUSG00000100075.1	108037	-0.973296	Shmt2	ENSMUSG00000097868.1	13063	0.96939	Cycs	ENSMUSG00000091492.1	434440	0.975803	Fbxw20	ENSMUSG00000086792.1	382097	0.974826	Gm1123	ENSMUSG00000085558.3	21376	-0.953812	Tbrg1	ENSMUSG00000104362.1	56442	0.957609	Serinc1	ENSMUSG00000103881.1	67255	0.977405	Zfp422	ENSMUSG00000102745.1	225908	0.969975	Myrf	ENSMUSG00000100217.1	435818	1	Slc2a7	ENSMUSG00000097834.1	574403	0.950426	Fam196b	ENSMUSG00000087620.3	15024
ENSMUSG00000086677.1	77397	0.961729	9530003J23Rik	ENSMUSG00000022187.2	116872	0.987202	Serpinb7	ENSMUSG00000100075.1	19167	-0.952556	Psma3	ENSMUSG00000097868.1	54188	0.967553	Cpsf4	ENSMUSG00000091492.1	72185	0.951925	Dbndd1	ENSMUSG00000086792.1	259015	0.971035	Olfr1038-ps	ENSMUSG00000085558.3	71908	0.960387	Cldn23	ENSMUSG00000104362.1	69257	0.954059	Elf2	ENSMUSG00000103881.1	240660	0.979073	Slc35g1	ENSMUSG00000102745.1	230903	0.989304	Fbxo44	ENSMUSG00000100217.1	625605	1	Vmn2r49	ENSMUSG00000097834.1	208104	0.978353	Mlxip	ENSMUSG00000087620.3	171504
ENSMUSG00000086677.1	72401	0.96798	Slc43a1	ENSMUSG00000022187.2	171193	1	Vmn1r6	ENSMUSG00000100075.1	66414	-0.956693	Ndufa12	ENSMUSG00000097868.1	59001	0.970773	Pole3	ENSMUSG00000091492.1	73852	0.971922	D3Ertd751e	ENSMUSG00000086792.1	259018	1	Olfr1049	ENSMUSG00000085558.3	60611	0.980618	Foxj2	ENSMUSG00000104362.1	100043039	0.974885	Gm4184	ENSMUSG00000103881.1	237175	0.959696	Gpr64	ENSMUSG00000102745.1	327942	0.966684	Pigl	ENSMUSG00000100217.1	217071	1	Gm525	ENSMUSG00000097834.1	74334	0.974546	Ranbp10	ENSMUSG00000087620.3	74843
ENSMUSG00000086677.1	240633	0.994819	Lipk	ENSMUSG00000022187.2	171192	1	Vmn1r5	ENSMUSG00000100075.1	66413	-0.950664	Psmd6	ENSMUSG00000097868.1	26558	0.951894	Homer3	ENSMUSG00000091492.1	207742	0.975803	Rnf43	ENSMUSG00000086792.1	18601	1	Padi3	ENSMUSG00000085558.3	223989	0.951464	Marf1	ENSMUSG00000104362.1	20215	-0.994823	Sag	ENSMUSG00000103881.1	212448	0.958515	9330159F19Rik	ENSMUSG00000102745.1	12764	-0.964167	Cmas	ENSMUSG00000100217.1	677440	1	Clec2j	ENSMUSG00000097834.1	16543	-0.986599	Mdfic	ENSMUSG00000087620.3	235626
ENSMUSG00000086677.1	226695	-0.965255	Ifi205	ENSMUSG00000022187.2	14526	1	Gcg	ENSMUSG00000100075.1	17196	0.965078	Mbp	ENSMUSG00000097868.1	217057	0.996351	Ptrh2	ENSMUSG00000091492.1	216134	0.984876	Pdxk	ENSMUSG00000086792.1	110935	0.969897	Atp6v1b1	ENSMUSG00000085558.3	20420	0.962404	Shd	ENSMUSG00000104362.1	546840	-0.961828	Ldlrad1	ENSMUSG00000103881.1	241274	0.952185	Pnpla7	ENSMUSG00000102745.1	13498	0.955834	Atn1	ENSMUSG00000100217.1	100040532	1	Gm12967	ENSMUSG00000097834.1	210126	0.955267	Lpp	ENSMUSG00000087620.3	20662
ENSMUSG00000086677.1	231821	0.985254	Adap1	ENSMUSG00000022187.2	102638087	1	Gm34733	ENSMUSG00000100075.1	66422	-0.969968	Dctpp1	ENSMUSG00000097868.1	71995	0.962976	Erv3	ENSMUSG00000091492.1	66454	0.974136	Nmnat1	ENSMUSG00000086792.1	435818	1	Slc2a7	ENSMUSG00000085558.3	67063	0.95405	Tmem246	ENSMUSG00000104362.1	671535	-0.951339	Parp10	ENSMUSG00000103881.1	78334	0.979027	Cdk19	ENSMUSG00000102745.1	114663	-0.961982	Impa2	ENSMUSG00000100217.1	57895	-0.970904	Ccdc126	ENSMUSG00000097834.1	17261	0.97111	Mef2d	ENSMUSG00000087620.3	94192
ENSMUSG00000086677.1	67773	-0.998752	Kat8	ENSMUSG00000022187.2	17700	1	Mstn	ENSMUSG00000100075.1	66420	-0.964731	Polr2e	ENSMUSG00000097868.1	68332	0.989296	Sdhaf1	ENSMUSG00000091492.1	66459	0.966023	Pyurf	ENSMUSG00000086792.1	625605	1	Vmn2r49	ENSMUSG00000085558.3	67392	0.97401	4833420G17Rik	ENSMUSG00000104362.1	58800	0.971726	Trpm7	ENSMUSG00000103881.1	26914	-0.96421	H2afy	ENSMUSG00000102745.1	108017	0.956872	Fxyd4	ENSMUSG00000100217.1	259099	1	Olfr676	ENSMUSG00000097834.1	217012	-0.955574	Unc45b	ENSMUSG00000087620.3	102636264
ENSMUSG00000086677.1	258590	0.956622	Olfr702	ENSMUSG00000022187.2	258309	1	Olfr657	ENSMUSG00000100075.1	26446	-0.9721	Psmb3	ENSMUSG00000097868.1	18451	0.977145	P4ha1	ENSMUSG00000091492.1	381634	0.979027	Gm1043	ENSMUSG00000086792.1	217071	1	Gm525	ENSMUSG00000085558.3	67397	-0.969827	Erp29	ENSMUSG00000104362.1	20822	0.952797	Trove2	ENSMUSG00000103881.1	258548	0.999999	Olfr805	ENSMUSG00000102745.1	77613	0.968919	Prss36	ENSMUSG00000100217.1	258241	1	Olfr1212	ENSMUSG00000097834.1	241324	0.950312	Crb2	ENSMUSG00000087620.3	434440
ENSMUSG00000086677.1	229600	0.965251	BC028528	ENSMUSG00000022187.2	258408	1	Olfr463	ENSMUSG00000100075.1	26441	-0.966035	Psma4	ENSMUSG00000097868.1	67300	0.962626	Cltc	ENSMUSG00000091492.1	76469	0.97048	Cmya5	ENSMUSG00000086792.1	677440	1	Clec2j	ENSMUSG00000085558.3	236511	0.967914	Ago1	ENSMUSG00000104362.1	57746	-0.962018	Piwil2	ENSMUSG00000103881.1	16483	0.999994	Kap	ENSMUSG00000102745.1	70392	0.978025	Asb12	ENSMUSG00000100217.1	259119	1	Olfr578	ENSMUSG00000097834.1	17381	0.971067	Mmp12	ENSMUSG00000087620.3	207742
ENSMUSG00000086677.1	14234	0.969134	Foxc2	ENSMUSG00000022187.2	670533	1	Gm11567	ENSMUSG00000100075.1	26440	-0.964862	Psma1	ENSMUSG00000097868.1	72500	0.974415	Ier5l	ENSMUSG00000091492.1	69121	0.957444	Chrdl2	ENSMUSG00000086792.1	100040532	1	Gm12967	ENSMUSG00000085558.3	208043	0.961886	Setd1b	ENSMUSG00000104362.1	21767	-0.990994	Tex264	ENSMUSG00000103881.1	545428	0.99503	Ccdc141	ENSMUSG00000102745.1	18636	-0.954907	Cfp	ENSMUSG00000100217.1	333424	1	A4gnt	ENSMUSG00000097834.1	77578	0.963408	Bcl9	ENSMUSG00000087620.3	66454
ENSMUSG00000086677.1	320806	-0.967887	Gfm2	ENSMUSG00000022187.2	242502	1	Gm428	ENSMUSG00000100075.1	20901	-0.955625	Strap	ENSMUSG00000097868.1	72508	0.983616	Rps6kb1	ENSMUSG00000091492.1	12350	0.956506	Car3	ENSMUSG00000086792.1	57895	-0.970904	Ccdc126	ENSMUSG00000085558.3	101100	0.95828	Ttll3	ENSMUSG00000104362.1	328108	0.961859	Fam179b	ENSMUSG00000103881.1	11628	0.952443	Aicda	ENSMUSG00000102745.1	217316	0.955089	Slc16a5	ENSMUSG00000100217.1	100503388	1	Gm19668	ENSMUSG00000097834.1	230099	0.991384	Car9	ENSMUSG00000087620.3	381634
ENSMUSG00000086677.1	12091	0.973336	Glb1	ENSMUSG00000022187.2	258404	1	Olfr1080	ENSMUSG00000100075.1	264134	-0.967474	Ttc26	ENSMUSG00000097868.1	217214	0.995182	Nags	ENSMUSG00000091492.1	73178	0.984874	Wasl	ENSMUSG00000086792.1	259099	1	Olfr676	ENSMUSG00000085558.3	56030	0.953494	Tmem131	ENSMUSG00000104362.1	20403	0.973711	Itsn2	ENSMUSG00000103881.1	194655	0.959336	Klf11	ENSMUSG00000102745.1	19141	-0.96421	Lgmn	ENSMUSG00000100217.1	665936	1	Gm7855	ENSMUSG00000097834.1	227723	0.988616	Prrc2b	ENSMUSG00000087620.3	20957
ENSMUSG00000086677.1	12328	-0.974771	Caml	ENSMUSG00000022187.2	171257	0.968224	Vmn1r195	ENSMUSG00000100075.1	68267	-0.969325	Slc25a22	ENSMUSG00000097868.1	214292	-0.950838	Syna	ENSMUSG00000091492.1	21961	0.959711	Tns1	ENSMUSG00000086792.1	258241	1	Olfr1212	ENSMUSG00000085558.3	232664	0.966875	Ccdc136	ENSMUSG00000104362.1	320191	0.964021	Hook3	ENSMUSG00000103881.1	74106	0.952882	Dcaf6	ENSMUSG00000102745.1	665270	0.969021	Plb1	ENSMUSG00000100217.1	102636763	1	Gm33745	ENSMUSG00000097834.1	239833	0.956831	Lmln	ENSMUSG00000087620.3	268354
ENSMUSG00000086677.1	67636	0.983263	Lyrm5	ENSMUSG00000022187.2	626995	1	Gm13128	ENSMUSG00000100075.1	225182	-0.95347	Rbbp8	ENSMUSG00000097868.1	56878	0.970469	Rbms1	ENSMUSG00000091492.1	229599	0.973027	Ciart	ENSMUSG00000086792.1	259119	1	Olfr578	ENSMUSG00000085558.3	233532	0.952352	Rsf1	ENSMUSG00000104362.1	277978	-0.977182	Exoc3l	ENSMUSG00000103881.1	328330	0.964039	D130037M23Rik	ENSMUSG00000102745.1	269587	0.952368	Epb4.1	ENSMUSG00000100217.1	258166	1	Olfr988	ENSMUSG00000097834.1	243842	0.990809	Gltscr1	ENSMUSG00000087620.3	76469
ENSMUSG00000086677.1	227620	0.954369	Uap1l1	ENSMUSG00000022187.2	20762	1	Sprr2h	ENSMUSG00000100075.1	68852	0.969124	Lrrn4cl	ENSMUSG00000097868.1	235036	0.972054	Ppan	ENSMUSG00000091492.1	56873	0.978437	Lmbr1	ENSMUSG00000086792.1	333424	1	A4gnt	ENSMUSG00000085558.3	18125	0.953994	Nos1	ENSMUSG00000104362.1	228545	-0.95534	Vps18	ENSMUSG00000103881.1	56070	-0.959212	Tcerg1	ENSMUSG00000102745.1	105246138	0.973887	LOC105246138	ENSMUSG00000100217.1	12969	1	Crygf	ENSMUSG00000097834.1	73435	0.972308	Tex35	ENSMUSG00000087620.3	69121
ENSMUSG00000086677.1	14030	-0.95705	Ewsr1	ENSMUSG00000022187.2	404287	1	V1rd19	ENSMUSG00000100075.1	239570	0.954884	Ttc38	ENSMUSG00000097868.1	20874	0.979946	Slk	ENSMUSG00000091492.1	65945	0.975803	Clstn1	ENSMUSG00000086792.1	100503388	1	Gm19668	ENSMUSG00000085558.3	18129	0.99487	Notch2	ENSMUSG00000104362.1	71768	0.98252	Vwce	ENSMUSG00000103881.1	231591	1	Vmn2r14	ENSMUSG00000102745.1	71947	0.963226	2310067B10Rik	ENSMUSG00000100217.1	105242434	1	LOC105242434	ENSMUSG00000097834.1	18845	0.992426	Plxna2	ENSMUSG00000087620.3	73178
ENSMUSG00000086677.1	57370	-0.973008	B4galt3	ENSMUSG00000022187.2	104069	1	Sncb	ENSMUSG00000100075.1	66488	-0.961438	Fam136a	ENSMUSG00000097868.1	20873	0.971934	Plk4	ENSMUSG00000091492.1	245195	0.979701	Retnlg	ENSMUSG00000086792.1	665936	1	Gm7855	ENSMUSG00000085558.3	216810	0.981163	Tom1l2	ENSMUSG00000104362.1	17344	0.956032	Pias2	ENSMUSG00000103881.1	258403	0.970986	Olfr1065	ENSMUSG00000102745.1	353047	0.966663	Plekhm1	ENSMUSG00000100217.1	105242433	1	LOC105242433	ENSMUSG00000097834.1	235134	0.950256	Nfrkb	ENSMUSG00000087620.3	329065
ENSMUSG00000086677.1	241612	0.953825	Slc5a12	ENSMUSG00000022187.2	11572	1	Crisp3	ENSMUSG00000100075.1	11677	-0.96748	Akr1b3	ENSMUSG00000097868.1	67890	0.955038	Ufm1	ENSMUSG00000091492.1	63958	0.972612	Ube4b	ENSMUSG00000086792.1	102636763	1	Gm33745	ENSMUSG00000085558.3	319555	0.991466	Nwd1	ENSMUSG00000104362.1	18577	0.972041	Pde4a	ENSMUSG00000103881.1	16362	0.973303	Irf1	ENSMUSG00000102745.1	240960	0.951256	Dnah14	ENSMUSG00000100217.1	94215	0.998488	Ugt2a1	ENSMUSG00000097834.1	330010	0.950559	Ttll10	ENSMUSG00000087620.3	56873
ENSMUSG00000086677.1	212503	0.984144	Paox	ENSMUSG00000022187.2	258955	1	Olfr531	ENSMUSG00000100075.1	195040	-0.962495	Tmem199	ENSMUSG00000097868.1	67895	0.97057	Ppa1	ENSMUSG00000091492.1	110380	0.97202	Shroom2	ENSMUSG00000086792.1	258166	1	Olfr988	ENSMUSG00000085558.3	104444	-0.950824	Rexo2	ENSMUSG00000104362.1	208650	0.987006	Cblb	ENSMUSG00000103881.1	380701	0.968069	Slc47a2	ENSMUSG00000102745.1	17761	0.95782	Map7	ENSMUSG00000100217.1	623734	0.955476	Vmn2r85	ENSMUSG00000097834.1	75410	0.966586	Kmt2b	ENSMUSG00000087620.3	65945
ENSMUSG00000086677.1	12504	0.971858	Cd4	ENSMUSG00000022187.2	258959	1	Olfr170	ENSMUSG00000100075.1	12322	0.972393	Camk2a	ENSMUSG00000097868.1	74041	0.980553	Ddias	ENSMUSG00000091492.1	56485	0.975803	Slc2a5	ENSMUSG00000086792.1	12969	1	Crygf	ENSMUSG00000085558.3	211135	0.9739	D130040H23Rik	ENSMUSG00000104362.1	229003	-0.951469	Helz2	ENSMUSG00000103881.1	78754	0.986158	Galnt15	ENSMUSG00000102745.1	78245	0.951374	Acbd7	ENSMUSG00000100217.1	243377	1	Svs1	ENSMUSG00000097834.1	67186	-0.986403	Rplp2	ENSMUSG00000087620.3	245195
ENSMUSG00000086677.1	17060	0.960737	Blnk	ENSMUSG00000022187.2	12821	0.97807	Col17a1	ENSMUSG00000100075.1	66830	-0.972928	Nacc1	ENSMUSG00000097868.1	232217	0.990547	4933427D06Rik	ENSMUSG00000091492.1	328274	0.974274	Zfp459	ENSMUSG00000086792.1	105242434	1	LOC105242434	ENSMUSG00000085558.3	74685	0.986263	Lrrc74b	ENSMUSG00000104362.1	360013	-0.980248	Myo18a	ENSMUSG00000103881.1	66129	0.968983	Aaed1	ENSMUSG00000102745.1	12307	0.950409	Calb1	ENSMUSG00000100217.1	76399	1	Il31	ENSMUSG00000097834.1	233210	0.984825	Prr12	ENSMUSG00000087620.3	69623
ENSMUSG00000086677.1	232408	0.952804	Klrb1f	ENSMUSG00000022187.2	257664	1	Olfr773	ENSMUSG00000100075.1	50493	-0.95076	Txnrd1	ENSMUSG00000097868.1	53945	-0.972392	Slc40a1	ENSMUSG00000091492.1	621603	0.977107	Aldh3b2	ENSMUSG00000086792.1	105242433	1	LOC105242433	ENSMUSG00000085558.3	103406	0.981329	Zfr2	ENSMUSG00000104362.1	18430	-0.954058	Oxtr	ENSMUSG00000103881.1	77669	0.991215	Arhgef38	ENSMUSG00000102745.1	73102	0.953729	Slc22a23	ENSMUSG00000100217.1	102637881	1	Gm34580	ENSMUSG00000097834.1	105246601	0.957581	Luzp4	ENSMUSG00000087620.3	63958
ENSMUSG00000086677.1	107375	0.952455	Slc25a45	ENSMUSG00000022187.2	257666	1	Olfr772	ENSMUSG00000100075.1	50497	-0.952937	Hspa14	ENSMUSG00000097868.1	83395	0.984402	Sp6	ENSMUSG00000091492.1	20741	0.960837	Sptb	ENSMUSG00000086792.1	94215	0.998488	Ugt2a1	ENSMUSG00000085558.3	22709	0.971983	Zfp51	ENSMUSG00000104362.1	331532	-0.963943	Tceal5	ENSMUSG00000103881.1	208936	0.950599	Adamts18	ENSMUSG00000102745.1	64136	-0.965094	Sdf2l1	ENSMUSG00000100217.1	17292	1	Mesp1	ENSMUSG00000097834.1	229584	0.953266	Pogz	ENSMUSG00000087620.3	97487
ENSMUSG00000086677.1	67862	-0.959695	2310033P09Rik	ENSMUSG00000022187.2	100303744	1	Sprr2a2	ENSMUSG00000100075.1	66583	-0.970874	Exosc1	ENSMUSG00000097868.1	18572	0.970852	Pdcd11	ENSMUSG00000091492.1	16510	0.968572	Kcnh1	ENSMUSG00000086792.1	623734	0.955476	Vmn2r85	ENSMUSG00000085558.3	328417	0.953871	Parp4	ENSMUSG00000104362.1	270163	0.970693	Myo9a	ENSMUSG00000103881.1	213391	0.976087	Rassf4	ENSMUSG00000102745.1	57354	0.95657	Cramp1l	ENSMUSG00000100217.1	17293	0.951219	Mesp2	ENSMUSG00000097834.1	239759	-0.969379	Liph	ENSMUSG00000087620.3	56485
ENSMUSG00000086677.1	23795	0.962171	Agr2	ENSMUSG00000022187.2	18778	1	Pla2g1b	ENSMUSG00000100075.1	19664	-0.967152	Rbpj	ENSMUSG00000097868.1	72201	0.988134	Otud6b	ENSMUSG00000091492.1	16511	0.984925	Kcnh2	ENSMUSG00000086792.1	243377	1	Svs1	ENSMUSG00000085558.3	100503545	0.959117	Nuggc	ENSMUSG00000104362.1	69675	-0.999706	Pxdn	ENSMUSG00000103881.1	69318	0.999996	1700007K09Rik	ENSMUSG00000102745.1	71412	0.995122	Dhrs2	ENSMUSG00000100217.1	620672	0.975025	Vmn2r67	ENSMUSG00000097834.1	50907	-0.953609	Preb	ENSMUSG00000087620.3	328274
ENSMUSG00000086677.1	18072	0.952499	Nhlh2	ENSMUSG00000022187.2	18772	0.965271	Pkp1	ENSMUSG00000100075.1	70422	-0.992688	Ints2	ENSMUSG00000097868.1	225283	0.961814	Rprd1a	ENSMUSG00000091492.1	57264	0.975271	Retn	ENSMUSG00000086792.1	76399	1	Il31	ENSMUSG00000085558.3	12953	0.963052	Cry2	ENSMUSG00000104362.1	12819	-0.962483	Col15a1	ENSMUSG00000103881.1	436022	0.97356	Dnaaf3	ENSMUSG00000102745.1	240186	0.969513	Zfp438	ENSMUSG00000100217.1	14079	1	Fabp2	ENSMUSG00000097834.1	19893	0.954792	Rpgr	ENSMUSG00000087620.3	317750
ENSMUSG00000086677.1	102637020	0.968294	Gm33933	ENSMUSG00000022187.2	12590	1	Cdx1	ENSMUSG00000100075.1	29871	0.974211	Scmh1	ENSMUSG00000097868.1	140499	0.976563	Ube2j2	ENSMUSG00000091492.1	66795	0.966014	Atg10	ENSMUSG00000086792.1	102637881	1	Gm34580	ENSMUSG00000085558.3	237868	0.962989	Sarm1	ENSMUSG00000104362.1	68904	0.9703	Abhd13	ENSMUSG00000103881.1	67443	0.951235	Map1lc3b	ENSMUSG00000102745.1	13418	0.957626	Dnajc1	ENSMUSG00000100217.1	20678	0.956948	Sox5	ENSMUSG00000097834.1	101055907	0.959769	LOC101055907	ENSMUSG00000087620.3	621603
ENSMUSG00000086677.1	105243794	0.976521	LOC105243794	ENSMUSG00000022187.2	670472	1	Gm11569	ENSMUSG00000100075.1	12509	0.959181	Cd59a	ENSMUSG00000097868.1	622473	0.964663	Ripply1	ENSMUSG00000091492.1	74218	0.975803	1700016H13Rik	ENSMUSG00000086792.1	17292	1	Mesp1	ENSMUSG00000085558.3	102633512	0.973183	Gm31322	ENSMUSG00000104362.1	20202	0.951171	S100a9	ENSMUSG00000103881.1	232943	0.985279	Klc3	ENSMUSG00000102745.1	20619	-0.987948	Snap23	ENSMUSG00000100217.1	237091	0.950155	Lhfpl1	ENSMUSG00000097834.1	73916	-0.978062	Ift57	ENSMUSG00000087620.3	20741
ENSMUSG00000086677.1	216225	0.968996	Slc5a8	ENSMUSG00000022187.2	16699	1	Krtap13	ENSMUSG00000100075.1	69612	-0.966485	Kansl2	ENSMUSG00000097868.1	14313	0.990514	Fst	ENSMUSG00000091492.1	237987	-0.983255	Otop2	ENSMUSG00000086792.1	17293	0.951219	Mesp2	ENSMUSG00000085558.3	105246872	0.952487	LOC105246872	ENSMUSG00000104362.1	215351	0.979235	Senp6	ENSMUSG00000103881.1	76467	0.960365	Msrb2	ENSMUSG00000102745.1	192651	0.956311	Zfp286	ENSMUSG00000100217.1	14602	1	Ghrhr	ENSMUSG00000097834.1	20276	0.966135	Scnn1a	ENSMUSG00000087620.3	240322
ENSMUSG00000086677.1	75736	-0.961631	Bcl2l12	ENSMUSG00000022187.2	223809	1	Smgc	ENSMUSG00000100075.1	69617	-0.954306	Pitrm1	ENSMUSG00000097868.1	17955	0.953072	Nap1l4	ENSMUSG00000091492.1	13850	0.958432	Ephx2	ENSMUSG00000086792.1	620672	0.975025	Vmn2r67	ENSMUSG00000085558.3	13852	-0.960545	Stx2	ENSMUSG00000104362.1	66559	-0.978168	Metap1d	ENSMUSG00000103881.1	69875	-0.982809	Ndufa11	ENSMUSG00000102745.1	104158	0.963172	Ces1d	ENSMUSG00000100217.1	77674	1	Defb12	ENSMUSG00000097834.1	105242714	0.996512	LOC105242714	ENSMUSG00000087620.3	57264
ENSMUSG00000086681.1	16704	1	Krtap19-5	ENSMUSG00000022187.2	73614	1	Rhox13	ENSMUSG00000100075.1	219024	-0.956775	Tmem55b	ENSMUSG00000097868.1	66922	0.970501	Rras2	ENSMUSG00000091492.1	102635356	0.961803	Gm14197	ENSMUSG00000086792.1	14079	1	Fabp2	ENSMUSG00000085558.3	227800	0.954321	Rabgap1	ENSMUSG00000104362.1	320772	-0.98769	Mdga2	ENSMUSG00000103881.1	207952	-0.953454	Klhl25	ENSMUSG00000102745.1	71599	0.956587	Senp8	ENSMUSG00000100217.1	70956	0.986015	Tex19.2	ENSMUSG00000097834.1	68655	0.955414	Fndc1	ENSMUSG00000087620.3	100861651
ENSMUSG00000086681.1	258946	1	Olfr348	ENSMUSG00000022187.2	108096	0.992782	Slco1a5	ENSMUSG00000100075.1	68051	-0.971801	Nutf2	ENSMUSG00000097868.1	382038	0.952655	Urb2	ENSMUSG00000091492.1	624512	0.975803	Vmn2r33	ENSMUSG00000086792.1	20678	0.956948	Sox5	ENSMUSG00000085558.3	209558	0.967552	Enpp3	ENSMUSG00000104362.1	112407	0.950144	Egln3	ENSMUSG00000103881.1	16154	0.966539	Il10ra	ENSMUSG00000102745.1	67772	0.994085	Chd8	ENSMUSG00000100217.1	380997	1	Cyp2d12	ENSMUSG00000097834.1	231798	0.96341	Lrch4	ENSMUSG00000087620.3	74218
ENSMUSG00000086681.1	258235	1	Olfr1084	ENSMUSG00000022187.2	545648	1	Gm13272	ENSMUSG00000100075.1	54615	-0.956732	Npff	ENSMUSG00000097868.1	12417	0.966652	Cbx3	ENSMUSG00000091492.1	12023	0.980146	Barx2	ENSMUSG00000086792.1	237091	0.950155	Lhfpl1	ENSMUSG00000085558.3	108909	-0.95423	Aida	ENSMUSG00000104362.1	545471	0.973999	Zfp345	ENSMUSG00000103881.1	16155	0.959535	Il10rb	ENSMUSG00000102745.1	97031	0.974618	Tprn	ENSMUSG00000100217.1	258087	1	Olfr963	ENSMUSG00000097834.1	100683	0.952971	Trrap	ENSMUSG00000087620.3	237987
ENSMUSG00000086681.1	69699	1	2310079G19Rik	ENSMUSG00000022187.2	17138	1	Magea2	ENSMUSG00000100075.1	381801	-0.964104	Tatdn2	ENSMUSG00000097868.1	12416	0.981166	Cbx2	ENSMUSG00000091492.1	14858	0.974754	Gsta2	ENSMUSG00000086792.1	14602	1	Ghrhr	ENSMUSG00000085558.3	78038	0.957681	Mccc2	ENSMUSG00000104362.1	66875	0.968121	Swt1	ENSMUSG00000103881.1	99349	-0.954929	Dnajc24	ENSMUSG00000102745.1	72747	-0.984498	Ttc39c	ENSMUSG00000100217.1	387349	1	Tas2r121	ENSMUSG00000097834.1	105180375	0.99158	Tmem265	ENSMUSG00000087620.3	102635356
ENSMUSG00000086681.1	433597	1	Gm5538	ENSMUSG00000022187.2	73792	1	4930401G09Rik	ENSMUSG00000100075.1	381802	-0.961473	Tsen2	ENSMUSG00000097868.1	386649	0.970213	Nsfl1c	ENSMUSG00000091492.1	53883	0.955921	Celsr2	ENSMUSG00000086792.1	77674	1	Defb12	ENSMUSG00000085558.3	319660	0.959578	Agmo	ENSMUSG00000104362.1	81898	0.950149	Sf3b1	ENSMUSG00000103881.1	217218	-0.956837	Atxn7l3	ENSMUSG00000102745.1	110902	0.960672	Chrna2	ENSMUSG00000100217.1	71847	1	Gmcl1l	ENSMUSG00000097834.1	16440	0.9625	Itpr3	ENSMUSG00000087620.3	624512
ENSMUSG00000086681.1	278087	1	Gm5071	ENSMUSG00000022187.2	258537	1	Olfr777	ENSMUSG00000100075.1	78416	0.955713	Rnase6	ENSMUSG00000097868.1	17130	0.994387	Smad6	ENSMUSG00000091492.1	223770	0.973311	Brd1	ENSMUSG00000086792.1	70956	0.986015	Tex19.2	ENSMUSG00000085558.3	74477	0.954314	4933427D14Rik	ENSMUSG00000104363.1	245827	0.988439	Fat2	ENSMUSG00000103881.1	13002	-0.958255	Dnajc5	ENSMUSG00000102745.1	70292	0.956397	Afap1	ENSMUSG00000100217.1	403172	1	Defb21	ENSMUSG00000097834.1	72599	-0.990334	Pdia5	ENSMUSG00000087620.3	13087
ENSMUSG00000086681.1	384244	0.958327	Gm5294	ENSMUSG00000022187.2	258530	1	Olfr311	ENSMUSG00000100075.1	79456	-0.968991	Recql4	ENSMUSG00000097868.1	17132	-0.9888	Maf	ENSMUSG00000091492.1	338364	0.96627	Trim65	ENSMUSG00000086792.1	380997	1	Cyp2d12	ENSMUSG00000085558.3	18986	0.955957	Pou2f1	ENSMUSG00000104363.1	258947	1	Olfr345	ENSMUSG00000103881.1	258427	0.999999	Olfr993	ENSMUSG00000102745.1	74644	0.96404	4930426D05Rik	ENSMUSG00000100217.1	100503908	1	Gm19956	ENSMUSG00000097834.1	268527	0.964184	Greb1	ENSMUSG00000087620.3	258938
ENSMUSG00000086681.1	258521	1	Olfr860	ENSMUSG00000022187.2	433779	1	Gm13119	ENSMUSG00000100075.1	74360	-0.96989	Cep57	ENSMUSG00000097868.1	105244938	0.99094	LOC105244938	ENSMUSG00000091492.1	100043123	0.975803	Gm11710	ENSMUSG00000086792.1	258087	1	Olfr963	ENSMUSG00000085558.3	239546	0.950793	Zfp647	ENSMUSG00000104363.1	232813	0.954429	Shisa7	ENSMUSG00000103881.1	93725	0.975676	Ear10	ENSMUSG00000102745.1	12389	-0.978052	Cav1	ENSMUSG00000100217.1	258616	1	Olfr357	ENSMUSG00000097834.1	105245006	0.964494	LOC105245006	ENSMUSG00000087620.3	22626
ENSMUSG00000086681.1	219019	1	Olfr743	ENSMUSG00000022187.2	546397	1	Gm5947	ENSMUSG00000100075.1	70620	-0.951264	Ube2v2	ENSMUSG00000097868.1	56615	0.984962	Mgst1	ENSMUSG00000091492.1	230145	-0.958947	Galnt12	ENSMUSG00000086792.1	387349	1	Tas2r121	ENSMUSG00000085558.3	19324	-0.961777	Rab1	ENSMUSG00000104363.1	16004	1	Igf2r	ENSMUSG00000103881.1	71468	1	Obox1	ENSMUSG00000102745.1	12385	-0.969599	Ctnna1	ENSMUSG00000100217.1	217246	0.957389	Ace3	ENSMUSG00000097834.1	328417	0.976845	Parp4	ENSMUSG00000087620.3	75507
ENSMUSG00000086681.1	384081	1	Gm13249	ENSMUSG00000022187.2	621510	1	Vmn1r129	ENSMUSG00000100075.1	70998	-0.966836	Phf6	ENSMUSG00000097868.1	102644	0.983046	Oaf	ENSMUSG00000091492.1	71564	0.951454	Izumo4	ENSMUSG00000086792.1	71847	1	Gmcl1l	ENSMUSG00000085558.3	235315	0.967918	Rnf214	ENSMUSG00000104363.1	56843	0.955493	Trpm5	ENSMUSG00000103881.1	58860	0.993691	Adamdec1	ENSMUSG00000102745.1	20186	0.973621	Nr1h4	ENSMUSG00000100217.1	50929	1	Il22	ENSMUSG00000097834.1	68750	0.963454	Rreb1	ENSMUSG00000087620.3	223770
ENSMUSG00000086681.1	100038859	1	Olfr55	ENSMUSG00000022187.2	16187	1	Il3	ENSMUSG00000100075.1	226830	-0.959088	Smyd2	ENSMUSG00000097868.1	14489	0.960933	Mtpn	ENSMUSG00000091492.1	11789	0.95287	Apc	ENSMUSG00000086792.1	403172	1	Defb21	ENSMUSG00000085558.3	99382	0.961332	Abtb2	ENSMUSG00000104363.1	20863	1	Stfa3	ENSMUSG00000103881.1	72344	-0.961817	Usp36	ENSMUSG00000102745.1	20185	0.96501	Ncor1	ENSMUSG00000100217.1	100039206	1	Mup17	ENSMUSG00000097834.1	74477	0.955724	4933427D14Rik	ENSMUSG00000087620.3	100043123
ENSMUSG00000086681.1	630994	1	Lce3d	ENSMUSG00000022187.2	94060	1	Lce3c	ENSMUSG00000100075.1	212986	-0.95857	Scfd2	ENSMUSG00000097868.1	15357	0.963113	Hmgcr	ENSMUSG00000091492.1	12257	-0.966789	Tspo	ENSMUSG00000086792.1	100503908	1	Gm19956	ENSMUSG00000085558.3	216616	0.991533	Efemp1	ENSMUSG00000104363.1	209183	1	Gm4756	ENSMUSG00000103881.1	233806	0.962186	Tmem159	ENSMUSG00000102745.1	13038	-0.953909	Ctsk	ENSMUSG00000100217.1	66195	1	Lce1g	ENSMUSG00000097834.1	23821	0.968663	Bace1	ENSMUSG00000087620.3	12257
ENSMUSG00000086681.1	257909	1	Olfr735	ENSMUSG00000022187.2	73234	1	3110079O15Rik	ENSMUSG00000100075.1	20773	-0.957189	Sptlc2	ENSMUSG00000097868.1	109778	0.96951	Blvra	ENSMUSG00000091492.1	20855	0.954522	Stc1	ENSMUSG00000086792.1	258616	1	Olfr357	ENSMUSG00000085558.3	12317	-0.971175	Calr	ENSMUSG00000104363.1	19743	0.962653	Rhag	ENSMUSG00000103881.1	102634311	1	Gm31924	ENSMUSG00000102745.1	54151	0.958497	Cyhr1	ENSMUSG00000100217.1	14625	0.97979	Gykl1	ENSMUSG00000097834.1	100504715	0.980356	Tmppe	ENSMUSG00000087620.3	20855
ENSMUSG00000086681.1	257908	1	Olfr115	ENSMUSG00000022187.2	258824	1	Olfr983	ENSMUSG00000100075.1	269997	0.963071	Zfp747	ENSMUSG00000097868.1	100088	0.978617	Rcc1	ENSMUSG00000091492.1	27058	-0.958518	Srp9	ENSMUSG00000086792.1	217246	0.957389	Ace3	ENSMUSG00000085558.3	12319	0.978675	Car8	ENSMUSG00000104363.1	268859	0.968144	Rbfox1	ENSMUSG00000103881.1	320267	-0.980612	Fubp3	ENSMUSG00000102745.1	20238	0.954572	Atxn1	ENSMUSG00000100217.1	76629	1	Wbscr28	ENSMUSG00000097834.1	381353	0.98775	Gm996	ENSMUSG00000087620.3	99035
ENSMUSG00000086681.1	100040897	-0.983308	Gm3029	ENSMUSG00000022187.2	102637162	1	Gm34046	ENSMUSG00000100075.1	68153	-0.977167	Gtf2e2	ENSMUSG00000097868.1	69270	0.960674	Gins1	ENSMUSG00000091492.1	99035	0.984479	Olah	ENSMUSG00000086792.1	50929	1	Il22	ENSMUSG00000085558.3	66337	0.960164	Fam229b	ENSMUSG00000104363.1	546611	0.96202	Klhl33	ENSMUSG00000103881.1	17878	0.986049	Myf6	ENSMUSG00000102745.1	223267	0.95936	Ggact	ENSMUSG00000100217.1	259048	1	Olfr600	ENSMUSG00000097834.1	102633827	0.988162	Gm31558	ENSMUSG00000087620.3	170733
ENSMUSG00000086681.1	16623	1	Klk1b1	ENSMUSG00000022187.2	252909	1	Vmn1r85	ENSMUSG00000100075.1	71805	-0.956316	Nup93	ENSMUSG00000097868.1	212898	0.956738	Dse	ENSMUSG00000091492.1	170733	0.973221	Klra17	ENSMUSG00000086792.1	100039206	1	Mup17	ENSMUSG00000085558.3	381112	0.974036	Arhgef33	ENSMUSG00000104363.1	17962	1	Nat3	ENSMUSG00000103881.1	12576	0.9531	Cdkn1b	ENSMUSG00000102745.1	22696	0.959035	Zfp37	ENSMUSG00000100217.1	259067	1	Olfr449	ENSMUSG00000097834.1	72145	0.961041	Wdfy3	ENSMUSG00000087620.3	15425
ENSMUSG00000086681.1	665902	1	Zscan4f	ENSMUSG00000022187.2	252906	1	Vmn1r189	ENSMUSG00000100075.1	67121	-0.957471	Mastl	ENSMUSG00000097868.1	208691	0.960519	Eif5a2	ENSMUSG00000091492.1	105244036	0.979809	LOC105244036	ENSMUSG00000086792.1	66195	1	Lce1g	ENSMUSG00000085558.3	106861	0.970515	Abhd3	ENSMUSG00000104363.1	100038854	1	BC117090	ENSMUSG00000103881.1	192199	0.951671	Rspo1	ENSMUSG00000102745.1	223649	0.965468	Nrbp2	ENSMUSG00000100217.1	210155	1	Gm4763	ENSMUSG00000097834.1	194908	0.983427	Pld6	ENSMUSG00000087620.3	15424
ENSMUSG00000086681.1	258816	1	Olfr466	ENSMUSG00000022187.2	102635033	1	Gm32472	ENSMUSG00000100075.1	263406	-0.975512	Plekhg3	ENSMUSG00000097868.1	216987	0.986132	Utp6	ENSMUSG00000091492.1	15425	0.957319	Hoxc6	ENSMUSG00000086792.1	14625	0.97979	Gykl1	ENSMUSG00000085558.3	66591	-0.988467	Mad2l1bp	ENSMUSG00000104363.1	100043536	1	Vmn1r100	ENSMUSG00000103881.1	20505	0.996315	Slc34a1	ENSMUSG00000102745.1	170935	0.966148	Grid2ip	ENSMUSG00000100217.1	231903	1	Urad	ENSMUSG00000097834.1	83813	0.96927	Tnk1	ENSMUSG00000087620.3	15426
ENSMUSG00000086681.1	258815	1	Olfr1218	ENSMUSG00000022187.2	258804	1	Olfr1240	ENSMUSG00000100075.1	22070	0.968098	Tpt1	ENSMUSG00000097868.1	69736	0.963788	Nup37	ENSMUSG00000091492.1	15424	0.971827	Hoxc5	ENSMUSG00000086792.1	76629	1	Wbscr28	ENSMUSG00000085558.3	23821	0.965742	Bace1	ENSMUSG00000104363.1	14751	-0.966832	Gpi1	ENSMUSG00000103881.1	22214	0.98222	Ube2h	ENSMUSG00000102745.1	71751	0.971242	Map3k13	ENSMUSG00000100217.1	619548	1	Defb42	ENSMUSG00000097834.1	237943	0.964929	Gpatch8	ENSMUSG00000087620.3	17116
ENSMUSG00000086681.1	73523	1	Pebp4	ENSMUSG00000022187.2	70062	1	Ctag2	ENSMUSG00000100120.1	104382	0.999997	Barhl2	ENSMUSG00000097868.1	94062	0.974927	Mrpl3	ENSMUSG00000091492.1	15423	0.962742	Hoxc4	ENSMUSG00000086792.1	259048	1	Olfr600	ENSMUSG00000085558.3	56525	0.965555	Zfp235	ENSMUSG00000104363.1	258178	1	Olfr180	ENSMUSG00000103881.1	666002	1	Vmn2r114	ENSMUSG00000102745.1	71750	0.977215	R3hdm2	ENSMUSG00000100217.1	258904	1	Olfr1221	ENSMUSG00000097834.1	16011	0.970742	Igfbp5	ENSMUSG00000087620.3	320127
ENSMUSG00000086681.1	26971	0.952329	Pla2g2f	ENSMUSG00000022187.2	56691	1	Dnajb8	ENSMUSG00000100120.1	107305	-0.956903	Vps37c	ENSMUSG00000097868.1	246707	0.987906	Emilin2	ENSMUSG00000091492.1	50817	0.966999	Capn15	ENSMUSG00000086792.1	259067	1	Olfr449	ENSMUSG00000085558.3	232370	0.976041	Clstn3	ENSMUSG00000104363.1	258814	1	Olfr1156	ENSMUSG00000103881.1	210146	0.972752	Irgq	ENSMUSG00000102745.1	105244343	0.963253	LOC105244343	ENSMUSG00000100217.1	258905	1	Olfr871	ENSMUSG00000097834.1	21411	-0.964619	Tcf20	ENSMUSG00000087620.3	320311
ENSMUSG00000086681.1	550619	0.969025	Arid3c	ENSMUSG00000022187.2	76378	1	Ropn1	ENSMUSG00000100120.1	64059	0.999998	Oxct2a	ENSMUSG00000097868.1	27401	0.965767	Skp2	ENSMUSG00000091492.1	19215	0.967514	Ptgds	ENSMUSG00000086792.1	210155	1	Gm4763	ENSMUSG00000085558.3	70772	0.963054	Ggnbp1	ENSMUSG00000104363.1	212952	1	Gm44	ENSMUSG00000103881.1	71835	-0.979	Lancl2	ENSMUSG00000102745.1	212569	0.959777	Zfp273	ENSMUSG00000100217.1	545481	0.964542	Arhgap40	ENSMUSG00000097834.1	73677	0.975859	Psma8	ENSMUSG00000087620.3	545192
ENSMUSG00000086681.1	208372	0.992972	Asb18	ENSMUSG00000022187.2	100559	1	Ugt2b38	ENSMUSG00000100120.1	18346	0.999999	Olfr47	ENSMUSG00000097868.1	67071	0.978597	Rps6ka6	ENSMUSG00000091492.1	17116	0.970055	Mab21l1	ENSMUSG00000086792.1	231903	1	Urad	ENSMUSG00000085558.3	103135	0.979689	Pan2	ENSMUSG00000104363.1	26972	0.969375	Spo11	ENSMUSG00000103881.1	104001	0.96746	Rtn1	ENSMUSG00000102745.1	13612	0.966909	Edil3	ENSMUSG00000100217.1	67084	1	Ceacam14	ENSMUSG00000097834.1	317717	0.962536	Sec22a	ENSMUSG00000087620.3	60597
ENSMUSG00000086681.1	258724	1	Olfr784	ENSMUSG00000022187.2	622640	1	Gm6337	ENSMUSG00000100120.1	233424	-0.965815	Tmc3	ENSMUSG00000097868.1	66383	0.967515	Iscu	ENSMUSG00000091492.1	216767	0.970856	Mrpl22	ENSMUSG00000086792.1	619548	1	Defb42	ENSMUSG00000085558.3	14678	-0.973317	Gnai2	ENSMUSG00000104363.1	434396	1	Gm5615	ENSMUSG00000103881.1	78412	0.995336	3110062M04Rik	ENSMUSG00000102745.1	331474	0.953527	Rgag4	ENSMUSG00000100217.1	67085	1	1700024G13Rik	ENSMUSG00000097834.1	18557	0.97368	Cdk18	ENSMUSG00000087620.3	94044
ENSMUSG00000086681.1	258726	1	Olfr599	ENSMUSG00000022187.2	77337	1	Akr1c21	ENSMUSG00000100120.1	276742	0.999999	Taar7e	ENSMUSG00000097868.1	106565	0.992998	Dlk2	ENSMUSG00000091492.1	23954	0.954116	Nek3	ENSMUSG00000086792.1	258904	1	Olfr1221	ENSMUSG00000085558.3	13427	-0.993482	Dync1i2	ENSMUSG00000104363.1	258727	1	Olfr488	ENSMUSG00000103881.1	14468	0.974581	Gbp2b	ENSMUSG00000102745.1	243407	0.977741	C130060K24Rik	ENSMUSG00000100217.1	19018	-0.953817	Scand1	ENSMUSG00000097834.1	20701	0.96111	Serpina1b	ENSMUSG00000087620.3	68393
ENSMUSG00000086681.1	105242564	0.964769	LOC105242564	ENSMUSG00000022187.2	258478	1	Olfr183	ENSMUSG00000100120.1	69065	0.974091	Chac1	ENSMUSG00000097868.1	67383	0.98789	2410127L17Rik	ENSMUSG00000091492.1	223752	0.956143	Gramd4	ENSMUSG00000086792.1	258905	1	Olfr871	ENSMUSG00000085558.3	229776	0.985068	Cdc14a	ENSMUSG00000104363.1	258662	1	Olfr738	ENSMUSG00000103881.1	353235	0.956043	Pcdha8	ENSMUSG00000102745.1	53978	0.965102	Lpar2	ENSMUSG00000100217.1	102637484	1	LOC102637484	ENSMUSG00000097834.1	56632	0.955946	Sphk2	ENSMUSG00000087620.3	72611
ENSMUSG00000086681.1	78258	1	Mroh9	ENSMUSG00000022187.2	260408	1	Prss45	ENSMUSG00000100120.1	257996	0.963367	Olfr884	ENSMUSG00000097868.1	67388	0.954355	1110008F13Rik	ENSMUSG00000091492.1	320311	0.991063	Rnf152	ENSMUSG00000086792.1	545481	0.964542	Arhgap40	ENSMUSG00000085558.3	381356	0.978622	Cacfd1	ENSMUSG00000104363.1	170651	1	Krtap19-2	ENSMUSG00000103881.1	13086	1	Cyp2a4	ENSMUSG00000102745.1	18099	0.959541	Nlk	ENSMUSG00000100217.1	13119	0.953285	Cyp4a14	ENSMUSG00000097834.1	23918	-0.977875	Impdh2	ENSMUSG00000087620.3	67909
ENSMUSG00000086681.1	192852	1	Gm12	ENSMUSG00000022187.2	83555	1	Tex13	ENSMUSG00000100120.1	72002	-0.992278	Slc39a5	ENSMUSG00000097868.1	67920	0.98133	Mak16	ENSMUSG00000091492.1	545192	0.977862	Baiap3	ENSMUSG00000086792.1	67084	1	Ceacam14	ENSMUSG00000085558.3	382118	0.957286	Zkscan7	ENSMUSG00000104363.1	629219	1	Sult2a6	ENSMUSG00000103881.1	72692	-0.95104	Hnrnpll	ENSMUSG00000102745.1	233199	-0.951238	Mybpc2	ENSMUSG00000100217.1	544923	1	Gm11397	ENSMUSG00000097834.1	65960	0.957268	Twsg1	ENSMUSG00000087620.3	64705
ENSMUSG00000086681.1	258447	1	Olfr1241	ENSMUSG00000022187.2	102639919	0.977044	Gm36118	ENSMUSG00000100120.1	93672	0.999999	Il24	ENSMUSG00000097868.1	67923	0.978835	Tceb1	ENSMUSG00000091492.1	667060	0.990357	Vmn2r5	ENSMUSG00000086792.1	67085	1	1700024G13Rik	ENSMUSG00000085558.3	12531	-0.95403	Cdc25b	ENSMUSG00000104363.1	69520	1	Lce3f	ENSMUSG00000103881.1	30946	-0.956131	Abt1	ENSMUSG00000102745.1	17984	-0.966879	Ndn	ENSMUSG00000100217.1	105242401	1	LOC105242401	ENSMUSG00000097834.1	27207	-0.996977	Rps11	ENSMUSG00000087620.3	241528
ENSMUSG00000086681.1	270150	1	Ccdc153	ENSMUSG00000022187.2	100503047	1	LOC100503047	ENSMUSG00000100120.1	16499	0.954282	Kcnab3	ENSMUSG00000097868.1	73230	0.97795	Bmper	ENSMUSG00000091492.1	60597	0.987231	Mapk8ip2	ENSMUSG00000086792.1	19018	-0.953817	Scand1	ENSMUSG00000085558.3	52626	-0.974336	Cdkn2aipnl	ENSMUSG00000104363.1	258683	1	Olfr262	ENSMUSG00000103881.1	76788	-0.975505	Klhdc10	ENSMUSG00000102745.1	19246	-0.979596	Ptpn1	ENSMUSG00000100217.1	628580	1	Vmn1r68	ENSMUSG00000097834.1	232798	0.962925	Leng8	ENSMUSG00000087620.3	69083
ENSMUSG00000086681.1	170657	1	Krtap19-1	ENSMUSG00000022187.2	627311	1	Gm6744	ENSMUSG00000100120.1	18155	0.952438	Pnoc	ENSMUSG00000097868.1	28028	0.974047	Mrpl50	ENSMUSG00000091492.1	94044	0.970044	Bcl2l13	ENSMUSG00000086792.1	102637484	1	LOC102637484	ENSMUSG00000085558.3	54667	-0.978229	Atp8b2	ENSMUSG00000104363.1	258682	1	Olfr1436	ENSMUSG00000103881.1	69008	-0.953086	Cab39l	ENSMUSG00000102745.1	214162	0.972261	Kmt2a	ENSMUSG00000100217.1	235435	1	Lctl	ENSMUSG00000097834.1	12068	-0.965714	Bet1	ENSMUSG00000087620.3	237636
ENSMUSG00000086681.1	170654	1	Krtap19-4	ENSMUSG00000022187.2	434113	1	Vmn2r44	ENSMUSG00000100120.1	257892	0.999999	Olfr324	ENSMUSG00000097868.1	77891	0.975582	Ube2s	ENSMUSG00000091492.1	68393	0.978593	Mogat1	ENSMUSG00000086792.1	13119	0.953285	Cyp4a14	ENSMUSG00000085558.3	57813	0.975042	Tk2	ENSMUSG00000104363.1	258680	1	Olfr1434	ENSMUSG00000103881.1	57757	0.978592	Pglyrp2	ENSMUSG00000102745.1	72077	0.958533	Gcnt3	ENSMUSG00000100217.1	102634499	1	LOC102634499	ENSMUSG00000097834.1	235469	0.984948	Zfp280d	ENSMUSG00000087620.3	242785
ENSMUSG00000086681.1	20600	1	Smr2	ENSMUSG00000022187.2	434110	1	Vmn2r38	ENSMUSG00000100120.1	258439	0.999999	Olfr1309	ENSMUSG00000097868.1	18113	0.954398	Nnmt	ENSMUSG00000091492.1	67909	-0.983166	Galntl5	ENSMUSG00000086792.1	544923	1	Gm11397	ENSMUSG00000085558.3	72148	0.957903	Tdrp	ENSMUSG00000104363.1	258688	1	Olfr1462	ENSMUSG00000103881.1	233147	0.964249	Zfp939	ENSMUSG00000102745.1	74919	-0.961661	Slc35f6	ENSMUSG00000100217.1	258766	1	Olfr259	ENSMUSG00000097834.1	210198	-0.983176	Gprc6a	ENSMUSG00000087620.3	26367
ENSMUSG00000086681.1	258684	1	Olfr1459	ENSMUSG00000022187.2	434117	1	Vmn2r50	ENSMUSG00000100120.1	21954	-0.98115	Tnni3	ENSMUSG00000097868.1	109079	0.97295	Sephs1	ENSMUSG00000091492.1	218214	0.972823	Kdm1b	ENSMUSG00000086792.1	105242401	1	LOC105242401	ENSMUSG00000085558.3	78797	0.950933	Ndor1	ENSMUSG00000104363.1	111174	1	Taar1	ENSMUSG00000103881.1	170738	0.954362	Kcnh7	ENSMUSG00000102745.1	27218	-0.96072	Slamf1	ENSMUSG00000100217.1	67000	1	Prl3a1	ENSMUSG00000097834.1	22141	0.963054	Tub	ENSMUSG00000087620.3	238690
ENSMUSG00000086681.1	18372	1	Olfr8	ENSMUSG00000022187.2	30800	1	Mmp20	ENSMUSG00000100120.1	17001	0.98076	Ltc4s	ENSMUSG00000097868.1	66631	0.985142	Hiatl1	ENSMUSG00000091492.1	241528	0.978714	Lrrc55	ENSMUSG00000086792.1	628580	1	Vmn1r68	ENSMUSG00000085558.3	67874	0.956865	Rprm	ENSMUSG00000104363.1	66106	1	Smpx	ENSMUSG00000103881.1	246048	0.98528	Chodl	ENSMUSG00000102745.1	80288	0.980497	Bcl9l	ENSMUSG00000100217.1	16663	0.998948	Krt13	ENSMUSG00000097834.1	214812	0.96759	Zfp609	ENSMUSG00000087620.3	102634532
ENSMUSG00000086681.1	319433	1	Serpine3	ENSMUSG00000022187.2	15221	0.989233	Foxd3	ENSMUSG00000100120.1	102639145	-0.975985	LOC102639145	ENSMUSG00000097868.1	66634	0.959768	Mcm8	ENSMUSG00000091492.1	69083	0.982501	Sult1c2	ENSMUSG00000086792.1	235435	1	Lctl	ENSMUSG00000085558.3	22780	0.952533	Ikzf3	ENSMUSG00000104363.1	258895	1	Olfr1216	ENSMUSG00000103881.1	22311	1	Vmn2r32	ENSMUSG00000102745.1	11819	0.951182	Nr2f2	ENSMUSG00000100217.1	16665	0.999911	Krt15	ENSMUSG00000097834.1	12295	0.97878	Cacnb1	ENSMUSG00000087620.3	67434
ENSMUSG00000086681.1	258348	1	Olfr1133	ENSMUSG00000022187.2	100042499	1	Vmn2r55	ENSMUSG00000100120.1	102634630	0.999998	Gm32168	ENSMUSG00000097868.1	104458	0.977968	Rars	ENSMUSG00000091492.1	50702	0.95511	Cfhr1	ENSMUSG00000086792.1	102634499	1	LOC102634499	ENSMUSG00000085558.3	73368	0.988388	Col20a1	ENSMUSG00000104363.1	258891	1	Olfr1302	ENSMUSG00000103881.1	74747	0.981031	Ddit4	ENSMUSG00000102745.1	224022	0.955516	Slc7a4	ENSMUSG00000100217.1	257886	0.958484	Olfr225	ENSMUSG00000097834.1	20853	0.983212	Stau1	ENSMUSG00000087620.3	241794
ENSMUSG00000086681.1	378700	1	Bpifb3	ENSMUSG00000022187.2	385328	1	Gm5382	ENSMUSG00000100120.1	258462	-0.961036	Olfr1392	ENSMUSG00000097868.1	102857	0.967838	Slc6a8	ENSMUSG00000091492.1	242785	0.959858	Klhl21	ENSMUSG00000086792.1	258766	1	Olfr259	ENSMUSG00000085558.3	230815	-0.970539	Man1c1	ENSMUSG00000104363.1	231760	0.959276	Rimbp2	ENSMUSG00000103881.1	70533	-0.96313	Btf3l4	ENSMUSG00000102745.1	22153	0.992584	Tubb4a	ENSMUSG00000100217.1	257880	1	Olfr1066	ENSMUSG00000097834.1	231861	0.970077	Tnrc18	ENSMUSG00000087620.3	433801
ENSMUSG00000086681.1	76858	1	Nlrp14	ENSMUSG00000022187.2	258351	1	Olfr633	ENSMUSG00000100120.1	73360	0.999999	Actrt1	ENSMUSG00000097868.1	107435	0.972236	Hat1	ENSMUSG00000091492.1	26367	0.958027	Ceacam2	ENSMUSG00000086792.1	67000	1	Prl3a1	ENSMUSG00000085558.3	74352	0.953454	Zfp84	ENSMUSG00000104363.1	245566	1	Cypt2	ENSMUSG00000103881.1	319719	-0.950087	Simc1	ENSMUSG00000102745.1	235048	0.960312	Zfp599	ENSMUSG00000100217.1	257881	1	Olfr205	ENSMUSG00000097834.1	105242432	0.951812	LOC105242432	ENSMUSG00000087620.3	18729
ENSMUSG00000086681.1	97187	1	C87977	ENSMUSG00000022187.2	259000	1	Olfr195	ENSMUSG00000100120.1	240894	0.999876	Fmo9	ENSMUSG00000097868.1	67222	0.966657	Srfbp1	ENSMUSG00000091492.1	215751	0.966698	Ginm1	ENSMUSG00000086792.1	16663	0.998948	Krt13	ENSMUSG00000085558.3	71583	0.964291	9130008F23Rik	ENSMUSG00000104363.1	258347	1	Olfr1123	ENSMUSG00000103881.1	258288	0.999999	Olfr1484	ENSMUSG00000102745.1	13176	0.970304	Dcc	ENSMUSG00000100217.1	331195	1	A430089I19Rik	ENSMUSG00000097834.1	73732	0.961051	Muc16	ENSMUSG00000087620.3	60510
ENSMUSG00000086681.1	258993	1	Olfr206	ENSMUSG00000022187.2	435804	1	Olfr1335	ENSMUSG00000100120.1	17703	0.967148	Msx3	ENSMUSG00000097868.1	11881	-0.953483	Arsb	ENSMUSG00000091492.1	68581	-0.955817	Tmed10	ENSMUSG00000086792.1	16665	0.999911	Krt15	ENSMUSG00000085558.3	228769	0.971773	Psmf1	ENSMUSG00000104363.1	258345	1	Olfr1121	ENSMUSG00000103881.1	60599	0.96887	Trp53inp1	ENSMUSG00000102745.1	66647	-0.962223	Ndnl2	ENSMUSG00000100217.1	404473	1	Olfr1082	ENSMUSG00000097834.1	66092	-0.975457	Ghitm	ENSMUSG00000087620.3	16782
ENSMUSG00000086681.1	258991	1	Olfr1496	ENSMUSG00000022187.2	435802	0.955579	Cyp4a30b	ENSMUSG00000100120.1	19256	0.970025	Ptpn20	ENSMUSG00000097868.1	72287	0.979485	Plekhf1	ENSMUSG00000091492.1	225266	0.975262	Klhl14	ENSMUSG00000086792.1	257886	0.958484	Olfr225	ENSMUSG00000085558.3	17698	-0.966424	Msn	ENSMUSG00000104363.1	66732	1	4921530L21Rik	ENSMUSG00000103881.1	14702	0.972131	Gng2	ENSMUSG00000102745.1	319518	0.97943	Pdpr	ENSMUSG00000100217.1	75645	1	Ccdc172	ENSMUSG00000097834.1	102636271	0.99505	Gm33385	ENSMUSG00000087620.3	12097
ENSMUSG00000086681.1	105246689	1	LOC105246689	ENSMUSG00000022187.2	319192	0.997111	Hist2h2aa2	ENSMUSG00000100120.1	15373	0.9596	Hmx3	ENSMUSG00000097868.1	72429	0.95075	Dnajc25	ENSMUSG00000091492.1	75678	0.9574	Ippk	ENSMUSG00000086792.1	257880	1	Olfr1066	ENSMUSG00000085558.3	71389	0.993483	Chd6	ENSMUSG00000104363.1	76856	1	Catsper3	ENSMUSG00000103881.1	102641064	0.97216	LOC102641064	ENSMUSG00000102745.1	27062	0.98186	Cadps	ENSMUSG00000100217.1	116872	0.987202	Serpinb7	ENSMUSG00000097834.1	21886	0.973413	Tle2	ENSMUSG00000087620.3	214704
ENSMUSG00000086681.1	233005	1	Cyp2a22	ENSMUSG00000022187.2	215095	0.954266	Astl	ENSMUSG00000100120.1	258798	0.999999	Olfr902	ENSMUSG00000097868.1	109054	0.99163	Pfdn4	ENSMUSG00000091492.1	83925	0.966512	Trps1	ENSMUSG00000086792.1	257881	1	Olfr205	ENSMUSG00000085558.3	319984	0.995725	Jph4	ENSMUSG00000104363.1	100503481	1	4930453H23Rik	ENSMUSG00000103881.1	66614	-0.953207	Gpatch4	ENSMUSG00000102745.1	269615	0.972894	Plch2	ENSMUSG00000100217.1	171193	1	Vmn1r6	ENSMUSG00000097834.1	22776	-0.968181	Zim1	ENSMUSG00000087620.3	93717
ENSMUSG00000086681.1	674842	1	Gm9631	ENSMUSG00000022187.2	634825	1	Gm14851	ENSMUSG00000100120.1	19049	-0.964463	Ppp1r1b	ENSMUSG00000097868.1	75619	0.984088	Fastkd2	ENSMUSG00000091492.1	238690	0.980716	Zfp458	ENSMUSG00000086792.1	331195	1	A430089I19Rik	ENSMUSG00000085558.3	227195	0.965328	Ino80d	ENSMUSG00000104363.1	102638754	1	LOC102638754	ENSMUSG00000103881.1	110304	1	Glra3	ENSMUSG00000102745.1	77087	0.959341	Ankrd11	ENSMUSG00000100217.1	171192	1	Vmn1r5	ENSMUSG00000097834.1	56747	0.965281	Sez6l	ENSMUSG00000087620.3	238023
ENSMUSG00000086681.1	258601	1	Olfr984	ENSMUSG00000022187.2	13389	1	Dll3	ENSMUSG00000100120.1	68097	0.958244	Dynll2	ENSMUSG00000097868.1	11636	0.987547	Ak1	ENSMUSG00000091492.1	109880	0.962132	Braf	ENSMUSG00000086792.1	404473	1	Olfr1082	ENSMUSG00000085558.3	71874	0.951239	2310007B03Rik	ENSMUSG00000104363.1	258990	0.975022	Olfr447	ENSMUSG00000103881.1	404321	0.999999	Olfr776	ENSMUSG00000102745.1	74577	0.979162	Glb1l	ENSMUSG00000100217.1	14526	1	Gcg	ENSMUSG00000097834.1	212127	0.985775	Proser1	ENSMUSG00000087620.3	381346
ENSMUSG00000086681.1	102633888	1	Gm31606	ENSMUSG00000022187.2	258968	1	Olfr1247	ENSMUSG00000100120.1	100039078	0.999932	Gm2036	ENSMUSG00000097868.1	70397	0.968478	Tmem70	ENSMUSG00000091492.1	102634532	0.975803	LOC102634532	ENSMUSG00000086792.1	75645	1	Ccdc172	ENSMUSG00000085558.3	67483	0.955427	1700028P14Rik	ENSMUSG00000104363.1	258997	1	Olfr202	ENSMUSG00000103881.1	72404	0.961366	Wdr44	ENSMUSG00000102745.1	74574	-0.970372	4833403I15Rik	ENSMUSG00000100217.1	102638087	1	Gm34733	ENSMUSG00000097834.1	76866	0.961007	Morn1	ENSMUSG00000087620.3	242259
ENSMUSG00000086681.1	102640232	1	Gm36349	ENSMUSG00000022187.2	67653	1	4930544G11Rik	ENSMUSG00000100120.1	380698	-0.952778	Obscn	ENSMUSG00000097868.1	70930	0.986475	Nol8	ENSMUSG00000091492.1	67434	0.984244	Ankrd33b	ENSMUSG00000086792.1	116872	0.987202	Serpinb7	ENSMUSG00000085558.3	66756	0.972816	Cfap97	ENSMUSG00000104363.1	67663	0.955553	4930549C01Rik	ENSMUSG00000103881.1	72400	-0.991343	Pinx1	ENSMUSG00000102745.1	320683	0.952171	Zfp629	ENSMUSG00000100217.1	17700	1	Mstn	ENSMUSG00000097834.1	214133	0.950787	Tet2	ENSMUSG00000087620.3	16336
ENSMUSG00000086681.1	21432	1	Tcl1	ENSMUSG00000022187.2	630022	1	Gm14345	ENSMUSG00000100120.1	57274	-0.981361	Slc16a8	ENSMUSG00000097868.1	14391	0.98204	Gabpb1	ENSMUSG00000091492.1	433801	0.966522	Gm13212	ENSMUSG00000086792.1	171193	1	Vmn1r6	ENSMUSG00000085558.3	76421	0.987531	1700028K03Rik	ENSMUSG00000104363.1	109820	1	Pgc	ENSMUSG00000103881.1	54357	0.986056	Epb4.1l4b	ENSMUSG00000102745.1	75625	-0.978451	Mageh1	ENSMUSG00000100217.1	258309	1	Olfr657	ENSMUSG00000097834.1	11777	-0.95534	Ap3s1	ENSMUSG00000087620.3	27084
ENSMUSG00000086681.1	78128	0.968405	Spag11a	ENSMUSG00000022187.2	73466	1	Ms4a13	ENSMUSG00000100120.1	15434	-0.976953	Hoxd3	ENSMUSG00000097868.1	15446	-0.956963	Hpgd	ENSMUSG00000091492.1	219249	0.956236	Tdrd3	ENSMUSG00000086792.1	171192	1	Vmn1r5	ENSMUSG00000085558.3	319613	0.957287	Sybu	ENSMUSG00000104363.1	258806	1	Olfr912	ENSMUSG00000103881.1	241226	0.973058	Itga8	ENSMUSG00000102745.1	208213	0.950398	Tmem132c	ENSMUSG00000100217.1	258408	1	Olfr463	ENSMUSG00000097834.1	78455	0.955961	Helz	ENSMUSG00000087620.3	240869
ENSMUSG00000086681.1	102640809	1	Gm36789	ENSMUSG00000022187.2	100862375	1	Gm21685	ENSMUSG00000100120.1	258769	1	Olfr508	ENSMUSG00000097868.1	76574	0.98325	Mfsd2a	ENSMUSG00000091492.1	71147	0.97672	Oxsm	ENSMUSG00000086792.1	14526	1	Gcg	ENSMUSG00000085558.3	320538	0.953896	Ubn2	ENSMUSG00000104363.1	102637435	1	Gm34243	ENSMUSG00000103881.1	264895	0.952544	Acsf2	ENSMUSG00000102745.1	239463	0.964843	Fam83a	ENSMUSG00000100217.1	670533	1	Gm11567	ENSMUSG00000097834.1	17112	-0.951447	Tm4sf1	ENSMUSG00000087620.3	116903
ENSMUSG00000086681.1	258039	1	Olfr728	ENSMUSG00000022187.2	18092	1	Nkx2-6	ENSMUSG00000100120.1	259145	0.999999	Olfr1251	ENSMUSG00000097868.1	237858	-0.96389	Tusc5	ENSMUSG00000091492.1	60510	-0.982603	Syt9	ENSMUSG00000086792.1	102638087	1	Gm34733	ENSMUSG00000085558.3	384763	0.958709	Zfp667	ENSMUSG00000104363.1	58522	1	Trim54	ENSMUSG00000103881.1	233230	0.999999	Mrgprb4	ENSMUSG00000102745.1	212442	0.973634	Lactb2	ENSMUSG00000100217.1	242502	1	Gm428	ENSMUSG00000097834.1	26390	0.958736	Mapkbp1	ENSMUSG00000087620.3	207181
ENSMUSG00000086681.1	625131	-0.983373	Vmn2r87	ENSMUSG00000022187.2	18091	1	Nkx2-5	ENSMUSG00000100120.1	69332	-0.99076	Lelp1	ENSMUSG00000097868.1	214663	0.964803	Slc25a29	ENSMUSG00000091492.1	16782	0.975798	Lamc2	ENSMUSG00000086792.1	17700	1	Mstn	ENSMUSG00000085558.3	75547	0.970297	Akap13	ENSMUSG00000104363.1	73381	1	Cmtm2a	ENSMUSG00000103881.1	66482	-0.983826	Exoc2	ENSMUSG00000102745.1	73744	0.97782	Man2c1	ENSMUSG00000100217.1	258404	1	Olfr1080	ENSMUSG00000097834.1	70661	0.972998	Sik3	ENSMUSG00000087620.3	380654
ENSMUSG00000086681.1	12046	1	Bcl2a1c	ENSMUSG00000022187.2	66957	0.95048	Serpinb11	ENSMUSG00000100120.1	16589	0.951807	Uhmk1	ENSMUSG00000097868.1	13726	0.978157	Emd	ENSMUSG00000091492.1	12097	0.975803	Bglap2	ENSMUSG00000086792.1	258309	1	Olfr657	ENSMUSG00000085558.3	330914	0.983835	Arhgap32	ENSMUSG00000104363.1	626674	1	Olfr471	ENSMUSG00000103881.1	16165	0.995978	Il13ra2	ENSMUSG00000102745.1	277854	0.984331	Depdc5	ENSMUSG00000100217.1	171257	0.968224	Vmn1r195	ENSMUSG00000097834.1	408190	0.954633	Wfdc13	ENSMUSG00000087620.3	75735
ENSMUSG00000086681.1	258261	1	Olfr325	ENSMUSG00000022187.2	259084	1	Olfr615	ENSMUSG00000100120.1	17224	0.999999	Mcpt1	ENSMUSG00000097868.1	625716	0.966104	Gm6614	ENSMUSG00000091492.1	214704	0.990179	Iqub	ENSMUSG00000086792.1	258408	1	Olfr463	ENSMUSG00000085558.3	21927	-0.977299	Tnfaip1	ENSMUSG00000104363.1	72242	1	Psg21	ENSMUSG00000103881.1	16780	0.970477	Lamb3	ENSMUSG00000102745.1	14123	0.950749	Fbrs	ENSMUSG00000100217.1	626995	1	Gm13128	ENSMUSG00000097834.1	14186	-0.967131	Fgfr4	ENSMUSG00000087620.3	319604
ENSMUSG00000086681.1	100312476	0.978918	Vmn1r238	ENSMUSG00000022187.2	259083	1	Olfr547	ENSMUSG00000100120.1	56504	-0.99244	Srpk3	ENSMUSG00000097868.1	60345	-0.950372	Nrip2	ENSMUSG00000091492.1	93717	0.977205	Pcdhga9	ENSMUSG00000086792.1	670533	1	Gm11567	ENSMUSG00000085558.3	72388	0.962063	Ripk4	ENSMUSG00000104363.1	13524	1	Adam18	ENSMUSG00000103881.1	66329	0.981214	Susd3	ENSMUSG00000102745.1	664799	0.957154	Ctcfl	ENSMUSG00000100217.1	20762	1	Sprr2h	ENSMUSG00000097834.1	68303	-0.973772	Fam114a1	ENSMUSG00000087620.3	207618
ENSMUSG00000086681.1	404329	1	Olfr1173	ENSMUSG00000022187.2	57250	1	Olfr653	ENSMUSG00000100120.1	19023	-0.950521	Ppef2	ENSMUSG00000097868.1	64113	0.959729	Moap1	ENSMUSG00000091492.1	73121	0.990392	Fam101a	ENSMUSG00000086792.1	242502	1	Gm428	ENSMUSG00000085558.3	231070	-0.956331	Insig1	ENSMUSG00000104363.1	623166	1	Prr23a	ENSMUSG00000103881.1	103784	-0.955018	Wdr92	ENSMUSG00000102745.1	102436	-0.982535	Lars2	ENSMUSG00000100217.1	404287	1	V1rd19	ENSMUSG00000097834.1	328572	0.952281	Ep300	ENSMUSG00000087630.1	11541
ENSMUSG00000086681.1	626215	1	Gm6657	ENSMUSG00000022187.2	57251	0.979701	Olfr870	ENSMUSG00000100120.1	93876	-0.967205	Pcdhb5	ENSMUSG00000097868.1	53612	0.989345	Vti1b	ENSMUSG00000091492.1	227622	0.988463	BC029214	ENSMUSG00000086792.1	258404	1	Olfr1080	ENSMUSG00000085558.3	29809	0.982164	Rabgap1l	ENSMUSG00000104363.1	381522	0.967236	E230008N13Rik	ENSMUSG00000103881.1	66877	-0.963284	Crnkl1	ENSMUSG00000102745.1	209361	0.955196	Taf3	ENSMUSG00000100217.1	104069	1	Sncb	ENSMUSG00000097834.1	22404	0.963719	Wiz	ENSMUSG00000087630.1	16706
ENSMUSG00000086681.1	230163	0.980181	Aldob	ENSMUSG00000022187.2	100040972	1	Tceal7	ENSMUSG00000100120.1	50724	0.954026	Sap30l	ENSMUSG00000097868.1	53618	0.952475	Fut8	ENSMUSG00000091492.1	242259	0.985194	Slc44a5	ENSMUSG00000086792.1	171257	0.968224	Vmn1r195	ENSMUSG00000085558.3	226518	-0.974184	Nmnat2	ENSMUSG00000104363.1	74271	1	Mageb5	ENSMUSG00000103881.1	17060	0.978198	Blnk	ENSMUSG00000102745.1	14081	0.961195	Acsl1	ENSMUSG00000100217.1	11572	1	Crisp3	ENSMUSG00000097834.1	21832	0.95473	Thpo	ENSMUSG00000087630.1	59036
ENSMUSG00000086681.1	503491	1	Defa24	ENSMUSG00000022187.2	28078	1	Prl5a1	ENSMUSG00000100120.1	57355	0.951832	BC051019	ENSMUSG00000097868.1	26965	0.997243	Cul1	ENSMUSG00000091492.1	16336	0.975803	Insl3	ENSMUSG00000086792.1	626995	1	Gm13128	ENSMUSG00000085558.3	244864	-0.954074	Layn	ENSMUSG00000104363.1	258918	1	Olfr1346	ENSMUSG00000103881.1	54613	0.971762	St3gal6	ENSMUSG00000102745.1	70737	0.955753	Cgn	ENSMUSG00000100217.1	258955	1	Olfr531	ENSMUSG00000097834.1	72017	0.952605	Cyb5r1	ENSMUSG00000087630.1	59035
ENSMUSG00000086681.1	406223	1	Gm5414	ENSMUSG00000022187.2	258259	1	Olfr1338	ENSMUSG00000100120.1	258887	1	Olfr1294	ENSMUSG00000097868.1	67758	0.990931	Aadac	ENSMUSG00000091492.1	228980	0.96179	Taf4a	ENSMUSG00000086792.1	20762	1	Sprr2h	ENSMUSG00000085558.3	241308	0.989628	Ralgps1	ENSMUSG00000104363.1	381286	0.979779	Serpinb3c	ENSMUSG00000103881.1	232408	0.979296	Klrb1f	ENSMUSG00000102745.1	235627	0.966241	Nbeal2	ENSMUSG00000100217.1	258959	1	Olfr170	ENSMUSG00000097834.1	14107	0.976915	Fat1	ENSMUSG00000087630.1	66500
ENSMUSG00000086681.1	15408	1	Hoxb13	ENSMUSG00000022187.2	105243101	1	LOC105243101	ENSMUSG00000100120.1	258027	1	Olfr1385	ENSMUSG00000097868.1	66409	0.994439	Rsl1d1	ENSMUSG00000091492.1	27084	0.975803	Xlr5c	ENSMUSG00000086792.1	404287	1	V1rd19	ENSMUSG00000085558.3	192156	-0.973747	Mvd	ENSMUSG00000104363.1	258268	1	Olfr1511	ENSMUSG00000103881.1	107375	0.981013	Slc25a45	ENSMUSG00000102745.1	20668	0.95399	Sox13	ENSMUSG00000100217.1	12821	0.97807	Col17a1	ENSMUSG00000097834.1	14106	0.963734	Foxh1	ENSMUSG00000087630.1	26568
ENSMUSG00000086681.1	330097	1	Gm5108	ENSMUSG00000022187.2	211383	0.957968	Amer3	ENSMUSG00000100120.1	19244	0.970791	Ptp4a2	ENSMUSG00000097868.1	66401	0.957655	Nudt2	ENSMUSG00000091492.1	270028	0.96575	Fam155a	ENSMUSG00000086792.1	104069	1	Sncb	ENSMUSG00000085558.3	20892	-0.969314	Stra13	ENSMUSG00000104363.1	382007	0.951099	Adam26b	ENSMUSG00000103881.1	100043292	0.999999	Gm4340	ENSMUSG00000102745.1	20661	0.952264	Sort1	ENSMUSG00000100217.1	257664	1	Olfr773	ENSMUSG00000097834.1	240057	0.962845	Syngap1	ENSMUSG00000087630.1	68347
ENSMUSG00000086681.1	258772	1	Olfr821	ENSMUSG00000022187.2	258866	1	Olfr1008	ENSMUSG00000100120.1	259087	0.999999	Olfr622	ENSMUSG00000097868.1	73712	0.971576	Dmkn	ENSMUSG00000091492.1	272538	0.970547	Tango6	ENSMUSG00000086792.1	11572	1	Crisp3	ENSMUSG00000085558.3	21416	0.967318	Tcf7l2	ENSMUSG00000104363.1	268905	1	Krtap13-1	ENSMUSG00000103881.1	15893	0.964365	Ica1	ENSMUSG00000102745.1	216850	0.957434	Kdm6b	ENSMUSG00000100217.1	257666	1	Olfr772	ENSMUSG00000097834.1	381272	0.973449	A630095N17Rik	ENSMUSG00000087630.1	71779
ENSMUSG00000086681.1	258770	1	Olfr472	ENSMUSG00000022187.2	117586	1	A1bg	ENSMUSG00000100120.1	18356	0.999998	Olfr56	ENSMUSG00000097868.1	105513	0.959272	Chmp7	ENSMUSG00000091492.1	69454	0.97368	Clic3	ENSMUSG00000086792.1	258955	1	Olfr531	ENSMUSG00000085558.3	67569	0.963643	Mgat4c	ENSMUSG00000104363.1	57775	0.960806	Usp29	ENSMUSG00000103883.1	320502	-0.985427	Lmod3	ENSMUSG00000102745.1	98952	0.955396	Fam102a	ENSMUSG00000100217.1	100303744	1	Sprr2a2	ENSMUSG00000097834.1	277463	0.950329	Gpr107	ENSMUSG00000087630.1	12589
ENSMUSG00000086681.1	546944	1	Vmn1r170	ENSMUSG00000022187.2	77080	1	9230110F15Rik	ENSMUSG00000100120.1	11997	0.971508	Akr1b7	ENSMUSG00000097868.1	18383	0.966399	Tnfrsf11b	ENSMUSG00000091492.1	81896	0.969718	Ift122	ENSMUSG00000086792.1	258959	1	Olfr170	ENSMUSG00000085558.3	268294	0.99168	Zbtb24	ENSMUSG00000104363.1	102634030	1	Gm31714	ENSMUSG00000103883.1	105242448	0.957889	LOC105242448	ENSMUSG00000102745.1	102193	-0.976198	Zdhhc7	ENSMUSG00000100217.1	18778	1	Pla2g1b	ENSMUSG00000097834.1	11975	0.95845	Atp6v0a1	ENSMUSG00000087630.1	260315
ENSMUSG00000086681.1	546943	1	Vmn1r176	ENSMUSG00000022187.2	668618	1	Gm9271	ENSMUSG00000100120.1	209590	-0.969634	Il23r	ENSMUSG00000097868.1	231440	0.984084	Parm1	ENSMUSG00000091492.1	207181	0.971295	Rbms3	ENSMUSG00000086792.1	12821	0.97807	Col17a1	ENSMUSG00000085558.3	22253	0.964174	Unc5c	ENSMUSG00000104363.1	100042810	1	Vmn2r45	ENSMUSG00000103883.1	231646	0.981482	Myo1h	ENSMUSG00000102745.1	73852	0.97757	D3Ertd751e	ENSMUSG00000100217.1	18772	0.965271	Pkp1	ENSMUSG00000097834.1	13199	-0.970745	Ddn	ENSMUSG00000087630.1	73608
ENSMUSG00000086681.1	66346	1	1700029P11Rik	ENSMUSG00000022187.2	100861686	1	Gm21136	ENSMUSG00000100120.1	217344	-0.959479	Rhbdf2	ENSMUSG00000097868.1	68241	0.962563	Fam195a	ENSMUSG00000091492.1	380654	0.95882	Cfap54	ENSMUSG00000086792.1	257664	1	Olfr773	ENSMUSG00000085558.3	56443	-0.971124	Arpc1a	ENSMUSG00000104363.1	67718	1	Lce1h	ENSMUSG00000103883.1	102638324	0.957981	Gm34915	ENSMUSG00000102745.1	71361	0.995236	Aifm2	ENSMUSG00000100217.1	12590	1	Cdx1	ENSMUSG00000097834.1	13195	-0.981908	Ddc	ENSMUSG00000087630.1	78923
ENSMUSG00000086681.1	330440	1	Gm766	ENSMUSG00000022187.2	76383	1	1700012L04Rik	ENSMUSG00000100120.1	67025	0.982759	Rpl11	ENSMUSG00000097868.1	217995	0.964124	Heatr1	ENSMUSG00000091492.1	319604	0.979777	Fam168a	ENSMUSG00000086792.1	257666	1	Olfr772	ENSMUSG00000085558.3	56440	-0.988155	Snx1	ENSMUSG00000104363.1	258577	1	Olfr1026	ENSMUSG00000103883.1	77609	-0.957771	Ccdc151	ENSMUSG00000102745.1	12914	0.95454	Crebbp	ENSMUSG00000100217.1	670472	1	Gm11569	ENSMUSG00000097834.1	209683	0.963573	Ttc28	ENSMUSG00000087630.1	57782
ENSMUSG00000086681.1	100463512	1	Gm20594	ENSMUSG00000022187.2	76382	1	1700012A03Rik	ENSMUSG00000100120.1	224814	-0.966015	Abcc10	ENSMUSG00000097868.1	107272	0.972674	Psat1	ENSMUSG00000091562.3	59031	-0.953642	Chst12	ENSMUSG00000086792.1	100303744	1	Sprr2a2	ENSMUSG00000085558.3	26422	0.972607	Nbea	ENSMUSG00000104363.1	15398	0.96576	Hoxa13	ENSMUSG00000103883.1	271981	0.971085	Tbck	ENSMUSG00000102745.1	11498	0.978926	Adam4	ENSMUSG00000100217.1	16699	1	Krtap13	ENSMUSG00000097834.1	230766	-0.954042	Fam167b	ENSMUSG00000087630.1	83435
ENSMUSG00000086681.1	76768	0.986019	Alpi	ENSMUSG00000022187.2	100039319	1	Gm14920	ENSMUSG00000100120.1	11497	-0.955233	Adam3	ENSMUSG00000097868.1	14211	0.963077	Smc2	ENSMUSG00000091562.3	277154	0.952785	Nynrin	ENSMUSG00000086792.1	18778	1	Pla2g1b	ENSMUSG00000085558.3	320148	-0.976422	B430306N03Rik	ENSMUSG00000104363.1	69888	1	Cyp2c66	ENSMUSG00000103883.1	75258	0.981331	Rfpl3s	ENSMUSG00000102745.1	240505	0.974812	Cdc42bpg	ENSMUSG00000100217.1	223809	1	Smgc	ENSMUSG00000097834.1	114565	0.966747	Zbtb21	ENSMUSG00000087630.1	19744
ENSMUSG00000086681.1	257890	1	Olfr12	ENSMUSG00000022187.2	17288	1	Mep1b	ENSMUSG00000100120.1	333088	-0.951237	Kcp	ENSMUSG00000097868.1	246102	0.980645	Rttn	ENSMUSG00000091562.3	27411	-0.982694	Slc14a2	ENSMUSG00000086792.1	18772	0.965271	Pkp1	ENSMUSG00000085558.3	70370	-0.993181	Fbln7	ENSMUSG00000104363.1	27140	1	Tlx3	ENSMUSG00000103883.1	19434	-0.970944	Rax	ENSMUSG00000102745.1	69310	0.97608	Pacrg	ENSMUSG00000100217.1	73614	1	Rhox13	ENSMUSG00000097834.1	212518	0.951608	Sprn	ENSMUSG00000087630.1	72254
ENSMUSG00000086681.1	105245298	1	LOC105245298	ENSMUSG00000022187.2	75859	1	4930568D16Rik	ENSMUSG00000100120.1	14462	0.958182	Gata3	ENSMUSG00000097868.1	110172	0.95576	Slc35b1	ENSMUSG00000091562.3	12757	-0.957863	Clta	ENSMUSG00000086792.1	12590	1	Cdx1	ENSMUSG00000085558.3	17979	0.951567	Ncoa3	ENSMUSG00000104363.1	75269	1	4930564D02Rik	ENSMUSG00000103883.1	11876	0.956543	Artn	ENSMUSG00000102745.1	212933	0.988081	Pm20d1	ENSMUSG00000100217.1	108096	0.992782	Slco1a5	ENSMUSG00000097834.1	105243863	0.9719	LOC105243863	ENSMUSG00000087630.1	276905
ENSMUSG00000086681.1	258840	1	Olfr1097	ENSMUSG00000022187.2	75272	1	4930564B18Rik	ENSMUSG00000100120.1	382056	-0.95668	Crtc1	ENSMUSG00000097868.1	11651	0.953554	Akt1	ENSMUSG00000091562.3	53331	-0.970294	Stx7	ENSMUSG00000086792.1	670472	1	Gm11569	ENSMUSG00000085558.3	17978	0.993332	Ncoa2	ENSMUSG00000104363.1	20389	1	Sftpc	ENSMUSG00000103883.1	20518	-0.978187	Slc22a2	ENSMUSG00000102745.1	216134	0.954018	Pdxk	ENSMUSG00000100217.1	545648	1	Gm13272	ENSMUSG00000097834.1	330390	0.951314	Gm765	ENSMUSG00000087630.1	14308
ENSMUSG00000086681.1	214191	1	Ttc24	ENSMUSG00000022187.2	434728	1	Gm14499	ENSMUSG00000100120.1	666660	1	Gm8220	ENSMUSG00000097868.1	12301	0.974466	Cacybp	ENSMUSG00000091562.3	73833	-0.953058	Fam98c	ENSMUSG00000086792.1	16699	1	Krtap13	ENSMUSG00000085558.3	245670	0.983073	Rragb	ENSMUSG00000104363.1	258103	1	Olfr1152	ENSMUSG00000103883.1	69387	0.959385	Dnajb13	ENSMUSG00000102745.1	66459	0.957458	Pyurf	ENSMUSG00000100217.1	17138	1	Magea2	ENSMUSG00000097834.1	74370	0.951546	Rptor	ENSMUSG00000087630.1	102642986
ENSMUSG00000086681.1	257913	1	Olfr141	ENSMUSG00000022187.2	239036	1	4930596D02Rik	ENSMUSG00000100120.1	19988	0.980025	Rpl6	ENSMUSG00000097868.1	56086	0.980711	Set	ENSMUSG00000091562.3	320244	0.954865	Ttll5	ENSMUSG00000086792.1	223809	1	Smgc	ENSMUSG00000085558.3	245671	0.980891	Klf8	ENSMUSG00000104363.1	258843	1	Olfr1087	ENSMUSG00000103883.1	78796	0.964782	Zcchc4	ENSMUSG00000102745.1	75425	0.9757	Tti1	ENSMUSG00000100217.1	73792	1	4930401G09Rik	ENSMUSG00000097834.1	75395	0.950331	Hoxb5os	ENSMUSG00000087630.1	81489
ENSMUSG00000086681.1	211472	1	Olfr1373	ENSMUSG00000022187.2	100502921	1	Gm10142	ENSMUSG00000100120.1	664987	-0.978482	Gm14393	ENSMUSG00000097868.1	56085	0.966941	Ubqln1	ENSMUSG00000091562.3	22165	-0.96549	Txk	ENSMUSG00000086792.1	73614	1	Rhox13	ENSMUSG00000085558.3	68121	0.987275	Cep70	ENSMUSG00000104363.1	435286	0.975023	Krtap9-5	ENSMUSG00000103883.1	330277	-0.97814	Fam71f1	ENSMUSG00000102745.1	68212	-0.976388	Tmbim4	ENSMUSG00000100217.1	258537	1	Olfr777	ENSMUSG00000097834.1	54446	0.954326	Nfat5	ENSMUSG00000087630.1	11477
ENSMUSG00000086681.1	258313	1	Olfr726	ENSMUSG00000022187.2	100170401	1	EU599041	ENSMUSG00000100120.1	52712	-0.950734	Zkscan6	ENSMUSG00000097868.1	14056	0.960753	Ezh2	ENSMUSG00000091562.3	16499	-0.964481	Kcnab3	ENSMUSG00000086792.1	108096	0.992782	Slco1a5	ENSMUSG00000085558.3	68126	0.997073	Fahd2a	ENSMUSG00000104363.1	74306	1	Prss46	ENSMUSG00000103883.1	319229	-0.951381	Sctr	ENSMUSG00000102745.1	66711	-0.957263	Sbds	ENSMUSG00000100217.1	258530	1	Olfr311	ENSMUSG00000097834.1	228543	0.962858	Rhov	ENSMUSG00000087630.1	64213
ENSMUSG00000086681.1	100126774	1	Esp18	ENSMUSG00000022187.2	381399	1	Bpifb4	ENSMUSG00000100120.1	627636	0.999997	Vmn2r103	ENSMUSG00000097868.1	70767	0.983909	Prpf3	ENSMUSG00000091562.3	20410	0.969374	Sorbs3	ENSMUSG00000086792.1	545648	1	Gm13272	ENSMUSG00000085558.3	56632	0.981027	Sphk2	ENSMUSG00000104363.1	69307	1	Pxt1	ENSMUSG00000103883.1	57740	-0.96151	Stk32c	ENSMUSG00000102745.1	76872	-0.960838	Ccdc116	ENSMUSG00000100217.1	433779	1	Gm13119	ENSMUSG00000097834.1	70804	-0.992459	Pgrmc2	ENSMUSG00000087630.1	27279
ENSMUSG00000086681.1	15561	1	Htr3a	ENSMUSG00000022187.2	258117	1	Olfr1437	ENSMUSG00000100120.1	11945	0.999999	Atp4b	ENSMUSG00000097868.1	83554	0.971354	Fstl3	ENSMUSG00000091562.3	18155	-0.977978	Pnoc	ENSMUSG00000086792.1	17138	1	Magea2	ENSMUSG00000085558.3	23918	-0.959927	Impdh2	ENSMUSG00000104363.1	669291	1	Gm15363	ENSMUSG00000103883.1	102636875	-0.969559	Gm33825	ENSMUSG00000102745.1	11515	0.975125	Adcy9	ENSMUSG00000100217.1	546397	1	Gm5947	ENSMUSG00000097834.1	12000	0.961489	Avpr2	ENSMUSG00000087630.1	14148
ENSMUSG00000086681.1	17232	0.972331	Mcpt9	ENSMUSG00000022187.2	668325	1	Gm9107	ENSMUSG00000100120.1	243912	-0.973375	Hspb6	ENSMUSG00000097868.1	239796	0.951746	Mb21d2	ENSMUSG00000091562.3	72373	-0.965645	Psca	ENSMUSG00000086792.1	73792	1	4930401G09Rik	ENSMUSG00000085558.3	98402	0.991314	Sh3bp4	ENSMUSG00000104363.1	258317	1	Olfr1145	ENSMUSG00000103883.1	102639653	0.95401	LOC102639653	ENSMUSG00000102745.1	54122	-0.973679	Uevld	ENSMUSG00000100217.1	621510	1	Vmn1r129	ENSMUSG00000097834.1	330319	0.963406	Wipf3	ENSMUSG00000087630.1	93762
ENSMUSG00000086681.1	171243	1	Vmn1r83	ENSMUSG00000022187.2	71369	1	Krtap16-3	ENSMUSG00000100120.1	621430	0.999997	Vmn2r79	ENSMUSG00000097868.1	20613	0.978974	Snai1	ENSMUSG00000091562.3	12564	-0.957817	Cdh8	ENSMUSG00000086792.1	258537	1	Olfr777	ENSMUSG00000085558.3	70579	0.982219	Zc3h11a	ENSMUSG00000104363.1	113863	1	Vmn1r15	ENSMUSG00000103883.1	14729	-0.98246	Gp5	ENSMUSG00000102745.1	27660	0.960691	1700088E04Rik	ENSMUSG00000100217.1	16187	1	Il3	ENSMUSG00000097834.1	232210	-0.954964	Hmces	ENSMUSG00000087630.1	229011
ENSMUSG00000086681.1	171248	1	Vmn1r214	ENSMUSG00000022187.2	13796	1	Emx1	ENSMUSG00000100120.1	258658	0.964282	Olfr734	ENSMUSG00000097868.1	20610	0.964213	Sumo3	ENSMUSG00000091562.3	102278	-0.95385	Cpne7	ENSMUSG00000086792.1	258530	1	Olfr311	ENSMUSG00000085558.3	171388	0.967522	Bnipl	ENSMUSG00000104363.1	100505265	1	Gm28645	ENSMUSG00000103883.1	105244610	-0.971013	LOC105244610	ENSMUSG00000102745.1	21961	0.971738	Tns1	ENSMUSG00000100217.1	94060	1	Lce3c	ENSMUSG00000097834.1	76483	-0.967218	Lmf1	ENSMUSG00000087630.1	78521
ENSMUSG00000086681.1	667772	0.959176	Myh15	ENSMUSG00000022187.2	100041351	1	Gm3285	ENSMUSG00000100120.1	257974	1	Olfr1053	ENSMUSG00000097868.1	407243	0.980028	Tmem189	ENSMUSG00000091562.3	219134	0.99363	Shisa2	ENSMUSG00000086792.1	433779	1	Gm13119	ENSMUSG00000085558.3	232798	0.952802	Leng8	ENSMUSG00000104363.1	20495	0.967957	Slc12a1	ENSMUSG00000103883.1	246278	-0.968967	Cd207	ENSMUSG00000102745.1	56381	0.978938	Spen	ENSMUSG00000100217.1	73234	1	3110079O15Rik	ENSMUSG00000097834.1	194388	0.957003	Tet3	ENSMUSG00000087630.1	27412
ENSMUSG00000086681.1	64833	1	Acot10	ENSMUSG00000022187.2	100041354	1	Gm3286	ENSMUSG00000100129.1	260299	0.951939	Cadm4	ENSMUSG00000097868.1	66853	-0.976679	Pnpla2	ENSMUSG00000091562.3	626397	-0.961528	Vmn1r12	ENSMUSG00000086792.1	546397	1	Gm5947	ENSMUSG00000085558.3	751865	0.977566	Sap25	ENSMUSG00000104363.1	171247	1	Vmn1r199	ENSMUSG00000103883.1	17877	-0.981594	Myf5	ENSMUSG00000102745.1	56380	0.963563	Arid3b	ENSMUSG00000100217.1	258824	1	Olfr983	ENSMUSG00000097834.1	230903	0.953171	Fbxo44	ENSMUSG00000087630.1	22134
ENSMUSG00000086681.1	100041296	1	Gm3259	ENSMUSG00000022187.2	236785	1	Olfr1321	ENSMUSG00000100129.1	12013	0.984125	Bach1	ENSMUSG00000097868.1	244895	-0.963197	Peak1	ENSMUSG00000091562.3	170786	-0.969517	Cd209a	ENSMUSG00000086792.1	621510	1	Vmn1r129	ENSMUSG00000085558.3	16775	-0.958341	Lama4	ENSMUSG00000104363.1	171240	1	Vmn1r74	ENSMUSG00000103883.1	18049	-0.952571	Ngf	ENSMUSG00000102745.1	229599	0.953038	Ciart	ENSMUSG00000100217.1	102637162	1	Gm34046	ENSMUSG00000097834.1	13498	0.980456	Atn1	ENSMUSG00000087630.1	19055
ENSMUSG00000086681.1	14634	-0.95015	Gli3	ENSMUSG00000022187.2	664821	1	Gm7356	ENSMUSG00000100129.1	17258	0.984535	Mef2a	ENSMUSG00000097868.1	63985	0.974953	Gmfb	ENSMUSG00000091562.3	545085	0.964262	Wdr70	ENSMUSG00000086792.1	16187	1	Il3	ENSMUSG00000085558.3	12068	-0.950235	Bet1	ENSMUSG00000104363.1	171249	1	Vmn1r213	ENSMUSG00000103883.1	244585	0.991865	Rpgrip1l	ENSMUSG00000102745.1	234595	0.952657	Slc38a7	ENSMUSG00000100217.1	252909	1	Vmn1r85	ENSMUSG00000097834.1	77613	0.959899	Prss36	ENSMUSG00000087630.1	110596
ENSMUSG00000086681.1	18050	1	Klk1b3	ENSMUSG00000022187.2	258097	1	Olfr1500	ENSMUSG00000100129.1	57080	-0.96666	Gtf2ird1	ENSMUSG00000097868.1	192652	-0.961201	Wdr81	ENSMUSG00000091562.3	18740	-0.955955	Pitx1	ENSMUSG00000086792.1	94060	1	Lce3c	ENSMUSG00000085558.3	330788	0.951695	Zfp866	ENSMUSG00000104363.1	627111	1	Vmn2r92	ENSMUSG00000103887.1	70134	0.971735	2210011C24Rik	ENSMUSG00000102745.1	239743	-0.969171	Klhl6	ENSMUSG00000100217.1	252906	1	Vmn1r189	ENSMUSG00000097834.1	70392	0.970591	Asb12	ENSMUSG00000087630.1	72290
ENSMUSG00000086681.1	69439	1	Mroh4	ENSMUSG00000022187.2	258321	1	Olfr809	ENSMUSG00000100129.1	231042	-0.951378	Nupl2	ENSMUSG00000097868.1	26893	0.953343	Cops6	ENSMUSG00000091562.3	71791	-0.961522	Cpa4	ENSMUSG00000086792.1	73234	1	3110079O15Rik	ENSMUSG00000085558.3	17425	0.9826	Foxk1	ENSMUSG00000104363.1	226105	1	Cyp2c70	ENSMUSG00000103887.1	245884	-0.951336	Fam71f2	ENSMUSG00000102745.1	72345	0.966171	Amer1	ENSMUSG00000100217.1	102635033	1	Gm32472	ENSMUSG00000097834.1	71412	0.984479	Dhrs2	ENSMUSG00000087630.1	277328
ENSMUSG00000086681.1	259041	1	Olfr1414	ENSMUSG00000022187.2	258323	1	Olfr943	ENSMUSG00000100129.1	231045	0.999998	4931409K22Rik	ENSMUSG00000097868.1	67844	0.961687	Rab32	ENSMUSG00000091562.3	18420	-0.957396	Otp	ENSMUSG00000086792.1	258824	1	Olfr983	ENSMUSG00000085558.3	29856	0.973505	Smtn	ENSMUSG00000104363.1	638251	1	Sult2a7	ENSMUSG00000103887.1	71678	-0.960532	Brox	ENSMUSG00000102745.1	56874	0.953627	Rnf32	ENSMUSG00000100217.1	258804	1	Olfr1240	ENSMUSG00000097834.1	20619	-0.967893	Snap23	ENSMUSG00000087630.1	140795
ENSMUSG00000086681.1	15874	1	Iapp	ENSMUSG00000022187.2	102634296	0.969889	LOC102634296	ENSMUSG00000100129.1	320292	0.988749	Rasgef1b	ENSMUSG00000097868.1	22791	0.964047	Dnajc2	ENSMUSG00000091562.3	105247240	-0.959378	LOC105247240	ENSMUSG00000086792.1	102637162	1	Gm34046	ENSMUSG00000085558.3	16438	0.960109	Itpr1	ENSMUSG00000104363.1	258396	1	Olfr1305	ENSMUSG00000103887.1	234329	0.978991	Trim60	ENSMUSG00000102745.1	110380	0.962547	Shroom2	ENSMUSG00000100217.1	70062	1	Ctag2	ENSMUSG00000097834.1	67772	0.967572	Chd8	ENSMUSG00000087630.1	12972
ENSMUSG00000086681.1	102636102	1	Gm33267	ENSMUSG00000022187.2	620928	1	Vmn2r73	ENSMUSG00000100129.1	74054	0.954915	4931406B18Rik	ENSMUSG00000097868.1	73379	0.964045	Dcbld2	ENSMUSG00000091562.3	619597	-0.953455	Gm6086	ENSMUSG00000086792.1	252909	1	Vmn1r85	ENSMUSG00000085558.3	67054	-0.996801	Paics	ENSMUSG00000104363.1	258390	1	Olfr1276	ENSMUSG00000103887.1	170458	0.991678	Gpha2	ENSMUSG00000102745.1	75956	0.96074	Srrm2	ENSMUSG00000100217.1	56691	1	Dnajb8	ENSMUSG00000097834.1	97031	0.978117	Tprn	ENSMUSG00000087630.1	76561
ENSMUSG00000086681.1	258216	1	Olfr1034	ENSMUSG00000022187.2	100041096	1	Iqcf6	ENSMUSG00000100129.1	78925	0.960135	Srd5a1	ENSMUSG00000097868.1	52530	0.955291	Nhp2	ENSMUSG00000091562.3	14427	-0.956345	Galr1	ENSMUSG00000086792.1	252906	1	Vmn1r189	ENSMUSG00000085558.3	109594	-0.98498	Lmo1	ENSMUSG00000104363.1	15487	0.973181	Hsd17b3	ENSMUSG00000103887.1	102636909	0.970198	Gm33851	ENSMUSG00000102745.1	14633	0.964088	Gli2	ENSMUSG00000100217.1	76378	1	Ropn1	ENSMUSG00000097834.1	67495	-0.95188	Tmem167b	ENSMUSG00000087630.1	76560
ENSMUSG00000086681.1	404319	1	Olfr750	ENSMUSG00000022187.2	258423	1	Olfr1510	ENSMUSG00000100129.1	57781	0.957031	Cd200r1	ENSMUSG00000097868.1	226144	0.977975	Erlin1	ENSMUSG00000091562.3	546336	-0.953904	Prrg1	ENSMUSG00000086792.1	102635033	1	Gm32472	ENSMUSG00000085558.3	228607	0.977338	Mavs	ENSMUSG00000104363.1	387586	0.950667	Ssxb5	ENSMUSG00000103887.1	320705	-0.961462	Bend6	ENSMUSG00000102745.1	76630	-0.973773	Stambpl1	ENSMUSG00000100217.1	100559	1	Ugt2b38	ENSMUSG00000097834.1	72747	-0.963227	Ttc39c	ENSMUSG00000087630.1	64292
ENSMUSG00000086681.1	245109	1	Zscan4c	ENSMUSG00000022187.2	75581	1	Yipf7	ENSMUSG00000100129.1	329178	0.957811	Unc80	ENSMUSG00000097868.1	241289	-0.967027	Ppp1r26	ENSMUSG00000091562.3	19042	-0.956769	Ppm1a	ENSMUSG00000086792.1	258804	1	Olfr1240	ENSMUSG00000085558.3	214812	0.962519	Zfp609	ENSMUSG00000104363.1	70831	1	Krtap31-1	ENSMUSG00000103887.1	71836	0.997045	Shcbp1l	ENSMUSG00000102745.1	15273	0.954905	Hivep2	ENSMUSG00000100217.1	622640	1	Gm6337	ENSMUSG00000097834.1	269397	0.954138	Ss18l1	ENSMUSG00000087630.1	54371
ENSMUSG00000086681.1	383548	1	Serpinb3b	ENSMUSG00000022187.2	75586	1	Krtap9-3	ENSMUSG00000100129.1	57436	0.996262	Gabarapl1	ENSMUSG00000097868.1	12648	0.976316	Chd1	ENSMUSG00000091562.3	68098	-0.959843	Rchy1	ENSMUSG00000086792.1	70062	1	Ctag2	ENSMUSG00000085558.3	18824	-0.956074	Plp2	ENSMUSG00000104363.1	435845	1	Tmprss11c	ENSMUSG00000103887.1	228003	-0.976238	Klhl41	ENSMUSG00000102745.1	13549	0.972514	Dyrk1b	ENSMUSG00000100217.1	77337	1	Akr1c21	ENSMUSG00000097834.1	12385	-0.96013	Ctnna1	ENSMUSG00000087630.1	217869
ENSMUSG00000086681.1	667637	0.968337	Gm8742	ENSMUSG00000022187.2	667292	1	Vmn1r111	ENSMUSG00000100129.1	14667	0.952776	Gm2a	ENSMUSG00000097868.1	16885	0.98119	Limk1	ENSMUSG00000091562.3	60367	-0.987434	Il1rapl2	ENSMUSG00000086792.1	56691	1	Dnajb8	ENSMUSG00000085558.3	18823	0.951772	Plp1	ENSMUSG00000104363.1	433292	1	Nms	ENSMUSG00000103887.1	113847	-0.977914	Vmn1r43	ENSMUSG00000102745.1	15257	0.950084	Hipk1	ENSMUSG00000100217.1	258478	1	Olfr183	ENSMUSG00000097834.1	71750	0.974386	R3hdm2	ENSMUSG00000087630.1	233726
ENSMUSG00000086681.1	69294	1	Cst13	ENSMUSG00000022187.2	171237	1	Vmn1r73	ENSMUSG00000100129.1	83431	-0.979456	Ndel1	ENSMUSG00000097868.1	381667	-0.965944	Lrcol1	ENSMUSG00000091562.3	269037	0.961857	Ctif	ENSMUSG00000086792.1	76378	1	Ropn1	ENSMUSG00000085558.3	30049	0.953358	Scd3	ENSMUSG00000104363.1	66046	-0.97137	Ndufb5	ENSMUSG00000103891.1	258238	1	Olfr417	ENSMUSG00000102745.1	20744	0.953239	Strbp	ENSMUSG00000100217.1	260408	1	Prss45	ENSMUSG00000097834.1	243407	0.983403	C130060K24Rik	ENSMUSG00000087630.1	11641
ENSMUSG00000086681.1	258502	1	Olfr279	ENSMUSG00000022187.2	171239	1	Vmn1r76	ENSMUSG00000100129.1	241159	0.978329	Neu4	ENSMUSG00000097868.1	328099	0.969078	Prps1l3	ENSMUSG00000091562.3	218630	-0.963323	Ccno	ENSMUSG00000086792.1	100559	1	Ugt2b38	ENSMUSG00000085558.3	230103	0.962429	Npr2	ENSMUSG00000104363.1	338374	1	Ifnl3	ENSMUSG00000103891.1	21407	0.959	Tcf15	ENSMUSG00000102745.1	244667	0.954758	Disc1	ENSMUSG00000100217.1	83555	1	Tex13	ENSMUSG00000097834.1	627214	0.955803	Fam196a	ENSMUSG00000087630.1	17776
ENSMUSG00000086681.1	353283	0.955709	Eras	ENSMUSG00000022187.2	258650	1	Olfr444	ENSMUSG00000100129.1	385380	0.999999	Tex28	ENSMUSG00000097868.1	258355	0.990967	Olfr677	ENSMUSG00000091562.3	56069	-0.96245	Il17b	ENSMUSG00000086792.1	622640	1	Gm6337	ENSMUSG00000085558.3	69590	-0.978154	Gpx8	ENSMUSG00000104363.1	257910	1	Olfr671	ENSMUSG00000103891.1	18330	1	Olfr31	ENSMUSG00000102745.1	102632688	0.96224	Gm30694	ENSMUSG00000100217.1	102639919	0.977044	Gm36118	ENSMUSG00000097834.1	19246	-0.961976	Ptpn1	ENSMUSG00000087630.1	20440
ENSMUSG00000086681.1	258748	1	Olfr1195	ENSMUSG00000022187.2	66827	-0.982202	Ttc1	ENSMUSG00000100129.1	215819	0.979154	Nhsl1	ENSMUSG00000097868.1	30058	0.978508	Timm8a1	ENSMUSG00000091562.3	231630	-0.988213	Ficd	ENSMUSG00000086792.1	77337	1	Akr1c21	ENSMUSG00000085558.3	69597	-0.955832	Afg3l2	ENSMUSG00000104363.1	56861	1	Olfr480	ENSMUSG00000103891.1	241391	0.989641	Galnt5	ENSMUSG00000102745.1	16510	0.971315	Kcnh1	ENSMUSG00000100217.1	100503047	1	LOC100503047	ENSMUSG00000097834.1	214162	0.962244	Kmt2a	ENSMUSG00000087630.1	67956
ENSMUSG00000086681.1	258290	1	Olfr1143	ENSMUSG00000022187.2	620551	1	LOC620551	ENSMUSG00000100129.1	27273	0.996266	Pdk4	ENSMUSG00000097868.1	20969	0.977374	Sdc1	ENSMUSG00000091562.3	102639702	-0.968571	Gm35953	ENSMUSG00000086792.1	258478	1	Olfr183	ENSMUSG00000085558.3	12298	0.980285	Cacnb4	ENSMUSG00000104363.1	73547	1	Dusp21	ENSMUSG00000103891.1	16621	0.960603	Klkb1	ENSMUSG00000102745.1	69982	0.980845	Spink2	ENSMUSG00000100217.1	627311	1	Gm6744	ENSMUSG00000097834.1	16764	-0.954259	Aff3	ENSMUSG00000087630.1	140500
ENSMUSG00000086681.1	432602	1	Krtap31-2	ENSMUSG00000022187.2	225443	1	Gm94	ENSMUSG00000100129.1	232414	0.965878	Clec9a	ENSMUSG00000097868.1	67493	0.975839	Mettl16	ENSMUSG00000091562.3	544817	0.970333	Arhgap27	ENSMUSG00000086792.1	260408	1	Prss45	ENSMUSG00000085558.3	12290	0.962013	Cacna1e	ENSMUSG00000104363.1	77049	0.975637	4921528I07Rik	ENSMUSG00000103891.1	140792	0.978926	Colec12	ENSMUSG00000102745.1	71838	-0.951657	Phf7	ENSMUSG00000100217.1	434113	1	Vmn2r44	ENSMUSG00000097834.1	80288	0.980938	Bcl9l	ENSMUSG00000087630.1	98733
ENSMUSG00000086681.1	434764	1	Rhox2f	ENSMUSG00000022187.2	57269	1	Olfr1507	ENSMUSG00000100129.1	627814	0.999998	Vmn2r109	ENSMUSG00000097868.1	100336	0.96383	Ppp1r8	ENSMUSG00000091562.3	100862323	-0.969219	Gm21645	ENSMUSG00000086792.1	83555	1	Tex13	ENSMUSG00000085558.3	12297	0.960919	Cacnb3	ENSMUSG00000104363.1	140489	1	Bhlhe23	ENSMUSG00000103891.1	15473	0.956025	Hrsp12	ENSMUSG00000102745.1	102098	0.968657	Arhgef18	ENSMUSG00000100217.1	434110	1	Vmn2r38	ENSMUSG00000097834.1	22153	0.969065	Tubb4a	ENSMUSG00000087630.1	14062
ENSMUSG00000086681.1	545798	1	Tmem233	ENSMUSG00000022187.2	77296	1	Fam162b	ENSMUSG00000100129.1	11872	0.955099	Art2b	ENSMUSG00000097868.1	75717	0.978886	Cul5	ENSMUSG00000091562.3	258987	-0.961527	Olfr1270	ENSMUSG00000086792.1	102639919	0.977044	Gm36118	ENSMUSG00000085558.3	105245236	-0.974534	LOC105245236	ENSMUSG00000104363.1	83996	1	Mmp1b	ENSMUSG00000103891.1	393082	0.986957	Mettl7a2	ENSMUSG00000102745.1	432720	0.964067	Akr1c19	ENSMUSG00000100217.1	434117	1	Vmn2r50	ENSMUSG00000097834.1	66647	-0.9873	Ndnl2	ENSMUSG00000087630.1	72981
ENSMUSG00000086681.1	258158	1	Olfr169	ENSMUSG00000022187.2	667259	1	Vmn1r118	ENSMUSG00000100129.1	69727	-0.966462	Usp46	ENSMUSG00000097868.1	70294	0.961922	Rnf126	ENSMUSG00000091562.3	67671	-0.977766	Rpl38	ENSMUSG00000086792.1	100503047	1	LOC100503047	ENSMUSG00000085558.3	11989	0.952438	Slc7a3	ENSMUSG00000104363.1	258060	1	Olfr1181	ENSMUSG00000103891.1	78016	0.956296	Ccdc150	ENSMUSG00000102745.1	22025	0.969327	Nr2c1	ENSMUSG00000100217.1	30800	1	Mmp20	ENSMUSG00000097834.1	27062	0.962552	Cadps	ENSMUSG00000087630.1	101401
ENSMUSG00000086681.1	258154	0.955714	Olfr1029	ENSMUSG00000022187.2	18369	1	Olfr68	ENSMUSG00000100129.1	27418	-0.962175	Mkln1	ENSMUSG00000097868.1	218343	0.964631	Ttc37	ENSMUSG00000091562.3	76627	-0.990156	Prr30	ENSMUSG00000086792.1	627311	1	Gm6744	ENSMUSG00000085558.3	319565	0.985595	Syne2	ENSMUSG00000104363.1	11451	1	Acrv1	ENSMUSG00000103891.1	100041678	0.978508	Gm3500	ENSMUSG00000102745.1	93699	0.973761	Pcdhgb1	ENSMUSG00000100217.1	15221	0.989233	Foxd3	ENSMUSG00000097834.1	107975	0.96256	Pacs1	ENSMUSG00000087630.1	207215
ENSMUSG00000086681.1	258150	1	Olfr792	ENSMUSG00000022187.2	12022	1	Barx1	ENSMUSG00000100129.1	641361	0.969153	Pinlyp	ENSMUSG00000097868.1	14299	0.965999	Ncs1	ENSMUSG00000091562.3	194126	-0.973908	Mtmr11	ENSMUSG00000086792.1	434113	1	Vmn2r44	ENSMUSG00000085558.3	117599	-0.972052	Helb	ENSMUSG00000104363.1	69299	1	Asb9	ENSMUSG00000103891.1	330721	0.969552	Nek5	ENSMUSG00000102745.1	239853	0.95825	Gpr128	ENSMUSG00000100217.1	100042499	1	Vmn2r55	ENSMUSG00000097834.1	353130	0.953692	Prss33	ENSMUSG00000087630.1	242484
ENSMUSG00000086681.1	230890	1	Gm436	ENSMUSG00000022187.2	258930	1	Olfr808	ENSMUSG00000100129.1	102642006	1	Leutx	ENSMUSG00000097868.1	15525	0.988659	Hspa4	ENSMUSG00000091562.3	27047	-0.984657	Omd	ENSMUSG00000086792.1	434110	1	Vmn2r38	ENSMUSG00000085558.3	170772	0.952363	Glcci1	ENSMUSG00000104363.1	102635699	1	Gm32970	ENSMUSG00000103891.1	271424	0.955301	Ip6k3	ENSMUSG00000102745.1	320571	0.985065	Atp8b5	ENSMUSG00000100217.1	385328	1	Gm5382	ENSMUSG00000097834.1	14123	0.958843	Fbrs	ENSMUSG00000087630.1	78771
ENSMUSG00000086681.1	100042159	1	Gm3701	ENSMUSG00000022187.2	258206	0.955558	Olfr1264	ENSMUSG00000100129.1	102638323	0.999997	Gm34914	ENSMUSG00000097868.1	15526	0.987787	Hspa9	ENSMUSG00000091562.3	228361	0.96797	Ambra1	ENSMUSG00000086792.1	434117	1	Vmn2r50	ENSMUSG00000085558.3	76943	0.951786	Psapl1	ENSMUSG00000104363.1	258747	1	Olfr1106	ENSMUSG00000103891.1	78128	0.996422	Spag11a	ENSMUSG00000102745.1	14858	0.955122	Gsta2	ENSMUSG00000100217.1	258351	1	Olfr633	ENSMUSG00000097834.1	664799	0.982313	Ctcfl	ENSMUSG00000087630.1	241296
ENSMUSG00000086681.1	105246871	1	LOC105246871	ENSMUSG00000022187.2	24112	1	Vmn1r49	ENSMUSG00000100129.1	433961	1	Gm5565	ENSMUSG00000097868.1	15529	-0.974113	Sdc2	ENSMUSG00000091562.3	229672	0.950062	Bcl2l15	ENSMUSG00000086792.1	30800	1	Mmp20	ENSMUSG00000085558.3	74549	0.968477	Mau2	ENSMUSG00000104363.1	259163	1	Olfr1354	ENSMUSG00000103891.1	12453	0.967438	Ccni	ENSMUSG00000102745.1	12840	0.950083	Col9a2	ENSMUSG00000100217.1	259000	1	Olfr195	ENSMUSG00000097834.1	102436	-0.961309	Lars2	ENSMUSG00000087630.1	26413
ENSMUSG00000086681.1	670880	1	Gm9507	ENSMUSG00000022187.2	67320	1	Iqcf4	ENSMUSG00000100129.1	258177	1	Olfr1222	ENSMUSG00000097868.1	13804	0.951343	Endog	ENSMUSG00000091562.3	225192	-0.950346	Hrh4	ENSMUSG00000086792.1	15221	0.989233	Foxd3	ENSMUSG00000085558.3	329421	0.950974	Myo3b	ENSMUSG00000104363.1	71903	0.992758	Ces2f	ENSMUSG00000103891.1	667271	0.987073	Olfr1458	ENSMUSG00000102745.1	104248	0.973006	Cabin1	ENSMUSG00000100217.1	435804	1	Olfr1335	ENSMUSG00000097834.1	209361	0.96633	Taf3	ENSMUSG00000087630.1	26417
ENSMUSG00000086681.1	545055	1	Cma2	ENSMUSG00000022187.2	66166	0.964285	S100a14	ENSMUSG00000100129.1	258604	1	Olfr970	ENSMUSG00000097868.1	66497	0.988901	Cmss1	ENSMUSG00000091562.3	170828	-0.966473	Vgll1	ENSMUSG00000086792.1	100042499	1	Vmn2r55	ENSMUSG00000085558.3	94214	0.967231	Spock2	ENSMUSG00000104363.1	67932	1	1700129C05Rik	ENSMUSG00000103891.1	545913	0.970097	Zscan4d	ENSMUSG00000102745.1	53883	0.978186	Celsr2	ENSMUSG00000100217.1	435802	0.955579	Cyp4a30b	ENSMUSG00000097834.1	216850	0.962545	Kdm6b	ENSMUSG00000087630.1	67469
ENSMUSG00000086681.1	71156	1	Lrrc72	ENSMUSG00000022187.2	620137	1	Mrgprb13	ENSMUSG00000100129.1	58187	0.960161	Cldn10	ENSMUSG00000097868.1	353242	0.962979	Mrpl21	ENSMUSG00000091562.3	240261	0.980756	Ccdc112	ENSMUSG00000086792.1	385328	1	Gm5382	ENSMUSG00000085558.3	68708	0.985723	Rabl2	ENSMUSG00000104363.1	100040870	1	Gm3012	ENSMUSG00000103891.1	20115	0.965208	Rps7	ENSMUSG00000102745.1	71972	0.972705	Dnmbp	ENSMUSG00000100217.1	319192	0.997111	Hist2h2aa2	ENSMUSG00000097834.1	73852	0.95589	D3Ertd751e	ENSMUSG00000087630.1	72776
ENSMUSG00000086681.1	83766	1	Actl6b	ENSMUSG00000022187.2	100041224	1	Gm3213	ENSMUSG00000100129.1	330627	0.968712	Trim66	ENSMUSG00000097868.1	12387	0.966156	Ctnnb1	ENSMUSG00000091562.3	229333	-0.961521	C130079G13Rik	ENSMUSG00000086792.1	258351	1	Olfr633	ENSMUSG00000085558.3	73732	0.985373	Muc16	ENSMUSG00000104363.1	252910	1	Vmn1r71	ENSMUSG00000103891.1	102640106	0.987094	Gm36255	ENSMUSG00000102745.1	71780	-0.959488	Isyna1	ENSMUSG00000100217.1	215095	0.954266	Astl	ENSMUSG00000097834.1	71361	0.96586	Aifm2	ENSMUSG00000087630.1	240725
ENSMUSG00000086681.1	69785	1	Ceacam13	ENSMUSG00000022187.2	20859	1	Sult2a1	ENSMUSG00000100129.1	98845	0.971969	Eps8l2	ENSMUSG00000097868.1	11898	0.987862	Ass1	ENSMUSG00000091562.3	238683	-0.973561	Spata31d1c	ENSMUSG00000086792.1	259000	1	Olfr195	ENSMUSG00000085558.3	214897	0.982061	Csnk1g1	ENSMUSG00000104363.1	216818	1	Gm4802	ENSMUSG00000103891.1	380882	0.958728	Gm906	ENSMUSG00000102745.1	68312	0.964901	Gstm7	ENSMUSG00000100217.1	634825	1	Gm14851	ENSMUSG00000097834.1	12914	0.969	Crebbp	ENSMUSG00000087630.1	22044
ENSMUSG00000086681.1	227631	0.965399	Sohlh1	ENSMUSG00000022187.2	237320	0.975025	Aldh8a1	ENSMUSG00000100129.1	621832	1	Gm10349	ENSMUSG00000097868.1	20181	0.983999	Rxra	ENSMUSG00000091562.3	83428	-0.961524	Ucn3	ENSMUSG00000086792.1	435804	1	Olfr1335	ENSMUSG00000085558.3	18453	-0.956065	P4hb	ENSMUSG00000104363.1	258159	1	Olfr1331	ENSMUSG00000103891.1	14762	0.958726	Gpr33	ENSMUSG00000102745.1	11782	0.973474	Ap4s1	ENSMUSG00000100217.1	13389	1	Dll3	ENSMUSG00000097834.1	11498	0.983234	Adam4	ENSMUSG00000087630.1	103534
ENSMUSG00000086681.1	71421	1	Amtn	ENSMUSG00000022187.2	78911	0.971089	Trim42	ENSMUSG00000100129.1	104383	-0.958412	Rcor2	ENSMUSG00000097868.1	67655	0.953373	Ctdp1	ENSMUSG00000091562.3	93876	0.967701	Pcdhb5	ENSMUSG00000086792.1	435802	0.955579	Cyp4a30b	ENSMUSG00000085558.3	14137	-0.966227	Fdft1	ENSMUSG00000104363.1	12549	0.974782	Arhgap31	ENSMUSG00000103891.1	230163	0.969042	Aldob	ENSMUSG00000102745.1	110524	0.99489	Dgkq	ENSMUSG00000100217.1	258968	1	Olfr1247	ENSMUSG00000097834.1	212933	0.97284	Pm20d1	ENSMUSG00000087630.1	65114
ENSMUSG00000086681.1	83564	1	Nlrp4c	ENSMUSG00000022187.2	230558	0.958577	C8a	ENSMUSG00000100129.1	404242	0.999999	Mrgprx1	ENSMUSG00000097868.1	66521	0.960742	Rwdd1	ENSMUSG00000091562.3	22121	-0.954154	Rpl13a	ENSMUSG00000086792.1	319192	0.997111	Hist2h2aa2	ENSMUSG00000085558.3	338366	-0.959376	Mia3	ENSMUSG00000104363.1	228443	1	Olfr1283	ENSMUSG00000103891.1	105246049	0.965887	LOC105246049	ENSMUSG00000102745.1	21848	0.950228	Trim24	ENSMUSG00000100217.1	67653	1	4930544G11Rik	ENSMUSG00000097834.1	75425	0.961413	Tti1	ENSMUSG00000087630.1	20197
ENSMUSG00000086681.1	434459	0.976585	Gm5622	ENSMUSG00000022187.2	329460	1	Olfr1193	ENSMUSG00000100129.1	320365	0.970281	Fry	ENSMUSG00000097868.1	59053	0.981352	Hgh1	ENSMUSG00000091562.3	269870	0.959193	Zfp446	ENSMUSG00000086792.1	215095	0.954266	Astl	ENSMUSG00000085558.3	77110	0.963449	Gpbp1l1	ENSMUSG00000104363.1	94224	0.968152	Srd5a2	ENSMUSG00000103891.1	272428	0.999582	Acsm5	ENSMUSG00000102745.1	57752	0.971928	Tacc2	ENSMUSG00000100217.1	630022	1	Gm14345	ENSMUSG00000097834.1	54122	-0.96062	Uevld	ENSMUSG00000087630.1	66533
ENSMUSG00000086681.1	171277	1	Vmn1r211	ENSMUSG00000022187.2	627470	1	Gm6760	ENSMUSG00000100129.1	258723	1	Olfr781	ENSMUSG00000097868.1	74600	0.978429	Mrpl47	ENSMUSG00000091562.3	381085	0.970537	Tbc1d22b	ENSMUSG00000086792.1	634825	1	Gm14851	ENSMUSG00000085558.3	105245591	0.966242	LOC105245591	ENSMUSG00000104363.1	258581	1	Olfr1030	ENSMUSG00000103891.1	619441	0.980932	Tnfsfm13	ENSMUSG00000102745.1	99031	0.966345	Osbpl6	ENSMUSG00000100217.1	73466	1	Ms4a13	ENSMUSG00000097834.1	21961	0.9635	Tns1	ENSMUSG00000087630.1	23886
ENSMUSG00000086681.1	15967	1	Ifna4	ENSMUSG00000022187.2	17936	-0.954652	Nab1	ENSMUSG00000100129.1	105242567	0.972322	LOC105242567	ENSMUSG00000097868.1	56554	0.965874	Raet1d	ENSMUSG00000091562.3	20452	-0.959105	St8sia4	ENSMUSG00000086792.1	13389	1	Dll3	ENSMUSG00000085558.3	399548	0.955954	Scn4b	ENSMUSG00000104363.1	75467	0.991926	1700011E24Rik	ENSMUSG00000103891.1	102638546	0.971605	Gm35083	ENSMUSG00000102745.1	77053	0.96246	Sun1	ENSMUSG00000100217.1	100862375	1	Gm21685	ENSMUSG00000097834.1	56381	0.979057	Spen	ENSMUSG00000087630.1	22687
ENSMUSG00000086681.1	22788	1	Zp3	ENSMUSG00000022187.2	218739	1	Sntn	ENSMUSG00000100129.1	67958	-0.954907	U2surp	ENSMUSG00000097868.1	404322	0.966006	Olfr924	ENSMUSG00000091562.3	320720	0.95407	Fastkd1	ENSMUSG00000086792.1	258968	1	Olfr1247	ENSMUSG00000085558.3	207920	0.981459	Esrp1	ENSMUSG00000104363.1	67402	1	Txndc8	ENSMUSG00000103891.1	20020	-0.963214	Polr2a	ENSMUSG00000102745.1	105244036	0.955552	LOC105244036	ENSMUSG00000100217.1	18092	1	Nkx2-6	ENSMUSG00000097834.1	56812	-0.978674	Dnajb2	ENSMUSG00000087630.1	75568
ENSMUSG00000086681.1	76585	1	Lce1i	ENSMUSG00000022187.2	239436	1	Slc30a8	ENSMUSG00000100129.1	258441	1	Olfr1310	ENSMUSG00000097868.1	102920	0.952558	Cenpi	ENSMUSG00000091562.3	13593	0.956502	Ebf3	ENSMUSG00000086792.1	67653	1	4930544G11Rik	ENSMUSG00000085558.3	19353	-0.994974	Rac1	ENSMUSG00000104363.1	319695	1	Ankar	ENSMUSG00000103891.1	399674	0.987058	Tdpoz3	ENSMUSG00000102745.1	382051	0.955298	Pdp2	ENSMUSG00000100217.1	18091	1	Nkx2-5	ENSMUSG00000097834.1	102637418	0.962769	LOC102637418	ENSMUSG00000087630.1	109828
ENSMUSG00000086681.1	546519	0.990322	Tmem235	ENSMUSG00000022187.2	635580	1	Gm16445	ENSMUSG00000100129.1	14066	0.995274	F3	ENSMUSG00000097868.1	72736	0.979418	Tmx1	ENSMUSG00000091562.3	12813	0.959426	Col10a1	ENSMUSG00000086792.1	630022	1	Gm14345	ENSMUSG00000085558.3	19355	-0.962664	Rad1	ENSMUSG00000104363.1	546913	1	Vmn2r22	ENSMUSG00000103891.1	399675	0.987054	Tdpoz4	ENSMUSG00000102745.1	52502	-0.954756	Carhsp1	ENSMUSG00000100217.1	66957	0.95048	Serpinb11	ENSMUSG00000097834.1	75956	0.967804	Srrm2	ENSMUSG00000087630.1	118452
ENSMUSG00000086681.1	385312	1	Ssxb10	ENSMUSG00000022187.2	216766	1	Gemin5	ENSMUSG00000100129.1	69696	1	2310057N15Rik	ENSMUSG00000097868.1	234549	0.980512	Heatr3	ENSMUSG00000091562.3	209462	-0.957283	Hace1	ENSMUSG00000086792.1	73466	1	Ms4a13	ENSMUSG00000085558.3	17299	-0.978571	Mettl1	ENSMUSG00000104363.1	73376	1	Tex33	ENSMUSG00000103891.1	15567	0.951988	Slc6a4	ENSMUSG00000102745.1	64242	0.955845	Ngb	ENSMUSG00000100217.1	259084	1	Olfr615	ENSMUSG00000097834.1	14633	0.971411	Gli2	ENSMUSG00000087630.1	50934
ENSMUSG00000086681.1	18600	1	Padi2	ENSMUSG00000022187.2	384219	0.950925	Vmn2r11	ENSMUSG00000100129.1	216350	0.984441	Tspan8	ENSMUSG00000097868.1	232875	-0.967901	Zscan18	ENSMUSG00000091562.3	234542	-0.995746	Rtbdn	ENSMUSG00000086792.1	100862375	1	Gm21685	ENSMUSG00000085558.3	268729	0.96372	Gm626	ENSMUSG00000104363.1	11828	0.99133	Aqp3	ENSMUSG00000103891.1	17232	0.994916	Mcpt9	ENSMUSG00000102745.1	216767	0.95426	Mrpl22	ENSMUSG00000100217.1	259083	1	Olfr547	ENSMUSG00000097834.1	240322	0.960514	Adamts19	ENSMUSG00000087630.1	50935
ENSMUSG00000086681.1	66289	1	Mptx1	ENSMUSG00000022187.2	232426	1	5530400C23Rik	ENSMUSG00000100129.1	13609	0.975383	S1pr1	ENSMUSG00000097868.1	73467	0.981293	1700066M21Rik	ENSMUSG00000091562.3	268301	-0.959825	Sowahc	ENSMUSG00000086792.1	18092	1	Nkx2-6	ENSMUSG00000085558.3	66092	-0.963201	Ghitm	ENSMUSG00000104363.1	258669	1	Olfr824	ENSMUSG00000103891.1	107769	0.966731	Tm6sf1	ENSMUSG00000102745.1	23954	0.955184	Nek3	ENSMUSG00000100217.1	57250	1	Olfr653	ENSMUSG00000097834.1	16510	0.954628	Kcnh1	ENSMUSG00000087630.1	66180
ENSMUSG00000086681.1	629997	1	Gm7022	ENSMUSG00000022187.2	258757	1	Olfr1013	ENSMUSG00000100129.1	258893	1	Olfr1225	ENSMUSG00000097868.1	230734	0.983131	Yrdc	ENSMUSG00000091562.3	67590	0.982542	Tctn3	ENSMUSG00000086792.1	18091	1	Nkx2-5	ENSMUSG00000085558.3	13478	-0.965033	Dpagt1	ENSMUSG00000104363.1	258660	0.955558	Olfr736	ENSMUSG00000103891.1	667772	0.980361	Myh15	ENSMUSG00000102745.1	55947	0.966101	Dclre1a	ENSMUSG00000100217.1	57251	0.979701	Olfr870	ENSMUSG00000097834.1	69982	0.978011	Spink2	ENSMUSG00000087630.1	66185
ENSMUSG00000086681.1	230622	1	Skint6	ENSMUSG00000022187.2	258756	1	Olfr414	ENSMUSG00000100129.1	258890	1	Olfr1297	ENSMUSG00000097868.1	230737	0.980131	Gnl2	ENSMUSG00000091562.3	435529	-0.976588	Gpr111	ENSMUSG00000086792.1	66957	0.95048	Serpinb11	ENSMUSG00000085558.3	235633	0.972885	Als2cl	ENSMUSG00000104363.1	381832	1	Prpmp5	ENSMUSG00000103891.1	56492	0.954151	Cldn18	ENSMUSG00000102745.1	223752	0.962787	Gramd4	ENSMUSG00000100217.1	100040972	1	Tceal7	ENSMUSG00000097834.1	93699	0.97058	Pcdhgb1	ENSMUSG00000087630.1	77574
ENSMUSG00000086681.1	258971	1	Olfr1243	ENSMUSG00000022187.2	258286	1	Olfr113	ENSMUSG00000100129.1	74080	0.965752	Nmnat3	ENSMUSG00000097868.1	208084	0.963268	Pif1	ENSMUSG00000091562.3	20717	-0.978447	Serpina3m	ENSMUSG00000086792.1	259084	1	Olfr615	ENSMUSG00000085558.3	21886	0.953631	Tle2	ENSMUSG00000104363.1	22786	1	Zp1	ENSMUSG00000103891.1	74383	-0.968744	Ubap2l	ENSMUSG00000102745.1	21341	0.972337	Taf1c	ENSMUSG00000100217.1	28078	1	Prl5a1	ENSMUSG00000097834.1	53883	0.957485	Celsr2	ENSMUSG00000087630.1	225875
ENSMUSG00000086681.1	258972	1	Olfr1239	ENSMUSG00000022187.2	258283	1	Olfr981	ENSMUSG00000100129.1	72821	0.984937	Scn2b	ENSMUSG00000097868.1	70481	-0.979981	Pnma1	ENSMUSG00000091562.3	19698	-0.953604	Relb	ENSMUSG00000086792.1	259083	1	Olfr547	ENSMUSG00000085558.3	22779	0.951126	Ikzf2	ENSMUSG00000104363.1	218921	1	4930474N05Rik	ENSMUSG00000103891.1	75033	0.97648	Mei4	ENSMUSG00000102745.1	27428	0.964906	Shroom3	ENSMUSG00000100217.1	258259	1	Olfr1338	ENSMUSG00000097834.1	71780	-0.951428	Isyna1	ENSMUSG00000087630.1	99982
ENSMUSG00000086681.1	433449	1	Olfr1197	ENSMUSG00000022187.2	105243669	1	Znf157	ENSMUSG00000100129.1	16541	0.994741	Napsa	ENSMUSG00000097868.1	29811	-0.968561	Ndrg2	ENSMUSG00000091562.3	320997	0.961374	Cyp4f39	ENSMUSG00000086792.1	57250	1	Olfr653	ENSMUSG00000085558.3	56745	-0.97086	C1qtnf1	ENSMUSG00000104363.1	382097	0.974826	Gm1123	ENSMUSG00000103891.1	68172	0.986519	Rpl39l	ENSMUSG00000102745.1	68970	-0.96506	Dcaf12	ENSMUSG00000100217.1	105243101	1	LOC105243101	ENSMUSG00000097834.1	11782	0.966614	Ap4s1	ENSMUSG00000087630.1	71521
ENSMUSG00000086681.1	675969	1	Vmn2r76	ENSMUSG00000022187.2	73250	1	Ceacam5	ENSMUSG00000100129.1	252830	0.991299	Obox6	ENSMUSG00000097868.1	11757	0.977259	Prdx3	ENSMUSG00000091562.3	432838	-0.967776	Gm5460	ENSMUSG00000086792.1	57251	0.979701	Olfr870	ENSMUSG00000085558.3	218442	0.96195	Serinc5	ENSMUSG00000104363.1	259015	0.971035	Olfr1038-ps	ENSMUSG00000103891.1	56860	0.987068	Olfr690	ENSMUSG00000102745.1	270109	0.962455	Pcnxl2	ENSMUSG00000100217.1	211383	0.957968	Amer3	ENSMUSG00000097834.1	110524	0.994151	Dgkq	ENSMUSG00000087630.1	234967
ENSMUSG00000086681.1	70123	-0.980826	2210013O21Rik	ENSMUSG00000022187.2	16675	1	Krt27	ENSMUSG00000100129.1	243078	0.970808	Tecrl	ENSMUSG00000097868.1	94332	0.991091	Cadm3	ENSMUSG00000091562.3	258300	-0.954127	Olfr1449	ENSMUSG00000086792.1	100040972	1	Tceal7	ENSMUSG00000085558.3	18034	-0.970207	Nfkb2	ENSMUSG00000104363.1	259018	1	Olfr1049	ENSMUSG00000103891.1	20336	-0.97387	Exoc4	ENSMUSG00000102745.1	233529	0.960822	Kctd14	ENSMUSG00000100217.1	258866	1	Olfr1008	ENSMUSG00000097834.1	72026	0.97398	Trmu	ENSMUSG00000087630.1	20720
ENSMUSG00000086681.1	11298	0.968633	Aanat	ENSMUSG00000022187.2	328845	1	Acsbg2	ENSMUSG00000100129.1	110323	-0.984442	Cox6b1	ENSMUSG00000097868.1	21429	0.985764	Ubtf	ENSMUSG00000091562.3	14462	-0.959405	Gata3	ENSMUSG00000086792.1	28078	1	Prl5a1	ENSMUSG00000085558.3	18032	0.966957	Nfix	ENSMUSG00000104363.1	18601	1	Padi3	ENSMUSG00000103891.1	56412	-0.980733	Noa1	ENSMUSG00000102745.1	69551	-0.964403	2310022B05Rik	ENSMUSG00000100217.1	117586	1	A1bg	ENSMUSG00000097834.1	72615	0.951936	Anks3	ENSMUSG00000087630.1	70350
ENSMUSG00000086681.1	73670	1	Defb30	ENSMUSG00000022187.2	258123	1	Olfr1474	ENSMUSG00000100129.1	110075	0.979325	Bmp3	ENSMUSG00000097868.1	67593	-0.95606	4930519G04Rik	ENSMUSG00000091562.3	54003	0.975423	Nell2	ENSMUSG00000086792.1	258259	1	Olfr1338	ENSMUSG00000085558.3	213389	0.956019	Prdm9	ENSMUSG00000104363.1	110935	0.969897	Atp6v1b1	ENSMUSG00000103891.1	667637	0.996445	Gm8742	ENSMUSG00000102745.1	109815	-0.950675	Vimp	ENSMUSG00000100217.1	77080	1	9230110F15Rik	ENSMUSG00000097834.1	50702	0.950068	Cfhr1	ENSMUSG00000087630.1	70351
ENSMUSG00000086681.1	102634768	0.967934	Gm32272	ENSMUSG00000022187.2	258121	1	Olfr1465	ENSMUSG00000100129.1	380684	0.962211	Nefh	ENSMUSG00000097868.1	72136	0.957372	Chst14	ENSMUSG00000091562.3	18071	-0.961522	Nhlh1	ENSMUSG00000086792.1	105243101	1	LOC105243101	ENSMUSG00000085558.3	13200	-0.978298	Ddost	ENSMUSG00000104363.1	435818	1	Slc2a7	ENSMUSG00000103891.1	435350	0.986991	Serpinb6e	ENSMUSG00000102745.1	268515	0.966268	Bahcc1	ENSMUSG00000100217.1	668618	1	Gm9271	ENSMUSG00000097834.1	268515	0.95984	Bahcc1	ENSMUSG00000087630.1	66964
ENSMUSG00000086681.1	259093	1	Olfr572	ENSMUSG00000022187.2	110308	0.999867	Krt5	ENSMUSG00000100129.1	12374	0.990203	Casr	ENSMUSG00000097868.1	73666	0.975058	Thoc3	ENSMUSG00000091562.3	17771	-0.986196	Mtl5	ENSMUSG00000086792.1	211383	0.957968	Amer3	ENSMUSG00000085558.3	102638561	0.956521	Gm35095	ENSMUSG00000104363.1	625605	1	Vmn2r49	ENSMUSG00000103891.1	258295	0.987106	Olfr746	ENSMUSG00000102745.1	68585	-0.992035	Rtn4	ENSMUSG00000100217.1	100861686	1	Gm21136	ENSMUSG00000097834.1	68585	-0.965656	Rtn4	ENSMUSG00000087630.1	66965
ENSMUSG00000086681.1	66203	1	Lce1m	ENSMUSG00000022187.2	433386	1	Ccdc185	ENSMUSG00000100129.1	258992	1	Olfr1494	ENSMUSG00000097868.1	22247	0.968957	Umps	ENSMUSG00000091587.1	14061	0.971322	F2	ENSMUSG00000086792.1	258866	1	Olfr1008	ENSMUSG00000085558.3	245555	0.966837	C77370	ENSMUSG00000104363.1	217071	1	Gm525	ENSMUSG00000103891.1	207818	0.977349	Smagp	ENSMUSG00000102745.1	68581	-0.9672	Tmed10	ENSMUSG00000100217.1	76383	1	1700012L04Rik	ENSMUSG00000097834.1	68581	-0.95016	Tmed10	ENSMUSG00000087630.1	58220
ENSMUSG00000086681.1	75784	1	1700007G11Rik	ENSMUSG00000022187.2	258823	1	Olfr969	ENSMUSG00000100129.1	66536	-0.957828	Nipsnap3b	ENSMUSG00000097868.1	22245	0.966745	Uck1	ENSMUSG00000091587.1	232680	-0.956509	Cpa2	ENSMUSG00000086792.1	117586	1	A1bg	ENSMUSG00000085558.3	26400	0.987649	Map2k7	ENSMUSG00000104363.1	677440	1	Clec2j	ENSMUSG00000103891.1	56379	0.981115	Kcnj1	ENSMUSG00000102745.1	69329	0.95306	1700003M02Rik	ENSMUSG00000100217.1	76382	1	1700012A03Rik	ENSMUSG00000097834.1	74464	0.960136	Zswim5	ENSMUSG00000087630.1	105372
ENSMUSG00000086681.1	18322	1	Olfr24	ENSMUSG00000022187.2	258820	1	Olfr1184	ENSMUSG00000100129.1	227696	0.971025	Phyhd1	ENSMUSG00000097868.1	74035	0.965705	Nol9	ENSMUSG00000091587.1	22599	0.98441	Slc6a20b	ENSMUSG00000086792.1	77080	1	9230110F15Rik	ENSMUSG00000085558.3	403178	0.976772	Plcxd1	ENSMUSG00000104363.1	100040532	1	Gm12967	ENSMUSG00000103891.1	18294	-0.950424	Ogg1	ENSMUSG00000102745.1	17191	-0.977176	Mbd2	ENSMUSG00000100217.1	100039319	1	Gm14920	ENSMUSG00000097834.1	381022	0.978546	Kmt2d	ENSMUSG00000087630.1	210044
ENSMUSG00000086681.1	102637742	1	LOC102637742	ENSMUSG00000022187.2	17137	1	Magea1	ENSMUSG00000100129.1	11833	0.970115	Aqp8	ENSMUSG00000097868.1	27397	0.994375	Mrpl17	ENSMUSG00000091587.1	106707	0.951294	Rpusd1	ENSMUSG00000086792.1	668618	1	Gm9271	ENSMUSG00000085558.3	66705	0.981046	Dnase1l2	ENSMUSG00000104363.1	57895	-0.970904	Ccdc126	ENSMUSG00000103891.1	233537	0.952328	Gdpd4	ENSMUSG00000102745.1	17190	0.955586	Mbd1	ENSMUSG00000100217.1	17288	1	Mep1b	ENSMUSG00000097834.1	56530	-0.963892	Cnpy2	ENSMUSG00000087630.1	223754
ENSMUSG00000086681.1	102637800	1	Gm34521	ENSMUSG00000022187.2	258587	1	Olfr1100	ENSMUSG00000100129.1	101488	0.952249	Slco2b1	ENSMUSG00000097868.1	27392	0.985623	Pign	ENSMUSG00000091587.1	192164	0.952349	Pcdha12	ENSMUSG00000086792.1	100861686	1	Gm21136	ENSMUSG00000085558.3	105847	-0.985257	Lmf2	ENSMUSG00000104363.1	259099	1	Olfr676	ENSMUSG00000103891.1	102641829	0.973698	LOC102641829	ENSMUSG00000102745.1	381605	0.963001	Tbc1d2	ENSMUSG00000100217.1	75859	1	4930568D16Rik	ENSMUSG00000097834.1	56531	0.951831	Ylpm1	ENSMUSG00000087630.1	636931
ENSMUSG00000086681.1	258799	1	Olfr906	ENSMUSG00000022187.2	623198	1	Gm6408	ENSMUSG00000100129.1	71724	0.995351	Aox3	ENSMUSG00000097868.1	56452	0.966911	Orc6	ENSMUSG00000091587.1	80893	0.964557	Tmprss5	ENSMUSG00000086792.1	76383	1	1700012L04Rik	ENSMUSG00000085558.3	76866	0.959314	Morn1	ENSMUSG00000104363.1	258241	1	Olfr1212	ENSMUSG00000103891.1	258834	0.98711	Olfr1126	ENSMUSG00000102745.1	18414	-0.963052	Osmr	ENSMUSG00000100217.1	75272	1	4930564B18Rik	ENSMUSG00000097834.1	230793	0.991147	Ahdc1	ENSMUSG00000087630.1	218275
ENSMUSG00000086681.1	258797	1	Olfr904	ENSMUSG00000022187.2	105246801	1	LOC105246801	ENSMUSG00000100129.1	217258	0.952016	Abca8a	ENSMUSG00000097868.1	53975	0.974552	Ddx20	ENSMUSG00000091587.1	83454	0.984707	Nxf2	ENSMUSG00000086792.1	76382	1	1700012A03Rik	ENSMUSG00000085558.3	71101	0.981404	Uvssa	ENSMUSG00000104363.1	259119	1	Olfr578	ENSMUSG00000103891.1	434459	0.953711	Gm5622	ENSMUSG00000102745.1	109136	0.957061	Mmaa	ENSMUSG00000100217.1	434728	1	Gm14499	ENSMUSG00000097834.1	13430	0.951735	Dnm2	ENSMUSG00000087630.1	13685
ENSMUSG00000086681.1	259115	1	Olfr586	ENSMUSG00000022187.2	100043216	1	Gm4297	ENSMUSG00000100129.1	13601	0.963183	Ecm1	ENSMUSG00000097868.1	15115	0.950715	Hars	ENSMUSG00000091745.1	232813	0.964539	Shisa7	ENSMUSG00000086792.1	100039319	1	Gm14920	ENSMUSG00000085558.3	76457	-0.95692	Ccdc134	ENSMUSG00000104363.1	333424	1	A4gnt	ENSMUSG00000103891.1	258661	0.987109	Olfr740	ENSMUSG00000102745.1	74464	0.98063	Zswim5	ENSMUSG00000100217.1	239036	1	4930596D02Rik	ENSMUSG00000097834.1	29873	0.951973	Cspg5	ENSMUSG00000087630.1	19069
ENSMUSG00000086681.1	258634	1	Olfr1164	ENSMUSG00000022187.2	75470	1	Iqcf5	ENSMUSG00000100129.1	223843	0.975504	Dbx2	ENSMUSG00000097868.1	15111	0.969028	Hand2	ENSMUSG00000091745.1	666731	0.972398	Trim43c	ENSMUSG00000086792.1	17288	1	Mep1b	ENSMUSG00000085558.3	233271	0.966461	Luzp2	ENSMUSG00000104363.1	100503388	1	Gm19668	ENSMUSG00000103891.1	70980	0.986947	4931431F19Rik	ENSMUSG00000102745.1	231326	0.959154	Aasdh	ENSMUSG00000100217.1	100502921	1	Gm10142	ENSMUSG00000097834.1	266690	-0.973803	Cyb5r4	ENSMUSG00000087630.1	236733
ENSMUSG00000086681.1	629524	0.950052	Olfr286	ENSMUSG00000022187.2	113848	0.95556	Vmn1r42	ENSMUSG00000100129.1	234964	0.968457	Ccdc67	ENSMUSG00000097868.1	72273	-0.954139	Smim24	ENSMUSG00000091745.1	544806	0.955759	Tmem92	ENSMUSG00000086792.1	75859	1	4930568D16Rik	ENSMUSG00000085558.3	320840	0.994942	Negr1	ENSMUSG00000104363.1	665936	1	Gm7855	ENSMUSG00000103891.1	208188	0.958865	Ghsr	ENSMUSG00000102745.1	71147	0.959322	Oxsm	ENSMUSG00000100217.1	100170401	1	EU599041	ENSMUSG00000097834.1	380753	0.983588	Atxn7l1	ENSMUSG00000087630.1	53902
ENSMUSG00000086681.1	102636769	1	Gm33749	ENSMUSG00000022187.2	71886	1	2310002L09Rik	ENSMUSG00000100129.1	494546	1	Taar8c	ENSMUSG00000097868.1	102632901	0.976645	LOC102632901	ENSMUSG00000091745.1	23885	-0.966147	Gmcl1	ENSMUSG00000086792.1	75272	1	4930564B18Rik	ENSMUSG00000085558.3	11504	-0.956208	Adamts1	ENSMUSG00000104363.1	102636763	1	Gm33745	ENSMUSG00000103891.1	259012	0.987109	Olfr1052	ENSMUSG00000102745.1	381022	0.994764	Kmt2d	ENSMUSG00000100217.1	381399	1	Bpifb4	ENSMUSG00000097834.1	72482	-0.952544	Acbd6	ENSMUSG00000087630.1	406220
ENSMUSG00000086681.1	105247169	1	LOC105247169	ENSMUSG00000022187.2	692132	1	Trappc3l	ENSMUSG00000100129.1	54403	0.96186	Slc4a4	ENSMUSG00000097868.1	13511	-0.972034	Dsg2	ENSMUSG00000091745.1	234677	0.972602	Ces4a	ENSMUSG00000086792.1	434728	1	Gm14499	ENSMUSG00000085558.3	68423	0.965179	Ankrd13d	ENSMUSG00000104363.1	258166	1	Olfr988	ENSMUSG00000103891.1	11536	0.952698	Gpr182	ENSMUSG00000102745.1	244152	0.964066	Tsku	ENSMUSG00000100217.1	258117	1	Olfr1437	ENSMUSG00000097834.1	23796	-0.966864	Aplnr	ENSMUSG00000087630.1	68721
ENSMUSG00000086681.1	665210	1	Vmn2r91	ENSMUSG00000022187.2	100043051	1	Vmn1r149	ENSMUSG00000100129.1	17992	-0.977959	Ndufa4	ENSMUSG00000097868.1	14325	0.978344	Ftl1	ENSMUSG00000091745.1	20495	0.982135	Slc12a1	ENSMUSG00000086792.1	239036	1	4930596D02Rik	ENSMUSG00000085558.3	105246961	0.954058	LOC105246961	ENSMUSG00000104363.1	12969	1	Crygf	ENSMUSG00000103891.1	258979	0.987111	Olfr1255	ENSMUSG00000102745.1	16783	-0.971616	Lamp1	ENSMUSG00000100217.1	668325	1	Gm9107	ENSMUSG00000097834.1	20980	0.968434	Syt2	ENSMUSG00000087630.1	22590
ENSMUSG00000086681.1	18459	1	Pabpc2	ENSMUSG00000022187.2	14233	1	Foxi1	ENSMUSG00000100129.1	57249	0.958323	Gabrq	ENSMUSG00000097868.1	12447	0.964266	Ccne1	ENSMUSG00000091745.1	14738	0.972587	Gpr12	ENSMUSG00000086792.1	100502921	1	Gm10142	ENSMUSG00000085558.3	54137	0.959972	Acrbp	ENSMUSG00000104363.1	105242434	1	LOC105242434	ENSMUSG00000103891.1	21922	0.965795	Clec3b	ENSMUSG00000102745.1	20660	0.96699	Sorl1	ENSMUSG00000100217.1	71369	1	Krtap16-3	ENSMUSG00000097834.1	100044509	0.978078	Tgfbr3l	ENSMUSG00000087630.1	231382
ENSMUSG00000086681.1	71623	1	Krtap5-2	ENSMUSG00000022187.2	667135	1	Vmn1r104	ENSMUSG00000100129.1	67171	0.980889	Dram2	ENSMUSG00000097868.1	12445	0.954697	Ccnd3	ENSMUSG00000091745.1	22061	0.980377	Trp63	ENSMUSG00000086792.1	100170401	1	EU599041	ENSMUSG00000085558.3	75578	0.951373	Fggy	ENSMUSG00000104363.1	105242433	1	LOC105242433	ENSMUSG00000103891.1	102634768	0.951388	Gm32272	ENSMUSG00000102745.1	78593	0.962361	Nrip3	ENSMUSG00000100217.1	13796	1	Emx1	ENSMUSG00000097837.1	75538	0.959971	Fam71e1	ENSMUSG00000087630.1	231380
ENSMUSG00000086681.1	102634222	0.965766	Gm17467	ENSMUSG00000022187.2	620709	1	Lcn6	ENSMUSG00000100129.1	12497	-0.975067	Entpd6	ENSMUSG00000097868.1	12448	0.975553	Ccne2	ENSMUSG00000091745.1	382206	0.953745	Ssx9	ENSMUSG00000086792.1	381399	1	Bpifb4	ENSMUSG00000085558.3	18242	-0.99034	Oat	ENSMUSG00000104363.1	94215	0.998488	Ugt2a1	ENSMUSG00000103891.1	258245	1	Olfr1036	ENSMUSG00000102745.1	93716	0.97965	Pcdhga8	ENSMUSG00000100217.1	100041351	1	Gm3285	ENSMUSG00000097837.1	210094	0.975518	Iglon5	ENSMUSG00000087630.1	320332
ENSMUSG00000086681.1	258713	1	Olfr430	ENSMUSG00000022187.2	171264	1	Vmn1r66	ENSMUSG00000100129.1	12499	0.965835	Entpd5	ENSMUSG00000097868.1	19247	0.963867	Ptpn11	ENSMUSG00000091745.1	238564	0.957981	Mylk4	ENSMUSG00000086792.1	258117	1	Olfr1437	ENSMUSG00000085558.3	18241	0.998926	Gpr143	ENSMUSG00000104363.1	623734	0.955476	Vmn2r85	ENSMUSG00000103891.1	259118	0.954275	Olfr575	ENSMUSG00000102745.1	56530	-0.97742	Cnpy2	ENSMUSG00000100217.1	100041354	1	Gm3286	ENSMUSG00000097837.1	67378	0.961845	Bbs2	ENSMUSG00000087630.1	80905
ENSMUSG00000086681.1	102636698	0.975173	Gm33698	ENSMUSG00000022187.2	171261	1	Vmn1r87	ENSMUSG00000100129.1	18349	1	Olfr5	ENSMUSG00000097868.1	16211	0.96473	Kpnb1	ENSMUSG00000091745.1	102636596	0.98178	Gm33615	ENSMUSG00000086792.1	668325	1	Gm9107	ENSMUSG00000085558.3	320253	-0.955792	2016-03-03	ENSMUSG00000104363.1	243377	1	Svs1	ENSMUSG00000103891.1	629524	0.96117	Olfr286	ENSMUSG00000102745.1	230793	0.963877	Ahdc1	ENSMUSG00000100217.1	236785	1	Olfr1321	ENSMUSG00000097837.1	545677	0.986239	Gm12888	ENSMUSG00000087630.1	102442
ENSMUSG00000086681.1	21384	0.963775	Tbx15	ENSMUSG00000022187.2	258659	0.968237	Olfr732	ENSMUSG00000100129.1	12043	0.965459	Bcl2	ENSMUSG00000097868.1	259088	0.990965	Olfr639	ENSMUSG00000091745.1	239167	0.97867	Synb	ENSMUSG00000086792.1	71369	1	Krtap16-3	ENSMUSG00000085558.3	381308	-0.988439	Mnda	ENSMUSG00000104363.1	76399	1	Il31	ENSMUSG00000103891.1	241263	0.956321	Gpr158	ENSMUSG00000102745.1	13430	0.980755	Dnm2	ENSMUSG00000100217.1	664821	1	Gm7356	ENSMUSG00000097837.1	94281	0.952363	Sfxn4	ENSMUSG00000087630.1	11611
ENSMUSG00000086681.1	100502916	1	Gm7284	ENSMUSG00000022187.2	258653	1	Olfr1136	ENSMUSG00000100129.1	12867	-0.956973	Cox7c	ENSMUSG00000097868.1	259080	0.990945	Olfr619	ENSMUSG00000091745.1	70719	0.950693	Hmha1	ENSMUSG00000086792.1	13796	1	Emx1	ENSMUSG00000085558.3	71733	0.982195	Susd2	ENSMUSG00000104363.1	102637881	1	Gm34580	ENSMUSG00000103891.1	74708	0.986993	Pih1d3	ENSMUSG00000102745.1	29873	0.985847	Cspg5	ENSMUSG00000100217.1	258097	1	Olfr1500	ENSMUSG00000097837.1	11479	0.95325	Acvr1b	ENSMUSG00000087630.1	27999
ENSMUSG00000086681.1	384605	0.952876	Wdr88	ENSMUSG00000022187.2	258654	1	Olfr1135	ENSMUSG00000100129.1	100040458	0.999998	Gm2784	ENSMUSG00000097868.1	57254	0.990957	Tas2r119	ENSMUSG00000091745.1	20391	0.95704	Sgca	ENSMUSG00000086792.1	100041351	1	Gm3285	ENSMUSG00000085558.3	71735	-0.953639	Lrwd1	ENSMUSG00000104363.1	17292	1	Mesp1	ENSMUSG00000103891.1	108956	0.960785	Apol7c	ENSMUSG00000102745.1	239985	0.953914	Arid1b	ENSMUSG00000100217.1	258321	1	Olfr809	ENSMUSG00000097837.1	60425	0.962532	Doc2g	ENSMUSG00000087630.1	433864
ENSMUSG00000086681.1	258694	1	Olfr1445	ENSMUSG00000022187.2	213450	1	Gm732	ENSMUSG00000100129.1	102639456	0.972383	LOC102639456	ENSMUSG00000097868.1	57258	0.973138	Xpo4	ENSMUSG00000091745.1	100041379	0.956135	Gm13242	ENSMUSG00000086792.1	100041354	1	Gm3286	ENSMUSG00000085558.3	243743	0.982374	Plxna4	ENSMUSG00000104363.1	17293	0.951219	Mesp2	ENSMUSG00000103891.1	114301	0.95429	Palmd	ENSMUSG00000102745.1	266690	-0.95579	Cyb5r4	ENSMUSG00000100217.1	258323	1	Olfr943	ENSMUSG00000097837.1	72054	0.985343	Cyp4f18	ENSMUSG00000087630.1	74137
ENSMUSG00000086681.1	258695	1	Olfr1453	ENSMUSG00000022187.2	574437	1	Xlr3b	ENSMUSG00000100129.1	404328	1	Olfr1118	ENSMUSG00000097868.1	17165	0.972612	Mapkapk5	ENSMUSG00000091745.1	353310	0.972885	Zfp703	ENSMUSG00000086792.1	236785	1	Olfr1321	ENSMUSG00000085558.3	118449	0.989203	Synpo2	ENSMUSG00000104363.1	620672	0.975025	Vmn2r67	ENSMUSG00000103891.1	384605	0.985517	Wdr88	ENSMUSG00000102745.1	12503	-0.973223	Cd247	ENSMUSG00000100217.1	102634296	0.969889	LOC102634296	ENSMUSG00000097837.1	22342	0.953186	Lin7b	ENSMUSG00000087630.1	18158
ENSMUSG00000086681.1	16371	1	Irx1	ENSMUSG00000022187.2	670482	1	Gm11554	ENSMUSG00000100129.1	71238	-0.952095	Acn9	ENSMUSG00000097868.1	68133	0.967914	Gcsh	ENSMUSG00000091745.1	192653	0.950507	Ttc36	ENSMUSG00000086792.1	664821	1	Gm7356	ENSMUSG00000085558.3	319387	0.982038	Lphn3	ENSMUSG00000104363.1	14079	1	Fabp2	ENSMUSG00000103891.1	257932	0.955426	Olfr332	ENSMUSG00000102745.1	227394	0.961994	Slco4c1	ENSMUSG00000100217.1	620928	1	Vmn2r73	ENSMUSG00000097837.1	382077	0.965133	Ccdc33	ENSMUSG00000087630.1	69577
ENSMUSG00000086681.1	69656	0.96978	Pir	ENSMUSG00000022187.2	230806	0.969205	Aim1l	ENSMUSG00000100129.1	665378	0.966872	Gm7609	ENSMUSG00000097868.1	104806	0.971328	Fancm	ENSMUSG00000091745.1	244332	0.953968	Defb14	ENSMUSG00000086792.1	258097	1	Olfr1500	ENSMUSG00000085558.3	13631	0.960809	Eef2k	ENSMUSG00000104363.1	20678	0.956948	Sox5	ENSMUSG00000103891.1	14964	0.96731	H2-D1	ENSMUSG00000102745.1	11735	0.975106	Ank3	ENSMUSG00000100217.1	100041096	1	Iqcf6	ENSMUSG00000097837.1	71929	0.950703	Tmem123	ENSMUSG00000087630.1	320982
ENSMUSG00000086681.1	258869	1	Olfr147	ENSMUSG00000022187.2	102632650	1	Gm30672	ENSMUSG00000100129.1	17306	0.993086	Sypl2	ENSMUSG00000097868.1	227960	-0.987952	Gca	ENSMUSG00000091745.1	30057	-0.959759	Timm8b	ENSMUSG00000086792.1	258321	1	Olfr809	ENSMUSG00000085558.3	235028	0.95905	Zfp426	ENSMUSG00000104363.1	237091	0.950155	Lhfpl1	ENSMUSG00000103891.1	55985	0.970601	Cxcl13	ENSMUSG00000102745.1	68052	-0.984048	Rps13	ENSMUSG00000100217.1	258423	1	Olfr1510	ENSMUSG00000097837.1	73229	0.964026	3110052M02Rik	ENSMUSG00000087630.1	13180
ENSMUSG00000086681.1	238568	1	Serpinb6d	ENSMUSG00000022187.2	258378	1	Olfr593	ENSMUSG00000100129.1	20834	0.999999	Znrf4	ENSMUSG00000097868.1	67144	0.963975	Lrrc40	ENSMUSG00000091745.1	93724	0.952279	Pcdhga12	ENSMUSG00000086792.1	258323	1	Olfr943	ENSMUSG00000085558.3	11775	0.959498	Ap3b2	ENSMUSG00000104363.1	14602	1	Ghrhr	ENSMUSG00000103891.1	68226	0.98272	Efcab2	ENSMUSG00000102745.1	380753	0.988759	Atxn7l1	ENSMUSG00000100217.1	75581	1	Yipf7	ENSMUSG00000097837.1	71263	0.982984	Mro	ENSMUSG00000087630.1	22755
ENSMUSG00000086681.1	19127	1	Prop1	ENSMUSG00000022187.2	269389	0.952814	Tox2	ENSMUSG00000100129.1	268902	0.989157	Robo2	ENSMUSG00000097868.1	66235	0.963521	Eif1ax	ENSMUSG00000091745.1	66827	-0.963451	Ttc1	ENSMUSG00000086792.1	102634296	0.969889	LOC102634296	ENSMUSG00000085558.3	20530	0.962224	Slc31a2	ENSMUSG00000104363.1	77674	1	Defb12	ENSMUSG00000103891.1	258983	0.987111	Olfr1260	ENSMUSG00000102745.1	54614	0.964435	Prpf40b	ENSMUSG00000100217.1	75586	1	Krtap9-3	ENSMUSG00000097837.1	102640710	0.967251	Gm36712	ENSMUSG00000087630.1	270627
ENSMUSG00000086681.1	257933	1	Olfr1089	ENSMUSG00000022187.2	67127	1	Lce1a1	ENSMUSG00000100129.1	22418	-0.984114	Wnt5a	ENSMUSG00000097868.1	77799	0.958483	Sla2	ENSMUSG00000091745.1	66821	-0.950086	Bcs1l	ENSMUSG00000086792.1	620928	1	Vmn2r73	ENSMUSG00000085558.3	22262	0.981139	Uox	ENSMUSG00000104363.1	70956	0.986015	Tex19.2	ENSMUSG00000103891.1	18722	0.952119	Pira1	ENSMUSG00000102745.1	67288	0.971347	Srek1ip1	ENSMUSG00000100217.1	667292	1	Vmn1r111	ENSMUSG00000097837.1	19057	0.967875	Ppp3cc	ENSMUSG00000087630.1	71373
ENSMUSG00000086681.1	258085	1	Olfr1105	ENSMUSG00000023737.9	56546	0.954189	Sec1	ENSMUSG00000100129.1	22419	0.964806	Wnt5b	ENSMUSG00000097868.1	56642	0.952435	Ankrd2	ENSMUSG00000091745.1	20745	0.960258	Spock1	ENSMUSG00000086792.1	100041096	1	Iqcf6	ENSMUSG00000085558.3	26390	0.953904	Mapkbp1	ENSMUSG00000104363.1	380997	1	Cyp2d12	ENSMUSG00000103891.1	258614	0.955437	Olfr308	ENSMUSG00000102745.1	72480	0.974041	Tspyl4	ENSMUSG00000100217.1	171237	1	Vmn1r73	ENSMUSG00000097837.1	12288	0.951547	Cacna1c	ENSMUSG00000087630.1	407814
ENSMUSG00000086681.1	258086	1	Olfr967	ENSMUSG00000023737.9	27388	0.976323	Ptdss2	ENSMUSG00000100129.1	56284	-0.954519	Mrpl19	ENSMUSG00000097868.1	27214	0.960174	Dbf4	ENSMUSG00000091745.1	70166	0.976957	Lipn	ENSMUSG00000086792.1	258423	1	Olfr1510	ENSMUSG00000085558.3	75050	0.957056	Kif27	ENSMUSG00000104363.1	258087	1	Olfr963	ENSMUSG00000103891.1	258610	0.987108	Olfr307	ENSMUSG00000102745.1	23796	-0.985275	Aplnr	ENSMUSG00000100217.1	171239	1	Vmn1r76	ENSMUSG00000097837.1	226744	0.953724	Cnst	ENSMUSG00000087630.1	14940
ENSMUSG00000086681.1	387344	1	Tas2r110	ENSMUSG00000023737.9	68527	-0.952969	Ucma	ENSMUSG00000100129.1	105450	0.962899	Mmrn2	ENSMUSG00000097868.1	328162	0.978257	Trmt61a	ENSMUSG00000091745.1	104130	-0.989486	Ndufb11	ENSMUSG00000086792.1	75581	1	Yipf7	ENSMUSG00000085558.3	170459	-0.954005	Stard4	ENSMUSG00000104363.1	387349	1	Tas2r121	ENSMUSG00000103891.1	20088	0.950195	Rps24	ENSMUSG00000102745.1	270028	0.97515	Fam155a	ENSMUSG00000100217.1	258650	1	Olfr444	ENSMUSG00000097837.1	70920	0.952073	4921511H03Rik	ENSMUSG00000087630.1	14943
ENSMUSG00000086681.1	387347	0.96487	Tas2r118	ENSMUSG00000023737.9	232974	-0.968716	Gm4881	ENSMUSG00000100129.1	76074	0.961609	Gbp8	ENSMUSG00000097868.1	98417	0.970926	Cnih4	ENSMUSG00000091745.1	102632554	0.972576	Gm30599	ENSMUSG00000086792.1	75586	1	Krtap9-3	ENSMUSG00000085558.3	54411	-0.983286	Atp6ap1	ENSMUSG00000104363.1	71847	1	Gmcl1l	ENSMUSG00000103891.1	100042784	-0.964213	Prdm11	ENSMUSG00000102745.1	109620	0.976549	Dsp	ENSMUSG00000100217.1	66827	-0.982202	Ttc1	ENSMUSG00000097837.1	19152	-0.97347	Prtn3	ENSMUSG00000087630.1	14942
ENSMUSG00000086681.1	665150	1	Vmn1r57	ENSMUSG00000023737.9	56868	-0.955802	Psg23	ENSMUSG00000100129.1	170750	-0.979413	Xpnpep1	ENSMUSG00000097868.1	98415	0.975554	Nucks1	ENSMUSG00000091745.1	16333	0.950725	Ins1	ENSMUSG00000086792.1	667292	1	Vmn1r111	ENSMUSG00000085558.3	211945	0.950933	Plekhh1	ENSMUSG00000104363.1	403172	1	Defb21	ENSMUSG00000103891.1	24109	0.95283	Ubl3	ENSMUSG00000102745.1	15894	-0.968436	Icam1	ENSMUSG00000100217.1	620551	1	LOC620551	ENSMUSG00000097837.1	195208	0.973443	Dcdc2a	ENSMUSG00000087630.1	319468
ENSMUSG00000086681.1	13012	1	Cst8	ENSMUSG00000023737.9	258744	-0.960301	Olfr875	ENSMUSG00000100129.1	170759	-0.985656	Atp13a1	ENSMUSG00000097868.1	227737	0.981858	Fam129b	ENSMUSG00000091745.1	22072	0.950701	Prss2	ENSMUSG00000086792.1	171237	1	Vmn1r73	ENSMUSG00000085558.3	319481	0.972014	Wdr59	ENSMUSG00000104363.1	100503908	1	Gm19956	ENSMUSG00000103891.1	14347	0.961459	Fut7	ENSMUSG00000102745.1	20980	0.986954	Syt2	ENSMUSG00000100217.1	225443	1	Gm94	ENSMUSG00000097837.1	12122	0.979829	Bid	ENSMUSG00000087630.1	258314
ENSMUSG00000086681.1	100043194	1	Sult2a2	ENSMUSG00000023737.9	56373	-0.960511	Cpb2	ENSMUSG00000100129.1	230576	0.977421	Ttc22	ENSMUSG00000097868.1	18974	0.955878	Pole2	ENSMUSG00000091745.1	14417	0.966526	Gad2	ENSMUSG00000086792.1	171239	1	Vmn1r76	ENSMUSG00000085558.3	50884	-0.957624	Nckap1	ENSMUSG00000104363.1	258616	1	Olfr357	ENSMUSG00000103891.1	17927	0.986951	Myod1	ENSMUSG00000102745.1	67123	0.956114	Ubap1	ENSMUSG00000100217.1	57269	1	Olfr1507	ENSMUSG00000097837.1	68775	0.958453	Atp6v1c2	ENSMUSG00000087630.1	116701
ENSMUSG00000086681.1	258615	1	Olfr360	ENSMUSG00000023737.9	208098	0.950906	Panx3	ENSMUSG00000100129.1	52552	0.951553	Parp8	ENSMUSG00000097868.1	213081	-0.965125	Wdr19	ENSMUSG00000091864.1	71927	-0.975337	Itfg1	ENSMUSG00000086792.1	258650	1	Olfr444	ENSMUSG00000085558.3	66970	0.982497	Ssbp2	ENSMUSG00000104363.1	217246	0.957389	Ace3	ENSMUSG00000103891.1	259143	1	Olfr503	ENSMUSG00000102745.1	192663	0.981586	Abcg4	ENSMUSG00000100217.1	77296	1	Fam162b	ENSMUSG00000097837.1	77106	-0.958966	Tmem181a	ENSMUSG00000087630.1	67187
ENSMUSG00000086681.1	394252	1	Serpinb3d	ENSMUSG00000023737.9	72978	0.964007	Cnih3	ENSMUSG00000100129.1	17916	0.967382	Myo1f	ENSMUSG00000097868.1	279561	0.988571	Wnk3	ENSMUSG00000091864.1	67968	0.951775	Ooep	ENSMUSG00000086792.1	66827	-0.982202	Ttc1	ENSMUSG00000085558.3	66972	0.993718	Slc25a23	ENSMUSG00000104363.1	50929	1	Il22	ENSMUSG00000103891.1	257887	0.987083	Olfr1200	ENSMUSG00000102745.1	100044509	0.969489	Tgfbr3l	ENSMUSG00000100217.1	667259	1	Vmn1r118	ENSMUSG00000097837.1	270156	0.95719	AU019823	ENSMUSG00000087630.1	321022
ENSMUSG00000086681.1	78459	1	1700057G04Rik	ENSMUSG00000023737.9	100125586	0.950904	Vmn2r2	ENSMUSG00000100129.1	16847	0.952025	Lepr	ENSMUSG00000097868.1	245841	0.963887	Polr2h	ENSMUSG00000091864.1	22283	0.985104	Ush2a	ENSMUSG00000086792.1	620551	1	LOC620551	ENSMUSG00000085558.3	408190	0.957445	Wfdc13	ENSMUSG00000104363.1	100039206	1	Mup17	ENSMUSG00000103891.1	100502944	1	Gm19465	ENSMUSG00000102749.1	52463	0.973147	Tet1	ENSMUSG00000100217.1	18369	1	Olfr68	ENSMUSG00000097837.1	329003	0.956016	Zfp516	ENSMUSG00000087630.1	269252
ENSMUSG00000086681.1	102637407	1	Gm34224	ENSMUSG00000023737.9	258716	-0.960259	Olfr424	ENSMUSG00000100129.1	67713	-0.955523	Dnajc19	ENSMUSG00000097868.1	69227	0.971847	Selt	ENSMUSG00000091864.1	17231	0.950534	Mcpt8	ENSMUSG00000086792.1	225443	1	Gm94	ENSMUSG00000085558.3	380614	0.975307	Intu	ENSMUSG00000104363.1	66195	1	Lce1g	ENSMUSG00000103891.1	380728	0.967717	Kcnh4	ENSMUSG00000102749.1	12835	-0.967507	Col6a3	ENSMUSG00000100217.1	12022	1	Barx1	ENSMUSG00000097837.1	329831	0.954065	Fam166b	ENSMUSG00000087630.1	109095
ENSMUSG00000086681.1	67828	1	Lce1f	ENSMUSG00000023737.9	15206	-0.960669	Hes2	ENSMUSG00000100129.1	67710	-0.963764	Polr2g	ENSMUSG00000097868.1	21679	0.955126	Tead4	ENSMUSG00000091864.1	107766	0.977088	Haao	ENSMUSG00000086792.1	57269	1	Olfr1507	ENSMUSG00000085558.3	332175	0.953192	Zdhhc23	ENSMUSG00000104363.1	14625	0.97979	Gykl1	ENSMUSG00000103891.1	106025	0.966162	Sharpin	ENSMUSG00000102749.1	383766	0.958798	Tldc2	ENSMUSG00000100217.1	258930	1	Olfr808	ENSMUSG00000097837.1	20607	0.983987	Sstr3	ENSMUSG00000087630.1	233875
ENSMUSG00000086681.1	73647	1	Capn9	ENSMUSG00000023737.9	268816	-0.960644	Mroh5	ENSMUSG00000100129.1	22337	0.950094	Vdr	ENSMUSG00000097868.1	21672	0.972284	Prdx2	ENSMUSG00000091864.1	16728	0.98094	L1cam	ENSMUSG00000086792.1	77296	1	Fam162b	ENSMUSG00000085558.3	67160	-0.966516	Eef1g	ENSMUSG00000104363.1	76629	1	Wbscr28	ENSMUSG00000103891.1	258643	0.9871	Olfr1160	ENSMUSG00000102749.1	210094	0.972393	Iglon5	ENSMUSG00000100217.1	258206	0.955558	Olfr1264	ENSMUSG00000097837.1	70415	0.956256	Stk26	ENSMUSG00000087630.1	12560
ENSMUSG00000086681.1	241196	1	Serpinb13	ENSMUSG00000023737.9	100042786	-0.959935	Gm16381	ENSMUSG00000100129.1	74761	0.975948	Mxra8	ENSMUSG00000097868.1	12890	-0.958138	Cplx2	ENSMUSG00000091864.1	107227	0.970388	Macrod1	ENSMUSG00000086792.1	667259	1	Vmn1r118	ENSMUSG00000085558.3	110962	0.956939	Mbd6	ENSMUSG00000104363.1	259048	1	Olfr600	ENSMUSG00000103891.1	171250	0.959736	Vmn1r206	ENSMUSG00000102749.1	67370	0.95679	Zfp606	ENSMUSG00000100217.1	24112	1	Vmn1r49	ENSMUSG00000097837.1	22762	0.993051	Zfpm2	ENSMUSG00000087630.1	282619
ENSMUSG00000086681.1	100042782	1	Gm14458	ENSMUSG00000023737.9	16172	-0.971925	Il17ra	ENSMUSG00000100129.1	223690	-0.963532	Ankrd54	ENSMUSG00000097868.1	28071	0.974809	Twistnb	ENSMUSG00000091864.1	14738	0.955383	Gpr12	ENSMUSG00000086792.1	18369	1	Olfr68	ENSMUSG00000085558.3	14183	0.972967	Fgfr2	ENSMUSG00000104363.1	259067	1	Olfr449	ENSMUSG00000103891.1	227998	0.95412	4933409G03Rik	ENSMUSG00000102749.1	71770	-0.97979	Ap2b1	ENSMUSG00000100217.1	67320	1	Iqcf4	ENSMUSG00000097837.1	105247035	0.954794	LOC105247035	ENSMUSG00000087630.1	20516
ENSMUSG00000086681.1	100042784	-0.958296	Prdm11	ENSMUSG00000023737.9	19118	-0.958534	Prm1	ENSMUSG00000100129.1	80903	0.974789	Fgf16	ENSMUSG00000097868.1	110257	0.961518	Hba-a2	ENSMUSG00000091864.1	442835	0.972122	Defb22	ENSMUSG00000086792.1	12022	1	Barx1	ENSMUSG00000085558.3	233410	0.981136	Zfp592	ENSMUSG00000104363.1	210155	1	Gm4763	ENSMUSG00000103891.1	19737	0.950901	Rgs5	ENSMUSG00000102749.1	100504195	0.985423	Micalcl	ENSMUSG00000100217.1	66166	0.964285	S100a14	ENSMUSG00000097837.1	26412	0.979249	Map4k2	ENSMUSG00000087630.1	54635
ENSMUSG00000086681.1	259062	1	Olfr667	ENSMUSG00000023737.9	71760	-0.96068	Etnppl	ENSMUSG00000100129.1	258776	1	Olfr715	ENSMUSG00000097868.1	56334	0.994308	Tmed2	ENSMUSG00000091864.1	63993	-0.954827	Slc5a7	ENSMUSG00000086792.1	258930	1	Olfr808	ENSMUSG00000085558.3	231128	0.95502	Fam193a	ENSMUSG00000104363.1	231903	1	Urad	ENSMUSG00000103891.1	57255	0.975052	Cldn13	ENSMUSG00000102749.1	244871	0.960368	Zc3h12c	ENSMUSG00000100217.1	620137	1	Mrgprb13	ENSMUSG00000097837.1	67460	0.963897	Decr1	ENSMUSG00000087630.1	30841
ENSMUSG00000086681.1	23927	1	Krtap14	ENSMUSG00000023737.9	387511	-0.960214	Tas2r134	ENSMUSG00000100129.1	258771	1	Olfr473	ENSMUSG00000097868.1	56336	0.960354	B4galt5	ENSMUSG00000091864.1	12962	0.98873	Crybb3	ENSMUSG00000086792.1	258206	0.955558	Olfr1264	ENSMUSG00000085558.3	231125	0.953717	Zfyve28	ENSMUSG00000104363.1	619548	1	Defb42	ENSMUSG00000103891.1	258381	0.964992	Olfr460	ENSMUSG00000102749.1	74053	0.975057	Grip1	ENSMUSG00000100217.1	100041224	1	Gm3213	ENSMUSG00000097837.1	11537	0.971492	Cfd	ENSMUSG00000087630.1	107351
ENSMUSG00000086681.1	435864	1	Vmn2r9	ENSMUSG00000023737.9	258805	-0.960558	Olfr1426	ENSMUSG00000100129.1	65972	0.982996	Ifi30	ENSMUSG00000097868.1	56330	0.974239	Pdcd5	ENSMUSG00000091864.1	102636596	0.955604	Gm33615	ENSMUSG00000086792.1	24112	1	Vmn1r49	ENSMUSG00000085558.3	12051	-0.977214	Bcl3	ENSMUSG00000104363.1	258904	1	Olfr1221	ENSMUSG00000103891.1	216781	0.95414	Trim58	ENSMUSG00000102749.1	56788	0.953111	Scube2	ENSMUSG00000100217.1	20859	1	Sult2a1	ENSMUSG00000097837.1	382406	-0.987397	Poc1b	ENSMUSG00000087630.1	56720
ENSMUSG00000086681.1	18373	1	Olfr9	ENSMUSG00000023737.9	258730	-0.960259	Olfr483	ENSMUSG00000100129.1	216238	-0.976976	Eea1	ENSMUSG00000097868.1	21335	0.9533	Tacc3	ENSMUSG00000091864.1	332937	0.974454	Tfap2e	ENSMUSG00000086792.1	67320	1	Iqcf4	ENSMUSG00000085558.3	69202	-0.957228	Ptms	ENSMUSG00000104363.1	258905	1	Olfr871	ENSMUSG00000103891.1	230398	0.98739	Ifna16	ENSMUSG00000102749.1	94281	0.974819	Sfxn4	ENSMUSG00000100217.1	237320	0.975025	Aldh8a1	ENSMUSG00000097837.1	209478	0.952706	Tbc1d12	ENSMUSG00000087630.1	14609
ENSMUSG00000086681.1	13863	1	Lcn5	ENSMUSG00000023737.9	258677	-0.960264	Olfr76	ENSMUSG00000100129.1	76184	0.959159	Abca6	ENSMUSG00000097868.1	24128	0.969977	Xrn2	ENSMUSG00000091864.1	628185	0.972136	Vmn2r112	ENSMUSG00000086792.1	66166	0.964285	S100a14	ENSMUSG00000085558.3	12877	0.952629	Cpeb1	ENSMUSG00000104363.1	545481	0.964542	Arhgap40	ENSMUSG00000103891.1	233164	0.974488	Gm4884	ENSMUSG00000102749.1	60425	0.990553	Doc2g	ENSMUSG00000100217.1	78911	0.971089	Trim42	ENSMUSG00000097837.1	214253	0.950479	Etnk2	ENSMUSG00000087630.1	16515
ENSMUSG00000086681.1	13861	1	Epx	ENSMUSG00000023737.9	11818	-0.982553	Apoh	ENSMUSG00000100129.1	12724	0.989063	Clcn2	ENSMUSG00000097868.1	333433	0.976521	Gpd1l	ENSMUSG00000091864.1	107753	0.965987	Lgals2	ENSMUSG00000086792.1	620137	1	Mrgprb13	ENSMUSG00000085558.3	217082	0.962559	Hlf	ENSMUSG00000104363.1	67084	1	Ceacam14	ENSMUSG00000103891.1	225049	0.963429	Ttc7	ENSMUSG00000102749.1	72054	0.969816	Cyp4f18	ENSMUSG00000100217.1	230558	0.958577	C8a	ENSMUSG00000097837.1	114570	0.964895	Crip3	ENSMUSG00000087630.1	12608
ENSMUSG00000086681.1	73934	1	4930412D23Rik	ENSMUSG00000023737.9	53314	0.961322	Batf	ENSMUSG00000100129.1	17527	0.982752	Mpv17	ENSMUSG00000097868.1	432486	0.987608	Gnptab	ENSMUSG00000091864.1	20745	0.960808	Spock1	ENSMUSG00000086792.1	100041224	1	Gm3213	ENSMUSG00000085558.3	24102	-0.952985	Trex2	ENSMUSG00000104363.1	67085	1	1700024G13Rik	ENSMUSG00000103891.1	12495	0.964812	Entpd1	ENSMUSG00000102749.1	22342	0.971095	Lin7b	ENSMUSG00000100217.1	329460	1	Olfr1193	ENSMUSG00000097837.1	74008	0.976949	Arsg	ENSMUSG00000087630.1	19895
ENSMUSG00000086681.1	668929	1	Rad21l	ENSMUSG00000023737.9	74180	-0.955679	Muc5b	ENSMUSG00000100129.1	13184	0.999999	Dcpp1	ENSMUSG00000097868.1	68080	0.972238	Gpn3	ENSMUSG00000091864.1	70166	0.955445	Lipn	ENSMUSG00000086792.1	20859	1	Sult2a1	ENSMUSG00000085558.3	24100	0.976959	Tpra1	ENSMUSG00000104363.1	19018	-0.953817	Scand1	ENSMUSG00000103891.1	71162	0.987059	4933421I07Rik	ENSMUSG00000102749.1	80732	0.95894	Mynn	ENSMUSG00000100217.1	627470	1	Gm6760	ENSMUSG00000097837.1	103968	0.991445	Plin1	ENSMUSG00000087630.1	236852
ENSMUSG00000086681.1	258908	1	Olfr853	ENSMUSG00000023737.9	16678	-0.95471	Krt1	ENSMUSG00000100129.1	237615	-0.965494	Ankrd52	ENSMUSG00000097868.1	70152	-0.953393	Mettl7a1	ENSMUSG00000091864.1	104130	-0.96814	Ndufb11	ENSMUSG00000086792.1	237320	0.975025	Aldh8a1	ENSMUSG00000085558.3	68303	-0.958311	Fam114a1	ENSMUSG00000104363.1	102637484	1	LOC102637484	ENSMUSG00000103891.1	19337	-0.98107	Rab33a	ENSMUSG00000102749.1	116847	0.966598	Prelp	ENSMUSG00000100217.1	17936	-0.954652	Nab1	ENSMUSG00000097837.1	66966	0.965579	Trit1	ENSMUSG00000087630.1	74511
ENSMUSG00000086681.1	258273	1	Olfr1394	ENSMUSG00000023737.9	171186	0.950807	Vmn1r38	ENSMUSG00000100129.1	11964	0.975869	Atp6v1a	ENSMUSG00000097868.1	69823	0.976666	Fyttd1	ENSMUSG00000091906.2	17250	0.951673	Abcc1	ENSMUSG00000086792.1	78911	0.971089	Trim42	ENSMUSG00000085558.3	102635127	0.984851	LOC102635127	ENSMUSG00000104363.1	13119	0.953285	Cyp4a14	ENSMUSG00000103891.1	266815	0.995547	Mill1	ENSMUSG00000102749.1	71263	0.976695	Mro	ENSMUSG00000100217.1	218739	1	Sntn	ENSMUSG00000097837.1	105243946	-0.965555	LOC105243946	ENSMUSG00000087630.1	114255
ENSMUSG00000086681.1	258274	1	Olfr1412	ENSMUSG00000024658.7	67373	1	2210010C04Rik	ENSMUSG00000100129.1	102632017	1	Gm30196	ENSMUSG00000097868.1	18789	0.978057	Papola	ENSMUSG00000091906.2	17252	-0.965629	Rdh11	ENSMUSG00000086792.1	230558	0.958577	C8a	ENSMUSG00000085558.3	114896	-0.959485	Afg3l1	ENSMUSG00000104363.1	544923	1	Gm11397	ENSMUSG00000103891.1	333329	0.969253	Cngb1	ENSMUSG00000102749.1	19057	0.955593	Ppp3cc	ENSMUSG00000100217.1	239436	1	Slc30a8	ENSMUSG00000097837.1	56324	0.974541	Stam2	ENSMUSG00000087630.1	213575
ENSMUSG00000086681.1	71967	1	Mageb16	ENSMUSG00000024658.7	330830	-0.97478	Drc7	ENSMUSG00000100129.1	435285	1	Krtap4-16	ENSMUSG00000097868.1	18787	0.995696	Serpine1	ENSMUSG00000091906.2	13057	-0.971505	Cyba	ENSMUSG00000086792.1	329460	1	Olfr1193	ENSMUSG00000085558.3	216543	0.976443	Cep68	ENSMUSG00000104363.1	105242401	1	LOC105242401	ENSMUSG00000103891.1	258500	0.954282	Olfr944	ENSMUSG00000102749.1	16993	-0.956422	Lta4h	ENSMUSG00000100217.1	635580	1	Gm16445	ENSMUSG00000097837.1	24135	0.968116	Zfp68	ENSMUSG00000087630.1	12035
ENSMUSG00000086681.1	404339	1	Olfr1480	ENSMUSG00000024658.7	100039964	-0.996928	Gm15411	ENSMUSG00000100129.1	70974	0.969888	Pgm2l1	ENSMUSG00000097868.1	18786	0.981521	Plaa	ENSMUSG00000091906.2	20250	0.952557	Scd2	ENSMUSG00000086792.1	627470	1	Gm6760	ENSMUSG00000085558.3	216549	0.968181	Aftph	ENSMUSG00000104363.1	628580	1	Vmn1r68	ENSMUSG00000103891.1	76142	0.966409	Ppp1r14c	ENSMUSG00000102749.1	12288	0.952321	Cacna1c	ENSMUSG00000100217.1	216766	1	Gemin5	ENSMUSG00000097837.1	268783	0.951239	Mtmr12	ENSMUSG00000087630.1	59016
ENSMUSG00000086681.1	76237	1	6430628N08Rik	ENSMUSG00000024658.7	258267	1	Olfr370	ENSMUSG00000100129.1	11489	-0.984027	Adam12	ENSMUSG00000097868.1	30056	0.974305	Timm9	ENSMUSG00000091906.2	20256	-0.961779	Clec11a	ENSMUSG00000086792.1	17936	-0.954652	Nab1	ENSMUSG00000085558.3	338352	0.956995	Nell1	ENSMUSG00000104363.1	235435	1	Lctl	ENSMUSG00000103891.1	102638055	0.98025	LOC102638055	ENSMUSG00000102749.1	20688	0.963303	Sp4	ENSMUSG00000100217.1	384219	0.950925	Vmn2r11	ENSMUSG00000097837.1	30928	0.956627	Zbtb18	ENSMUSG00000087630.1	435732
ENSMUSG00000086681.1	215274	1	Il1f10	ENSMUSG00000024658.7	104015	0.964174	Synj1	ENSMUSG00000100129.1	102638546	0.952744	Gm35083	ENSMUSG00000097868.1	19072	0.964144	Prep	ENSMUSG00000091906.2	380850	0.959544	Gm5141	ENSMUSG00000086792.1	218739	1	Sntn	ENSMUSG00000085558.3	233895	0.995815	Prr14	ENSMUSG00000104363.1	102634499	1	LOC102634499	ENSMUSG00000103891.1	637908	0.986919	Vmn2r53	ENSMUSG00000102749.1	544696	0.964134	Tbc1d32	ENSMUSG00000100217.1	232426	1	5530400C23Rik	ENSMUSG00000097837.1	69060	0.953663	Pnlip	ENSMUSG00000087630.1	13654
ENSMUSG00000086681.1	258562	1	Olfr1014	ENSMUSG00000024658.7	225896	-0.981615	Ubxn1	ENSMUSG00000100129.1	258310	1	Olfr145	ENSMUSG00000097868.1	69581	0.95838	Rhou	ENSMUSG00000091906.2	12832	-0.966176	Col5a2	ENSMUSG00000086792.1	239436	1	Slc30a8	ENSMUSG00000085558.3	231003	0.974248	Klhl17	ENSMUSG00000104363.1	258766	1	Olfr259	ENSMUSG00000103891.1	66959	0.95934	Dusp26	ENSMUSG00000102749.1	226744	0.975332	Cnst	ENSMUSG00000100217.1	258757	1	Olfr1013	ENSMUSG00000097837.1	13106	0.999934	Cyp2e1	ENSMUSG00000087630.1	56869
ENSMUSG00000086681.1	258418	1	Olfr469	ENSMUSG00000024658.7	63993	-0.972452	Slc5a7	ENSMUSG00000100129.1	258318	1	Olfr186	ENSMUSG00000097868.1	236539	0.969592	Phgdh	ENSMUSG00000091906.2	26565	0.96825	Pla2g10	ENSMUSG00000086792.1	635580	1	Gm16445	ENSMUSG00000085558.3	329628	0.969267	Fat4	ENSMUSG00000104363.1	67000	1	Prl3a1	ENSMUSG00000103891.1	20103	0.952824	Rps5	ENSMUSG00000102749.1	67230	0.96973	Zfp329	ENSMUSG00000100217.1	258756	1	Olfr414	ENSMUSG00000097837.1	381678	-0.953559	Zcwpw1	ENSMUSG00000087630.1	16687
ENSMUSG00000086681.1	667992	1	Tas2r103	ENSMUSG00000024658.7	17830	1	Prol1	ENSMUSG00000100129.1	102680	0.970818	Slc6a20a	ENSMUSG00000097868.1	217109	0.984862	Utp18	ENSMUSG00000091906.2	21938	-0.990437	Tnfrsf1b	ENSMUSG00000086792.1	216766	1	Gemin5	ENSMUSG00000085558.3	72949	0.985062	Ccnt2	ENSMUSG00000104363.1	16663	0.998948	Krt13	ENSMUSG00000103891.1	21333	0.995002	Tac1	ENSMUSG00000102749.1	18803	0.970117	Plcg1	ENSMUSG00000100217.1	258286	1	Olfr113	ENSMUSG00000097837.1	106585	0.9515	Ankrd12	ENSMUSG00000087630.1	16680
ENSMUSG00000086681.1	258763	1	Olfr1104	ENSMUSG00000024658.7	73825	-0.993707	Ppp1r21	ENSMUSG00000100129.1	113864	1	Vmn1r14	ENSMUSG00000097868.1	107971	-0.974258	Frs3	ENSMUSG00000091906.2	100294583	0.955251	Fam150b	ENSMUSG00000086792.1	384219	0.950925	Vmn2r11	ENSMUSG00000085558.3	192167	0.986128	Nlgn1	ENSMUSG00000104363.1	16665	0.999911	Krt15	ENSMUSG00000103891.1	270757	0.967057	Bpifc	ENSMUSG00000102749.1	75607	0.951919	Wnk2	ENSMUSG00000100217.1	258283	1	Olfr981	ENSMUSG00000097837.1	12981	0.977444	Csf2	ENSMUSG00000087630.1	269113
ENSMUSG00000086681.1	258764	1	Olfr1099	ENSMUSG00000024658.7	100503311	-0.990283	Pifo	ENSMUSG00000100129.1	113862	1	Vmn1r13	ENSMUSG00000097868.1	380842	-0.962151	Stmnd1	ENSMUSG00000091906.2	108105	0.979718	B3gnt5	ENSMUSG00000086792.1	232426	1	5530400C23Rik	ENSMUSG00000085558.3	103268	-0.951269	Cep57l1	ENSMUSG00000104363.1	257886	0.958484	Olfr225	ENSMUSG00000103891.1	72961	0.969472	Slc17a7	ENSMUSG00000102749.1	64296	-0.960229	Abhd8	ENSMUSG00000100217.1	105243669	1	Znf157	ENSMUSG00000097837.1	668166	0.965891	Zxdb	ENSMUSG00000087630.1	12261
ENSMUSG00000086681.1	258765	1	Olfr1110	ENSMUSG00000024658.7	229731	0.980074	Slc25a24	ENSMUSG00000100129.1	68202	-0.954992	Ndufa5	ENSMUSG00000097868.1	76938	0.956802	Rbm17	ENSMUSG00000091906.2	108100	0.966804	Baiap2	ENSMUSG00000086792.1	258757	1	Olfr1013	ENSMUSG00000085558.3	69073	0.957054	Kdf1	ENSMUSG00000104363.1	257880	1	Olfr1066	ENSMUSG00000103891.1	268482	0.966185	Krt12	ENSMUSG00000102749.1	12122	0.95062	Bid	ENSMUSG00000100217.1	73250	1	Ceacam5	ENSMUSG00000097837.1	80908	0.972715	Abo	ENSMUSG00000087630.1	20334
ENSMUSG00000086681.1	259147	1	Olfr723	ENSMUSG00000024658.7	76718	0.998308	Catsperg2	ENSMUSG00000100129.1	15567	0.962564	Slc6a4	ENSMUSG00000097868.1	210035	0.953448	Tmem194	ENSMUSG00000091906.2	73449	-0.989943	1700066B19Rik	ENSMUSG00000086792.1	258756	1	Olfr414	ENSMUSG00000085558.3	211652	0.954014	Wwc1	ENSMUSG00000104363.1	257881	1	Olfr205	ENSMUSG00000103891.1	246133	0.957503	Kcne2	ENSMUSG00000102749.1	77106	-0.986485	Tmem181a	ENSMUSG00000100217.1	16675	1	Krt27	ENSMUSG00000097837.1	68910	0.992281	Zfp467	ENSMUSG00000087630.1	67553
ENSMUSG00000086681.1	258135	1	Olfr597	ENSMUSG00000024658.7	71130	-0.957243	Sh2d6	ENSMUSG00000100129.1	212712	0.976305	Satb2	ENSMUSG00000097868.1	75623	0.953515	Tex30	ENSMUSG00000091906.2	69693	0.959205	Pof1b	ENSMUSG00000086792.1	258286	1	Olfr113	ENSMUSG00000085558.3	20312	0.970119	Cx3cl1	ENSMUSG00000104363.1	331195	1	A430089I19Rik	ENSMUSG00000103891.1	27967	-0.963308	Cherp	ENSMUSG00000102749.1	71175	0.970379	Nipbl	ENSMUSG00000100217.1	328845	1	Acsbg2	ENSMUSG00000097837.1	171531	0.966266	Mlph	ENSMUSG00000087630.1	21857
ENSMUSG00000086681.1	239933	1	Krtap27-1	ENSMUSG00000024658.7	11686	0.989936	Alox12b	ENSMUSG00000100129.1	11698	0.999998	Ambn	ENSMUSG00000097868.1	70052	0.96065	Prpf4	ENSMUSG00000091906.2	52348	0.954293	Vps37a	ENSMUSG00000086792.1	258283	1	Olfr981	ENSMUSG00000085558.3	319535	0.970525	Zfp182	ENSMUSG00000104363.1	404473	1	Olfr1082	ENSMUSG00000103891.1	20464	0.963423	Sim1	ENSMUSG00000102749.1	14269	0.96583	Fnbp1	ENSMUSG00000100217.1	258123	1	Olfr1474	ENSMUSG00000097837.1	73844	0.955791	Ankrd45	ENSMUSG00000087630.1	105246752
ENSMUSG00000086681.1	171195	1	Vmn1r30	ENSMUSG00000024658.7	545874	1	Vmn2r25	ENSMUSG00000100129.1	11694	0.955886	Alx3	ENSMUSG00000097868.1	258483	0.990962	Olfr1411	ENSMUSG00000091906.2	237313	-0.968947	Il20ra	ENSMUSG00000086792.1	105243669	1	Znf157	ENSMUSG00000085558.3	56430	0.951832	Clip1	ENSMUSG00000104363.1	75645	1	Ccdc172	ENSMUSG00000103891.1	66371	0.97316	Chmp4c	ENSMUSG00000102749.1	51902	0.954737	Rnf24	ENSMUSG00000100217.1	258121	1	Olfr1465	ENSMUSG00000097837.1	12344	0.957568	Capza3	ENSMUSG00000087630.1	100689
ENSMUSG00000086681.1	171190	1	Vmn1r26	ENSMUSG00000024658.7	14171	0.958453	Fgf17	ENSMUSG00000100129.1	330228	0.991602	4933411G11Rik	ENSMUSG00000097868.1	319757	0.968506	Smo	ENSMUSG00000091906.2	56471	0.978944	Stmn4	ENSMUSG00000086792.1	73250	1	Ceacam5	ENSMUSG00000085558.3	22404	0.97241	Wiz	ENSMUSG00000104363.1	116872	0.987202	Serpinb7	ENSMUSG00000103891.1	170677	0.954067	Cdhr1	ENSMUSG00000102749.1	78255	0.979949	Ralgps2	ENSMUSG00000100217.1	110308	0.999867	Krt5	ENSMUSG00000097837.1	98741	0.951007	Kcnb2	ENSMUSG00000087630.1	140482
ENSMUSG00000086681.1	258409	1	Olfr1431	ENSMUSG00000024658.7	634346	0.995252	Gm7135	ENSMUSG00000100129.1	100505096	0.999972	Gm21002	ENSMUSG00000097868.1	258486	0.990964	Olfr730	ENSMUSG00000091906.2	56787	0.96035	Ascl3	ENSMUSG00000086792.1	16675	1	Krt27	ENSMUSG00000085558.3	105445	0.980552	Dock9	ENSMUSG00000104363.1	171193	1	Vmn1r6	ENSMUSG00000103891.1	239038	0.969457	Lrit2	ENSMUSG00000102749.1	53417	0.953825	Hif3a	ENSMUSG00000100217.1	433386	1	Ccdc185	ENSMUSG00000097837.1	233058	0.977617	Zfp420	ENSMUSG00000087630.1	14362
ENSMUSG00000086681.1	269063	1	Ms4a5	ENSMUSG00000024658.7	69324	-0.976631	1700012B07Rik	ENSMUSG00000100129.1	215900	0.953626	Fam26f	ENSMUSG00000097868.1	12995	0.989961	Csnk2a1	ENSMUSG00000091906.2	72215	0.974705	1700001P01Rik	ENSMUSG00000086792.1	328845	1	Acsbg2	ENSMUSG00000085558.3	278279	0.951229	Tmtc2	ENSMUSG00000104363.1	171192	1	Vmn1r5	ENSMUSG00000103891.1	258403	0.952924	Olfr1065	ENSMUSG00000102749.1	329831	0.972103	Fam166b	ENSMUSG00000100217.1	258823	1	Olfr969	ENSMUSG00000097837.1	73914	-0.957952	Irak3	ENSMUSG00000087630.1	110084
ENSMUSG00000086681.1	100043067	1	Vmn1r158	ENSMUSG00000024658.7	258595	1	Olfr698	ENSMUSG00000100129.1	258189	1	Olfr624	ENSMUSG00000097868.1	382064	0.985461	Gm1110	ENSMUSG00000091906.2	14302	0.985034	Frk	ENSMUSG00000086792.1	258123	1	Olfr1474	ENSMUSG00000085558.3	17929	0.962954	Myom1	ENSMUSG00000104363.1	14526	1	Gcg	ENSMUSG00000103891.1	258875	0.956173	Olfr895	ENSMUSG00000102749.1	70415	0.980608	Stk26	ENSMUSG00000100217.1	258820	1	Olfr1184	ENSMUSG00000097837.1	233315	0.952733	Mtmr10	ENSMUSG00000087630.1	210719
ENSMUSG00000086681.1	258400	1	Olfr228	ENSMUSG00000024658.7	69826	0.994993	Ms4a10	ENSMUSG00000100129.1	258180	1	Olfr699	ENSMUSG00000097868.1	217340	-0.964879	Rnf157	ENSMUSG00000091906.2	66930	0.959108	Fank1	ENSMUSG00000086792.1	258121	1	Olfr1465	ENSMUSG00000085558.3	217365	-0.953044	Nploc4	ENSMUSG00000104363.1	102638087	1	Gm34733	ENSMUSG00000103891.1	237433	0.954016	Gm4925	ENSMUSG00000102749.1	238123	0.957106	Cog5	ENSMUSG00000100217.1	17137	1	Magea1	ENSMUSG00000097837.1	11790	0.977651	Speg	ENSMUSG00000087630.1	210711
ENSMUSG00000086681.1	666389	1	Gm12447	ENSMUSG00000029331.3	16704	1	Krtap19-5	ENSMUSG00000100129.1	50908	0.96691	C1s1	ENSMUSG00000097868.1	51886	0.963105	Fubp1	ENSMUSG00000091906.2	19260	0.952195	Ptpn22	ENSMUSG00000086792.1	110308	0.999867	Krt5	ENSMUSG00000085558.3	80795	-0.982442	Selk	ENSMUSG00000104363.1	17700	1	Mstn	ENSMUSG00000103891.1	227157	0.955407	Mpp4	ENSMUSG00000102749.1	102639713	0.982501	LOC102639713	ENSMUSG00000100217.1	258587	1	Olfr1100	ENSMUSG00000097837.1	16681	0.957307	Krt2	ENSMUSG00000087630.1	22360
ENSMUSG00000086681.1	258640	1	Olfr152	ENSMUSG00000029331.3	258946	1	Olfr348	ENSMUSG00000100129.1	67808	0.958883	Tprgl	ENSMUSG00000097868.1	12144	0.954735	Blm	ENSMUSG00000091906.2	19268	0.968462	Ptprf	ENSMUSG00000086792.1	433386	1	Ccdc185	ENSMUSG00000085558.3	16855	0.963557	Lgals4	ENSMUSG00000104363.1	258309	1	Olfr657	ENSMUSG00000103891.1	75040	0.954427	Efcab10	ENSMUSG00000102749.1	75766	0.976731	Dcstamp	ENSMUSG00000100217.1	623198	1	Gm6408	ENSMUSG00000097837.1	21859	0.972994	Timp3	ENSMUSG00000087630.1	22099
ENSMUSG00000086681.1	226115	1	Opalin	ENSMUSG00000029331.3	258235	1	Olfr1084	ENSMUSG00000100129.1	229791	0.95156	Lppr4	ENSMUSG00000097868.1	414872	0.97521	Zyg11b	ENSMUSG00000091906.2	27277	0.96195	Golga5	ENSMUSG00000086792.1	258823	1	Olfr969	ENSMUSG00000085558.3	67706	0.968037	Tmem179b	ENSMUSG00000104363.1	258408	1	Olfr463	ENSMUSG00000103891.1	105014	0.951461	Rdh14	ENSMUSG00000102749.1	319636	0.987059	Fsd1l	ENSMUSG00000100217.1	105246801	1	LOC105246801	ENSMUSG00000097837.1	244958	0.972683	Mrap2	ENSMUSG00000087630.1	240185
ENSMUSG00000086681.1	503692	1	Aym1	ENSMUSG00000029331.3	69699	1	2310079G19Rik	ENSMUSG00000100129.1	493809	1	Taar3	ENSMUSG00000097868.1	67724	0.987625	Pop1	ENSMUSG00000091906.2	74244	0.992929	Atg7	ENSMUSG00000086792.1	258820	1	Olfr1184	ENSMUSG00000085558.3	223664	-0.971513	Lrrc14	ENSMUSG00000104363.1	670533	1	Gm11567	ENSMUSG00000103891.1	71830	0.998819	Pdilt	ENSMUSG00000102749.1	320878	0.955124	Mical2	ENSMUSG00000100217.1	100043216	1	Gm4297	ENSMUSG00000097837.1	11450	0.991685	Adipoq	ENSMUSG00000087630.1	435684
ENSMUSG00000086681.1	258381	0.991043	Olfr460	ENSMUSG00000029331.3	433597	1	Gm5538	ENSMUSG00000100129.1	381511	0.993685	Pdp1	ENSMUSG00000097868.1	269941	0.965142	Chsy1	ENSMUSG00000091906.2	74246	-0.954164	Gale	ENSMUSG00000086792.1	17137	1	Magea1	ENSMUSG00000085558.3	223669	0.952936	Zfp7	ENSMUSG00000104363.1	242502	1	Gm428	ENSMUSG00000103891.1	18363	0.954278	Olfr62	ENSMUSG00000102749.1	17268	0.974896	Meis1	ENSMUSG00000100217.1	75470	1	Iqcf5	ENSMUSG00000097837.1	52538	0.974717	Acaa2	ENSMUSG00000087630.1	69269
ENSMUSG00000086681.1	259034	1	Olfr705	ENSMUSG00000029331.3	278087	1	Gm5071	ENSMUSG00000100129.1	258394	1	Olfr1328	ENSMUSG00000097868.1	22327	0.959868	Vbp1	ENSMUSG00000091906.2	70549	0.955505	Tln2	ENSMUSG00000086792.1	258587	1	Olfr1100	ENSMUSG00000085558.3	75480	0.970933	1700003F12Rik	ENSMUSG00000104363.1	258404	1	Olfr1080	ENSMUSG00000103891.1	231134	0.96345	Dok7	ENSMUSG00000102749.1	100043348	0.974694	Gm10045	ENSMUSG00000100217.1	113848	0.95556	Vmn1r42	ENSMUSG00000097837.1	332110	0.956539	Mapk15	ENSMUSG00000087630.1	11853
ENSMUSG00000086681.1	76898	0.953503	B3gat1	ENSMUSG00000029331.3	384244	0.958327	Gm5294	ENSMUSG00000100129.1	58210	0.962403	Sectm1b	ENSMUSG00000097868.1	23988	0.978925	Pin1	ENSMUSG00000091906.2	271127	0.960189	Adamts16	ENSMUSG00000086792.1	623198	1	Gm6408	ENSMUSG00000085558.3	246710	0.958708	Rhobtb2	ENSMUSG00000104363.1	171257	0.968224	Vmn1r195	ENSMUSG00000103891.1	258632	0.987109	Olfr1138	ENSMUSG00000102749.1	20192	0.95481	Ryr3	ENSMUSG00000100217.1	71886	1	2310002L09Rik	ENSMUSG00000097837.1	105244925	0.972579	LOC105244925	ENSMUSG00000087630.1	11854
ENSMUSG00000086681.1	434017	1	Vmn1r20	ENSMUSG00000029331.3	258521	1	Olfr860	ENSMUSG00000100129.1	58214	1	Cst10	ENSMUSG00000097868.1	258417	0.990966	Olfr470	ENSMUSG00000091906.2	100090	0.955145	Zbtb48	ENSMUSG00000086792.1	105246801	1	LOC105246801	ENSMUSG00000085558.3	622675	0.969487	Zfp827	ENSMUSG00000104363.1	626995	1	Gm13128	ENSMUSG00000103891.1	258931	0.953439	Olfr807	ENSMUSG00000102749.1	108155	0.966738	Ogt	ENSMUSG00000100217.1	692132	1	Trappc3l	ENSMUSG00000097837.1	72789	0.983591	Veph1	ENSMUSG00000087630.1	57028
ENSMUSG00000086681.1	100039551	1	Tgif2lx2	ENSMUSG00000029331.3	219019	1	Olfr743	ENSMUSG00000100129.1	230673	-0.972257	Ipo13	ENSMUSG00000097868.1	15384	0.979094	Hnrnpab	ENSMUSG00000091906.2	100502825	0.990227	Rpl37rt	ENSMUSG00000086792.1	100043216	1	Gm4297	ENSMUSG00000085558.3	14107	0.953843	Fat1	ENSMUSG00000104363.1	20762	1	Sprr2h	ENSMUSG00000103891.1	637021	1	Vmn2r124	ENSMUSG00000102749.1	242409	0.990177	Tmem8b	ENSMUSG00000100217.1	100043051	1	Vmn1r149	ENSMUSG00000097837.1	69707	0.963895	Iqcg	ENSMUSG00000087630.1	93883
ENSMUSG00000086681.1	257662	1	Olfr1290	ENSMUSG00000029331.3	384081	1	Gm13249	ENSMUSG00000100129.1	404313	1	Olfr251	ENSMUSG00000097868.1	70247	0.965597	Psmd1	ENSMUSG00000091906.2	216971	0.950981	Fam222b	ENSMUSG00000086792.1	75470	1	Iqcf5	ENSMUSG00000085558.3	239647	0.950795	Pced1b	ENSMUSG00000104363.1	404287	1	V1rd19	ENSMUSG00000103891.1	328381	0.963611	Sh2d4b	ENSMUSG00000102749.1	241327	0.954977	Olfml2a	ENSMUSG00000100217.1	14233	1	Foxi1	ENSMUSG00000097837.1	52708	0.956524	Zfp410	ENSMUSG00000087630.1	67393
ENSMUSG00000086681.1	258222	1	Olfr310	ENSMUSG00000029331.3	100038859	1	Olfr55	ENSMUSG00000100129.1	71795	0.958494	Pitpnc1	ENSMUSG00000097868.1	381218	-0.971687	4430402I18Rik	ENSMUSG00000091906.2	215999	0.976054	Mcu	ENSMUSG00000086792.1	113848	0.95556	Vmn1r42	ENSMUSG00000085558.3	240058	0.98931	Cpne5	ENSMUSG00000104363.1	104069	1	Sncb	ENSMUSG00000103891.1	68666	0.986901	Svop	ENSMUSG00000102749.1	213208	0.970297	Il20rb	ENSMUSG00000100217.1	667135	1	Vmn1r104	ENSMUSG00000097837.1	12771	0.98401	Ccr3	ENSMUSG00000087630.1	71241
ENSMUSG00000086681.1	258228	1	Olfr1415	ENSMUSG00000029331.3	630994	1	Lce3d	ENSMUSG00000100129.1	12265	0.972083	Ciita	ENSMUSG00000097868.1	19360	0.982882	Rad50	ENSMUSG00000091906.2	269401	0.951902	Znf512b	ENSMUSG00000086792.1	71886	1	2310002L09Rik	ENSMUSG00000085558.3	320091	0.989184	Ano4	ENSMUSG00000104363.1	11572	1	Crisp3	ENSMUSG00000103891.1	15422	0.978222	Hoxc13	ENSMUSG00000102749.1	13608	0.95784	Edar	ENSMUSG00000100217.1	620709	1	Lcn6	ENSMUSG00000097837.1	65969	0.965249	Cubn	ENSMUSG00000087630.1	15064
ENSMUSG00000086681.1	100041774	1	Gm10413	ENSMUSG00000029331.3	257909	1	Olfr735	ENSMUSG00000100129.1	66687	0.950485	Tbc1d15	ENSMUSG00000097868.1	52892	0.970587	Sco1	ENSMUSG00000091906.2	16423	-0.951518	Cd47	ENSMUSG00000086792.1	692132	1	Trappc3l	ENSMUSG00000085558.3	654812	0.968159	Angptl7	ENSMUSG00000104363.1	258955	1	Olfr531	ENSMUSG00000103891.1	11441	-0.963055	Chrna7	ENSMUSG00000102749.1	17385	0.963479	Mmp11	ENSMUSG00000100217.1	171264	1	Vmn1r66	ENSMUSG00000097837.1	18627	0.960221	Per2	ENSMUSG00000087630.1	66603
ENSMUSG00000086681.1	18775	1	Prl3d1	ENSMUSG00000029331.3	257908	1	Olfr115	ENSMUSG00000100129.1	58909	0.984485	Fam13a	ENSMUSG00000097868.1	27966	0.985861	Rrp9	ENSMUSG00000091906.2	268756	0.971583	Gulo	ENSMUSG00000086792.1	100043051	1	Vmn1r149	ENSMUSG00000085558.3	654818	0.982867	Smco3	ENSMUSG00000104363.1	258959	1	Olfr170	ENSMUSG00000103891.1	70008	0.967847	Ace2	ENSMUSG00000102749.1	399591	0.954503	Tmsb15l	ENSMUSG00000100217.1	171261	1	Vmn1r87	ENSMUSG00000097837.1	18628	0.951916	Per3	ENSMUSG00000087630.1	12955
ENSMUSG00000086681.1	229277	1	Stoml3	ENSMUSG00000029331.3	100040897	-0.983308	Gm3029	ENSMUSG00000100129.1	79221	0.971833	Hdac9	ENSMUSG00000097868.1	64339	0.982217	Fndc4	ENSMUSG00000091906.2	77889	-0.971981	Lbh	ENSMUSG00000086792.1	14233	1	Foxi1	ENSMUSG00000085558.3	20404	0.962327	Sh3gl2	ENSMUSG00000104363.1	12821	0.97807	Col17a1	ENSMUSG00000103891.1	20044	0.970811	Rps14	ENSMUSG00000102749.1	72128	0.964473	2610008E11Rik	ENSMUSG00000100217.1	258659	0.968237	Olfr732	ENSMUSG00000097837.1	73707	0.966324	Gucy2g	ENSMUSG00000087630.1	76500
ENSMUSG00000086681.1	26560	1	Krtap15	ENSMUSG00000029331.3	16623	1	Klk1b1	ENSMUSG00000100129.1	277345	0.959148	Wfdc16	ENSMUSG00000097868.1	20462	0.982277	Tra2b	ENSMUSG00000091906.2	12759	-0.955236	Clu	ENSMUSG00000086792.1	667135	1	Vmn1r104	ENSMUSG00000085558.3	319807	0.970245	Nwd2	ENSMUSG00000104363.1	257664	1	Olfr773	ENSMUSG00000103891.1	66425	0.997793	Pcp4l1	ENSMUSG00000102749.1	74008	0.972516	Arsg	ENSMUSG00000100217.1	258653	1	Olfr1136	ENSMUSG00000097837.1	68259	-0.988652	Ift80	ENSMUSG00000087630.1	212153
ENSMUSG00000086681.1	266620	1	Defb36	ENSMUSG00000029331.3	665902	1	Zscan4f	ENSMUSG00000100129.1	70097	0.979094	Sash1	ENSMUSG00000097868.1	20467	0.984166	Sin3b	ENSMUSG00000091906.2	16995	-0.95408	Ltb4r1	ENSMUSG00000086792.1	620709	1	Lcn6	ENSMUSG00000085558.3	74120	0.961667	Zfp263	ENSMUSG00000104363.1	257666	1	Olfr772	ENSMUSG00000103891.1	545477	0.985668	Bpifa6	ENSMUSG00000102749.1	14657	0.964404	Glra4	ENSMUSG00000100217.1	258654	1	Olfr1135	ENSMUSG00000097837.1	319660	0.950262	Agmo	ENSMUSG00000087630.1	212974
ENSMUSG00000086681.1	14317	0.959811	Ftcd	ENSMUSG00000029331.3	258816	1	Olfr466	ENSMUSG00000100129.1	17125	0.982854	Smad1	ENSMUSG00000097868.1	67680	0.955099	Sdhb	ENSMUSG00000091906.2	20682	-0.976967	Sox9	ENSMUSG00000086792.1	171264	1	Vmn1r66	ENSMUSG00000085558.3	74122	-0.990945	Tmem43	ENSMUSG00000104363.1	100303744	1	Sprr2a2	ENSMUSG00000103891.1	12095	0.955187	Bglap3	ENSMUSG00000102749.1	102633740	0.95325	Gm31493	ENSMUSG00000100217.1	213450	1	Gm732	ENSMUSG00000097837.1	23829	-0.955499	C1ql1	ENSMUSG00000087630.1	66599
ENSMUSG00000086681.1	258538	1	Olfr775	ENSMUSG00000029331.3	258815	1	Olfr1218	ENSMUSG00000100129.1	55951	-0.97373	Mpc1	ENSMUSG00000097868.1	67979	0.983325	Atad1	ENSMUSG00000091906.2	20686	0.961292	Spa17	ENSMUSG00000086792.1	171261	1	Vmn1r87	ENSMUSG00000085558.3	270118	0.97245	Maml2	ENSMUSG00000104363.1	18778	1	Pla2g1b	ENSMUSG00000103891.1	242253	0.956676	Wdr63	ENSMUSG00000102749.1	110784	0.97701	Nr3c2	ENSMUSG00000100217.1	574437	1	Xlr3b	ENSMUSG00000097837.1	433485	0.972888	Syndig1	ENSMUSG00000087630.1	106042
ENSMUSG00000086681.1	100042653	1	Vmn2r36	ENSMUSG00000029331.3	73523	1	Pebp4	ENSMUSG00000100129.1	434866	0.999999	Gm15127	ENSMUSG00000097868.1	67973	0.979248	Mphosph10	ENSMUSG00000091906.2	66629	0.955337	Golph3	ENSMUSG00000086792.1	258659	0.968237	Olfr732	ENSMUSG00000085558.3	270110	0.959481	Irf2bp2	ENSMUSG00000104363.1	18772	0.965271	Pkp1	ENSMUSG00000103891.1	258657	1	Olfr733	ENSMUSG00000102749.1	215378	0.971476	Brinp3	ENSMUSG00000100217.1	670482	1	Gm11554	ENSMUSG00000097837.1	72301	0.972431	1810041L15Rik	ENSMUSG00000087630.1	171273
ENSMUSG00000086681.1	77531	0.980743	Anks1b	ENSMUSG00000029331.3	26971	0.952329	Pla2g2f	ENSMUSG00000100129.1	18314	1	Olfr17	ENSMUSG00000097868.1	73284	-0.977734	Ddit4l	ENSMUSG00000091906.2	110593	0.952038	Prdm2	ENSMUSG00000086792.1	258653	1	Olfr1136	ENSMUSG00000085558.3	627626	0.967469	Ptchd4	ENSMUSG00000104363.1	12590	1	Cdx1	ENSMUSG00000103891.1	109342	0.952353	Slc5a10	ENSMUSG00000102749.1	381759	0.974593	Wee2	ENSMUSG00000100217.1	230806	0.969205	Aim1l	ENSMUSG00000097837.1	328231	0.979896	Gm5082	ENSMUSG00000087630.1	14672
ENSMUSG00000086681.1	16617	1	Klk1b24	ENSMUSG00000029331.3	550619	0.969025	Arid3c	ENSMUSG00000100129.1	235459	-0.98348	Gtf2a2	ENSMUSG00000097868.1	23863	-0.968378	Dand5	ENSMUSG00000091906.2	217125	0.956485	Samd14	ENSMUSG00000086792.1	258654	1	Olfr1135	ENSMUSG00000085558.3	84585	0.972624	Rnf123	ENSMUSG00000104363.1	670472	1	Gm11569	ENSMUSG00000103891.1	75010	0.954951	Tmbim7	ENSMUSG00000102749.1	269473	0.966683	Lrig2	ENSMUSG00000100217.1	102632650	1	Gm30672	ENSMUSG00000097837.1	216177	0.967575	AU041133	ENSMUSG00000087630.1	320226
ENSMUSG00000086681.1	436135	1	Vmn1r113	ENSMUSG00000029331.3	208372	0.992972	Asb18	ENSMUSG00000100129.1	56374	0.969475	Tmem59	ENSMUSG00000097868.1	74105	0.959892	Gga2	ENSMUSG00000091906.2	102866	0.964177	Pls3	ENSMUSG00000086792.1	213450	1	Gm732	ENSMUSG00000085558.3	208890	0.995604	Slc26a7	ENSMUSG00000104363.1	16699	1	Krtap13	ENSMUSG00000103891.1	14598	0.964816	Ggt1	ENSMUSG00000102749.1	268783	0.963007	Mtmr12	ENSMUSG00000100217.1	258378	1	Olfr593	ENSMUSG00000097837.1	228564	0.957226	Frmd5	ENSMUSG00000087630.1	60533
ENSMUSG00000086681.1	15445	1	Hpd	ENSMUSG00000029331.3	258724	1	Olfr784	ENSMUSG00000100129.1	258065	0.971149	Olfr312	ENSMUSG00000097868.1	99887	-0.955415	Tmem56	ENSMUSG00000091906.2	544963	0.952941	Iqgap2	ENSMUSG00000086792.1	574437	1	Xlr3b	ENSMUSG00000085558.3	76051	0.990579	Ganc	ENSMUSG00000104363.1	223809	1	Smgc	ENSMUSG00000103891.1	257978	0.987111	Olfr1322	ENSMUSG00000102749.1	110751	0.978949	Adam33	ENSMUSG00000100217.1	269389	0.952814	Tox2	ENSMUSG00000097837.1	14422	-0.962965	B4galnt2	ENSMUSG00000087630.1	70435
ENSMUSG00000086681.1	625713	1	Gm15140	ENSMUSG00000029331.3	258726	1	Olfr599	ENSMUSG00000100129.1	18484	0.964264	Pam	ENSMUSG00000097868.1	227671	-0.987957	Gbgt1	ENSMUSG00000091906.2	170768	0.956022	Pfkfb3	ENSMUSG00000086792.1	670482	1	Gm11554	ENSMUSG00000085558.3	16170	0.989354	Il16	ENSMUSG00000104363.1	73614	1	Rhox13	ENSMUSG00000103891.1	100041594	0.954219	Spin2-ps3	ENSMUSG00000102749.1	541610	0.953333	Trcg1	ENSMUSG00000100217.1	67127	1	Lce1a1	ENSMUSG00000097837.1	56856	0.97118	Insm2	ENSMUSG00000087630.1	66867
ENSMUSG00000086681.1	353325	1	Tas2r115	ENSMUSG00000029331.3	105242564	0.964769	LOC105242564	ENSMUSG00000100129.1	231668	0.990524	Vsig10	ENSMUSG00000097868.1	56075	0.978759	Pdss1	ENSMUSG00000091906.2	73526	0.964556	Speer4b	ENSMUSG00000086792.1	230806	0.969205	Aim1l	ENSMUSG00000085558.3	17536	0.987614	Meis2	ENSMUSG00000104363.1	108096	0.992782	Slco1a5	ENSMUSG00000103891.1	70810	0.984352	Krt25	ENSMUSG00000102749.1	102639178	0.962481	Gm35549	ENSMUSG00000100237.1	12834	0.983614	Col6a2	ENSMUSG00000097837.1	12212	0.955548	Chic1	ENSMUSG00000087630.1	67296
ENSMUSG00000086681.1	259126	1	Olfr623	ENSMUSG00000029331.3	78258	1	Mroh9	ENSMUSG00000100129.1	110310	0.955537	Krt7	ENSMUSG00000097868.1	14084	0.962609	Faf1	ENSMUSG00000091906.2	12977	-0.962512	Csf1	ENSMUSG00000086792.1	102632650	1	Gm30672	ENSMUSG00000085558.3	20399	0.967002	Sh2b1	ENSMUSG00000104363.1	545648	1	Gm13272	ENSMUSG00000103899.1	16641	-0.985722	Klrc1	ENSMUSG00000102749.1	106585	0.985856	Ankrd12	ENSMUSG00000100237.1	18768	0.950128	Pkib	ENSMUSG00000097837.1	57429	0.973696	Sult5a1	ENSMUSG00000087630.1	28126
ENSMUSG00000086681.1	67750	1	4930578I06Rik	ENSMUSG00000029331.3	192852	1	Gm12	ENSMUSG00000100129.1	67212	-0.972748	Mrpl55	ENSMUSG00000097868.1	14086	0.959306	Fscn1	ENSMUSG00000091906.2	16819	-0.977769	Lcn2	ENSMUSG00000086792.1	258378	1	Olfr593	ENSMUSG00000085558.3	56218	0.975315	Patz1	ENSMUSG00000104363.1	17138	1	Magea2	ENSMUSG00000103899.1	211550	-0.955326	Tifa	ENSMUSG00000102749.1	668166	0.976271	Zxdb	ENSMUSG00000100237.1	100041964	1	Gm3594	ENSMUSG00000097837.1	16439	0.953338	Itpr2	ENSMUSG00000087630.1	213603
ENSMUSG00000086681.1	66402	1	Sln	ENSMUSG00000029331.3	258447	1	Olfr1241	ENSMUSG00000100129.1	258838	1	Olfr617	ENSMUSG00000097868.1	16648	0.982841	Kpna3	ENSMUSG00000091906.2	105244983	-0.966189	LOC105244983	ENSMUSG00000086792.1	269389	0.952814	Tox2	ENSMUSG00000085558.3	56216	0.957426	Stx1b	ENSMUSG00000104363.1	73792	1	4930401G09Rik	ENSMUSG00000103899.1	13056	-0.986094	Cyb561	ENSMUSG00000102749.1	15399	0.989342	Hoxa2	ENSMUSG00000100237.1	368204	0.99928	Khdc1a	ENSMUSG00000097837.1	12293	0.950889	Cacna2d1	ENSMUSG00000087630.1	15184
ENSMUSG00000086681.1	75459	1	Syce3	ENSMUSG00000029331.3	270150	1	Ccdc153	ENSMUSG00000100129.1	102639239	0.999998	Gm35595	ENSMUSG00000097868.1	16644	0.966758	Kng1	ENSMUSG00000091906.2	67749	-0.967448	Mgarp	ENSMUSG00000086792.1	67127	1	Lce1a1	ENSMUSG00000085558.3	73873	0.957124	Fam161a	ENSMUSG00000104363.1	258537	1	Olfr777	ENSMUSG00000103899.1	546024	-0.951875	Crxos	ENSMUSG00000102749.1	319154	-0.953525	Hist2h3b	ENSMUSG00000100237.1	19262	0.980911	Ptpra	ENSMUSG00000097837.1	12290	0.964404	Cacna1e	ENSMUSG00000087630.1	16529
ENSMUSG00000086681.1	67410	1	4930449I24Rik	ENSMUSG00000029331.3	170657	1	Krtap19-1	ENSMUSG00000100129.1	77626	-0.98497	Smpd4	ENSMUSG00000097868.1	16646	0.971704	Kpna1	ENSMUSG00000091906.2	97848	-0.959411	Serpinb6c	ENSMUSG00000086798.1	16703	0.969159	Krtap8-1	ENSMUSG00000085558.3	449000	0.976593	Zfp960	ENSMUSG00000104363.1	258530	1	Olfr311	ENSMUSG00000103899.1	19264	-0.984767	Ptprc	ENSMUSG00000102749.1	219149	0.965348	Xkr6	ENSMUSG00000100237.1	68842	-0.951381	Tulp4	ENSMUSG00000097837.1	170772	0.970761	Glcci1	ENSMUSG00000087630.1	230590
ENSMUSG00000086681.1	100862389	1	Gm21699	ENSMUSG00000029331.3	170654	1	Krtap19-4	ENSMUSG00000100129.1	71198	0.968276	Otud1	ENSMUSG00000097868.1	16647	0.9561	Kpna2	ENSMUSG00000091906.2	55935	0.954095	Fnbp4	ENSMUSG00000086798.1	17252	0.951325	Rdh11	ENSMUSG00000085558.3	224129	0.969274	Adcy5	ENSMUSG00000104363.1	433779	1	Gm13119	ENSMUSG00000103899.1	94284	-0.96978	Ugt1a6a	ENSMUSG00000102749.1	100494	-0.97385	Zfand2a	ENSMUSG00000100237.1	23960	0.966724	Oas1g	ENSMUSG00000097837.1	27421	0.980232	Abcc6	ENSMUSG00000087630.1	432763
ENSMUSG00000086681.1	71164	1	Zdhhc11	ENSMUSG00000029331.3	20600	1	Smr2	ENSMUSG00000100129.1	237860	0.966644	Ssh2	ENSMUSG00000097868.1	100042807	0.984047	Eif3j2	ENSMUSG00000091906.2	76366	0.97125	Mtif3	ENSMUSG00000086798.1	69178	-0.961739	Snx5	ENSMUSG00000085558.3	70031	0.969498	Cmtm8	ENSMUSG00000104363.1	546397	1	Gm5947	ENSMUSG00000103899.1	27278	-0.960763	Clnk	ENSMUSG00000102749.1	213993	0.987291	Ccdc186	ENSMUSG00000100237.1	23962	0.95478	Oasl2	ENSMUSG00000097837.1	399548	0.967246	Scn4b	ENSMUSG00000087630.1	100342
ENSMUSG00000086681.1	258731	1	Olfr491	ENSMUSG00000029331.3	258684	1	Olfr1459	ENSMUSG00000100129.1	217303	0.981616	Cd300a	ENSMUSG00000097868.1	102636269	0.990944	Gm33383	ENSMUSG00000091906.2	239606	0.955846	Slc2a13	ENSMUSG00000086798.1	105245342	-0.960062	LOC105245342	ENSMUSG00000085558.3	270091	0.980134	Lrrc36	ENSMUSG00000104363.1	621510	1	Vmn1r129	ENSMUSG00000103899.1	246735	-0.962568	AY074887	ENSMUSG00000102749.1	68031	0.959435	Rnf146	ENSMUSG00000100237.1	232415	1	Gm156	ENSMUSG00000097837.1	321007	0.961049	Serac1	ENSMUSG00000087630.1	13819
ENSMUSG00000086681.1	78243	1	9230112D13Rik	ENSMUSG00000029331.3	18372	1	Olfr8	ENSMUSG00000100129.1	217302	0.980551	Gpr142	ENSMUSG00000097868.1	216853	0.971419	Wrap53	ENSMUSG00000091906.2	105247314	0.954877	LOC105247314	ENSMUSG00000086798.1	20259	-0.963125	Scin	ENSMUSG00000085558.3	407823	0.992661	Baz2b	ENSMUSG00000104363.1	16187	1	Il3	ENSMUSG00000103899.1	16421	-0.968392	Itgb7	ENSMUSG00000102749.1	78748	0.99538	Rassf10	ENSMUSG00000100237.1	15369	0.964687	Hmox2	ENSMUSG00000097837.1	20674	0.957411	Sox2	ENSMUSG00000087630.1	103551
ENSMUSG00000086681.1	68484	1	Krtap6-5	ENSMUSG00000029331.3	319433	1	Serpine3	ENSMUSG00000100129.1	14132	0.976977	Fcgrt	ENSMUSG00000097868.1	50995	0.969288	Uba2	ENSMUSG00000091906.2	11640	0.964478	Akap1	ENSMUSG00000086798.1	20250	-0.969617	Scd2	ENSMUSG00000085558.3	16581	0.962169	Kifc2	ENSMUSG00000104363.1	94060	1	Lce3c	ENSMUSG00000103899.1	98256	-0.989175	Kmo	ENSMUSG00000102749.1	73844	0.984977	Ankrd45	ENSMUSG00000100237.1	246730	0.968181	Oas1a	ENSMUSG00000097837.1	17880	0.978238	Myh11	ENSMUSG00000087630.1	64661
ENSMUSG00000086681.1	665992	1	Krtap4-8	ENSMUSG00000029331.3	258348	1	Olfr1133	ENSMUSG00000100129.1	382543	0.967062	Ankfn1	ENSMUSG00000097868.1	30960	0.952645	Vapa	ENSMUSG00000091906.2	215008	0.987326	Vezt	ENSMUSG00000086798.1	380850	-0.961992	Gm5141	ENSMUSG00000085558.3	12696	0.972415	Cirbp	ENSMUSG00000104363.1	73234	1	3110079O15Rik	ENSMUSG00000103899.1	105243089	-0.977056	LOC105243089	ENSMUSG00000102749.1	77652	0.991828	Zfp955a	ENSMUSG00000100237.1	631304	1	Cyp4f40	ENSMUSG00000097837.1	22770	0.968873	Zhx1	ENSMUSG00000087630.1	12394
ENSMUSG00000086681.1	258676	1	Olfr1424	ENSMUSG00000029331.3	378700	1	Bpifb3	ENSMUSG00000100129.1	22258	-0.957768	Usp4	ENSMUSG00000097868.1	21899	-0.996455	Tlr6	ENSMUSG00000091906.2	223435	0.975627	Trio	ENSMUSG00000086798.1	12837	0.966703	Col8a1	ENSMUSG00000085558.3	14569	-0.969527	Gdi2	ENSMUSG00000104363.1	258824	1	Olfr983	ENSMUSG00000103899.1	74551	-0.969275	Pck2	ENSMUSG00000102749.1	230863	-0.968045	Sh2d5	ENSMUSG00000100237.1	100040462	0.963152	Mndal	ENSMUSG00000097837.1	56742	-0.975719	Psrc1	ENSMUSG00000087630.1	12395
ENSMUSG00000086681.1	258672	1	Olfr825	ENSMUSG00000029331.3	76858	1	Nlrp14	ENSMUSG00000100129.1	246177	0.980904	Myo1g	ENSMUSG00000097868.1	107449	0.975202	Unc5b	ENSMUSG00000091906.2	69692	0.970243	Hddc2	ENSMUSG00000086798.1	21938	0.970747	Tnfrsf1b	ENSMUSG00000085558.3	26458	0.964962	Slc27a2	ENSMUSG00000104363.1	102637162	1	Gm34046	ENSMUSG00000103899.1	21778	0.973301	Tex9	ENSMUSG00000102749.1	72852	0.953488	Mblac2	ENSMUSG00000100237.1	381236	0.956397	Lipo1	ENSMUSG00000097837.1	212124	0.950866	Cfap46	ENSMUSG00000087630.1	258977
ENSMUSG00000086681.1	266815	0.960209	Mill1	ENSMUSG00000029331.3	97187	1	C87977	ENSMUSG00000100129.1	233221	0.997909	Mrgpra1	ENSMUSG00000097868.1	53317	0.991084	Plrg1	ENSMUSG00000091906.2	76758	0.95482	Gsdma2	ENSMUSG00000086798.1	210321	-0.981313	BC048679	ENSMUSG00000085558.3	98388	0.97667	Chst10	ENSMUSG00000104363.1	252909	1	Vmn1r85	ENSMUSG00000103899.1	58187	-0.953607	Cldn10	ENSMUSG00000102749.1	240518	0.976537	Peli3	ENSMUSG00000100237.1	66313	-0.983551	Smurf2	ENSMUSG00000097837.1	245944	0.98174	Vps54	ENSMUSG00000087630.1	69957
ENSMUSG00000086681.1	333329	0.953502	Cngb1	ENSMUSG00000029331.3	258993	1	Olfr206	ENSMUSG00000100129.1	19325	-0.95964	Rab10	ENSMUSG00000097868.1	216443	0.967658	Mars	ENSMUSG00000091906.2	233552	0.982141	Gdpd5	ENSMUSG00000086798.1	67374	-0.979375	Jam2	ENSMUSG00000085558.3	99169	0.996283	AU015228	ENSMUSG00000104363.1	252906	1	Vmn1r189	ENSMUSG00000103899.1	244416	-0.952907	Ppp1r3b	ENSMUSG00000102749.1	260423	-0.961404	Hist1h3f	ENSMUSG00000100237.1	433278	0.999413	Khdc1c	ENSMUSG00000097837.1	320027	0.966537	Fstl4	ENSMUSG00000087630.1	21923
ENSMUSG00000086681.1	622301	1	Rhox2h	ENSMUSG00000029331.3	258991	1	Olfr1496	ENSMUSG00000100129.1	12311	0.999997	Calcr	ENSMUSG00000097868.1	72459	0.95866	Htatsf1	ENSMUSG00000091906.2	320974	0.959995	Lrrn4	ENSMUSG00000086798.1	76161	-0.991007	Lamp5	ENSMUSG00000085558.3	229675	0.967719	Rsbn1	ENSMUSG00000104363.1	102635033	1	Gm32472	ENSMUSG00000103899.1	68926	0.990091	Ubap2	ENSMUSG00000102749.1	24001	0.96761	Tiam2	ENSMUSG00000100237.1	71409	-0.971528	Fmnl2	ENSMUSG00000097837.1	237716	0.988863	Gpr75	ENSMUSG00000087630.1	21928
ENSMUSG00000086681.1	258353	1	Olfr521	ENSMUSG00000029331.3	105246689	1	LOC105246689	ENSMUSG00000100129.1	320484	0.95302	Rasal3	ENSMUSG00000097868.1	224105	0.956826	Pak2	ENSMUSG00000091906.2	217705	0.96821	Fam161b	ENSMUSG00000086798.1	232811	-0.965056	Suv420h2	ENSMUSG00000085558.3	76816	0.952466	Sdccag8	ENSMUSG00000104363.1	258804	1	Olfr1240	ENSMUSG00000103899.1	64099	-0.958248	Parvg	ENSMUSG00000102749.1	76804	0.953151	Kdm4c	ENSMUSG00000100237.1	18186	0.951387	Nrp1	ENSMUSG00000097837.1	68423	0.963929	Ankrd13d	ENSMUSG00000087630.1	76219
ENSMUSG00000086681.1	545985	1	Olfr612	ENSMUSG00000029331.3	233005	1	Cyp2a22	ENSMUSG00000100129.1	13421	0.958579	Dnase1l3	ENSMUSG00000097868.1	258872	0.990967	Olfr908	ENSMUSG00000091906.2	213469	0.977312	Lgi3	ENSMUSG00000086798.1	98685	0.973571	Trmt1l	ENSMUSG00000085558.3	74413	0.963335	Tc2n	ENSMUSG00000104363.1	70062	1	Ctag2	ENSMUSG00000103899.1	98732	0.98238	Rab3gap2	ENSMUSG00000102749.1	269254	0.991141	Setx	ENSMUSG00000100237.1	102635420	1	Gm32766	ENSMUSG00000097837.1	258989	0.960932	Olfr457	ENSMUSG00000087630.1	107765
ENSMUSG00000086681.1	258969	1	Olfr1226	ENSMUSG00000029331.3	674842	1	Gm9631	ENSMUSG00000100129.1	15968	0.999998	Ifna5	ENSMUSG00000097868.1	73327	0.976474	Pradc1	ENSMUSG00000091906.2	68682	0.971895	Slc44a2	ENSMUSG00000086798.1	73449	0.950005	1700066B19Rik	ENSMUSG00000085558.3	14227	-0.985471	Fkbp2	ENSMUSG00000104363.1	56691	1	Dnajb8	ENSMUSG00000103899.1	18188	-0.977128	Nrtn	ENSMUSG00000102749.1	98741	0.954521	Kcnb2	ENSMUSG00000100237.1	20608	0.968407	Sstr4	ENSMUSG00000097837.1	75578	0.962561	Fggy	ENSMUSG00000087630.1	16010
ENSMUSG00000086681.1	258961	1	Olfr631	ENSMUSG00000029331.3	258601	1	Olfr984	ENSMUSG00000100129.1	69663	-0.97803	Ddx51	ENSMUSG00000097868.1	327655	-0.951076	Ppip5k1	ENSMUSG00000091906.2	73834	0.979835	Atp6v1d	ENSMUSG00000086798.1	236900	-0.95122	Pdk3	ENSMUSG00000085558.3	69815	0.951621	Krtcap3	ENSMUSG00000104363.1	76378	1	Ropn1	ENSMUSG00000103899.1	234686	0.970119	Fhod1	ENSMUSG00000102749.1	72179	0.960115	Fbxl2	ENSMUSG00000100237.1	71306	-0.979755	Mfap3l	ENSMUSG00000097837.1	100040500	0.994529	Gm2808	ENSMUSG00000087630.1	56449
ENSMUSG00000086681.1	20234	1	Sbp	ENSMUSG00000029331.3	102633888	1	Gm31606	ENSMUSG00000100129.1	70989	0.985912	4931429I11Rik	ENSMUSG00000097868.1	71093	0.988196	Atoh8	ENSMUSG00000091906.2	231769	0.977682	Sfswap	ENSMUSG00000086798.1	232023	-0.963258	Vopp1	ENSMUSG00000085558.3	237831	0.953711	Slc13a5	ENSMUSG00000104363.1	100559	1	Ugt2b38	ENSMUSG00000103899.1	13406	-0.963982	Dmp1	ENSMUSG00000102749.1	74385	0.982629	Ap5m1	ENSMUSG00000100237.1	434439	1	BC048562	ENSMUSG00000097837.1	105245755	0.958918	LOC105245755	ENSMUSG00000087630.1	56441
ENSMUSG00000086681.1	100042591	1	Vmn2r31	ENSMUSG00000029331.3	102640232	1	Gm36349	ENSMUSG00000100129.1	15183	-0.975026	Hdac3	ENSMUSG00000097868.1	14547	0.962811	Gdap2	ENSMUSG00000091906.2	24071	0.965881	Synj2bp	ENSMUSG00000086798.1	71775	-0.965393	1300017J02Rik	ENSMUSG00000085558.3	19309	0.962379	Pygm	ENSMUSG00000104363.1	622640	1	Gm6337	ENSMUSG00000103899.1	107328	0.961114	Trpt1	ENSMUSG00000102749.1	14608	0.960994	Gpr83	ENSMUSG00000100237.1	12556	0.958494	Cdh16	ENSMUSG00000097837.1	381538	0.970024	Mroh7	ENSMUSG00000087630.1	386463
ENSMUSG00000086681.1	105245735	-0.983266	LOC105245735	ENSMUSG00000029331.3	21432	1	Tcl1	ENSMUSG00000100129.1	16526	0.986578	Kcnk2	ENSMUSG00000097868.1	15490	0.985036	Hsd17b7	ENSMUSG00000091906.2	66734	-0.958864	Map1lc3a	ENSMUSG00000086798.1	12583	-0.962306	Cdo1	ENSMUSG00000085558.3	69101	-0.96334	Ydjc	ENSMUSG00000104363.1	77337	1	Akr1c21	ENSMUSG00000103899.1	26410	-0.957179	Map3k8	ENSMUSG00000102749.1	18587	0.952175	Pde6b	ENSMUSG00000100237.1	225876	-0.962431	Kdm2a	ENSMUSG00000097837.1	67103	0.953055	Ptgr1	ENSMUSG00000087630.1	14679
ENSMUSG00000086681.1	27216	0.955708	Olfr154	ENSMUSG00000029331.3	78128	0.968405	Spag11a	ENSMUSG00000100129.1	14919	0.959582	Gucy2e	ENSMUSG00000097868.1	19139	0.956221	Prps1	ENSMUSG00000091906.2	22045	-0.96242	Trhr	ENSMUSG00000086798.1	69693	-0.984283	Pof1b	ENSMUSG00000085558.3	16796	-0.98407	Lasp1	ENSMUSG00000104363.1	258478	1	Olfr183	ENSMUSG00000103899.1	22041	-0.970796	Trf	ENSMUSG00000102749.1	67647	0.959495	4930523C07Rik	ENSMUSG00000100237.1	20091	-0.980407	Rps3a1	ENSMUSG00000097837.1	20292	0.981418	Ccl11	ENSMUSG00000087630.1	18080
ENSMUSG00000086681.1	171231	1	Vmn1r230	ENSMUSG00000029331.3	102640809	1	Gm36789	ENSMUSG00000100129.1	258365	1	Olfr361	ENSMUSG00000097868.1	16562	0.970915	Kif1c	ENSMUSG00000091906.2	67298	0.985243	Gprasp1	ENSMUSG00000086798.1	69698	-0.970348	Slc52a3	ENSMUSG00000085558.3	67903	-0.990875	Gipc1	ENSMUSG00000104363.1	260408	1	Prss45	ENSMUSG00000103899.1	69852	-0.974826	Tcf23	ENSMUSG00000102749.1	18053	-0.994044	Ngfr	ENSMUSG00000100237.1	100201	-0.980286	Tmem64	ENSMUSG00000097837.1	338351	0.975837	Akap17b	ENSMUSG00000087630.1	20708
ENSMUSG00000086681.1	233437	1	Vmn2r66	ENSMUSG00000029331.3	258039	1	Olfr728	ENSMUSG00000100129.1	18606	0.988212	Enpp2	ENSMUSG00000097868.1	12675	0.962058	Chuk	ENSMUSG00000091906.2	319638	0.958067	Nt5dc1	ENSMUSG00000086798.1	52348	-0.977865	Vps37a	ENSMUSG00000085558.3	223922	0.985636	Atf7	ENSMUSG00000104363.1	83555	1	Tex13	ENSMUSG00000103899.1	12370	0.95348	Casp8	ENSMUSG00000102749.1	76916	-0.975522	Timmdc1	ENSMUSG00000100237.1	225358	-0.959943	Fam13b	ENSMUSG00000097837.1	320709	0.979927	Tmem117	ENSMUSG00000087630.1	69568
ENSMUSG00000086681.1	21678	1	Tead3	ENSMUSG00000029331.3	625131	-0.983373	Vmn2r87	ENSMUSG00000100129.1	67487	0.956857	Dhx40	ENSMUSG00000097868.1	52202	0.976428	Rbm34	ENSMUSG00000091906.2	234730	0.970967	Fuk	ENSMUSG00000086798.1	237313	0.962915	Il20ra	ENSMUSG00000085558.3	209683	0.973706	Ttc28	ENSMUSG00000104363.1	102639919	0.977044	Gm36118	ENSMUSG00000103899.1	20229	-0.978562	Sat1	ENSMUSG00000102749.1	66995	0.96467	Zcchc18	ENSMUSG00000100237.1	76279	1	Cyp2d26	ENSMUSG00000097837.1	13113	0.993372	Cyp3a13	ENSMUSG00000087630.1	328778
ENSMUSG00000086681.1	11814	1	Apoc3	ENSMUSG00000029331.3	12046	1	Bcl2a1c	ENSMUSG00000100129.1	232717	1	Prss58	ENSMUSG00000097868.1	52206	0.974795	Anapc4	ENSMUSG00000091906.2	11539	-0.967834	Adora1	ENSMUSG00000086798.1	56787	-0.974462	Ascl3	ENSMUSG00000085558.3	319885	0.978406	Zcchc7	ENSMUSG00000104363.1	100503047	1	LOC100503047	ENSMUSG00000103899.1	59041	-0.986967	Stk25	ENSMUSG00000102749.1	110006	-0.985623	Gusb	ENSMUSG00000100237.1	53598	0.991917	Dctn3	ENSMUSG00000097837.1	80892	0.960178	Zfhx4	ENSMUSG00000087630.1	666048
ENSMUSG00000086681.1	259123	1	Olfr632	ENSMUSG00000029331.3	258261	1	Olfr325	ENSMUSG00000100129.1	76425	-0.961259	Gid8	ENSMUSG00000097868.1	621893	0.959686	Hist2h2ab	ENSMUSG00000091906.2	12373	-0.977505	Casq2	ENSMUSG00000086798.1	56786	-0.976631	Tmem9b	ENSMUSG00000085558.3	67991	0.951297	Nacc2	ENSMUSG00000104363.1	627311	1	Gm6744	ENSMUSG00000103899.1	56543	0.967432	Kcnd3	ENSMUSG00000102749.1	105000	0.98231	Dnal1	ENSMUSG00000100237.1	320454	0.974642	Tmprss11g	ENSMUSG00000097837.1	19193	0.973295	Pipox	ENSMUSG00000087630.1	385643
ENSMUSG00000086681.1	117158	1	Scgb3a2	ENSMUSG00000029331.3	100312476	0.978918	Vmn1r238	ENSMUSG00000100129.1	14423	-0.975873	Galnt1	ENSMUSG00000097868.1	97827	-0.957281	Exd2	ENSMUSG00000091906.2	23887	-0.977416	Ggt5	ENSMUSG00000086798.1	14661	0.963996	Glud1	ENSMUSG00000085558.3	100862466	0.998533	LOC100862466	ENSMUSG00000104363.1	434113	1	Vmn2r44	ENSMUSG00000103899.1	30937	-0.972287	Lmcd1	ENSMUSG00000102749.1	100862348	0.968535	Gm9295	ENSMUSG00000100237.1	99011	0.999348	Pomt1	ENSMUSG00000097837.1	21769	0.956288	Zfand3	ENSMUSG00000087630.1	353499
ENSMUSG00000086681.1	104401	1	Pcnxl3	ENSMUSG00000029331.3	404329	1	Olfr1173	ENSMUSG00000100129.1	12390	0.950589	Cav2	ENSMUSG00000097868.1	64424	0.961869	Polr1e	ENSMUSG00000091906.2	52840	-0.962078	Dbndd2	ENSMUSG00000086798.1	83430	-0.996998	Il23a	ENSMUSG00000085558.3	14027	0.976912	Evpl	ENSMUSG00000104363.1	434110	1	Vmn2r38	ENSMUSG00000103899.1	101488	-0.965154	Slco2b1	ENSMUSG00000102749.1	73910	0.959849	Arhgap18	ENSMUSG00000100237.1	406221	1	Krt40	ENSMUSG00000097837.1	77220	0.974869	Tmem200a	ENSMUSG00000087630.1	12476
ENSMUSG00000086681.1	406176	1	Olfr151	ENSMUSG00000029331.3	626215	1	Gm6657	ENSMUSG00000100129.1	11671	0.976402	Aldh3a2	ENSMUSG00000097868.1	227154	-0.958035	Stradb	ENSMUSG00000091906.2	75560	0.978388	Ep400	ENSMUSG00000086798.1	15284	0.986094	Hlx	ENSMUSG00000085558.3	14799	0.97884	Gria1	ENSMUSG00000104363.1	434117	1	Vmn2r50	ENSMUSG00000103899.1	52430	-0.953398	Echdc2	ENSMUSG00000102749.1	353208	0.990004	Zfp931	ENSMUSG00000100237.1	276952	0.989966	Rasl10b	ENSMUSG00000097837.1	74753	0.992426	5830415F09Rik	ENSMUSG00000087630.1	17158
ENSMUSG00000086681.1	242519	1	Ifna12	ENSMUSG00000029331.3	230163	0.980181	Aldob	ENSMUSG00000100129.1	22668	-0.957305	Sf1	ENSMUSG00000097868.1	99100	0.966277	Cep152	ENSMUSG00000091906.2	68379	0.977025	Ciz1	ENSMUSG00000086798.1	14302	-0.962085	Frk	ENSMUSG00000085558.3	231570	0.987803	A830010M20Rik	ENSMUSG00000104363.1	30800	1	Mmp20	ENSMUSG00000103899.1	12554	-0.958506	Cdh13	ENSMUSG00000102749.1	233315	0.986612	Mtmr10	ENSMUSG00000100237.1	20411	-0.960398	Sorbs1	ENSMUSG00000097837.1	320095	0.9793	6430550D23Rik	ENSMUSG00000087630.1	67154
ENSMUSG00000086681.1	102637303	1	Gm34149	ENSMUSG00000029331.3	503491	1	Defa24	ENSMUSG00000100129.1	18719	0.971626	Pip5k1b	ENSMUSG00000097868.1	24018	0.971495	Rngtt	ENSMUSG00000091906.2	56839	0.961474	Lgi1	ENSMUSG00000086798.1	66930	-0.964618	Fank1	ENSMUSG00000085558.3	338523	0.975125	Kdm7a	ENSMUSG00000104363.1	15221	0.989233	Foxd3	ENSMUSG00000103899.1	666647	-0.975172	Gm8212	ENSMUSG00000102749.1	13132	-0.952398	Dab2	ENSMUSG00000100237.1	108052	-0.965391	Slc14a1	ENSMUSG00000097837.1	72605	0.98602	Car10	ENSMUSG00000087630.1	72061
ENSMUSG00000086681.1	258549	1	Olfr798	ENSMUSG00000029331.3	406223	1	Gm5414	ENSMUSG00000100129.1	20897	-0.986095	Stra6	ENSMUSG00000097868.1	24015	0.979251	Abce1	ENSMUSG00000091906.2	20527	0.974811	Slc2a3	ENSMUSG00000086798.1	319266	-0.97447	A130010J15Rik	ENSMUSG00000085558.3	240263	0.991772	Fem1c	ENSMUSG00000104363.1	100042499	1	Vmn2r55	ENSMUSG00000103899.1	13601	-0.95858	Ecm1	ENSMUSG00000102749.1	74075	0.959412	Syce1	ENSMUSG00000100237.1	22284	-0.989403	Usp9x	ENSMUSG00000097837.1	235604	0.95987	Camkv	ENSMUSG00000087630.1	12061
ENSMUSG00000086681.1	241073	1	Dytn	ENSMUSG00000029331.3	15408	1	Hoxb13	ENSMUSG00000100129.1	16909	0.95481	Lmo2	ENSMUSG00000097868.1	67444	0.981717	Ilkap	ENSMUSG00000091906.2	16923	-0.951824	Sh2b3	ENSMUSG00000086798.1	66211	-0.9619	Rpl3l	ENSMUSG00000085558.3	70451	-0.958167	Dhrs13	ENSMUSG00000104363.1	385328	1	Gm5382	ENSMUSG00000103899.1	26384	-0.967311	Gnpda1	ENSMUSG00000102749.1	21859	0.961863	Timp3	ENSMUSG00000100237.1	621697	0.969743	Gm6251	ENSMUSG00000097837.1	56217	0.968834	Mpp5	ENSMUSG00000087630.1	80297
ENSMUSG00000086681.1	102639684	1	Gm35938	ENSMUSG00000029331.3	330097	1	Gm5108	ENSMUSG00000100129.1	232237	0.955269	Fgd5	ENSMUSG00000097868.1	109108	0.968426	Slc30a9	ENSMUSG00000091906.2	57874	0.975265	Ptplad1	ENSMUSG00000086798.1	74244	-0.956233	Atg7	ENSMUSG00000085558.3	381489	0.966511	Rxfp1	ENSMUSG00000104363.1	258351	1	Olfr633	ENSMUSG00000103899.1	12453	-0.957601	Ccni	ENSMUSG00000102749.1	102639854	0.959242	Gm36068	ENSMUSG00000100237.1	19106	0.985925	Eif2ak2	ENSMUSG00000097837.1	14699	0.971119	Gngt1	ENSMUSG00000087630.1	28042
ENSMUSG00000086681.1	236149	1	Slc22a26	ENSMUSG00000029331.3	258772	1	Olfr821	ENSMUSG00000100129.1	102632492	0.999999	Gm30551	ENSMUSG00000097868.1	75747	-0.97815	Sesn3	ENSMUSG00000091906.2	72129	0.978228	Pex13	ENSMUSG00000086798.1	231946	-0.958241	Fam221a	ENSMUSG00000085558.3	114565	0.96051	Zbtb21	ENSMUSG00000104363.1	259000	1	Olfr195	ENSMUSG00000103899.1	231932	-0.951854	Gimap7	ENSMUSG00000102749.1	73545	0.952706	1700094D03Rik	ENSMUSG00000100237.1	105246825	1	LOC105246825	ENSMUSG00000097837.1	67620	0.973579	Lrp2bp	ENSMUSG00000087630.1	28040
ENSMUSG00000086681.1	76770	1	2010005H15Rik	ENSMUSG00000029331.3	258770	1	Olfr472	ENSMUSG00000100129.1	56635	1	Prl2a1	ENSMUSG00000097868.1	319651	0.96108	Usp37	ENSMUSG00000091906.2	105247186	0.950206	LOC105247186	ENSMUSG00000086798.1	20129	0.952888	Rptn	ENSMUSG00000085558.3	212518	0.959695	Sprn	ENSMUSG00000104363.1	435804	1	Olfr1335	ENSMUSG00000103899.1	56325	-0.95672	Abcb9	ENSMUSG00000102749.1	100039939	0.972963	Gm2506	ENSMUSG00000100237.1	380975	1	Higd1c	ENSMUSG00000097837.1	667764	0.996379	Gm15854	ENSMUSG00000087630.1	67057
ENSMUSG00000086681.1	434727	1	Gm14511	ENSMUSG00000029331.3	546944	1	Vmn1r170	ENSMUSG00000100129.1	65967	-0.991344	Eefsec	ENSMUSG00000097868.1	99138	0.958458	Stard7	ENSMUSG00000091906.2	270058	0.977254	Map1s	ENSMUSG00000086798.1	243813	-0.979292	Leng9	ENSMUSG00000085558.3	408068	0.979505	Zfp738	ENSMUSG00000104363.1	435802	0.955579	Cyp4a30b	ENSMUSG00000103899.1	214547	-0.977996	She	ENSMUSG00000102749.1	14367	0.975396	Fzd5	ENSMUSG00000100237.1	20924	0.96497	Supt5	ENSMUSG00000097837.1	15980	0.958059	Ifngr2	ENSMUSG00000087630.1	330836
ENSMUSG00000086681.1	434729	1	Gm5635	ENSMUSG00000029331.3	546943	1	Vmn1r176	ENSMUSG00000100129.1	16774	0.96175	Lama3	ENSMUSG00000097868.1	71111	0.997183	Gpr39	ENSMUSG00000091906.2	77963	0.956239	Hook1	ENSMUSG00000086798.1	16425	0.968474	Itih2	ENSMUSG00000085558.3	100039182	0.9511	Gm16505	ENSMUSG00000104363.1	319192	0.997111	Hist2h2aa2	ENSMUSG00000103899.1	66932	0.977028	Rexo1	ENSMUSG00000102749.1	14167	0.951011	Fgf12	ENSMUSG00000100237.1	244233	0.956566	Cd163l1	ENSMUSG00000097837.1	408062	0.965238	Zfp873	ENSMUSG00000087630.1	18795
ENSMUSG00000086681.1	239038	0.971056	Lrit2	ENSMUSG00000029331.3	66346	1	1700029P11Rik	ENSMUSG00000100129.1	217615	0.95117	Ctage5	ENSMUSG00000097868.1	15519	0.982342	Hsp90aa1	ENSMUSG00000091906.2	102635744	0.972852	Gm28729	ENSMUSG00000086798.1	71923	0.96323	2310047M10Rik	ENSMUSG00000085558.3	72512	-0.95289	Tmem173	ENSMUSG00000104363.1	215095	0.954266	Astl	ENSMUSG00000103899.1	330192	-0.954229	Vps37b	ENSMUSG00000102749.1	73998	0.994743	Herc3	ENSMUSG00000100237.1	16145	1	Igtp	ENSMUSG00000097837.1	80334	0.973656	Kcnip4	ENSMUSG00000087630.1	18793
ENSMUSG00000086681.1	546747	1	Olfr220	ENSMUSG00000029331.3	330440	1	Gm766	ENSMUSG00000100129.1	16431	0.963031	Itm2a	ENSMUSG00000097868.1	15510	0.974851	Hspd1	ENSMUSG00000091906.2	170461	0.96783	Stard6	ENSMUSG00000086798.1	67043	-0.966714	Syap1	ENSMUSG00000085558.3	22239	0.960863	Ugt8a	ENSMUSG00000104363.1	634825	1	Gm14851	ENSMUSG00000103899.1	20307	-0.987848	Ccl8	ENSMUSG00000102749.1	73991	0.985194	Atl1	ENSMUSG00000100237.1	20499	0.96447	Slc12a7	ENSMUSG00000097837.1	73344	0.978105	1700034J05Rik	ENSMUSG00000087630.1	242291
ENSMUSG00000086681.1	258877	1	Olfr1395	ENSMUSG00000029331.3	100463512	1	Gm20594	ENSMUSG00000100129.1	54563	0.960096	Nup210	ENSMUSG00000097868.1	217578	0.983229	Baz1a	ENSMUSG00000091906.2	70354	0.963721	Secisbp2l	ENSMUSG00000086798.1	319953	-0.974239	Ttll1	ENSMUSG00000085558.3	107986	0.980228	Ddb2	ENSMUSG00000104363.1	13389	1	Dll3	ENSMUSG00000103899.1	18844	0.979719	Plxna1	ENSMUSG00000102749.1	11852	-0.975715	Rhob	ENSMUSG00000100237.1	258434	1	Olfr934	ENSMUSG00000097837.1	621628	0.987102	Cldn20	ENSMUSG00000087630.1	22431
ENSMUSG00000086681.1	208169	1	Slc9c1	ENSMUSG00000029331.3	76768	0.986019	Alpi	ENSMUSG00000100129.1	78558	0.986396	Htra3	ENSMUSG00000097868.1	107045	0.988907	Lars	ENSMUSG00000091906.2	238988	0.980334	Erc2	ENSMUSG00000086798.1	75234	0.952746	Rnf19b	ENSMUSG00000085558.3	70611	0.96031	Fbxo33	ENSMUSG00000104363.1	258968	1	Olfr1247	ENSMUSG00000103899.1	233904	0.959862	Setd1a	ENSMUSG00000102749.1	97998	0.97092	Deptor	ENSMUSG00000100237.1	53870	0.961472	Cntn6	ENSMUSG00000097837.1	212276	0.958243	Zfp748	ENSMUSG00000087630.1	117592
ENSMUSG00000086681.1	257906	1	Olfr293	ENSMUSG00000029331.3	257890	1	Olfr12	ENSMUSG00000100129.1	22145	0.973819	Tuba4a	ENSMUSG00000097868.1	68981	0.958874	Snrpa1	ENSMUSG00000091906.2	17999	-0.964368	Nedd4	ENSMUSG00000086798.1	14755	-0.967745	Pigq	ENSMUSG00000085558.3	75395	0.957968	Hoxb5os	ENSMUSG00000104363.1	67653	1	4930544G11Rik	ENSMUSG00000103899.1	69926	0.970135	Dnah17	ENSMUSG00000102749.1	16196	0.980126	Il7	ENSMUSG00000100237.1	108160	0.96865	Fam50a	ENSMUSG00000097837.1	231724	0.969215	Rad9b	ENSMUSG00000087630.1	21807
ENSMUSG00000086681.1	257900	1	Olfr1024	ENSMUSG00000029331.3	105245298	1	LOC105245298	ENSMUSG00000100129.1	628693	0.963542	Gm6904	ENSMUSG00000097868.1	13006	0.964532	Smc3	ENSMUSG00000091906.2	58223	-0.956387	Mmp19	ENSMUSG00000086798.1	228151	-0.98129	4833423E24Rik	ENSMUSG00000085558.3	208990	0.9598	Npb	ENSMUSG00000104363.1	630022	1	Gm14345	ENSMUSG00000103899.1	71648	0.957148	Optn	ENSMUSG00000102749.1	69707	0.964944	Iqcg	ENSMUSG00000100237.1	103850	0.96145	Nt5m	ENSMUSG00000097837.1	73061	0.962301	3110007F17Rik	ENSMUSG00000087630.1	279499
ENSMUSG00000086681.1	102638573	1	Gm10477	ENSMUSG00000029331.3	258840	1	Olfr1097	ENSMUSG00000100129.1	229214	0.999999	Qrfpr	ENSMUSG00000097868.1	13000	0.950148	Csnk2a2	ENSMUSG00000091906.2	58227	0.961653	Fam184b	ENSMUSG00000086798.1	12759	0.951754	Clu	ENSMUSG00000085558.3	208994	0.954355	Fam83b	ENSMUSG00000104363.1	73466	1	Ms4a13	ENSMUSG00000103899.1	15396	-0.964733	Hoxa11	ENSMUSG00000102749.1	208043	0.957068	Setd1b	ENSMUSG00000100237.1	218030	-0.99103	Pou6f2	ENSMUSG00000097837.1	333639	0.978957	Mamld1	ENSMUSG00000087630.1	240672
ENSMUSG00000086681.1	258098	1	Olfr1490	ENSMUSG00000029331.3	214191	1	Ttc24	ENSMUSG00000100129.1	20363	0.991848	Sepp1	ENSMUSG00000097868.1	54124	0.962967	Cks1b	ENSMUSG00000091906.2	102633156	0.977613	LOC102633156	ENSMUSG00000086798.1	16995	0.958921	Ltb4r1	ENSMUSG00000085558.3	19739	0.977566	Rgs9	ENSMUSG00000104363.1	100862375	1	Gm21685	ENSMUSG00000103899.1	24055	-0.972985	Sh3bp2	ENSMUSG00000102749.1	232664	0.97096	Ccdc136	ENSMUSG00000100237.1	100862150	-0.991015	LOC100862150	ENSMUSG00000097837.1	52609	0.961666	Cbx7	ENSMUSG00000087630.1	208228
ENSMUSG00000086681.1	99709	0.977498	Clca4b	ENSMUSG00000029331.3	257913	1	Olfr141	ENSMUSG00000100129.1	258163	1	Olfr504	ENSMUSG00000097868.1	20204	0.960131	Prrx2	ENSMUSG00000091906.2	71951	0.980579	Gpc2	ENSMUSG00000086798.1	13487	-0.980245	Slc26a3	ENSMUSG00000085558.3	19735	-0.951743	Rgs2	ENSMUSG00000104363.1	18092	1	Nkx2-6	ENSMUSG00000103899.1	235402	0.963951	Lingo1	ENSMUSG00000102749.1	233532	0.954889	Rsf1	ENSMUSG00000100237.1	17002	0.967732	Ltf	ENSMUSG00000097837.1	105244931	0.963989	LOC105244931	ENSMUSG00000087630.1	70047
ENSMUSG00000086681.1	100126768	1	Esp31	ENSMUSG00000029331.3	211472	1	Olfr1373	ENSMUSG00000100129.1	21808	0.966905	Tgfb2	ENSMUSG00000097868.1	20200	0.969359	S100a6	ENSMUSG00000091906.2	338349	-0.981248	Cntln	ENSMUSG00000086798.1	66629	-0.990732	Golph3	ENSMUSG00000085558.3	16500	0.972492	Kcnb1	ENSMUSG00000104363.1	18091	1	Nkx2-5	ENSMUSG00000103899.1	74131	-0.962388	Sash3	ENSMUSG00000102749.1	18125	0.964232	Nos1	ENSMUSG00000100237.1	27358	1	Defb3	ENSMUSG00000097837.1	70887	0.967689	Dmrtc1a	ENSMUSG00000087630.1	243376
ENSMUSG00000086681.1	100040722	1	Gm2927	ENSMUSG00000029331.3	258313	1	Olfr726	ENSMUSG00000100129.1	233103	0.967969	4931406P16Rik	ENSMUSG00000097868.1	67604	0.960728	Get4	ENSMUSG00000091906.2	208795	0.951941	Tmem63a	ENSMUSG00000086798.1	22441	-0.962085	Xlr	ENSMUSG00000085558.3	54446	0.964575	Nfat5	ENSMUSG00000104363.1	66957	0.95048	Serpinb11	ENSMUSG00000103899.1	237615	0.965516	Ankrd52	ENSMUSG00000102749.1	216810	0.962005	Tom1l2	ENSMUSG00000100237.1	628779	0.963076	Hs3st4	ENSMUSG00000097837.1	219189	0.953897	Vwa8	ENSMUSG00000087630.1	27280
ENSMUSG00000086681.1	105246978	0.953295	LOC105246978	ENSMUSG00000029331.3	100126774	1	Esp18	ENSMUSG00000100129.1	68099	-0.966265	Fam92a	ENSMUSG00000097868.1	67602	0.95247	Necap1	ENSMUSG00000091906.2	53599	-0.975031	Cd164	ENSMUSG00000086798.1	227327	-0.974747	B3gnt7	ENSMUSG00000085558.3	114249	0.986636	Npnt	ENSMUSG00000104363.1	259084	1	Olfr615	ENSMUSG00000103899.1	11966	-0.975199	Atp6v1b2	ENSMUSG00000102749.1	211135	0.954115	D130040H23Rik	ENSMUSG00000100237.1	70110	0.968532	Ifi35	ENSMUSG00000097837.1	76969	0.995687	Chst1	ENSMUSG00000087630.1	14133
ENSMUSG00000086681.1	100036518	1	Vmn1r223	ENSMUSG00000029331.3	15561	1	Htr3a	ENSMUSG00000100129.1	228410	-0.960981	Cstf3	ENSMUSG00000097868.1	93728	-0.970592	Pabpc5	ENSMUSG00000091906.2	22411	0.955525	Wnt11	ENSMUSG00000086798.1	102866	-0.980592	Pls3	ENSMUSG00000085558.3	381694	-0.95225	B3glct	ENSMUSG00000104363.1	259083	1	Olfr547	ENSMUSG00000103899.1	230861	0.960684	Eif4g3	ENSMUSG00000102749.1	74685	0.967252	Lrrc74b	ENSMUSG00000100237.1	27029	0.953633	Sgsh	ENSMUSG00000097837.1	320492	0.976545	A830018L16Rik	ENSMUSG00000087630.1	108954
ENSMUSG00000086681.1	258420	1	Olfr221	ENSMUSG00000029331.3	17232	0.972331	Mcpt9	ENSMUSG00000100129.1	66885	0.982839	Acadsb	ENSMUSG00000097868.1	74183	-0.986645	Perm1	ENSMUSG00000091906.2	76071	0.956682	Jakmip1	ENSMUSG00000086798.1	67231	0.983268	Tbc1d20	ENSMUSG00000085558.3	245527	0.978588	Eda2r	ENSMUSG00000104363.1	57250	1	Olfr653	ENSMUSG00000103899.1	20020	0.970284	Polr2a	ENSMUSG00000102749.1	103406	0.957789	Zfr2	ENSMUSG00000100237.1	236266	-0.955756	Alms1	ENSMUSG00000097837.1	56760	0.9507	Clec1b	ENSMUSG00000087630.1	67946
ENSMUSG00000086681.1	626415	1	4930467E23Rik	ENSMUSG00000029331.3	171243	1	Vmn1r83	ENSMUSG00000100129.1	231868	-0.978321	E130309D02Rik	ENSMUSG00000097868.1	110446	0.981537	Acat1	ENSMUSG00000091906.2	14359	0.98902	Fxr1	ENSMUSG00000086798.1	170768	-0.973678	Pfkfb3	ENSMUSG00000085558.3	106757	0.962372	Catsperd	ENSMUSG00000104363.1	57251	0.979701	Olfr870	ENSMUSG00000103899.1	80981	-0.971582	Arl4d	ENSMUSG00000102749.1	22709	0.984019	Zfp51	ENSMUSG00000100237.1	244281	0.993347	Myo16	ENSMUSG00000097837.1	100503280	0.996187	LOC100503280	ENSMUSG00000087630.1	72656
ENSMUSG00000086681.1	258627	1	Olfr1504	ENSMUSG00000029331.3	171248	1	Vmn1r214	ENSMUSG00000100129.1	217480	0.952409	Dgkb	ENSMUSG00000097868.1	13643	-0.971545	Efnb3	ENSMUSG00000091906.2	72000	0.95231	Lmntd2	ENSMUSG00000086798.1	170765	-0.983237	Ripply3	ENSMUSG00000085558.3	75729	0.979446	Fam227a	ENSMUSG00000104363.1	100040972	1	Tceal7	ENSMUSG00000103899.1	15566	-0.956712	Htr7	ENSMUSG00000102749.1	230895	0.967215	Vps13d	ENSMUSG00000100237.1	105245547	0.975099	LOC105245547	ENSMUSG00000097837.1	16559	0.958882	Kif17	ENSMUSG00000087630.1	73296
ENSMUSG00000086681.1	639781	1	Skint1	ENSMUSG00000029331.3	667772	0.959176	Myh15	ENSMUSG00000100129.1	108958	-0.951778	Fam73b	ENSMUSG00000097868.1	233060	0.960069	Zfp382	ENSMUSG00000091906.2	104601	0.979199	Mycbpap	ENSMUSG00000086798.1	14380	0.96997	G6pd2	ENSMUSG00000085558.3	13831	0.972197	Epc1	ENSMUSG00000104363.1	28078	1	Prl5a1	ENSMUSG00000103899.1	16149	-0.973323	Cd74	ENSMUSG00000102749.1	18627	0.981737	Per2	ENSMUSG00000100237.1	71907	0.962685	Serpina9	ENSMUSG00000097837.1	78088	0.9546	Sowahb	ENSMUSG00000087630.1	75863
ENSMUSG00000086681.1	57263	1	Retnlb	ENSMUSG00000029331.3	64833	1	Acot10	ENSMUSG00000100129.1	100504663	0.964486	Atg14	ENSMUSG00000097868.1	241627	0.951269	Wdr76	ENSMUSG00000091906.2	14114	-0.958682	Fbln1	ENSMUSG00000086798.1	12977	0.966579	Csf1	ENSMUSG00000085558.3	12006	0.974063	Axin2	ENSMUSG00000104363.1	258259	1	Olfr1338	ENSMUSG00000103899.1	20497	-0.966917	Slc12a3	ENSMUSG00000102749.1	18628	0.953249	Per3	ENSMUSG00000100237.1	110821	0.979956	Pcca	ENSMUSG00000097837.1	237542	0.972972	Osbpl8	ENSMUSG00000087630.1	170643
ENSMUSG00000086681.1	259056	1	Olfr584	ENSMUSG00000029331.3	100041296	1	Gm3259	ENSMUSG00000100129.1	114301	0.954133	Palmd	ENSMUSG00000097868.1	233802	0.956131	Thumpd1	ENSMUSG00000091906.2	269016	0.970371	Sh3rf2	ENSMUSG00000086798.1	242570	0.976499	Raver2	ENSMUSG00000085558.3	12000	0.966484	Avpr2	ENSMUSG00000104363.1	105243101	1	LOC105243101	ENSMUSG00000103899.1	68440	-0.97272	Dusp23	ENSMUSG00000102749.1	227800	0.950434	Rabgap1	ENSMUSG00000100237.1	66605	1	1700017N19Rik	ENSMUSG00000097837.1	666244	0.972269	Tmsb15b1	ENSMUSG00000087630.1	231633
ENSMUSG00000086681.1	627081	1	Xlr5b	ENSMUSG00000029331.3	14634	-0.95015	Gli3	ENSMUSG00000100129.1	110157	-0.990097	Raf1	ENSMUSG00000097868.1	70472	0.956429	Atad2	ENSMUSG00000091906.2	239650	0.958127	Ccdc184	ENSMUSG00000086798.1	64297	-0.977428	Gprc5b	ENSMUSG00000085558.3	105245353	0.965728	LOC105245353	ENSMUSG00000104363.1	211383	0.957968	Amer3	ENSMUSG00000103899.1	93735	-0.987292	Wnt16	ENSMUSG00000102749.1	68259	-0.956904	Ift80	ENSMUSG00000100237.1	77590	-0.960705	Chst15	ENSMUSG00000097837.1	11754	0.956063	Aoc3	ENSMUSG00000087630.1	241568
ENSMUSG00000086681.1	18366	0.975046	Olfr64	ENSMUSG00000029331.3	18050	1	Klk1b3	ENSMUSG00000100129.1	546964	0.999998	Vmn2r62	ENSMUSG00000097868.1	19082	0.982288	Prkag1	ENSMUSG00000091906.2	19377	0.98719	Rai1	ENSMUSG00000086798.1	53608	0.986601	Map3k6	ENSMUSG00000085558.3	14873	0.963294	Gsto1	ENSMUSG00000104363.1	258866	1	Olfr1008	ENSMUSG00000103899.1	50909	-0.952868	C1ra	ENSMUSG00000102749.1	243510	0.968443	Ccdc142	ENSMUSG00000100237.1	22701	0.957184	Zfp41	ENSMUSG00000097837.1	12223	0.981099	Btc	ENSMUSG00000087630.1	213417
ENSMUSG00000086681.1	242627	1	Skint5	ENSMUSG00000029331.3	69439	1	Mroh4	ENSMUSG00000100129.1	215928	0.956963	BC021785	ENSMUSG00000097868.1	19084	0.975806	Prkar1a	ENSMUSG00000091906.2	72635	0.950696	Lins	ENSMUSG00000086798.1	97848	0.950631	Serpinb6c	ENSMUSG00000085558.3	20979	0.973371	Syt1	ENSMUSG00000104363.1	117586	1	A1bg	ENSMUSG00000103899.1	77522	-0.972514	Tmem213	ENSMUSG00000102749.1	74478	0.951516	Snx29	ENSMUSG00000100237.1	75668	0.977728	Rasl10a	ENSMUSG00000097837.1	57259	0.966573	Tob2	ENSMUSG00000087630.1	380711
ENSMUSG00000086681.1	13089	1	Cyp2b13	ENSMUSG00000029331.3	259041	1	Olfr1414	ENSMUSG00000100129.1	17749	-0.956548	Polr2k	ENSMUSG00000097868.1	19088	0.955832	Prkar2b	ENSMUSG00000091906.2	23871	-0.957153	Ets1	ENSMUSG00000086798.1	105247314	-0.978656	LOC105247314	ENSMUSG00000085558.3	59009	0.960347	Sh3rf1	ENSMUSG00000104363.1	77080	1	9230110F15Rik	ENSMUSG00000103899.1	209294	0.961891	Csta1	ENSMUSG00000102749.1	381112	0.958608	Arhgef33	ENSMUSG00000100237.1	67763	0.950305	Prpsap1	ENSMUSG00000097837.1	56643	0.96576	Slc15a1	ENSMUSG00000087630.1	72190
ENSMUSG00000086681.1	258932	1	Olfr791	ENSMUSG00000029331.3	15874	1	Iapp	ENSMUSG00000100129.1	381148	0.95768	Prob1	ENSMUSG00000097868.1	11702	0.993623	Amd1	ENSMUSG00000091906.2	74136	-0.976373	Sec14l1	ENSMUSG00000086798.1	19349	-0.984619	Rab7	ENSMUSG00000085558.3	381338	0.985235	Lonrf2	ENSMUSG00000104363.1	668618	1	Gm9271	ENSMUSG00000103899.1	208982	-0.962728	Hmgcll1	ENSMUSG00000102749.1	72668	0.985291	Skida1	ENSMUSG00000100237.1	74737	-0.962907	Pcf11	ENSMUSG00000097837.1	77577	0.974068	Spns3	ENSMUSG00000087630.1	73828
ENSMUSG00000086681.1	404309	1	Olfr192	ENSMUSG00000029331.3	102636102	1	Gm33267	ENSMUSG00000100129.1	75861	0.984704	4930571K23Rik	ENSMUSG00000097868.1	54624	0.95923	Paf1	ENSMUSG00000091906.2	65973	0.984943	Asph	ENSMUSG00000086798.1	99412	-0.982889	Golga2	ENSMUSG00000085558.3	12826	-0.976219	Col4a1	ENSMUSG00000104363.1	100861686	1	Gm21136	ENSMUSG00000103899.1	20750	-0.959228	Spp1	ENSMUSG00000102749.1	433485	0.951375	Syndig1	ENSMUSG00000100237.1	13360	0.954491	Dhcr7	ENSMUSG00000097837.1	227736	0.967192	1700019L03Rik	ENSMUSG00000087630.1	329716
ENSMUSG00000086681.1	70163	1	Lypd8	ENSMUSG00000029331.3	258216	1	Olfr1034	ENSMUSG00000100129.1	101471	-0.98188	Phrf1	ENSMUSG00000097868.1	30877	0.995114	Gnl3	ENSMUSG00000091906.2	268709	0.953012	Fam107a	ENSMUSG00000086798.1	53413	-0.968686	Exoc7	ENSMUSG00000085558.3	71998	0.982363	Slc25a35	ENSMUSG00000104363.1	76383	1	1700012L04Rik	ENSMUSG00000103899.1	230678	-0.959298	Tmem125	ENSMUSG00000102749.1	620419	0.976121	Zfp963	ENSMUSG00000100237.1	73808	1	Tex36	ENSMUSG00000097837.1	102635385	0.955017	Gm32742	ENSMUSG00000087630.1	83962
ENSMUSG00000086681.1	629079	1	Vmn2r56	ENSMUSG00000029331.3	404319	1	Olfr750	ENSMUSG00000100129.1	210293	0.982514	Dock10	ENSMUSG00000097868.1	67834	0.969266	Idh3a	ENSMUSG00000091906.2	16656	0.9579	Hivep3	ENSMUSG00000086798.1	68925	-0.961385	Rpap1	ENSMUSG00000085558.3	68339	0.978983	Ccdc88c	ENSMUSG00000104363.1	76382	1	1700012A03Rik	ENSMUSG00000103899.1	51796	0.95145	Srrm1	ENSMUSG00000102749.1	54216	0.956351	Pcdh7	ENSMUSG00000100237.1	56523	-0.964744	Pmfbp1	ENSMUSG00000097837.1	100072	0.955084	Camta1	ENSMUSG00000087630.1	18693
ENSMUSG00000086681.1	76971	1	2810007J24Rik	ENSMUSG00000029331.3	245109	1	Zscan4c	ENSMUSG00000100129.1	100039139	0.992433	Ccdc152	ENSMUSG00000097868.1	105377	0.975302	Ankrd32	ENSMUSG00000091906.2	12728	0.978082	Clcn5	ENSMUSG00000086798.1	69692	-0.95286	Hddc2	ENSMUSG00000085558.3	109241	0.991844	Mbd5	ENSMUSG00000104363.1	100039319	1	Gm14920	ENSMUSG00000103899.1	226720	-0.950244	Becn2	ENSMUSG00000102749.1	229776	0.953837	Cdc14a	ENSMUSG00000100237.1	258663	1	Olfr739	ENSMUSG00000097837.1	14823	0.950344	Grm8	ENSMUSG00000087630.1	16573
ENSMUSG00000086681.1	68668	1	Klk5	ENSMUSG00000029331.3	383548	1	Serpinb3b	ENSMUSG00000100129.1	68016	-0.965678	Murc	ENSMUSG00000097868.1	192976	0.957101	Lrrc75a	ENSMUSG00000091906.2	12722	-0.981051	Clca3a1	ENSMUSG00000086798.1	76758	-0.978676	Gsdma2	ENSMUSG00000085558.3	277250	0.998006	Kdm3b	ENSMUSG00000104363.1	17288	1	Mep1b	ENSMUSG00000103899.1	72014	-0.978925	Btbd17	ENSMUSG00000102749.1	22780	0.952243	Ikzf3	ENSMUSG00000100237.1	14580	0.984117	Gfap	ENSMUSG00000097837.1	216439	0.983495	Agap2	ENSMUSG00000087630.1	58170
ENSMUSG00000086681.1	100040635	1	Gm15023	ENSMUSG00000029331.3	667637	0.968337	Gm8742	ENSMUSG00000100129.1	73826	-0.974332	Poldip3	ENSMUSG00000097868.1	22217	0.965195	Usp12	ENSMUSG00000091906.2	12721	-0.963867	Coro1a	ENSMUSG00000086798.1	56847	0.952717	Aldh1a3	ENSMUSG00000085558.3	101197	0.973355	Zfp956	ENSMUSG00000104363.1	75859	1	4930568D16Rik	ENSMUSG00000103899.1	433766	-0.986138	Trim63	ENSMUSG00000102749.1	107568	0.963722	Wwp1	ENSMUSG00000100237.1	225131	-0.982948	Wac	ENSMUSG00000097837.1	208111	0.976508	9830147E19Rik	ENSMUSG00000087630.1	26409
ENSMUSG00000086681.1	170732	1	Trhr2	ENSMUSG00000029331.3	69294	1	Cst13	ENSMUSG00000100129.1	74097	-0.955867	Pop7	ENSMUSG00000097868.1	22213	0.96013	Ube2g2	ENSMUSG00000091906.2	69572	0.973699	Mfsd3	ENSMUSG00000086798.1	11931	-0.954582	Atp1b1	ENSMUSG00000085558.3	231051	0.968515	Kmt2c	ENSMUSG00000104363.1	75272	1	4930564B18Rik	ENSMUSG00000103899.1	232983	-0.963801	Cxcl17	ENSMUSG00000102749.1	227195	0.964899	Ino80d	ENSMUSG00000100237.1	22068	0.958772	Trpc6	ENSMUSG00000097837.1	13170	0.963039	Dbp	ENSMUSG00000087630.1	223732
ENSMUSG00000086681.1	270802	0.963391	BC048403	ENSMUSG00000029331.3	258502	1	Olfr279	ENSMUSG00000100129.1	100862088	1	Gm21466	ENSMUSG00000097868.1	27369	-0.95223	Dguok	ENSMUSG00000091906.2	20652	0.950165	Soat1	ENSMUSG00000086798.1	109332	-0.950587	Cdcp1	ENSMUSG00000085558.3	329366	0.954342	4932418E24Rik	ENSMUSG00000104363.1	434728	1	Gm14499	ENSMUSG00000103899.1	68942	-0.97832	Chmp2b	ENSMUSG00000102749.1	76421	0.964881	1700028K03Rik	ENSMUSG00000100237.1	14282	0.999363	Fosb	ENSMUSG00000097837.1	22421	0.955682	Wnt7a	ENSMUSG00000087630.1	434881
ENSMUSG00000086681.1	258289	1	Olfr1324	ENSMUSG00000029331.3	353283	0.955709	Eras	ENSMUSG00000100129.1	230027	-0.98754	Coq3	ENSMUSG00000097868.1	27368	0.960573	Tbl2	ENSMUSG00000091906.2	217732	0.979568	Cipc	ENSMUSG00000086798.1	73834	-0.977443	Atp6v1d	ENSMUSG00000085558.3	18777	-0.963722	Lypla1	ENSMUSG00000104363.1	239036	1	4930596D02Rik	ENSMUSG00000103899.1	73247	0.97454	Mrgbp	ENSMUSG00000102749.1	667214	0.989835	9930111J21Rik1	ENSMUSG00000100237.1	14281	0.976004	Fos	ENSMUSG00000097837.1	14126	0.965741	Ms4a2	ENSMUSG00000087630.1	69860
ENSMUSG00000086681.1	107849	1	Prl2c5	ENSMUSG00000029331.3	258748	1	Olfr1195	ENSMUSG00000100129.1	72831	-0.965347	Dhx30	ENSMUSG00000097868.1	56736	0.969462	Rnf14	ENSMUSG00000091906.2	105246496	-0.960773	LOC105246496	ENSMUSG00000086798.1	16324	0.957702	Inhbb	ENSMUSG00000085558.3	629059	0.990835	Fam124a	ENSMUSG00000104363.1	100502921	1	Gm10142	ENSMUSG00000103899.1	16600	-0.98092	Klf4	ENSMUSG00000102749.1	54169	0.973144	Kat6b	ENSMUSG00000100237.1	14429	0.957355	Galr3	ENSMUSG00000097837.1	239667	0.950199	Dip2b	ENSMUSG00000087630.1	245007
ENSMUSG00000086681.1	54713	1	Fezf2	ENSMUSG00000029331.3	258290	1	Olfr1143	ENSMUSG00000100129.1	80721	0.99173	Slc19a3	ENSMUSG00000097868.1	14635	0.958687	Galk1	ENSMUSG00000091906.2	104923	-0.950527	Adi1	ENSMUSG00000086798.1	212139	-0.966162	Cc2d1a	ENSMUSG00000085558.3	19024	0.978971	Ppfibp2	ENSMUSG00000104363.1	100170401	1	EU599041	ENSMUSG00000103899.1	12772	-0.967832	Ccr2	ENSMUSG00000102749.1	243764	0.980221	Chrm2	ENSMUSG00000100237.1	12396	-0.95859	Cbfa2t2	ENSMUSG00000097837.1	217682	0.955654	Plekhd1	ENSMUSG00000087630.1	12362
[truncated: 62,952 more rows]
[truncated: 6 more columns]

## Sheet: novel lncRNA
LncRNA	mRNA	cor	Target_gene_name	LncRNA	mRNA	cor	Target_gene_name	LncRNA	mRNA	cor	Target_gene_name	LncRNA	mRNA	cor
XLOC_005405	83382	0.977844	Siglece	XLOC_1393228	666348	0.95089	Apol7e	XLOC_2129048	55936	0.95608	Ctps2	XLOC_3227687	268729	0.99086
XLOC_005405	353156	0.956717	Egfl7	XLOC_1393228	72293	0.955554	Nkd2	XLOC_2129048	63873	-0.959661	Trpv4	XLOC_3227687	67948	0.959657
[truncated: 60,598 more rows]
[truncated: 1 more columns]
