# Supplementary material for: Genome-wide analysis and functional prediction of long non-coding RNAs in mouse uterus during the implantation window
Source: Oncotarget. 2017 Sep 16;8(48):84360–72. doi: 10.18632/oncotarget.21031 (PMC5663602; doi:10.18632/oncotarget.21031)
Supplement: Supplementary file 5 [file oncotarget-08-84360-s005.xls]

## Sheet: D4U_vs_D5IU.cis
GO_accession	Description	Term_type	Over_represented_pValue	Corrected_pValue	CAD_item	CAD_list	Bg_item	Bg_list	Gene_names	Gene_description
GO:0005126	cytokine receptor binding	molecular_function	1.153e-08	4.8887e-05	11	153	178	25027	2.30405e+57	Ifne|Ifna1|Ifna11|Ifna4|Ifna6|Ifna5|Ifna7|Tnfsf4|Gm13288|Tnfsf18|Fasl|
GO:0043565	sequence-specific DNA binding	molecular_function	3.1186e-05	0.066115	18	153	977	25027	1.9422e+103	Slfnl1|Hist1h4h|Ndc80|Erap1|Hist1h2af|Gm34192|Msx1|Nr1h3|Sipa1l2|Zfp825|Hist1h2bh|Ntrk3|LOC102632416|Scmh1|Hist1h3f|Hist1h3g|Terf1|Gabpa|
GO:0006950	response to stress	biological_process	0.00010345	0.14621	22	153	1479	25027	218100,70891,240755,56177,235956,15968,15964,15969,15962,XLOC_900611,71206,18670,230405,14780,102632416,80905,668208,15970,75512,XLOC_380756,239652,15967	Zfp322a|Spdya|4933406M09Rik|Olfm1|Zfp825|Ifna5|Ifna11|Ifna6|Ifna1|-|Katnal2|Abcb4|Ifne|Gpx5|LOC102632416|Polh|Gm13288|Ifna7|Gpx6|-|Zfp641|Ifna4|
GO:0005102	receptor binding	molecular_function	0.00022977	0.22041	17	153	1048	25027	668208,22164,240873,102632416,14103,16002,15967,22339,15970,56177,14479,230405,XLOC_2651535,15969,15964,15962,15968	Gm13288|Tnfsf4|Tnfsf18|LOC102632416|Fasl|Igf2|Ifna4|Vegfa|Ifna7|Olfm1|Usp15|Ifne|-|Ifna6|Ifna11|Ifna1|Ifna5|
GO:0006952	defense response	biological_process	0.00025992	0.22041	11	153	495	25027	668208,70891,15968,15970,230405,18670,XLOC_900611,15964,15962,15969,15967	Gm13288|Spdya|Ifna5|Ifna7|Ifne|Abcb4|-|Ifna11|Ifna1|Ifna6|Ifna4|
GO:0005164	tumor necrosis factor receptor binding	molecular_function	0.00083392	0.50512	3	153	31	25027	2.21642e+15	Tnfsf4|Tnfsf18|Fasl|
GO:0032813	tumor necrosis factor receptor superfamily binding	molecular_function	0.00083392	0.50512	3	153	31	25027	2.21642e+15	Tnfsf4|Tnfsf18|Fasl|
GO:0005515	protein binding	molecular_function	0.0013361	0.70815	57	153	6504	25027	16985,223870,80708,320159,72129,21873,244668,17318,18670,207393,12231,15964,16185,14479,319924,240756,72515,21885,15970,238555,15967,15260,16002,227394,29871,22164,74355,240174,17344,103978,50528,15968,244667,18213,230405,107986,78541,XLOC_2651535,15962,15969,666747,56177,XLOC_2945784,72007,22339,72388,17169,209195,21749,14103,102632416,217869,69297,240873,19720,668208,68507	Lsp1|Senp1|Pacsin3|Fam179a|Pex13|Tjp2|Sipa1l2|Mid1|Abcb4|Elfn2|Btn1a1|Ifna11|Il2rb|Usp15|Apba1|Klhl12|Wdr43|Tle1|Ifna7|Btn2a2|Ifna4|Hira|Igf2|Slco4c1|Scmh1|Tnfsf4|Smchd1|Thada|Pias2|Gpc5|Tmprss2|Ifna5|Disc1|Ntrk3|Ifne|Ddb2|Asb8|-|Ifna1|Ifna6|Trim43b|Olfm1|-|Fndc3b|Vegfa|Ripk4|Mark3|Clic6|Terf1|Fasl|LOC102632416|Eif5|Lrrc46|Tnfsf18|Trim27|Gm13288|Ppfia4|
GO:0004602	glutathione peroxidase activity	molecular_function	0.0020485	0.96506	2	153	11	25027	7551214780	Gpx6|Gpx5|
GO:0003993	acid phosphatase activity	molecular_function	0.0061248	1	2	153	19	25027	1143276987	Acp2|Hdhd2|
GO:0006139	nucleobase-containing compound metabolic process	biological_process	0.0062135	1	47	153	5445	25027	80905,74087,29871,105242472,21928,15260,14390,19895,XLOC_380756,12394,80898,240755,67052,72515,218100,194219,14479,319924,71206,72709,319182,98710,244668,22259,17701,56222,102637362,223870,51797,68507,78912,102632416,19720,21749,239652,19696,12380,11957,629524,XLOC_2945784,629959,69386,18213,70028,235956,77038,217038	Polh|Slc7a13|Scmh1|Efcab13|Tnfaip2|Hira|Gabpa|Rpia|-|Runx1|Erap1|4933406M09Rik|Ndc80|Wdr43|Zfp322a|Slfnl1|Usp15|Apba1|Katnal2|C1qtnf6|Hist1h2bh|Rabif|Sipa1l2|Nr1h3|Msx1|Cited4|Gm34192|Senp1|Ctps|Ppfia4|Sp2|LOC102632416|Trim27|Terf1|Zfp641|Rel|Cast|Atp5j|Olfr286|-|Gm7020|Hist1h4h|Ntrk3|Dopey2|Zfp825|Arfgap2|Mrm1|
GO:0004751	ribose-5-phosphate isomerase activity	molecular_function	0.0062366	1	1	153	1	25027	19895	Rpia|
GO:0009052	pentose-phosphate shunt, non-oxidative branch	biological_process	0.0062366	1	1	153	1	25027	19895	Rpia|
GO:0015099	nickel cation transmembrane transporter activity	molecular_function	0.0063584	1	2	153	20	25027	20607239652	Sstr3|Zfp641|
GO:0015675	nickel cation transport	biological_process	0.0063584	1	2	153	20	25027	23965220607	Zfp641|Sstr3|
GO:0034641	cellular nitrogen compound metabolic process	biological_process	0.0065902	1	49	153	5751	25027	102632416,19720,78912,56055,51797,68507,19696,12380,239652,21749,629959,69386,217140,XLOC_2945784,11957,629524,77038,217038,235956,18213,70028,21928,15260,74087,105242472,29871,80905,XLOC_380756,14390,19895,218100,14479,194219,319924,72515,67052,240755,12394,80898,22259,17701,102637362,56222,223870,319182,244668,98710,72709,71206	LOC102632416|Trim27|Sp2|Gtpbp2|Ctps|Ppfia4|Rel|Cast|Zfp641|Terf1|Gm7020|Hist1h4h|Scrn2|-|Atp5j|Olfr286|Arfgap2|Mrm1|Zfp825|Ntrk3|Dopey2|Tnfaip2|Hira|Slc7a13|Efcab13|Scmh1|Polh|-|Gabpa|Rpia|Zfp322a|Usp15|Slfnl1|Apba1|Wdr43|Ndc80|4933406M09Rik|Runx1|Erap1|Nr1h3|Msx1|Gm34192|Cited4|Senp1|Hist1h2bh|Sipa1l2|Rabif|C1qtnf6|Katnal2|
GO:0006824	cobalt ion transport	biological_process	0.0077192	1	2	153	22	25027	20607239652	Sstr3|Zfp641|
GO:0015087	cobalt ion transmembrane transporter activity	molecular_function	0.0077192	1	2	153	22	25027	20607239652	Sstr3|Zfp641|
GO:0046483	heterocycle metabolic process	biological_process	0.00791	1	48	153	5660	25027	67052,240755,12394,80898,218100,14479,319924,194219,72515,72709,71206,17701,22259,56222,102637362,223870,319182,244668,98710,80905,21928,15260,74087,29871,105242472,19895,14390,XLOC_380756,XLOC_2945784,11957,629524,629959,69386,217140,18213,70028,77038,217038,235956,51797,68507,102632416,19720,78912,21749,239652,19696,12380	Ndc80|4933406M09Rik|Runx1|Erap1|Zfp322a|Usp15|Apba1|Slfnl1|Wdr43|C1qtnf6|Katnal2|Msx1|Nr1h3|Cited4|Gm34192|Senp1|Hist1h2bh|Sipa1l2|Rabif|Polh|Tnfaip2|Hira|Slc7a13|Scmh1|Efcab13|Rpia|Gabpa|-|-|Atp5j|Olfr286|Gm7020|Hist1h4h|Scrn2|Ntrk3|Dopey2|Arfgap2|Mrm1|Zfp825|Ctps|Ppfia4|LOC102632416|Trim27|Sp2|Terf1|Zfp641|Rel|Cast|
GO:0000184	nuclear-transcribed mRNA catabolic process, nonsense-mediated decay	biological_process	0.0080972	1	2	153	23	25027	235956102632416	Zfp825|LOC102632416|
GO:0048193	Golgi vesicle transport	biological_process	0.0086319	1	5	153	204	25027	7.23182e+25	Cyth4|Ifna6|Ifna1|Ifna4|Sipa1l2|
GO:0000956	nuclear-transcribed mRNA catabolic process	biological_process	0.0088378	1	2	153	24	25027	235956102632416	Zfp825|LOC102632416|
GO:0007264	small GTPase mediated signal transduction	biological_process	0.0089509	1	9	153	574	25027	2.1254e+47	Gm266|Gtpbp2|Arfgap2|Senp1|Rac2|Rabif|Sipa1l2|Abcb4|Cyth4|
GO:0090304	nucleic acid metabolic process	biological_process	0.0097875	1	42	153	4853	25027	14390,XLOC_380756,80905,15260,21928,105242472,29871,74087,72709,71206,102637362,56222,22259,17701,98710,244668,319182,67052,240755,80898,12394,14479,319924,194219,218100,72515,21749,239652,12380,19696,68507,19720,102632416,78912,70028,18213,217038,235956,XLOC_2945784,629524,69386,629959	Gabpa|-|Polh|Hira|Tnfaip2|Efcab13|Scmh1|Slc7a13|C1qtnf6|Katnal2|Gm34192|Cited4|Nr1h3|Msx1|Rabif|Sipa1l2|Hist1h2bh|Ndc80|4933406M09Rik|Erap1|Runx1|Usp15|Apba1|Slfnl1|Zfp322a|Wdr43|Terf1|Zfp641|Cast|Rel|Ppfia4|Trim27|LOC102632416|Sp2|Dopey2|Ntrk3|Mrm1|Zfp825|-|Olfr286|Hist1h4h|Gm7020|
GO:1901360	organic cyclic compound metabolic process	biological_process	0.0099701	1	48	153	5731	25027	239652,21749,19696,12380,68507,51797,78912,19720,102632416,70028,18213,235956,217038,77038,629524,11957,XLOC_2945784,69386,217140,629959,14390,19895,XLOC_380756,80905,29871,105242472,74087,21928,15260,71206,72709,244668,98710,319182,223870,56222,102637362,17701,22259,12394,80898,240755,67052,72515,194219,319924,14479,218100	Zfp641|Terf1|Rel|Cast|Ppfia4|Ctps|Sp2|Trim27|LOC102632416|Dopey2|Ntrk3|Zfp825|Mrm1|Arfgap2|Olfr286|Atp5j|-|Hist1h4h|Scrn2|Gm7020|Gabpa|Rpia|-|Polh|Scmh1|Efcab13|Slc7a13|Tnfaip2|Hira|Katnal2|C1qtnf6|Sipa1l2|Rabif|Hist1h2bh|Senp1|Cited4|Gm34192|Msx1|Nr1h3|Runx1|Erap1|4933406M09Rik|Ndc80|Wdr43|Slfnl1|Apba1|Usp15|Zfp322a|
GO:0006979	response to oxidative stress	biological_process	0.010315	1	2	153	27	25027	7551214780	Gpx6|Gpx5|
GO:0050896	response to stimulus	biological_process	0.010421	1	49	153	5943	25027	56055,14780,14103,102632416,212539,240873,258527,268890,668208,226866,433485,72388,75512,239652,634104,57439,629524,56177,20607,70891,235956,77038,545140,15968,78541,15962,15969,230405,54720,22164,80905,15970,258443,XLOC_380756,72318,15967,218100,240755,19354,98710,244668,22259,80708,223870,XLOC_900611,71206,15964,229699,18670	Gtpbp2|Gpx5|Fasl|LOC102632416|Gm266|Tnfsf18|Olfr1368|Lsamp|Gm13288|Sbspon|Syndig1|Ripk4|Gpx6|Zfp641|Olfr287|Tmem183a|Olfr286|Olfm1|Sstr3|Spdya|Zfp825|Arfgap2|Olfr288|Ifna5|Asb8|Ifna1|Ifna6|Ifne|Rcan1|Tnfsf4|Polh|Ifna7|Olfr164|-|Cyth4|Ifna4|Zfp322a|4933406M09Rik|Rac2|Rabif|Sipa1l2|Nr1h3|Pacsin3|Senp1|-|Katnal2|Ifna11|Slc16a4|Abcb4|
GO:0004601	peroxidase activity	molecular_function	0.011991	1	2	153	29	25027	7551214780	Gpx6|Gpx5|
GO:0016684	oxidoreductase activity, acting on peroxide as acceptor	molecular_function	0.011991	1	2	153	29	25027	7551214780	Gpx6|Gpx5|
GO:0032774	RNA biosynthetic process	biological_process	0.0123	1	30	153	3227	25027	68507,15260,102632416,29871,105242472,239652,14390,19696,XLOC_2945784,67052,240755,12394,80898,629524,319924,194219,14479,69386,629959,70028,72709,18213,102637362,56222,17701,22259,98710,244668,235956,319182	Ppfia4|Hira|LOC102632416|Scmh1|Efcab13|Zfp641|Gabpa|Rel|-|Ndc80|4933406M09Rik|Runx1|Erap1|Olfr286|Apba1|Slfnl1|Usp15|Hist1h4h|Gm7020|Dopey2|C1qtnf6|Ntrk3|Gm34192|Cited4|Msx1|Nr1h3|Rabif|Sipa1l2|Zfp825|Hist1h2bh|
GO:0001504	neurotransmitter uptake	biological_process	0.012424	1	1	153	2	25027	14479	Usp15|
GO:0031644	regulation of neurological system process	biological_process	0.012424	1	1	153	2	25027	14479	Usp15|
GO:0050804	regulation of synaptic transmission	biological_process	0.012424	1	1	153	2	25027	14479	Usp15|
GO:0050827	toxin receptor binding	molecular_function	0.012424	1	1	153	2	25027	14479	Usp15|
GO:0051580	regulation of neurotransmitter uptake	biological_process	0.012424	1	1	153	2	25027	14479	Usp15|
GO:0051581	negative regulation of neurotransmitter uptake	biological_process	0.012424	1	1	153	2	25027	14479	Usp15|
GO:0051588	regulation of neurotransmitter transport	biological_process	0.012424	1	1	153	2	25027	14479	Usp15|
GO:0051589	negative regulation of neurotransmitter transport	biological_process	0.012424	1	1	153	2	25027	14479	Usp15|
GO:0051609	inhibition of neurotransmitter uptake	biological_process	0.012424	1	1	153	2	25027	14479	Usp15|
GO:0051969	regulation of transmission of nerve impulse	biological_process	0.012424	1	1	153	2	25027	14479	Usp15|
GO:0003883	CTP synthase activity	molecular_function	0.012427	1	1	153	2	25027	51797	Ctps|
GO:0006725	cellular aromatic compound metabolic process	biological_process	0.012649	1	47	153	5657	25027	14390,19895,XLOC_380756,80905,15260,21928,74087,105242472,29871,72709,71206,22259,17701,56222,223870,102637362,319182,244668,98710,240755,67052,12394,80898,218100,194219,14479,319924,72515,239652,21749,19696,12380,51797,68507,102632416,19720,78912,18213,70028,77038,217038,235956,XLOC_2945784,11957,629524,629959,69386	Gabpa|Rpia|-|Polh|Hira|Tnfaip2|Slc7a13|Efcab13|Scmh1|C1qtnf6|Katnal2|Nr1h3|Msx1|Cited4|Senp1|Gm34192|Hist1h2bh|Sipa1l2|Rabif|4933406M09Rik|Ndc80|Runx1|Erap1|Zfp322a|Slfnl1|Usp15|Apba1|Wdr43|Zfp641|Terf1|Rel|Cast|Ctps|Ppfia4|LOC102632416|Trim27|Sp2|Ntrk3|Dopey2|Arfgap2|Mrm1|Zfp825|-|Atp5j|Olfr286|Gm7020|Hist1h4h|
GO:0016641	oxidoreductase activity, acting on the CH-NH2 group of donors, oxygen as acceptor	molecular_function	0.013124	1	2	153	28	25027	16656103711	Hivep3|Pnpo|
GO:0018130	heterocycle biosynthetic process	biological_process	0.01486	1	34	153	3827	25027	80898,12394,240755,67052,319924,194219,14479,71206,72709,319182,244668,98710,17701,22259,56222,102637362,105242472,29871,15260,14390,11957,629524,XLOC_2945784,629959,217140,69386,18213,70028,235956,51797,68507,102632416,239652,19696	Erap1|Runx1|4933406M09Rik|Ndc80|Apba1|Slfnl1|Usp15|Katnal2|C1qtnf6|Hist1h2bh|Sipa1l2|Rabif|Msx1|Nr1h3|Cited4|Gm34192|Efcab13|Scmh1|Hira|Gabpa|Atp5j|Olfr286|-|Gm7020|Scrn2|Hist1h4h|Ntrk3|Dopey2|Zfp825|Ctps|Ppfia4|LOC102632416|Zfp641|Rel|
GO:0044057	regulation of system process	biological_process	0.015376	1	2	153	32	25027	1447916656	Usp15|Hivep3|
GO:0044271	cellular nitrogen compound biosynthetic process	biological_process	0.01549	1	34	153	3839	25027	11957,629524,XLOC_2945784,629959,217140,69386,18213,70028,235956,51797,68507,102632416,239652,19696,12394,80898,67052,240755,194219,14479,319924,71206,72709,319182,98710,244668,17701,22259,56222,102637362,105242472,29871,15260,14390	Atp5j|Olfr286|-|Gm7020|Scrn2|Hist1h4h|Ntrk3|Dopey2|Zfp825|Ctps|Ppfia4|LOC102632416|Zfp641|Rel|Runx1|Erap1|Ndc80|4933406M09Rik|Slfnl1|Usp15|Apba1|Katnal2|C1qtnf6|Hist1h2bh|Rabif|Sipa1l2|Msx1|Nr1h3|Cited4|Gm34192|Efcab13|Scmh1|Hira|Gabpa|
GO:0034654	nucleobase-containing compound biosynthetic process	biological_process	0.0172	1	32	153	3587	25027	14390,105242472,29871,15260,72709,319182,98710,244668,22259,17701,102637362,56222,80898,12394,67052,240755,194219,14479,319924,239652,19696,51797,68507,102632416,18213,70028,235956,11957,629524,XLOC_2945784,629959,69386	Gabpa|Efcab13|Scmh1|Hira|C1qtnf6|Hist1h2bh|Rabif|Sipa1l2|Nr1h3|Msx1|Gm34192|Cited4|Erap1|Runx1|Ndc80|4933406M09Rik|Slfnl1|Usp15|Apba1|Zfp641|Rel|Ctps|Ppfia4|LOC102632416|Ntrk3|Dopey2|Zfp825|Atp5j|Olfr286|-|Gm7020|Hist1h4h|
GO:1901362	organic cyclic compound biosynthetic process	biological_process	0.017742	1	34	153	3877	25027	22259,17701,56222,102637362,319182,98710,244668,72709,71206,194219,14479,319924,240755,67052,80898,12394,14390,15260,105242472,29871,235956,18213,70028,629959,69386,217140,XLOC_2945784,11957,629524,19696,239652,102632416,51797,68507	Nr1h3|Msx1|Cited4|Gm34192|Hist1h2bh|Rabif|Sipa1l2|C1qtnf6|Katnal2|Slfnl1|Usp15|Apba1|4933406M09Rik|Ndc80|Erap1|Runx1|Gabpa|Hira|Efcab13|Scmh1|Zfp825|Ntrk3|Dopey2|Gm7020|Hist1h4h|Scrn2|-|Atp5j|Olfr286|Rel|Zfp641|LOC102632416|Ctps|Ppfia4|
GO:0005575	cellular_component	cellular_component	0.018077	1	107	153	15401	25027	239652,70383,27393,72388,22339,17169,268890,208613,14103,212539,240873,19720,XLOC_2158184,XLOC_448684,230405,217039,XLOC_2651535,15969,15962,103978,50528,15968,235956,19935,20607,18642,11957,57439,69386,634104,68565,238555,15967,15970,74190,97908,74087,16002,29871,229699,60613,15964,242151,80708,56222,72129,21873,14479,381217,319924,240756,213556,21749,433485,19696,12380,67994,668208,21957,258527…	Zfp641|Cox10|Mrpl39|Ripk4|Vegfa|Mark3|Lsamp|Tmem212|Fasl|Gm266|Tnfsf18|Trim27|-|-|Ifne|Ggnbp2|-|Ifna6|Ifna1|Gpc5|Tmprss2|Ifna5|Zfp825|Mrpl23|Sstr3|Pfkm|Atp5j|Tmem183a|Hist1h4h|Olfr287|Mrps18a|Btn2a2|Ifna4|Ifna7|Exoc3l4|Hist1h3g|Slc7a13|Igf2|Scmh1|Slc16a4|Kcnq4|Ifna11|Kcna10|Pacsin3|Cited4|Pex13|Tjp2|Usp15|Fam189a2|Apba1|Klhl12|Plekhh2|Terf1|Syndig1|Rel|Cast|Mrps11|Gm13288|Tnnt3|Olfr1368|Ppfia4|LO…
GO:0070176	DRM complex	cellular_component	0.018591	1	1	153	3	25027	629959	Gm7020|
GO:0003872	6-phosphofructokinase activity	molecular_function	0.018592	1	1	153	3	25027	18642	Pfkm|
GO:0005945	6-phosphofructokinase complex	cellular_component	0.018592	1	1	153	3	25027	18642	Pfkm|
GO:0006351	transcription, DNA-dependent	biological_process	0.018752	1	29	153	3196	25027	29871,102632416,15260,68507,19696,14390,239652,629959,69386,14479,319924,194219,80898,629524,12394,240755,67052,XLOC_2945784,235956,319182,98710,244668,17701,22259,102637362,56222,18213,72709,70028	Scmh1|LOC102632416|Hira|Ppfia4|Rel|Gabpa|Zfp641|Gm7020|Hist1h4h|Usp15|Apba1|Slfnl1|Erap1|Olfr286|Runx1|4933406M09Rik|Ndc80|-|Zfp825|Hist1h2bh|Rabif|Sipa1l2|Msx1|Nr1h3|Gm34192|Cited4|Ntrk3|C1qtnf6|Dopey2|
GO:0006807	nitrogen compound metabolic process	biological_process	0.020664	1	49	153	6119	25027	12394,80898,67052,240755,72515,194219,319924,14479,218100,71206,72709,244668,98710,319182,102637362,223870,56222,22259,17701,80905,105242472,29871,74087,15260,21928,14390,19895,XLOC_380756,629524,11957,XLOC_2945784,69386,217140,629959,70028,18213,235956,217038,77038,68507,51797,56055,78912,19720,102632416,21749,239652,19696,12380	Runx1|Erap1|Ndc80|4933406M09Rik|Wdr43|Slfnl1|Apba1|Usp15|Zfp322a|Katnal2|C1qtnf6|Sipa1l2|Rabif|Hist1h2bh|Gm34192|Senp1|Cited4|Nr1h3|Msx1|Polh|Efcab13|Scmh1|Slc7a13|Hira|Tnfaip2|Gabpa|Rpia|-|Olfr286|Atp5j|-|Hist1h4h|Scrn2|Gm7020|Dopey2|Ntrk3|Zfp825|Mrm1|Arfgap2|Ppfia4|Ctps|Gtpbp2|Sp2|Trim27|LOC102632416|Terf1|Zfp641|Rel|Cast|
GO:0019438	aromatic compound biosynthetic process	biological_process	0.021224	1	33	153	3787	25027	14390,15260,29871,105242472,72709,71206,56222,102637362,22259,17701,244668,98710,319182,240755,67052,80898,12394,194219,14479,319924,239652,19696,68507,51797,102632416,70028,18213,235956,XLOC_2945784,629524,11957,69386,629959	Gabpa|Hira|Scmh1|Efcab13|C1qtnf6|Katnal2|Cited4|Gm34192|Nr1h3|Msx1|Sipa1l2|Rabif|Hist1h2bh|4933406M09Rik|Ndc80|Erap1|Runx1|Slfnl1|Usp15|Apba1|Zfp641|Rel|Ppfia4|Ctps|LOC102632416|Dopey2|Ntrk3|Zfp825|-|Olfr286|Atp5j|Hist1h4h|Gm7020|
GO:0006401	RNA catabolic process	biological_process	0.021293	1	2	153	38	25027	102632416235956	LOC102632416|Zfp825|
GO:0006402	mRNA catabolic process	biological_process	0.021293	1	2	153	38	25027	102632416235956	LOC102632416|Zfp825|
GO:0046915	transition metal ion transmembrane transporter activity	molecular_function	0.021729	1	4	153	177	25027	2.18736e+20	Tjp2|Gtpbp2|Zfp641|Sstr3|
GO:0000145	exocyst	cellular_component	0.022282	1	2	153	37	25027	2192874190	Tnfaip2|Exoc3l4|
GO:0045892	negative regulation of transcription, DNA-dependent	biological_process	0.022959	1	3	153	98	25027	2.35956e+20	Zfp825|LOC102632416|Apba1|
GO:0051253	negative regulation of RNA metabolic process	biological_process	0.022959	1	3	153	98	25027	1.02632e+20	LOC102632416|Apba1|Zfp825|
GO:0034069	aminoglycoside N-acetyltransferase activity	molecular_function	0.024703	1	1	153	4	25027	229699	Slc16a4|
GO:0046353	aminoglycoside 3-N-acetyltransferase activity	molecular_function	0.024703	1	1	153	4	25027	229699	Slc16a4|
GO:0030653	beta-lactam antibiotic metabolic process	biological_process	0.024711	1	1	153	4	25027	217140	Scrn2|
GO:0030654	beta-lactam antibiotic biosynthetic process	biological_process	0.024711	1	1	153	4	25027	217140	Scrn2|
GO:0042316	penicillin metabolic process	biological_process	0.024711	1	1	153	4	25027	217140	Scrn2|
GO:0042318	penicillin biosynthetic process	biological_process	0.024711	1	1	153	4	25027	217140	Scrn2|
GO:0072338	cellular lactam metabolic process	biological_process	0.024711	1	1	153	4	25027	217140	Scrn2|
GO:0072339	cellular lactam biosynthetic process	biological_process	0.024711	1	1	153	4	25027	217140	Scrn2|
GO:0044161	host cell cytoplasmic vesicle	cellular_component	0.024715	1	1	153	4	25027	223870	Senp1|
GO:0016192	vesicle-mediated transport	biological_process	0.025931	1	7	153	471	25027	1.59692e+35	Ifna6|Ifna4|Ifna1|Cyth4|Sipa1l2|Exoc3l4|Tnfaip2|
GO:0005488	binding	molecular_function	0.026298	1	99	153	14189	25027	17896,240756,14479,319924,15964,71206,98710,21873,72129,80708,102637362,97908,17344,240174,105242472,29871,74087,109857,16002,15967,229700,238555,15970,83395,20607,69386,XLOC_2651535,15969,15962,78541,70028,192970,107986,230405,235956,50528,15968,103978,268890,19720,69297,212539,240873,14103,239652,17169,72388,22339,80898,12394,21885,67052,72515,194219,16185,218100,207393,12231,18670,17318,244668…	Myl4|Klhl12|Usp15|Apba1|Ifna11|Katnal2|Rabif|Tjp2|Pex13|Pacsin3|Gm34192|Hist1h3g|Pias2|Thada|Efcab13|Scmh1|Slc7a13|Cbr3|Igf2|Ifna4|Rbm15|Btn2a2|Ifna7|Sp6|Sstr3|Hist1h4h|-|Ifna6|Ifna1|Asb8|Dopey2|Dhrs11|Ddb2|Ifne|Zfp825|Tmprss2|Ifna5|Gpc5|Lsamp|Trim27|Lrrc46|Gm266|Tnfsf18|Fasl|Zfp641|Mark3|Ripk4|Vegfa|Erap1|Runx1|Tle1|Ndc80|Wdr43|Slfnl1|Il2rb|Zfp322a|Elfn2|Btn1a1|Abcb4|Mid1|Sipa1l2|Hist1h2bh|Fam17…
GO:0035556	intracellular signal transduction	biological_process	0.027631	1	12	153	1051	25027	1.86708e+62	Abcb4|Asb8|Cyth4|Arfgap2|Senp1|Rac2|Rabif|Sipa1l2|Fasl|Rcan1|Gm266|Gtpbp2|
GO:0004386	helicase activity	molecular_function	0.028127	1	6	153	374	25027	2.40756e+36	Klhl12|Zfp825|LOC102632416|Katnal2|Asb8|Zfp641|
GO:0000041	transition metal ion transport	biological_process	0.029441	1	4	153	193	25027	2.39652e+20	Zfp641|Sstr3|Gtpbp2|Tjp2|
GO:0010629	negative regulation of gene expression	biological_process	0.029545	1	3	153	108	25027	3.19924e+20	Apba1|LOC102632416|Zfp825|
GO:0008047	enzyme activator activity	molecular_function	0.02976	1	4	153	191	25027	1.9297e+21	Dhrs11|Tle1|Arfgap2|Sipa1l2|
GO:0001505	regulation of neurotransmitter levels	biological_process	0.030742	1	1	153	5	25027	14479	Usp15|
GO:0016999	antibiotic metabolic process	biological_process	0.030795	1	1	153	5	25027	217140	Scrn2|
GO:0017000	antibiotic biosynthetic process	biological_process	0.030795	1	1	153	5	25027	217140	Scrn2|
GO:0017144	drug metabolic process	biological_process	0.030795	1	1	153	5	25027	217140	Scrn2|
GO:0004733	pyridoxamine-phosphate oxidase activity	molecular_function	0.030797	1	1	153	5	25027	103711	Pnpo|
GO:0016149	translation release factor activity, codon specific	molecular_function	0.030799	1	1	153	5	25027	80898	Erap1|
GO:0045934	negative regulation of nucleobase-containing compound metabolic process	biological_process	0.031387	1	3	153	113	25027	1.02632e+20	LOC102632416|Apba1|Zfp825|
GO:0051172	negative regulation of nitrogen compound metabolic process	biological_process	0.031387	1	3	153	113	25027	2.35956e+20	Zfp825|Apba1|LOC102632416|
GO:0051276	chromosome organization	biological_process	0.031575	1	5	153	283	25027	7.43551e+25	Smchd1|Cast|Hira|Sp2|Klhl12|
GO:0016070	RNA metabolic process	biological_process	0.032383	1	33	153	3916	25027	19696,21749,239652,102632416,68507,235956,217038,18213,70028,629959,69386,629524,XLOC_2945784,14390,29871,105242472,15260,319182,244668,98710,17701,22259,56222,102637362,72709,72515,194219,14479,319924,12394,80898,240755,67052	Rel|Terf1|Zfp641|LOC102632416|Ppfia4|Zfp825|Mrm1|Ntrk3|Dopey2|Gm7020|Hist1h4h|Olfr286|-|Gabpa|Scmh1|Efcab13|Hira|Hist1h2bh|Sipa1l2|Rabif|Msx1|Nr1h3|Cited4|Gm34192|C1qtnf6|Wdr43|Slfnl1|Usp15|Apba1|Runx1|Erap1|4933406M09Rik|Ndc80|
GO:0019219	regulation of nucleobase-containing compound metabolic process	biological_process	0.032686	1	26	153	2929	25027	239652,14390,19696,68507,15260,102632416,29871,105242472,70028,72709,18213,102637362,56222,223870,77038,17701,22259,244668,235956,XLOC_2945784,67052,240755,80898,12394,194219,319924	Zfp641|Gabpa|Rel|Ppfia4|Hira|LOC102632416|Scmh1|Efcab13|Dopey2|C1qtnf6|Ntrk3|Gm34192|Cited4|Senp1|Arfgap2|Msx1|Nr1h3|Sipa1l2|Zfp825|-|Ndc80|4933406M09Rik|Erap1|Runx1|Slfnl1|Apba1|
GO:0051171	regulation of nitrogen compound metabolic process	biological_process	0.032686	1	26	153	2929	25027	14390,239652,19696,68507,102632416,15260,29871,105242472,18213,70028,72709,77038,22259,17701,56222,223870,102637362,235956,244668,240755,67052,XLOC_2945784,12394,80898,194219,319924	Gabpa|Zfp641|Rel|Ppfia4|LOC102632416|Hira|Scmh1|Efcab13|Ntrk3|Dopey2|C1qtnf6|Arfgap2|Nr1h3|Msx1|Cited4|Senp1|Gm34192|Zfp825|Sipa1l2|4933406M09Rik|Ndc80|-|Runx1|Erap1|Slfnl1|Apba1|
GO:0031323	regulation of cellular metabolic process	biological_process	0.033338	1	27	153	3075	25027	29871,105242472,15260,102632416,68507,19696,239652,14390,194219,319924,80898,12394,XLOC_2945784,240755,67052,56177,244668,235956,56222,102637362,223870,22259,77038,17701,70028,72709,18213	Scmh1|Efcab13|Hira|LOC102632416|Ppfia4|Rel|Zfp641|Gabpa|Slfnl1|Apba1|Erap1|Runx1|-|4933406M09Rik|Ndc80|Olfm1|Sipa1l2|Zfp825|Cited4|Gm34192|Senp1|Nr1h3|Arfgap2|Msx1|Dopey2|C1qtnf6|Ntrk3|
GO:0001071	nucleic acid binding transcription factor activity	molecular_function	0.033388	1	14	153	1328	25027	68507,12394,XLOC_2945784,67052,194219,102632416,14390,72709,244668,235956,102637362,19696,17701,22259	Ppfia4|Runx1|-|Ndc80|Slfnl1|LOC102632416|Gabpa|C1qtnf6|Sipa1l2|Zfp825|Gm34192|Rel|Msx1|Nr1h3|
GO:0003700	sequence-specific DNA binding transcription factor activity	molecular_function	0.033388	1	14	153	1328	25027	68507,12394,67052,XLOC_2945784,102632416,194219,14390,72709,235956,244668,17701,22259,19696,102637362	Ppfia4|Runx1|Ndc80|-|LOC102632416|Slfnl1|Gabpa|C1qtnf6|Zfp825|Sipa1l2|Msx1|Nr1h3|Rel|Gm34192|
GO:0004832	valine-tRNA ligase activity	molecular_function	0.034287	1	1	153	6	25027	21749	Terf1|
GO:0006438	valyl-tRNA aminoacylation	biological_process	0.034287	1	1	153	6	25027	21749	Terf1|
GO:0010558	negative regulation of macromolecule biosynthetic process	biological_process	0.038035	1	3	153	121	25027	3.19924e+20	Apba1|LOC102632416|Zfp825|
GO:0031327	negative regulation of cellular biosynthetic process	biological_process	0.038035	1	3	153	121	25027	2.35956e+20	Zfp825|Apba1|LOC102632416|
GO:2000113	negative regulation of cellular macromolecule biosynthetic process	biological_process	0.038035	1	3	153	121	25027	2.35956e+20	Zfp825|LOC102632416|Apba1|
GO:0005044	scavenger receptor activity	molecular_function	0.0409	1	2	153	53	25027	22686650528	Sbspon|Tmprss2|
GO:0038024	cargo receptor activity	molecular_function	0.0409	1	2	153	53	25027	50528226866	Tmprss2|Sbspon|
GO:0080090	regulation of primary metabolic process	biological_process	0.041102	1	26	153	2993	25027	14390,239652,19696,68507,105242472,29871,102632416,15260,18213,70028,72709,235956,244668,17701,77038,22259,102637362,56222,223870,80898,12394,67052,240755,XLOC_2945784,194219,319924	Gabpa|Zfp641|Rel|Ppfia4|Efcab13|Scmh1|LOC102632416|Hira|Ntrk3|Dopey2|C1qtnf6|Zfp825|Sipa1l2|Msx1|Arfgap2|Nr1h3|Gm34192|Cited4|Senp1|Erap1|Runx1|Ndc80|4933406M09Rik|-|Slfnl1|Apba1|
GO:0009890	negative regulation of biosynthetic process	biological_process	0.041318	1	3	153	125	25027	3.19924e+20	Apba1|LOC102632416|Zfp825|
GO:0034755	iron ion transmembrane transport	biological_process	0.042846	1	1	153	7	25027	21873	Tjp2|
GO:0004146	dihydrofolate reductase activity	molecular_function	0.042852	1	1	153	7	25027	240755	4933406M09Rik|
GO:0006887	exocytosis	biological_process	0.044728	1	2	153	54	25027	2192874190	Tnfaip2|Exoc3l4|
GO:0019222	regulation of metabolic process	biological_process	0.044798	1	27	153	3160	25027	19696,14390,239652,29871,105242472,102632416,15260,68507,235956,244668,17701,77038,22259,223870,56222,102637362,18213,70028,72709,319924,194219,80898,12394,67052,56177,240755,XLOC_2945784	Rel|Gabpa|Zfp641|Scmh1|Efcab13|LOC102632416|Hira|Ppfia4|Zfp825|Sipa1l2|Msx1|Arfgap2|Nr1h3|Senp1|Cited4|Gm34192|Ntrk3|Dopey2|C1qtnf6|Apba1|Slfnl1|Erap1|Runx1|Ndc80|Olfm1|4933406M09Rik|-|
GO:0000726	non-recombinational repair	biological_process	0.04503	1	1	153	8	25027	XLOC_380756	-|
GO:0006303	double-strand break repair via nonhomologous end joining	biological_process	0.04503	1	1	153	8	25027	XLOC_380756	-|
GO:1901681	sulfur compound binding	molecular_function	0.046186	1	2	153	55	25027	22339103978	Vegfa|Gpc5|
GO:0016638	oxidoreductase activity, acting on the CH-NH2 group of donors	molecular_function	0.04624	1	2	153	55	25027	16656103711	Hivep3|Pnpo|
GO:0006955	immune response	biological_process	0.046593	1	5	153	340	25027	1.41032e+26	Fasl|Tnfsf18|Sbspon|Tnfsf4|Spdya|
GO:0007096	regulation of exit from mitosis	biological_process	0.048697	1	1	153	8	25027	66591	Mad2l1bp|
GO:0010458	exit from mitosis	biological_process	0.048697	1	1	153	8	25027	66591	Mad2l1bp|
GO:0009523	photosystem II	cellular_component	0.048846	1	3	153	132	25027	80898,XLOC_540169,27393	Erap1|-|Mrpl39|
GO:0044765	single-organism transport	biological_process	0.049639	1	23	153	2629	25027	7.41901e+120	Exoc3l4|Fcnb|Zfp641|Ifna4|Cyth4|Tnfaip2|Gtpbp2|Slco4c1|Slc7a13|Kcna10|Sipa1l2|Tjp2|Pex13|Abcb4|Slc16a4|Kcnq4|Ifna6|Ifna1|Usp15|Apba1|Sstr3|Olfm1|Atp5j|
GO:0031324	negative regulation of cellular metabolic process	biological_process	0.052261	1	3	153	138	25027	2.35956e+20	Zfp825|LOC102632416|Apba1|
GO:0030430	host cell cytoplasm	cellular_component	0.05245	1	2	153	59	25027	223870668208	Senp1|Gm13288|
GO:0006259	DNA metabolic process	biological_process	0.053926	1	15	153	1552	25027	235956,12380,XLOC_380756,239652,71206,78912,74087,21928,19720,102632416,218100,68507,80898,240755,80905	Zfp825|Cast|-|Zfp641|Katnal2|Sp2|Slc7a13|Tnfaip2|Trim27|LOC102632416|Zfp322a|Ppfia4|Erap1|4933406M09Rik|Polh|
GO:0002376	immune system process	biological_process	0.054356	1	5	153	355	25027	2.21642e+26	Tnfsf4|Sbspon|Spdya|Fasl|Tnfsf18|
GO:0005861	troponin complex	cellular_component	0.054758	1	1	153	9	25027	21957	Tnnt3|
GO:0005865	striated muscle thin filament	cellular_component	0.054758	1	1	153	9	25027	21957	Tnnt3|
GO:0030016	myofibril	cellular_component	0.054758	1	1	153	9	25027	21957	Tnnt3|
GO:0030017	sarcomere	cellular_component	0.054758	1	1	153	9	25027	21957	Tnnt3|
GO:0036379	myofilament	cellular_component	0.054758	1	1	153	9	25027	21957	Tnnt3|
GO:0043292	contractile fiber	cellular_component	0.054758	1	1	153	9	25027	21957	Tnnt3|
GO:0044449	contractile fiber part	cellular_component	0.054758	1	1	153	9	25027	21957	Tnnt3|
GO:0006310	DNA recombination	biological_process	0.054829	1	4	153	232	25027	7.12062e+20	Katnal2|Zfp641|Trim27|Sp2|
GO:0003678	DNA helicase activity	molecular_function	0.055262	1	3	153	139	25027	2.39653e+15	Zfp641|Katnal2|Asb8|
GO:0042803	protein homodimerization activity	molecular_function	0.055675	1	3	153	143	25027	8.07082e+15	Pacsin3|Disc1|Terf1|
GO:0051252	regulation of RNA metabolic process	biological_process	0.056359	1	24	153	2803	25027	105242472,29871,15260,102632416,68507,19696,239652,14390,319924,194219,12394,80898,XLOC_2945784,67052,240755,244668,235956,102637362,56222,22259,17701,72709,70028,18213	Efcab13|Scmh1|Hira|LOC102632416|Ppfia4|Rel|Zfp641|Gabpa|Apba1|Slfnl1|Runx1|Erap1|-|Ndc80|4933406M09Rik|Sipa1l2|Zfp825|Gm34192|Cited4|Nr1h3|Msx1|C1qtnf6|Dopey2|Ntrk3|
GO:2001141	regulation of RNA biosynthetic process	biological_process	0.056359	1	24	153	2803	25027	68507,15260,102632416,29871,105242472,239652,14390,19696,XLOC_2945784,240755,67052,80898,12394,194219,319924,70028,72709,18213,56222,102637362,17701,22259,244668,235956	Ppfia4|Hira|LOC102632416|Scmh1|Efcab13|Zfp641|Gabpa|Rel|-|4933406M09Rik|Ndc80|Erap1|Runx1|Slfnl1|Apba1|Dopey2|C1qtnf6|Ntrk3|Cited4|Gm34192|Msx1|Nr1h3|Sipa1l2|Zfp825|
GO:0003677	DNA binding	molecular_function	0.056749	1	26	153	3093	25027	194219,69386,67052,319173,629524,80898,12394,17701,22259,102637362,319182,235956,244668,98710,18213,70028,102632416,78912,260423,29871,80905,97908,68507,XLOC_380756,14390,21749	Slfnl1|Hist1h4h|Ndc80|Hist1h2af|Olfr286|Erap1|Runx1|Msx1|Nr1h3|Gm34192|Hist1h2bh|Zfp825|Sipa1l2|Rabif|Ntrk3|Dopey2|LOC102632416|Sp2|Hist1h3f|Scmh1|Polh|Hist1h3g|Ppfia4|-|Gabpa|Terf1|
GO:0010605	negative regulation of macromolecule metabolic process	biological_process	0.056771	1	3	153	142	25027	2.35956e+20	Zfp825|LOC102632416|Apba1|
GO:0032011	ARF protein signal transduction	biological_process	0.057625	1	2	153	64	25027	7703872318	Arfgap2|Cyth4|
GO:0032012	regulation of ARF protein signal transduction	biological_process	0.057625	1	2	153	64	25027	7703872318	Arfgap2|Cyth4|
GO:0034655	nucleobase-containing compound catabolic process	biological_process	0.058324	1	4	153	242	25027	2.35956e+25	Zfp825|LOC102632416|Arfgap2|Senp1|
GO:0003747	translation release factor activity	molecular_function	0.060655	1	1	153	10	25027	80898	Erap1|
GO:0008079	translation termination factor activity	molecular_function	0.060655	1	1	153	10	25027	80898	Erap1|
GO:0042493	response to drug	biological_process	0.060656	1	1	153	10	25027	240755	4933406M09Rik|
GO:0006281	DNA repair	biological_process	0.06076	1	8	153	685	25027	235956,XLOC_380756,71206,239652,102632416,218100,80905,240755	Zfp825|-|Katnal2|Zfp641|LOC102632416|Zfp322a|Polh|4933406M09Rik|
GO:0016209	antioxidant activity	molecular_function	0.062258	1	2	153	68	25027	1478075512	Gpx5|Gpx6|
GO:0051239	regulation of multicellular organismal process	biological_process	0.062868	1	2	153	67	25027	1447916656	Usp15|Hivep3|
GO:0004190	aspartic-type endopeptidase activity	molecular_function	0.065696	1	2	153	70	25027	217039229697	Ggnbp2|Cym|
GO:0070001	aspartic-type peptidase activity	molecular_function	0.065696	1	2	153	70	25027	229697217039	Cym|Ggnbp2|
GO:0010556	regulation of macromolecule biosynthetic process	biological_process	0.06619	1	24	153	2853	25027	19696,239652,14390,29871,105242472,15260,102632416,68507,244668,235956,56222,102637362,17701,22259,72709,70028,18213,319924,194219,80898,12394,XLOC_2945784,240755,67052	Rel|Zfp641|Gabpa|Scmh1|Efcab13|Hira|LOC102632416|Ppfia4|Sipa1l2|Zfp825|Cited4|Gm34192|Msx1|Nr1h3|C1qtnf6|Dopey2|Ntrk3|Apba1|Slfnl1|Erap1|Runx1|-|4933406M09Rik|Ndc80|
GO:0031326	regulation of cellular biosynthetic process	biological_process	0.06619	1	24	153	2853	25027	12394,80898,XLOC_2945784,240755,67052,194219,319924,70028,72709,18213,244668,235956,56222,102637362,22259,17701,68507,105242472,29871,15260,102632416,239652,14390,19696	Runx1|Erap1|-|4933406M09Rik|Ndc80|Slfnl1|Apba1|Dopey2|C1qtnf6|Ntrk3|Sipa1l2|Zfp825|Cited4|Gm34192|Nr1h3|Msx1|Ppfia4|Efcab13|Scmh1|Hira|LOC102632416|Zfp641|Gabpa|Rel|
GO:0009892	negative regulation of metabolic process	biological_process	0.066243	1	3	153	152	25027	3.19924e+20	Apba1|LOC102632416|Zfp825|
GO:0042301	phosphate ion binding	molecular_function	0.066381	1	1	153	11	25027	80898	Erap1|
GO:1901575	organic substance catabolic process	biological_process	0.066471	1	9	153	837	25027	XLOC_448684,14479,102632416,18642,21885,235956,223870,77038,19895	-|Usp15|LOC102632416|Pfkm|Tle1|Zfp825|Senp1|Arfgap2|Rpia|
GO:0019321	pentose metabolic process	biological_process	0.066505	1	1	153	11	25027	19895	Rpia|
GO:0009889	regulation of biosynthetic process	biological_process	0.067053	1	24	153	2857	25027	XLOC_2945784,240755,67052,80898,12394,319924,194219,72709,70028,18213,102637362,56222,17701,22259,244668,235956,68507,15260,102632416,29871,105242472,239652,14390,19696	-|4933406M09Rik|Ndc80|Erap1|Runx1|Apba1|Slfnl1|C1qtnf6|Dopey2|Ntrk3|Gm34192|Cited4|Msx1|Nr1h3|Sipa1l2|Zfp825|Ppfia4|Hira|LOC102632416|Scmh1|Efcab13|Zfp641|Gabpa|Rel|
GO:0010468	regulation of gene expression	biological_process	0.068493	1	24	153	2863	25027	19696,14390,239652,29871,105242472,102632416,15260,68507,235956,244668,22259,17701,102637362,56222,18213,70028,72709,319924,194219,12394,80898,67052,240755,XLOC_2945784	Rel|Gabpa|Zfp641|Scmh1|Efcab13|LOC102632416|Hira|Ppfia4|Zfp825|Sipa1l2|Nr1h3|Msx1|Gm34192|Cited4|Ntrk3|Dopey2|C1qtnf6|Apba1|Slfnl1|Runx1|Erap1|Ndc80|4933406M09Rik|-|
GO:0009378	four-way junction helicase activity	molecular_function	0.069105	1	2	153	69	25027	71206239652	Katnal2|Zfp641|
GO:0051056	regulation of small GTPase mediated signal transduction	biological_process	0.069823	1	4	153	251	25027	2.44668e+21	Sipa1l2|Senp1|Arfgap2|Cyth4|
GO:0001948	glycoprotein binding	molecular_function	0.072082	1	1	153	12	25027	103978	Gpc5|
GO:0043394	proteoglycan binding	molecular_function	0.072082	1	1	153	12	25027	103978	Gpc5|
GO:0043395	heparan sulfate proteoglycan binding	molecular_function	0.072082	1	1	153	12	25027	103978	Gpc5|
GO:0016805	dipeptidase activity	molecular_function	0.07233	1	1	153	12	25027	217140	Scrn2|
GO:0006974	response to DNA damage stimulus	biological_process	0.073081	1	8	153	714	25027	71206,239652,XLOC_380756,235956,240755,80905,218100,102632416	Katnal2|Zfp641|-|Zfp825|4933406M09Rik|Polh|Zfp322a|LOC102632416|
GO:0009059	macromolecule biosynthetic process	biological_process	0.073396	1	42	153	5540	25027	XLOC_2945784,19935,629524,69386,68565,629959,70028,18213,192970,235956,68507,217869,102632416,XLOC_2158184,239652,21749,19696,17169,67994,67052,240755,12394,80898,70325,319924,14479,194219,72709,102637362,56222,17701,22259,98710,244668,319182,80905,15260,21928,105242472,29871,74087,14390	-|Mrpl23|Olfr286|Hist1h4h|Mrps18a|Gm7020|Dopey2|Ntrk3|Dhrs11|Zfp825|Ppfia4|Eif5|LOC102632416|-|Zfp641|Terf1|Rel|Mark3|Mrps11|Ndc80|4933406M09Rik|Runx1|Erap1|Pigw|Apba1|Usp15|Slfnl1|C1qtnf6|Gm34192|Cited4|Msx1|Nr1h3|Rabif|Sipa1l2|Hist1h2bh|Polh|Hira|Tnfaip
GO:0060589	nucleoside-triphosphatase regulator activity	molecular_function	0.07622	1	5	153	370	25027	7.23182e+25	Cyth4|Sipa1l2|Rabif|Pacsin3|Arfgap2|
GO:0044237	cellular metabolic process	biological_process	0.077828	1	68	153	9625	25027	XLOC_2158184,XLOC_448684,19720,17169,72388,27393,239652,69386,68565,217140,11957,19935,18642,235956,192970,70028,109857,74087,29871,105242472,319924,14479,98710,56222,102637362,80708,71206,78912,56055,102632416,217869,51797,68507,67994,19696,12380,21749,629959,XLOC_540169,629524,56177,XLOC_2945784,217038,77038,18213,21928,15260,80905,XLOC_380756,14390,19895,72515,218100,194219,70325,12394,80898,6…	-|-|Trim27|Mark3|Ripk4|Mrpl39|Zfp641|Hist1h4h|Mrps18a|Scrn2|Atp5j|Mrpl23|Pfkm|Zfp825|Dhrs11|Dopey2|Cbr3|Slc7a13|Scmh1|Efcab13|Apba1|Usp15|Rabif|Cited4|Gm34192|Pacsin3|Katnal2|Sp2|Gtpbp2|LOC102632416|Eif5|Ctps|Ppfia4|Mrps11|Rel|Cast|Terf1|Gm7020|-|Olfr286|
GO:0031647	regulation of protein stability	biological_process	0.077995	1	1	153	13	25027	80898	Erap1|
GO:0050821	protein stabilization	biological_process	0.077995	1	1	153	13	25027	80898	Erap1|
GO:0030173	integral to Golgi membrane	cellular_component	0.078085	1	1	153	13	25027	244668	Sipa1l2|
GO:0031228	intrinsic to Golgi membrane	cellular_component	0.078085	1	1	153	13	25027	244668	Sipa1l2|
GO:0046332	SMAD binding	molecular_function	0.078101	1	1	153	13	25027	16985	Lsp1|
GO:0033655	host cell cytoplasm part	cellular_component	0.078114	1	1	153	13	25027	223870	Senp1|
GO:0030151	molybdenum ion binding	molecular_function	0.078114	1	1	153	13	25027	74087	Slc7a13|
GO:0071103	DNA conformation change	biological_process	0.078601	1	3	153	161	25027	808981238078912	Erap1|Cast|Sp2|
GO:0044270	cellular nitrogen compound catabolic process	biological_process	0.079309	1	4	153	269	25027	2.35956e+25	Zfp825|LOC102632416|Arfgap2|Senp1|
GO:0046700	heterocycle catabolic process	biological_process	0.080836	1	4	153	271	25027	2.35956e+25	Zfp825|LOC102632416|Arfgap2|Senp1|
GO:0000439	core TFIIH complex	cellular_component	0.081438	1	1	153	14	25027	240755	4933406M09Rik|
GO:0000441	SSL2-core TFIIH complex	cellular_component	0.081438	1	1	153	14	25027	240755	4933406M09Rik|
GO:0032806	carboxy-terminal domain protein kinase complex	cellular_component	0.081438	1	1	153	14	25027	240755	4933406M09Rik|
GO:0060255	regulation of macromolecule metabolic process	biological_process	0.083132	1	24	153	2926	25027	56222,102637362,22259,17701,244668,235956,70028,72709,18213,194219,319924,XLOC_2945784,240755,67052,12394,80898,19696,239652,14390,15260,102632416,105242472,29871,68507	Cited4|Gm34192|Nr1h3|Msx1|Sipa1l2|Zfp825|Dopey2|C1qtnf6|Ntrk3|Slfnl1|Apba1|-|4933406M09Rik|Ndc80|Runx1|Erap1|Rel|Zfp641|Gabpa|Hira|LOC102632416|Efcab13|Scmh1|Ppfia4|
GO:0016558	protein import into peroxisome matrix	biological_process	0.083791	1	1	153	14	25027	72129	Pex13|
GO:0016560	protein import into peroxisome matrix, docking	biological_process	0.083791	1	1	153	14	25027	72129	Pex13|
GO:0008201	heparin binding	molecular_function	0.083801	1	1	153	14	25027	22339	Vegfa|
GO:0042162	telomeric DNA binding	molecular_function	0.083861	1	1	153	14	25027	21749	Terf1|
GO:0010646	regulation of cell communication	biological_process	0.084932	1	5	153	380	25027	7.23182e+26	Cyth4|Sipa1l2|Senp1|Usp15|Arfgap2|
GO:0019229	regulation of vasoconstriction	biological_process	0.08549	1	1	153	15	25027	16656	Hivep3|
GO:0042310	vasoconstriction	biological_process	0.08549	1	1	153	15	25027	16656	Hivep3|
GO:0006415	translational termination	biological_process	0.085598	1	1	153	15	25027	80898	Erap1|
GO:0043624	cellular protein complex disassembly	biological_process	0.085598	1	1	153	15	25027	80898	Erap1|
GO:0008080	N-acetyltransferase activity	molecular_function	0.086465	1	2	153	79	25027	14479229699	Usp15|Slc16a4|
GO:0006355	regulation of transcription, DNA-dependent	biological_process	0.086871	1	23	153	2797	25027	19696,239652,14390,29871,15260,102632416,68507,244668,235956,56222,102637362,22259,17701,70028,72709,18213,194219,319924,80898,12394,XLOC_2945784,67052,240755	Rel|Zfp641|Gabpa|Scmh1|Hira|LOC102632416|Ppfia4|Sipa1l2|Zfp825|Cited4|Gm34192|Nr1h3|Msx1|Dopey2|C1qtnf6|Ntrk3|Slfnl1|Apba1|Erap1|Runx1|-|Ndc80|4933406M09Rik|
GO:0019439	aromatic compound catabolic process	biological_process	0.087126	1	4	153	277	25027	2.2387e+25	Senp1|LOC102632416|Arfgap2|Zfp825|
GO:0009539	photosystem II reaction center	cellular_component	0.08776	1	2	153	80	25027	XLOC_540169,27393	-|Mrpl39|
GO:0044265	cellular macromolecule catabolic process	biological_process	0.0879	1	4	153	281	25027	XLOC_448684,235956,14479,102632416	-|Zfp825|Usp15|LOC102632416|
GO:0023051	regulation of signaling	biological_process	0.088002	1	5	153	385	25027	7.23181e+26	Cyth4|Usp15|Senp1|Arfgap2|Sipa1l2|
GO:0009521	photosystem	cellular_component	0.088174	1	3	153	170	25027	27393,XLOC_540169,80898	Mrpl39|-|Erap1|
GO:0033646	host intracellular part	cellular_component	0.088458	1	3	153	173	25027	2.30406e+17	Ifne|Gm13288|Senp1|
GO:0043656	intracellular region of host	cellular_component	0.088458	1	3	153	173	25027	2.23871e+17	Senp1|Gm13288|Ifne|
GO:1901361	organic cyclic compound catabolic process	biological_process	0.088886	1	4	153	280	25027	2.35956e+25	Zfp825|Senp1|LOC102632416|Arfgap2|
GO:0030261	chromosome condensation	biological_process	0.089594	1	1	153	15	25027	78912	Sp2|
GO:0006551	leucine metabolic process	biological_process	0.090612	1	1	153	16	25027	217038	Mrm1|
GO:0009098	leucine biosynthetic process	biological_process	0.090612	1	1	153	16	25027	217038	Mrm1|
GO:0006790	sulfur compound metabolic process	biological_process	0.091627	1	2	153	84	25027	18670217140	Abcb4|Scrn2|
GO:0034645	cellular macromolecule biosynthetic process	biological_process	0.092821	1	41	153	5491	25027	17701,22259,56222,102637362,319182,98710,244668,72709,194219,14479,319924,240755,67052,70325,80898,12394,14390,21928,15260,74087,29871,80905,235956,18213,192970,70028,629959,69386,68565,19935,XLOC_2945784,629524,19696,67994,17169,239652,21749,102632416,217869,XLOC_2158184,68507	Msx1|Nr1h3|Cited4|Gm34192|Hist1h2bh|Rabif|Sipa1l2|C1qtnf6|Slfnl1|Usp15|Apba1|4933406M09Rik|Ndc80|Pigw|Erap1|Runx1|Gabpa|Tnfaip2|Hira|Slc7a13|Scmh1|Polh|Zfp825|Ntrk3|Dhrs11|Dopey2|Gm7020|Hist1h4h|Mrps18a|Mrpl23|-|Olfr286|Rel|Mrps11|Mark3|Zfp641|Terf1|LOC102632416|Eif5|-|Ppfia4|
GO:0055085	transmembrane transport	biological_process	0.093473	1	12	153	1283	25027	5.61772e+63	Olfm1|Sstr3|Atp5j|Slc7a13|Slco4c1|Slc16a4|Abcb4|Kcnq4|Zfp641|Kcna10|Tjp2|Pex13|
GO:0005622	intracellular	cellular_component	0.094257	1	56	153	7824	25027	18670,17318,XLOC_900611,80708,56222,22259,244668,72129,319182,19354,70069,240755,80898,70325,319924,72515,240756,14134,14390,74190,74355,80905,97908,15260,21928,29871,107732,244667,235956,18642,19935,56177,16656,319173,11957,XLOC_540169,66591,69386,68565,666747,629959,213556,239652,21749,12380,19696,27393,67994,21957,212539,19720,102632416,56055,XLOC_448684,260423,XLOC_2158184	Abcb4|Mid1|-|Pacsin3|Cited4|Nr1h3|Sipa1l2|Pex13|Hist1h2bh|Rac2|H1fnt|4933406M09Rik|Erap1|Pigw|Apba1|Wdr43|Klhl12|Fcnb|Gabpa|Exoc3l4|Smchd1|Polh|Hist1h3g|Hira|Tnfaip2|Scmh1|Mrpl10|Disc1|Zfp825|Pfkm|Mrpl23|Olfm1|Hivep3|Hist1h2af|Atp5j|-|Mad2l1bp|Hist1h4h|Mrps18a|Trim43b|Gm7020|Plekhh2|Zfp641|Terf1|Cast|Rel|Mrpl39|Mrps11|Tnnt3|Gm266|Trim27|LOC102632416|Gtpbp2|-|Hist1h3f|-|
GO:0033554	cellular response to stress	biological_process	0.094517	1	8	153	757	25027	218100,102632416,80905,240755,XLOC_380756,235956,71206,239652	Zfp322a|LOC102632416|Polh|4933406M09Rik|-|Zfp825|Katnal2|Zfp641|
GO:0019722	calcium-mediated signaling	biological_process	0.095262	1	1	153	16	25027	54720	Rcan1|
GO:0019932	second-messenger-mediated signaling	biological_process	0.095262	1	1	153	16	25027	54720	Rcan1|
GO:0046782	regulation of viral transcription	biological_process	0.09527	1	1	153	16	25027	105242472	Efcab13|
GO:0044249	cellular biosynthetic process	biological_process	0.095941	1	47	153	6426	25027	217140,69386,68565,629959,XLOC_2945784,19935,629524,11957,217038,235956,70028,18213,192970,217869,102632416,XLOC_2158184,68507,51797,19696,17169,67994,239652,21749,14479,319924,194219,67052,240755,80898,12394,70325,56222,102637362,22259,17701,244668,98710,319182,72709,71206,15260,21928,105242472,29871,74087,80905,14390	Scrn2|Hist1h4h|Mrps18a|Gm7020|-|Mrpl23|Olfr286|Atp5j|Mrm1|Zfp825|Dopey2|Ntrk3|Dhrs11|Eif5|LOC102632416|-|Ppfia4|Ctps|Rel|Mark3|Mrps11|Zfp641|Terf1|Usp15|Apba1|Slfnl1|Ndc80|4933406M09Rik|Erap1|Runx1|Pigw|Cited4|Gm34192|Nr1h3|Msx1|Sipa1l2|Rabif|Hist1h2bh|C1qtnf6|Katnal2|Hira|Tnfaip2|Efcab13|Scmh1|Slc7a13|Polh|Gabpa|
GO:0006541	glutamine metabolic process	biological_process	0.097065	1	1	153	17	25027	51797	Ctps|
GO:0006325	chromatin organization	biological_process	0.097575	1	3	153	177	25027	2.40756e+15	Klhl12|Hira|Cast|
GO:0042802	identical protein binding	molecular_function	0.098246	1	3	153	182	25027	2.44668e+15	Disc1|Pacsin3|Terf1|
GO:0006007	glucose catabolic process	biological_process	0.10003	1	2	153	89	25027	1864219895	Pfkm|Rpia|
GO:0019320	hexose catabolic process	biological_process	0.10003	1	2	153	89	25027	1864219895	Pfkm|Rpia|
GO:2000112	regulation of cellular macromolecule biosynthetic process	biological_process	0.10037	1	23	153	2847	25027	194219,319924,XLOC_2945784,240755,67052,12394,80898,102637362,56222,22259,17701,244668,235956,72709,70028,18213,15260,102632416,29871,68507,19696,239652,14390	Slfnl1|Apba1|-|4933406M09Rik|Ndc80|Runx1|Erap1|Gm34192|Cited4|Nr1h3|Msx1|Sipa1l2|Zfp825|C1qtnf6|Dopey2|Ntrk3|Hira|LOC102632416|Scmh1|Ppfia4|Rel|Zfp641|Gabpa|
GO:0005086	ARF guanyl-nucleotide exchange factor activity	molecular_function	0.10083	1	1	153	17	25027	72318	Cyth4|
GO:0006959	humoral immune response	biological_process	0.10136	1	1	153	18	25027	70891	Spdya|
GO:0042381	hemolymph coagulation	biological_process	0.10136	1	1	153	18	25027	70891	Spdya|
GO:0007265	Ras protein signal transduction	biological_process	0.10189	1	3	153	182	25027	7.23188e+15	Cyth4|Arfgap2|Senp1|
GO:0046578	regulation of Ras protein signal transduction	biological_process	0.10189	1	3	153	182	25027	7.23188e+15	Cyth4|Arfgap2|Senp1|
GO:0000103	sulfate assimilation	biological_process	0.10414	1	1	153	18	25027	18670	Abcb4|
GO:0004020	adenylylsulfate kinase activity	molecular_function	0.10414	1	1	153	18	25027	18670	Abcb4|
GO:0034357	photosynthetic membrane	cellular_component	0.10432	1	3	153	183	25027	XLOC_540169,27393,80898	-|Mrpl39|Erap1|
GO:0004470	malic enzyme activity	molecular_function	0.1065	1	1	153	18	25027	67994	Mrps11|
GO:0004471	malate dehydrogenase (decarboxylating) activity	molecular_function	0.1065	1	1	153	18	25027	67994	Mrps11|
GO:0044448	cell cortex part	cellular_component	0.1068	1	2	153	90	25027	7419021928	Exoc3l4|Tnfaip2|
GO:0072511	divalent inorganic cation transport	biological_process	0.10748	1	3	153	192	25027	2.39652e+15	Zfp641|Sstr3|Gtpbp2|
GO:1901576	organic substance biosynthetic process	biological_process	0.10777	1	47	153	6484	25027	68507,51797,217869,102632416,XLOC_2158184,21749,239652,19696,17169,67994,XLOC_2945784,19935,629524,11957,217140,69386,68565,629959,70028,18213,192970,217038,235956,80905,21928,15260,29871,105242472,74087,14390,240755,67052,80898,12394,70325,194219,14479,319924,72709,71206,102637362,56222,17701,22259,244668,98710,319182	Ppfia4|Ctps|Eif5|LOC102632416|-|Terf1|Zfp641|Rel|Mark3|Mrps11|-|Mrpl23|Olfr286|Atp5j|Scrn2|Hist1h4h|Mrps18a|Gm7020|Dopey2|Ntrk3|Dhrs11|Mrm1|Zfp825|Polh|Tnfaip2|Hira|Scmh1|Efcab13|Slc7a13|Gabpa|4933406M09Rik|Ndc80|Erap1|Runx1|Pigw|Slfnl1|Usp15|Apba1|C1qtnf6|Katnal2|Gm34192|Cited4|Msx1|Nr1h3|Sipa1l2|Rabif|Hist1h2bh|
GO:0016407	acetyltransferase activity	molecular_function	0.10777	1	2	153	90	25027	22969914479	Slc16a4|Usp15|
GO:0005634	nucleus	cellular_component	0.10985	1	23	153	2876	25027	240755,16656,319924,240756,666747,629959,66591,72515,69386,XLOC_900611,22259,56222,235956,319182,102632416,21928,19720,15260,29871,XLOC_448684,14390,12380,19696	4933406M09Rik|Hivep3|Apba1|Klhl12|Trim43b|Gm7020|Mad2l1bp|Wdr43|Hist1h4h|-|Nr1h3|Cited4|Zfp825|Hist1h2bh|LOC102632416|Tnfaip2|Trim27|Hira|Scmh1|-|Gabpa|Cast|Rel|
GO:0046365	monosaccharide catabolic process	biological_process	0.10992	1	2	153	94	25027	1864219895	Pfkm|Rpia|
GO:0005576	extracellular region	cellular_component	0.11051	1	20	153	2449	25027	15970,15967,16002,668208,223870,15968,103978,XLOC_2651535,15962,15969,15964,12231,230405,634104,14479,16656,XLOC_2945784,70891,21885,56177	Ifna7|Ifna4|Igf2|Gm13288|Senp1|Ifna5|Gpc5|-|Ifna1|Ifna6|Ifna11|Btn1a1|Ifne|Olfr287|Usp15|Hivep3|-|Spdya|Tle1|Olfm1|
GO:0044106	cellular amine metabolic process	biological_process	0.11177	1	2	153	92	25027	21714056055	Scrn2|Gtpbp2|
GO:0006625	protein targeting to peroxisome	biological_process	0.11201	1	1	153	19	25027	72129	Pex13|
GO:0043574	peroxisomal transport	biological_process	0.11201	1	1	153	19	25027	72129	Pex13|
GO:0072662	protein localization to peroxisome	biological_process	0.11201	1	1	153	19	25027	72129	Pex13|
GO:0072663	establishment of protein localization to peroxisome	biological_process	0.11201	1	1	153	19	25027	72129	Pex13|
GO:0016615	malate dehydrogenase activity	molecular_function	0.11208	1	1	153	19	25027	67994	Mrps11|
GO:0031082	BLOC complex	cellular_component	0.11275	1	1	153	20	25027	56177	Olfm1|
GO:0031083	BLOC-1 complex	cellular_component	0.11275	1	1	153	20	25027	56177	Olfm1|
GO:0010467	gene expression	biological_process	0.11511	1	39	153	5284	25027	18213,70028,235956,217038,629524,19935,XLOC_2945784,629959,68565,69386,21749,239652,67994,19696,68507,XLOC_2158184,102632416,217869,72709,319182,244668,98710,17701,22259,102637362,56222,12394,80898,240755,67052,72515,14479,319924,194219,14390,80905,105242472,29871,15260	Ntrk3|Dopey2|Zfp825|Mrm1|Olfr286|Mrpl23|-|Gm7020|Mrps18a|Hist1h4h|Terf1|Zfp641|Mrps11|Rel|Ppfia4|-|LOC102632416|Eif5|C1qtnf6|Hist1h2bh|Sipa1l2|Rabif|Msx1|Nr1h3|Gm34192|Cited4|Runx1|Erap1|4933406M09Rik|Ndc80|Wdr43|Usp15|Apba1|Slfnl1|Gabpa|Polh|Efcab13|Scmh1|Hira|
GO:0000774	adenyl-nucleotide exchange factor activity	molecular_function	0.11776	1	1	153	23	25027	80708	Pacsin3|
GO:0045087	innate immune response	biological_process	0.11808	1	1	153	21	25027	70891	Spdya|
GO:0016410	N-acyltransferase activity	molecular_function	0.11811	1	2	153	96	25027	22969914479	Slc16a4|Usp15|
GO:0004674	protein serine/threonine kinase activity	molecular_function	0.11815	1	3	153	198	25027	1.23942e+15	Runx1|Mark3|Sipa1l2|
GO:0044260	cellular macromolecule metabolic process	biological_process	0.11886	1	55	153	7795	25027	17169,67994,19696,12380,72388,239652,21749,XLOC_448684,78912,XLOC_2158184,19720,217869,102632416,68507,235956,217038,70028,18213,192970,68565,69386,629959,629524,XLOC_2945784,19935,XLOC_380756,14390,29871,105242472,74087,21928,15260,80905,244668,98710,319182,102637362,80708,56222,17701,22259,71206,72709,17318,72515,194219,14479,319924,218100,12394,80898,70325,70069,240755,67052	Mark3|Mrps11|Rel|Cast|Ripk4|Zfp641|Terf1|-|Sp2|-|Trim27|Eif5|LOC102632416|Ppfia4|Zfp825|Mrm1|Dopey2|Ntrk3|Dhrs11|Mrps18a|Hist1h4h|Gm7020|Olfr286|-|Mrpl23|-|Gabpa|Scmh1|Efcab13|Slc7a13|Tnfaip2|Hira|Polh|Sipa1l2|Rabif|Hist1h2bh|Gm34192|Pacsin3|Cited4|Msx1|Nr1h3|Katnal2|C1qtnf6|Mid1|Wdr43|Slfnl1|Usp15|Apba1|Zfp322a|Runx1|Erap1|Pigw|H1fnt|4933406M09Rik|Ndc80|
GO:0032318	regulation of Ras GTPase activity	biological_process	0.11895	1	2	153	97	25027	22387077038	Senp1|Arfgap2|
GO:0016746	transferase activity, transferring acyl groups	molecular_function	0.12074	1	4	153	308	25027	1.44797e+20	Usp15|Crot|Slc16a4|Pigw|
GO:0043170	macromolecule metabolic process	biological_process	0.12074	1	60	153	8593	25027	80708,56222,223870,102637362,22259,17701,244668,98710,319182,72709,17318,71206,319924,194219,14479,218100,72515,70069,67052,240755,12394,80898,70325,XLOC_380756,14390,15260,21928,XLOC_3180677,105242472,29871,74087,80905,217038,50528,235956,70028,18213,192970,68565,69386,217140,629959,XLOC_2945784,19935,629524,19696,12380,72388,17169,67994,21749,239652,217869,19720,102632416,XLOC_448684,78912,XLOC…	Pacsin3|Cited4|Senp1|Gm34192|Nr1h3|Msx1|Sipa1l2|Rabif|Hist1h2bh|C1qtnf6|Mid1|Katnal2|Apba1|Slfnl1|Usp15|Zfp322a|Wdr43|H1fnt|Ndc80|4933406M09Rik|Runx1|Erap1|Pigw|-|Gabpa|Hira|Tnfaip2|-|Efcab13|Scmh1|Slc7a13|Polh|Mrm1|Tmprss2|Zfp825|Dopey2|Ntrk3|Dhrs11|Mrps18a|Hist1h4h|Scrn2|Gm7020|-|Mrpl23|Olfr286|Rel|Cast|Ripk4|Mark3|Mrps11|Terf1|Zfp641|Eif5|Trim27|LOC102632416|-|Sp2|-|Ppfia4|Cym|
GO:0008982	protein-N(PI)-phosphohistidine-sugar phosphotransferase activity	molecular_function	0.12314	1	1	153	21	25027	14134	Fcnb|
GO:0010181	FMN binding	molecular_function	0.12314	1	1	153	21	25027	103711	Pnpo|
GO:0017053	transcriptional repressor complex	cellular_component	0.12315	1	1	153	21	25027	629959	Gm7020|
GO:0033124	regulation of GTP catabolic process	biological_process	0.12513	1	2	153	100	25027	22387077038	Senp1|Arfgap2|
GO:0043087	regulation of GTPase activity	biological_process	0.12513	1	2	153	100	25027	77038223870	Arfgap2|Senp1|
GO:0003013	circulatory system process	biological_process	0.12522	1	1	153	23	25027	16656	Hivep3|
GO:0003018	vascular process in circulatory system	biological_process	0.12522	1	1	153	23	25027	16656	Hivep3|
GO:0008015	blood circulation	biological_process	0.12522	1	1	153	23	25027	16656	Hivep3|
GO:0035150	regulation of tube size	biological_process	0.12522	1	1	153	23	25027	16656	Hivep3|
GO:0050880	regulation of blood vessel size	biological_process	0.12522	1	1	153	23	25027	16656	Hivep3|
GO:0015979	photosynthesis	biological_process	0.12529	1	4	153	309	25027	27393,XLOC_540169,71206,80898	Mrpl39|-|Katnal2|Erap1|
GO:0006305	DNA alkylation	biological_process	0.12725	1	1	153	22	25027	68507	Ppfia4|
GO:0006306	DNA methylation	biological_process	0.12725	1	1	153	22	25027	68507	Ppfia4|
GO:0044728	DNA methylation or demethylation	biological_process	0.12725	1	1	153	22	25027	68507	Ppfia4|
GO:0007268	synaptic transmission	biological_process	0.12835	1	1	153	22	25027	14479	Usp15|
GO:0019226	transmission of nerve impulse	biological_process	0.12835	1	1	153	22	25027	14479	Usp15|
GO:0035637	multicellular organismal signaling	biological_process	0.12835	1	1	153	22	25027	14479	Usp15|
GO:0050792	regulation of viral process	biological_process	0.12862	1	1	153	22	25027	105242472	Efcab13|
GO:0009056	catabolic process	biological_process	0.12984	1	10	153	1099	25027	235956,77038,223870,19895,XLOC_448684,102632416,14479,56177,21885,18642	Zfp825|Arfgap2|Senp1|Rpia|-|LOC102632416|Usp15|Olfm1|Tle1|Pfkm|
GO:0008565	protein transporter activity	molecular_function	0.13049	1	2	153	103	25027	XLOC_900611,74087	-|Slc7a13|
GO:0009118	regulation of nucleoside metabolic process	biological_process	0.1314	1	2	153	103	25027	22387077038	Senp1|Arfgap2|
GO:0030811	regulation of nucleotide catabolic process	biological_process	0.1314	1	2	153	103	25027	77038223870	Arfgap2|Senp1|
GO:0033121	regulation of purine nucleotide catabolic process	biological_process	0.1314	1	2	153	103	25027	22387077038	Senp1|Arfgap2|
GO:1900542	regulation of purine nucleotide metabolic process	biological_process	0.1314	1	2	153	103	25027	22387077038	Senp1|Arfgap2|
GO:0030695	GTPase regulator activity	molecular_function	0.13239	1	4	153	318	25027	7.23188e+20	Cyth4|Arfgap2|Sipa1l2|Rabif|
GO:0048519	negative regulation of biological process	biological_process	0.13474	1	4	153	323	25027	1.44793e+25	Usp15|Apba1|LOC102632416|Zfp825|
GO:0006098	pentose-phosphate shunt	biological_process	0.13529	1	1	153	25	25027	19895	Rpia|
GO:0006740	NADPH regeneration	biological_process	0.13529	1	1	153	25	25027	19895	Rpia|
GO:0009058	biosynthetic process	biological_process	0.13561	1	47	153	6603	25027	14390,21928,15260,74087,29871,105242472,80905,17701,22259,102637362,56222,319182,98710,244668,72709,71206,14479,319924,194219,67052,240755,70325,12394,80898,19696,67994,17169,239652,21749,102632416,217869,XLOC_2158184,51797,68507,217038,235956,192970,18213,70028,629959,217140,69386,68565,19935,XLOC_2945784,11957,629524	Gabpa|Tnfaip2|Hira|Slc7a13|Scmh1|Efcab13|Polh|Msx1|Nr1h3|Gm34192|Cited4|Hist1h2bh|Rabif|Sipa1l2|C1qtnf6|Katnal2|Usp15|Apba1|Slfnl1|Ndc80|4933406M09Rik|Pigw|Runx1|Erap1|Rel|Mrps11|Mark3|Zfp641|Terf1|LOC102632416|Eif5|-|Ctps|Ppfia4|Mrm1|Zfp825|Dhrs11|Ntrk3|Dopey2|Gm7020|Scrn2|Hist1h4h|Mrps18a|Mrpl23|-|Atp5j|Olfr286|
GO:0031329	regulation of cellular catabolic process	biological_process	0.13583	1	3	153	209	25027	5.61778e+15	Olfm1|Arfgap2|Senp1|
GO:0003918	DNA topoisomerase type II (ATP-hydrolyzing) activity	molecular_function	0.13613	1	1	153	24	25027	80898	Erap1|
GO:0061505	DNA topoisomerase II activity	molecular_function	0.13613	1	1	153	24	25027	80898	Erap1|
GO:0005623	cell	cellular_component	0.13672	1	57	153	8187	25027	70069,240755,80898,70325,319924,14479,72515,240756,18670,17318,XLOC_900611,80708,56222,22259,244668,319182,72129,19354,74355,80905,97908,21928,15260,29871,14134,14390,74190,18642,56177,19935,16656,11957,319173,XLOC_540169,68565,69386,66591,666747,629959,107732,244667,235956,21957,19720,212539,102632416,56055,XLOC_448684,260423,XLOC_2158184,213556,239652,21749,12380,19696,27393,67994	H1fnt|4933406M09Rik|Erap1|Pigw|Apba1|Usp15|Wdr43|Klhl12|Abcb4|Mid1|-|Pacsin3|Cited4|Nr1h3|Sipa1l2|Hist1h2bh|Pex13|Rac2|Smchd1|Polh|Hist1h3g|Tnfaip2|Hira|Scmh1|Fcnb|Gabpa|Exoc3l4|Pfkm|Olfm1|Mrpl23|Hivep3|Atp5j|Hist1h2af|-|Mrps18a|Hist1h4h|Mad2l1bp|Trim43b|Gm7020|Mrpl10|Disc1|Zfp825|Tnnt3|Trim27|Gm266|LOC102632416|Gtpbp2|-|Hist1h3f|-|Plekhh2|Zfp641|Terf1|Cast|Rel|Mrpl39|Mrps11|
GO:0044464	cell part	cellular_component	0.13672	1	57	153	8187	25027	67994,12380,19696,27393,239652,21749,213556,XLOC_448684,56055,260423,XLOC_2158184,212539,19720,102632416,21957,235956,244667,107732,68565,69386,66591,629959,666747,XLOC_540169,16656,319173,11957,18642,56177,19935,74190,14134,14390,29871,21928,15260,97908,74355,80905,244668,19354,72129,319182,80708,56222,22259,XLOC_900611,18670,17318,72515,240756,319924,14479,80898,70325,70069,240755	Mrps11|Cast|Rel|Mrpl39|Zfp641|Terf1|Plekhh2|-|Gtpbp2|Hist1h3f|-|Gm266|Trim27|LOC102632416|Tnnt3|Zfp825|Disc1|Mrpl10|Mrps18a|Hist1h4h|Mad2l1bp|Gm7020|Trim43b|-|Hivep3|Hist1h2af|Atp5j|Pfkm|Olfm1|Mrpl23|Exoc3l4|Fcnb|Gabpa|Scmh1|Tnfaip2|Hira|Hist1h3g|Smchd1|Polh|Sipa1l2|Rac2|Pex13|Hist1h2bh|Pacsin3|Cited4|Nr1h3|-|Abcb4|Mid1|Wdr43|Klhl12|Apba1|Usp15|Erap1|Pigw|H1fnt|4933406M09Rik|
GO:0044724	single-organism carbohydrate catabolic process	biological_process	0.13676	1	2	153	107	25027	1989518642	Rpia|Pfkm|
GO:0007131	reciprocal meiotic recombination	biological_process	0.13703	1	1	153	24	25027	19720	Trim27|
GO:0035825	reciprocal DNA recombination	biological_process	0.13703	1	1	153	24	25027	19720	Trim27|
GO:0040029	regulation of gene expression, epigenetic	biological_process	0.13812	1	1	153	24	25027	68507	Ppfia4|
GO:0048037	cofactor binding	molecular_function	0.1407	1	5	153	448	25027	7.40877e+27	Slc7a13|Mrps11|Cbr3|Dhrs11|Pnpo|
GO:0009894	regulation of catabolic process	biological_process	0.14154	1	3	153	213	25027	2.23871e+15	Senp1|Arfgap2|Olfm1|
GO:0017111	nucleoside-triphosphatase activity	molecular_function	0.14256	1	11	153	1248	25027	8.08982e+62	Erap1|Gm266|LOC102632416|Gtpbp2|Klhl12|Abcb4|Zfp641|Katnal2|Asb8|Rac2|Zfp825|
GO:0006140	regulation of nucleotide metabolic process	biological_process	0.14263	1	2	153	109	25027	22387077038	Senp1|Arfgap2|
GO:0000772	mating pheromone activity	molecular_function	0.14475	1	1	153	25	25027	XLOC_2651535	-|
GO:0001558	regulation of cell growth	biological_process	0.14485	1	1	153	25	25027	XLOC_2945784	-|
GO:0005520	insulin-like growth factor binding	molecular_function	0.14485	1	1	153	25	25027	XLOC_2945784	-|
GO:0016646	oxidoreductase activity, acting on the CH-NH group of donors, NAD or NADP as acceptor	molecular_function	0.14543	1	1	153	26	25027	240755	4933406M09Rik|
GO:0006006	glucose metabolic process	biological_process	0.14555	1	2	153	112	25027	1989518642	Rpia|Pfkm|
GO:0050662	coenzyme binding	molecular_function	0.14751	1	4	153	335	25027	1.9297e+22	Dhrs11|Pnpo|Mrps11|Cbr3|
GO:0008831	dTDP-4-dehydrorhamnose reductase activity	molecular_function	0.14851	1	1	153	27	25027	192970	Dhrs11|
GO:0005381	iron ion transmembrane transporter activity	molecular_function	0.14895	1	2	153	116	25027	2187356055	Tjp2|Gtpbp2|
GO:0016462	pyrophosphatase activity	molecular_function	0.14932	1	11	153	1260	25027	8.08986e+62	Erap1|Gtpbp2|Klhl12|Gm266|LOC102632416|Zfp641|Asb8|Katnal2|Abcb4|Rac2|Zfp825|
GO:0043903	regulation of symbiosis, encompassing mutualism through parasitism	biological_process	0.15016	1	1	153	26	25027	105242472	Efcab13|
GO:0016049	cell growth	biological_process	0.15019	1	1	153	26	25027	XLOC_2945784	-|
GO:0006323	DNA packaging	biological_process	0.15033	1	2	153	110	25027	7891212380	Sp2|Cast|
GO:0044445	cytosolic part	cellular_component	0.15229	1	2	153	116	25027	5617718642	Olfm1|Pfkm|
GO:0045226	extracellular polysaccharide biosynthetic process	biological_process	0.15382	1	1	153	28	25027	192970	Dhrs11|
GO:0046379	extracellular polysaccharide metabolic process	biological_process	0.15382	1	1	153	28	25027	192970	Dhrs11|
GO:0009579	thylakoid	cellular_component	0.15574	1	3	153	220	25027	XLOC_540169,27393,80898	-|Mrpl39|Erap1|
GO:0044436	thylakoid part	cellular_component	0.15574	1	3	153	220	25027	27393,XLOC_540169,80898	Mrpl39|-|Erap1|
GO:0016052	carbohydrate catabolic process	biological_process	0.1561	1	2	153	116	25027	1989518642	Rpia|Pfkm|
GO:0042302	structural constituent of cuticle	molecular_function	0.15667	1	1	153	28	25027	17318	Mid1|
GO:0006826	iron ion transport	biological_process	0.15736	1	2	153	119	25027	2187356055	Tjp2|Gtpbp2|
GO:0071840	cellular component organization or biogenesis	biological_process	0.15786	1	15	153	1843	25027	244667,12380,242151,244668,72129,107732,15260,72515,66591,240756,78912,XLOC_2945784,74355,56177,80898	Disc1|Cast|Kcna10|Sipa1l2|Pex13|Mrpl10|Hira|Wdr43|Mad2l1bp|Klhl12|Sp2|-|Smchd1|Olfm1|Erap1|
GO:0009308	amine metabolic process	biological_process	0.15811	1	2	153	114	25027	21714056055	Scrn2|Gtpbp2|
GO:0005829	cytosol	cellular_component	0.15881	1	2	153	119	25027	5617718642	Olfm1|Pfkm|
GO:0022891	substrate-specific transmembrane transporter activity	molecular_function	0.15942	1	14	153	1706	25027	XLOC_900611,60613,239652,14134,192970,21873,242151,11957,14805,56177,20607,74087,56055,217869	-|Kcnq4|Zfp641|Fcnb|Dhrs11|Tjp2|Kcna10|Atp5j|Grik1|Olfm1|Sstr3|Slc7a13|Gtpbp2|Eif5|
GO:0046677	response to antibiotic	biological_process	0.16074	1	1	153	28	25027	229699	Slc16a4|
GO:0016817	hydrolase activity, acting on acid anhydrides	molecular_function	0.16206	1	12	153	1423	25027	2.40757e+67	Klhl12|Gtpbp2|LOC102632416|Gm266|Erap1|Zfp825|Rac2|Asb8|Katnal2|Zfp641|Ntrk3|Abcb4|
GO:0007586	digestion	biological_process	0.16225	1	1	153	29	25027	21885	Tle1|
GO:0051336	regulation of hydrolase activity	biological_process	0.1638	1	2	153	119	25027	22387077038	Senp1|Arfgap2|
GO:0005938	cell cortex	cellular_component	0.16397	1	2	153	118	25027	2192874190	Tnfaip2|Exoc3l4|
GO:0007219	Notch signaling pathway	biological_process	0.16432	1	1	153	30	25027	80708	Pacsin3|
GO:0008443	phosphofructokinase activity	molecular_function	0.166	1	1	153	29	25027	18642	Pfkm|
GO:0040008	regulation of growth	biological_process	0.16601	1	1	153	29	25027	XLOC_2945784	-|
GO:0006810	transport	biological_process	0.16672	1	26	153	3500	25027	72129,21873,244668,242151,80708,XLOC_900611,15969,60613,15962,229699,18670,319924,14479,11957,56177,20607,74190,72318,239652,14134,15967,74087,227394,56055,21928,14805	Pex13|Tjp2|Sipa1l2|Kcna10|Pacsin3|-|Ifna6|Kcnq4|Ifna1|Slc16a4|Abcb4|Apba1|Usp15|Atp5j|Olfm1|Sstr3|Exoc3l4|Cyth4|Zfp641|Fcnb|Ifna4|Slc7a13|Slco4c1|Gtpbp2|Tnfaip2|Grik1|
GO:0051234	establishment of localization	biological_process	0.16672	1	26	153	3500	25027	242151,80708,21873,72129,244668,229699,18670,XLOC_900611,60613,15969,15962,14479,319924,56177,20607,11957,74190,72318,239652,14134,15967,21928,74087,227394,56055,14805	Kcna10|Pacsin3|Tjp2|Pex13|Sipa1l2|Slc16a4|Abcb4|-|Kcnq4|Ifna6|Ifna1|Usp15|Apba1|Olfm1|Sstr3|Atp5j|Exoc3l4|Cyth4|Zfp641|Fcnb|Ifna4|Tnfaip2|Slc7a13|Slco4c1|Gtpbp2|Grik1|
GO:0030234	enzyme regulator activity	molecular_function	0.16815	1	7	153	740	25027	9.87102e+36	Rabif|Sipa1l2|Arfgap2|Pacsin3|Cyth4|Dhrs11|Tle1|
GO:0043168	anion binding	molecular_function	0.16962	1	21	153	2756	25027	8.08982e+114	Erap1|Slfnl1|Ntrk3|Abcb4|Katnal2|Asb8|Gpc5|Rac2|Zfp825|Sipa1l2|Smchd1|Ppfia4|LOC102632416|Gm266|Slc7a13|Gtpbp2|Pnpo|Terf1|Vegfa|Ripk4|Mark3|
GO:0005186	pheromone activity	molecular_function	0.17112	1	1	153	30	25027	XLOC_2651535	-|
GO:0009081	branched-chain amino acid metabolic process	biological_process	0.17205	1	1	153	31	25027	217038	Mrm1|
GO:0009082	branched-chain amino acid biosynthetic process	biological_process	0.17205	1	1	153	31	25027	217038	Mrm1|
GO:0016818	hydrolase activity, acting on acid anhydrides, in phosphorus-containing anhydrides	molecular_function	0.17372	1	11	153	1302	25027	5.60552e+62	Gtpbp2|Klhl12|Gm266|LOC102632416|Erap1|Zfp825|Rac2|Zfp641|Katnal2|Asb8|Abcb4|
GO:0005216	ion channel activity	molecular_function	0.17494	1	5	153	486	25027	14805,60613,XLOC_900611,217869,242151	Grik1|Kcnq4|-|Eif5|Kcna10|
GO:0022838	substrate-specific channel activity	molecular_function	0.17494	1	5	153	486	25027	14805,60613,XLOC_900611,217869,242151	Grik1|Kcnq4|-|Eif5|Kcna10|
GO:0006739	NADP metabolic process	biological_process	0.17531	1	1	153	33	25027	19895	Rpia|
GO:0005539	glycosaminoglycan binding	molecular_function	0.17629	1	1	153	31	25027	22339	Vegfa|
GO:0051087	chaperone binding	molecular_function	0.17647	1	1	153	34	25027	80708	Pacsin3|
GO:0042221	response to chemical stimulus	biological_process	0.17655	1	3	153	236	25027	2.29699e+16	Slc16a4|4933406M09Rik|Nr1h3|
GO:0050830	defense response to Gram-positive bacterium	biological_process	0.17788	1	1	153	32	25027	XLOC_900611	-|
GO:0019083	viral transcription	biological_process	0.17865	1	1	153	32	25027	105242472	Efcab13|
GO:0022857	transmembrane transporter activity	molecular_function	0.17939	1	15	153	1892	25027	14805,11957,20607,56177,56055,74087,217869,60613,239652,14134,XLOC_900611,18670,192970,21873,242151	Grik1|Atp5j|Sstr3|Olfm1|Gtpbp2|Slc7a13|Eif5|Kcnq4|Zfp641|Fcnb|-|Abcb4|Dhrs11|Tjp2|Kcna10|
GO:0005730	nucleolus	cellular_component	0.1801	1	1	153	32	25027	72515	Wdr43|
GO:0015267	channel activity	molecular_function	0.1812	1	5	153	492	25027	XLOC_900611,60613,14805,242151,217869	-|Kcnq4|Grik1|Kcna10|Eif5|
GO:0022803	passive transmembrane transporter activity	molecular_function	0.1812	1	5	153	492	25027	242151,217869,XLOC_900611,60613,14805	Kcna10|Eif5|-|Kcnq4|Grik1|
GO:0009057	macromolecule catabolic process	biological_process	0.18259	1	4	153	372	25027	XLOC_448684,235956,14479,102632416	-|Zfp825|Usp15|LOC102632416|
GO:0007088	regulation of mitosis	biological_process	0.18284	1	1	153	34	25027	66591	Mad2l1bp|
GO:0007346	regulation of mitotic cell cycle	biological_process	0.18284	1	1	153	34	25027	66591	Mad2l1bp|
GO:0051783	regulation of nuclear division	biological_process	0.18284	1	1	153	34	25027	66591	Mad2l1bp|
GO:0043241	protein complex disassembly	biological_process	0.18305	1	1	153	33	25027	80898	Erap1|
GO:0051051	negative regulation of transport	biological_process	0.18326	1	1	153	34	25027	14479	Usp15|
GO:0065007	biological regulation	biological_process	0.18421	1	51	153	7458	25027	239652,72388,19696,268890,258527,68507,102632416,14103,212539,56055,18213,70028,78541,545140,77038,235956,56177,XLOC_2945784,70891,20607,16656,629524,57439,634104,66591,72318,14390,258443,54720,15260,105242472,29871,18670,72709,XLOC_900611,22259,17701,80708,56222,223870,102637362,19354,98710,244668,240755,67052,12394,80898,319924,194219,14479	Zfp641|Ripk4|Rel|Lsamp|Olfr1368|Ppfia4|LOC102632416|Fasl|Gm266|Gtpbp2|Ntrk3|Dopey2|Asb8|Olfr288|Arfgap2|Zfp825|Olfm1|-|Spdya|Sstr3|Hivep3|Olfr286|Tmem183a|Olfr287|Mad2l1bp|Cyth4|Gabpa|Olfr164|Rcan1|Hira|Efcab13|Scmh1|Abcb4|C1qtnf6|-|Nr1h3|Msx1|Pacsin3|Cited4|Senp1|Gm34192|Rac2|Rabif|Sipa1l2|4933406M09Rik|Ndc80|Runx1|Erap1|Apba1|Slfnl1|Usp15|
GO:0042597	periplasmic space	cellular_component	0.1848	1	1	153	33	25027	56177	Olfm1|
GO:0016568	chromatin modification	biological_process	0.18513	1	2	153	127	25027	24075615260	Klhl12|Hira|
GO:0007267	cell-cell signaling	biological_process	0.18626	1	1	153	33	25027	14479	Usp15|
GO:0004970	ionotropic glutamate receptor activity	molecular_function	0.1867	1	1	153	34	25027	14805	Grik1|
GO:0005231	excitatory extracellular ligand-gated ion channel activity	molecular_function	0.1867	1	1	153	34	25027	14805	Grik1|
GO:0005234	extracellular-glutamate-gated ion channel activity	molecular_function	0.1867	1	1	153	34	25027	14805	Grik1|
GO:0008066	glutamate receptor activity	molecular_function	0.1867	1	1	153	34	25027	14805	Grik1|
GO:0051649	establishment of localization in cell	biological_process	0.18955	1	9	153	1040	25027	2.19282e+45	Tnfaip2|Sipa1l2|Exoc3l4|Pex13|Pacsin3|Ifna4|Ifna1|Ifna6|Cyth4|
GO:0043900	regulation of multi-organism process	biological_process	0.19167	1	1	153	34	25027	105242472	Efcab13|
GO:0005669	transcription factor TFIID complex	cellular_component	0.19173	1	1	153	34	25027	319182	Hist1h2bh|
GO:0051128	regulation of cellular component organization	biological_process	0.19184	1	2	153	132	25027	66591,XLOC_2945784	Mad2l1bp|-|
GO:0033643	host cell part	cellular_component	0.19262	1	3	153	249	25027	2.30406e+17	Ifne|Gm13288|Senp1|
GO:0032984	macromolecular complex disassembly	biological_process	0.19322	1	1	153	35	25027	80898	Erap1|
GO:0046873	metal ion transmembrane transporter activity	molecular_function	0.19391	1	6	153	639	25027	239652,XLOC_900611,20607,56055,21873,217869	Zfp641|-|Sstr3|Gtpbp2|Tjp2|Eif5|
GO:0003676	nucleic acid binding	molecular_function	0.19618	1	34	153	4807	25027	629524,319173,69386,70028,18213,217038,235956,268890,68507,217869,102632416,78912,260423,239652,21749,67052,80898,12394,194219,17318,71206,102637362,22259,17701,244668,98710,319182,80905,17344,97908,29871,14390,229700,XLOC_380756	Olfr286|Hist1h2af|Hist1h4h|Dopey2|Ntrk3|Mrm1|Zfp825|Lsamp|Ppfia4|Eif5|LOC102632416|Sp2|Hist1h3f|Zfp641|Terf1|Ndc80|Erap1|Runx1|Slfnl1|Mid1|Katnal2|Gm34192|Nr1h3|Msx1|Sipa1l2|Rabif|Hist1h2bh|Polh|Pias2|Hist1h3g|Scmh1|Gabpa|Rbm15|-|
GO:0000746	conjugation	biological_process	0.19638	1	1	153	36	25027	14390	Gabpa|
GO:0019838	growth factor binding	molecular_function	0.19678	1	1	153	35	25027	XLOC_2945784	-|
GO:0006302	double-strand break repair	biological_process	0.19847	1	1	153	36	25027	XLOC_380756	-|
GO:0007599	hemostasis	biological_process	0.19996	1	2	153	137	25027	7089156177	Spdya|Olfm1|
GO:0050817	coagulation	biological_process	0.19996	1	2	153	137	25027	7089156177	Spdya|Olfm1|
GO:0050878	regulation of body fluid levels	biological_process	0.19996	1	2	153	137	25027	5617770891	Olfm1|Spdya|
GO:0003333	amino acid transmembrane transport	biological_process	0.20126	1	1	153	36	25027	74087	Slc7a13|
GO:0043231	intracellular membrane-bounded organelle	cellular_component	0.20165	1	29	153	4038	25027	629959,666747,240756,66591,72515,69386,319924,70325,11957,16656,240755,56177,235956,72129,319182,244668,22259,56222,80708,XLOC_900611,29871,XLOC_448684,102632416,19720,21928,15260,19696,12380,14390	Gm7020|Trim43b|Klhl12|Mad2l1bp|Wdr43|Hist1h4h|Apba1|Pigw|Atp5j|Hivep3|4933406M09Rik|Olfm1|Zfp825|Pex13|Hist1h2bh|Sipa1l2|Nr1h3|Cited4|Pacsin3|-|Scmh1|-|LOC102632416|Trim27|Tnfaip2|Hira|Rel|Cast|Gabpa|
GO:0006836	neurotransmitter transport	biological_process	0.20173	1	1	153	36	25027	14479	Usp15|
GO:0022402	cell cycle process	biological_process	0.20187	1	3	153	254	25027	1.97207e+15	Trim27|Mad2l1bp|Sipa1l2|
GO:0009966	regulation of signal transduction	biological_process	0.20234	1	4	153	378	25027	7.23182e+21	Cyth4|Sipa1l2|Arfgap2|Senp1|
GO:0018149	peptide cross-linking	biological_process	0.20268	1	1	153	37	25027	70069	H1fnt|
GO:0050789	regulation of biological process	biological_process	0.20298	1	49	153	7207	25027	19696,72388,239652,212539,102632416,14103,56055,268890,68507,258527,77038,545140,235956,70028,18213,78541,57439,66591,634104,20607,XLOC_2945784,56177,16656,629524,258443,14390,72318,15260,54720,105242472,29871,102637362,80708,56222,223870,22259,17701,98710,244668,19354,72709,18670,194219,14479,319924,67052,240755,12394,80898	Rel|Ripk4|Zfp641|Gm266|LOC102632416|Fasl|Gtpbp2|Lsamp|Ppfia4|Olfr1368|Arfgap2|Olfr288|Zfp825|Dopey2|Ntrk3|Asb8|Tmem183a|Mad2l1bp|Olfr287|Sstr3|-|Olfm1|Hivep3|Olfr286|Olfr164|Gabpa|Cyth4|Hira|Rcan1|Efcab13|Scmh1|Gm34192|Pacsin3|Cited4|Senp1|Nr1h3|Msx1|Rabif|Sipa1l2|Rac2|C1qtnf6|Abcb4|Slfnl1|Usp15|Apba1|Ndc80|4933406M09Rik|Runx1|Erap1|
GO:0043227	membrane-bounded organelle	cellular_component	0.20403	1	29	153	4044	25027	21928,15260,19720,102632416,29871,XLOC_448684,14390,19696,12380,56177,240755,16656,11957,70325,319924,66591,72515,69386,666747,629959,240756,XLOC_900611,80708,56222,22259,244668,72129,319182,235956	Tnfaip2|Hira|Trim27|LOC102632416|Scmh1|-|Gabpa|Rel|Cast|Olfm1|4933406M09Rik|Hivep3|Atp5j|Pigw|Apba1|Mad2l1bp|Wdr43|Hist1h4h|Trim43b|Gm7020|Klhl12|-|Pacsin3|Cited4|Nr1h3|Sipa1l2|Pex13|Hist1h2bh|Zfp825|
GO:0008083	growth factor activity	molecular_function	0.20479	1	2	153	137	25027	10263241622339	LOC102632416|Vegfa|
GO:0015075	ion transmembrane transporter activity	molecular_function	0.20586	1	13	153	1647	25027	14805,11957,20607,56177,56055,74087,217869,239652,60613,XLOC_900611,192970,21873,242151	Grik1|Atp5j|Sstr3|Olfm1|Gtpbp2|Slc7a13|Eif5|Zfp641|Kcnq4|-|Dhrs11|Tjp2|Kcna10|
GO:0007031	peroxisome organization	biological_process	0.20664	1	1	153	37	25027	72129	Pex13|
GO:0019200	carbohydrate kinase activity	molecular_function	0.20676	1	1	153	37	25027	18642	Pfkm|
GO:0001871	pattern binding	molecular_function	0.20738	1	1	153	38	25027	226866	Sbspon|
GO:0030247	polysaccharide binding	molecular_function	0.20738	1	1	153	38	25027	226866	Sbspon|
GO:0032940	secretion by cell	biological_process	0.20814	1	2	153	136	25027	2192874190	Tnfaip2|Exoc3l4|
GO:0009064	glutamine family amino acid metabolic process	biological_process	0.21206	1	1	153	39	25027	51797	Ctps|
GO:0010608	posttranscriptional regulation of gene expression	biological_process	0.21307	1	1	153	39	25027	80898	Erap1|
GO:0044763	single-organism cellular process	biological_process	0.21379	1	58	153	8670	25027	239652,72388,12380,268890,258527,102632416,14103,212539,19720,78912,56055,78541,15962,15969,545140,77038,244667,235956,56177,20607,XLOC_2945784,11957,629524,57439,629959,66591,634104,72318,15967,XLOC_380756,258443,74190,80905,74355,54720,15260,21928,227394,74087,229699,18670,XLOC_900611,71206,60613,242151,22259,80708,223870,72129,21873,19354,98710,244668,240755,80898,218100,14479,240756	Zfp641|Ripk4|Cast|Lsamp|Olfr1368|LOC102632416|Fasl|Gm266|Trim27|Sp2|Gtpbp2|Asb8|Ifna1|Ifna6|Olfr288|Arfgap2|Disc1|Zfp825|Olfm1|Sstr3|-|Atp5j|Olfr286|Tmem183a|Gm7020|Mad2l1bp|Olfr287|Cyth4|Ifna4|-|Olfr164|Exoc3l4|Polh|Smchd1|Rcan1|Hira|Tnfaip2|Slco4c1|Slc7a13|Slc16a4|Abcb4|-|Katnal2|Kcnq4|Kcna10|Nr1h3|Pacsin3|Senp1|Pex13|Tjp2|Rac2|Rabif|Sipa1l2|4933406M09Rik|Erap1|Zfp322a|Usp15|Klhl12|
GO:0005085	guanyl-nucleotide exchange factor activity	molecular_function	0.21424	1	2	153	140	25027	9871072318	Rabif|Cyth4|
GO:0043933	macromolecular complex subunit organization	biological_process	0.21579	1	5	153	523	25027	8.08986e+25	Erap1|Olfm1|Pex13|Kcna10|Cast|
GO:0022411	cellular component disassembly	biological_process	0.21584	1	1	153	40	25027	80898	Erap1|
GO:0051179	localization	biological_process	0.21614	1	26	153	3624	25027	21928,227394,74087,56055,14805,74190,72318,14134,239652,15967,14479,319924,56177,20607,11957,242151,80708,72129,21873,244668,229699,18670,XLOC_900611,60613,15962,15969	Tnfaip2|Slco4c1|Slc7a13|Gtpbp2|Grik1|Exoc3l4|Cyth4|Fcnb|Zfp641|Ifna4|Usp15|Apba1|Olfm1|Sstr3|Atp5j|Kcna10|Pacsin3|Pex13|Tjp2|Sipa1l2|Slc16a4|Abcb4|-|Kcnq4|Ifna1|Ifna6|
GO:0046903	secretion	biological_process	0.2163	1	2	153	140	25027	2192874190	Tnfaip2|Exoc3l4|
GO:0050794	regulation of cellular process	biological_process	0.21715	1	48	153	7091	25027	545140,77038,235956,70028,18213,78541,57439,66591,634104,XLOC_2945784,20607,56177,629524,19696,72388,239652,212539,102632416,14103,56055,268890,68507,258527,80708,223870,56222,102637362,17701,22259,244668,98710,19354,72709,18670,194219,319924,14479,67052,240755,80898,12394,258443,14390,72318,15260,54720,29871,105242472	Olfr288|Arfgap2|Zfp825|Dopey2|Ntrk3|Asb8|Tmem183a|Mad2l1bp|Olfr287|-|Sstr3|Olfm1|Olfr286|Rel|Ripk4|Zfp641|Gm266|LOC102632416|Fasl|Gtpbp2|Lsamp|Ppfia4|Olfr1368|Pacsin3|Senp1|Cited4|Gm34192|Msx1|Nr1h3|Sipa1l2|Rabif|Rac2|C1qtnf6|Abcb4|Slfnl1|Apba1|Usp15|Ndc80|4933406M09Rik|Erap1|Runx1|Olfr164|Gabpa|Cyth4|Hira|Rcan1|Scmh1|Efcab13|
GO:0019362	pyridine nucleotide metabolic process	biological_process	0.21722	1	1	153	42	25027	19895	Rpia|
GO:0046496	nicotinamide nucleotide metabolic process	biological_process	0.21722	1	1	153	42	25027	19895	Rpia|
GO:0016645	oxidoreductase activity, acting on the CH-NH group of donors	molecular_function	0.21736	1	1	153	41	25027	240755	4933406M09Rik|
GO:0048523	negative regulation of cellular process	biological_process	0.21753	1	3	153	264	25027	1.02632e+20	LOC102632416|Apba1|Zfp825|
GO:0022892	substrate-specific transporter activity	molecular_function	0.22185	1	14	153	1821	25027	21873,242151,XLOC_900611,60613,239652,14134,192970,74087,56055,217869,11957,14805,56177,20607	Tjp2|Kcna10|-|Kcnq4|Zfp641|Fcnb|Dhrs11|Slc7a13|Gtpbp2|Eif5|Atp5j|Grik1|Olfm1|Sstr3|
GO:0016043	cellular component organization	biological_process	0.22187	1	13	153	1670	25027	244668,72129,244667,12380,242151,80898,XLOC_2945784,74355,56177,66591,78912,240756,15260	Sipa1l2|Pex13|Disc1|Cast|Kcna10|Erap1|-|Smchd1|Olfm1|Mad2l1bp|Sp2|Klhl12|Hira|
GO:0033647	host intracellular organelle	cellular_component	0.22269	1	2	153	147	25027	223870230405	Senp1|Ifne|
GO:0033648	host intracellular membrane-bounded organelle	cellular_component	0.22269	1	2	153	147	25027	223870230405	Senp1|Ifne|
GO:0006996	organelle organization	biological_process	0.22383	1	8	153	943	25027	6.65918e+41	Mad2l1bp|Sp2|Klhl12|Hira|Smchd1|Pex13|Disc1|Cast|
GO:0015171	amino acid transmembrane transporter activity	molecular_function	0.22589	1	1	153	41	25027	74087	Slc7a13|
GO:0043604	amide biosynthetic process	biological_process	0.22693	1	1	153	42	25027	217140	Scrn2|
GO:0042060	wound healing	biological_process	0.22732	1	2	153	149	25027	7089156177	Spdya|Olfm1|
GO:0007127	meiosis I	biological_process	0.22897	1	1	153	42	25027	19720	Trim27|
GO:0005777	peroxisome	cellular_component	0.23109	1	1	153	42	25027	72129	Pex13|
GO:0042579	microbody	cellular_component	0.23109	1	1	153	42	25027	72129	Pex13|
GO:0044707	single-multicellular organism process	biological_process	0.23122	1	8	153	960	25027	21885,70891,56177,16656,14479,XLOC_448684,80708,72388	Tle1|Spdya|Olfm1|Hivep3|Usp15|-|Pacsin3|Ripk4|
GO:0072524	pyridine-containing compound metabolic process	biological_process	0.23178	1	1	153	45	25027	19895	Rpia|
GO:0090066	regulation of anatomical structure size	biological_process	0.23303	1	1	153	44	25027	16656	Hivep3|
GO:0044550	secondary metabolite biosynthetic process	biological_process	0.23374	1	1	153	44	25027	217140	Scrn2|
GO:0006289	nucleotide-excision repair	biological_process	0.23449	1	1	153	44	25027	240755	4933406M09Rik|
GO:0044699	single-organism process	biological_process	0.23538	1	64	153	9706	25027	19354,244668,22259,223870,XLOC_900611,18670,218100,80898,240755,21885,258443,XLOC_380756,72318,14134,227394,15260,21928,80905,74355,545140,77038,244667,629959,66591,629524,16656,56177,XLOC_2945784,70891,12380,78912,56055,102632416,258527,72129,21873,98710,242151,80708,71206,60613,229699,240756,14479,319924,74190,15967,74087,54720,235956,78541,15969,15962,634104,57439,11957,20607,72388,239652,XLOC…	Rac2|Sipa1l2|Nr1h3|Senp1|-|Abcb4|Zfp322a|Erap1|4933406M09Rik|Tle1|Olfr164|-|Cyth4|Fcnb|Slco4c1|Hira|Tnfaip2|Polh|Smchd1|Olfr288|Arfgap2|Disc1|Gm7020|Mad2l1bp|Olfr286|Hivep3|Olfm1|-|Spdya|Cast|Sp2|Gtpbp2|LOC102632416|Olfr1368|Pex13|Tjp2|Rabif|Kcna10|Pacsin3|Katnal2|Kcnq4|Slc16a4|Klhl12|Usp15|Apba1|Exoc3l4|Ifna4|Slc7a13|Rcan1|Zfp825|Asb8|Ifna6|Ifna1|Olfr287|Tmem183a|Atp5j|Sstr3|Ripk4|Zfp641|-|Fasl|…
GO:0009401	phosphoenolpyruvate-dependent sugar phosphotransferase system	biological_process	0.23591	1	1	153	43	25027	14134	Fcnb|
GO:0005096	GTPase activator activity	molecular_function	0.2366	1	2	153	151	25027	24466877038	Sipa1l2|Arfgap2|
GO:0065008	regulation of biological quality	biological_process	0.23783	1	6	153	678	25027	16656,80898,XLOC_900611,70891,56177,14479	Hivep3|Erap1|-|Spdya|Olfm1|Usp15|
GO:0048583	regulation of response to stimulus	biological_process	0.24012	1	4	153	408	25027	7.70382e+21	Arfgap2|Senp1|Sipa1l2|Cyth4|
GO:0042254	ribosome biogenesis	biological_process	0.24062	1	2	153	152	25027	10773272515	Mrpl10|Wdr43|
GO:0008121	ubiquinol-cytochrome-c reductase activity	molecular_function	0.24065	1	1	153	44	25027	192970	Dhrs11|
GO:0016681	oxidoreductase activity, acting on diphenols and related substances as donors, cytochrome as acceptor	molecular_function	0.24065	1	1	153	44	25027	192970	Dhrs11|
GO:0004659	prenyltransferase activity	molecular_function	0.24132	1	1	153	45	25027	70383	Cox10|
GO:0005215	transporter activity	molecular_function	0.24209	1	16	153	2155	25027	14134,239652,14805,74087,227394,56055,217869,XLOC_900611,60613,192970,18670,21873,242151,11957,56177,20607	Fcnb|Zfp641|Grik1|Slc7a13|Slco4c1|Gtpbp2|Eif5|-|Kcnq4|Dhrs11|Abcb4|Tjp2|Kcna10|Atp5j|Olfm1|Sstr3|
GO:0018995	host	cellular_component	0.24321	1	3	153	281	25027	2.23871e+17	Senp1|Gm13288|Ifne|
GO:0043245	extraorganismal space	cellular_component	0.24321	1	3	153	281	25027	6.68208e+17	Gm13288|Ifne|Senp1|
GO:0043657	host cell	cellular_component	0.24321	1	3	153	281	25027	6.68208e+17	Gm13288|Ifne|Senp1|
GO:0044215	other organism	cellular_component	0.24321	1	3	153	281	25027	6.68208e+17	Gm13288|Ifne|Senp1|
GO:0044216	other organism cell	cellular_component	0.24321	1	3	153	281	25027	2.30406e+17	Ifne|Gm13288|Senp1|
GO:0044217	other organism part	cellular_component	0.24321	1	3	153	281	25027	6.68208e+17	Gm13288|Ifne|Senp1|
GO:0019220	regulation of phosphate metabolic process	biological_process	0.24423	1	2	153	155	25027	77038223870	Arfgap2|Senp1|
GO:0051174	regulation of phosphorus metabolic process	biological_process	0.24423	1	2	153	155	25027	22387077038	Senp1|Arfgap2|
GO:0006865	amino acid transport	biological_process	0.24502	1	1	153	45	25027	74087	Slc7a13|
GO:0044238	primary metabolic process	biological_process	0.24541	1	66	153	10014	25027	51797,229697,68507,78912,102632416,217869,21749,67994,12380,19696,629524,XLOC_2945784,629959,18213,77038,217038,80905,XLOC_3180677,21928,15260,19895,14390,XLOC_380756,70325,12394,80898,240755,67052,21885,70069,72515,218100,194219,17318,72709,319182,244668,22259,17701,223870,XLOC_2158184,XLOC_448684,19720,239652,17169,72388,11957,19935,18642,217140,69386,68565,192970,70028,235956,50528,74087,29871…	Ctps|Cym|Ppfia4|Sp2|LOC102632416|Eif5|Terf1|Mrps11|Cast|Rel|Olfr286|-|Gm7020|Ntrk3|Arfgap2|Mrm1|Polh|-|Tnfaip2|Hira|Rpia|Gabpa|-|Pigw|Runx1|Erap1|4933406M09Rik|Ndc80|Tle1|H1fnt|Wdr43|Zfp322a|Slfnl1|Mid1|C1qtnf6|Hist1h2bh|Sipa1l2|Nr1h3|Msx1|Senp1|-|-|Trim27|Zfp641|Mark3|Ripk4|Atp5j|Mrpl23|Pfkm|Scrn2|Hist1h4h|Mrps18a|Dhrs11|Dopey2|Zfp825|Tmprss2|Slc7a13|Scmh1|Efcab13|Apba1|Usp15|Katnal2|Rabif|Pacsi…
GO:0006221	pyrimidine nucleotide biosynthetic process	biological_process	0.24554	1	1	153	45	25027	51797	Ctps|
GO:0008060	ARF GTPase activator activity	molecular_function	0.2465	1	1	153	47	25027	77038	Arfgap2|
GO:0032312	regulation of ARF GTPase activity	biological_process	0.2465	1	1	153	47	25027	77038	Arfgap2|
GO:0008135	translation factor activity, nucleic acid binding	molecular_function	0.24817	1	2	153	155	25027	80898217869	Erap1|Eif5|
GO:0044272	sulfur compound biosynthetic process	biological_process	0.24841	1	1	153	47	25027	217140	Scrn2|
GO:0022890	inorganic cation transmembrane transporter activity	molecular_function	0.24866	1	9	153	1122	25027	21873,192970,XLOC_900611,239652,217869,56055,56177,20607,11957	Tjp2|Dhrs11|-|Zfp641|Eif5|Gtpbp2|Olfm1|Sstr3|Atp5j|
GO:0003684	damaged DNA binding	molecular_function	0.24876	1	1	153	47	25027	80905	Polh|
GO:0015276	ligand-gated ion channel activity	molecular_function	0.24942	1	2	153	158	25027	14805,XLOC_900611	Grik1|-|
GO:0022834	ligand-gated channel activity	molecular_function	0.24942	1	2	153	158	25027	XLOC_900611,14805	-|Grik1|
GO:0006184	GTP catabolic process	biological_process	0.25209	1	2	153	161	25027	77038223870	Arfgap2|Senp1|
GO:1901069	guanosine-containing compound catabolic process	biological_process	0.25209	1	2	153	161	25027	77038223870	Arfgap2|Senp1|
GO:0008152	metabolic process	biological_process	0.25245	1	79	153	12138	25027	19935,18642,11957,69386,217140,68565,192970,70028,18777,50528,235956,14780,19720,XLOC_2158184,XLOC_448684,72017,239652,27393,72388,17169,319924,14479,71206,102637362,80708,56222,98710,74087,109857,29871,105242472,56177,XLOC_2945784,629524,16656,XLOC_540169,629959,18213,77038,217038,51797,229697,68507,102632416,217869,78912,56055,103711,21749,75512,12380,19696,67994,67052,240755,21885,70069,70325,…	Mrpl23|Pfkm|Atp5j|Hist1h4h|Scrn2|Mrps18a|Dhrs11|Dopey2|Lypla1|Tmprss2|Zfp825|Gpx5|Trim27|-|-|Cyb5r1|Zfp641|Mrpl39|Ripk4|Mark3|Apba1|Usp15|Katnal2|Gm34192|Pacsin3|Cited4|Rabif|Slc7a13|Cbr3|Scmh1|Efcab13|Olfm1|-|Olfr286|Hivep3|-|Gm7020|Ntrk3|Arfgap2|Mrm1|Ctps|Cym|Ppfia4|LOC102632416|Eif5|Sp2|Gtpbp2|Pnpo|Terf1|Gpx6|Cast|Rel|Mrps11|Ndc80|4933406M09Rik|Tle1|H1fnt|Pigw|Runx1|Erap1|Zfp322a|Slfnl1|Wdr43|…
GO:0008150	biological_process	biological_process	0.25307	1	121	153	19142	25027	227394,15260,21928,XLOC_3180677,14805,12408,74355,80905,22164,258443,XLOC_380756,14134,14390,72318,19895,72515,194219,218100,12394,80898,70325,21885,70069,67052,240755,244668,319182,19354,223870,17701,22259,XLOC_900611,72709,18670,17318,56055,78912,217869,102632416,68507,51797,258527,229697,226866,668208,67994,12380,75512,19696,433485,21749,103711,66591,629959,XLOC_540169,16656,629524,XLOC_294578…	Slco4c1|Hira|Tnfaip2|-|Grik1|Cbr1|Smchd1|Polh|Tnfsf4|Olfr164|-|Fcnb|Gabpa|Cyth4|Rpia|Wdr43|Slfnl1|Zfp322a|Runx1|Erap1|Pigw|Tle1|H1fnt|Ndc80|4933406M09Rik|Sipa1l2|Hist1h2bh|Rac2|Senp1|Msx1|Nr1h3|-|C1qtnf6|Abcb4|Mid1|Gtpbp2|Sp2|Eif5|LOC102632416|Ppfia4|Ctps|Olfr1368|Cym|Sbspon|Gm13288|Mrps11|Cast|Gpx6|Rel|Syndig1|Terf1|Pnpo|Mad2l1bp|Gm7020|-|Hivep3|Olfr286|-|Spdya|Olfm1|Disc1|Arfgap2|Mrm1|Olfr288|N…
GO:0071822	protein complex subunit organization	biological_process	0.25448	1	4	153	422	25027	7.21292e+20	Pex13|Kcna10|Erap1|Olfm1|
GO:0044743	intracellular protein transmembrane import	biological_process	0.25486	1	1	153	47	25027	72129	Pex13|
GO:0065002	intracellular protein transmembrane transport	biological_process	0.25486	1	1	153	47	25027	72129	Pex13|
GO:0004675	transmembrane receptor protein serine/threonine kinase activity	molecular_function	0.25616	1	1	153	49	25027	244668	Sipa1l2|
GO:0009636	response to toxic substance	biological_process	0.25787	1	1	153	48	25027	229699	Slc16a4|
GO:0044424	intracellular part	cellular_component	0.25882	1	47	153	7007	25027	74355,80905,21928,15260,29871,14134,14390,74190,70069,240755,80898,70325,319924,72515,240756,17318,XLOC_900611,80708,56222,22259,244668,319182,72129,21957,19720,102632416,XLOC_448684,XLOC_2158184,213556,21749,12380,19696,27393,67994,18642,19935,56177,16656,11957,XLOC_540169,69386,66591,68565,666747,629959,244667,235956	Smchd1|Polh|Tnfaip2|Hira|Scmh1|Fcnb|Gabpa|Exoc3l4|H1fnt|4933406M09Rik|Erap1|Pigw|Apba1|Wdr43|Klhl12|Mid1|-|Pacsin3|Cited4|Nr1h3|Sipa1l2|Hist1h2bh|Pex13|Tnnt3|Trim27|LOC102632416|-|-|Plekhh2|Terf1|Cast|Rel|Mrpl39|Mrps11|Pfkm|Mrpl23|Olfm1|Hivep3|Atp5j|-|Hist1h4h|Mad2l1bp|Mrps18a|Trim43b|Gm7020|Disc1|Zfp825|
GO:0032313	regulation of Rab GTPase activity	biological_process	0.25916	1	1	153	48	25027	223870	Senp1|
GO:0032482	Rab protein signal transduction	biological_process	0.25916	1	1	153	48	25027	223870	Senp1|
GO:0032483	regulation of Rab protein signal transduction	biological_process	0.25916	1	1	153	48	25027	223870	Senp1|
GO:0051641	cellular localization	biological_process	0.26082	1	9	153	1133	25027	2.19287e+45	Tnfaip2|Pex13|Exoc3l4|Sipa1l2|Pacsin3|Cyth4|Ifna4|Ifna1|Ifna6|
GO:0060590	ATPase regulator activity	molecular_function	0.26105	1	1	153	52	25027	80708	Pacsin3|
GO:0016861	intramolecular oxidoreductase activity, interconverting aldoses and ketoses	molecular_function	0.26141	1	1	153	49	25027	19895	Rpia|
GO:0050790	regulation of catalytic activity	biological_process	0.26833	1	2	153	165	25027	77038223870	Arfgap2|Senp1|
GO:0006265	DNA topological change	biological_process	0.26839	1	1	153	51	25027	80898	Erap1|
GO:0006497	protein lipidation	biological_process	0.26876	1	1	153	50	25027	70325	Pigw|
GO:0006506	GPI anchor biosynthetic process	biological_process	0.26876	1	1	153	50	25027	70325	Pigw|
GO:0006661	phosphatidylinositol biosynthetic process	biological_process	0.26876	1	1	153	50	25027	70325	Pigw|
GO:0042158	lipoprotein biosynthetic process	biological_process	0.26876	1	1	153	50	25027	70325	Pigw|
GO:0032505	reproduction of a single-celled organism	biological_process	0.26878	1	1	153	50	25027	244668	Sipa1l2|
GO:0043093	cytokinesis by binary fission	biological_process	0.26878	1	1	153	50	25027	244668	Sipa1l2|
GO:0044248	cellular catabolic process	biological_process	0.26975	1	7	153	865	25027	56177,77038,102632416,14479,223870,235956,XLOC_448684	Olfm1|Arfgap2|LOC102632416|Usp15|Senp1|Zfp825|-|
GO:0016773	phosphotransferase activity, alcohol group as acceptor	molecular_function	0.27112	1	8	153	1007	25027	1.71692e+40	Mark3|Sipa1l2|Ripk4|Fcnb|Abcb4|Ntrk3|Runx1|Pfkm|
GO:0007126	meiosis	biological_process	0.27384	1	1	153	52	25027	19720	Trim27|
GO:0051321	meiotic cell cycle	biological_process	0.27384	1	1	153	52	25027	19720	Trim27|
GO:0006733	oxidoreduction coenzyme metabolic process	biological_process	0.27389	1	1	153	54	25027	19895	Rpia|
GO:0005525	GTP binding	molecular_function	0.27506	1	5	153	577	25027	6.85072e+25	Ppfia4|Abcb4|Gtpbp2|Rac2|Gm266|
GO:0008238	exopeptidase activity	molecular_function	0.27554	1	2	153	167	25027	50528217140	Tmprss2|Scrn2|
GO:0019033	viral tegument	cellular_component	0.27565	1	1	153	52	25027	244667	Disc1|
GO:0019318	hexose metabolic process	biological_process	0.2767	1	2	153	170	25027	1989518642	Rpia|Pfkm|
GO:0010564	regulation of cell cycle process	biological_process	0.2788	1	1	153	54	25027	66591	Mad2l1bp|
GO:0032561	guanyl ribonucleotide binding	molecular_function	0.28104	1	5	153	582	25027	5.60552e+25	Gtpbp2|Rac2|Gm266|Ppfia4|Abcb4|
GO:0065009	regulation of molecular function	biological_process	0.28218	1	2	153	171	25027	22387077038	Senp1|Arfgap2|
GO:0003899	DNA-directed RNA polymerase activity	molecular_function	0.28312	1	3	153	301	25027	1.448e+15	Usp15|Rabif|Olfr286|
GO:0006152	purine nucleoside catabolic process	biological_process	0.28469	1	2	153	176	25027	77038223870	Arfgap2|Senp1|
GO:0009143	nucleoside triphosphate catabolic process	biological_process	0.28469	1	2	153	176	25027	77038223870	Arfgap2|Senp1|
GO:0009146	purine nucleoside triphosphate catabolic process	biological_process	0.28469	1	2	153	176	25027	77038223870	Arfgap2|Senp1|
GO:0009154	purine ribonucleotide catabolic process	biological_process	0.28469	1	2	153	176	25027	22387077038	Senp1|Arfgap2|
GO:0009203	ribonucleoside triphosphate catabolic process	biological_process	0.28469	1	2	153	176	25027	77038223870	Arfgap2|Senp1|
GO:0009207	purine ribonucleoside triphosphate catabolic process	biological_process	0.28469	1	2	153	176	25027	77038223870	Arfgap2|Senp1|
GO:0009261	ribonucleotide catabolic process	biological_process	0.28469	1	2	153	176	25027	77038223870	Arfgap2|Senp1|
GO:0046130	purine ribonucleoside catabolic process	biological_process	0.28469	1	2	153	176	25027	77038223870	Arfgap2|Senp1|
GO:0046474	glycerophospholipid biosynthetic process	biological_process	0.28687	1	1	153	54	25027	70325	Pigw|
GO:0019080	viral genome expression	biological_process	0.28884	1	1	153	55	25027	105242472	Efcab13|
GO:0022613	ribonucleoprotein complex biogenesis	biological_process	0.28907	1	2	153	173	25027	72515107732	Wdr43|Mrpl10|
GO:0009611	response to wounding	biological_process	0.2909	1	2	153	177	25027	5617770891	Olfm1|Spdya|
GO:0003916	DNA topoisomerase activity	molecular_function	0.29097	1	1	153	56	25027	80898	Erap1|
GO:0009164	nucleoside catabolic process	biological_process	0.2916	1	2	153	179	25027	22387077038	Senp1|Arfgap2|
GO:0042454	ribonucleoside catabolic process	biological_process	0.2916	1	2	153	179	25027	77038223870	Arfgap2|Senp1|
GO:1901658	glycosyl compound catabolic process	biological_process	0.2916	1	2	153	179	25027	77038223870	Arfgap2|Senp1|
GO:0006195	purine nucleotide catabolic process	biological_process	0.2916	1	2	153	179	25027	77038223870	Arfgap2|Senp1|
GO:0072523	purine-containing compound catabolic process	biological_process	0.2916	1	2	153	179	25027	77038223870	Arfgap2|Senp1|
GO:0016020	membrane	cellular_component	0.29237	1	54	153	8273	25027	240755,70325,80898,16185,381217,72674,14479,319924,229699,18670,XLOC_900611,60613,242151,80708,21873,72129,244668,22164,14805,XLOC_3180677,74087,227394,238555,72318,15967,258443,56177,20607,11957,629524,XLOC_540169,57439,634104,217039,15969,15962,545140,103978,50528,268890,208613,258527,14103,102632416,240873,217869,56055,70383,239652,433485,72388,22339,27393,17169	4933406M09Rik|Pigw|Erap1|Il2rb|Fam189a2|Adipor1|Usp15|Apba1|Slc16a4|Abcb4|-|Kcnq4|Kcna10|Pacsin3|Tjp2|Pex13|Sipa1l2|Tnfsf4|Grik1|-|Slc7a13|Slco4c1|Btn2a2|Cyth4|Ifna4|Olfr164|Olfm1|Sstr3|Atp5j|Olfr286|-|Tmem183a|Olfr287|Ggnbp2|Ifna6|Ifna1|Olfr288|Gpc5|Tmprss2|Lsamp|Tmem212|Olfr1368|Fasl|LOC102632416|Tnfsf18|Eif5|Gtpbp2|Cox10|Zfp641|Syndig1|Ripk4|Vegfa|Mrpl39|Mark3|
GO:0070008	serine-type exopeptidase activity	molecular_function	0.29487	1	1	153	57	25027	50528	Tmprss2|
GO:0003924	GTPase activity	molecular_function	0.29518	1	4	153	454	25027	1.93546e+20	Rac2|Gtpbp2|Gm266|Abcb4|
GO:0019001	guanyl nucleotide binding	molecular_function	0.29549	1	5	153	594	25027	6.85072e+25	Ppfia4|Abcb4|Rac2|Gtpbp2|Gm266|
GO:0051049	regulation of transport	biological_process	0.29727	1	1	153	58	25027	14479	Usp15|
GO:0032553	ribonucleotide binding	molecular_function	0.29818	1	17	153	2406	25027	7.85417e+93	Asb8|Katnal2|Ntrk3|Abcb4|Zfp825|Rac2|Sipa1l2|Slfnl1|Terf1|Pnpo|Mark3|Ripk4|Ppfia4|Smchd1|Gtpbp2|LOC102632416|Gm266|
GO:0097367	carbohydrate derivative binding	molecular_function	0.30092	1	1	153	58	25027	22339	Vegfa|
GO:0008094	DNA-dependent ATPase activity	molecular_function	0.3044	1	1	153	59	25027	80898	Erap1|
GO:0045017	glycerolipid biosynthetic process	biological_process	0.30453	1	1	153	58	25027	70325	Pigw|
GO:0000917	barrier septum assembly	biological_process	0.30454	1	1	153	58	25027	244668	Sipa1l2|
GO:0032506	cytokinetic process	biological_process	0.30454	1	1	153	58	25027	244668	Sipa1l2|
GO:0090529	cell septum assembly	biological_process	0.30454	1	1	153	58	25027	244668	Sipa1l2|
GO:0046039	GTP metabolic process	biological_process	0.30512	1	2	153	184	25027	22387077038	Senp1|Arfgap2|
GO:1901068	guanosine-containing compound metabolic process	biological_process	0.30741	1	2	153	185	25027	77038223870	Arfgap2|Senp1|
GO:0000166	nucleotide binding	molecular_function	0.30744	1	19	153	2738	25027	8.07082e+103	Pacsin3|Zfp825|Rac2|Sipa1l2|Ntrk3|Abcb4|Asb8|Katnal2|Slfnl1|Ripk4|Mrps11|Mark3|Pnpo|Terf1|LOC102632416|Gm266|Gtpbp2|Smchd1|Ppfia4|
GO:1901265	nucleoside phosphate binding	molecular_function	0.30744	1	19	153	2738	25027	2.44668e+103	Sipa1l2|Zfp825|Rac2|Pacsin3|Asb8|Katnal2|Abcb4|Ntrk3|Slfnl1|Mark3|Mrps11|Ripk4|Terf1|Pnpo|Gtpbp2|Gm266|LOC102632416|Ppfia4|Smchd1|
GO:0017076	purine nucleotide binding	molecular_function	0.31114	1	17	153	2431	25027	7.23882e+92	Ripk4|Mark3|Terf1|Gm266|LOC102632416|Gtpbp2|Smchd1|Ppfia4|Pacsin3|Sipa1l2|Zfp825|Rac2|Abcb4|Ntrk3|Asb8|Katnal2|Slfnl1|
GO:0071704	organic substance metabolic process	biological_process	0.31121	1	67	153	10369	25027	68565,217140,69386,18642,19935,11957,50528,235956,70028,192970,19720,XLOC_448684,XLOC_2158184,72388,17169,239652,14479,319924,80708,102637362,56222,98710,71206,105242472,29871,74087,629959,XLOC_2945784,629524,77038,217038,18213,217869,102632416,56055,78912,68507,229697,51797,12380,19696,67994,21749,194219,218100,72515,21885,70069,240755,67052,12394,80898,70325,223870,17701,22259,244668,319182,727…	Mrps18a|Scrn2|Hist1h4h|Pfkm|Mrpl23|Atp5j|Tmprss2|Zfp825|Dopey2|Dhrs11|Trim27|-|-|Ripk4|Mark3|Zfp641|Usp15|Apba1|Pacsin3|Gm34192|Cited4|Rabif|Katnal2|Efcab13|Scmh1|Slc7a13|Gm7020|-|Olfr286|Arfgap2|Mrm1|Ntrk3|Eif5|LOC102632416|Gtpbp2|Sp2|Ppfia4|Cym|Ctps|Cast|Rel|Mrps11|Terf1|Slfnl1|Zfp322a|Wdr43|Tle1|H1fnt|4933406M09Rik|Ndc80|Runx1|Erap1|Pigw|Senp1|Msx1|Nr1h3|Sipa1l2|Hist1h2bh|C1qtnf6|Mid1|Tnfaip2|…
GO:0017137	Rab GTPase binding	molecular_function	0.31202	1	1	153	61	25027	223870	Senp1|
GO:1901363	heterocyclic compound binding	molecular_function	0.31272	1	46	153	7013	25027	319182,19354,98710,244668,22259,17701,80708,102637362,71206,17318,18670,194219,80898,12394,67052,XLOC_380756,229700,14390,29871,17344,97908,80905,74355,235956,217038,78541,18213,70028,69386,319173,629524,56177,67994,17169,72388,21749,239652,103711,260423,78912,56055,102632416,212539,217869,68507,268890	Hist1h2bh|Rac2|Rabif|Sipa1l2|Nr1h3|Msx1|Pacsin3|Gm34192|Katnal2|Mid1|Abcb4|Slfnl1|Erap1|Runx1|Ndc80|-|Rbm15|Gabpa|Scmh1|Pias2|Hist1h3g|Polh|Smchd1|Zfp825|Mrm1|Asb8|Ntrk3|Dopey2|Hist1h4h|Hist1h2af|Olfr286|Olfm1|Mrps11|Mark3|Ripk4|Terf1|Zfp641|Pnpo|Hist1h3f|Sp2|Gtpbp2|LOC102632416|Gm266|Eif5|Ppfia4|Lsamp|
GO:0006096	glycolysis	biological_process	0.31504	1	1	153	62	25027	18642	Pfkm|
GO:0097159	organic cyclic compound binding	molecular_function	0.31513	1	46	153	7019	25027	67994,17169,72388,239652,21749,103711,78912,260423,56055,102632416,217869,212539,68507,268890,235956,217038,78541,18213,70028,69386,319173,629524,56177,XLOC_380756,229700,14390,29871,97908,17344,80905,74355,19354,319182,244668,98710,17701,22259,102637362,80708,71206,17318,18670,194219,80898,12394,67052	Mrps11|Mark3|Ripk4|Zfp641|Terf1|Pnpo|Sp2|Hist1h3f|Gtpbp2|LOC102632416|Eif5|Gm266|Ppfia4|Lsamp|Zfp825|Mrm1|Asb8|Ntrk3|Dopey2|Hist1h4h|Hist1h2af|Olfr286|Olfm1|-|Rbm15|Gabpa|Scmh1|Hist1h3g|Pias2|Polh|Smchd1|Rac2|Hist1h2bh|Sipa1l2|Rabif|Msx1|Nr1h3|Gm34192|Pacsin3|Katnal2|Mid1|Abcb4|Slfnl1|Erap1|Runx1|Ndc80|
GO:0044085	cellular component biogenesis	biological_process	0.31632	1	7	153	903	25027	1.07733e+37	Mrpl10|Olfm1|Cast|Kcna10|Sipa1l2|Wdr43|Pex13|
GO:0009166	nucleotide catabolic process	biological_process	0.31687	1	2	153	190	25027	22387077038	Senp1|Arfgap2|
GO:0005217	intracellular ligand-gated ion channel activity	molecular_function	0.3174	1	1	153	61	25027	XLOC_900611	-|
GO:0005218	intracellular ligand-gated calcium channel activity	molecular_function	0.3174	1	1	153	61	25027	XLOC_900611	-|
GO:0005219	ryanodine-sensitive calcium-release channel activity	molecular_function	0.3174	1	1	153	61	25027	XLOC_900611	-|
GO:0006874	cellular calcium ion homeostasis	biological_process	0.3174	1	1	153	61	25027	XLOC_900611	-|
GO:0015278	calcium-release channel activity	molecular_function	0.3174	1	1	153	61	25027	XLOC_900611	-|
GO:0055074	calcium ion homeostasis	biological_process	0.3174	1	1	153	61	25027	XLOC_900611	-|
GO:0072503	cellular divalent inorganic cation homeostasis	biological_process	0.3174	1	1	153	61	25027	XLOC_900611	-|
GO:0072507	divalent inorganic cation homeostasis	biological_process	0.3174	1	1	153	61	25027	XLOC_900611	-|
GO:0030170	pyridoxal phosphate binding	molecular_function	0.31747	1	1	153	61	25027	74087	Slc7a13|
GO:0006220	pyrimidine nucleotide metabolic process	biological_process	0.31754	1	1	153	61	25027	51797	Ctps|
GO:0005996	monosaccharide metabolic process	biological_process	0.31806	1	2	153	188	25027	1864219895	Pfkm|Rpia|
GO:0016860	intramolecular oxidoreductase activity	molecular_function	0.31985	1	1	153	63	25027	19895	Rpia|
GO:0019199	transmembrane receptor protein kinase activity	molecular_function	0.31996	1	1	153	64	25027	244668	Sipa1l2|
GO:0006304	DNA modification	biological_process	0.32072	1	1	153	62	25027	68507	Ppfia4|
GO:0000151	ubiquitin ligase complex	cellular_component	0.3212	1	2	153	195	25027	17318666747	Mid1|Trim43b|
GO:1901292	nucleoside phosphate catabolic process	biological_process	0.32145	1	2	153	192	25027	22387077038	Senp1|Arfgap2|
GO:0016747	transferase activity, transferring acyl groups other than amino-acyl groups	molecular_function	0.32211	1	2	153	188	25027	14479229699	Usp15|Slc16a4|
GO:0006334	nucleosome assembly	biological_process	0.32601	1	1	153	63	25027	12380	Cast|
GO:0031497	chromatin assembly	biological_process	0.32601	1	1	153	63	25027	12380	Cast|
GO:0034728	nucleosome organization	biological_process	0.32601	1	1	153	63	25027	12380	Cast|
GO:0019954	asexual reproduction	biological_process	0.32602	1	1	153	63	25027	244668	Sipa1l2|
GO:0009987	cellular process	biological_process	0.32759	1	97	153	15346	25027	223870,17701,22259,244668,319182,19354,72709,18670,17318,XLOC_900611,194219,218100,72515,70069,240755,67052,12394,80898,70325,XLOC_380756,258443,19895,72318,14390,15260,21928,227394,74355,80905,244667,77038,545140,217038,18213,XLOC_540169,66591,629959,XLOC_2945784,56177,629524,19696,12380,67994,21749,217869,102632416,56055,78912,68507,51797,258527,80708,102637362,56222,242151,98710,21873,72129,22…	Senp1|Msx1|Nr1h3|Sipa1l2|Hist1h2bh|Rac2|C1qtnf6|Abcb4|Mid1|-|Slfnl1|Zfp322a|Wdr43|H1fnt|4933406M09Rik|Ndc80|Runx1|Erap1|Pigw|-|Olfr164|Rpia|Cyth4|Gabpa|Hira|Tnfaip2|Slco4c1|Smchd1|Polh|Disc1|Arfgap2|Olfr288|Mrm1|Ntrk3|-|Mad2l1bp|Gm7020|-|Olfm1|Olfr286|Rel|Cast|Mrps11|Terf1|Eif5|LOC102632416|Gtpbp2|Sp2|Ppfia4|Ctps|Olfr1368|Pacsin3|Gm34192|Cited4|Kcna10|Rabif|Tjp2|Pex13|Slc16a4|Kcnq4|Katnal2|Apba1|…
GO:0003682	chromatin binding	molecular_function	0.32882	1	2	153	192	25027	2174915260	Terf1|Hira|
GO:0006352	DNA-dependent transcription, initiation	biological_process	0.33138	1	2	153	194	25027	69386319182	Hist1h4h|Hist1h2bh|
GO:0051260	protein homooligomerization	biological_process	0.3334	1	1	153	66	25027	242151	Kcna10|
GO:0016679	oxidoreductase activity, acting on diphenols and related substances as donors	molecular_function	0.33415	1	1	153	65	25027	192970	Dhrs11|
GO:0071806	protein transmembrane transport	biological_process	0.33438	1	1	153	65	25027	72129	Pex13|
GO:0006505	GPI anchor metabolic process	biological_process	0.33678	1	1	153	66	25027	70325	Pigw|
GO:0065003	macromolecular complex assembly	biological_process	0.33748	1	4	153	480	25027	5.61772e+20	Olfm1|Kcna10|Cast|Pex13|
GO:0000910	cytokinesis	biological_process	0.33857	1	1	153	66	25027	244668	Sipa1l2|
GO:0006333	chromatin assembly or disassembly	biological_process	0.33858	1	1	153	66	25027	12380	Cast|
GO:0006511	ubiquitin-dependent protein catabolic process	biological_process	0.34053	1	2	153	202	25027	14479,XLOC_448684	Usp15|-|
GO:0019941	modification-dependent protein catabolic process	biological_process	0.34053	1	2	153	202	25027	14479,XLOC_448684	Usp15|-|
GO:0043632	modification-dependent macromolecule catabolic process	biological_process	0.34053	1	2	153	202	25027	XLOC_448684,14479	-|Usp15|
GO:0046907	intracellular transport	biological_process	0.34128	1	7	153	928	25027	1.59692e+35	Ifna6|Ifna1|Ifna4|Cyth4|Sipa1l2|Pex13|Pacsin3|
GO:0036094	small molecule binding	molecular_function	0.34191	1	19	153	2798	25027	1.71697e+103	Mark3|Mrps11|Ripk4|Terf1|Pnpo|Gtpbp2|Gm266|LOC102632416|Ppfia4|Smchd1|Sipa1l2|Rac2|Zfp825|Pacsin3|Asb8|Katnal2|Abcb4|Ntrk3|Slfnl1|
GO:0005184	neuropeptide hormone activity	molecular_function	0.34264	1	1	153	67	25027	15967	Ifna4|
GO:0015144	carbohydrate transmembrane transporter activity	molecular_function	0.34413	1	1	153	68	25027	14134	Fcnb|
GO:1901476	carbohydrate transporter activity	molecular_function	0.34413	1	1	153	68	25027	14134	Fcnb|
GO:0009117	nucleotide metabolic process	biological_process	0.34535	1	5	153	633	25027	5.17972e+25	Ctps|Rpia|Atp5j|Senp1|Arfgap2|
GO:0006891	intra-Golgi vesicle-mediated transport	biological_process	0.34549	1	1	153	69	25027	244668	Sipa1l2|
GO:0019748	secondary metabolic process	biological_process	0.34584	1	1	153	71	25027	217140	Scrn2|
GO:0016567	protein ubiquitination	biological_process	0.34963	1	1	153	75	25027	17318	Mid1|
GO:0043531	ADP binding	molecular_function	0.35027	1	1	153	74	25027	18670	Abcb4|
GO:0009247	glycolipid biosynthetic process	biological_process	0.35494	1	1	153	70	25027	70325	Pigw|
GO:0046467	membrane lipid biosynthetic process	biological_process	0.35494	1	1	153	70	25027	70325	Pigw|
GO:0033043	regulation of organelle organization	biological_process	0.35601	1	1	153	72	25027	66591	Mad2l1bp|
GO:0004221	ubiquitin thiolesterase activity	molecular_function	0.35702	1	1	153	72	25027	14479	Usp15|
GO:0006753	nucleoside phosphate metabolic process	biological_process	0.35843	1	5	153	644	25027	7.70382e+25	Arfgap2|Senp1|Rpia|Ctps|Atp5j|
GO:0043229	intracellular organelle	cellular_component	0.35932	1	38	153	5813	25027	29871,15260,21928,74355,80905,14390,72515,240756,319924,70325,240755,244668,319182,72129,80708,56222,22259,XLOC_900611,XLOC_448684,XLOC_2158184,19720,102632416,21957,67994,19696,12380,213556,69386,66591,68565,666747,629959,16656,11957,56177,19935,235956,244667	Scmh1|Hira|Tnfaip2|Smchd1|Polh|Gabpa|Wdr43|Klhl12|Apba1|Pigw|4933406M09Rik|Sipa1l2|Hist1h2bh|Pex13|Pacsin3|Cited4|Nr1h3|-|-|-|Trim27|LOC102632416|Tnnt3|Mrps11|Rel|Cast|Plekhh2|Hist1h4h|Mad2l1bp|Mrps18a|Trim43b|Gm7020|Hivep3|Atp5j|Olfm1|Mrpl23|Zfp825|Disc1|
GO:0008643	carbohydrate transport	biological_process	0.36038	1	1	153	72	25027	14134	Fcnb|
GO:0051716	cellular response to stimulus	biological_process	0.36089	1	32	153	4909	25027	54720,80905,258443,XLOC_380756,72318,218100,240755,19354,244668,98710,22259,80708,223870,71206,18670,56055,14103,102632416,212539,258527,268890,72388,239652,634104,57439,629524,56177,20607,235956,77038,545140,78541	Rcan1|Polh|Olfr164|-|Cyth4|Zfp322a|4933406M09Rik|Rac2|Sipa1l2|Rabif|Nr1h3|Pacsin3|Senp1|Katnal2|Abcb4|Gtpbp2|Fasl|LOC102632416|Gm266|Olfr1368|Lsamp|Ripk4|Zfp641|Olfr287|Tmem183a|Olfr286|Olfm1|Sstr3|Zfp825|Arfgap2|Olfr288|Asb8|
GO:0005342	organic acid transmembrane transporter activity	molecular_function	0.36106	1	1	153	72	25027	74087	Slc7a13|
GO:0046943	carboxylic acid transmembrane transporter activity	molecular_function	0.36106	1	1	153	72	25027	74087	Slc7a13|
GO:0043226	organelle	cellular_component	0.36202	1	38	153	5819	25027	629959,666747,69386,68565,66591,56177,19935,11957,16656,244667,235956,102632416,19720,XLOC_2158184,XLOC_448684,21957,19696,12380,67994,213556,319924,240756,72515,240755,70325,22259,80708,56222,319182,72129,244668,XLOC_900611,15260,21928,29871,80905,74355,14390	Gm7020|Trim43b|Hist1h4h|Mrps18a|Mad2l1bp|Olfm1|Mrpl23|Atp5j|Hivep3|Disc1|Zfp825|LOC102632416|Trim27|-|-|Tnnt3|Rel|Cast|Mrps11|Plekhh2|Apba1|Klhl12|Wdr43|4933406M09Rik|Pigw|Nr1h3|Pacsin3|Cited4|Hist1h2bh|Pex13|Sipa1l2|-|Hira|Tnfaip2|Scmh1|Polh|Smchd1|Gabpa|
GO:0072509	divalent inorganic cation transmembrane transporter activity	molecular_function	0.36377	1	2	153	211	25027	XLOC_900611,56055	-|Gtpbp2|
GO:0032446	protein modification by small protein conjugation	biological_process	0.36575	1	1	153	79	25027	17318	Mid1|
GO:0070647	protein modification by small protein conjugation or removal	biological_process	0.36575	1	1	153	79	25027	17318	Mid1|
GO:0014070	response to organic cyclic compound	biological_process	0.36774	1	1	153	74	25027	22259	Nr1h3|
GO:0033993	response to lipid	biological_process	0.36774	1	1	153	74	25027	22259	Nr1h3|
GO:0043401	steroid hormone mediated signaling pathway	biological_process	0.36774	1	1	153	74	25027	22259	Nr1h3|
GO:0048545	response to steroid hormone stimulus	biological_process	0.36774	1	1	153	74	25027	22259	Nr1h3|
GO:0071383	cellular response to steroid hormone stimulus	biological_process	0.36774	1	1	153	74	25027	22259	Nr1h3|
GO:0071396	cellular response to lipid	biological_process	0.36774	1	1	153	74	25027	22259	Nr1h3|
GO:0071407	cellular response to organic cyclic compound	biological_process	0.36774	1	1	153	74	25027	22259	Nr1h3|
GO:0000794	condensed nuclear chromosome	cellular_component	0.36806	1	1	153	76	25027	19720	Trim27|
GO:0006313	transposition, DNA-mediated	biological_process	0.37184	1	1	153	76	25027	78912	Sp2|
GO:0032196	transposition	biological_process	0.37184	1	1	153	76	25027	78912	Sp2|
GO:0000139	Golgi membrane	cellular_component	0.37233	1	1	153	75	25027	244668	Sipa1l2|
GO:0008514	organic anion transmembrane transporter activity	molecular_function	0.37298	1	1	153	75	25027	74087	Slc7a13|
GO:0005230	extracellular ligand-gated ion channel activity	molecular_function	0.37324	1	1	153	77	25027	14805	Grik1|
GO:0046983	protein dimerization activity	molecular_function	0.37421	1	3	153	359	25027	8.07082e+15	Pacsin3|Disc1|Terf1|
GO:0035639	purine ribonucleoside triphosphate binding	molecular_function	0.3747	1	16	153	2369	25027	1.82132e+87	Ntrk3|Abcb4|Katnal2|Asb8|Zfp825|Rac2|Sipa1l2|Slfnl1|Terf1|Ripk4|Mark3|Smchd1|Ppfia4|LOC102632416|Gm266|Gtpbp2|
GO:0005262	calcium channel activity	molecular_function	0.37517	1	1	153	76	25027	XLOC_900611	-|
GO:0003008	system process	biological_process	0.37529	1	3	153	358	25027	144797238816656	Usp15|Ripk4|Hivep3|
GO:0030133	transport vesicle	cellular_component	0.3753	1	1	153	76	25027	56177	Olfm1|
GO:0001883	purine nucleoside binding	molecular_function	0.38073	1	16	153	2382	25027	1.9422e+87	Slfnl1|Asb8|Katnal2|Abcb4|Ntrk3|Sipa1l2|Zfp825|Rac2|Ppfia4|Smchd1|Gtpbp2|Gm266|LOC102632416|Terf1|Mark3|Ripk4|
GO:0032549	ribonucleoside binding	molecular_function	0.38073	1	16	153	2382	25027	2.17497e+87	Terf1|Ripk4|Mark3|Smchd1|Ppfia4|LOC102632416|Gm266|Gtpbp2|Ntrk3|Abcb4|Asb8|Katnal2|Zfp825|Rac2|Sipa1l2|Slfnl1|
GO:0032550	purine ribonucleoside binding	molecular_function	0.38073	1	16	153	2382	25027	2.44668e+87	Sipa1l2|Rac2|Zfp825|Abcb4|Ntrk3|Katnal2|Asb8|Slfnl1|Ripk4|Mark3|Terf1|Gm266|LOC102632416|Gtpbp2|Smchd1|Ppfia4|
GO:0016765	transferase activity, transferring alkyl or aryl (other than methyl) groups	molecular_function	0.38163	1	1	153	79	25027	70383	Cox10|
GO:0003707	steroid hormone receptor activity	molecular_function	0.38339	1	1	153	78	25027	22259	Nr1h3|
GO:0072528	pyrimidine-containing compound biosynthetic process	biological_process	0.38396	1	1	153	78	25027	51797	Ctps|
GO:0032555	purine ribonucleotide binding	molecular_function	0.38406	1	16	153	2387	25027	2.17492e+87	Terf1|Mark3|Ripk4|Ppfia4|Smchd1|Gtpbp2|LOC102632416|Gm266|Katnal2|Asb8|Ntrk3|Abcb4|Zfp825|Rac2|Sipa1l2|Slfnl1|
GO:0005083	small GTPase regulator activity	molecular_function	0.38506	1	2	153	217	25027	7703872318	Arfgap2|Cyth4|
GO:0006508	proteolysis	biological_process	0.38615	1	7	153	975	25027	229697,223870,14479,XLOC_3180677,50528,XLOC_448684,217140	Cym|Senp1|Usp15|-|Tmprss2|-|Scrn2|
GO:0016791	phosphatase activity	molecular_function	0.38819	1	2	153	218	25027	7698711432	Hdhd2|Acp2|
GO:0040007	growth	biological_process	0.39016	1	1	153	79	25027	XLOC_2945784	-|
GO:0032879	regulation of localization	biological_process	0.39157	1	1	153	81	25027	14479	Usp15|
GO:0001882	nucleoside binding	molecular_function	0.39697	1	16	153	2408	25027	2.12539e+87	Gm266|LOC102632416|Gtpbp2|Smchd1|Ppfia4|Ripk4|Mark3|Terf1|Slfnl1|Sipa1l2|Rac2|Zfp825|Abcb4|Ntrk3|Katnal2|Asb8|
GO:0051726	regulation of cell cycle	biological_process	0.39736	1	1	153	83	25027	66591	Mad2l1bp|
GO:0016851	magnesium chelatase activity	molecular_function	0.39792	1	1	153	81	25027	71206	Katnal2|
GO:0051002	ligase activity, forming nitrogen-metal bonds	molecular_function	0.39792	1	1	153	81	25027	71206	Katnal2|
GO:0051003	ligase activity, forming nitrogen-metal bonds, forming coordination complexes	molecular_function	0.39792	1	1	153	81	25027	71206	Katnal2|
GO:0000280	nuclear division	biological_process	0.39856	1	1	153	85	25027	66591	Mad2l1bp|
GO:0007067	mitosis	biological_process	0.39856	1	1	153	85	25027	66591	Mad2l1bp|
GO:0034622	cellular macromolecular complex assembly	biological_process	0.40239	1	3	153	375	25027	721291238056177	Pex13|Cast|Olfm1|
GO:0044257	cellular protein catabolic process	biological_process	0.40391	1	2	153	232	25027	XLOC_448684,14479	-|Usp15|
GO:0051603	proteolysis involved in cellular protein catabolic process	biological_process	0.40391	1	2	153	232	25027	XLOC_448684,14479	-|Usp15|
GO:0004842	ubiquitin-protein ligase activity	molecular_function	0.40391	1	2	153	232	25027	66674717318	Trim43b|Mid1|
GO:0019787	small conjugating protein ligase activity	molecular_function	0.40391	1	2	153	232	25027	66674717318	Trim43b|Mid1|
GO:0046434	organophosphate catabolic process	biological_process	0.40507	1	2	153	230	25027	22387077038	Senp1|Arfgap2|
GO:0015085	calcium ion transmembrane transporter activity	molecular_function	0.40573	1	1	153	84	25027	XLOC_900611	-|
GO:1901136	carbohydrate derivative catabolic process	biological_process	0.40719	1	2	153	231	25027	22387077038	Senp1|Arfgap2|
GO:0051259	protein oligomerization	biological_process	0.40828	1	1	153	85	25027	242151	Kcna10|
GO:0006461	protein complex assembly	biological_process	0.40894	1	3	153	381	25027	7.21292e+15	Pex13|Kcna10|Olfm1|
GO:0070271	protein complex biogenesis	biological_process	0.40894	1	3	153	381	25027	5.61772e+15	Olfm1|Kcna10|Pex13|
GO:0016042	lipid catabolic process	biological_process	0.41026	1	1	153	85	25027	21885	Tle1|
GO:0030554	adenyl nucleotide binding	molecular_function	0.41524	1	14	153	2117	25027	7.43552e+76	Smchd1|Slfnl1|LOC102632416|Gtpbp2|Abcb4|Ntrk3|Terf1|Asb8|Katnal2|Pacsin3|Ripk4|Mark3|Sipa1l2|Zfp825|
GO:0046488	phosphatidylinositol metabolic process	biological_process	0.41865	1	1	153	87	25027	70325	Pigw|
GO:0006664	glycolipid metabolic process	biological_process	0.42229	1	1	153	88	25027	70325	Pigw|
GO:0006576	cellular biogenic amine metabolic process	biological_process	0.42235	1	1	153	88	25027	56055	Gtpbp2|
GO:0016790	thiolester hydrolase activity	molecular_function	0.42416	1	1	153	90	25027	14479	Usp15|
GO:0016616	oxidoreductase activity, acting on the CH-OH group of donors, NAD or NADP as acceptor	molecular_function	0.42478	1	2	153	237	25027	67994192970	Mrps11|Dhrs11|
GO:0009896	positive regulation of catabolic process	biological_process	0.42843	1	1	153	92	25027	56177	Olfm1|
GO:0010508	positive regulation of autophagy	biological_process	0.42843	1	1	153	92	25027	56177	Olfm1|
GO:0031331	positive regulation of cellular catabolic process	biological_process	0.42843	1	1	153	92	25027	56177	Olfm1|
GO:0000793	condensed chromosome	cellular_component	0.42845	1	1	153	92	25027	19720	Trim27|
GO:0031981	nuclear lumen	cellular_component	0.42895	1	4	153	543	25027	1.97203e+21	Trim27|Hist1h2bh|Gm7020|Wdr43|
GO:0008324	cation transmembrane transporter activity	molecular_function	0.42947	1	9	153	1335	25027	192970,XLOC_900611,239652,21873,56177,20607,11957,217869,56055	Dhrs11|-|Zfp641|Tjp2|Olfm1|Sstr3|Atp5j|Eif5|Gtpbp2|
GO:0008654	phospholipid biosynthetic process	biological_process	0.42983	1	1	153	91	25027	70325	Pigw|
GO:0072330	monocarboxylic acid biosynthetic process	biological_process	0.43208	1	1	153	91	25027	217140	Scrn2|
GO:0009755	hormone-mediated signaling pathway	biological_process	0.43212	1	1	153	92	25027	22259	Nr1h3|
GO:0032870	cellular response to hormone stimulus	biological_process	0.43212	1	1	153	92	25027	22259	Nr1h3|
GO:0005267	potassium channel activity	molecular_function	0.43229	1	1	153	92	25027	217869	Eif5|
GO:1901605	alpha-amino acid metabolic process	biological_process	0.43245	1	2	153	245	25027	21703851797	Mrm1|Ctps|
GO:0019637	organophosphate metabolic process	biological_process	0.43297	1	6	153	861	25027	1.98957e+30	Rpia|Pigw|Ctps|Atp5j|Arfgap2|Senp1|
GO:0003724	RNA helicase activity	molecular_function	0.43566	1	1	153	93	25027	71206	Katnal2|
GO:0005261	cation channel activity	molecular_function	0.44177	1	2	153	244	25027	XLOC_900611,217869	-|Eif5|
GO:0003674	molecular_function	molecular_function	0.44248	1	135	153	21893	25027	14134,72318,14390,19895,XLOC_3180677,227394,74355,12408,223870,22259,17701,16985,17318,194219,16185,80898,75512,217869,56055,260423,21957,668208,68507,229697,258527,51797,244667,217038,77038,XLOC_2945784,16656,629524,238555,15967,229700,105242472,109857,76987,240174,17344,98710,21873,229699,319924,240756,72017,70383,19720,212539,268890,103978,50528,70028,XLOC_2651535,15969,15962,74114,217140,6938…	Fcnb|Cyth4|Gabpa|Rpia|-|Slco4c1|Smchd1|Cbr1|Senp1|Nr1h3|Msx1|Lsp1|Mid1|Slfnl1|Il2rb|Erap1|Gpx6|Eif5|Gtpbp2|Hist1h3f|Tnnt3|Gm13288|Ppfia4|Cym|Olfr1368|Ctps|Disc1|Mrm1|Arfgap2|-|Hivep3|Olfr286|Btn2a2|Ifna4|Rbm15|Efcab13|Cbr3|Hdhd2|Thada|Pias2|Rabif|Tjp2|Slc16a4|Apba1|Klhl12|Cyb5r1|Cox10|Trim27|Gm266|Lsamp|Gpc5|Tmprss2|Dopey2|-|Ifna6|Ifna1|Crot|Scrn2|Hist1h4h|Pfkm|Sstr3|Atp5j|Sp6|-|Olfr164|Hira|Polh…
GO:0000278	mitotic cell cycle	biological_process	0.44259	1	1	153	98	25027	66591	Mad2l1bp|
GO:0071495	cellular response to endogenous stimulus	biological_process	0.44272	1	1	153	95	25027	22259	Nr1h3|
GO:0007049	cell cycle	biological_process	0.44351	1	4	153	560	25027	6.2996e+21	Gm7020|Mad2l1bp|Sipa1l2|Trim27|
GO:0008173	RNA methyltransferase activity	molecular_function	0.44485	1	1	153	96	25027	217038	Mrm1|
GO:0031683	G-protein beta/gamma-subunit complex binding	molecular_function	0.44515	1	1	153	94	25027	18670	Abcb4|
GO:0030163	protein catabolic process	biological_process	0.4453	1	2	153	254	25027	XLOC_448684,14479	-|Usp15|
GO:0016071	mRNA metabolic process	biological_process	0.4454	1	2	153	245	25027	235956102632416	Zfp825|LOC102632416|
GO:0009725	response to hormone stimulus	biological_process	0.4462	1	1	153	96	25027	22259	Nr1h3|
GO:0006811	ion transport	biological_process	0.44681	1	10	153	1515	25027	2.42151e+52	Kcna10|Tjp2|Zfp641|Kcnq4|Apba1|Slc7a13|Gtpbp2|Olfm1|Sstr3|Atp5j|
GO:0044428	nuclear part	cellular_component	0.44707	1	6	153	876	25027	2.40756e+33	4933406M09Rik|Wdr43|Hist1h2bh|Trim43b|Gm7020|Trim27|
GO:0048285	organelle fission	biological_process	0.44914	1	1	153	99	25027	66591	Mad2l1bp|
GO:0030246	carbohydrate binding	molecular_function	0.44963	1	2	153	262	25027	19895226866	Rpia|Sbspon|
GO:0071310	cellular response to organic substance	biological_process	0.44968	1	1	153	97	25027	22259	Nr1h3|
GO:0016874	ligase activity	molecular_function	0.44978	1	5	153	725	25027	7.12065e+25	Katnal2|Ctps|Terf1|Mid1|Trim43b|
GO:0016614	oxidoreductase activity, acting on CH-OH group of donors	molecular_function	0.45018	1	2	153	249	25027	67994192970	Mrps11|Dhrs11|
GO:0009719	response to endogenous stimulus	biological_process	0.45654	1	1	153	99	25027	22259	Nr1h3|
GO:0009607	response to biotic stimulus	biological_process	0.45727	1	2	153	251	25027	433485,XLOC_900611	Syndig1|-|
GO:0005507	copper ion binding	molecular_function	0.46102	1	1	153	100	25027	16656	Hivep3|
GO:0003887	DNA-directed DNA polymerase activity	molecular_function	0.46107	1	1	153	103	25027	80905	Polh|
GO:0015093	ferrous iron transmembrane transporter activity	molecular_function	0.46303	1	1	153	105	25027	56055	Gtpbp2|
GO:0015684	ferrous iron transport	biological_process	0.46303	1	1	153	105	25027	56055	Gtpbp2|
GO:0005577	fibrinogen complex	cellular_component	0.4632	1	1	153	103	25027	56177	Olfm1|
GO:0030168	platelet activation	biological_process	0.4632	1	1	153	103	25027	56177	Olfm1|
GO:0055086	nucleobase-containing small molecule metabolic process	biological_process	0.46377	1	5	153	732	25027	2.23871e+25	Senp1|Arfgap2|Ctps|Atp5j|Rpia|
GO:0005604	basement membrane	cellular_component	0.46426	1	1	153	101	25027	56177	Olfm1|
GO:0016591	DNA-directed RNA polymerase II, holoenzyme	cellular_component	0.46601	1	1	153	101	25027	319182	Hist1h2bh|
GO:0008237	metallopeptidase activity	molecular_function	0.46674	1	2	153	255	25027	8089814479	Erap1|Usp15|
GO:0015849	organic acid transport	biological_process	0.46838	1	1	153	102	25027	74087	Slc7a13|
GO:0046942	carboxylic acid transport	biological_process	0.46838	1	1	153	102	25027	74087	Slc7a13|
GO:0015995	chlorophyll biosynthetic process	biological_process	0.4693	1	1	153	102	25027	71206	Katnal2|
GO:0070887	cellular response to chemical stimulus	biological_process	0.47003	1	1	153	103	25027	22259	Nr1h3|
GO:0043233	organelle lumen	cellular_component	0.47101	1	4	153	575	25027	1.97203e+21	Trim27|Hist1h2bh|Gm7020|Wdr43|
GO:0070013	intracellular organelle lumen	cellular_component	0.47101	1	4	153	575	25027	6.29959e+21	Gm7020|Hist1h2bh|Wdr43|Trim27|
GO:0051287	NAD binding	molecular_function	0.47173	1	1	153	104	25027	67994	Mrps11|
GO:0017016	Ras GTPase binding	molecular_function	0.47223	1	1	153	105	25027	223870	Senp1|
GO:0031267	small GTPase binding	molecular_function	0.47223	1	1	153	105	25027	223870	Senp1|
GO:0051020	GTPase binding	molecular_function	0.47223	1	1	153	105	25027	223870	Senp1|
GO:0043414	macromolecule methylation	biological_process	0.4726	1	1	153	105	25027	68507	Ppfia4|
GO:0072527	pyrimidine-containing compound metabolic process	biological_process	0.47345	1	1	153	103	25027	51797	Ctps|
GO:0016879	ligase activity, forming carbon-nitrogen bonds	molecular_function	0.47389	1	3	153	425	25027	6.66748e+15	Trim43b|Ctps|Mid1|
GO:0006643	membrane lipid metabolic process	biological_process	0.47421	1	1	153	103	25027	70325	Pigw|
GO:0006364	rRNA processing	biological_process	0.4761	1	1	153	105	25027	72515	Wdr43|
GO:0016072	rRNA metabolic process	biological_process	0.4761	1	1	153	105	25027	72515	Wdr43|
GO:0010506	regulation of autophagy	biological_process	0.47651	1	1	153	106	25027	56177	Olfm1|
GO:0001775	cell activation	biological_process	0.47652	1	1	153	107	25027	56177	Olfm1|
GO:0006650	glycerophospholipid metabolic process	biological_process	0.47751	1	1	153	104	25027	70325	Pigw|
GO:0015711	organic anion transport	biological_process	0.4783	1	1	153	105	25027	74087	Slc7a13|
GO:0044421	extracellular region part	cellular_component	0.47959	1	5	153	746	25027	1.03978e+28	Gpc5|Senp1|Gm13288|Ifne|Olfm1|
GO:0043603	cellular amide metabolic process	biological_process	0.48028	1	1	153	107	25027	217140	Scrn2|
GO:0065004	protein-DNA complex assembly	biological_process	0.48064	1	1	153	105	25027	12380	Cast|
GO:0071824	protein-DNA complex subunit organization	biological_process	0.48064	1	1	153	105	25027	12380	Cast|
GO:0022607	cellular component assembly	biological_process	0.48199	1	5	153	747	25027	1.23802e+26	Cast|Kcna10|Sipa1l2|Pex13|Olfm1|
GO:0034220	ion transmembrane transport	biological_process	0.4827	1	4	153	586	25027	2.18737e+19	Tjp2|Slc7a13|Atp5j|Olfm1|
GO:0006413	translational initiation	biological_process	0.48278	1	1	153	106	25027	217869	Eif5|
GO:0022836	gated channel activity	molecular_function	0.48558	1	2	153	266	25027	14805,XLOC_900611	Grik1|-|
GO:0022839	ion gated channel activity	molecular_function	0.48558	1	2	153	266	25027	14805,XLOC_900611	Grik1|-|
GO:0031974	membrane-enclosed lumen	cellular_component	0.4859	1	4	153	586	25027	1.97207e+21	Trim27|Wdr43|Gm7020|Hist1h2bh|
GO:0005578	proteinaceous extracellular matrix	cellular_component	0.48704	1	2	153	266	25027	10397856177	Gpc5|Olfm1|
GO:0046486	glycerolipid metabolic process	biological_process	0.49048	1	1	153	108	25027	70325	Pigw|
GO:0042157	lipoprotein metabolic process	biological_process	0.49177	1	1	153	110	25027	70325	Pigw|
GO:0032501	multicellular organismal process	biological_process	0.49187	1	8	153	1244	25027	72388,80708,14479,XLOC_448684,56177,21885,70891,16656	Ripk4|Pacsin3|Usp15|-|Olfm1|Tle1|Spdya|Hivep3|
GO:1901565	organonitrogen compound catabolic process	biological_process	0.49221	1	2	153	273	25027	22387077038	Senp1|Arfgap2|
GO:0000228	nuclear chromosome	cellular_component	0.49396	1	1	153	112	25027	19720	Trim27|
GO:0004672	protein kinase activity	molecular_function	0.49453	1	5	153	759	25027	7.23882e+25	Ripk4|Sipa1l2|Mark3|Ntrk3|Runx1|
GO:0010033	response to organic substance	biological_process	0.496	1	1	153	111	25027	22259	Nr1h3|
GO:0034062	RNA polymerase activity	molecular_function	0.49698	1	3	153	432	25027	9.87101e+15	Rabif|Usp15|Olfr286|
GO:0043623	cellular protein complex assembly	biological_process	0.49842	1	2	153	275	25027	7212956177	Pex13|Olfm1|
GO:0015994	chlorophyll metabolic process	biological_process	0.49848	1	1	153	111	25027	71206	Katnal2|
GO:0005524	ATP binding	molecular_function	0.49966	1	13	153	2067	25027	5.60551e+71	Gtpbp2|LOC102632416|Slfnl1|Smchd1|Zfp825|Sipa1l2|Mark3|Ripk4|Katnal2|Asb8|Terf1|Ntrk3|Abcb4|
GO:0031301	integral to organelle membrane	cellular_component	0.49968	1	1	153	115	25027	244668	Sipa1l2|
GO:0009144	purine nucleoside triphosphate metabolic process	biological_process	0.50566	1	3	153	440	25027	1.19578e+15	Atp5j|Arfgap2|Senp1|
GO:0009199	ribonucleoside triphosphate metabolic process	biological_process	0.50566	1	3	153	440	25027	1.19578e+15	Atp5j|Arfgap2|Senp1|
GO:0009205	purine ribonucleoside triphosphate metabolic process	biological_process	0.50566	1	3	153	440	25027	2.23871e+15	Senp1|Arfgap2|Atp5j|
GO:0015079	potassium ion transmembrane transporter activity	molecular_function	0.50623	1	1	153	115	25027	217869	Eif5|
GO:0032559	adenyl ribonucleotide binding	molecular_function	0.50631	1	13	153	2080	25027	1.82132e+71	Ntrk3|Abcb4|Katnal2|Asb8|Terf1|Ripk4|Zfp825|Mark3|Sipa1l2|Smchd1|LOC102632416|Slfnl1|Gtpbp2|
GO:0003743	translation initiation factor activity	molecular_function	0.50797	1	1	153	114	25027	217869	Eif5|
GO:0045502	dynein binding	molecular_function	0.51174	1	1	153	117	25027	244667	Disc1|
GO:0016023	cytoplasmic membrane-bounded vesicle	cellular_component	0.51262	1	1	153	116	25027	56177	Olfm1|
GO:0006091	generation of precursor metabolites and energy	biological_process	0.51441	1	2	153	279	25027	1864256177	Pfkm|Olfm1|
GO:0007596	blood coagulation	biological_process	0.51454	1	1	153	119	25027	56177	Olfm1|
GO:0016772	transferase activity, transferring phosphorus-containing groups	molecular_function	0.51662	1	12	153	1930	25027	1.44792e+61	Usp15|Pfkm|Polh|Olfr286|Runx1|Ripk4|Mark3|Rabif|Sipa1l2|Abcb4|Ntrk3|Fcnb|
GO:0030001	metal ion transport	biological_process	0.5193	1	4	153	617	25027	2.39652e+20	Zfp641|Sstr3|Gtpbp2|Tjp2|
GO:0006873	cellular ion homeostasis	biological_process	0.5203	1	1	153	118	25027	XLOC_900611	-|
GO:0006875	cellular metal ion homeostasis	biological_process	0.5203	1	1	153	118	25027	XLOC_900611	-|
GO:0030003	cellular cation homeostasis	biological_process	0.5203	1	1	153	118	25027	XLOC_900611	-|
GO:0016301	kinase activity	molecular_function	0.52336	1	7	153	1114	25027	7.23882e+35	Ripk4|Sipa1l2|Mark3|Abcb4|Pfkm|Ntrk3|Runx1|
GO:0031300	intrinsic to organelle membrane	cellular_component	0.5242	1	1	153	123	25027	244668	Sipa1l2|
GO:0055065	metal ion homeostasis	biological_process	0.5263	1	1	153	120	25027	XLOC_900611	-|
GO:0019028	viral capsid	cellular_component	0.52651	1	4	153	619	25027	2.19576e+19	Tnnt3|Olfm1|Ppfia4|Wdr43|
GO:0009141	nucleoside triphosphate metabolic process	biological_process	0.52863	1	3	153	455	25027	7.70382e+15	Arfgap2|Senp1|Atp5j|
GO:0022804	active transmembrane transporter activity	molecular_function	0.52874	1	2	153	288	25027	1413418670	Fcnb|Abcb4|
GO:0008233	peptidase activity	molecular_function	0.52908	1	8	153	1275	25027	217039,50528,223870,229697,80898,217140,XLOC_3180677,14479	Ggnbp2|Tmprss2|Senp1|Cym|Erap1|Scrn2|-|Usp15|
GO:0031988	membrane-bounded vesicle	cellular_component	0.53066	1	1	153	122	25027	56177	Olfm1|
GO:0033179	proton-transporting V-type ATPase, V0 domain	cellular_component	0.53225	1	1	153	126	25027	56177	Olfm1|
GO:0000152	nuclear ubiquitin ligase complex	cellular_component	0.53357	1	1	153	128	25027	666747	Trim43b|
GO:0005680	anaphase-promoting complex	cellular_component	0.53357	1	1	153	128	25027	666747	Trim43b|
GO:0042626	ATPase activity, coupled to transmembrane movement of substances	molecular_function	0.53503	1	1	153	126	25027	18670	Abcb4|
GO:0043492	ATPase activity, coupled to movement of substances	molecular_function	0.53503	1	1	153	126	25027	18670	Abcb4|
GO:0050801	ion homeostasis	biological_process	0.53515	1	1	153	123	25027	XLOC_900611	-|
GO:0055080	cation homeostasis	biological_process	0.53515	1	1	153	123	25027	XLOC_900611	-|
GO:0032403	protein complex binding	molecular_function	0.53534	1	1	153	123	25027	18670	Abcb4|
GO:0007218	neuropeptide signaling pathway	biological_process	0.53811	1	1	153	125	25027	268890	Lsamp|
GO:0005667	transcription factor complex	cellular_component	0.53997	1	1	153	125	25027	319182	Hist1h2bh|
GO:0000428	DNA-directed RNA polymerase complex	cellular_component	0.54074	1	1	153	125	25027	319182	Hist1h2bh|
GO:0030880	RNA polymerase complex	cellular_component	0.54074	1	1	153	125	25027	319182	Hist1h2bh|
GO:0055029	nuclear DNA-directed RNA polymerase complex	cellular_component	0.54074	1	1	153	125	25027	319182	Hist1h2bh|
GO:0055082	cellular chemical homeostasis	biological_process	0.54094	1	1	153	125	25027	XLOC_900611	-|
GO:0006270	DNA replication initiation	biological_process	0.54243	1	1	153	128	25027	74087	Slc7a13|
GO:0022900	electron transport chain	biological_process	0.54458	1	1	153	127	25027	56177	Olfm1|
GO:0044431	Golgi apparatus part	cellular_component	0.54628	1	1	153	128	25027	244668	Sipa1l2|
GO:0016853	isomerase activity	molecular_function	0.54963	1	2	153	299	25027	8089819895	Erap1|Rpia|
GO:0015399	primary active transmembrane transporter activity	molecular_function	0.55505	1	1	153	133	25027	18670	Abcb4|
GO:0015405	P-P-bond-hydrolysis-driven transmembrane transporter activity	molecular_function	0.55505	1	1	153	133	25027	18670	Abcb4|
GO:0030674	protein binding, bridging	molecular_function	0.55544	1	1	153	134	25027	56177	Olfm1|
GO:0060090	binding, bridging	molecular_function	0.55544	1	1	153	134	25027	56177	Olfm1|
GO:0042025	host cell nucleus	cellular_component	0.55559	1	1	153	134	25027	230405	Ifne|
GO:0032259	methylation	biological_process	0.56323	1	1	153	135	25027	68507	Ppfia4|
GO:0072594	establishment of protein localization to organelle	biological_process	0.56557	1	1	153	135	25027	72129	Pex13|
GO:0008509	anion transmembrane transporter activity	molecular_function	0.56643	1	1	153	135	25027	74087	Slc7a13|
GO:0044420	extracellular matrix part	cellular_component	0.57135	1	1	153	137	25027	56177	Olfm1|
GO:0009617	response to bacterium	biological_process	0.57257	1	1	153	138	25027	XLOC_900611	-|
GO:0042742	defense response to bacterium	biological_process	0.57257	1	1	153	138	25027	XLOC_900611	-|
GO:1901564	organonitrogen compound metabolic process	biological_process	0.57384	1	10	153	1672	25027	1.98957e+52	Rpia|Katnal2|Terf1|Mrm1|Arfgap2|Senp1|Atp5j|Ctps|Gtpbp2|Scrn2|
GO:0048878	chemical homeostasis	biological_process	0.57423	1	1	153	137	25027	XLOC_900611	-|
GO:0042578	phosphoric ester hydrolase activity	molecular_function	0.57457	1	2	153	312	25027	7698711432	Hdhd2|Acp2|
GO:0031461	cullin-RING ubiquitin ligase complex	cellular_component	0.57555	1	1	153	143	25027	666747	Trim43b|
GO:0042623	ATPase activity, coupled	molecular_function	0.57857	1	2	153	318	25027	1867080898	Abcb4|Erap1|
GO:0051186	cofactor metabolic process	biological_process	0.58195	1	2	153	319	25027	1989571206	Rpia|Katnal2|
GO:0016668	oxidoreductase activity, acting on a sulfur group of donors, NAD(P) as acceptor	molecular_function	0.58333	1	1	153	144	25027	235956	Zfp825|
GO:0047134	protein-disulfide reductase activity	molecular_function	0.58333	1	1	153	144	25027	235956	Zfp825|
GO:0019899	enzyme binding	molecular_function	0.58588	1	1	153	144	25027	223870	Senp1|
GO:0070011	peptidase activity, acting on L-amino acid peptides	molecular_function	0.58595	1	7	153	1172	25027	2.17141e+38	Scrn2|Tmprss2|Usp15|Senp1|Cym|Ggnbp2|Erap1|
GO:0006732	coenzyme metabolic process	biological_process	0.58618	1	1	153	145	25027	19895	Rpia|
GO:0016491	oxidoreductase activity	molecular_function	0.58857	1	12	153	2020	25027	1.66561e+64	Hivep3|Cbr1|Olfm1|4933406M09Rik|Cbr3|Gpx5|Dhrs11|Cyb5r1|Pnpo|Mrps11|Zfp825|Gpx6|
GO:0031410	cytoplasmic vesicle	cellular_component	0.58872	1	1	153	143	25027	56177	Olfm1|
GO:0006468	protein phosphorylation	biological_process	0.58973	1	4	153	671	25027	7.23882e+20	Ripk4|Mark3|Sipa1l2|Ntrk3|
GO:0006779	porphyrin-containing compound biosynthetic process	biological_process	0.59083	1	1	153	144	25027	71206	Katnal2|
GO:0009150	purine ribonucleotide metabolic process	biological_process	0.59244	1	3	153	499	25027	7.70382e+15	Arfgap2|Senp1|Atp5j|
GO:0030154	cell differentiation	biological_process	0.59497	1	1	153	147	25027	80708	Pacsin3|
GO:0005783	endoplasmic reticulum	cellular_component	0.59694	1	2	153	327	25027	7032580708	Pigw|Pacsin3|
GO:0055114	oxidation-reduction process	biological_process	0.59713	1	11	153	1863	25027	7.55122e+58	Gpx6|Zfp825|Mrps11|Dhrs11|Cyb5r1|Pnpo|Rpia|Gpx5|Olfm1|4933406M09Rik|Hivep3|
GO:0006261	DNA-dependent DNA replication	biological_process	0.59714	1	1	153	150	25027	74087	Slc7a13|
GO:0006796	phosphate-containing compound metabolic process	biological_process	0.59735	1	10	153	1700	25027	7.03255e+51	Pigw|Ctps|Atp5j|Ntrk3|Rpia|Senp1|Ripk4|Arfgap2|Sipa1l2|Mark3|
GO:0042278	purine nucleoside metabolic process	biological_process	0.59748	1	3	153	505	25027	1.19578e+15	Atp5j|Arfgap2|Senp1|
GO:0046128	purine ribonucleoside metabolic process	biological_process	0.59748	1	3	153	505	25027	2.23871e+15	Senp1|Arfgap2|Atp5j|
GO:0016740	transferase activity	molecular_function	0.5979	1	19	153	3210	25027	1.41347e+99	Fcnb|Cox10|Ripk4|Mark3|Polh|Ppfia4|Abcb4|Slc16a4|Ntrk3|Mrm1|Sipa1l2|Rabif|Pfkm|4933406M09Rik|Olfr286|Runx1|Pigw|Usp15|Crot|
GO:0019752	carboxylic acid metabolic process	biological_process	0.5986	1	4	153	682	25027	2.17038e+21	Mrm1|Scrn2|Ctps|Terf1|
GO:0050877	neurological system process	biological_process	0.60032	1	2	153	328	25027	1447972388	Usp15|Ripk4|
GO:0033692	cellular polysaccharide biosynthetic process	biological_process	0.60044	1	2	153	330	25027	17169192970	Mark3|Dhrs11|
GO:0016053	organic acid biosynthetic process	biological_process	0.60104	1	2	153	332	25027	217038217140	Mrm1|Scrn2|
GO:0046394	carboxylic acid biosynthetic process	biological_process	0.60104	1	2	153	332	25027	217140217038	Scrn2|Mrm1|
GO:0006082	organic acid metabolic process	biological_process	0.60216	1	4	153	685	25027	2.1714e+21	Scrn2|Mrm1|Terf1|Ctps|
GO:0043436	oxoacid metabolic process	biological_process	0.60216	1	4	153	685	25027	2.17495e+21	Terf1|Ctps|Mrm1|Scrn2|
GO:0051258	protein polymerization	biological_process	0.60226	1	1	153	152	25027	56177	Olfm1|
GO:0006644	phospholipid metabolic process	biological_process	0.60294	1	1	153	149	25027	70325	Pigw|
GO:0031982	vesicle	cellular_component	0.60396	1	1	153	149	25027	56177	Olfm1|
GO:0032787	monocarboxylic acid metabolic process	biological_process	0.604	1	1	153	149	25027	217140	Scrn2|
GO:0005794	Golgi apparatus	cellular_component	0.6052	1	1	153	151	25027	244668	Sipa1l2|
GO:0005856	cytoskeleton	cellular_component	0.60521	1	3	153	509	25027	2.44667e+16	Disc1|Plekhh2|Tnnt3|
GO:0009259	ribonucleotide metabolic process	biological_process	0.60616	1	3	153	509	25027	1.19578e+15	Atp5j|Arfgap2|Senp1|
GO:0019693	ribose phosphate metabolic process	biological_process	0.60616	1	3	153	509	25027	7.70382e+15	Arfgap2|Senp1|Atp5j|
GO:0006163	purine nucleotide metabolic process	biological_process	0.60616	1	3	153	509	25027	2.23871e+15	Senp1|Arfgap2|Atp5j|
GO:0034637	cellular carbohydrate biosynthetic process	biological_process	0.60882	1	2	153	335	25027	19297017169	Dhrs11|Mark3|
GO:0006793	phosphorus metabolic process	biological_process	0.60884	1	10	153	1715	25027	1.19577e+51	Atp5j|Pigw|Ctps|Rpia|Ntrk3|Sipa1l2|Mark3|Senp1|Arfgap2|Ripk4|
GO:0000271	polysaccharide biosynthetic process	biological_process	0.61048	1	2	153	336	25027	17169192970	Mark3|Dhrs11|
GO:0044264	cellular polysaccharide metabolic process	biological_process	0.61048	1	2	153	336	25027	19297017169	Dhrs11|Mark3|
GO:0007275	multicellular organismal development	biological_process	0.61191	1	2	153	339	25027	XLOC_448684,80708	-|Pacsin3|
GO:0046148	pigment biosynthetic process	biological_process	0.61192	1	1	153	153	25027	71206	Katnal2|
GO:0016021	integral to membrane	cellular_component	0.61368	1	29	153	4942	25027	20607,629524,70325,72674,381217,57439,16185,634104,18670,229699,217039,XLOC_900611,80708,545140,242151,244668,72129,21873,208613,268890,258527,56055,227394,74087,239652,70383,72388,433485,258443	Sstr3|Olfr286|Pigw|Adipor1|Fam189a2|Tmem183a|Il2rb|Olfr287|Abcb4|Slc16a4|Ggnbp2|-|Pacsin3|Olfr288|Kcna10|Sipa1l2|Pex13|Tjp2|Tmem212|Lsamp|Olfr1368|Gtpbp2|Slco4c1|Slc7a13|Zfp641|Cox10|Ripk4|Syndig1|Olfr164|
GO:0070838	divalent metal ion transport	biological_process	0.6137	1	1	153	159	25027	56055	Gtpbp2|
GO:0071705	nitrogen compound transport	biological_process	0.61497	1	1	153	155	25027	74087	Slc7a13|
GO:0016779	nucleotidyltransferase activity	molecular_function	0.61884	1	4	153	695	25027	9.87101e+20	Rabif|Usp15|Olfr286|Polh|
GO:0009119	ribonucleoside metabolic process	biological_process	0.62043	1	3	153	522	25027	1.19572e+15	Atp5j|Senp1|Arfgap2|
GO:0031012	extracellular matrix	cellular_component	0.62142	1	2	153	340	25027	56177103978	Olfm1|Gpc5|
GO:0043167	ion binding	molecular_function	0.62224	1	38	153	6428	25027	2.181e+207	Zfp322a|Slfnl1|Wdr43|Myl4|Erap1|Nr1h3|Rac2|Sipa1l2|Mid1|Abcb4|Katnal2|Slc7a13|Efcab13|Smchd1|Pias2|Trim43b|Olfm1|Sstr3|Sp6|Hivep3|Arfgap2|Gpc5|Zfp825|Ntrk3|Asb8|LOC102632416|Gm266|Trim27|Sp2|Gtpbp2|Lsamp|Ppfia4|Ripk4|Vegfa|Mark3|Pnpo|Terf1|Zfp641|
GO:0004812	aminoacyl-tRNA ligase activity	molecular_function	0.6237	1	1	153	161	25027	21749	Terf1|
GO:0031224	intrinsic to membrane	cellular_component	0.6243	1	29	153	4964	25027	XLOC_900611,217039,229699,18670,72129,21873,244668,545140,242151,80708,70325,629524,20607,634104,16185,57439,72674,381217,239652,70383,258443,433485,72388,258527,268890,208613,227394,74087,56055	-|Ggnbp2|Slc16a4|Abcb4|Pex13|Tjp2|Sipa1l2|Olfr288|Kcna10|Pacsin3|Pigw|Olfr286|Sstr3|Olfr287|Il2rb|Tmem183a|Adipor1|Fam189a2|Zfp641|Cox10|Olfr164|Syndig1|Ripk4|Olfr1368|Lsamp|Tmem212|Slco4c1|Slc7a13|Gtpbp2|
GO:0016820	hydrolase activity, acting on acid anhydrides, catalyzing transmembrane movement of substances	molecular_function	0.62869	1	1	153	163	25027	18670	Abcb4|
GO:0006418	tRNA aminoacylation for protein translation	biological_process	0.62972	1	1	153	164	25027	21749	Terf1|
GO:0044425	membrane part	cellular_component	0.63174	1	34	153	5813	25027	634104,XLOC_540169,57439,11957,629524,56177,20607,545140,217039,56055,258527,268890,208613,72388,433485,27393,70383,239652,16185,381217,72674,70325,80898,72129,21873,244668,242151,80708,XLOC_900611,229699,18670,74087,227394,258443	Olfr287|-|Tmem183a|Atp5j|Olfr286|Olfm1|Sstr3|Olfr288|Ggnbp2|Gtpbp2|Olfr1368|Lsamp|Tmem212|Ripk4|Syndig1|Mrpl39|Cox10|Zfp641|Il2rb|Fam189a2|Adipor1|Pigw|Erap1|Pex13|Tjp2|Sipa1l2|Kcna10|Pacsin3|-|Slc16a4|Abcb4|Slc7a13|Slco4c1|Olfr164|
GO:0090407	organophosphate biosynthetic process	biological_process	0.63322	1	3	153	526	25027	703251195751797	Pigw|Atp5j|Ctps|
GO:0006520	cellular amino acid metabolic process	biological_process	0.63409	1	3	153	538	25027	2.17495e+15	Terf1|Ctps|Mrm1|
GO:0033176	proton-transporting V-type ATPase complex	cellular_component	0.636	1	1	153	168	25027	56177	Olfm1|
GO:0051301	cell division	biological_process	0.63637	1	1	153	165	25027	244668	Sipa1l2|
GO:0006778	porphyrin-containing compound metabolic process	biological_process	0.63923	1	1	153	164	25027	71206	Katnal2|
GO:0033177	proton-transporting two-sector ATPase complex, proton-transporting domain	cellular_component	0.64127	1	2	153	355	25027	5617711957	Olfm1|Atp5j|
GO:0042440	pigment metabolic process	biological_process	0.64241	1	1	153	166	25027	71206	Katnal2|
GO:0005976	polysaccharide metabolic process	biological_process	0.6435	1	2	153	358	25027	17169192970	Mark3|Dhrs11|
GO:0044723	single-organism carbohydrate metabolic process	biological_process	0.64462	1	4	153	718	25027	1.71692e+20	Mark3|Rpia|Pfkm|Dhrs11|
GO:0016881	acid-amino acid ligase activity	molecular_function	0.64554	1	2	153	364	25027	66674717318	Trim43b|Mid1|
GO:0023052	signaling	biological_process	0.64946	1	25	153	4346	25027	1.86708e+133	Abcb4|Asb8|Nr1h3|Arfgap2|Olfr288|Senp1|Pacsin3|Rac2|Rabif|Sipa1l2|Olfm1|Sstr3|Olfr286|Usp15|Tmem183a|Olfr287|Cyth4|Ripk4|Olfr164|Lsamp|Olfr1368|Rcan1|Fasl|Gm266|Gtpbp2|
GO:0044700	single organism signaling	biological_process	0.64946	1	25	153	4346	25027	6.34104e+133	Olfr287|Usp15|Tmem183a|Olfr286|Olfm1|Sstr3|Rac2|Sipa1l2|Rabif|Arfgap2|Nr1h3|Olfr288|Senp1|Pacsin3|Asb8|Abcb4|Gtpbp2|Fasl|Rcan1|Gm266|Olfr1368|Lsamp|Olfr164|Ripk4|Cyth4|
GO:0016875	ligase activity, forming carbon-oxygen bonds	molecular_function	0.65109	1	1	153	173	25027	21749	Terf1|
GO:0016876	ligase activity, forming aminoacyl-tRNA and related compounds	molecular_function	0.65109	1	1	153	173	25027	21749	Terf1|
GO:0009055	electron carrier activity	molecular_function	0.65161	1	1	153	172	25027	56177	Olfm1|
GO:0009116	nucleoside metabolic process	biological_process	0.65503	1	3	153	549	25027	1.19578e+15	Atp5j|Arfgap2|Senp1|
GO:1901657	glycosyl compound metabolic process	biological_process	0.65503	1	3	153	549	25027	7.70382e+15	Arfgap2|Senp1|Atp5j|
GO:1901607	alpha-amino acid biosynthetic process	biological_process	0.66116	1	1	153	179	25027	217038	Mrm1|
GO:0005789	endoplasmic reticulum membrane	cellular_component	0.66298	1	1	153	176	25027	70325	Pigw|
GO:0042175	nuclear outer membrane-endoplasmic reticulum membrane network	cellular_component	0.66298	1	1	153	176	25027	70325	Pigw|
GO:1901566	organonitrogen compound biosynthetic process	biological_process	0.66349	1	5	153	914	25027	2.17038e+26	Mrm1|Scrn2|Katnal2|Ctps|Atp5j|
GO:0034061	DNA polymerase activity	molecular_function	0.66411	1	1	153	179	25027	80905	Polh|
GO:0043038	amino acid activation	biological_process	0.66521	1	1	153	180	25027	21749	Terf1|
GO:0043039	tRNA aminoacylation	biological_process	0.66521	1	1	153	180	25027	21749	Terf1|
GO:0072521	purine-containing compound metabolic process	biological_process	0.66845	1	3	153	560	25027	7.70382e+15	Arfgap2|Senp1|Atp5j|
GO:0007154	cell communication	biological_process	0.67243	1	25	153	4394	25027	6.29525e+133	Olfr286|Olfm1|Sstr3|Olfr287|Usp15|Tmem183a|Asb8|Abcb4|Rac2|Rabif|Sipa1l2|Nr1h3|Arfgap2|Olfr288|Senp1|Pacsin3|Olfr1368|Lsamp|Gtpbp2|Rcan1|Fasl|Gm266|Cyth4|Olfr164|Ripk4|
GO:0043234	protein complex	cellular_component	0.67331	1	15	153	2674	25027	XLOC_540169,21928,666747,629959,240755,56177,18642,21957,11957,80898,27393,244667,74190,319182,17318	-|Tnfaip2|Trim43b|Gm7020|4933406M09Rik|Olfm1|Pfkm|Tnnt3|Atp5j|Erap1|Mrpl39|Disc1|Exoc3l4|Hist1h2bh|Mid1|
GO:0044432	endoplasmic reticulum part	cellular_component	0.67344	1	1	153	181	25027	70325	Pigw|
GO:0016887	ATPase activity	molecular_function	0.67486	1	3	153	567	25027	186708089871206	Abcb4|Erap1|Katnal2|
GO:0044262	cellular carbohydrate metabolic process	biological_process	0.67575	1	2	153	379	25027	17169192970	Mark3|Dhrs11|
GO:0008270	zinc ion binding	molecular_function	0.68123	1	12	153	2169	25027	8.08982e+67	Erap1|Pias2|Hivep3|Lsamp|Trim43b|Trim27|LOC102632416|Zfp322a|Mid1|Zfp825|Nr1h3|Arfgap2|
GO:0006820	anion transport	biological_process	0.68209	1	1	153	185	25027	74087	Slc7a13|
GO:0044423	virion part	cellular_component	0.68339	1	5	153	934	25027	7.25152e+25	Wdr43|Disc1|Ppfia4|Olfm1|Tnnt3|
GO:0015629	actin cytoskeleton	cellular_component	0.6872	1	1	153	187	25027	21957	Tnnt3|
GO:0017038	protein import	biological_process	0.69118	1	1	153	192	25027	72129	Pex13|
GO:0004222	metalloendopeptidase activity	molecular_function	0.69437	1	1	153	192	25027	14479	Usp15|
GO:0008168	methyltransferase activity	molecular_function	0.6986	1	2	153	397	25027	21703868507	Mrm1|Ppfia4|
GO:0016051	carbohydrate biosynthetic process	biological_process	0.69877	1	2	153	395	25027	19297017169	Dhrs11|Mark3|
GO:0000276	mitochondrial proton-transporting ATP synthase complex, coupling factor F(o)	cellular_component	0.70127	1	1	153	194	25027	11957	Atp5j|
GO:0019725	cellular homeostasis	biological_process	0.70282	1	1	153	196	25027	XLOC_900611	-|
GO:0006812	cation transport	biological_process	0.703	1	6	153	1144	25027	2.06076e+30	Sstr3|Olfm1|Zfp641|Atp5j|Gtpbp2|Tjp2|
GO:0009165	nucleotide biosynthetic process	biological_process	0.70314	1	2	153	395	25027	5179711957	Ctps|Atp5j|
GO:0044281	small molecule metabolic process	biological_process	0.7047	1	8	153	1505	25027	2.17141e+42	Scrn2|Ctps|Atp5j|Arfgap2|Mrm1|Senp1|Rpia|Terf1|
GO:0044710	single-organism metabolic process	biological_process	0.70573	1	22	153	3921	25027	7.12062e+116	Katnal2|Dhrs11|Zfp825|Senp1|Mrm1|Arfgap2|Hivep3|Atp5j|Pigw|Tle1|Olfm1|4933406M09Rik|Scrn2|Terf1|Rpia|Pnpo|Cyb5r1|Mark3|Mrps11|Gpx6|Ctps|Gpx5|
GO:0015988	energy coupled proton transmembrane transport, against electrochemical gradient	biological_process	0.7087	1	1	153	205	25027	56177	Olfm1|
GO:0015991	ATP hydrolysis coupled proton transport	biological_process	0.7087	1	1	153	205	25027	56177	Olfm1|
GO:1901293	nucleoside phosphate biosynthetic process	biological_process	0.70976	1	2	153	400	25027	5179711957	Ctps|Atp5j|
GO:0009405	pathogenesis	biological_process	0.71092	1	3	153	598	25027	2.2387e+16	Senp1|Usp15|Olfr287|
GO:0033014	tetrapyrrole biosynthetic process	biological_process	0.71104	1	1	153	201	25027	71206	Katnal2|
GO:0007165	signal transduction	biological_process	0.71269	1	24	153	4313	25027	7.23183e+128	Cyth4|Olfr164|Ripk4|Olfr1368|Lsamp|Gtpbp2|Fasl|Rcan1|Gm266|Asb8|Abcb4|Rac2|Sipa1l2|Rabif|Nr1h3|Arfgap2|Olfr288|Senp1|Pacsin3|Olfr286|Olfm1|Sstr3|Olfr287|Tmem183a|
GO:0003824	catalytic activity	molecular_function	0.71315	1	55	153	9467	25027	19354,244668,98710,223870,71206,17318,229699,18670,240756,14479,70325,12394,80898,240755,19895,14134,109857,74087,XLOC_3180677,12408,80905,74355,76987,235956,11432,217038,50528,217039,78541,18777,192970,18213,666747,217140,74114,16656,629524,56177,18642,67994,17169,72388,75512,70383,239652,21749,72017,103711,56055,14780,102632416,212539,229697,51797,68507	Rac2|Sipa1l2|Rabif|Senp1|Katnal2|Mid1|Slc16a4|Abcb4|Klhl12|Usp15|Pigw|Runx1|Erap1|4933406M09Rik|Rpia|Fcnb|Cbr3|Slc7a13|-|Cbr1|Polh|Smchd1|Hdhd2|Zfp825|Acp2|Mrm1|Tmprss2|Ggnbp2|Asb8|Lypla1|Dhrs11|Ntrk3|Trim43b|Scrn2|Crot|Hivep3|Olfr286|Olfm1|Pfkm|Mrps11|Mark3|Ripk4|Gpx6|Cox10|Zfp641|Terf1|Cyb5r1|Pnpo|Gtpbp2|Gpx5|LOC102632416|Gm266|Cym|Ctps|Ppfia4|
GO:0051707	response to other organism	biological_process	0.71435	1	1	153	202	25027	XLOC_900611	-|
GO:0016787	hydrolase activity	molecular_function	0.71449	1	23	153	4119	25027	14479,240756,217140,80898,50528,223870,19354,235956,11432,18213,18670,71206,78541,217039,18777,102632416,XLOC_3180677,212539,56055,76987,51797,229697,239652	Usp15|Klhl12|Scrn2|Erap1|Tmprss2|Senp1|Rac2|Zfp825|Acp2|Ntrk3|Abcb4|Katnal2|Asb8|Ggnbp2|Lypla1|LOC102632416|-|Gm266|Gtpbp2|Hdhd2|Ctps|Cym|Zfp641|
GO:0008134	transcription factor binding	molecular_function	0.71491	1	1	153	206	25027	244667	Disc1|
GO:0044283	small molecule biosynthetic process	biological_process	0.71558	1	2	153	410	25027	217140217038	Scrn2|Mrm1|
GO:0016310	phosphorylation	biological_process	0.71894	1	4	153	792	25027	7.23882e+20	Ripk4|Mark3|Sipa1l2|Ntrk3|
GO:0016741	transferase activity, transferring one-carbon groups	molecular_function	0.71962	1	2	153	413	25027	21703868507	Mrm1|Ppfia4|
GO:0043412	macromolecule modification	biological_process	0.71976	1	8	153	1532	25027	1.82132e+40	Ntrk3|Mid1|Mark3|Sipa1l2|Ripk4|Ppfia4|Pigw|H1fnt|
GO:0008430	selenium binding	molecular_function	0.72383	1	1	153	208	25027	20607	Sstr3|
GO:0006464	cellular protein modification process	biological_process	0.72454	1	7	153	1361	25027	7.00692e+35	H1fnt|Mid1|Ntrk3|Pigw|Ripk4|Sipa1l2|Mark3|
GO:0036211	protein modification process	biological_process	0.72454	1	7	153	1361	25027	7.03252e+35	Pigw|Ntrk3|Mid1|H1fnt|Sipa1l2|Mark3|Ripk4|
GO:0048869	cellular developmental process	biological_process	0.73011	1	1	153	214	25027	80708	Pacsin3|
GO:0015078	hydrogen ion transmembrane transporter activity	molecular_function	0.732	1	3	153	617	25027	5.61772e+15	Olfm1|Dhrs11|Atp5j|
GO:0005654	nucleoplasm	cellular_component	0.73314	1	2	153	418	25027	629959319182	Gm7020|Hist1h2bh|
GO:0044451	nucleoplasm part	cellular_component	0.73314	1	2	153	418	25027	629959319182	Gm7020|Hist1h2bh|
GO:0005753	mitochondrial proton-transporting ATP synthase complex	cellular_component	0.73353	1	1	153	213	25027	11957	Atp5j|
GO:0004872	receptor activity	molecular_function	0.74022	1	13	153	2479	25027	7.23885e+71	Ripk4|Tmprss2|Olfr288|Nr1h3|Sipa1l2|Olfr164|Tmem183a|Olfr287|Sstr3|Sbspon|Olfr286|Grik1|Olfr1368|
GO:0045263	proton-transporting ATP synthase complex, coupling factor F(o)	cellular_component	0.74091	1	1	153	217	25027	11957	Atp5j|
GO:0016469	proton-transporting two-sector ATPase complex	cellular_component	0.7473	1	2	153	437	25027	1195756177	Atp5j|Olfm1|
GO:0000003	reproduction	biological_process	0.74802	1	3	153	631	25027	244668,19720,XLOC_2651535	Sipa1l2|Trim27|-|
GO:0005694	chromosome	cellular_component	0.74836	1	2	153	435	25027	7435519720	Smchd1|Trim27|
GO:0005615	extracellular space	cellular_component	0.75114	1	1	153	227	25027	56177	Olfm1|
GO:0033013	tetrapyrrole metabolic process	biological_process	0.75164	1	1	153	225	25027	71206	Katnal2|
GO:0016667	oxidoreductase activity, acting on a sulfur group of donors	molecular_function	0.75256	1	1	153	229	25027	235956	Zfp825|
GO:0009893	positive regulation of metabolic process	biological_process	0.75557	1	1	153	229	25027	56177	Olfm1|
GO:0031325	positive regulation of cellular metabolic process	biological_process	0.75557	1	1	153	229	25027	56177	Olfm1|
GO:0044430	cytoskeletal part	cellular_component	0.75567	1	2	153	443	25027	24466721957	Disc1|Tnnt3|
GO:0005882	intermediate filament	cellular_component	0.75608	1	1	153	231	25027	244667	Disc1|
GO:0045111	intermediate filament cytoskeleton	cellular_component	0.75608	1	1	153	231	25027	244667	Disc1|
GO:0019012	virion	cellular_component	0.7563	1	5	153	1021	25027	6.85072e+25	Ppfia4|Tnnt3|Olfm1|Wdr43|Disc1|
GO:0046914	transition metal ion binding	molecular_function	0.75866	1	14	153	2655	25027	5.61773e+77	Olfm1|Lsamp|Erap1|Hivep3|Pias2|Trim27|LOC102632416|Zfp322a|Trim43b|Slc7a13|Mid1|Nr1h3|Arfgap2|Zfp825|
GO:0044764	multi-organism cellular process	biological_process	0.76108	1	4	153	839	25027	1.05242e+24	Efcab13|Olfm1|Ifne|Gabpa|
GO:0005737	cytoplasm	cellular_component	0.7617	1	21	153	3867	25027	102632416,21928,XLOC_2158184,80905,21957,74190,67994,21749,14134,68565,19935,56177,18642,70069,11957,70325,80898,80708,235956,72129,244668	LOC102632416|Tnfaip2|-|Polh|Tnnt3|Exoc3l4|Mrps11|Terf1|Fcnb|Mrps18a|Mrpl23|Olfm1|Pfkm|H1fnt|Atp5j|Pigw|Erap1|Pacsin3|Zfp825|Pex13|Sipa1l2|
GO:0044711	single-organism biosynthetic process	biological_process	0.76175	1	2	153	450	25027	217038217140	Mrm1|Scrn2|
GO:0008652	cellular amino acid biosynthetic process	biological_process	0.76592	1	1	153	239	25027	217038	Mrm1|
GO:0008234	cysteine-type peptidase activity	molecular_function	0.7666	1	1	153	234	25027	223870	Senp1|
GO:0015985	energy coupled proton transport, down electrochemical gradient	biological_process	0.76874	1	1	153	235	25027	11957	Atp5j|
GO:0015986	ATP synthesis coupled proton transport	biological_process	0.76874	1	1	153	235	25027	11957	Atp5j|
GO:0006818	hydrogen transport	biological_process	0.76889	1	2	153	457	25027	5617711957	Olfm1|Atp5j|
GO:0015992	proton transport	biological_process	0.76889	1	2	153	457	25027	1195756177	Atp5j|Olfm1|
GO:0004252	serine-type endopeptidase activity	molecular_function	0.76971	1	2	153	449	25027	5052814479	Tmprss2|Usp15|
GO:0005975	carbohydrate metabolic process	biological_process	0.77069	1	5	153	1048	25027	1.71692e+26	Mark3|Pfkm|Dhrs11|4933406M09Rik|Rpia|
GO:0020037	heme binding	molecular_function	0.77192	1	1	153	242	25027	56177	Olfm1|
GO:0042592	homeostatic process	biological_process	0.77253	1	1	153	239	25027	XLOC_900611	-|
GO:0015077	monovalent inorganic cation transmembrane transporter activity	molecular_function	0.77533	1	4	153	857	25027	2.1787e+21	Eif5|Olfm1|Dhrs11|Atp5j|
GO:0045259	proton-transporting ATP synthase complex	cellular_component	0.7761	1	1	153	241	25027	11957	Atp5j|
GO:0006914	autophagy	biological_process	0.77829	1	1	153	245	25027	56177	Olfm1|
GO:0034660	ncRNA metabolic process	biological_process	0.78122	1	2	153	467	25027	7251521749	Wdr43|Terf1|
GO:0046906	tetrapyrrole binding	molecular_function	0.78588	1	1	153	252	25027	56177	Olfm1|
GO:0006754	ATP biosynthetic process	biological_process	0.78848	1	1	153	250	25027	11957	Atp5j|
GO:0012505	endomembrane system	cellular_component	0.79048	1	2	153	474	25027	24466870325	Sipa1l2|Pigw|
GO:0071944	cell periphery	cellular_component	0.7912	1	3	153	686	25027	741901447921928	Exoc3l4|Usp15|Tnfaip2|
GO:0050909	sensory perception of taste	biological_process	0.79508	1	1	153	256	25027	72388	Ripk4|
GO:0046034	ATP metabolic process	biological_process	0.79763	1	1	153	257	25027	11957	Atp5j|
GO:0005179	hormone activity	molecular_function	0.80123	1	2	153	489	25027	1596716002	Ifna4|Igf2|
GO:0016758	transferase activity, transferring hexosyl groups	molecular_function	0.80341	1	1	153	261	25027	240755	4933406M09Rik|
GO:0006457	protein folding	biological_process	0.80658	1	1	153	267	25027	80708	Pacsin3|
GO:0051188	cofactor biosynthetic process	biological_process	0.80838	1	1	153	267	25027	71206	Katnal2|
GO:0033365	protein localization to organelle	biological_process	0.8093	1	1	153	270	25027	72129	Pex13|
GO:0008653	lipopolysaccharide metabolic process	biological_process	0.81199	1	1	153	271	25027	17169	Mark3|
GO:0009103	lipopolysaccharide biosynthetic process	biological_process	0.81199	1	1	153	271	25027	17169	Mark3|
GO:0009142	nucleoside triphosphate biosynthetic process	biological_process	0.81711	1	1	153	273	25027	11957	Atp5j|
GO:0009145	purine nucleoside triphosphate biosynthetic process	biological_process	0.81711	1	1	153	273	25027	11957	Atp5j|
GO:0009201	ribonucleoside triphosphate biosynthetic process	biological_process	0.81711	1	1	153	273	25027	11957	Atp5j|
GO:0009206	purine ribonucleoside triphosphate biosynthetic process	biological_process	0.81711	1	1	153	273	25027	11957	Atp5j|
GO:0051704	multi-organism process	biological_process	0.8184	1	8	153	1684	25027	14390,XLOC_900611,230405,223870,56177,105242472,634104,14479	Gabpa|-|Ifne|Senp1|Olfm1|Efcab13|Olfr287|Usp15|
GO:0016651	oxidoreductase activity, acting on NAD(P)H	molecular_function	0.81967	1	1	153	278	25027	235956	Zfp825|
GO:0019538	protein metabolic process	biological_process	0.82107	1	23	153	4385	25027	21749,72388,67994,17169,80905,229697,XLOC_3180677,217869,XLOC_2158184,XLOC_448684,18213,17318,50528,223870,80708,244668,19935,70069,70325,80898,14479,68565,217140	Terf1|Ripk4|Mrps11|Mark3|Polh|Cym|-|Eif5|-|-|Ntrk3|Mid1|Tmprss2|Senp1|Pacsin3|Sipa1l2|Mrpl23|H1fnt|Pigw|Erap1|Usp15|Mrps18a|Scrn2|
GO:0051536	iron-sulfur cluster binding	molecular_function	0.82566	1	1	153	280	25027	103978	Gpc5|
GO:0051540	metal cluster binding	molecular_function	0.82566	1	1	153	280	25027	103978	Gpc5|
GO:0004175	endopeptidase activity	molecular_function	0.82701	1	4	153	929	25027	5.05281e+21	Tmprss2|Usp15|Cym|Ggnbp2|
GO:0006260	DNA replication	biological_process	0.83439	1	2	153	526	25027	7408721928	Slc7a13|Tnfaip2|
GO:0007606	sensory perception of chemical stimulus	biological_process	0.83494	1	1	153	291	25027	72388	Ripk4|
GO:0034470	ncRNA processing	biological_process	0.83548	1	1	153	291	25027	72515	Wdr43|
GO:0042451	purine nucleoside biosynthetic process	biological_process	0.83606	1	1	153	291	25027	11957	Atp5j|
GO:0046129	purine ribonucleoside biosynthetic process	biological_process	0.83606	1	1	153	291	25027	11957	Atp5j|
GO:0007155	cell adhesion	biological_process	0.83831	1	2	153	526	25027	26889056177	Lsamp|Olfm1|
GO:0048522	positive regulation of cellular process	biological_process	0.84009	1	1	153	297	25027	56177	Olfm1|
GO:0006412	translation	biological_process	0.84521	1	8	153	1735	25027	80905,19935,80898,217869,68565,XLOC_2158184,21749,67994	Polh|Mrpl23|Erap1|Eif5|Mrps18a|-|Terf1|Mrps11|
GO:0044267	cellular protein metabolic process	biological_process	0.84544	1	18	153	3579	25027	21749,67994,17169,72388,80905,XLOC_2158184,XLOC_448684,217869,17318,18213,244668,80708,70325,80898,19935,70069,68565,14479	Terf1|Mrps11|Mark3|Ripk4|Polh|-|-|Eif5|Mid1|Ntrk3|Sipa1l2|Pacsin3|Pigw|Erap1|Mrpl23|H1fnt|Mrps18a|Usp15|
GO:0044444	cytoplasmic part	cellular_component	0.84882	1	15	153	3032	25027	21928,68565,XLOC_2158184,21957,18642,80905,56177,19935,70325,11957,80708,244668,74190,67994,72129	Tnfaip2|Mrps18a|-|Tnnt3|Pfkm|Polh|Olfm1|Mrpl23|Pigw|Atp5j|Pacsin3|Sipa1l2|Exoc3l4|Mrps11|Pex13|
GO:0007600	sensory perception	biological_process	0.84956	1	1	153	306	25027	72388	Ripk4|
GO:0009163	nucleoside biosynthetic process	biological_process	0.84997	1	1	153	305	25027	11957	Atp5j|
GO:0042455	ribonucleoside biosynthetic process	biological_process	0.84997	1	1	153	305	25027	11957	Atp5j|
GO:1901659	glycosyl compound biosynthetic process	biological_process	0.84997	1	1	153	305	25027	11957	Atp5j|
GO:0048518	positive regulation of biological process	biological_process	0.8519	1	1	153	310	25027	56177	Olfm1|
GO:0044446	intracellular organelle part	cellular_component	0.85396	1	11	153	2328	25027	2.44667e+60	Disc1|Sipa1l2|Hist1h2bh|Trim27|Wdr43|Gm7020|Trim43b|Tnnt3|4933406M09Rik|Pigw|Atp5j|
GO:0008236	serine-type peptidase activity	molecular_function	0.85401	1	2	153	545	25027	5052814479	Tmprss2|Usp15|
GO:0017171	serine hydrolase activity	molecular_function	0.85401	1	2	153	545	25027	1447950528	Usp15|Tmprss2|
GO:0016032	viral process	biological_process	0.85428	1	3	153	768	25027	1.05242e+19	Efcab13|Olfm1|Ifne|
GO:0046872	metal ion binding	molecular_function	0.85491	1	21	153	4149	25027	1.05242e+117	Efcab13|Slc7a13|Sp2|Trim27|LOC102632416|Pias2|Lsamp|Zfp641|Wdr43|Trim43b|Zfp322a|Erap1|Hivep3|Sp6|Myl4|Sstr3|Olfm1|Zfp825|Arfgap2|Nr1h3|Mid1|
GO:0048610	cellular process involved in reproduction	biological_process	0.85615	1	1	153	315	25027	19720	Trim27|
GO:0044422	organelle part	cellular_component	0.86036	1	11	153	2345	25027	2.40755e+60	4933406M09Rik|Tnnt3|Pigw|Atp5j|Trim27|Gm7020|Trim43b|Wdr43|Disc1|Hist1h2bh|Sipa1l2|
GO:1901135	carbohydrate derivative metabolic process	biological_process	0.86089	1	5	153	1193	25027	7.70382e+25	Arfgap2|Senp1|Mark3|Atp5j|Pigw|
GO:0022610	biological adhesion	biological_process	0.86116	1	2	153	557	25027	26889056177	Lsamp|Olfm1|
GO:0008610	lipid biosynthetic process	biological_process	0.86208	1	2	153	562	25027	7032517169	Pigw|Mark3|
GO:0019953	sexual reproduction	biological_process	0.86281	1	1	153	319	25027	XLOC_2651535	-|
GO:0043169	cation binding	molecular_function	0.8632	1	21	153	4177	25027	2.39652e+117	Zfp641|LOC102632416|Trim27|Sp2|Slc7a13|Efcab13|Lsamp|Pias2|Nr1h3|Arfgap2|Zfp825|Mid1|Zfp322a|Trim43b|Wdr43|Olfm1|Myl4|Sstr3|Sp6|Hivep3|Erap1|
GO:0038023	signaling receptor activity	molecular_function	0.86624	1	11	153	2401	25027	6.29524e+60	Olfr286|Grik1|Olfr1368|Sstr3|Olfr287|Tmem183a|Sipa1l2|Olfr164|Ripk4|Nr1h3|Olfr288|
GO:0006605	protein targeting	biological_process	0.86632	1	1	153	327	25027	72129	Pex13|
GO:0006396	RNA processing	biological_process	0.86774	1	2	153	569	25027	21703872515	Mrm1|Wdr43|
GO:0032502	developmental process	biological_process	0.86793	1	2	153	577	25027	80708,XLOC_448684	Pacsin3|-|
GO:0003779	actin binding	molecular_function	0.87193	1	1	153	332	25027	244667	Disc1|
GO:0009152	purine ribonucleotide biosynthetic process	biological_process	0.87331	1	1	153	331	25027	11957	Atp5j|
GO:0005506	iron ion binding	molecular_function	0.87721	1	1	153	339	25027	56177	Olfm1|
GO:0005743	mitochondrial inner membrane	cellular_component	0.87747	1	1	153	339	25027	11957	Atp5j|
GO:0006164	purine nucleotide biosynthetic process	biological_process	0.87881	1	1	153	338	25027	11957	Atp5j|
GO:0043228	non-membrane-bounded organelle	cellular_component	0.87917	1	11	153	2386	25027	244667,67994,213556,19720,XLOC_2158184,68565,72515,19935,80905,74355,21957	Disc1|Mrps11|Plekhh2|Trim27|-|Mrps18a|Wdr43|Mrpl23|Polh|Smchd1|Tnnt3|
GO:0043232	intracellular non-membrane-bounded organelle	cellular_component	0.87917	1	11	153	2386	25027	67994,244667,213556,68565,72515,XLOC_2158184,19720,74355,21957,80905,19935	Mrps11|Disc1|Plekhh2|Mrps18a|Wdr43|-|Trim27|Smchd1|Tnnt3|Polh|Mrpl23|
GO:0009260	ribonucleotide biosynthetic process	biological_process	0.8811	1	1	153	341	25027	11957	Atp5j|
GO:0046390	ribose phosphate biosynthetic process	biological_process	0.8811	1	1	153	341	25027	11957	Atp5j|
GO:0072522	purine-containing compound biosynthetic process	biological_process	0.88207	1	1	153	343	25027	11957	Atp5j|
GO:0044455	mitochondrial membrane part	cellular_component	0.88331	1	1	153	346	25027	11957	Atp5j|
GO:0005198	structural molecule activity	molecular_function	0.8838	1	10	153	2215	25027	80905,56177,19935,21957,XLOC_2158184,72515,68565,17318,67994,244667	Polh|Olfm1|Mrpl23|Tnnt3|-|Wdr43|Mrps18a|Mid1|Mrps11|Disc1|
GO:0015031	protein transport	biological_process	0.88517	1	4	153	1041	25027	XLOC_900611,80708,72129,74087	-|Pacsin3|Pex13|Slc7a13|
GO:0045184	establishment of protein localization	biological_process	0.88517	1	4	153	1041	25027	80708,74087,72129,XLOC_900611	Pacsin3|Slc7a13|Pex13|-|
GO:0004871	signal transducer activity	molecular_function	0.88639	1	12	153	2648	25027	1.86707e+65	Abcb4|Ripk4|Olfr288|Nr1h3|Olfr164|Sipa1l2|Sstr3|Olfr1368|Olfr286|Grik1|Tmem183a|Olfr287|
GO:0060089	molecular transducer activity	molecular_function	0.88639	1	12	153	2648	25027	1.86707e+65	Abcb4|Ripk4|Nr1h3|Olfr288|Olfr164|Sipa1l2|Sstr3|Olfr1368|Grik1|Olfr286|Tmem183a|Olfr287|
GO:0044403	symbiosis, encompassing mutualism through parasitism	biological_process	0.88891	1	3	153	831	25027	1.05242e+19	Efcab13|Olfm1|Ifne|
GO:0003723	RNA binding	molecular_function	0.88915	1	4	153	1050	25027	8.08987e+21	Erap1|Katnal2|Eif5|Mrm1|
GO:0019866	organelle inner membrane	cellular_component	0.89089	1	1	153	358	25027	11957	Atp5j|
GO:0031090	organelle membrane	cellular_component	0.89175	1	3	153	839	25027	1.19577e+15	Atp5j|Pigw|Sipa1l2|
GO:1901137	carbohydrate derivative biosynthetic process	biological_process	0.89188	1	3	153	836	25027	119577032517169	Atp5j|Pigw|Mark3|
GO:0016482	cytoplasmic transport	biological_process	0.89216	1	1	153	360	25027	72129	Pex13|
GO:0004888	transmembrane signaling receptor activity	molecular_function	0.89388	1	10	153	2297	25027	5.45141e+55	Olfr288|Ripk4|Olfr164|Sipa1l2|Sstr3|Olfr1368|Grik1|Olfr286|Tmem183a|Olfr287|
GO:0044419	interspecies interaction between organisms	biological_process	0.89417	1	3	153	842	25027	1.05242e+19	Efcab13|Ifne|Olfm1|
GO:0019058	viral infectious cycle	biological_process	0.8943	1	1	153	366	25027	105242472	Efcab13|
GO:0019031	viral envelope	cellular_component	0.89648	1	1	153	364	25027	56177	Olfm1|
GO:0036338	viral membrane	cellular_component	0.89648	1	1	153	364	25027	56177	Olfm1|
GO:0006399	tRNA metabolic process	biological_process	0.89906	1	1	153	373	25027	21749	Terf1|
GO:0007010	cytoskeleton organization	biological_process	0.90031	1	1	153	371	25027	244667	Disc1|
GO:0044255	cellular lipid metabolic process	biological_process	0.90883	1	2	153	643	25027	1716970325	Mark3|Pigw|
GO:0008104	protein localization	biological_process	0.91186	1	4	153	1107	25027	XLOC_900611,80708,72129,74087	-|Pacsin3|Pex13|Slc7a13|
GO:0005509	calcium ion binding	molecular_function	0.91371	1	2	153	662	25027	10524247217896	Efcab13|Myl4|
GO:0032991	macromolecular complex	cellular_component	0.92084	1	20	153	4229	25027	XLOC_2158184,21928,21957,80905,67994,74190,27393,68565,629959,666747,XLOC_540169,80898,11957,18642,56177,19935,240755,319182,244667,17318	-|Tnfaip2|Tnnt3|Polh|Mrps11|Exoc3l4|Mrpl39|Mrps18a|Gm7020|Trim43b|-|Erap1|Atp5j|Pfkm|Olfm1|Mrpl23|4933406M09Rik|Hist1h2bh|Disc1|Mid1|
GO:0016757	transferase activity, transferring glycosyl groups	molecular_function	0.92196	1	1	153	408	25027	240755	4933406M09Rik|
GO:0007166	cell surface receptor signaling pathway	biological_process	0.92398	1	11	153	2597	25027	2.06073e+60	Sstr3|Lsamp|Olfr286|Olfr1368|Tmem183a|Olfr287|Abcb4|Pacsin3|Ripk4|Olfr288|Olfr164|
GO:0007186	G-protein coupled receptor signaling pathway	biological_process	0.92839	1	10	153	2421	25027	2.58528e+55	Olfr1368|Olfr286|Lsamp|Sstr3|Olfr287|Tmem183a|Abcb4|Olfr164|Ripk4|Olfr288|
GO:0005886	plasma membrane	cellular_component	0.93028	1	1	153	437	25027	14479	Usp15|
GO:0071702	organic substance transport	biological_process	0.93082	1	5	153	1386	25027	XLOC_900611,14134,80708,72129,74087	-|Fcnb|Pacsin3|Pex13|Slc7a13|
GO:0015672	monovalent inorganic cation transport	biological_process	0.93145	1	2	153	704	25027	5617711957	Olfm1|Atp5j|
GO:0006629	lipid metabolic process	biological_process	0.93467	1	3	153	949	25027	171692188570325	Mark3|Tle1|Pigw|
GO:0031966	mitochondrial membrane	cellular_component	0.93782	1	1	153	448	25027	11957	Atp5j|
GO:0003735	structural constituent of ribosome	molecular_function	0.94322	1	5	153	1424	25027	19935,80905,68565,67994,XLOC_2158184	Mrpl23|Polh|Mrps18a|Mrps11|-|
GO:0005840	ribosome	cellular_component	0.94435	1	5	153	1429	25027	67994,XLOC_2158184,68565,19935,80905	Mrps11|-|Mrps18a|Mrpl23|Polh|
GO:0004930	G-protein coupled receptor activity	molecular_function	0.94816	1	8	153	2127	25027	7.23885e+44	Ripk4|Olfr288|Olfr164|Tmem183a|Olfr287|Sstr3|Olfr286|Olfr1368|
GO:0033036	macromolecule localization	biological_process	0.94914	1	4	153	1241	25027	80708,72129,74087,XLOC_900611	Pacsin3|Pex13|Slc7a13|-|
GO:0016788	hydrolase activity, acting on ester bonds	molecular_function	0.94957	1	3	153	1012	25027	114321447976987	Acp2|Usp15|Hdhd2|
GO:0005740	mitochondrial envelope	cellular_component	0.95333	1	1	153	493	25027	11957	Atp5j|
GO:0006886	intracellular protein transport	biological_process	0.95485	1	2	153	783	25027	8070872129	Pacsin3|Pex13|
GO:0008092	cytoskeletal protein binding	molecular_function	0.95677	1	1	153	508	25027	244667	Disc1|
GO:0044429	mitochondrial part	cellular_component	0.96034	1	1	153	520	25027	11957	Atp5j|
GO:0034613	cellular protein localization	biological_process	0.9728	1	2	153	878	25027	7212980708	Pex13|Pacsin3|
GO:0070727	cellular macromolecule localization	biological_process	0.9728	1	2	153	878	25027	7212980708	Pex13|Pacsin3|
GO:0030529	ribonucleoprotein complex	cellular_component	0.97445	1	5	153	1619	25027	67994,XLOC_2158184,68565,80905,19935	Mrps11|-|Mrps18a|Polh|Mrpl23|
GO:0005739	mitochondrion	cellular_component	0.97736	1	1	153	608	25027	11957	Atp5j|
GO:0031967	organelle envelope	cellular_component	0.98368	1	1	153	660	25027	11957	Atp5j|
GO:0031975	envelope	cellular_component	0.98722	1	1	153	698	25027	11957	Atp5j|

## Sheet: D4U_vs_D5NU.cis
GO_accession	Description	Term_type	Over_represented_pValue	Corrected_pValue	CAD_item	CAD_list	Bg_item	Bg_list	Gene_names	Gene_description
GO:0005164	tumor necrosis factor receptor binding	molecular_function	8.9835e-05	0.19045	3	77	31	25027	2.21642e+15	Tnfsf4|Tnfsf18|Fasl|
GO:0032813	tumor necrosis factor receptor superfamily binding	molecular_function	8.9835e-05	0.19045	3	77	31	25027	2.21642e+15	Tnfsf4|Tnfsf18|Fasl|
GO:0005575	cellular_component	cellular_component	0.0012962	1	60	77	15401	25027	227394,XLOC_3180677,50528,223870,545140,68507,235956,240873,XLOC_448684,57439,17318,240755,68565,239652,72388,319924,244668,100502846,14134,15260,72515,14103,634104,72129,22164,14805,16656,21749,56055,22339,71908,629524,70891,72674,80898,70069,244667,56177,74355,240756,217039,19696,100042715,381217,66591,52065,258443,433485,70909,70383,211323,80905,21873,74087,102632416,18642,19213,XLOC_2355735,1…	Slco4c1|-|Tmprss2|Senp1|Olfr288|Ppfia4|Zfp825|Tnfsf18|-|Tmem183a|Mid1|4933406M09Rik|Mrps18a|Zfp641|Ripk4|Apba1|Sipa1l2|Gm19410|Fcnb|Hira|Wdr43|Fasl|Olfr287|Pex13|Tnfsf4|Grik1|Hivep3|Terf1|Gtpbp2|Vegfa|Cldn23|Olfr286|Spdya|Adipor1|Erap1|H1fnt|Disc1|Olfm1|Smchd1|Klhl12|Ggnbp2|Rel|Gm3985|Fam189a2|Mad2l1bp|Mfhas1|Olfr164|Syndig1|4921504E06Rik|Cox10|Nrg1|Polh|Tjp2|Slc7a13|LOC102632416|Pfkm|Ptf1a|-|Cas…
GO:0004386	helicase activity	molecular_function	0.0016205	1	6	77	374	25027	7.85417e+36	Asb8|Katnal2|LOC102632416|Zfp641|Klhl12|Zfp825|
GO:0051276	chromosome organization	biological_process	0.0021697	1	5	77	283	25027	2.40757e+26	Klhl12|Smchd1|Cast|Sulf1|Hira|
GO:0000184	nuclear-transcribed mRNA catabolic process, nonsense-mediated decay	biological_process	0.0022455	1	2	77	23	25027	102632416235956	LOC102632416|Zfp825|
GO:0006325	chromatin organization	biological_process	0.0024656	1	4	77	177	25027	2.40756e+21	Klhl12|Cast|Sulf1|Hira|
GO:0000956	nuclear-transcribed mRNA catabolic process	biological_process	0.0025054	1	2	77	24	25027	235956102632416	Zfp825|LOC102632416|
GO:0006259	DNA metabolic process	biological_process	0.0033459	1	12	77	1552	25027	1.23808e+71	Cast|Erap1|Polh|Slc7a13|LOC102632416|Sulf1|4933406M09Rik|Gm19410|Katnal2|Zfp641|Ppfia4|Zfp825|
GO:0045892	negative regulation of transcription, DNA-dependent	biological_process	0.0035734	1	3	77	98	25027	3.19924e+20	Apba1|Zfp825|LOC102632416|
GO:0051253	negative regulation of RNA metabolic process	biological_process	0.0035734	1	3	77	98	25027	1.02632e+20	LOC102632416|Apba1|Zfp825|
GO:0006955	immune response	biological_process	0.0041703	1	5	77	340	25027	7.08911e+26	Spdya|Fasl|Sbspon|Tnfsf4|Tnfsf18|
GO:0010629	negative regulation of gene expression	biological_process	0.0047293	1	3	77	108	25027	3.19924e+20	Apba1|Zfp825|LOC102632416|
GO:0002376	immune system process	biological_process	0.0050654	1	5	77	355	25027	2.21642e+26	Tnfsf4|Sbspon|Tnfsf18|Spdya|Fasl|
GO:0071840	cellular component organization or biogenesis	biological_process	0.005499	1	13	77	1843	25027	2.40725e+68	Sulf1|Sipa1l2|4921504E06Rik|Wdr43|Hira|Erap1|Pex13|Cast|Disc1|Olfm1|Smchd1|Klhl12|Mad2l1bp|
GO:0045934	negative regulation of nucleobase-containing compound metabolic process	biological_process	0.0055001	1	3	77	113	25027	1.02632e+20	LOC102632416|Apba1|Zfp825|
GO:0051172	negative regulation of nitrogen compound metabolic process	biological_process	0.0055001	1	3	77	113	25027	3.19924e+20	Apba1|Zfp825|LOC102632416|
GO:0005787	signal peptidase complex	cellular_component	0.0055477	1	2	77	36	25027	100042715211323	Gm3985|Nrg1|
GO:0006465	signal peptide processing	biological_process	0.0055477	1	2	77	36	25027	100042715211323	Gm3985|Nrg1|
GO:0006281	DNA repair	biological_process	0.0059407	1	7	77	685	25027	2.35956e+45	Zfp825|Zfp641|LOC102632416|Polh|Katnal2|Gm19410|4933406M09Rik|
GO:0010558	negative regulation of macromolecule biosynthetic process	biological_process	0.0066184	1	3	77	121	25027	1.02632e+20	LOC102632416|Apba1|Zfp825|
GO:0031327	negative regulation of cellular biosynthetic process	biological_process	0.0066184	1	3	77	121	25027	1.02632e+20	LOC102632416|Zfp825|Apba1|
GO:2000113	negative regulation of cellular macromolecule biosynthetic process	biological_process	0.0066184	1	3	77	121	25027	2.35956e+20	Zfp825|Apba1|LOC102632416|
GO:0016043	cellular component organization	biological_process	0.0067668	1	12	77	1670	25027	5.61772e+63	Olfm1|Disc1|Mad2l1bp|Klhl12|Smchd1|4921504E06Rik|Hira|Sipa1l2|Sulf1|Cast|Erap1|Pex13|
GO:0006401	RNA catabolic process	biological_process	0.0068285	1	2	77	38	25027	235956102632416	Zfp825|LOC102632416|
GO:0006402	mRNA catabolic process	biological_process	0.0068285	1	2	77	38	25027	235956102632416	Zfp825|LOC102632416|
GO:0009890	negative regulation of biosynthetic process	biological_process	0.0071605	1	3	77	125	25027	1.02632e+20	LOC102632416|Zfp825|Apba1|
GO:0006974	response to DNA damage stimulus	biological_process	0.0074689	1	7	77	714	25027	2.39652e+45	Zfp641|Zfp825|4933406M09Rik|Katnal2|Gm19410|LOC102632416|Polh|
GO:0016568	chromatin modification	biological_process	0.0088107	1	3	77	127	25027	2.40756e+16	Klhl12|Sulf1|Hira|
GO:0034641	cellular nitrogen compound metabolic process	biological_process	0.008869	1	28	77	5751	25027	6.70522e+165	Ndc80|Rel|Gm3985|Mrm1|Dopey2|Apba1|Zfp641|Cast|Wdr43|Nrg1|Hira|Polh|Slc7a13|LOC102632416|Sipa1l2|Sulf1|Gm19410|Olfr286|Senp1|Zfp825|Ppfia4|Gtpbp2|Terf1|Erap1|Rabif|4933406M09Rik|Katnal2|Gm34192|
GO:0031324	negative regulation of cellular metabolic process	biological_process	0.0098733	1	3	77	138	25027	1.02632e+20	LOC102632416|Apba1|Zfp825|
GO:0033554	cellular response to stress	biological_process	0.010117	1	7	77	757	25027	8.09051e+45	Polh|LOC102632416|4933406M09Rik|Gm19410|Katnal2|Zfp641|Zfp825|
GO:0016021	integral to membrane	cellular_component	0.010293	1	23	77	4942	25027	2.27395e+129	Slco4c1|Gtpbp2|Olfr288|Cldn23|Olfr286|Tmem183a|Adipor1|Zfp641|Gm3985|Ripk4|Ggnbp2|Fam189a2|Sipa1l2|Olfr164|Mfhas1|Syndig1|Nrg1|Cox10|Tjp2|Slc7a13|Olfr287|Pex13|Pigw|
GO:0010605	negative regulation of macromolecule metabolic process	biological_process	0.010637	1	3	77	142	25027	3.19924e+20	Apba1|Zfp825|LOC102632416|
GO:0005126	cytokine receptor binding	molecular_function	0.010849	1	3	77	178	25027	2.40873e+15	Tnfsf18|Tnfsf4|Fasl|
GO:0031224	intrinsic to membrane	cellular_component	0.010924	1	23	77	4964	25027	3.81218e+129	Fam189a2|Ripk4|Ggnbp2|Gm3985|Zfp641|Pigw|Pex13|Olfr287|Slc7a13|Tjp2|Cox10|Nrg1|Syndig1|Sipa1l2|Mfhas1|Olfr164|Tmem183a|Olfr286|Cldn23|Olfr288|Gtpbp2|Slco4c1|Adipor1|
GO:0003872	6-phosphofructokinase activity	molecular_function	0.011006	1	1	77	3	25027	18642	Pfkm|
GO:0005945	6-phosphofructokinase complex	cellular_component	0.011006	1	1	77	3	25027	18642	Pfkm|
GO:0003678	DNA helicase activity	molecular_function	0.011207	1	3	77	139	25027	7.12068e+15	Katnal2|Asb8|Zfp641|
GO:0032505	reproduction of a single-celled organism	biological_process	0.011302	1	2	77	50	25027	24466870909	Sipa1l2|4921504E06Rik|
GO:0043093	cytokinesis by binary fission	biological_process	0.011302	1	2	77	50	25027	24466870909	Sipa1l2|4921504E06Rik|
GO:0006996	organelle organization	biological_process	0.011388	1	8	77	943	25027	2.44668e+42	Disc1|Mad2l1bp|Smchd1|Klhl12|Hira|Sulf1|Cast|Pex13|
GO:0044699	single-organism process	biological_process	0.011421	1	40	77	9706	25027	244667,56177,66591,74355,240756,70909,211323,80905,21873,74087,102632416,258443,240725,52065,12380,56055,629524,70891,78541,71206,80898,72388,319924,239652,15260,14103,244668,100502846,14134,16656,634104,72129,227394,XLOC_448684,57439,223870,545140,235956,240755,98710	Disc1|Olfm1|Mad2l1bp|Smchd1|Klhl12|4921504E06Rik|Nrg1|Polh|Tjp2|Slc7a13|LOC102632416|Olfr164|Sulf1|Mfhas1|Cast|Gtpbp2|Olfr286|Spdya|Asb8|Katnal2|Erap1|Ripk4|Apba1|Zfp641|Hira|Fasl|Sipa1l2|Gm19410|Fcnb|Hivep3|Olfr287|Pex13|Slco4c1|-|Tmem183a|Senp1|Olfr288|Zfp825|4933406M09Rik|Rabif|
GO:0009892	negative regulation of metabolic process	biological_process	0.012699	1	3	77	152	25027	3.19924e+20	Apba1|Zfp825|LOC102632416|
GO:0016020	membrane	cellular_component	0.012852	1	35	77	8273	25027	14103,244668,14805,22164,72129,634104,319924,72388,239652,240755,50528,227394,XLOC_3180677,57439,240873,545140,74087,102632416,21873,70383,211323,433485,52065,258443,70325,56177,381217,100042715,217039,72674,80898,22339,56055,629524,71908	Fasl|Sipa1l2|Grik1|Tnfsf4|Pex13|Olfr287|Apba1|Ripk4|Zfp641|4933406M09Rik|Tmprss2|Slco4c1|-|Tmem183a|Tnfsf18|Olfr288|Slc7a13|LOC102632416|Tjp2|Cox10|Nrg1|Syndig1|Mfhas1|Olfr164|Pigw|Olfm1|Fam189a2|Gm3985|Ggnbp2|Adipor1|Erap1|Vegfa|Gtpbp2|Olfr286|Cldn23|
GO:0090304	nucleic acid metabolic process	biological_process	0.013227	1	24	77	4853	25027	1.23802e+139	Cast|Hira|Wdr43|LOC102632416|Polh|Slc7a13|Sulf1|Sipa1l2|Gm19410|Mrm1|Ndc80|Rel|Dopey2|Apba1|Zfp641|Erap1|Rabif|4933406M09Rik|Katnal2|Gm34192|Olfr286|Zfp825|Ppfia4|Terf1|
GO:0071103	DNA conformation change	biological_process	0.013908	1	3	77	161	25027	2.40725e+15	Sulf1|Cast|Erap1|
GO:0005102	receptor binding	molecular_function	0.014018	1	8	77	1048	25027	211323,14103,102632416,XLOC_2355735,22164,22339,56177,240873	Nrg1|Fasl|LOC102632416|-|Tnfsf4|Vegfa|Olfm1|Tnfsf18|
GO:0044161	host cell cytoplasmic vesicle	cellular_component	0.014174	1	1	77	4	25027	223870	Senp1|
GO:0006334	nucleosome assembly	biological_process	0.014492	1	2	77	63	25027	24072512380	Sulf1|Cast|
GO:0031497	chromatin assembly	biological_process	0.014492	1	2	77	63	25027	24072512380	Sulf1|Cast|
GO:0034728	nucleosome organization	biological_process	0.014492	1	2	77	63	25027	24072512380	Sulf1|Cast|
GO:0005044	scavenger receptor activity	molecular_function	0.01487	1	2	77	53	25027	22686650528	Sbspon|Tmprss2|
GO:0038024	cargo receptor activity	molecular_function	0.01487	1	2	77	53	25027	50528226866	Tmprss2|Sbspon|
GO:0000917	barrier septum assembly	biological_process	0.015387	1	2	77	58	25027	70909244668	4921504E06Rik|Sipa1l2|
GO:0032506	cytokinetic process	biological_process	0.015387	1	2	77	58	25027	70909244668	4921504E06Rik|Sipa1l2|
GO:0090529	cell septum assembly	biological_process	0.015387	1	2	77	58	25027	70909244668	4921504E06Rik|Sipa1l2|
GO:0006333	chromatin assembly or disassembly	biological_process	0.015828	1	2	77	66	25027	24072512380	Sulf1|Cast|
GO:0050896	response to stimulus	biological_process	0.015855	1	26	77	5943	25027	5.4514e+149	Olfr288|Senp1|Zfp825|Olfr286|Tnfsf18|Tmem183a|Gtpbp2|Sbspon|Rabif|4933406M09Rik|Spdya|Asb8|Katnal2|Zfp641|Ripk4|Olfm1|Olfr287|Tnfsf4|Mfhas1|Olfr164|Sipa1l2|Syndig1|Gm19410|Polh|LOC102632416|Fasl|
GO:0016149	translation release factor activity, codon specific	molecular_function	0.016143	1	1	77	5	25027	80898	Erap1|
GO:0019954	asexual reproduction	biological_process	0.017367	1	2	77	63	25027	70909244668	4921504E06Rik|Sipa1l2|
GO:0005789	endoplasmic reticulum membrane	cellular_component	0.018564	1	3	77	176	25027	7.03251e+19	Pigw|Gm3985|Nrg1|
GO:0042175	nuclear outer membrane-endoplasmic reticulum membrane network	cellular_component	0.018564	1	3	77	176	25027	2.11324e+19	Nrg1|Pigw|Gm3985|
GO:0000910	cytokinesis	biological_process	0.019084	1	2	77	66	25027	70909244668	4921504E06Rik|Sipa1l2|
GO:0006518	peptide metabolic process	biological_process	0.019187	1	2	77	68	25027	100042715211323	Gm3985|Nrg1|
GO:0046915	transition metal ion transmembrane transporter activity	molecular_function	0.019219	1	3	77	177	25027	5.60552e+15	Gtpbp2|Tjp2|Zfp641|
GO:0044432	endoplasmic reticulum part	cellular_component	0.019968	1	3	77	181	25027	1.00043e+19	Gm3985|Pigw|Nrg1|
GO:0006807	nitrogen compound metabolic process	biological_process	0.020723	1	28	77	6119	25027	5.60552e+165	Gtpbp2|Terf1|Olfr286|Ppfia4|Zfp825|Senp1|Gm34192|Katnal2|4933406M09Rik|Rabif|Erap1|Apba1|Dopey2|Rel|Ndc80|Mrm1|Gm3985|Zfp641|LOC102632416|Polh|Slc7a13|Wdr43|Nrg1|Hira|Gm19410|Sulf1|Sipa1l2|Cast|
GO:0004832	valine-tRNA ligase activity	molecular_function	0.021045	1	1	77	6	25027	21749	Terf1|
GO:0006438	valyl-tRNA aminoacylation	biological_process	0.021045	1	1	77	6	25027	21749	Terf1|
GO:0004146	dihydrofolate reductase activity	molecular_function	0.02157	1	1	77	7	25027	240755	4933406M09Rik|
GO:0034755	iron ion transmembrane transport	biological_process	0.021782	1	1	77	7	25027	21873	Tjp2|
GO:0009378	four-way junction helicase activity	molecular_function	0.022275	1	2	77	69	25027	23965271206	Zfp641|Katnal2|
GO:0005515	protein binding	molecular_function	0.022882	1	30	77	6504	25027	100502846,52065,244668,102632416,21873,14103,15260,72515,211323,19213,22164,72129,XLOC_2355735,56177,17344,244667,240756,74355,319924,72388,78541,17318,320159,227394,21749,50528,22339,68507,223870,240873	Gm19410|Mfhas1|Sipa1l2|LOC102632416|Tjp2|Fasl|Hira|Wdr43|Nrg1|Ptf1a|Tnfsf4|Pex13|-|Olfm1|Pias2|Disc1|Klhl12|Smchd1|Apba1|Ripk4|Asb8|Mid1|Fam179a|Slco4c1|Terf1|Tmprss2|Vegfa|Ppfia4|Senp1|Tnfsf18|
GO:0000041	transition metal ion transport	biological_process	0.023679	1	3	77	193	25027	2.18736e+15	Tjp2|Gtpbp2|Zfp641|
GO:0044085	cellular component biogenesis	biological_process	0.023687	1	7	77	903	25027	7.21291e+36	Pex13|Cast|Olfm1|Sulf1|Sipa1l2|4921504E06Rik|Wdr43|
GO:0043565	sequence-specific DNA binding	molecular_function	0.023934	1	7	77	977	25027	8.08982e+44	Erap1|Zfp825|Ndc80|Terf1|Sipa1l2|Gm34192|LOC102632416|
GO:0043933	macromolecular complex subunit organization	biological_process	0.024162	1	5	77	523	25027	5.61772e+25	Olfm1|Sulf1|Pex13|Erap1|Cast|
GO:0044425	membrane part	cellular_component	0.024235	1	25	77	5813	25027	8.08987e+139	Erap1|Adipor1|Olfr286|Tmem183a|Olfr288|Cldn23|Gtpbp2|Slco4c1|Pigw|Olfr287|Pex13|Nrg1|Cox10|Tjp2|Slc7a13|Mfhas1|Olfr164|Sipa1l2|Syndig1|Ggnbp2|Ripk4|Gm3985|Fam189a2|Zfp641|Olfm1|
GO:0043170	macromolecule metabolic process	biological_process	0.024684	1	36	77	8593	25027	629524,192970,21749,70069,80898,71206,100042715,19696,70325,12380,102632416,80905,74087,211323,240725,XLOC_448684,235956,68507,223870,50528,XLOC_3180677,98710,102637362,240755,17318,319924,70028,72388,67052,217038,239652,68565,15260,72515,100502846,244668	Olfr286|Dhrs11|Terf1|H1fnt|Erap1|Katnal2|Gm3985|Rel|Pigw|Cast|LOC102632416|Polh|Slc7a13|Nrg1|Sulf1|-|Zfp825|Ppfia4|Senp1|Tmprss2|-|Rabif|Gm34192|4933406M09Rik|Mid1|Apba1|Dopey2|Ripk4|Ndc80|Mrm1|Zfp641|Mrps18a|Hira|Wdr43|Gm19410|Sipa1l2|
GO:0016485	protein processing	biological_process	0.025444	1	2	77	80	25027	211323100042715	Nrg1|Gm3985|
GO:0051604	protein maturation	biological_process	0.025444	1	2	77	80	25027	211323100042715	Nrg1|Gm3985|
GO:0007096	regulation of exit from mitosis	biological_process	0.025495	1	1	77	8	25027	66591	Mad2l1bp|
GO:0010458	exit from mitosis	biological_process	0.025495	1	1	77	8	25027	66591	Mad2l1bp|
GO:0006139	nucleobase-containing compound metabolic process	biological_process	0.028543	1	25	77	5445	25027	2.44668e+145	Sipa1l2|Sulf1|Gm19410|Hira|Wdr43|LOC102632416|Polh|Slc7a13|Cast|Zfp641|Ndc80|Rel|Mrm1|Apba1|Dopey2|4933406M09Rik|Katnal2|Gm34192|Erap1|Rabif|Terf1|Senp1|Ppfia4|Zfp825|Olfr286|
GO:0042493	response to drug	biological_process	0.029327	1	1	77	10	25027	240755	4933406M09Rik|
GO:0034622	cellular macromolecular complex assembly	biological_process	0.029395	1	4	77	375	25027	7.21291e+20	Pex13|Cast|Olfm1|Sulf1|
GO:0044260	cellular macromolecule metabolic process	biological_process	0.029951	1	33	77	7795	25027	100502846,244668,15260,72515,239652,70028,319924,72388,67052,217038,68565,98710,102637362,240755,17318,68507,235956,XLOC_448684,12380,70325,240725,74087,80905,102632416,211323,100042715,19696,80898,70069,71206,629524,21749,192970	Gm19410|Sipa1l2|Hira|Wdr43|Zfp641|Dopey2|Apba1|Ripk4|Ndc80|Mrm1|Mrps18a|Rabif|Gm34192|4933406M09Rik|Mid1|Ppfia4|Zfp825|-|Cast|Pigw|Sulf1|Slc7a13|Polh|LOC102632416|Nrg1|Gm3985|Rel|Erap1|H1fnt|Katnal2|Olfr286|Terf1|Dhrs11|
GO:0003747	translation release factor activity	molecular_function	0.030183	1	1	77	10	25027	80898	Erap1|
GO:0008079	translation termination factor activity	molecular_function	0.030183	1	1	77	10	25027	80898	Erap1|
GO:0022607	cellular component assembly	biological_process	0.03085	1	6	77	747	25027	7.21291e+31	Pex13|Cast|Olfm1|Sulf1|Sipa1l2|4921504E06Rik|
GO:0031323	regulation of cellular metabolic process	biological_process	0.031387	1	16	77	3075	25027	2.40725e+94	Sulf1|Sipa1l2|LOC102632416|Hira|Olfm1|Zfp641|Dopey2|Apba1|Ndc80|Rel|Gm34192|4933406M09Rik|Erap1|Ppfia4|Zfp825|Senp1|
GO:0008150	biological_process	biological_process	0.032982	1	66	77	19142	25027	244668,72515,72129,634104,102637362,18777,98710,235956,XLOC_448684,57439,52065,240725,433485,70909,211323,21873,74087,18642,70325,12380,244667,56177,66591,12408,70891,78541,71206,14134,100502846,15260,14103,22164,14805,16656,68565,239652,217038,72388,67052,70028,319924,17318,240755,227394,XLOC_3180677,50528,223870,545140,72017,68507,240873,258443,80905,102632416,74355,240756,100042715,19696,80898…	Sipa1l2|Wdr43|Pex13|Olfr287|Gm34192|Lypla1|Rabif|Zfp825|-|Tmem183a|Mfhas1|Sulf1|Syndig1|4921504E06Rik|Nrg1|Tjp2|Slc7a13|Pfkm|Pigw|Cast|Disc1|Olfm1|Mad2l1bp|Cbr1|Spdya|Asb8|Katnal2|Fcnb|Gm19410|Hira|Fasl|Tnfsf4|Grik1|Hivep3|Mrps18a|Zfp641|Mrm1|Ripk4|Ndc80|Dopey2|Apba1|Mid1|4933406M09Rik|Slco4c1|-|Tmprss2|Senp1|Olfr288|Cyb5r1|Ppfia4|Tnfsf18|Olfr164|Polh|LOC102632416|Smchd1|Klhl12|Gm3985|Rel|Erap1|S…
GO:0003824	catalytic activity	molecular_function	0.034209	1	39	77	9467	25027	14134,244668,16656,217038,72388,239652,18777,17318,240755,98710,50528,XLOC_3180677,235956,72017,68507,223870,74087,80905,102632416,211323,70383,240725,70325,18642,56177,217039,100042715,74355,240756,12408,78541,76987,71206,109857,80898,192970,56055,21749,629524	Fcnb|Sipa1l2|Hivep3|Mrm1|Ripk4|Zfp641|Lypla1|Mid1|4933406M09Rik|Rabif|Tmprss2|-|Zfp825|Cyb5r1|Ppfia4|Senp1|Slc7a13|Polh|LOC102632416|Nrg1|Cox10|Sulf1|Pigw|Pfkm|Olfm1|Ggnbp2|Gm3985|Smchd1|Klhl12|Cbr1|Asb8|Hdhd2|Katnal2|Cbr3|Erap1|Dhrs11|Gtpbp2|Terf1|Olfr286|
GO:0016070	RNA metabolic process	biological_process	0.034491	1	19	77	3916	25027	6.85072e+110	Ppfia4|Zfp825|Olfr286|Terf1|Rabif|Erap1|Gm34192|4933406M09Rik|Zfp641|Dopey2|Apba1|Mrm1|Rel|Ndc80|Sipa1l2|Sulf1|LOC102632416|Hira|Wdr43|
GO:0044424	intracellular part	cellular_component	0.034848	1	30	77	7007	25027	XLOC_448684,235956,21749,70069,80898,240755,17318,100042715,19696,319924,66591,240756,74355,68565,244667,56177,70325,16656,12380,72129,18642,70909,72515,15260,211323,80905,102632416,244668,14134,100502846	-|Zfp825|Terf1|H1fnt|Erap1|4933406M09Rik|Mid1|Gm3985|Rel|Apba1|Mad2l1bp|Klhl12|Smchd1|Mrps18a|Disc1|Olfm1|Pigw|Hivep3|Cast|Pex13|Pfkm|4921504E06Rik|Wdr43|Hira|Nrg1|Polh|LOC102632416|Sipa1l2|Fcnb|Gm19410|
GO:0065007	biological regulation	biological_process	0.036375	1	30	77	7458	25027	7.08918e+168	Spdya|Asb8|Gm34192|4933406M09Rik|Rabif|Erap1|Gtpbp2|Tmem183a|Olfr286|Zfp825|Ppfia4|Senp1|Olfr288|Fasl|LOC102632416|Hira|Mfhas1|Sulf1|Olfr164|Sipa1l2|Hivep3|Olfr287|Olfm1|Mad2l1bp|Dopey2|Apba1|Ripk4|Rel|Ndc80|Zfp641|
GO:0051716	cellular response to stimulus	biological_process	0.037076	1	21	77	4909	25027	9.87102e+121	Rabif|4933406M09Rik|Asb8|Katnal2|Olfr288|Senp1|Zfp825|Olfr286|Tmem183a|Gtpbp2|Olfr287|Mfhas1|Olfr164|Sipa1l2|Gm19410|LOC102632416|Polh|Fasl|Zfp641|Ripk4|Olfm1|
GO:0006950	response to stress	biological_process	0.038455	1	9	77	1479	25027	1.00503e+55	Gm19410|Katnal2|Spdya|4933406M09Rik|LOC102632416|Polh|Olfm1|Zfp825|Zfp641|
GO:0006351	transcription, DNA-dependent	biological_process	0.038856	1	16	77	3196	25027	2.39653e+94	Zfp641|Dopey2|Apba1|Ndc80|Rel|Sulf1|Sipa1l2|LOC102632416|Hira|Zfp825|Ppfia4|Olfr286|Rabif|Erap1|Gm34192|4933406M09Rik|
GO:0042301	phosphate ion binding	molecular_function	0.038892	1	1	77	11	25027	80898	Erap1|
GO:0019222	regulation of metabolic process	biological_process	0.03912	1	16	77	3160	25027	2.40725e+94	Sulf1|Sipa1l2|Hira|LOC102632416|Olfm1|Zfp641|Ndc80|Rel|Dopey2|Apba1|4933406M09Rik|Gm34192|Erap1|Senp1|Zfp825|Ppfia4|
GO:0050789	regulation of biological process	biological_process	0.039228	1	29	77	7207	25027	9.87108e+163	Rabif|Erap1|Asb8|Gm34192|4933406M09Rik|Tmem183a|Olfr286|Zfp825|Ppfia4|Olfr288|Senp1|Gtpbp2|Hivep3|Olfr287|Fasl|LOC102632416|Hira|Sipa1l2|Sulf1|Olfr164|Mfhas1|Dopey2|Mad2l1bp|Apba1|Ndc80|Ripk4|Rel|Zfp641|Olfm1|
GO:0030173	integral to Golgi membrane	cellular_component	0.04049	1	1	77	13	25027	244668	Sipa1l2|
GO:0031228	intrinsic to Golgi membrane	cellular_component	0.04049	1	1	77	13	25027	244668	Sipa1l2|
GO:0065004	protein-DNA complex assembly	biological_process	0.040621	1	2	77	105	25027	12380240725	Cast|Sulf1|
GO:0071824	protein-DNA complex subunit organization	biological_process	0.040621	1	2	77	105	25027	24072512380	Sulf1|Cast|
GO:0019219	regulation of nucleobase-containing compound metabolic process	biological_process	0.041117	1	15	77	2929	25027	2.2387e+89	Senp1|Zfp641|Zfp825|Ppfia4|Rel|Ndc80|Apba1|Dopey2|Sipa1l2|4933406M09Rik|Sulf1|Gm34192|Hira|LOC102632416|Erap1|
GO:0051171	regulation of nitrogen compound metabolic process	biological_process	0.041117	1	15	77	2929	25027	2.2387e+89	Senp1|Zfp641|Zfp825|Ppfia4|Ndc80|Rel|Dopey2|Apba1|Erap1|Sulf1|Sipa1l2|4933406M09Rik|Gm34192|Hira|LOC102632416|
GO:0033655	host cell cytoplasm part	cellular_component	0.041553	1	1	77	13	25027	223870	Senp1|
GO:0032774	RNA biosynthetic process	biological_process	0.041999	1	16	77	3227	25027	6.29525e+94	Olfr286|Ppfia4|Zfp825|Rabif|Erap1|Gm34192|4933406M09Rik|Dopey2|Apba1|Rel|Ndc80|Zfp641|LOC102632416|Hira|Sipa1l2|Sulf1|
GO:0006323	DNA packaging	biological_process	0.042517	1	2	77	110	25027	24072512380	Sulf1|Cast|
GO:0030151	molybdenum ion binding	molecular_function	0.043562	1	1	77	13	25027	74087	Slc7a13|
GO:0000439	core TFIIH complex	cellular_component	0.043677	1	1	77	14	25027	240755	4933406M09Rik|
GO:0000441	SSL2-core TFIIH complex	cellular_component	0.043677	1	1	77	14	25027	240755	4933406M09Rik|
GO:0032806	carboxy-terminal domain protein kinase complex	cellular_component	0.043677	1	1	77	14	25027	240755	4933406M09Rik|
GO:0031647	regulation of protein stability	biological_process	0.043919	1	1	77	13	25027	80898	Erap1|
GO:0050821	protein stabilization	biological_process	0.043919	1	1	77	13	25027	80898	Erap1|
GO:0006725	cellular aromatic compound metabolic process	biological_process	0.044095	1	25	77	5657	25027	2.2387e+145	Senp1|Zfp825|Ppfia4|Olfr286|Terf1|Erap1|Rabif|4933406M09Rik|Katnal2|Gm34192|Zfp641|Ndc80|Rel|Mrm1|Apba1|Dopey2|Cast|Sulf1|Sipa1l2|Gm19410|Wdr43|Hira|Polh|LOC102632416|Slc7a13|
GO:0046483	heterocycle metabolic process	biological_process	0.044348	1	25	77	5660	25027	1.23808e+145	Cast|Polh|Slc7a13|LOC102632416|Hira|Wdr43|Gm19410|Sulf1|Sipa1l2|Dopey2|Apba1|Mrm1|Ndc80|Rel|Zfp641|Rabif|Erap1|Katnal2|Gm34192|4933406M09Rik|Olfr286|Ppfia4|Zfp825|Senp1|Terf1|
GO:0042162	telomeric DNA binding	molecular_function	0.044696	1	1	77	14	25027	21749	Terf1|
GO:0019229	regulation of vasoconstriction	biological_process	0.04649	1	1	77	15	25027	16656	Hivep3|
GO:0042310	vasoconstriction	biological_process	0.04649	1	1	77	15	25027	16656	Hivep3|
GO:0008201	heparin binding	molecular_function	0.04664	1	1	77	14	25027	22339	Vegfa|
GO:0016558	protein import into peroxisome matrix	biological_process	0.046715	1	1	77	14	25027	72129	Pex13|
GO:0016560	protein import into peroxisome matrix, docking	biological_process	0.046715	1	1	77	14	25027	72129	Pex13|
GO:0007264	small GTPase mediated signal transduction	biological_process	0.04673	1	5	77	574	25027	2.44669e+26	Sipa1l2|Mfhas1|Gtpbp2|Senp1|Rabif|
GO:0034655	nucleobase-containing compound catabolic process	biological_process	0.04689	1	3	77	242	25027	2.2387e+20	Senp1|Zfp825|LOC102632416|
GO:0006415	translational termination	biological_process	0.046973	1	1	77	15	25027	80898	Erap1|
GO:0043624	cellular protein complex disassembly	biological_process	0.046973	1	1	77	15	25027	80898	Erap1|
GO:0043603	cellular amide metabolic process	biological_process	0.047022	1	2	77	107	25027	211323100042715	Nrg1|Gm3985|
GO:0022402	cell cycle process	biological_process	0.047898	1	3	77	254	25027	7.09092e+15	4921504E06Rik|Sipa1l2|Mad2l1bp|
GO:0006551	leucine metabolic process	biological_process	0.04795	1	1	77	16	25027	217038	Mrm1|
GO:0009098	leucine biosynthetic process	biological_process	0.04795	1	1	77	16	25027	217038	Mrm1|
GO:0080090	regulation of primary metabolic process	biological_process	0.048601	1	15	77	2993	25027	6.70522e+89	Ndc80|Rel|Apba1|Dopey2|Zfp641|Senp1|Zfp825|Ppfia4|Erap1|Hira|LOC102632416|4933406M09Rik|Sipa1l2|Sulf1|Gm34192|
GO:0044763	single-organism cellular process	biological_process	0.0492	1	34	77	8670	25027	8.08987e+190	Erap1|Katnal2|Asb8|Olfr286|Gtpbp2|Cast|4921504E06Rik|Tjp2|Polh|Slc7a13|LOC102632416|Olfr164|Mfhas1|Sulf1|Mad2l1bp|Smchd1|Klhl12|Disc1|Olfm1|Rabif|4933406M09Rik|Tmem183a|Senp1|Olfr288|Zfp825|Slco4c1|Olfr287|Pex13|Hira|Fasl|Sipa1l2|Gm19410|Ripk4|Zfp641|
GO:0043231	intracellular membrane-bounded organelle	cellular_component	0.049785	1	19	77	4038	25027	56177,240756,319924,66591,100042715,19696,100502846,244668,102632416,72515,211323,15260,72129,12380,70325,16656,235956,XLOC_448684,240755	Olfm1|Klhl12|Apba1|Mad2l1bp|Gm3985|Rel|Gm19410|Sipa1l2|LOC102632416|Wdr43|Nrg1|Hira|Pex13|Cast|Pigw|Hivep3|Zfp825|-|4933406M09Rik|
GO:0005622	intracellular	cellular_component	0.050174	1	32	77	7824	25027	19696,100042715,66591,240756,74355,244667,56177,12380,70325,18642,211323,70909,80905,102632416,56055,21749,70069,80898,319924,239652,68565,16656,72129,72515,15260,244668,14134,100502846,XLOC_448684,235956,17318,240755	Rel|Gm3985|Mad2l1bp|Klhl12|Smchd1|Disc1|Olfm1|Cast|Pigw|Pfkm|Nrg1|4921504E06Rik|Polh|LOC102632416|Gtpbp2|Terf1|H1fnt|Erap1|Apba1|Zfp641|Mrps18a|Hivep3|Pex13|Wdr43|Hira|Sipa1l2|Fcnb|Gm19410|-|Zfp825|Mid1|4933406M09Rik|
GO:0043227	membrane-bounded organelle	cellular_component	0.050343	1	19	77	4044	25027	72515,15260,211323,102632416,244668,100502846,12380,70325,16656,72129,56177,100042715,19696,66591,319924,240756,240755,XLOC_448684,235956	Wdr43|Hira|Nrg1|LOC102632416|Sipa1l2|Gm19410|Cast|Pigw|Hivep3|Pex13|Olfm1|Gm3985|Rel|Mad2l1bp|Apba1|Klhl12|4933406M09Rik|-|Zfp825|
GO:1901360	organic cyclic compound metabolic process	biological_process	0.050452	1	25	77	5731	25027	6.85072e+145	Ppfia4|Zfp825|Senp1|Olfr286|Terf1|Rabif|Erap1|Gm34192|Katnal2|4933406M09Rik|Zfp641|Apba1|Dopey2|Ndc80|Rel|Mrm1|Cast|Gm19410|Sulf1|Sipa1l2|Polh|LOC102632416|Slc7a13|Wdr43|Hira|
GO:0044445	cytosolic part	cellular_component	0.050715	1	2	77	116	25027	5617718642	Olfm1|Pfkm|
GO:0010467	gene expression	biological_process	0.051106	1	23	77	5284	25027	1.02632e+135	LOC102632416|Polh|Wdr43|Nrg1|Hira|Sulf1|Sipa1l2|Mrps18a|Apba1|Dopey2|Rel|Ndc80|Mrm1|Gm3985|Zfp641|Gm34192|4933406M09Rik|Rabif|Erap1|Terf1|Olfr286|Ppfia4|Zfp825|
GO:0005381	iron ion transmembrane transporter activity	molecular_function	0.052036	1	2	77	116	25027	2187356055	Tjp2|Gtpbp2|
GO:0050794	regulation of cellular process	biological_process	0.052877	1	28	77	7091	25027	9.87108e+158	Rabif|Erap1|Gm34192|Asb8|4933406M09Rik|Ppfia4|Zfp825|Olfr288|Senp1|Tmem183a|Olfr286|Gtpbp2|Olfr287|Sulf1|Mfhas1|Olfr164|Sipa1l2|LOC102632416|Fasl|Hira|Zfp641|Mad2l1bp|Dopey2|Apba1|Ripk4|Ndc80|Rel|Olfm1|
GO:0005829	cytosol	cellular_component	0.053631	1	2	77	119	25027	1864256177	Pfkm|Olfm1|
GO:0006826	iron ion transport	biological_process	0.054505	1	2	77	119	25027	5605521873	Gtpbp2|Tjp2|
GO:0017111	nucleoside-triphosphatase activity	molecular_function	0.054833	1	8	77	1248	25027	2.39652e+46	Zfp641|Zfp825|Klhl12|Gtpbp2|Erap1|LOC102632416|Katnal2|Asb8|
GO:0006355	regulation of transcription, DNA-dependent	biological_process	0.054981	1	14	77	2797	25027	2.39652e+83	Zfp641|Zfp825|Ppfia4|Ndc80|Rel|Dopey2|Apba1|Sipa1l2|Sulf1|4933406M09Rik|Gm34192|Hira|LOC102632416|Erap1|
GO:0044237	cellular metabolic process	biological_process	0.055251	1	38	77	9625	25027	71206,109857,70069,80898,56055,192970,21749,629524,74087,80905,102632416,211323,240725,70325,12380,18642,56177,100042715,19696,102637362,17318,240755,98710,XLOC_448684,68507,235956,223870,72515,15260,100502846,244668,68565,70028,319924,72388,67052,217038,239652	Katnal2|Cbr3|H1fnt|Erap1|Gtpbp2|Dhrs11|Terf1|Olfr286|Slc7a13|Polh|LOC102632416|Nrg1|Sulf1|Pigw|Cast|Pfkm|Olfm1|Gm3985|Rel|Gm34192|Mid1|4933406M09Rik|Rabif|-|Ppfia4|Zfp825|Senp1|Wdr43|Hira|Gm19410|Sipa1l2|Mrps18a|Dopey2|Apba1|Ripk4|Ndc80|Mrm1|Zfp641|
GO:0051252	regulation of RNA metabolic process	biological_process	0.055863	1	14	77	2803	25027	6.85072e+83	Ppfia4|Zfp825|Zfp641|Apba1|Dopey2|Ndc80|Rel|Gm34192|4933406M09Rik|Sipa1l2|Sulf1|LOC102632416|Hira|Erap1|
GO:2001141	regulation of RNA biosynthetic process	biological_process	0.055863	1	14	77	2803	25027	1.52601e+83	Hira|LOC102632416|Sipa1l2|4933406M09Rik|Sulf1|Gm34192|Erap1|Rel|Ndc80|Dopey2|Apba1|Zfp641|Zfp825|Ppfia4|
GO:0044707	single-multicellular organism process	biological_process	0.055986	1	6	77	960	25027	56177,70891,211323,72388,XLOC_448684,16656	Olfm1|Spdya|Nrg1|Ripk4|-|Hivep3|
GO:0048523	negative regulation of cellular process	biological_process	0.0565	1	3	77	264	25027	1.02632e+20	LOC102632416|Apba1|Zfp825|
GO:0016462	pyrophosphatase activity	molecular_function	0.057196	1	8	77	1260	25027	2.39652e+46	Zfp641|Klhl12|Zfp825|Gtpbp2|Erap1|Katnal2|Asb8|LOC102632416|
GO:0006959	humoral immune response	biological_process	0.059748	1	1	77	18	25027	70891	Spdya|
GO:0042381	hemolymph coagulation	biological_process	0.059748	1	1	77	18	25027	70891	Spdya|
GO:0031082	BLOC complex	cellular_component	0.06022	1	1	77	20	25027	56177	Olfm1|
GO:0031083	BLOC-1 complex	cellular_component	0.06022	1	1	77	20	25027	56177	Olfm1|
GO:0044270	cellular nitrogen compound catabolic process	biological_process	0.060535	1	3	77	269	25027	1.02632e+20	LOC102632416|Zfp825|Senp1|
GO:0015099	nickel cation transmembrane transporter activity	molecular_function	0.061094	1	1	77	20	25027	239652	Zfp641|
GO:0015675	nickel cation transport	biological_process	0.061094	1	1	77	20	25027	239652	Zfp641|
GO:0046700	heterocycle catabolic process	biological_process	0.061716	1	3	77	271	25027	1.02632e+20	LOC102632416|Senp1|Zfp825|
GO:2000112	regulation of cellular macromolecule biosynthetic process	biological_process	0.061927	1	14	77	2847	25027	8.08982e+83	Erap1|4933406M09Rik|Sipa1l2|Sulf1|Gm34192|Hira|LOC102632416|Zfp641|Zfp825|Ppfia4|Ndc80|Rel|Apba1|Dopey2|
GO:0010556	regulation of macromolecule biosynthetic process	biological_process	0.062885	1	14	77	2853	25027	8.08982e+83	Erap1|Sipa1l2|Sulf1|4933406M09Rik|Gm34192|Hira|LOC102632416|Zfp641|Ppfia4|Zfp825|Rel|Ndc80|Dopey2|Apba1|
GO:0031326	regulation of cellular biosynthetic process	biological_process	0.062885	1	14	77	2853	25027	1.96967e+83	Rel|Ndc80|Apba1|Dopey2|Zfp641|Zfp825|Ppfia4|Erap1|Hira|LOC102632416|Sipa1l2|Sulf1|4933406M09Rik|Gm34192|
GO:0065003	macromolecular complex assembly	biological_process	0.063382	1	4	77	480	25027	7.21291e+20	Pex13|Cast|Olfm1|Sulf1|
GO:0009889	regulation of biosynthetic process	biological_process	0.063404	1	14	77	2857	25027	2.39653e+83	Zfp641|Ppfia4|Zfp825|Ndc80|Rel|Apba1|Dopey2|Sipa1l2|Sulf1|4933406M09Rik|Gm34192|Hira|LOC102632416|Erap1|
GO:0003993	acid phosphatase activity	molecular_function	0.064208	1	1	77	19	25027	76987	Hdhd2|
GO:0006625	protein targeting to peroxisome	biological_process	0.064263	1	1	77	19	25027	72129	Pex13|
GO:0043574	peroxisomal transport	biological_process	0.064263	1	1	77	19	25027	72129	Pex13|
GO:0072662	protein localization to peroxisome	biological_process	0.064263	1	1	77	19	25027	72129	Pex13|
GO:0072663	establishment of protein localization to peroxisome	biological_process	0.064263	1	1	77	19	25027	72129	Pex13|
GO:0019439	aromatic compound catabolic process	biological_process	0.06464	1	3	77	277	25027	2.35956e+20	Zfp825|Senp1|LOC102632416|
GO:0035556	intracellular signal transduction	biological_process	0.06469	1	7	77	1051	25027	5.20652e+36	Mfhas1|Sipa1l2|Asb8|Gtpbp2|Fasl|Senp1|Rabif|
GO:0010468	regulation of gene expression	biological_process	0.064997	1	14	77	2863	25027	2.39652e+83	Zfp641|Zfp825|Ppfia4|Ndc80|Rel|Apba1|Dopey2|Erap1|4933406M09Rik|Sipa1l2|Sulf1|Gm34192|Hira|LOC102632416|
GO:0008083	growth factor activity	molecular_function	0.066011	1	2	77	137	25027	22339102632416	Vegfa|LOC102632416|
GO:0006336	DNA replication-independent nucleosome assembly	biological_process	0.066207	1	1	77	21	25027	240725	Sulf1|
GO:0031055	chromatin remodeling at centromere	biological_process	0.066207	1	1	77	21	25027	240725	Sulf1|
GO:0034080	CENP-A containing nucleosome assembly at centromere	biological_process	0.066207	1	1	77	21	25027	240725	Sulf1|
GO:0034724	DNA replication-independent nucleosome organization	biological_process	0.066207	1	1	77	21	25027	240725	Sulf1|
GO:0043486	histone exchange	biological_process	0.066207	1	1	77	21	25027	240725	Sulf1|
GO:0012505	endomembrane system	cellular_component	0.06637	1	4	77	474	25027	2.11323e+25	Nrg1|Sipa1l2|Gm3985|Pigw|
GO:0016818	hydrolase activity, acting on acid anhydrides, in phosphorus-containing anhydrides	molecular_function	0.066386	1	8	77	1302	25027	2.39652e+46	Zfp641|Zfp825|Klhl12|Gtpbp2|Erap1|Asb8|Katnal2|LOC102632416|
GO:1901361	organic cyclic compound catabolic process	biological_process	0.066616	1	3	77	280	25027	2.2387e+20	Senp1|Zfp825|LOC102632416|
GO:0008982	protein-N(PI)-phosphohistidine-sugar phosphotransferase activity	molecular_function	0.06733	1	1	77	21	25027	14134	Fcnb|
GO:0044265	cellular macromolecule catabolic process	biological_process	0.067669	1	3	77	281	25027	102632416,235956,XLOC_448684	LOC102632416|Zfp825|-|
GO:0006824	cobalt ion transport	biological_process	0.068143	1	1	77	22	25027	239652	Zfp641|
GO:0015087	cobalt ion transmembrane transporter activity	molecular_function	0.068143	1	1	77	22	25027	239652	Zfp641|
GO:0007599	hemostasis	biological_process	0.069785	1	2	77	137	25027	7089156177	Spdya|Olfm1|
GO:0050817	coagulation	biological_process	0.069785	1	2	77	137	25027	7089156177	Spdya|Olfm1|
GO:0050878	regulation of body fluid levels	biological_process	0.069785	1	2	77	137	25027	7089156177	Spdya|Olfm1|
GO:0045087	innate immune response	biological_process	0.069809	1	1	77	21	25027	70891	Spdya|
GO:0003013	circulatory system process	biological_process	0.07342	1	1	77	23	25027	16656	Hivep3|
GO:0003018	vascular process in circulatory system	biological_process	0.07342	1	1	77	23	25027	16656	Hivep3|
GO:0008015	blood circulation	biological_process	0.07342	1	1	77	23	25027	16656	Hivep3|
GO:0035150	regulation of tube size	biological_process	0.07342	1	1	77	23	25027	16656	Hivep3|
GO:0050880	regulation of blood vessel size	biological_process	0.07342	1	1	77	23	25027	16656	Hivep3|
GO:0006305	DNA alkylation	biological_process	0.07404	1	1	77	22	25027	68507	Ppfia4|
GO:0006306	DNA methylation	biological_process	0.07404	1	1	77	22	25027	68507	Ppfia4|
GO:0044728	DNA methylation or demethylation	biological_process	0.07404	1	1	77	22	25027	68507	Ppfia4|
GO:0042803	protein homodimerization activity	molecular_function	0.074127	1	2	77	143	25027	24466721749	Disc1|Terf1|
GO:0043168	anion binding	molecular_function	0.074297	1	14	77	2756	25027	8.08987e+75	Erap1|Slc7a13|LOC102632416|Asb8|Katnal2|Sipa1l2|Mfhas1|Ripk4|Smchd1|Zfp825|Ppfia4|Vegfa|Gtpbp2|Terf1|
GO:0060255	regulation of macromolecule metabolic process	biological_process	0.075144	1	14	77	2926	25027	2.39652e+83	Zfp641|Zfp825|Ppfia4|Rel|Ndc80|Apba1|Dopey2|Sulf1|Sipa1l2|4933406M09Rik|Gm34192|Hira|LOC102632416|Erap1|
GO:0008831	dTDP-4-dehydrorhamnose reductase activity	molecular_function	0.077548	1	1	77	27	25027	192970	Dhrs11|
GO:0040029	regulation of gene expression, epigenetic	biological_process	0.079677	1	1	77	24	25027	68507	Ppfia4|
GO:0042060	wound healing	biological_process	0.080699	1	2	77	149	25027	5617770891	Olfm1|Spdya|
GO:0045226	extracellular polysaccharide biosynthetic process	biological_process	0.081446	1	1	77	28	25027	192970	Dhrs11|
GO:0046379	extracellular polysaccharide metabolic process	biological_process	0.081446	1	1	77	28	25027	192970	Dhrs11|
GO:0016641	oxidoreductase activity, acting on the CH-NH2 group of donors, oxygen as acceptor	molecular_function	0.082214	1	1	77	28	25027	16656	Hivep3|
GO:0019438	aromatic compound biosynthetic process	biological_process	0.083015	1	17	77	3787	25027	1.02632e+99	LOC102632416|Hira|Sipa1l2|Sulf1|Dopey2|Apba1|Ndc80|Rel|Zfp641|Rabif|Erap1|Katnal2|Gm34192|4933406M09Rik|Olfr286|Ppfia4|Zfp825|
GO:0016646	oxidoreductase activity, acting on the CH-NH group of donors, NAD or NADP as acceptor	molecular_function	0.084359	1	1	77	26	25027	240755	4933406M09Rik|
GO:0003918	DNA topoisomerase type II (ATP-hydrolyzing) activity	molecular_function	0.084564	1	1	77	24	25027	80898	Erap1|
GO:0061505	DNA topoisomerase II activity	molecular_function	0.084564	1	1	77	24	25027	80898	Erap1|
GO:0042302	structural constituent of cuticle	molecular_function	0.08479	1	1	77	28	25027	17318	Mid1|
GO:0008484	sulfuric ester hydrolase activity	molecular_function	0.085558	1	1	77	26	25027	240725	Sulf1|
GO:0005783	endoplasmic reticulum	cellular_component	0.086069	1	3	77	327	25027	7.03251e+19	Pigw|Gm3985|Nrg1|
GO:0043044	ATP-dependent chromatin remodeling	biological_process	0.08613	1	1	77	28	25027	240725	Sulf1|
GO:0005623	cell	cellular_component	0.088356	1	32	77	8187	25027	21749,56055,80898,70069,240756,74355,66591,100042715,19696,56177,244667,18642,70325,12380,102632416,80905,211323,70909,235956,XLOC_448684,17318,240755,239652,319924,68565,72129,16656,100502846,14134,244668,72515,15260	Terf1|Gtpbp2|Erap1|H1fnt|Klhl12|Smchd1|Mad2l1bp|Gm3985|Rel|Olfm1|Disc1|Pfkm|Pigw|Cast|LOC102632416|Polh|Nrg1|4921504E06Rik|Zfp825|-|Mid1|4933406M09Rik|Zfp641|Apba1|Mrps18a|Pex13|Hivep3|Gm19410|Fcnb|Sipa1l2|Wdr43|Hira|
GO:0044464	cell part	cellular_component	0.088356	1	32	77	8187	25027	XLOC_448684,235956,17318,240755,68565,319924,239652,72515,15260,14134,100502846,244668,16656,72129,56055,21749,70069,80898,56177,244667,66591,100042715,19696,74355,240756,102632416,80905,70909,211323,70325,12380,18642	-|Zfp825|Mid1|4933406M09Rik|Mrps18a|Apba1|Zfp641|Wdr43|Hira|Fcnb|Gm19410|Sipa1l2|Hivep3|Pex13|Gtpbp2|Terf1|H1fnt|Erap1|Olfm1|Disc1|Mad2l1bp|Gm3985|Rel|Smchd1|Klhl12|LOC102632416|Polh|4921504E06Rik|Nrg1|Pigw|Cast|Pfkm|
GO:0008443	phosphofructokinase activity	molecular_function	0.089332	1	1	77	29	25027	18642	Pfkm|
GO:0004872	receptor activity	molecular_function	0.089723	1	10	77	2479	25027	2.26867e+55	Sbspon|Olfr287|Grik1|Sipa1l2|Olfr164|Ripk4|Olfr286|Tmem183a|Olfr288|Tmprss2|
GO:0018130	heterocycle biosynthetic process	biological_process	0.090007	1	17	77	3827	25027	2.44668e+99	Sipa1l2|Sulf1|LOC102632416|Hira|Zfp641|Apba1|Dopey2|Rel|Ndc80|Katnal2|Gm34192|4933406M09Rik|Rabif|Erap1|Zfp825|Ppfia4|Olfr286|
GO:0044271	cellular nitrogen compound biosynthetic process	biological_process	0.091941	1	17	77	3839	25027	2.35957e+99	Zfp825|Ppfia4|Olfr286|4933406M09Rik|Gm34192|Katnal2|Erap1|Rabif|Zfp641|Ndc80|Rel|Apba1|Dopey2|Sipa1l2|Sulf1|Hira|LOC102632416|
GO:0009081	branched-chain amino acid metabolic process	biological_process	0.092695	1	1	77	31	25027	217038	Mrm1|
GO:0009082	branched-chain amino acid biosynthetic process	biological_process	0.092695	1	1	77	31	25027	217038	Mrm1|
GO:0048519	negative regulation of biological process	biological_process	0.093055	1	3	77	323	25027	1.02632e+20	LOC102632416|Apba1|Zfp825|
GO:0046983	protein dimerization activity	molecular_function	0.093404	1	3	77	359	25027	2.17492e+15	Terf1|Disc1|Ptf1a|
GO:0034654	nucleobase-containing compound biosynthetic process	biological_process	0.094568	1	16	77	3587	25027	6.29524e+94	Olfr286|Zfp825|Ppfia4|4933406M09Rik|Gm34192|Erap1|Rabif|Ndc80|Rel|Dopey2|Apba1|Zfp641|Hira|LOC102632416|Sipa1l2|Sulf1|
GO:0042597	periplasmic space	cellular_component	0.096741	1	1	77	33	25027	56177	Olfm1|
GO:1901362	organic cyclic compound biosynthetic process	biological_process	0.09821	1	17	77	3877	25027	3.19925e+99	Apba1|Dopey2|Ndc80|Rel|Zfp641|LOC102632416|Hira|Sulf1|Sipa1l2|Olfr286|Ppfia4|Zfp825|Gm34192|Katnal2|4933406M09Rik|Rabif|Erap1|
GO:0043241	protein complex disassembly	biological_process	0.10013	1	1	77	33	25027	80898	Erap1|
GO:0044057	regulation of system process	biological_process	0.10083	1	1	77	32	25027	16656	Hivep3|
GO:0016817	hydrolase activity, acting on acid anhydrides	molecular_function	0.10105	1	8	77	1423	25027	5.60552e+46	Gtpbp2|Zfp825|Klhl12|Zfp641|Asb8|Katnal2|LOC102632416|Erap1|
GO:0005539	glycosaminoglycan binding	molecular_function	0.10143	1	1	77	31	25027	22339	Vegfa|
GO:0005730	nucleolus	cellular_component	0.1028	1	1	77	32	25027	72515	Wdr43|
GO:0009611	response to wounding	biological_process	0.10452	1	2	77	177	25027	7089156177	Spdya|Olfm1|
GO:0051301	cell division	biological_process	0.10632	1	2	77	165	25027	24466870909	Sipa1l2|4921504E06Rik|
GO:0032984	macromolecular complex disassembly	biological_process	0.10666	1	1	77	35	25027	80898	Erap1|
GO:0007088	regulation of mitosis	biological_process	0.10723	1	1	77	34	25027	66591	Mad2l1bp|
GO:0007346	regulation of mitotic cell cycle	biological_process	0.10723	1	1	77	34	25027	66591	Mad2l1bp|
GO:0051783	regulation of nuclear division	biological_process	0.10723	1	1	77	34	25027	66591	Mad2l1bp|
GO:0018149	peptide cross-linking	biological_process	0.11023	1	1	77	37	25027	70069	H1fnt|
GO:0008233	peptidase activity	molecular_function	0.11052	1	7	77	1275	25027	80898,223870,217039,100042715,XLOC_3180677,211323,50528	Erap1|Senp1|Ggnbp2|Gm3985|-|Nrg1|Tmprss2|
GO:0019200	carbohydrate kinase activity	molecular_function	0.11254	1	1	77	37	25027	18642	Pfkm|
GO:0001871	pattern binding	molecular_function	0.11294	1	1	77	38	25027	226866	Sbspon|
GO:0030247	polysaccharide binding	molecular_function	0.11294	1	1	77	38	25027	226866	Sbspon|
GO:0009987	cellular process	biological_process	0.11439	1	53	77	15346	25027	21749,192970,56055,629524,71206,78541,80898,70069,109857,244667,56177,74355,240756,19696,100042715,66591,52065,240725,258443,70909,211323,80905,21873,74087,102632416,18642,70325,12380,227394,223870,545140,235956,68507,57439,XLOC_448684,17318,240755,102637362,98710,68565,239652,72388,217038,67052,70028,319924,244668,100502846,72515,15260,14103,72129,634104	Terf1|Dhrs11|Gtpbp2|Olfr286|Katnal2|Asb8|Erap1|H1fnt|Cbr3|Disc1|Olfm1|Smchd1|Klhl12|Rel|Gm3985|Mad2l1bp|Mfhas1|Sulf1|Olfr164|4921504E06Rik|Nrg1|Polh|Tjp2|Slc7a13|LOC102632416|Pfkm|Pigw|Cast|Slco4c1|Senp1|Olfr288|Zfp825|Ppfia4|Tmem183a|-|Mid1|4933406M09Rik|Gm34192|Rabif|Mrps18a|Zfp641|Ripk4|Mrm1|Ndc80|Dopey2|Apba1|Sipa1l2|Gm19410|Wdr43|Hira|Fasl|Pex13|Olfr287|
GO:0042802	identical protein binding	molecular_function	0.11512	1	2	77	182	25027	24466721749	Disc1|Terf1|
GO:0001071	nucleic acid binding transcription factor activity	molecular_function	0.11607	1	7	77	1328	25027	1.02637e+44	Gm34192|Sipa1l2|LOC102632416|Zfp825|Ppfia4|Rel|Ndc80|
GO:0003700	sequence-specific DNA binding transcription factor activity	molecular_function	0.11607	1	7	77	1328	25027	1.02632e+44	LOC102632416|Gm34192|Sipa1l2|Rel|Ndc80|Ppfia4|Zfp825|
GO:0004970	ionotropic glutamate receptor activity	molecular_function	0.11636	1	1	77	34	25027	14805	Grik1|
GO:0005231	excitatory extracellular ligand-gated ion channel activity	molecular_function	0.11636	1	1	77	34	25027	14805	Grik1|
GO:0005234	extracellular-glutamate-gated ion channel activity	molecular_function	0.11636	1	1	77	34	25027	14805	Grik1|
GO:0008066	glutamate receptor activity	molecular_function	0.11636	1	1	77	34	25027	14805	Grik1|
GO:0034645	cellular macromolecule biosynthetic process	biological_process	0.11889	1	22	77	5491	25027	1.9297e+125	Dhrs11|Terf1|Olfr286|Ppfia4|Zfp825|4933406M09Rik|Gm34192|Erap1|Rabif|Mrps18a|Rel|Ndc80|Dopey2|Apba1|Zfp641|Hira|Polh|Slc7a13|LOC102632416|Sipa1l2|Sulf1|Pigw|
GO:0007031	peroxisome organization	biological_process	0.11985	1	1	77	37	25027	72129	Pex13|
GO:0022411	cellular component disassembly	biological_process	0.12124	1	1	77	40	25027	80898	Erap1|
GO:0010608	posttranscriptional regulation of gene expression	biological_process	0.12199	1	1	77	39	25027	80898	Erap1|
GO:0003333	amino acid transmembrane transport	biological_process	0.12258	1	1	77	36	25027	74087	Slc7a13|
GO:0008121	ubiquinol-cytochrome-c reductase activity	molecular_function	0.12471	1	1	77	44	25027	192970	Dhrs11|
GO:0016681	oxidoreductase activity, acting on diphenols and related substances as donors, cytochrome as acceptor	molecular_function	0.12471	1	1	77	44	25027	192970	Dhrs11|
GO:0008152	metabolic process	biological_process	0.12709	1	44	77	12138	25027	XLOC_448684,72017,68507,235956,223870,50528,XLOC_3180677,98710,18777,102637362,17318,240755,319924,70028,67052,72388,217038,239652,68565,16656,15260,72515,100502846,244668,629524,56055,192970,21749,109857,70069,80898,71206,12408,19696,100042715,56177,12380,70325,18642,102632416,80905,74087,211323,240725	-|Cyb5r1|Ppfia4|Zfp825|Senp1|Tmprss2|-|Rabif|Lypla1|Gm34192|Mid1|4933406M09Rik|Apba1|Dopey2|Ndc80|Ripk4|Mrm1|Zfp641|Mrps18a|Hivep3|Hira|Wdr43|Gm19410|Sipa1l2|Olfr286|Gtpbp2|Dhrs11|Terf1|Cbr3|H1fnt|Erap1|Katnal2|Cbr1|Rel|Gm3985|Olfm1|Cast|Pigw|Pfkm|LOC1026
GO:0009057	macromolecule catabolic process	biological_process	0.12727	1	3	77	372	25027	235956,XLOC_448684,102632416	Zfp825|-|LOC102632416|
GO:0009790	embryo development	biological_process	0.12738	1	1	77	37	25027	211323	Nrg1|
GO:0005634	nucleus	cellular_component	0.12776	1	13	77	2876	25027	16656,12380,102632416,15260,72515,100502846,240755,319924,XLOC_448684,66591,19696,240756,235956	Hivep3|Cast|LOC102632416|Hira|Wdr43|Gm19410|4933406M09Rik|Apba1|-|Mad2l1bp|Rel|Klhl12|Zfp825|
GO:0009059	macromolecule biosynthetic process	biological_process	0.12814	1	22	77	5540	25027	1.52608e+125	Hira|Polh|LOC102632416|Slc7a13|Sipa1l2|Sulf1|Pigw|Mrps18a|Rel|Ndc80|Dopey2|Apba1|Zfp641|4933406M09Rik|Gm34192|Erap1|Rabif|Dhrs11|Terf1|Olfr286|Ppfia4|Zfp825|
GO:0003682	chromatin binding	molecular_function	0.12839	1	2	77	192	25027	2174915260	Terf1|Hira|
GO:0043229	intracellular organelle	cellular_component	0.12947	1	23	77	5813	25027	72129,16656,70325,12380,100502846,244668,80905,102632416,72515,211323,15260,74355,240756,319924,66591,100042715,19696,56177,244667,68565,240755,235956,XLOC_448684	Pex13|Hivep3|Pigw|Cast|Gm19410|Sipa1l2|Polh|LOC102632416|Wdr43|Nrg1|Hira|Smchd1|Klhl12|Apba1|Mad2l1bp|Gm3985|Rel|Olfm1|Disc1|Mrps18a|4933406M09Rik|Zfp825|-|
GO:0072511	divalent inorganic cation transport	biological_process	0.12994	1	2	77	192	25027	56055239652	Gtpbp2|Zfp641|
GO:0016645	oxidoreductase activity, acting on the CH-NH group of donors	molecular_function	0.13007	1	1	77	41	25027	240755	4933406M09Rik|
GO:0032501	multicellular organismal process	biological_process	0.13012	1	6	77	1244	25027	211323,70891,56177,72388,16656,XLOC_448684	Nrg1|Spdya|Olfm1|Ripk4|Hivep3|-|
GO:0043226	organelle	cellular_component	0.13046	1	23	77	5819	25027	240756,74355,66591,319924,100042715,19696,56177,244667,68565,72129,16656,70325,12380,100502846,244668,80905,102632416,72515,15260,211323,235956,XLOC_448684,240755	Klhl12|Smchd1|Mad2l1bp|Apba1|Gm3985|Rel|Olfm1|Disc1|Mrps18a|Pex13|Hivep3|Pigw|Cast|Gm19410|Sipa1l2|Polh|LOC102632416|Wdr43|Hira|Nrg1|Zfp825|-|4933406M09Rik|
GO:0005777	peroxisome	cellular_component	0.13487	1	1	77	42	25027	72129	Pex13|
GO:0042579	microbody	cellular_component	0.13487	1	1	77	42	25027	72129	Pex13|
GO:0044238	primary metabolic process	biological_process	0.13637	1	37	77	10014	25027	102637362,17318,240755,98710,50528,XLOC_3180677,XLOC_448684,235956,68507,223870,72515,15260,100502846,244668,68565,70028,319924,67052,72388,217038,239652,71206,70069,80898,192970,21749,629524,102632416,80905,74087,211323,240725,12380,70325,18642,100042715,19696	Gm34192|Mid1|4933406M09Rik|Rabif|Tmprss2|-|-|Zfp825|Ppfia4|Senp1|Wdr43|Hira|Gm19410|Sipa1l2|Mrps18a|Dopey2|Apba1|Ndc80|Ripk4|Mrm1|Zfp641|Katnal2|H1fnt|Erap1|Dhrs11|Terf1|Olfr286|LOC102632416|Polh|Slc7a13|Nrg1|Sulf1|Cast|Pigw|Pfkm|Gm3985|Rel|
GO:0009401	phosphoenolpyruvate-dependent sugar phosphotransferase system	biological_process	0.13694	1	1	77	43	25027	14134	Fcnb|
GO:0090066	regulation of anatomical structure size	biological_process	0.13695	1	1	77	44	25027	16656	Hivep3|
GO:0006289	nucleotide-excision repair	biological_process	0.13709	1	1	77	44	25027	240755	4933406M09Rik|
GO:0015171	amino acid transmembrane transporter activity	molecular_function	0.13851	1	1	77	41	25027	74087	Slc7a13|
GO:0004659	prenyltransferase activity	molecular_function	0.13955	1	1	77	45	25027	70383	Cox10|
GO:0044743	intracellular protein transmembrane import	biological_process	0.14143	1	1	77	47	25027	72129	Pex13|
GO:0065002	intracellular protein transmembrane transport	biological_process	0.14143	1	1	77	47	25027	72129	Pex13|
GO:1901575	organic substance catabolic process	biological_process	0.14165	1	5	77	837	25027	102632416,XLOC_448684,18642,223870,235956	LOC102632416|-|Pfkm|Senp1|Zfp825|
GO:0003684	damaged DNA binding	molecular_function	0.14319	1	1	77	47	25027	80905	Polh|
GO:0071704	organic substance metabolic process	biological_process	0.14324	1	38	77	10369	25027	15260,72515,100502846,244668,70028,319924,72388,67052,217038,239652,68565,98710,102637362,240755,17318,XLOC_448684,68507,235956,223870,50528,XLOC_3180677,12380,70325,18642,80905,102632416,74087,211323,240725,19696,100042715,70069,80898,71206,629524,192970,56055,21749	Hira|Wdr43|Gm19410|Sipa1l2|Dopey2|Apba1|Ripk4|Ndc80|Mrm1|Zfp641|Mrps18a|Rabif|Gm34192|4933406M09Rik|Mid1|-|Ppfia4|Zfp825|Senp1|Tmprss2|-|Cast|Pigw|Pfkm|Polh|LOC102632416|Slc7a13|Nrg1|Sulf1|Rel|Gm3985|H1fnt|Erap1|Katnal2|Olfr286|Dhrs11|Gtpbp2|Terf1|
GO:0008047	enzyme activator activity	molecular_function	0.14484	1	2	77	191	25027	244668192970	Sipa1l2|Dhrs11|
GO:0005737	cytoplasm	cellular_component	0.14537	1	16	77	3867	25027	2.35956e+90	Zfp825|Terf1|H1fnt|Erap1|Gm3985|Mrps18a|Olfm1|Pigw|Pfkm|Pex13|Nrg1|4921504E06Rik|Polh|LOC102632416|Sipa1l2|Fcnb|
GO:0006497	protein lipidation	biological_process	0.14777	1	1	77	50	25027	70325	Pigw|
GO:0006506	GPI anchor biosynthetic process	biological_process	0.14777	1	1	77	50	25027	70325	Pigw|
GO:0006661	phosphatidylinositol biosynthetic process	biological_process	0.14777	1	1	77	50	25027	70325	Pigw|
GO:0042158	lipoprotein biosynthetic process	biological_process	0.14777	1	1	77	50	25027	70325	Pigw|
GO:0071822	protein complex subunit organization	biological_process	0.14857	1	3	77	422	25027	561778089872129	Olfm1|Erap1|Pex13|
GO:0006865	amino acid transport	biological_process	0.1508	1	1	77	45	25027	74087	Slc7a13|
GO:0009056	catabolic process	biological_process	0.15098	1	6	77	1099	25027	56177,102632416,18642,223870,235956,XLOC_448684	Olfm1|LOC102632416|Pfkm|Senp1|Zfp825|-|
GO:0004675	transmembrane receptor protein serine/threonine kinase activity	molecular_function	0.15103	1	1	77	49	25027	244668	Sipa1l2|
GO:0044248	cellular catabolic process	biological_process	0.15687	1	5	77	865	25027	XLOC_448684,235956,223870,102632416,56177	-|Zfp825|Senp1|LOC102632416|Olfm1|
GO:0030430	host cell cytoplasm	cellular_component	0.15918	1	1	77	59	25027	223870	Senp1|
GO:0046474	glycerophospholipid biosynthetic process	biological_process	0.15925	1	1	77	54	25027	70325	Pigw|
GO:0019033	viral tegument	cellular_component	0.15927	1	1	77	52	25027	244667	Disc1|
GO:0006265	DNA topological change	biological_process	0.16011	1	1	77	51	25027	80898	Erap1|
GO:0031329	regulation of cellular catabolic process	biological_process	0.16139	1	2	77	209	25027	22387056177	Senp1|Olfm1|
GO:1901681	sulfur compound binding	molecular_function	0.16174	1	1	77	55	25027	22339	Vegfa|
GO:0016638	oxidoreductase activity, acting on the CH-NH2 group of donors	molecular_function	0.16317	1	1	77	55	25027	16656	Hivep3|
GO:0010564	regulation of cell cycle process	biological_process	0.16362	1	1	77	54	25027	66591	Mad2l1bp|
GO:0032313	regulation of Rab GTPase activity	biological_process	0.16592	1	1	77	48	25027	223870	Senp1|
GO:0032482	Rab protein signal transduction	biological_process	0.16592	1	1	77	48	25027	223870	Senp1|
GO:0032483	regulation of Rab protein signal transduction	biological_process	0.16592	1	1	77	48	25027	223870	Senp1|
GO:0009894	regulation of catabolic process	biological_process	0.16602	1	2	77	213	25027	56177223870	Olfm1|Senp1|
GO:0065008	regulation of biological quality	biological_process	0.16839	1	4	77	678	25027	7.08916e+19	Spdya|Olfm1|Erap1|Hivep3|
GO:0035639	purine ribonucleoside triphosphate binding	molecular_function	0.16923	1	11	77	2369	25027	7.85417e+60	Asb8|Katnal2|Mfhas1|Sipa1l2|LOC102632416|Ppfia4|Smchd1|Zfp825|Ripk4|Terf1|Gtpbp2|
GO:0006310	DNA recombination	biological_process	0.16941	1	2	77	232	25027	71206239652	Katnal2|Zfp641|
GO:0045017	glycerolipid biosynthetic process	biological_process	0.17069	1	1	77	58	25027	70325	Pigw|
GO:0070008	serine-type exopeptidase activity	molecular_function	0.17167	1	1	77	57	25027	50528	Tmprss2|
GO:0048037	cofactor binding	molecular_function	0.17344	1	3	77	448	25027	7.40872e+16	Slc7a13|Dhrs11|Cbr3|
GO:0001883	purine nucleoside binding	molecular_function	0.17416	1	11	77	2382	25027	7.43552e+60	Smchd1|Zfp825|Ppfia4|Ripk4|Terf1|Gtpbp2|Mfhas1|Sipa1l2|Asb8|Katnal2|LOC102632416|
GO:0032549	ribonucleoside binding	molecular_function	0.17416	1	11	77	2382	25027	5.20652e+60	Mfhas1|Sipa1l2|Katnal2|Asb8|LOC102632416|Terf1|Gtpbp2|Ppfia4|Smchd1|Zfp825|Ripk4|
GO:0032550	purine ribonucleoside binding	molecular_function	0.17416	1	11	77	2382	25027	7.12068e+60	Katnal2|Asb8|Sipa1l2|Mfhas1|LOC102632416|Zfp825|Smchd1|Ppfia4|Ripk4|Terf1|Gtpbp2|
GO:0003916	DNA topoisomerase activity	molecular_function	0.17452	1	1	77	56	25027	80898	Erap1|
GO:0032555	purine ribonucleotide binding	molecular_function	0.17559	1	11	77	2387	25027	2.17496e+60	Terf1|Gtpbp2|Ppfia4|Smchd1|Zfp825|Ripk4|Mfhas1|Sipa1l2|Asb8|Katnal2|LOC102632416|
GO:0097367	carbohydrate derivative binding	molecular_function	0.1758	1	1	77	58	25027	22339	Vegfa|
GO:0006096	glycolysis	biological_process	0.17616	1	1	77	62	25027	18642	Pfkm|
GO:0016787	hydrolase activity	molecular_function	0.17846	1	17	77	4119	25027	223870,235956,XLOC_3180677,56055,50528,80898,76987,78541,71206,18777,239652,240756,100042715,217039,240725,211323,102632416	Senp1|Zfp825|-|Gtpbp2|Tmprss2|Erap1|Hdhd2|Asb8|Katnal2|Lypla1|Zfp641|Klhl12|Gm3985|Ggnbp2|Sulf1|Nrg1|LOC102632416|
GO:0016071	mRNA metabolic process	biological_process	0.18171	1	2	77	245	25027	235956102632416	Zfp825|LOC102632416|
GO:0032553	ribonucleotide binding	molecular_function	0.18203	1	11	77	2406	25027	1.02632e+60	LOC102632416|Mfhas1|Sipa1l2|Katnal2|Asb8|Gtpbp2|Terf1|Ripk4|Smchd1|Zfp825|Ppfia4|
GO:0006304	DNA modification	biological_process	0.18252	1	1	77	62	25027	68507	Ppfia4|
GO:0001882	nucleoside binding	molecular_function	0.18307	1	11	77	2408	25027	7.23887e+60	Ripk4|Smchd1|Zfp825|Ppfia4|Gtpbp2|Terf1|LOC102632416|Katnal2|Asb8|Mfhas1|Sipa1l2|
GO:0034508	centromere complex assembly	biological_process	0.18518	1	1	77	63	25027	240725	Sulf1|
GO:0030170	pyridoxal phosphate binding	molecular_function	0.18528	1	1	77	61	25027	74087	Slc7a13|
GO:0008094	DNA-dependent ATPase activity	molecular_function	0.18589	1	1	77	59	25027	80898	Erap1|
GO:0071806	protein transmembrane transport	biological_process	0.18711	1	1	77	65	25027	72129	Pex13|
GO:0016679	oxidoreductase activity, acting on diphenols and related substances as donors	molecular_function	0.18796	1	1	77	65	25027	192970	Dhrs11|
GO:0017076	purine nucleotide binding	molecular_function	0.19045	1	11	77	2431	25027	7.23887e+60	Ripk4|Smchd1|Zfp825|Ppfia4|Gtpbp2|Terf1|LOC102632416|Mfhas1|Sipa1l2|Katnal2|Asb8|
GO:0022891	substrate-specific transmembrane transporter activity	molecular_function	0.19218	1	8	77	1706	25027	1.48057e+41	Grik1|Slc7a13|Tjp2|Fcnb|Zfp641|Gtpbp2|Dhrs11|Olfm1|
GO:0004888	transmembrane signaling receptor activity	molecular_function	0.19342	1	8	77	2297	25027	5.45141e+44	Olfr288|Olfr286|Ripk4|Tmem183a|Sipa1l2|Olfr164|Olfr287|Grik1|
GO:0006505	GPI anchor metabolic process	biological_process	0.19349	1	1	77	66	25027	70325	Pigw|
GO:0019199	transmembrane receptor protein kinase activity	molecular_function	0.19638	1	1	77	64	25027	244668	Sipa1l2|
GO:0044249	cellular biosynthetic process	biological_process	0.1964	1	24	77	6426	25027	2.39652e+136	Zfp641|Mrm1|Rel|Ndc80|Dopey2|Apba1|Mrps18a|Pigw|Sulf1|Sipa1l2|Hira|Polh|Slc7a13|LOC102632416|Ppfia4|Zfp825|Olfr286|Terf1|Dhrs11|Erap1|Rabif|4933406M09Rik|Gm34192|Katnal2|
GO:0015144	carbohydrate transmembrane transporter activity	molecular_function	0.20022	1	1	77	68	25027	14134	Fcnb|
GO:1901476	carbohydrate transporter activity	molecular_function	0.20022	1	1	77	68	25027	14134	Fcnb|
GO:0003008	system process	biological_process	0.20232	1	2	77	358	25027	7238816656	Ripk4|Hivep3|
GO:0009247	glycolipid biosynthetic process	biological_process	0.20291	1	1	77	70	25027	70325	Pigw|
GO:0046467	membrane lipid biosynthetic process	biological_process	0.20291	1	1	77	70	25027	70325	Pigw|
GO:0006891	intra-Golgi vesicle-mediated transport	biological_process	0.20389	1	1	77	69	25027	244668	Sipa1l2|
GO:0004190	aspartic-type endopeptidase activity	molecular_function	0.20483	1	1	77	70	25027	217039	Ggnbp2|
GO:0070001	aspartic-type peptidase activity	molecular_function	0.20483	1	1	77	70	25027	217039	Ggnbp2|
GO:0017137	Rab GTPase binding	molecular_function	0.20617	1	1	77	61	25027	223870	Senp1|
GO:0051239	regulation of multicellular organismal process	biological_process	0.20939	1	1	77	67	25027	16656	Hivep3|
GO:1901576	organic substance biosynthetic process	biological_process	0.21	1	24	77	6484	25027	7.12061e+136	Katnal2|Gm34192|4933406M09Rik|Rabif|Erap1|Dhrs11|Terf1|Olfr286|Zfp825|Ppfia4|Polh|LOC102632416|Slc7a13|Hira|Sulf1|Sipa1l2|Pigw|Mrps18a|Dopey2|Apba1|Rel|Ndc80|Mrm1|Zfp641|
GO:0008643	carbohydrate transport	biological_process	0.21065	1	1	77	72	25027	14134	Fcnb|
GO:0043623	cellular protein complex assembly	biological_process	0.2129	1	2	77	275	25027	7212956177	Pex13|Olfm1|
GO:0033043	regulation of organelle organization	biological_process	0.21298	1	1	77	72	25027	66591	Mad2l1bp|
GO:0016567	protein ubiquitination	biological_process	0.21628	1	1	77	75	25027	17318	Mid1|
GO:0000139	Golgi membrane	cellular_component	0.21706	1	1	77	75	25027	244668	Sipa1l2|
GO:0005342	organic acid transmembrane transporter activity	molecular_function	0.21969	1	1	77	72	25027	74087	Slc7a13|
GO:0046943	carboxylic acid transmembrane transporter activity	molecular_function	0.21969	1	1	77	72	25027	74087	Slc7a13|
GO:0030133	transport vesicle	cellular_component	0.2198	1	1	77	76	25027	56177	Olfm1|
GO:0018995	host	cellular_component	0.22436	1	2	77	281	25027	22387019213	Senp1|Ptf1a|
GO:0043245	extraorganismal space	cellular_component	0.22436	1	2	77	281	25027	22387019213	Senp1|Ptf1a|
GO:0043657	host cell	cellular_component	0.22436	1	2	77	281	25027	19213223870	Ptf1a|Senp1|
GO:0044215	other organism	cellular_component	0.22436	1	2	77	281	25027	19213223870	Ptf1a|Senp1|
GO:0044216	other organism cell	cellular_component	0.22436	1	2	77	281	25027	19213223870	Ptf1a|Senp1|
GO:0044217	other organism part	cellular_component	0.22436	1	2	77	281	25027	19213223870	Ptf1a|Senp1|
GO:0006091	generation of precursor metabolites and energy	biological_process	0.22445	1	2	77	279	25027	5617718642	Olfm1|Pfkm|
GO:0032446	protein modification by small protein conjugation	biological_process	0.22584	1	1	77	79	25027	17318	Mid1|
GO:0070647	protein modification by small protein conjugation or removal	biological_process	0.22584	1	1	77	79	25027	17318	Mid1|
GO:0008514	organic anion transmembrane transporter activity	molecular_function	0.22668	1	1	77	75	25027	74087	Slc7a13|
GO:0016765	transferase activity, transferring alkyl or aryl (other than methyl) groups	molecular_function	0.22951	1	1	77	79	25027	70383	Cox10|
GO:0051056	regulation of small GTPase mediated signal transduction	biological_process	0.23324	1	2	77	251	25027	244668223870	Sipa1l2|Senp1|
GO:0006338	chromatin remodeling	biological_process	0.23799	1	1	77	82	25027	240725	Sulf1|
GO:0016851	magnesium chelatase activity	molecular_function	0.23827	1	1	77	81	25027	71206	Katnal2|
GO:0051002	ligase activity, forming nitrogen-metal bonds	molecular_function	0.23827	1	1	77	81	25027	71206	Katnal2|
GO:0051003	ligase activity, forming nitrogen-metal bonds, forming coordination complexes	molecular_function	0.23827	1	1	77	81	25027	71206	Katnal2|
GO:0009058	biosynthetic process	biological_process	0.2408	1	24	77	6603	25027	9.87108e+136	Rabif|Erap1|Gm34192|Katnal2|4933406M09Rik|Olfr286|Zfp825|Ppfia4|Dhrs11|Terf1|Pigw|LOC102632416|Polh|Slc7a13|Hira|Sipa1l2|Sulf1|Dopey2|Apba1|Rel|Mrm1|Ndc80|Zfp641|Mrps18a|
GO:0038023	signaling receptor activity	molecular_function	0.24106	1	8	77	2401	25027	2.58443e+44	Olfr164|Sipa1l2|Grik1|Olfr287|Tmem183a|Olfr286|Ripk4|Olfr288|
GO:0051726	regulation of cell cycle	biological_process	0.2412	1	1	77	83	25027	66591	Mad2l1bp|
GO:0022892	substrate-specific transporter activity	molecular_function	0.24147	1	8	77	1821	25027	2.39653e+41	Zfp641|Olfm1|Dhrs11|Gtpbp2|Grik1|Fcnb|Slc7a13|Tjp2|
GO:0000280	nuclear division	biological_process	0.24155	1	1	77	85	25027	66591	Mad2l1bp|
GO:0007067	mitosis	biological_process	0.24155	1	1	77	85	25027	66591	Mad2l1bp|
GO:0005230	extracellular ligand-gated ion channel activity	molecular_function	0.2433	1	1	77	77	25027	14805	Grik1|
GO:0006576	cellular biogenic amine metabolic process	biological_process	0.2442	1	1	77	88	25027	56055	Gtpbp2|
GO:0006007	glucose catabolic process	biological_process	0.24704	1	1	77	89	25027	18642	Pfkm|
GO:0019320	hexose catabolic process	biological_process	0.24704	1	1	77	89	25027	18642	Pfkm|
GO:0046488	phosphatidylinositol metabolic process	biological_process	0.24973	1	1	77	87	25027	70325	Pigw|
GO:0006664	glycolipid metabolic process	biological_process	0.25112	1	1	77	88	25027	70325	Pigw|
GO:0003899	DNA-directed RNA polymerase activity	molecular_function	0.25171	1	2	77	301	25027	98710629524	Rabif|Olfr286|
GO:0044106	cellular amine metabolic process	biological_process	0.25446	1	1	77	92	25027	56055	Gtpbp2|
GO:0008654	phospholipid biosynthetic process	biological_process	0.25488	1	1	77	91	25027	70325	Pigw|
GO:0003677	DNA binding	molecular_function	0.25773	1	12	77	3093	25027	2.44668e+70	Sipa1l2|Gm34192|LOC102632416|Polh|Erap1|Rabif|Terf1|Ppfia4|Zfp825|Ndc80|Olfr286|Dopey2|
GO:0046365	monosaccharide catabolic process	biological_process	0.2602	1	1	77	94	25027	18642	Pfkm|
GO:0055085	transmembrane transport	biological_process	0.26031	1	6	77	1283	25027	7.40872e+31	Slc7a13|Tjp2|Slco4c1|Olfm1|Pex13|Zfp641|
GO:0007049	cell cycle	biological_process	0.26229	1	3	77	560	25027	6.65912e+15	Mad2l1bp|Sipa1l2|4921504E06Rik|
GO:0005507	copper ion binding	molecular_function	0.26296	1	1	77	100	25027	16656	Hivep3|
GO:0009896	positive regulation of catabolic process	biological_process	0.26298	1	1	77	92	25027	56177	Olfm1|
GO:0010508	positive regulation of autophagy	biological_process	0.26298	1	1	77	92	25027	56177	Olfm1|
GO:0031331	positive regulation of cellular catabolic process	biological_process	0.26298	1	1	77	92	25027	56177	Olfm1|
GO:0003724	RNA helicase activity	molecular_function	0.26563	1	1	77	93	25027	71206	Katnal2|
GO:0005524	ATP binding	molecular_function	0.26575	1	9	77	2067	25027	7.85417e+50	Asb8|Katnal2|Sipa1l2|LOC102632416|Smchd1|Zfp825|Ripk4|Terf1|Gtpbp2|
GO:0008173	RNA methyltransferase activity	molecular_function	0.27118	1	1	77	96	25027	217038	Mrm1|
GO:0000278	mitotic cell cycle	biological_process	0.27184	1	1	77	98	25027	66591	Mad2l1bp|
GO:0005577	fibrinogen complex	cellular_component	0.27192	1	1	77	103	25027	56177	Olfm1|
GO:0030168	platelet activation	biological_process	0.27192	1	1	77	103	25027	56177	Olfm1|
GO:0032559	adenyl ribonucleotide binding	molecular_function	0.27244	1	9	77	2080	25027	1.02632e+50	LOC102632416|Asb8|Katnal2|Sipa1l2|Ripk4|Zfp825|Smchd1|Gtpbp2|Terf1|
GO:0005215	transporter activity	molecular_function	0.27388	1	9	77	2155	25027	1.48051e+47	Grik1|Fcnb|Tjp2|Slc7a13|Zfp641|Olfm1|Slco4c1|Gtpbp2|Dhrs11|
GO:0015979	photosynthesis	biological_process	0.27513	1	2	77	309	25027	8089871206	Erap1|Katnal2|
GO:0048285	organelle fission	biological_process	0.27557	1	1	77	99	25027	66591	Mad2l1bp|
GO:0006364	rRNA processing	biological_process	0.27908	1	1	77	105	25027	72515	Wdr43|
GO:0016072	rRNA metabolic process	biological_process	0.27908	1	1	77	105	25027	72515	Wdr43|
GO:0008565	protein transporter activity	molecular_function	0.27982	1	1	77	103	25027	74087	Slc7a13|
GO:0022857	transmembrane transporter activity	molecular_function	0.27986	1	8	77	1892	25027	1.48051e+41	Grik1|Fcnb|Slc7a13|Tjp2|Zfp641|Olfm1|Dhrs11|Gtpbp2|
GO:0015093	ferrous iron transmembrane transporter activity	molecular_function	0.28236	1	1	77	105	25027	56055	Gtpbp2|
GO:0015684	ferrous iron transport	biological_process	0.28236	1	1	77	105	25027	56055	Gtpbp2|
GO:0001775	cell activation	biological_process	0.28248	1	1	77	107	25027	56177	Olfm1|
GO:0005604	basement membrane	cellular_component	0.28527	1	1	77	101	25027	56177	Olfm1|
GO:0042157	lipoprotein metabolic process	biological_process	0.28624	1	1	77	110	25027	70325	Pigw|
GO:0006643	membrane lipid metabolic process	biological_process	0.28628	1	1	77	103	25027	70325	Pigw|
GO:0043414	macromolecule methylation	biological_process	0.28695	1	1	77	105	25027	68507	Ppfia4|
GO:0031090	organelle membrane	cellular_component	0.28705	1	4	77	839	25027	1.00043e+25	Gm3985|Pigw|Sipa1l2|Nrg1|
GO:0044724	single-organism carbohydrate catabolic process	biological_process	0.28787	1	1	77	107	25027	18642	Pfkm|
GO:0007275	multicellular organismal development	biological_process	0.28817	1	2	77	339	25027	211323,XLOC_448684	Nrg1|-|
GO:0005525	GTP binding	molecular_function	0.28817	1	3	77	577	25027	520655605568507	Mfhas1|Gtpbp2|Ppfia4|
GO:0015995	chlorophyll biosynthetic process	biological_process	0.2884	1	1	77	102	25027	71206	Katnal2|
GO:0030554	adenyl nucleotide binding	molecular_function	0.28928	1	9	77	2117	25027	5.60552e+50	Gtpbp2|Terf1|Ripk4|Zfp825|Smchd1|LOC102632416|Katnal2|Asb8|Sipa1l2|
GO:0050662	coenzyme binding	molecular_function	0.2902	1	2	77	335	25027	109857192970	Cbr3|Dhrs11|
GO:0006650	glycerophospholipid metabolic process	biological_process	0.29021	1	1	77	104	25027	70325	Pigw|
GO:0003887	DNA-directed DNA polymerase activity	molecular_function	0.29157	1	1	77	103	25027	80905	Polh|
GO:0032561	guanyl ribonucleotide binding	molecular_function	0.29203	1	3	77	582	25027	520655605568507	Mfhas1|Gtpbp2|Ppfia4|
GO:0015075	ion transmembrane transporter activity	molecular_function	0.29209	1	7	77	1647	25027	5.60552e+36	Gtpbp2|Dhrs11|Slc7a13|Tjp2|Olfm1|Zfp641|Grik1|
GO:0022890	inorganic cation transmembrane transporter activity	molecular_function	0.29377	1	5	77	1122	25027	2.39652e+26	Zfp641|Dhrs11|Gtpbp2|Tjp2|Olfm1|
GO:0006006	glucose metabolic process	biological_process	0.29665	1	1	77	112	25027	18642	Pfkm|
GO:0015849	organic acid transport	biological_process	0.29709	1	1	77	102	25027	74087	Slc7a13|
GO:0046942	carboxylic acid transport	biological_process	0.29709	1	1	77	102	25027	74087	Slc7a13|
GO:0032318	regulation of Ras GTPase activity	biological_process	0.29749	1	1	77	97	25027	223870	Senp1|
GO:0010506	regulation of autophagy	biological_process	0.29752	1	1	77	106	25027	56177	Olfm1|
GO:0046486	glycerolipid metabolic process	biological_process	0.29988	1	1	77	108	25027	70325	Pigw|
GO:0009308	amine metabolic process	biological_process	0.30091	1	1	77	114	25027	56055	Gtpbp2|
GO:0019001	guanyl nucleotide binding	molecular_function	0.30248	1	3	77	594	25027	560555206568507	Gtpbp2|Mfhas1|Ppfia4|
GO:0015711	organic anion transport	biological_process	0.30339	1	1	77	105	25027	74087	Slc7a13|
GO:0016491	oxidoreductase activity	molecular_function	0.3038	1	8	77	2020	25027	1.92971e+43	Dhrs11|Olfm1|Zfp825|Cyb5r1|Cbr1|4933406M09Rik|Cbr3|Hivep3|
GO:0033124	regulation of GTP catabolic process	biological_process	0.30419	1	1	77	100	25027	223870	Senp1|
GO:0043087	regulation of GTPase activity	biological_process	0.30419	1	1	77	100	25027	223870	Senp1|
GO:0045502	dynein binding	molecular_function	0.3056	1	1	77	117	25027	244667	Disc1|
GO:1901564	organonitrogen compound metabolic process	biological_process	0.30631	1	7	77	1672	25027	2.2387e+41	Senp1|Gm3985|Mrm1|Terf1|Katnal2|Gtpbp2|Nrg1|
GO:0034220	ion transmembrane transport	biological_process	0.30666	1	3	77	586	25027	561772187374087	Olfm1|Tjp2|Slc7a13|
GO:0009118	regulation of nucleoside metabolic process	biological_process	0.30762	1	1	77	103	25027	223870	Senp1|
GO:0030811	regulation of nucleotide catabolic process	biological_process	0.30762	1	1	77	103	25027	223870	Senp1|
GO:0033121	regulation of purine nucleotide catabolic process	biological_process	0.30762	1	1	77	103	25027	223870	Senp1|
GO:1900542	regulation of purine nucleotide metabolic process	biological_process	0.30762	1	1	77	103	25027	223870	Senp1|
GO:0016052	carbohydrate catabolic process	biological_process	0.30796	1	1	77	116	25027	18642	Pfkm|
GO:0015994	chlorophyll metabolic process	biological_process	0.30901	1	1	77	111	25027	71206	Katnal2|
GO:0000166	nucleotide binding	molecular_function	0.30914	1	11	77	2738	25027	2.17496e+60	Terf1|Gtpbp2|Smchd1|Ppfia4|Zfp825|Ripk4|Mfhas1|Sipa1l2|Asb8|Katnal2|LOC102632416|
GO:1901265	nucleoside phosphate binding	molecular_function	0.30914	1	11	77	2738	25027	1.02632e+60	LOC102632416|Mfhas1|Sipa1l2|Asb8|Katnal2|Ripk4|Smchd1|Zfp825|Ppfia4|Gtpbp2|Terf1|
GO:0007596	blood coagulation	biological_process	0.31103	1	1	77	119	25027	56177	Olfm1|
GO:0016023	cytoplasmic membrane-bounded vesicle	cellular_component	0.31682	1	1	77	116	25027	56177	Olfm1|
GO:0030695	GTPase regulator activity	molecular_function	0.31724	1	2	77	318	25027	98710244668	Rabif|Sipa1l2|
GO:0031301	integral to organelle membrane	cellular_component	0.31833	1	1	77	115	25027	244668	Sipa1l2|
GO:0019028	viral capsid	cellular_component	0.31992	1	3	77	619	25027	725155617768507	Wdr43|Olfm1|Ppfia4|
GO:0017016	Ras GTPase binding	molecular_function	0.32078	1	1	77	105	25027	223870	Senp1|
GO:0031267	small GTPase binding	molecular_function	0.32078	1	1	77	105	25027	223870	Senp1|
GO:0051020	GTPase binding	molecular_function	0.32078	1	1	77	105	25027	223870	Senp1|
GO:0006140	regulation of nucleotide metabolic process	biological_process	0.32129	1	1	77	109	25027	223870	Senp1|
GO:0030001	metal ion transport	biological_process	0.32533	1	3	77	617	25027	5.60552e+15	Gtpbp2|Tjp2|Zfp641|
GO:0031988	membrane-bounded vesicle	cellular_component	0.32825	1	1	77	122	25027	56177	Olfm1|
GO:0003676	nucleic acid binding	molecular_function	0.32878	1	17	77	4807	25027	2.35957e+97	Zfp825|Ppfia4|Olfr286|Terf1|Erap1|Rabif|Mid1|Katnal2|Gm34192|Zfp641|Mrm1|Ndc80|Dopey2|Pias2|Sipa1l2|LOC102632416|Polh|
GO:0006270	DNA replication initiation	biological_process	0.32996	1	1	77	128	25027	74087	Slc7a13|
GO:0033179	proton-transporting V-type ATPase, V0 domain	cellular_component	0.33157	1	1	77	126	25027	56177	Olfm1|
GO:0036094	small molecule binding	molecular_function	0.33377	1	11	77	2798	25027	7.23887e+60	Ripk4|Ppfia4|Smchd1|Zfp825|Gtpbp2|Terf1|LOC102632416|Mfhas1|Sipa1l2|Katnal2|Asb8|
GO:0022900	electron transport chain	biological_process	0.33482	1	1	77	127	25027	56177	Olfm1|
GO:0031300	intrinsic to organelle membrane	cellular_component	0.33677	1	1	77	123	25027	244668	Sipa1l2|
GO:0006461	protein complex assembly	biological_process	0.33798	1	2	77	381	25027	7212956177	Pex13|Olfm1|
GO:0070271	protein complex biogenesis	biological_process	0.33798	1	2	77	381	25027	7212956177	Pex13|Olfm1|
GO:0044431	Golgi apparatus part	cellular_component	0.341	1	1	77	128	25027	244668	Sipa1l2|
GO:0051336	regulation of hydrolase activity	biological_process	0.34171	1	1	77	119	25027	223870	Senp1|
GO:0046873	metal ion transmembrane transporter activity	molecular_function	0.34203	1	3	77	639	25027	5.60552e+15	Gtpbp2|Tjp2|Zfp641|
GO:0007165	signal transduction	biological_process	0.34701	1	14	77	4313	25027	2.23871e+75	Senp1|Olfr288|Olfr286|Ripk4|Tmem183a|Olfm1|Gtpbp2|Olfr287|Rabif|Mfhas1|Olfr164|Sipa1l2|Asb8|Fasl|
GO:0030674	protein binding, bridging	molecular_function	0.35014	1	1	77	134	25027	56177	Olfm1|
GO:0060090	binding, bridging	molecular_function	0.35014	1	1	77	134	25027	56177	Olfm1|
GO:0051128	regulation of cellular component organization	biological_process	0.35051	1	1	77	132	25027	66591	Mad2l1bp|
GO:0044423	virion part	cellular_component	0.35084	1	4	77	934	25027	6.85077e+20	Ppfia4|Wdr43|Disc1|Olfm1|
GO:0032259	methylation	biological_process	0.35184	1	1	77	135	25027	68507	Ppfia4|
GO:0023052	signaling	biological_process	0.35976	1	14	77	4346	25027	9.87106e+75	Rabif|Olfr287|Asb8|Sipa1l2|Mfhas1|Olfr164|Fasl|Senp1|Olfr288|Tmem183a|Ripk4|Olfr286|Olfm1|Gtpbp2|
GO:0044700	single organism signaling	biological_process	0.35976	1	14	77	4346	25027	6.34105e+75	Olfr287|Rabif|Mfhas1|Sipa1l2|Olfr164|Asb8|Fasl|Senp1|Olfr288|Olfr286|Ripk4|Tmem183a|Olfm1|Gtpbp2|
GO:0072594	establishment of protein localization to organelle	biological_process	0.36293	1	1	77	135	25027	72129	Pex13|
GO:0016740	transferase activity	molecular_function	0.36307	1	12	77	3210	25027	7.03252e+63	Pigw|Pfkm|Rabif|Cox10|Polh|4933406M09Rik|Sipa1l2|Fcnb|Mrm1|Ripk4|Olfr286|Ppfia4|
GO:0044765	single-organism transport	biological_process	0.36337	1	10	77	2629	25027	2.39652e+53	Zfp641|Apba1|Slco4c1|Olfm1|Gtpbp2|Pex13|Fcnb|Sipa1l2|Slc7a13|Tjp2|
GO:0009523	photosystem II	cellular_component	0.36397	1	1	77	132	25027	80898	Erap1|
GO:0004871	signal transducer activity	molecular_function	0.36419	1	8	77	2648	25027	5.74397e+44	Tmem183a|Ripk4|Olfr286|Olfr288|Grik1|Olfr287|Sipa1l2|Olfr164|
GO:0060089	molecular transducer activity	molecular_function	0.36419	1	8	77	2648	25027	2.58443e+44	Olfr164|Sipa1l2|Grik1|Olfr287|Olfr288|Tmem183a|Olfr286|Ripk4|
GO:0008168	methyltransferase activity	molecular_function	0.36651	1	2	77	397	25027	21703868507	Mrm1|Ppfia4|
GO:0008509	anion transmembrane transporter activity	molecular_function	0.36893	1	1	77	135	25027	74087	Slc7a13|
GO:0031410	cytoplasmic vesicle	cellular_component	0.37144	1	1	77	143	25027	56177	Olfm1|
GO:0051258	protein polymerization	biological_process	0.3731	1	1	77	152	25027	56177	Olfm1|
GO:0044420	extracellular matrix part	cellular_component	0.37311	1	1	77	137	25027	56177	Olfm1|
GO:0016668	oxidoreductase activity, acting on a sulfur group of donors, NAD(P) as acceptor	molecular_function	0.37579	1	1	77	144	25027	235956	Zfp825|
GO:0047134	protein-disulfide reductase activity	molecular_function	0.37579	1	1	77	144	25027	235956	Zfp825|
GO:0008135	translation factor activity, nucleic acid binding	molecular_function	0.37588	1	1	77	155	25027	80898	Erap1|
GO:0042254	ribosome biogenesis	biological_process	0.37642	1	1	77	152	25027	72515	Wdr43|
GO:0006261	DNA-dependent DNA replication	biological_process	0.37642	1	1	77	150	25027	74087	Slc7a13|
GO:0006508	proteolysis	biological_process	0.37805	1	4	77	975	25027	223870,XLOC_448684,XLOC_3180677,50528	Senp1|-|-|Tmprss2|
GO:0007154	cell communication	biological_process	0.37884	1	14	77	4394	25027	5.60556e+75	Gtpbp2|Olfm1|Ripk4|Olfr286|Tmem183a|Senp1|Olfr288|Fasl|Mfhas1|Olfr164|Sipa1l2|Asb8|Olfr287|Rabif|
GO:0060589	nucleoside-triphosphatase regulator activity	molecular_function	0.37951	1	2	77	370	25027	24466898710	Sipa1l2|Rabif|
GO:0006779	porphyrin-containing compound biosynthetic process	biological_process	0.38062	1	1	77	144	25027	71206	Katnal2|
GO:0031982	vesicle	cellular_component	0.38196	1	1	77	149	25027	56177	Olfm1|
GO:0004930	G-protein coupled receptor activity	molecular_function	0.38239	1	6	77	2127	25027	2.58444e+33	Olfr164|Olfr286|Ripk4|Tmem183a|Olfr287|Olfr288|
GO:0009966	regulation of signal transduction	biological_process	0.38445	1	2	77	378	25027	223870244668	Senp1|Sipa1l2|
GO:0006811	ion transport	biological_process	0.38447	1	6	77	1515	25027	2.39652e+31	Zfp641|Apba1|Olfm1|Gtpbp2|Tjp2|Slc7a13|
GO:0016741	transferase activity, transferring one-carbon groups	molecular_function	0.38594	1	2	77	413	25027	68507217038	Ppfia4|Mrm1|
GO:0016779	nucleotidyltransferase activity	molecular_function	0.3873	1	3	77	695	25027	9.87106e+15	Rabif|Olfr286|Polh|
GO:0010646	regulation of cell communication	biological_process	0.38745	1	2	77	380	25027	223870244668	Senp1|Sipa1l2|
GO:0005794	Golgi apparatus	cellular_component	0.38773	1	1	77	151	25027	244668	Sipa1l2|
GO:0006644	phospholipid metabolic process	biological_process	0.38819	1	1	77	149	25027	70325	Pigw|
GO:0033647	host intracellular organelle	cellular_component	0.38885	1	1	77	147	25027	223870	Senp1|
GO:0033648	host intracellular membrane-bounded organelle	cellular_component	0.38885	1	1	77	147	25027	223870	Senp1|
GO:0023051	regulation of signaling	biological_process	0.39285	1	2	77	385	25027	223870244668	Senp1|Sipa1l2|
GO:0050909	sensory perception of taste	biological_process	0.39641	1	1	77	256	25027	72388	Ripk4|
GO:0005085	guanyl-nucleotide exchange factor activity	molecular_function	0.39905	1	1	77	140	25027	98710	Rabif|
GO:0019899	enzyme binding	molecular_function	0.40258	1	1	77	144	25027	223870	Senp1|
GO:0015276	ligand-gated ion channel activity	molecular_function	0.40388	1	1	77	158	25027	14805	Grik1|
GO:0022834	ligand-gated channel activity	molecular_function	0.40388	1	1	77	158	25027	14805	Grik1|
GO:0046148	pigment biosynthetic process	biological_process	0.40476	1	1	77	153	25027	71206	Katnal2|
GO:0070838	divalent metal ion transport	biological_process	0.40499	1	1	77	159	25027	56055	Gtpbp2|
GO:0071705	nitrogen compound transport	biological_process	0.40789	1	1	77	155	25027	74087	Slc7a13|
GO:0034062	RNA polymerase activity	molecular_function	0.41026	1	2	77	432	25027	62952498710	Olfr286|Rabif|
GO:0005488	binding	molecular_function	0.41208	1	47	77	14189	25027	71206,78541,320159,226866,80898,109857,21749,22339,56055,192970,629524,52065,80905,21873,74087,102632416,211323,19213,XLOC_2355735,56177,17344,244667,240756,74355,102637362,17318,98710,227394,50528,68507,235956,223870,240873,100502846,244668,14103,72515,15260,22164,72129,16656,239652,70028,319924,217038,72388,67052	Katnal2|Asb8|Fam179a|Sbspon|Erap1|Cbr3|Terf1|Vegfa|Gtpbp2|Dhrs11|Olfr286|Mfhas1|Polh|Tjp2|Slc7a13|LOC102632416|Nrg1|Ptf1a|-|Olfm1|Pias2|Disc1|Klhl12|Smchd1|Gm34192|Mid1|Rabif|Slco4c1|Tmprss2|Ppfia4|Zfp825|Senp1|Tnfsf18|Gm19410|Sipa1l2|Fasl|Wdr43|Hira|Tnfsf4|Pex13|Hivep3|Zfp641|Dopey2|Apba1|Mrm1|Ripk4|Ndc80|
GO:0043412	macromolecule modification	biological_process	0.4135	1	6	77	1532	25027	7.23887e+30	Ripk4|H1fnt|Pigw|Ppfia4|Mid1|Sipa1l2|
GO:0019220	regulation of phosphate metabolic process	biological_process	0.41449	1	1	77	155	25027	223870	Senp1|
GO:0051174	regulation of phosphorus metabolic process	biological_process	0.41449	1	1	77	155	25027	223870	Senp1|
GO:0019012	virion	cellular_component	0.41529	1	4	77	1021	25027	7.25152e+20	Wdr43|Disc1|Olfm1|Ppfia4|
GO:0004812	aminoacyl-tRNA ligase activity	molecular_function	0.41589	1	1	77	161	25027	21749	Terf1|
GO:0019318	hexose metabolic process	biological_process	0.41678	1	1	77	170	25027	18642	Pfkm|
GO:0019538	protein metabolic process	biological_process	0.41687	1	15	77	4385	25027	80905,211323,17318,244668,70325,70069,80898,50528,68565,XLOC_3180677,21749,XLOC_448684,100042715,72388,223870	Polh|Nrg1|Mid1|Sipa1l2|Pigw|H1fnt|Erap1|Tmprss2|Mrps18a|-|Terf1|-|Gm3985|Ripk4|Senp1|
GO:0022613	ribonucleoprotein complex biogenesis	biological_process	0.41733	1	1	77	173	25027	72515	Wdr43|
GO:0006778	porphyrin-containing compound metabolic process	biological_process	0.41881	1	1	77	164	25027	71206	Katnal2|
GO:0005096	GTPase activator activity	molecular_function	0.42011	1	1	77	151	25027	244668	Sipa1l2|
GO:0048583	regulation of response to stimulus	biological_process	0.42023	1	2	77	408	25027	223870244668	Senp1|Sipa1l2|
GO:0006418	tRNA aminoacylation for protein translation	biological_process	0.42185	1	1	77	164	25027	21749	Terf1|
GO:0044421	extracellular region part	cellular_component	0.42241	1	3	77	746	25027	2.2387e+15	Senp1|Ptf1a|Olfm1|
GO:0006184	GTP catabolic process	biological_process	0.42279	1	1	77	161	25027	223870	Senp1|
GO:1901069	guanosine-containing compound catabolic process	biological_process	0.42279	1	1	77	161	25027	223870	Senp1|
GO:0009055	electron carrier activity	molecular_function	0.42467	1	1	77	172	25027	56177	Olfm1|
GO:0033646	host intracellular part	cellular_component	0.42678	1	1	77	173	25027	223870	Senp1|
GO:0043656	intracellular region of host	cellular_component	0.42678	1	1	77	173	25027	223870	Senp1|
GO:0033176	proton-transporting V-type ATPase complex	cellular_component	0.4288	1	1	77	168	25027	56177	Olfm1|
GO:0042440	pigment metabolic process	biological_process	0.42994	1	1	77	166	25027	71206	Katnal2|
GO:0050790	regulation of catalytic activity	biological_process	0.43064	1	1	77	165	25027	223870	Senp1|
GO:0008238	exopeptidase activity	molecular_function	0.43154	1	1	77	167	25027	50528	Tmprss2|
GO:0034061	DNA polymerase activity	molecular_function	0.43261	1	1	77	179	25027	80905	Polh|
GO:0008324	cation transmembrane transporter activity	molecular_function	0.43261	1	5	77	1335	25027	5.61772e+26	Olfm1|Dhrs11|Gtpbp2|Tjp2|Zfp641|
GO:0016874	ligase activity	molecular_function	0.43387	1	3	77	725	25027	712061731821749	Katnal2|Mid1|Terf1|
GO:0016875	ligase activity, forming carbon-oxygen bonds	molecular_function	0.43786	1	1	77	173	25027	21749	Terf1|
GO:0016876	ligase activity, forming aminoacyl-tRNA and related compounds	molecular_function	0.43786	1	1	77	173	25027	21749	Terf1|
GO:0009521	photosystem	cellular_component	0.43894	1	1	77	170	25027	80898	Erap1|
GO:1901607	alpha-amino acid biosynthetic process	biological_process	0.43914	1	1	77	179	25027	217038	Mrm1|
GO:0065009	regulation of molecular function	biological_process	0.44145	1	1	77	171	25027	223870	Senp1|
GO:0030234	enzyme regulator activity	molecular_function	0.44515	1	3	77	740	25027	1.9297e+16	Dhrs11|Sipa1l2|Rabif|
GO:0043038	amino acid activation	biological_process	0.45076	1	1	77	180	25027	21749	Terf1|
GO:0043039	tRNA aminoacylation	biological_process	0.45076	1	1	77	180	25027	21749	Terf1|
GO:0005996	monosaccharide metabolic process	biological_process	0.45151	1	1	77	188	25027	18642	Pfkm|
GO:0006152	purine nucleoside catabolic process	biological_process	0.45232	1	1	77	176	25027	223870	Senp1|
GO:0009143	nucleoside triphosphate catabolic process	biological_process	0.45232	1	1	77	176	25027	223870	Senp1|
GO:0009146	purine nucleoside triphosphate catabolic process	biological_process	0.45232	1	1	77	176	25027	223870	Senp1|
GO:0009154	purine ribonucleotide catabolic process	biological_process	0.45232	1	1	77	176	25027	223870	Senp1|
GO:0009203	ribonucleoside triphosphate catabolic process	biological_process	0.45232	1	1	77	176	25027	223870	Senp1|
GO:0009207	purine ribonucleoside triphosphate catabolic process	biological_process	0.45232	1	1	77	176	25027	223870	Senp1|
GO:0009261	ribonucleotide catabolic process	biological_process	0.45232	1	1	77	176	25027	223870	Senp1|
GO:0046130	purine ribonucleoside catabolic process	biological_process	0.45232	1	1	77	176	25027	223870	Senp1|
GO:0017038	protein import	biological_process	0.45272	1	1	77	192	25027	72129	Pex13|
GO:0006195	purine nucleotide catabolic process	biological_process	0.45503	1	1	77	179	25027	223870	Senp1|
GO:0072523	purine-containing compound catabolic process	biological_process	0.45503	1	1	77	179	25027	223870	Senp1|
GO:0034660	ncRNA metabolic process	biological_process	0.45604	1	2	77	467	25027	2174972515	Terf1|Wdr43|
GO:0009164	nucleoside catabolic process	biological_process	0.45754	1	1	77	179	25027	223870	Senp1|
GO:0042454	ribonucleoside catabolic process	biological_process	0.45754	1	1	77	179	25027	223870	Senp1|
GO:1901658	glycosyl compound catabolic process	biological_process	0.45754	1	1	77	179	25027	223870	Senp1|
GO:0016773	phosphotransferase activity, alcohol group as acceptor	molecular_function	0.45956	1	4	77	1007	25027	7.23882e+20	Ripk4|Pfkm|Sipa1l2|Fcnb|
GO:0005882	intermediate filament	cellular_component	0.46062	1	1	77	231	25027	244667	Disc1|
GO:0045111	intermediate filament cytoskeleton	cellular_component	0.46062	1	1	77	231	25027	244667	Disc1|
GO:0046039	GTP metabolic process	biological_process	0.46118	1	1	77	184	25027	223870	Senp1|
GO:0016772	transferase activity, transferring phosphorus-containing groups	molecular_function	0.46142	1	7	77	1930	25027	7.23886e+36	Ripk4|Olfr286|Pfkm|Rabif|Polh|Sipa1l2|Fcnb|
GO:0034357	photosynthetic membrane	cellular_component	0.46198	1	1	77	183	25027	80898	Erap1|
GO:0007606	sensory perception of chemical stimulus	biological_process	0.46325	1	1	77	291	25027	72388	Ripk4|
GO:1901068	guanosine-containing compound metabolic process	biological_process	0.46339	1	1	77	185	25027	223870	Senp1|
GO:0006820	anion transport	biological_process	0.46824	1	1	77	185	25027	74087	Slc7a13|
GO:0044267	cellular protein metabolic process	biological_process	0.47012	1	12	77	3579	25027	68565,21749,72388,100042715,XLOC_448684,211323,80905,244668,17318,70069,70325,80898	Mrps18a|Terf1|Ripk4|Gm3985|-|Nrg1|Polh|Sipa1l2|Mid1|H1fnt|Pigw|Erap1|
GO:0016192	vesicle-mediated transport	biological_process	0.47018	1	2	77	471	25027	244668240725	Sipa1l2|Sulf1|
GO:0000151	ubiquitin ligase complex	cellular_component	0.4735	1	1	77	195	25027	17318	Mid1|
GO:0009166	nucleotide catabolic process	biological_process	0.47362	1	1	77	190	25027	223870	Senp1|
GO:1901292	nucleoside phosphate catabolic process	biological_process	0.47625	1	1	77	192	25027	223870	Senp1|
GO:0048193	Golgi vesicle transport	biological_process	0.48149	1	1	77	204	25027	244668	Sipa1l2|
GO:1901363	heterocyclic compound binding	molecular_function	0.48164	1	23	77	7013	25027	1.73181e+127	Mid1|Gm34192|Asb8|Katnal2|Erap1|Rabif|Terf1|Gtpbp2|Zfp825|Ppfia4|Olfr286|Mfhas1|Sipa1l2|LOC102632416|Polh|Pias2|Olfm1|Zfp641|Smchd1|Mrm1|Ripk4|Ndc80|Dopey2|
GO:0097159	organic cyclic compound binding	molecular_function	0.48359	1	23	77	7019	25027	1.02632e+127	LOC102632416|Polh|Sipa1l2|Mfhas1|Mrm1|Ripk4|Ndc80|Dopey2|Zfp641|Smchd1|Pias2|Olfm1|Erap1|Rabif|Mid1|Katnal2|Asb8|Gm34192|Olfr286|Ppfia4|Zfp825|Gtpbp2|Terf1|
GO:0033014	tetrapyrrole biosynthetic process	biological_process	0.48364	1	1	77	201	25027	71206	Katnal2|
GO:0072509	divalent inorganic cation transmembrane transporter activity	molecular_function	0.48632	1	1	77	211	25027	56055	Gtpbp2|
GO:0008134	transcription factor binding	molecular_function	0.48653	1	1	77	206	25027	244667	Disc1|
GO:0007600	sensory perception	biological_process	0.48658	1	1	77	306	25027	72388	Ripk4|
GO:0046914	transition metal ion binding	molecular_function	0.48811	1	9	77	2655	25027	5.20652e+49	Mfhas1|Mid1|Slc7a13|LOC102632416|Erap1|Hivep3|Olfm1|Pias2|Zfp825|
GO:0015988	energy coupled proton transmembrane transport, against electrochemical gradient	biological_process	0.49043	1	1	77	205	25027	56177	Olfm1|
GO:0015991	ATP hydrolysis coupled proton transport	biological_process	0.49043	1	1	77	205	25027	56177	Olfm1|
GO:0006464	cellular protein modification process	biological_process	0.49057	1	5	77	1361	25027	1.73182e+25	Mid1|Sipa1l2|Pigw|H1fnt|Ripk4|
GO:0036211	protein modification process	biological_process	0.49057	1	5	77	1361	25027	7.03257e+25	Pigw|H1fnt|Ripk4|Sipa1l2|Mid1|
GO:0006810	transport	biological_process	0.4941	1	12	77	3500	25027	3.19924e+64	Apba1|Zfp641|Gtpbp2|Slco4c1|Olfm1|Pex13|Grik1|Slc7a13|Tjp2|Sipa1l2|Sulf1|Fcnb|
GO:0051234	establishment of localization	biological_process	0.4941	1	12	77	3500	25027	2.27395e+64	Slco4c1|Olfm1|Gtpbp2|Zfp641|Apba1|Sulf1|Sipa1l2|Fcnb|Tjp2|Slc7a13|Pex13|Grik1|
GO:0005615	extracellular space	cellular_component	0.49563	1	1	77	227	25027	56177	Olfm1|
GO:0007265	Ras protein signal transduction	biological_process	0.49629	1	1	77	182	25027	223870	Senp1|
GO:0046578	regulation of Ras protein signal transduction	biological_process	0.49629	1	1	77	182	25027	223870	Senp1|
GO:0006511	ubiquitin-dependent protein catabolic process	biological_process	0.49682	1	1	77	202	25027	XLOC_448684	-|
GO:0019941	modification-dependent protein catabolic process	biological_process	0.49682	1	1	77	202	25027	XLOC_448684	-|
GO:0043632	modification-dependent macromolecule catabolic process	biological_process	0.49682	1	1	77	202	25027	XLOC_448684	-|
GO:0004674	protein serine/threonine kinase activity	molecular_function	0.50891	1	1	77	198	25027	244668	Sipa1l2|
GO:0044767	single-organism developmental process	biological_process	0.51525	1	1	77	226	25027	211323	Nrg1|
GO:0070011	peptidase activity, acting on L-amino acid peptides	molecular_function	0.518	1	4	77	1172	25027	2.1704e+21	Ggnbp2|Erap1|Senp1|Tmprss2|
GO:0006812	cation transport	biological_process	0.52078	1	4	77	1144	25027	2.39653e+20	Zfp641|Olfm1|Gtpbp2|Tjp2|
GO:0009579	thylakoid	cellular_component	0.52172	1	1	77	220	25027	80898	Erap1|
GO:0044436	thylakoid part	cellular_component	0.52172	1	1	77	220	25027	80898	Erap1|
GO:0033013	tetrapyrrole metabolic process	biological_process	0.52195	1	1	77	225	25027	71206	Katnal2|
GO:0050877	neurological system process	biological_process	0.52227	1	1	77	328	25027	72388	Ripk4|
GO:0016791	phosphatase activity	molecular_function	0.52316	1	1	77	218	25027	76987	Hdhd2|
GO:0016667	oxidoreductase activity, acting on a sulfur group of donors	molecular_function	0.52379	1	1	77	229	25027	235956	Zfp825|
GO:0016616	oxidoreductase activity, acting on the CH-OH group of donors, NAD or NADP as acceptor	molecular_function	0.52857	1	1	77	237	25027	192970	Dhrs11|
GO:0008234	cysteine-type peptidase activity	molecular_function	0.52997	1	1	77	234	25027	223870	Senp1|
GO:0006520	cellular amino acid metabolic process	biological_process	0.53036	1	2	77	538	25027	21749217038	Terf1|Mrm1|
GO:0009893	positive regulation of metabolic process	biological_process	0.53231	1	1	77	229	25027	56177	Olfm1|
GO:0031325	positive regulation of cellular metabolic process	biological_process	0.53231	1	1	77	229	25027	56177	Olfm1|
GO:0020037	heme binding	molecular_function	0.53479	1	1	77	242	25027	56177	Olfm1|
GO:0046434	organophosphate catabolic process	biological_process	0.53534	1	1	77	230	25027	223870	Senp1|
GO:0042221	response to chemical stimulus	biological_process	0.53801	1	1	77	236	25027	240755	4933406M09Rik|
GO:0008652	cellular amino acid biosynthetic process	biological_process	0.54235	1	1	77	239	25027	217038	Mrm1|
GO:0044257	cellular protein catabolic process	biological_process	0.54242	1	1	77	232	25027	XLOC_448684	-|
GO:0051603	proteolysis involved in cellular protein catabolic process	biological_process	0.54242	1	1	77	232	25027	XLOC_448684	-|
GO:1901136	carbohydrate derivative catabolic process	biological_process	0.54442	1	1	77	231	25027	223870	Senp1|
GO:0004842	ubiquitin-protein ligase activity	molecular_function	0.54474	1	1	77	232	25027	17318	Mid1|
GO:0019787	small conjugating protein ligase activity	molecular_function	0.54474	1	1	77	232	25027	17318	Mid1|
GO:0000003	reproduction	biological_process	0.54598	1	2	77	631	25027	70909244668	4921504E06Rik|Sipa1l2|
GO:0016614	oxidoreductase activity, acting on CH-OH group of donors	molecular_function	0.54683	1	1	77	249	25027	192970	Dhrs11|
GO:0055114	oxidation-reduction process	biological_process	0.54792	1	6	77	1863	25027	1.92971e+32	Dhrs11|Olfm1|4933406M09Rik|Hivep3|Zfp825|Cyb5r1|
GO:0032502	developmental process	biological_process	0.54803	1	2	77	577	25027	211323,XLOC_448684	Nrg1|-|
GO:0051179	localization	biological_process	0.54841	1	12	77	3624	25027	5.60556e+64	Gtpbp2|Olfm1|Slco4c1|Apba1|Zfp641|Tjp2|Slc7a13|Sulf1|Sipa1l2|Fcnb|Pex13|Grik1|
GO:0033643	host cell part	cellular_component	0.54944	1	1	77	249	25027	223870	Senp1|
GO:0046906	tetrapyrrole binding	molecular_function	0.5497	1	1	77	252	25027	56177	Olfm1|
GO:0007186	G-protein coupled receptor signaling pathway	biological_process	0.55007	1	6	77	2421	25027	2.58444e+33	Olfr164|Olfr287|Olfr288|Ripk4|Olfr286|Tmem183a|
GO:1901605	alpha-amino acid metabolic process	biological_process	0.55063	1	1	77	245	25027	217038	Mrm1|
GO:0006914	autophagy	biological_process	0.55068	1	1	77	245	25027	56177	Olfm1|
GO:0006396	RNA processing	biological_process	0.55187	1	2	77	569	25027	21703872515	Mrm1|Wdr43|
GO:0009607	response to biotic stimulus	biological_process	0.55432	1	1	77	251	25027	433485	Syndig1|
GO:0043167	ion binding	molecular_function	0.5548	1	21	77	6428	25027	1.66561e+115	Hivep3|LOC102632416|Slc7a13|Wdr43|Gm19410|Mfhas1|Sipa1l2|Ripk4|Smchd1|Zfp641|Olfm1|Pias2|Erap1|Asb8|Katnal2|Mid1|Ppfia4|Zfp825|Vegfa|Gtpbp2|Terf1|
GO:0008270	zinc ion binding	molecular_function	0.56653	1	7	77	2169	25027	1.73185e+39	Mid1|Mfhas1|Pias2|LOC102632416|Erap1|Zfp825|Hivep3|
GO:0009405	pathogenesis	biological_process	0.57155	1	2	77	598	25027	634104223870	Olfr287|Senp1|
GO:0030246	carbohydrate binding	molecular_function	0.57183	1	1	77	262	25027	226866	Sbspon|
GO:0016758	transferase activity, transferring hexosyl groups	molecular_function	0.57558	1	1	77	261	25027	240755	4933406M09Rik|
GO:0008237	metallopeptidase activity	molecular_function	0.57584	1	1	77	255	25027	80898	Erap1|
GO:0030163	protein catabolic process	biological_process	0.57622	1	1	77	254	25027	XLOC_448684	-|
GO:0033365	protein localization to organelle	biological_process	0.57951	1	1	77	270	25027	72129	Pex13|
GO:0016887	ATPase activity	molecular_function	0.58233	1	2	77	567	25027	7120680898	Katnal2|Erap1|
GO:0048856	anatomical structure development	biological_process	0.58743	1	1	77	283	25027	211323	Nrg1|
GO:0005578	proteinaceous extracellular matrix	cellular_component	0.58874	1	1	77	266	25027	56177	Olfm1|
GO:0051188	cofactor biosynthetic process	biological_process	0.59013	1	1	77	267	25027	71206	Katnal2|
GO:0022836	gated channel activity	molecular_function	0.5914	1	1	77	266	25027	14805	Grik1|
GO:0022839	ion gated channel activity	molecular_function	0.5914	1	1	77	266	25027	14805	Grik1|
GO:0016651	oxidoreductase activity, acting on NAD(P)H	molecular_function	0.59236	1	1	77	278	25027	235956	Zfp825|
GO:0015078	hydrogen ion transmembrane transporter activity	molecular_function	0.5924	1	2	77	617	25027	56177192970	Olfm1|Dhrs11|
GO:0046907	intracellular transport	biological_process	0.59302	1	3	77	928	25027	7.21292e+16	Pex13|Sipa1l2|Sulf1|
GO:1901565	organonitrogen compound catabolic process	biological_process	0.60202	1	1	77	273	25027	223870	Senp1|
GO:0044444	cytoplasmic part	cellular_component	0.61115	1	9	77	3032	25027	7.03257e+50	Pigw|Pex13|Pfkm|Polh|Nrg1|Sipa1l2|Gm3985|Mrps18a|Olfm1|
GO:0034470	ncRNA processing	biological_process	0.61759	1	1	77	291	25027	72515	Wdr43|
GO:0016853	isomerase activity	molecular_function	0.61815	1	1	77	299	25027	80898	Erap1|
GO:0044446	intracellular organelle part	cellular_component	0.61857	1	7	77	2328	25027	1.00043e+42	Gm3985|Pigw|Wdr43|Nrg1|Sipa1l2|4933406M09Rik|Disc1|
GO:0048522	positive regulation of cellular process	biological_process	0.62511	1	1	77	297	25027	56177	Olfm1|
GO:0044422	organelle part	cellular_component	0.62636	1	7	77	2345	25027	2.44667e+42	Disc1|Sipa1l2|4933406M09Rik|Nrg1|Wdr43|Gm3985|Pigw|
GO:0022804	active transmembrane transporter activity	molecular_function	0.62865	1	1	77	288	25027	14134	Fcnb|
GO:0016746	transferase activity, transferring acyl groups	molecular_function	0.63224	1	1	77	308	25027	70325	Pigw|
GO:0043234	protein complex	cellular_component	0.63833	1	8	77	2674	25027	1.00043e+46	Gm3985|Disc1|Olfm1|Pfkm|Erap1|Nrg1|4933406M09Rik|Mid1|
GO:0005576	extracellular region	cellular_component	0.63969	1	7	77	2449	25027	19213,223870,634104,16656,XLOC_2355735,70891,56177	Ptf1a|Senp1|Olfr287|Hivep3|-|Spdya|Olfm1|
GO:0048518	positive regulation of biological process	biological_process	0.64158	1	1	77	310	25027	56177	Olfm1|
GO:0005506	iron ion binding	molecular_function	0.64457	1	1	77	339	25027	56177	Olfm1|
GO:0007166	cell surface receptor signaling pathway	biological_process	0.645	1	6	77	2597	25027	5.74397e+33	Tmem183a|Ripk4|Olfr286|Olfr287|Olfr288|Olfr164|
GO:0006605	protein targeting	biological_process	0.64753	1	1	77	327	25027	72129	Pex13|
GO:0003723	RNA binding	molecular_function	0.65174	1	3	77	1050	25027	8.08982e+15	Erap1|Mrm1|Katnal2|
GO:0051186	cofactor metabolic process	biological_process	0.65635	1	1	77	319	25027	71206	Katnal2|
GO:0019752	carboxylic acid metabolic process	biological_process	0.65896	1	2	77	682	25027	21703821749	Mrm1|Terf1|
GO:0042578	phosphoric ester hydrolase activity	molecular_function	0.66024	1	1	77	312	25027	76987	Hdhd2|
GO:0006082	organic acid metabolic process	biological_process	0.66137	1	2	77	685	25027	21703821749	Mrm1|Terf1|
GO:0043436	oxoacid metabolic process	biological_process	0.66137	1	2	77	685	25027	21703821749	Mrm1|Terf1|
GO:0016053	organic acid biosynthetic process	biological_process	0.66326	1	1	77	332	25027	217038	Mrm1|
GO:0046394	carboxylic acid biosynthetic process	biological_process	0.66326	1	1	77	332	25027	217038	Mrm1|
GO:0003779	actin binding	molecular_function	0.66654	1	1	77	332	25027	244667	Disc1|
GO:0042623	ATPase activity, coupled	molecular_function	0.66817	1	1	77	318	25027	80898	Erap1|
GO:0051649	establishment of localization in cell	biological_process	0.67036	1	3	77	1040	25027	2.44668e+16	Sipa1l2|Sulf1|Pex13|
GO:0033692	cellular polysaccharide biosynthetic process	biological_process	0.67244	1	1	77	330	25027	192970	Dhrs11|
GO:0015031	protein transport	biological_process	0.67282	1	3	77	1041	25027	2.40726e+15	Sulf1|Slc7a13|Pex13|
GO:0045184	establishment of protein localization	biological_process	0.67282	1	3	77	1041	25027	7.21297e+15	Pex13|Slc7a13|Sulf1|
GO:0071702	organic substance transport	biological_process	0.67425	1	4	77	1386	25027	7.40871e+20	Slc7a13|Fcnb|Sulf1|Pex13|
GO:0005975	carbohydrate metabolic process	biological_process	0.67513	1	3	77	1048	25027	1.86422e+16	Pfkm|Dhrs11|4933406M09Rik|
GO:0034637	cellular carbohydrate biosynthetic process	biological_process	0.67717	1	1	77	335	25027	192970	Dhrs11|
GO:0044264	cellular polysaccharide metabolic process	biological_process	0.67848	1	1	77	336	25027	192970	Dhrs11|
GO:0000271	polysaccharide biosynthetic process	biological_process	0.67912	1	1	77	336	25027	192970	Dhrs11|
GO:0031012	extracellular matrix	cellular_component	0.67954	1	1	77	340	25027	56177	Olfm1|
GO:0019031	viral envelope	cellular_component	0.68192	1	1	77	364	25027	56177	Olfm1|
GO:0036338	viral membrane	cellular_component	0.68192	1	1	77	364	25027	56177	Olfm1|
GO:0003674	molecular_function	molecular_function	0.68411	1	67	77	21893	25027	244667,17344,56177,XLOC_2355735,70325,18642,19213,211323,74087,21873,52065,240725,71206,78541,12408,76987,634104,72129,72515,244668,57439,235956,98710,18777,102637362,100042715,19696,217039,74355,240756,70383,80905,102632416,258443,629524,56055,192970,22339,21749,109857,226866,80898,320159,217038,72388,67052,319924,70028,239652,68565,16656,22164,14805,15260,14103,14134,100502846,240873,223870,545…	Disc1|Pias2|Olfm1|-|Pigw|Pfkm|Ptf1a|Nrg1|Slc7a13|Tjp2|Mfhas1|Sulf1|Katnal2|Asb8|Cbr1|Hdhd2|Olfr287|Pex13|Wdr43|Sipa1l2|Tmem183a|Zfp825|Rabif|Lypla1|Gm34192|Gm3985|Rel|Ggnbp2|Smchd1|Klhl12|Cox10|Polh|LOC102632416|Olfr164|Olfr286|Gtpbp2|Dhrs11|Vegfa|Terf1|Cbr3|Sbspon|Erap1|Fam179a|Mrm1|Ripk4|Ndc80|Apba1|Dopey2|Zfp641|Mrps18a|Hivep3|Tnfsf4|Grik1|Hira|Fasl|Fcnb|Gm19410|Tnfsf18|Senp1|Olfr288|Cyb5r1|Pp…
GO:0016482	cytoplasmic transport	biological_process	0.68433	1	1	77	360	25027	72129	Pex13|
GO:0005198	structural molecule activity	molecular_function	0.68655	1	6	77	2215	25027	1.73182e+30	Mid1|Disc1|Olfm1|Mrps18a|Wdr43|Polh|
GO:0044723	single-organism carbohydrate metabolic process	biological_process	0.68831	1	2	77	718	25027	19297018642	Dhrs11|Pfkm|
GO:0006468	protein phosphorylation	biological_process	0.68861	1	2	77	671	25027	24466872388	Sipa1l2|Ripk4|
GO:0033177	proton-transporting two-sector ATPase complex, proton-transporting domain	cellular_component	0.68941	1	1	77	355	25027	56177	Olfm1|
GO:0005976	polysaccharide metabolic process	biological_process	0.70234	1	1	77	358	25027	192970	Dhrs11|
GO:0016881	acid-amino acid ligase activity	molecular_function	0.7051	1	1	77	364	25027	17318	Mid1|
GO:0007010	cytoskeleton organization	biological_process	0.71127	1	1	77	371	25027	244667	Disc1|
GO:0008104	protein localization	biological_process	0.71328	1	3	77	1107	25027	7.21297e+15	Pex13|Slc7a13|Sulf1|
GO:0006399	tRNA metabolic process	biological_process	0.7152	1	1	77	373	25027	21749	Terf1|
GO:0046872	metal ion binding	molecular_function	0.71802	1	12	77	4149	25027	1.73446e+69	Pias2|Olfm1|Zfp641|Zfp825|Mfhas1|Mid1|Gm19410|Wdr43|Slc7a13|LOC102632416|Erap1|Hivep3|
GO:0044262	cellular carbohydrate metabolic process	biological_process	0.72085	1	1	77	379	25027	192970	Dhrs11|
GO:0043169	cation binding	molecular_function	0.7264	1	12	77	4177	25027	2.39652e+69	Zfp641|Zfp825|Pias2|Olfm1|Erap1|Hivep3|Mfhas1|Mid1|Gm19410|Wdr43|Slc7a13|LOC102632416|
GO:0051641	cellular localization	biological_process	0.72885	1	3	77	1133	25027	2.40725e+16	Sulf1|Sipa1l2|Pex13|
GO:0006886	intracellular protein transport	biological_process	0.7355	1	2	77	783	25027	72129240725	Pex13|Sulf1|
GO:0016051	carbohydrate biosynthetic process	biological_process	0.73571	1	1	77	395	25027	192970	Dhrs11|
GO:0044283	small molecule biosynthetic process	biological_process	0.73733	1	1	77	410	25027	217038	Mrm1|
GO:0016301	kinase activity	molecular_function	0.73997	1	3	77	1114	25027	2.44668e+15	Sipa1l2|Pfkm|Ripk4|
GO:0016757	transferase activity, transferring glycosyl groups	molecular_function	0.74138	1	1	77	408	25027	240755	4933406M09Rik|
GO:0044430	cytoskeletal part	cellular_component	0.74437	1	1	77	443	25027	244667	Disc1|
GO:0044710	single-organism metabolic process	biological_process	0.74533	1	11	77	3921	25027	1.66567e+59	Hivep3|Pigw|4933406M09Rik|Katnal2|Senp1|Cyb5r1|Zfp825|Mrm1|Terf1|Olfm1|Dhrs11|
GO:0004672	protein kinase activity	molecular_function	0.74816	1	2	77	759	25027	24466872388	Sipa1l2|Ripk4|
GO:0005694	chromosome	cellular_component	0.75202	1	1	77	435	25027	74355	Smchd1|
GO:0004252	serine-type endopeptidase activity	molecular_function	0.75312	1	1	77	449	25027	50528	Tmprss2|
GO:0016879	ligase activity, forming carbon-nitrogen bonds	molecular_function	0.76125	1	1	77	425	25027	17318	Mid1|
GO:0016310	phosphorylation	biological_process	0.76356	1	2	77	792	25027	24466872388	Sipa1l2|Ripk4|
GO:0016469	proton-transporting two-sector ATPase complex	cellular_component	0.76803	1	1	77	437	25027	56177	Olfm1|
GO:0044711	single-organism biosynthetic process	biological_process	0.76874	1	1	77	450	25027	217038	Mrm1|
GO:0015077	monovalent inorganic cation transmembrane transporter activity	molecular_function	0.77045	1	2	77	857	25027	56177192970	Olfm1|Dhrs11|
GO:0006952	defense response	biological_process	0.77337	1	1	77	495	25027	70891	Spdya|
GO:0009144	purine nucleoside triphosphate metabolic process	biological_process	0.77344	1	1	77	440	25027	223870	Senp1|
GO:0009199	ribonucleoside triphosphate metabolic process	biological_process	0.77344	1	1	77	440	25027	223870	Senp1|
GO:0009205	purine ribonucleoside triphosphate metabolic process	biological_process	0.77344	1	1	77	440	25027	223870	Senp1|
GO:0003924	GTPase activity	molecular_function	0.77887	1	1	77	454	25027	56055	Gtpbp2|
GO:0006412	translation	biological_process	0.77943	1	4	77	1735	25027	8.08982e+19	Erap1|Terf1|Mrps18a|Polh|
GO:0033036	macromolecule localization	biological_process	0.78004	1	3	77	1241	25027	7.40872e+15	Slc7a13|Sulf1|Pex13|
GO:0044428	nuclear part	cellular_component	0.78071	1	2	77	876	25027	24075572515	4933406M09Rik|Wdr43|
GO:0019637	organophosphate metabolic process	biological_process	0.78185	1	2	77	861	25027	70325223870	Pigw|Senp1|
GO:0006818	hydrogen transport	biological_process	0.78187	1	1	77	457	25027	56177	Olfm1|
GO:0015992	proton transport	biological_process	0.78187	1	1	77	457	25027	56177	Olfm1|
GO:0009141	nucleoside triphosphate metabolic process	biological_process	0.78451	1	1	77	455	25027	223870	Senp1|
GO:0005179	hormone activity	molecular_function	0.78632	1	1	77	489	25027	XLOC_2355735	-|
GO:0034613	cellular protein localization	biological_process	0.794	1	2	77	878	25027	72129240725	Pex13|Sulf1|
GO:0070727	cellular macromolecule localization	biological_process	0.794	1	2	77	878	25027	24072572129	Sulf1|Pex13|
GO:0005856	cytoskeleton	cellular_component	0.79697	1	1	77	509	25027	244667	Disc1|
GO:0004175	endopeptidase activity	molecular_function	0.7974	1	2	77	929	25027	21703950528	Ggnbp2|Tmprss2|
GO:1901566	organonitrogen compound biosynthetic process	biological_process	0.80574	1	2	77	914	25027	71206217038	Katnal2|Mrm1|
GO:0005216	ion channel activity	molecular_function	0.80877	1	1	77	486	25027	14805	Grik1|
GO:0022838	substrate-specific channel activity	molecular_function	0.80877	1	1	77	486	25027	14805	Grik1|
GO:0015267	channel activity	molecular_function	0.81257	1	1	77	492	25027	14805	Grik1|
GO:0022803	passive transmembrane transporter activity	molecular_function	0.81257	1	1	77	492	25027	14805	Grik1|
GO:0009150	purine ribonucleotide metabolic process	biological_process	0.81454	1	1	77	499	25027	223870	Senp1|
GO:0006260	DNA replication	biological_process	0.81613	1	1	77	526	25027	74087	Slc7a13|
GO:0006163	purine nucleotide metabolic process	biological_process	0.81956	1	1	77	509	25027	223870	Senp1|
GO:0042278	purine nucleoside metabolic process	biological_process	0.8197	1	1	77	505	25027	223870	Senp1|
GO:0046128	purine ribonucleoside metabolic process	biological_process	0.8197	1	1	77	505	25027	223870	Senp1|
GO:0008236	serine-type peptidase activity	molecular_function	0.82003	1	1	77	545	25027	50528	Tmprss2|
GO:0017171	serine hydrolase activity	molecular_function	0.82003	1	1	77	545	25027	50528	Tmprss2|
GO:0009259	ribonucleotide metabolic process	biological_process	0.82003	1	1	77	509	25027	223870	Senp1|
GO:0019693	ribose phosphate metabolic process	biological_process	0.82003	1	1	77	509	25027	223870	Senp1|
GO:0008092	cytoskeletal protein binding	molecular_function	0.82024	1	1	77	508	25027	244667	Disc1|
GO:0090407	organophosphate biosynthetic process	biological_process	0.82741	1	1	77	526	25027	70325	Pigw|
GO:0009119	ribonucleoside metabolic process	biological_process	0.82879	1	1	77	522	25027	223870	Senp1|
GO:0031981	nuclear lumen	cellular_component	0.82984	1	1	77	543	25027	72515	Wdr43|
GO:0007155	cell adhesion	biological_process	0.83502	1	1	77	526	25027	56177	Olfm1|
GO:0006796	phosphate-containing compound metabolic process	biological_process	0.83688	1	4	77	1700	25027	2.23871e+21	Senp1|Pigw|Ripk4|Sipa1l2|
GO:0006793	phosphorus metabolic process	biological_process	0.84134	1	4	77	1715	25027	7.03257e+21	Pigw|Ripk4|Senp1|Sipa1l2|
GO:0009116	nucleoside metabolic process	biological_process	0.84177	1	1	77	549	25027	223870	Senp1|
GO:1901657	glycosyl compound metabolic process	biological_process	0.84177	1	1	77	549	25027	223870	Senp1|
GO:0008610	lipid biosynthetic process	biological_process	0.8461	1	1	77	562	25027	70325	Pigw|
GO:0043233	organelle lumen	cellular_component	0.84671	1	1	77	575	25027	72515	Wdr43|
GO:0070013	intracellular organelle lumen	cellular_component	0.84671	1	1	77	575	25027	72515	Wdr43|
GO:0022610	biological adhesion	biological_process	0.84936	1	1	77	557	25027	56177	Olfm1|
GO:0072521	purine-containing compound metabolic process	biological_process	0.85003	1	1	77	560	25027	223870	Senp1|
GO:0031974	membrane-enclosed lumen	cellular_component	0.85171	1	1	77	586	25027	72515	Wdr43|
GO:0016788	hydrolase activity, acting on ester bonds	molecular_function	0.85292	1	2	77	1012	25027	24072576987	Sulf1|Hdhd2|
GO:0043228	non-membrane-bounded organelle	cellular_component	0.86455	1	5	77	2386	25027	7.43552e+25	Smchd1|Disc1|Wdr43|Mrps18a|Polh|
GO:0043232	intracellular non-membrane-bounded organelle	cellular_component	0.86455	1	5	77	2386	25027	2.44668e+25	Disc1|Polh|Mrps18a|Wdr43|Smchd1|
GO:0032991	macromolecular complex	cellular_component	0.87459	1	10	77	4229	25027	5.61772e+56	Olfm1|Disc1|Mrps18a|Gm3985|4933406M09Rik|Mid1|Polh|Nrg1|Erap1|Pfkm|
GO:0044281	small molecule metabolic process	biological_process	0.87998	1	3	77	1505	25027	2.17038e+16	Mrm1|Senp1|Terf1|
GO:0009117	nucleotide metabolic process	biological_process	0.88166	1	1	77	633	25027	223870	Senp1|
GO:0044255	cellular lipid metabolic process	biological_process	0.88548	1	1	77	643	25027	70325	Pigw|
GO:0006753	nucleoside phosphate metabolic process	biological_process	0.88578	1	1	77	644	25027	223870	Senp1|
GO:0005509	calcium ion binding	molecular_function	0.89904	1	1	77	662	25027	100502846	Gm19410|
GO:0015672	monovalent inorganic cation transport	biological_process	0.9057	1	1	77	704	25027	56177	Olfm1|
GO:1901135	carbohydrate derivative metabolic process	biological_process	0.9122	1	2	77	1193	25027	22387070325	Senp1|Pigw|
GO:0051704	multi-organism process	biological_process	0.91222	1	3	77	1684	25027	5.61776e+16	Olfm1|Olfr287|Senp1|
GO:0016032	viral process	biological_process	0.91569	1	1	77	768	25027	56177	Olfm1|
GO:0055086	nucleobase-containing small molecule metabolic process	biological_process	0.9157	1	1	77	732	25027	223870	Senp1|
GO:0003735	structural constituent of ribosome	molecular_function	0.93227	1	2	77	1424	25027	8090568565	Polh|Mrps18a|
GO:0044403	symbiosis, encompassing mutualism through parasitism	biological_process	0.93283	1	1	77	831	25027	56177	Olfm1|
GO:0005840	ribosome	cellular_component	0.9331	1	2	77	1429	25027	8090568565	Polh|Mrps18a|
GO:0044764	multi-organism cellular process	biological_process	0.93381	1	1	77	839	25027	56177	Olfm1|
GO:0044419	interspecies interaction between organisms	biological_process	0.93513	1	1	77	842	25027	56177	Olfm1|
GO:1901137	carbohydrate derivative biosynthetic process	biological_process	0.94152	1	1	77	836	25027	70325	Pigw|
GO:0006629	lipid metabolic process	biological_process	0.95904	1	1	77	949	25027	70325	Pigw|
GO:0030529	ribonucleoprotein complex	cellular_component	0.96045	1	2	77	1619	25027	8090568565	Polh|Mrps18a|

## Sheet: D5IU_vs_D5NU.cis
GO_accession	Description	Term_type	Over_represented_pValue	Corrected_pValue	CAD_item	CAD_list	Bg_item	Bg_list	Gene_names	Gene_description
GO:0005126	cytokine receptor binding	molecular_function	6.2258e-10	2.6398e-06	8	40	178	25027	1.59622e+41	Ifna1|Ifna5|Ifna4|Ifna6|Gm13288|Ifna7|Ifna11|Ifne|
GO:0005102	receptor binding	molecular_function	4.8312e-09	1.0242e-05	13	40	1048	25027	116903,15969,18576,15967,XLOC_2651535,15962,15968,15964,230405,668208,15970,12310,16002	Calcb|Ifna6|Pde3b|Ifna4|-|Ifna1|Ifna5|Ifna11|Ifne|Gm13288|Ifna7|Calca|Igf2|
GO:0006952	defense response	biological_process	1.0701e-06	0.0015125	8	40	495	25027	1.59642e+41	Ifna11|Ifne|Gm13288|Ifna7|Ifna4|Ifna5|Ifna1|Ifna6|
GO:0005515	protein binding	molecular_function	1.8187e-05	0.019278	22	40	6504	25027	15962,15968,18576,XLOC_521327,15969,80708,16985,229906,16002,668208,15970,230405,107986,XLOC_2651535,15967,22187,116903,22368,12310,19720,209195,15964	Ifna1|Ifna5|Pde3b|-|Ifna6|Pacsin3|Lsp1|Gtf2b|Igf2|Gm13288|Ifna7|Ifne|Ddb2|-|Ifna4|Ubb|Calcb|Trpv2|Calca|Trim27|Clic6|Ifna11|
GO:0006950	response to stress	biological_process	8.8476e-05	0.075028	10	40	1479	25027	1.47802e+51	Gpx5|Ifna6|Ifna5|Ifna1|Ifna4|Ifna7|Gm13288|Ifne|Ifna11|Gpx6|
GO:0004602	glutathione peroxidase activity	molecular_function	0.00019052	0.13464	2	40	11	25027	1478075512	Gpx5|Gpx6|
GO:0005576	extracellular region	cellular_component	0.00028406	0.17206	12	40	2449	25027	16002,12310,230405,15964,15970,668208,15967,XLOC_2651535,15968,15962,116903,15969	Igf2|Calca|Ifne|Ifna11|Ifna7|Gm13288|Ifna4|-|Ifna5|Ifna1|Calcb|Ifna6|
GO:0000772	mating pheromone activity	molecular_function	0.0004389	0.23261	2	40	25	25027	XLOC_2651535,18576	-|Pde3b|
GO:0005186	pheromone activity	molecular_function	0.00074131	0.34875	2	40	30	25027	18576,XLOC_2651535	Pde3b|-|
GO:0006979	response to oxidative stress	biological_process	0.00082253	0.34875	2	40	27	25027	7551214780	Gpx6|Gpx5|
GO:0004601	peroxidase activity	molecular_function	0.0010435	0.36872	2	40	29	25027	1478075512	Gpx5|Gpx6|
GO:0016684	oxidoreductase activity, acting on peroxide as acceptor	molecular_function	0.0010435	0.36872	2	40	29	25027	1478075512	Gpx5|Gpx6|
GO:0004751	ribose-5-phosphate isomerase activity	molecular_function	0.0016716	0.50626	1	40	1	25027	19895	Rpia|
GO:0009052	pentose-phosphate shunt, non-oxidative branch	biological_process	0.0016716	0.50626	1	40	1	25027	19895	Rpia|
GO:0048193	Golgi vesicle transport	biological_process	0.0034567	0.9771	3	40	204	25027	159621596715969	Ifna1|Ifna4|Ifna6|
GO:0051649	establishment of localization in cell	biological_process	0.0040436	1	6	40	1040	25027	XLOC_521327,192976,80708,15969,15962,15967	-|Lrrc75a|Pacsin3|Ifna6|Ifna1|Ifna4|
GO:0016209	antioxidant activity	molecular_function	0.0056784	1	2	40	68	25027	1478075512	Gpx5|Gpx6|
GO:0005488	binding	molecular_function	0.0056928	1	30	40	14189	25027	19720,15964,209195,22368,77038,12310,22187,229905,116903,XLOC_2651535,107986,15967,668208,15970,230405,16985,327942,12394,229906,16002,109333,XLOC_521327,19895,244209,22259,80708,15969,15968,15962,18576	Trim27|Ifna11|Clic6|Trpv2|Arfgap2|Calca|Ubb|Ccbl2|Calcb|-|Ddb2|Ifna4|Gm13288|Ifna7|Ifne|Lsp1|Pigl|Runx1|Gtf2b|Igf2|Pkn2|-|Rpia|Cyp2r1|Nr1h3|Pacsin3|Ifna6|Ifna5|Ifna1|Pde3b|
GO:0051641	cellular localization	biological_process	0.0059302	1	6	40	1133	25027	15962,15967,XLOC_521327,80708,192976,15969	Ifna1|Ifna4|-|Pacsin3|Lrrc75a|Ifna6|
GO:0050896	response to stimulus	biological_process	0.0065915	1	17	40	5943	25027	1.59671e+88	Ifna4|Gpx5|Arfgap2|Ifna11|Ifna1|Ifna5|Olfr1368|Pde3b|Nr1h3|Ifna6|Pacsin3|Rcan1|Pkn2|Gpx6|Gm13288|Ifna7|Ifne|
GO:0009306	protein secretion	biological_process	0.0070528	1	2	40	80	25027	XLOC_521327,192976	-|Lrrc75a|
GO:0005179	hormone activity	molecular_function	0.0073716	1	4	40	489	25027	1.16903e+20	Calcb|Calca|Ifna4|Igf2|
GO:0005861	troponin complex	cellular_component	0.015712	1	1	40	9	25027	21957	Tnnt3|
GO:0005865	striated muscle thin filament	cellular_component	0.015712	1	1	40	9	25027	21957	Tnnt3|
GO:0030016	myofibril	cellular_component	0.015712	1	1	40	9	25027	21957	Tnnt3|
GO:0030017	sarcomere	cellular_component	0.015712	1	1	40	9	25027	21957	Tnnt3|
GO:0036379	myofilament	cellular_component	0.015712	1	1	40	9	25027	21957	Tnnt3|
GO:0043292	contractile fiber	cellular_component	0.015712	1	1	40	9	25027	21957	Tnnt3|
GO:0044449	contractile fiber part	cellular_component	0.015712	1	1	40	9	25027	21957	Tnnt3|
GO:0019321	pentose metabolic process	biological_process	0.016558	1	1	40	11	25027	19895	Rpia|
GO:0046332	SMAD binding	molecular_function	0.017243	1	1	40	13	25027	16985	Lsp1|
GO:0032940	secretion by cell	biological_process	0.017482	1	2	40	136	25027	XLOC_521327,192976	-|Lrrc75a|
GO:0046903	secretion	biological_process	0.017965	1	2	40	140	25027	192976,XLOC_521327	Lrrc75a|-|
GO:0017025	TBP-class protein binding	molecular_function	0.022061	1	1	40	13	25027	229906	Gtf2b|
GO:0003993	acid phosphatase activity	molecular_function	0.025241	1	1	40	19	25027	11432	Acp2|
GO:0004674	protein serine/threonine kinase activity	molecular_function	0.025744	1	2	40	198	25027	10933312394	Pkn2|Runx1|
GO:0019722	calcium-mediated signaling	biological_process	0.026449	1	1	40	16	25027	54720	Rcan1|
GO:0019932	second-messenger-mediated signaling	biological_process	0.026449	1	1	40	16	25027	54720	Rcan1|
GO:0033646	host intracellular part	cellular_component	0.028258	1	2	40	173	25027	230405668208	Ifne|Gm13288|
GO:0043656	intracellular region of host	cellular_component	0.028258	1	2	40	173	25027	230405668208	Ifne|Gm13288|
GO:0016192	vesicle-mediated transport	biological_process	0.029381	1	3	40	471	25027	159691596715962	Ifna6|Ifna4|Ifna1|
GO:0004114	3',5'-cyclic-nucleotide phosphodiesterase activity	molecular_function	0.032087	1	1	40	30	25027	18576	Pde3b|
GO:0018342	protein prenylation	biological_process	0.032312	1	1	40	22	25027	109333	Pkn2|
GO:0097354	prenylation	biological_process	0.032312	1	1	40	22	25027	109333	Pkn2|
GO:0000774	adenyl-nucleotide exchange factor activity	molecular_function	0.033011	1	1	40	23	25027	80708	Pacsin3|
GO:0006098	pentose-phosphate shunt	biological_process	0.036577	1	1	40	25	25027	19895	Rpia|
GO:0006740	NADPH regeneration	biological_process	0.036577	1	1	40	25	25027	19895	Rpia|
GO:0007131	reciprocal meiotic recombination	biological_process	0.038239	1	1	40	24	25027	19720	Trim27|
GO:0035825	reciprocal DNA recombination	biological_process	0.038239	1	1	40	24	25027	19720	Trim27|
GO:0007219	Notch signaling pathway	biological_process	0.039702	1	1	40	30	25027	80708	Pacsin3|
GO:0008318	protein prenyltransferase activity	molecular_function	0.042899	1	1	40	28	25027	109333	Pkn2|
GO:0006739	NADP metabolic process	biological_process	0.045056	1	1	40	33	25027	19895	Rpia|
GO:0004112	cyclic-nucleotide phosphodiesterase activity	molecular_function	0.046173	1	1	40	39	25027	18576	Pde3b|
GO:0046907	intracellular transport	biological_process	0.047639	1	4	40	928	25027	1.59622e+19	Ifna1|Ifna4|Pacsin3|Ifna6|
GO:0051087	chaperone binding	molecular_function	0.050843	1	1	40	34	25027	80708	Pacsin3|
GO:0033643	host cell part	cellular_component	0.055774	1	2	40	249	25027	230405668208	Ifne|Gm13288|
GO:0016846	carbon-sulfur lyase activity	molecular_function	0.057213	1	1	40	36	25027	73139	Cenpv|
GO:0019362	pyridine nucleotide metabolic process	biological_process	0.057841	1	1	40	42	25027	19895	Rpia|
GO:0046496	nicotinamide nucleotide metabolic process	biological_process	0.057841	1	1	40	42	25027	19895	Rpia|
GO:0072524	pyridine-containing compound metabolic process	biological_process	0.061627	1	1	40	45	25027	19895	Rpia|
GO:0008060	ARF GTPase activator activity	molecular_function	0.063262	1	1	40	47	25027	77038	Arfgap2|
GO:0032312	regulation of ARF GTPase activity	biological_process	0.063262	1	1	40	47	25027	77038	Arfgap2|
GO:0007127	meiosis I	biological_process	0.064278	1	1	40	42	25027	19720	Trim27|
GO:0004659	prenyltransferase activity	molecular_function	0.065412	1	1	40	45	25027	109333	Pkn2|
GO:0042578	phosphoric ester hydrolase activity	molecular_function	0.068766	1	2	40	312	25027	1143218576	Acp2|Pde3b|
GO:0018995	host	cellular_component	0.06929	1	2	40	281	25027	668208230405	Gm13288|Ifne|
GO:0043245	extraorganismal space	cellular_component	0.06929	1	2	40	281	25027	668208230405	Gm13288|Ifne|
GO:0043657	host cell	cellular_component	0.06929	1	2	40	281	25027	668208230405	Gm13288|Ifne|
GO:0044215	other organism	cellular_component	0.06929	1	2	40	281	25027	230405668208	Ifne|Gm13288|
GO:0044216	other organism cell	cellular_component	0.06929	1	2	40	281	25027	668208230405	Gm13288|Ifne|
GO:0044217	other organism part	cellular_component	0.06929	1	2	40	281	25027	230405668208	Ifne|Gm13288|
GO:0016861	intramolecular oxidoreductase activity, interconverting aldoses and ketoses	molecular_function	0.072371	1	1	40	49	25027	19895	Rpia|
GO:0060590	ATPase regulator activity	molecular_function	0.073803	1	1	40	52	25027	80708	Pacsin3|
GO:0006733	oxidoreduction coenzyme metabolic process	biological_process	0.07408	1	1	40	54	25027	19895	Rpia|
GO:0007126	meiosis	biological_process	0.077492	1	1	40	52	25027	19720	Trim27|
GO:0051321	meiotic cell cycle	biological_process	0.077492	1	1	40	52	25027	19720	Trim27|
GO:0060589	nucleoside-triphosphatase regulator activity	molecular_function	0.079699	1	2	40	370	25027	7703880708	Arfgap2|Pacsin3|
GO:0032011	ARF protein signal transduction	biological_process	0.079941	1	1	40	64	25027	77038	Arfgap2|
GO:0032012	regulation of ARF protein signal transduction	biological_process	0.079941	1	1	40	64	25027	77038	Arfgap2|
GO:0003674	molecular_function	molecular_function	0.08523	1	38	40	21893	25027	12394,11432,327942,21957,16985,16002,XLOC_521327,XLOC_3180677,22259,19895,15968,19935,19720,15964,77038,116903,XLOC_2651535,107986,15967,15970,73139,668208,230405,109333,75512,229906,244209,15969,80708,258527,15962,18576,209195,22368,12310,22187,14780,229905	Runx1|Acp2|Pigl|Tnnt3|Lsp1|Igf2|-|-|Nr1h3|Rpia|Ifna5|Mrpl23|Trim27|Ifna11|Arfgap2|Calcb|-|Ddb2|Ifna4|Ifna7|Cenpv|Gm13288|Ifne|Pkn2|Gpx6|Gtf2b|Cyp2r1|Ifna6|Pacsin3|Olfr1368|Ifna1|Pde3b|Clic6|Trpv2|Calca|Ubb|Gpx5|Ccbl2|
GO:0030170	pyridoxal phosphate binding	molecular_function	0.087388	1	1	40	61	25027	229905	Ccbl2|
GO:0000990	core RNA polymerase binding transcription factor activity	molecular_function	0.088375	1	1	40	59	25027	229906	Gtf2b|
GO:0000996	core DNA-dependent RNA polymerase binding promoter specificity activity	molecular_function	0.088375	1	1	40	59	25027	229906	Gtf2b|
GO:0016987	sigma factor activity	molecular_function	0.088375	1	1	40	59	25027	229906	Gtf2b|
GO:0030430	host cell cytoplasm	cellular_component	0.089476	1	1	40	59	25027	668208	Gm13288|
GO:0016860	intramolecular oxidoreductase activity	molecular_function	0.09148	1	1	40	63	25027	19895	Rpia|
GO:0005184	neuropeptide hormone activity	molecular_function	0.097494	1	1	40	67	25027	15967	Ifna4|
GO:0014070	response to organic cyclic compound	biological_process	0.098681	1	1	40	74	25027	22259	Nr1h3|
GO:0033993	response to lipid	biological_process	0.098681	1	1	40	74	25027	22259	Nr1h3|
GO:0043401	steroid hormone mediated signaling pathway	biological_process	0.098681	1	1	40	74	25027	22259	Nr1h3|
GO:0048545	response to steroid hormone stimulus	biological_process	0.098681	1	1	40	74	25027	22259	Nr1h3|
GO:0071383	cellular response to steroid hormone stimulus	biological_process	0.098681	1	1	40	74	25027	22259	Nr1h3|
GO:0071396	cellular response to lipid	biological_process	0.098681	1	1	40	74	25027	22259	Nr1h3|
GO:0071407	cellular response to organic cyclic compound	biological_process	0.098681	1	1	40	74	25027	22259	Nr1h3|
GO:0003707	steroid hormone receptor activity	molecular_function	0.10442	1	1	40	78	25027	22259	Nr1h3|
GO:0000794	condensed nuclear chromosome	cellular_component	0.10504	1	1	40	76	25027	19720	Trim27|
GO:0008081	phosphoric diester hydrolase activity	molecular_function	0.11092	1	1	40	88	25027	18576	Pde3b|
GO:0016765	transferase activity, transferring alkyl or aryl (other than methyl) groups	molecular_function	0.11285	1	1	40	79	25027	109333	Pkn2|
GO:0032318	regulation of Ras GTPase activity	biological_process	0.11484	1	1	40	97	25027	77038	Arfgap2|
GO:0033124	regulation of GTP catabolic process	biological_process	0.11936	1	1	40	100	25027	77038	Arfgap2|
GO:0043087	regulation of GTPase activity	biological_process	0.11936	1	1	40	100	25027	77038	Arfgap2|
GO:0009118	regulation of nucleoside metabolic process	biological_process	0.12448	1	1	40	103	25027	77038	Arfgap2|
GO:0030811	regulation of nucleotide catabolic process	biological_process	0.12448	1	1	40	103	25027	77038	Arfgap2|
GO:0033121	regulation of purine nucleotide catabolic process	biological_process	0.12448	1	1	40	103	25027	77038	Arfgap2|
GO:1900542	regulation of purine nucleotide metabolic process	biological_process	0.12448	1	1	40	103	25027	77038	Arfgap2|
GO:0009755	hormone-mediated signaling pathway	biological_process	0.12636	1	1	40	92	25027	22259	Nr1h3|
GO:0032870	cellular response to hormone stimulus	biological_process	0.12636	1	1	40	92	25027	22259	Nr1h3|
GO:0071495	cellular response to endogenous stimulus	biological_process	0.13062	1	1	40	95	25027	22259	Nr1h3|
GO:0000793	condensed chromosome	cellular_component	0.13108	1	1	40	92	25027	19720	Trim27|
GO:0009725	response to hormone stimulus	biological_process	0.13192	1	1	40	96	25027	22259	Nr1h3|
GO:0006140	regulation of nucleotide metabolic process	biological_process	0.13226	1	1	40	109	25027	77038	Arfgap2|
GO:0071310	cellular response to organic substance	biological_process	0.13392	1	1	40	97	25027	22259	Nr1h3|
GO:0006007	glucose catabolic process	biological_process	0.13471	1	1	40	89	25027	19895	Rpia|
GO:0019320	hexose catabolic process	biological_process	0.13471	1	1	40	89	25027	19895	Rpia|
GO:0009719	response to endogenous stimulus	biological_process	0.13616	1	1	40	99	25027	22259	Nr1h3|
GO:0046365	monosaccharide catabolic process	biological_process	0.1408	1	1	40	94	25027	19895	Rpia|
GO:0070887	cellular response to chemical stimulus	biological_process	0.14209	1	1	40	103	25027	22259	Nr1h3|
GO:0051336	regulation of hydrolase activity	biological_process	0.14746	1	1	40	119	25027	77038	Arfgap2|
GO:0005694	chromosome	cellular_component	0.14955	1	2	40	435	25027	1972018576	Trim27|Pde3b|
GO:0000228	nuclear chromosome	cellular_component	0.15016	1	1	40	112	25027	19720	Trim27|
GO:0010033	response to organic substance	biological_process	0.15162	1	1	40	111	25027	22259	Nr1h3|
GO:0001071	nucleic acid binding transcription factor activity	molecular_function	0.15634	1	4	40	1328	25027	229906,12394,XLOC_521327,22259	Gtf2b|Runx1|-|Nr1h3|
GO:0003700	sequence-specific DNA binding transcription factor activity	molecular_function	0.15634	1	4	40	1328	25027	XLOC_521327,22259,12394,229906	-|Nr1h3|Runx1|Gtf2b|
GO:0044724	single-organism carbohydrate catabolic process	biological_process	0.15917	1	1	40	107	25027	19895	Rpia|
GO:0006006	glucose metabolic process	biological_process	0.16788	1	1	40	112	25027	19895	Rpia|
GO:0016052	carbohydrate catabolic process	biological_process	0.17114	1	1	40	116	25027	19895	Rpia|
GO:0009523	photosystem II	cellular_component	0.17329	1	1	40	132	25027	109333	Pkn2|
GO:0005096	GTPase activator activity	molecular_function	0.17504	1	1	40	151	25027	77038	Arfgap2|
GO:0042025	host cell nucleus	cellular_component	0.17925	1	1	40	134	25027	230405	Ifne|
GO:0044765	single-organism transport	biological_process	0.18941	1	6	40	2629	25027	192976,15969,XLOC_521327,15967,15962,22368	Lrrc75a|Ifna6|-|Ifna4|Ifna1|Trpv2|
GO:0007265	Ras protein signal transduction	biological_process	0.1899	1	1	40	182	25027	77038	Arfgap2|
GO:0046578	regulation of Ras protein signal transduction	biological_process	0.1899	1	1	40	182	25027	77038	Arfgap2|
GO:0006732	coenzyme metabolic process	biological_process	0.19088	1	1	40	145	25027	19895	Rpia|
GO:0019220	regulation of phosphate metabolic process	biological_process	0.19293	1	1	40	155	25027	77038	Arfgap2|
GO:0051174	regulation of phosphorus metabolic process	biological_process	0.19293	1	1	40	155	25027	77038	Arfgap2|
GO:0033647	host intracellular organelle	cellular_component	0.19478	1	1	40	147	25027	230405	Ifne|
GO:0033648	host intracellular membrane-bounded organelle	cellular_component	0.19478	1	1	40	147	25027	230405	Ifne|
GO:0015031	protein transport	biological_process	0.19921	1	3	40	1041	25027	80708,192976,XLOC_521327	Pacsin3|Lrrc75a|-|
GO:0045184	establishment of protein localization	biological_process	0.19921	1	3	40	1041	25027	XLOC_521327,192976,80708	-|Lrrc75a|Pacsin3|
GO:0042803	protein homodimerization activity	molecular_function	0.20242	1	1	40	143	25027	80708	Pacsin3|
GO:0006184	GTP catabolic process	biological_process	0.20283	1	1	40	161	25027	77038	Arfgap2|
GO:1901069	guanosine-containing compound catabolic process	biological_process	0.20283	1	1	40	161	25027	77038	Arfgap2|
GO:0030154	cell differentiation	biological_process	0.20312	1	1	40	147	25027	80708	Pacsin3|
GO:0050790	regulation of catalytic activity	biological_process	0.20946	1	1	40	165	25027	77038	Arfgap2|
GO:0065009	regulation of molecular function	biological_process	0.21664	1	1	40	171	25027	77038	Arfgap2|
GO:0006152	purine nucleoside catabolic process	biological_process	0.21938	1	1	40	176	25027	77038	Arfgap2|
GO:0009143	nucleoside triphosphate catabolic process	biological_process	0.21938	1	1	40	176	25027	77038	Arfgap2|
GO:0009146	purine nucleoside triphosphate catabolic process	biological_process	0.21938	1	1	40	176	25027	77038	Arfgap2|
GO:0009154	purine ribonucleotide catabolic process	biological_process	0.21938	1	1	40	176	25027	77038	Arfgap2|
GO:0009203	ribonucleoside triphosphate catabolic process	biological_process	0.21938	1	1	40	176	25027	77038	Arfgap2|
GO:0009207	purine ribonucleoside triphosphate catabolic process	biological_process	0.21938	1	1	40	176	25027	77038	Arfgap2|
GO:0009261	ribonucleotide catabolic process	biological_process	0.21938	1	1	40	176	25027	77038	Arfgap2|
GO:0046130	purine ribonucleoside catabolic process	biological_process	0.21938	1	1	40	176	25027	77038	Arfgap2|
GO:0009521	photosystem	cellular_component	0.22106	1	1	40	170	25027	109333	Pkn2|
GO:0009164	nucleoside catabolic process	biological_process	0.22351	1	1	40	179	25027	77038	Arfgap2|
GO:0042454	ribonucleoside catabolic process	biological_process	0.22351	1	1	40	179	25027	77038	Arfgap2|
GO:1901658	glycosyl compound catabolic process	biological_process	0.22351	1	1	40	179	25027	77038	Arfgap2|
GO:0006195	purine nucleotide catabolic process	biological_process	0.22394	1	1	40	179	25027	77038	Arfgap2|
GO:0072523	purine-containing compound catabolic process	biological_process	0.22394	1	1	40	179	25027	77038	Arfgap2|
GO:0008047	enzyme activator activity	molecular_function	0.22446	1	1	40	191	25027	77038	Arfgap2|
GO:0008104	protein localization	biological_process	0.22486	1	3	40	1107	25027	192976,80708,XLOC_521327	Lrrc75a|Pacsin3|-|
GO:0005083	small GTPase regulator activity	molecular_function	0.22537	1	1	40	217	25027	77038	Arfgap2|
GO:0046039	GTP metabolic process	biological_process	0.23441	1	1	40	184	25027	77038	Arfgap2|
GO:1901068	guanosine-containing compound metabolic process	biological_process	0.23509	1	1	40	185	25027	77038	Arfgap2|
GO:0034357	photosynthetic membrane	cellular_component	0.23664	1	1	40	183	25027	109333	Pkn2|
GO:0009166	nucleotide catabolic process	biological_process	0.23725	1	1	40	190	25027	77038	Arfgap2|
GO:0019318	hexose metabolic process	biological_process	0.23993	1	1	40	170	25027	19895	Rpia|
GO:1901292	nucleoside phosphate catabolic process	biological_process	0.24016	1	1	40	192	25027	77038	Arfgap2|
GO:0009117	nucleotide metabolic process	biological_process	0.24104	1	2	40	633	25027	7703819895	Arfgap2|Rpia|
GO:0015629	actin cytoskeleton	cellular_component	0.24184	1	1	40	187	25027	21957	Tnnt3|
GO:0042802	identical protein binding	molecular_function	0.24637	1	1	40	182	25027	80708	Pacsin3|
GO:0006753	nucleoside phosphate metabolic process	biological_process	0.24768	1	2	40	644	25027	1989577038	Rpia|Arfgap2|
GO:0006810	transport	biological_process	0.25076	1	7	40	3500	25027	XLOC_521327,80708,192976,15969,22368,15962,15967	-|Pacsin3|Lrrc75a|Ifna6|Trpv2|Ifna1|Ifna4|
GO:0051234	establishment of localization	biological_process	0.25076	1	7	40	3500	25027	XLOC_521327,80708,15969,192976,15962,22368,15967	-|Pacsin3|Ifna6|Lrrc75a|Ifna1|Trpv2|Ifna4|
GO:0031329	regulation of cellular catabolic process	biological_process	0.25115	1	1	40	209	25027	77038	Arfgap2|
GO:0009894	regulation of catabolic process	biological_process	0.25593	1	1	40	213	25027	77038	Arfgap2|
GO:0051056	regulation of small GTPase mediated signal transduction	biological_process	0.25893	1	1	40	251	25027	77038	Arfgap2|
GO:0005996	monosaccharide metabolic process	biological_process	0.25999	1	1	40	188	25027	19895	Rpia|
GO:0003682	chromatin binding	molecular_function	0.26317	1	1	40	192	25027	18576	Pde3b|
GO:0000775	chromosome, centromeric region	cellular_component	0.26514	1	1	40	197	25027	18576	Pde3b|
GO:0016791	phosphatase activity	molecular_function	0.26621	1	1	40	218	25027	11432	Acp2|
GO:0004672	protein kinase activity	molecular_function	0.26839	1	2	40	759	25027	12394109333	Runx1|Pkn2|
GO:0008134	transcription factor binding	molecular_function	0.27148	1	1	40	206	25027	229906	Gtf2b|
GO:0006352	DNA-dependent transcription, initiation	biological_process	0.27424	1	1	40	194	25027	229906	Gtf2b|
GO:0051179	localization	biological_process	0.2781	1	7	40	3624	25027	15967,22368,15962,80708,192976,15969,XLOC_521327	Ifna4|Trpv2|Ifna1|Pacsin3|Lrrc75a|Ifna6|-|
GO:0000003	reproduction	biological_process	0.27874	1	2	40	631	25027	19720,XLOC_2651535	Trim27|-|
GO:0048869	cellular developmental process	biological_process	0.28018	1	1	40	214	25027	80708	Pacsin3|
GO:0009579	thylakoid	cellular_component	0.28029	1	1	40	220	25027	109333	Pkn2|
GO:0044436	thylakoid part	cellular_component	0.28029	1	1	40	220	25027	109333	Pkn2|
GO:1901136	carbohydrate derivative catabolic process	biological_process	0.28155	1	1	40	231	25027	77038	Arfgap2|
GO:0033036	macromolecule localization	biological_process	0.28345	1	3	40	1241	25027	XLOC_521327,192976,80708	-|Lrrc75a|Pacsin3|
GO:0046434	organophosphate catabolic process	biological_process	0.28582	1	1	40	230	25027	77038	Arfgap2|
GO:0030234	enzyme regulator activity	molecular_function	0.28894	1	2	40	740	25027	7703880708	Arfgap2|Pacsin3|
GO:0055086	nucleobase-containing small molecule metabolic process	biological_process	0.29554	1	2	40	732	25027	1989577038	Rpia|Arfgap2|
GO:0034655	nucleobase-containing compound catabolic process	biological_process	0.29619	1	1	40	242	25027	77038	Arfgap2|
GO:0019219	regulation of nucleobase-containing compound metabolic process	biological_process	0.30086	1	6	40	2929	25027	18576,229906,77038,12394,XLOC_521327,22259	Pde3b|Gtf2b|Arfgap2|Runx1|-|Nr1h3|
GO:0051171	regulation of nitrogen compound metabolic process	biological_process	0.30086	1	6	40	2929	25027	18576,229906,77038,12394,XLOC_521327,22259	Pde3b|Gtf2b|Arfgap2|Runx1|-|Nr1h3|
GO:0042221	response to chemical stimulus	biological_process	0.30283	1	1	40	236	25027	22259	Nr1h3|
GO:0006310	DNA recombination	biological_process	0.30641	1	1	40	232	25027	19720	Trim27|
GO:0080090	regulation of primary metabolic process	biological_process	0.31821	1	6	40	2993	25027	229906,18576,77038,12394,XLOC_521327,22259	Gtf2b|Pde3b|Arfgap2|Runx1|-|Nr1h3|
GO:0044421	extracellular region part	cellular_component	0.31861	1	2	40	746	25027	668208230405	Gm13288|Ifne|
GO:0020037	heme binding	molecular_function	0.32293	1	1	40	242	25027	244209	Cyp2r1|
GO:0022402	cell cycle process	biological_process	0.32299	1	1	40	254	25027	19720	Trim27|
GO:0044270	cellular nitrogen compound catabolic process	biological_process	0.32369	1	1	40	269	25027	77038	Arfgap2|
GO:0046700	heterocycle catabolic process	biological_process	0.32545	1	1	40	271	25027	77038	Arfgap2|
GO:0030695	GTPase regulator activity	molecular_function	0.32555	1	1	40	318	25027	77038	Arfgap2|
GO:1901565	organonitrogen compound catabolic process	biological_process	0.32627	1	1	40	273	25027	77038	Arfgap2|
GO:0004553	hydrolase activity, hydrolyzing O-glycosyl compounds	molecular_function	0.32891	1	1	40	270	25027	109333	Pkn2|
GO:0030246	carbohydrate binding	molecular_function	0.33004	1	1	40	262	25027	19895	Rpia|
GO:0019439	aromatic compound catabolic process	biological_process	0.33242	1	1	40	277	25027	77038	Arfgap2|
GO:0008289	lipid binding	molecular_function	0.33321	1	1	40	273	25027	327942	Pigl|
GO:0046906	tetrapyrrole binding	molecular_function	0.33334	1	1	40	252	25027	244209	Cyp2r1|
GO:1901361	organic cyclic compound catabolic process	biological_process	0.33471	1	1	40	280	25027	77038	Arfgap2|
GO:0031323	regulation of cellular metabolic process	biological_process	0.34021	1	6	40	3075	25027	77038,12394,18576,229906,XLOC_521327,22259	Arfgap2|Runx1|Pde3b|Gtf2b|-|Nr1h3|
GO:0071702	organic substance transport	biological_process	0.34146	1	3	40	1386	25027	XLOC_521327,80708,192976	-|Pacsin3|Lrrc75a|
GO:0055114	oxidation-reduction process	biological_process	0.3548	1	4	40	1863	25027	1.47802e+20	Gpx5|Rpia|Cyp2r1|Gpx6|
GO:0016798	hydrolase activity, acting on glycosyl bonds	molecular_function	0.35562	1	1	40	299	25027	109333	Pkn2|
GO:1901575	organic substance catabolic process	biological_process	0.35759	1	2	40	837	25027	7703819895	Arfgap2|Rpia|
GO:0006457	protein folding	biological_process	0.36157	1	1	40	267	25027	80708	Pacsin3|
GO:0019222	regulation of metabolic process	biological_process	0.36556	1	6	40	3160	25027	22259,XLOC_521327,12394,77038,229906,18576	Nr1h3|-|Runx1|Arfgap2|Gtf2b|Pde3b|
GO:0015979	photosynthesis	biological_process	0.36784	1	1	40	309	25027	109333	Pkn2|
GO:0043228	non-membrane-bounded organelle	cellular_component	0.3683	1	5	40	2386	25027	7.31392e+24	Cenpv|Mrpl23|Trim27|Tnnt3|Pde3b|
GO:0043232	intracellular non-membrane-bounded organelle	cellular_component	0.3683	1	5	40	2386	25027	2.19572e+24	Tnnt3|Pde3b|Cenpv|Mrpl23|Trim27|
GO:0019637	organophosphate metabolic process	biological_process	0.37078	1	2	40	861	25027	1989577038	Rpia|Arfgap2|
GO:0000988	protein binding transcription factor activity	molecular_function	0.37624	1	1	40	318	25027	229906	Gtf2b|
GO:0016705	oxidoreductase activity, acting on paired donors, with incorporation or reduction of molecular oxygen	molecular_function	0.37812	1	1	40	306	25027	244209	Cyp2r1|
GO:0051186	cofactor metabolic process	biological_process	0.37861	1	1	40	319	25027	19895	Rpia|
GO:0016853	isomerase activity	molecular_function	0.37975	1	1	40	299	25027	19895	Rpia|
GO:0005575	cellular_component	cellular_component	0.38009	1	26	40	15401	25027	12310,22368,15964,19935,19720,15967,XLOC_2651535,192976,116903,229906,109333,16002,21957,230405,668208,73139,15970,18576,15962,15968,258527,80708,15969,XLOC_521327,XLOC_3180677,22259	Calca|Trpv2|Ifna11|Mrpl23|Trim27|Ifna4|-|Lrrc75a|Calcb|Gtf2b|Pkn2|Igf2|Tnnt3|Ifne|Gm13288|Cenpv|Ifna7|Pde3b|Ifna1|Ifna5|Olfr1368|Pacsin3|Ifna6|-|-|Nr1h3|
GO:0009966	regulation of signal transduction	biological_process	0.38662	1	1	40	378	25027	77038	Arfgap2|
GO:0010646	regulation of cell communication	biological_process	0.38752	1	1	40	380	25027	77038	Arfgap2|
GO:0046914	transition metal ion binding	molecular_function	0.3913	1	5	40	2655	25027	19720,XLOC_521327,244209,22259,77038	Trim27|-|Cyp2r1|Nr1h3|Arfgap2|
GO:0023051	regulation of signaling	biological_process	0.39208	1	1	40	385	25027	77038	Arfgap2|
GO:0048610	cellular process involved in reproduction	biological_process	0.39473	1	1	40	315	25027	19720	Trim27|
GO:0016773	phosphotransferase activity, alcohol group as acceptor	molecular_function	0.39976	1	2	40	1007	25027	12394109333	Runx1|Pkn2|
GO:0005783	endoplasmic reticulum	cellular_component	0.40187	1	1	40	327	25027	80708	Pacsin3|
GO:0007275	multicellular organismal development	biological_process	0.40744	1	1	40	339	25027	80708	Pacsin3|
GO:0048583	regulation of response to stimulus	biological_process	0.41232	1	1	40	408	25027	77038	Arfgap2|
GO:0008270	zinc ion binding	molecular_function	0.42423	1	4	40	2169	25027	77038,XLOC_521327,19720,22259	Arfgap2|-|Trim27|Nr1h3|
GO:0019953	sexual reproduction	biological_process	0.42662	1	1	40	319	25027	XLOC_2651535	-|
GO:0005506	iron ion binding	molecular_function	0.43595	1	1	40	339	25027	244209	Cyp2r1|
GO:0016788	hydrolase activity, acting on ester bonds	molecular_function	0.4377	1	2	40	1012	25027	1143218576	Acp2|Pde3b|
GO:0035556	intracellular signal transduction	biological_process	0.43801	1	2	40	1051	25027	7703854720	Arfgap2|Rcan1|
GO:0044427	chromosomal part	cellular_component	0.43815	1	1	40	359	25027	18576	Pde3b|
GO:0006796	phosphate-containing compound metabolic process	biological_process	0.43912	1	3	40	1700	25027	7.70381e+15	Arfgap2|Pkn2|Rpia|
GO:0046983	protein dimerization activity	molecular_function	0.44153	1	1	40	359	25027	80708	Pacsin3|
GO:0006793	phosphorus metabolic process	biological_process	0.44551	1	3	40	1715	25027	1.98951e+15	Rpia|Pkn2|Arfgap2|
GO:0006355	regulation of transcription, DNA-dependent	biological_process	0.44705	1	5	40	2797	25027	XLOC_521327,22259,18576,229906,12394	-|Nr1h3|Pde3b|Gtf2b|Runx1|
GO:0051252	regulation of RNA metabolic process	biological_process	0.4488	1	5	40	2803	25027	22259,XLOC_521327,18576,229906,12394	Nr1h3|-|Pde3b|Gtf2b|Runx1|
GO:2001141	regulation of RNA biosynthetic process	biological_process	0.4488	1	5	40	2803	25027	XLOC_521327,22259,12394,18576,229906	-|Nr1h3|Runx1|Pde3b|Gtf2b|
GO:0005634	nucleus	cellular_component	0.4537	1	5	40	2876	25027	19720,XLOC_521327,22259,18576,229906	Trim27|-|Nr1h3|Pde3b|Gtf2b|
GO:0016301	kinase activity	molecular_function	0.4613	1	2	40	1114	25027	10933312394	Pkn2|Runx1|
GO:2000112	regulation of cellular macromolecule biosynthetic process	biological_process	0.46347	1	5	40	2847	25027	XLOC_521327,22259,12394,18576,229906	-|Nr1h3|Runx1|Pde3b|Gtf2b|
GO:0010556	regulation of macromolecule biosynthetic process	biological_process	0.4652	1	5	40	2853	25027	18576,229906,12394,22259,XLOC_521327	Pde3b|Gtf2b|Runx1|Nr1h3|-|
GO:0031326	regulation of cellular biosynthetic process	biological_process	0.4652	1	5	40	2853	25027	XLOC_521327,22259,12394,18576,229906	-|Nr1h3|Runx1|Pde3b|Gtf2b|
GO:0009889	regulation of biosynthetic process	biological_process	0.46672	1	5	40	2857	25027	12394,229906,18576,XLOC_521327,22259	Runx1|Gtf2b|Pde3b|-|Nr1h3|
GO:0010468	regulation of gene expression	biological_process	0.46704	1	5	40	2863	25027	22259,XLOC_521327,229906,18576,12394	Nr1h3|-|Gtf2b|Pde3b|Runx1|
GO:0016829	lyase activity	molecular_function	0.46944	1	1	40	408	25027	73139	Cenpv|
GO:0009144	purine nucleoside triphosphate metabolic process	biological_process	0.47926	1	1	40	440	25027	77038	Arfgap2|
GO:0009199	ribonucleoside triphosphate metabolic process	biological_process	0.47926	1	1	40	440	25027	77038	Arfgap2|
GO:0009205	purine ribonucleoside triphosphate metabolic process	biological_process	0.47926	1	1	40	440	25027	77038	Arfgap2|
GO:0044763	single-organism cellular process	biological_process	0.48265	1	14	40	8670	25027	15969,80708,192976,22259,XLOC_521327,15967,18576,258527,15962,19720,109333,77038,54720,22368	Ifna6|Pacsin3|Lrrc75a|Nr1h3|-|Ifna4|Pde3b|Olfr1368|Ifna1|Trim27|Pkn2|Arfgap2|Rcan1|Trpv2|
GO:0060255	regulation of macromolecule metabolic process	biological_process	0.48685	1	5	40	2926	25027	22259,XLOC_521327,12394,18576,229906	Nr1h3|-|Runx1|Pde3b|Gtf2b|
GO:0009141	nucleoside triphosphate metabolic process	biological_process	0.49132	1	1	40	455	25027	77038	Arfgap2|
GO:0009056	catabolic process	biological_process	0.49494	1	2	40	1099	25027	1989577038	Rpia|Arfgap2|
GO:0005216	ion channel activity	molecular_function	0.49699	1	1	40	486	25027	22368	Trpv2|
GO:0022838	substrate-specific channel activity	molecular_function	0.49699	1	1	40	486	25027	22368	Trpv2|
GO:0044430	cytoskeletal part	cellular_component	0.49831	1	1	40	443	25027	21957	Tnnt3|
GO:0015267	channel activity	molecular_function	0.50201	1	1	40	492	25027	22368	Trpv2|
GO:0022803	passive transmembrane transporter activity	molecular_function	0.50201	1	1	40	492	25027	22368	Trpv2|
GO:0048037	cofactor binding	molecular_function	0.50919	1	1	40	448	25027	229905	Ccbl2|
GO:0009150	purine ribonucleotide metabolic process	biological_process	0.52351	1	1	40	499	25027	77038	Arfgap2|
GO:0042278	purine nucleoside metabolic process	biological_process	0.52458	1	1	40	505	25027	77038	Arfgap2|
GO:0046128	purine ribonucleoside metabolic process	biological_process	0.52458	1	1	40	505	25027	77038	Arfgap2|
GO:0009259	ribonucleotide metabolic process	biological_process	0.5321	1	1	40	509	25027	77038	Arfgap2|
GO:0019693	ribose phosphate metabolic process	biological_process	0.5321	1	1	40	509	25027	77038	Arfgap2|
GO:0006163	purine nucleotide metabolic process	biological_process	0.5323	1	1	40	509	25027	77038	Arfgap2|
GO:0009119	ribonucleoside metabolic process	biological_process	0.53916	1	1	40	522	25027	77038	Arfgap2|
GO:0005856	cytoskeleton	cellular_component	0.54244	1	1	40	509	25027	21957	Tnnt3|
GO:0007165	signal transduction	biological_process	0.54271	1	7	40	4313	25027	1.85761e+36	Pde3b|Pkn2|Arfgap2|Olfr1368|Rcan1|Pacsin3|Nr1h3|
GO:0007264	small GTPase mediated signal transduction	biological_process	0.54457	1	1	40	574	25027	77038	Arfgap2|
GO:0023052	signaling	biological_process	0.5503	1	7	40	4346	25027	5.47208e+36	Rcan1|Arfgap2|Olfr1368|Pde3b|Pkn2|Nr1h3|Pacsin3|
GO:0044700	single organism signaling	biological_process	0.5503	1	7	40	4346	25027	2.22598e+36	Nr1h3|Pacsin3|Rcan1|Olfr1368|Arfgap2|Pde3b|Pkn2|
GO:0009116	nucleoside metabolic process	biological_process	0.55999	1	1	40	549	25027	77038	Arfgap2|
GO:1901657	glycosyl compound metabolic process	biological_process	0.55999	1	1	40	549	25027	77038	Arfgap2|
GO:0031981	nuclear lumen	cellular_component	0.56176	1	1	40	543	25027	19720	Trim27|
GO:0007154	cell communication	biological_process	0.56183	1	7	40	4394	25027	5.47208e+36	Rcan1|Arfgap2|Olfr1368|Pkn2|Pde3b|Nr1h3|Pacsin3|
GO:0072521	purine-containing compound metabolic process	biological_process	0.56317	1	1	40	560	25027	77038	Arfgap2|
GO:0006351	transcription, DNA-dependent	biological_process	0.57244	1	5	40	3196	25027	XLOC_521327,22259,12394,18576,229906	-|Nr1h3|Runx1|Pde3b|Gtf2b|
GO:0032774	RNA biosynthetic process	biological_process	0.58156	1	5	40	3227	25027	XLOC_521327,22259,12394,229906,18576	-|Nr1h3|Runx1|Gtf2b|Pde3b|
GO:0007049	cell cycle	biological_process	0.58204	1	1	40	560	25027	19720	Trim27|
GO:0043233	organelle lumen	cellular_component	0.58398	1	1	40	575	25027	19720	Trim27|
GO:0070013	intracellular organelle lumen	cellular_component	0.58398	1	1	40	575	25027	19720	Trim27|
GO:0006468	protein phosphorylation	biological_process	0.59005	1	1	40	671	25027	109333	Pkn2|
GO:0031974	membrane-enclosed lumen	cellular_component	0.59109	1	1	40	586	25027	19720	Trim27|
GO:0032502	developmental process	biological_process	0.59214	1	1	40	577	25027	80708	Pacsin3|
GO:0043229	intracellular organelle	cellular_component	0.59824	1	9	40	5813	25027	229906,21957,73139,19935,19720,18576,80708,22259,XLOC_521327	Gtf2b|Tnnt3|Cenpv|Mrpl23|Trim27|Pde3b|Pacsin3|Nr1h3|-|
GO:0043226	organelle	cellular_component	0.59971	1	9	40	5819	25027	19720,73139,19935,21957,229906,XLOC_521327,22259,80708,18576	Trim27|Cenpv|Mrpl23|Tnnt3|Gtf2b|-|Nr1h3|Pacsin3|Pde3b|
GO:0005509	calcium ion binding	molecular_function	0.59996	1	1	40	662	25027	229905	Ccbl2|
GO:0043231	intracellular membrane-bounded organelle	cellular_component	0.604	1	6	40	4038	25027	18576,229906,80708,22259,XLOC_521327,19720	Pde3b|Gtf2b|Pacsin3|Nr1h3|-|Trim27|
GO:0043227	membrane-bounded organelle	cellular_component	0.60571	1	6	40	4044	25027	80708,XLOC_521327,19720,22259,229906,18576	Pacsin3|-|Trim27|Nr1h3|Gtf2b|Pde3b|
GO:0046872	metal ion binding	molecular_function	0.61389	1	6	40	4149	25027	XLOC_521327,19720,244209,22259,229905,77038	-|Trim27|Cyp2r1|Nr1h3|Ccbl2|Arfgap2|
GO:0019028	viral capsid	cellular_component	0.62023	1	1	40	619	25027	21957	Tnnt3|
GO:0043169	cation binding	molecular_function	0.6217	1	6	40	4177	25027	229905,244209,XLOC_521327,22259,19720,77038	Ccbl2|Cyp2r1|-|Nr1h3|Trim27|Arfgap2|
GO:0006139	nucleobase-containing compound metabolic process	biological_process	0.63368	1	8	40	5445	25027	19895,XLOC_521327,22259,18576,19720,229906,77038,12394	Rpia|-|Nr1h3|Pde3b|Trim27|Gtf2b|Arfgap2|Runx1|
GO:0016491	oxidoreductase activity	molecular_function	0.64776	1	3	40	2020	25027	7.55122e+15	Gpx6|Cyp2r1|Gpx5|
GO:0008150	biological_process	biological_process	0.65068	1	30	40	19142	25027	15967,XLOC_2651535,192976,229905,14780,77038,22368,15964,19935,19720,18576,258527,15968,15962,80708,15969,XLOC_521327,244209,XLOC_3180677,22259,19895,109333,75512,229906,12394,54720,230405,15970,73139,668208	Ifna4|-|Lrrc75a|Ccbl2|Gpx5|Arfgap2|Trpv2|Ifna11|Mrpl23|Trim27|Pde3b|Olfr1368|Ifna5|Ifna1|Pacsin3|Ifna6|-|Cyp2r1|-|Nr1h3|Rpia|Pkn2|Gpx6|Gtf2b|Runx1|Rcan1|Ifne|Ifna7|Cenpv|Gm13288|
GO:0044723	single-organism carbohydrate metabolic process	biological_process	0.66041	1	1	40	718	25027	19895	Rpia|
GO:0016310	phosphorylation	biological_process	0.66737	1	1	40	792	25027	109333	Pkn2|
GO:0044281	small molecule metabolic process	biological_process	0.67086	1	2	40	1505	25027	7703819895	Arfgap2|Rpia|
GO:0034654	nucleobase-containing compound biosynthetic process	biological_process	0.67631	1	5	40	3587	25027	XLOC_521327,22259,12394,229906,18576	-|Nr1h3|Runx1|Gtf2b|Pde3b|
GO:0006725	cellular aromatic compound metabolic process	biological_process	0.67823	1	8	40	5657	25027	19720,77038,12394,229906,19895,22259,XLOC_521327,18576	Trim27|Arfgap2|Runx1|Gtf2b|Rpia|Nr1h3|-|Pde3b|
GO:0046483	heterocycle metabolic process	biological_process	0.6786	1	8	40	5660	25027	229906,12394,77038,19720,18576,19895,22259,XLOC_521327	Gtf2b|Runx1|Arfgap2|Trim27|Pde3b|Rpia|Nr1h3|-|
GO:0051716	cellular response to stimulus	biological_process	0.68916	1	7	40	4909	25027	8.07082e+36	Pacsin3|Nr1h3|Pkn2|Pde3b|Rcan1|Olfr1368|Arfgap2|
GO:0006886	intracellular protein transport	biological_process	0.69024	1	1	40	783	25027	80708	Pacsin3|
GO:0044699	single-organism process	biological_process	0.69249	1	14	40	9706	25027	109333,77038,54720,22368,19720,18576,15967,258527,15962,80708,15969,192976,22259,XLOC_521327	Pkn2|Arfgap2|Rcan1|Trpv2|Trim27|Pde3b|Ifna4|Olfr1368|Ifna1|Pacsin3|Ifna6|Lrrc75a|Nr1h3|-|
GO:1901360	organic cyclic compound metabolic process	biological_process	0.69394	1	8	40	5731	25027	18576,19895,XLOC_521327,22259,77038,12394,229906,19720	Pde3b|Rpia|-|Nr1h3|Arfgap2|Runx1|Gtf2b|Trim27|
GO:0034641	cellular nitrogen compound metabolic process	biological_process	0.69816	1	8	40	5751	25027	19895,XLOC_521327,22259,18576,19720,12394,77038,229906	Rpia|-|Nr1h3|Pde3b|Trim27|Runx1|Arfgap2|Gtf2b|
GO:0044424	intracellular part	cellular_component	0.70285	1	10	40	7007	25027	73139,19720,19935,21957,229906,109333,22259,XLOC_521327,80708,18576	Cenpv|Trim27|Mrpl23|Tnnt3|Gtf2b|Pkn2|Nr1h3|-|Pacsin3|Pde3b|
GO:0016032	viral process	biological_process	0.70758	1	1	40	768	25027	230405	Ifne|
GO:0044446	intracellular organelle part	cellular_component	0.70786	1	3	40	2328	25027	197201857621957	Trim27|Pde3b|Tnnt3|
GO:0044422	organelle part	cellular_component	0.71289	1	3	40	2345	25027	197201857621957	Trim27|Pde3b|Tnnt3|
GO:0003735	structural constituent of ribosome	molecular_function	0.72136	1	2	40	1424	25027	1993573139	Mrpl23|Cenpv|
GO:0019438	aromatic compound biosynthetic process	biological_process	0.72194	1	5	40	3787	25027	XLOC_521327,22259,12394,229906,18576	-|Nr1h3|Runx1|Gtf2b|Pde3b|
GO:0005840	ribosome	cellular_component	0.72315	1	2	40	1429	25027	7313919935	Cenpv|Mrpl23|
GO:0050794	regulation of cellular process	biological_process	0.72394	1	10	40	7091	25027	54720,77038,12394,229906,109333,XLOC_521327,22259,80708,258527,18576	Rcan1|Arfgap2|Runx1|Gtf2b|Pkn2|-|Nr1h3|Pacsin3|Olfr1368|Pde3b|
GO:0044248	cellular catabolic process	biological_process	0.72764	1	1	40	865	25027	77038	Arfgap2|
GO:0034613	cellular protein localization	biological_process	0.72899	1	1	40	878	25027	80708	Pacsin3|
GO:0070727	cellular macromolecule localization	biological_process	0.72899	1	1	40	878	25027	80708	Pacsin3|
GO:0005198	structural molecule activity	molecular_function	0.72903	1	3	40	2215	25027	219571993573139	Tnnt3|Mrpl23|Cenpv|
GO:0003677	DNA binding	molecular_function	0.72911	1	4	40	3093	25027	2.29906e+20	Gtf2b|Pde3b|Runx1|Nr1h3|
GO:1901564	organonitrogen compound metabolic process	biological_process	0.72968	1	2	40	1672	25027	1989577038	Rpia|Arfgap2|
GO:0018130	heterocycle biosynthetic process	biological_process	0.73054	1	5	40	3827	25027	22259,XLOC_521327,18576,229906,12394	Nr1h3|-|Pde3b|Gtf2b|Runx1|
GO:0044403	symbiosis, encompassing mutualism through parasitism	biological_process	0.73239	1	1	40	831	25027	230405	Ifne|
GO:0044271	cellular nitrogen compound biosynthetic process	biological_process	0.73326	1	5	40	3839	25027	12394,229906,18576,22259,XLOC_521327	Runx1|Gtf2b|Pde3b|Nr1h3|-|
GO:0044764	multi-organism cellular process	biological_process	0.73748	1	1	40	839	25027	230405	Ifne|
GO:0044419	interspecies interaction between organisms	biological_process	0.73766	1	1	40	842	25027	230405	Ifne|
GO:0044428	nuclear part	cellular_component	0.73775	1	1	40	876	25027	19720	Trim27|
GO:1901362	organic cyclic compound biosynthetic process	biological_process	0.74215	1	5	40	3877	25027	XLOC_521327,22259,229906,18576,12394	-|Nr1h3|Gtf2b|Pde3b|Runx1|
GO:0050789	regulation of biological process	biological_process	0.74432	1	10	40	7207	25027	109333,229906,77038,12394,54720,18576,258527,80708,XLOC_521327,22259	Pkn2|Gtf2b|Arfgap2|Runx1|Rcan1|Pde3b|Olfr1368|Pacsin3|-|Nr1h3|
GO:0044710	single-organism metabolic process	biological_process	0.74858	1	5	40	3921	25027	7.70388e+25	Arfgap2|Gpx6|Gpx5|Rpia|Cyp2r1|
GO:0016070	RNA metabolic process	biological_process	0.75155	1	5	40	3916	25027	12394,229906,18576,XLOC_521327,22259	Runx1|Gtf2b|Pde3b|-|Nr1h3|
GO:0044444	cytoplasmic part	cellular_component	0.75184	1	4	40	3032	25027	8.07087e+19	Pacsin3|Cenpv|Mrpl23|Tnnt3|
GO:0006807	nitrogen compound metabolic process	biological_process	0.7676	1	8	40	6119	25027	18576,19895,22259,XLOC_521327,229906,77038,12394,19720	Pde3b|Rpia|Nr1h3|-|Gtf2b|Arfgap2|Runx1|Trim27|
GO:0044423	virion part	cellular_component	0.77175	1	1	40	934	25027	21957	Tnnt3|
GO:0010467	gene expression	biological_process	0.77831	1	7	40	5284	25027	73139,XLOC_521327,19935,22259,12394,18576,229906	Cenpv|-|Mrpl23|Nr1h3|Runx1|Pde3b|Gtf2b|
GO:0030529	ribonucleoprotein complex	cellular_component	0.78096	1	2	40	1619	25027	1993573139	Mrpl23|Cenpv|
GO:0006508	proteolysis	biological_process	0.78378	1	1	40	975	25027	XLOC_3180677	-|
GO:0016772	transferase activity, transferring phosphorus-containing groups	molecular_function	0.7844	1	2	40	1930	25027	12394109333	Runx1|Pkn2|
GO:0065007	biological regulation	biological_process	0.78643	1	10	40	7458	25027	18576,258527,80708,22259,XLOC_521327,109333,229906,12394,77038,54720	Pde3b|Olfr1368|Pacsin3|Nr1h3|-|Pkn2|Gtf2b|Runx1|Arfgap2|Rcan1|
GO:0016020	membrane	cellular_component	0.79048	1	11	40	8273	25027	22368,109333,XLOC_3180677,XLOC_521327,80708,15969,192976,15962,258527,15967,18576	Trpv2|Pkn2|-|-|Pacsin3|Ifna6|Lrrc75a|Ifna1|Olfr1368|Ifna4|Pde3b|
GO:0090304	nucleic acid metabolic process	biological_process	0.79561	1	6	40	4853	25027	12394,18576,229906,XLOC_521327,22259,19720	Runx1|Pde3b|Gtf2b|-|Nr1h3|Trim27|
GO:0005975	carbohydrate metabolic process	biological_process	0.79621	1	1	40	1048	25027	19895	Rpia|
GO:0044707	single-multicellular organism process	biological_process	0.79818	1	1	40	960	25027	80708	Pacsin3|
GO:0043565	sequence-specific DNA binding	molecular_function	0.80076	1	1	40	977	25027	22259	Nr1h3|
GO:0008152	metabolic process	biological_process	0.80107	1	17	40	12138	25027	18576,XLOC_521327,22259,19895,XLOC_3180677,244209,80708,12394,75512,109333,229906,73139,14780,229905,77038,19935,19720	Pde3b|-|Nr1h3|Rpia|-|Cyp2r1|Pacsin3|Runx1|Gpx6|Pkn2|Gtf2b|Cenpv|Gpx5|Ccbl2|Arfgap2|Mrpl23|Trim27|
GO:0019012	virion	cellular_component	0.80183	1	1	40	1021	25027	21957	Tnnt3|
GO:0034645	cellular macromolecule biosynthetic process	biological_process	0.80974	1	7	40	5491	25027	12394,229906,18576,73139,XLOC_521327,22259,19935	Runx1|Gtf2b|Pde3b|Cenpv|-|Nr1h3|Mrpl23|
GO:0006412	translation	biological_process	0.81082	1	2	40	1735	25027	7313919935	Cenpv|Mrpl23|
GO:0030554	adenyl nucleotide binding	molecular_function	0.81312	1	2	40	2117	25027	10933380708	Pkn2|Pacsin3|
GO:0009059	macromolecule biosynthetic process	biological_process	0.81729	1	7	40	5540	25027	XLOC_521327,22259,73139,19935,229906,18576,12394	-|Nr1h3|Cenpv|Mrpl23|Gtf2b|Pde3b|Runx1|
GO:0044260	cellular macromolecule metabolic process	biological_process	0.83182	1	10	40	7795	25027	12394,109333,229906,19720,73139,19935,18576,22259,XLOC_521327,80708	Runx1|Pkn2|Gtf2b|Trim27|Cenpv|Mrpl23|Pde3b|Nr1h3|-|Pacsin3|
GO:1901135	carbohydrate derivative metabolic process	biological_process	0.83186	1	1	40	1193	25027	77038	Arfgap2|
GO:0005622	intracellular	cellular_component	0.83727	1	10	40	7824	25027	18576,XLOC_521327,22259,80708,21957,109333,229906,73139,19720,19935	Pde3b|-|Nr1h3|Pacsin3|Tnnt3|Pkn2|Gtf2b|Cenpv|Trim27|Mrpl23|
GO:0044267	cellular protein metabolic process	biological_process	0.83948	1	4	40	3579	25027	1.99357e+20	Mrpl23|Cenpv|Pacsin3|Pkn2|
GO:0043170	macromolecule metabolic process	biological_process	0.84841	1	11	40	8593	25027	80708,22259,XLOC_521327,XLOC_3180677,18576,73139,19720,19935,109333,229906,12394	Pacsin3|Nr1h3|-|-|Pde3b|Cenpv|Trim27|Mrpl23|Pkn2|Gtf2b|Runx1|
GO:0019538	protein metabolic process	biological_process	0.84895	1	5	40	4385	25027	109333,XLOC_3180677,73139,19935,80708	Pkn2|-|Cenpv|Mrpl23|Pacsin3|
GO:0055085	transmembrane transport	biological_process	0.84973	1	1	40	1283	25027	22368	Trpv2|
GO:0044238	primary metabolic process	biological_process	0.85665	1	13	40	10014	25027	77038,12394,109333,229906,19935,73139,19720,18576,XLOC_3180677,XLOC_521327,22259,19895,80708	Arfgap2|Runx1|Pkn2|Gtf2b|Mrpl23|Cenpv|Trim27|Pde3b|-|-|Nr1h3|Rpia|Pacsin3|
GO:0006464	cellular protein modification process	biological_process	0.86064	1	1	40	1361	25027	109333	Pkn2|
GO:0036211	protein modification process	biological_process	0.86064	1	1	40	1361	25027	109333	Pkn2|
GO:0009058	biosynthetic process	biological_process	0.86248	1	8	40	6603	25027	XLOC_521327,22259,229905,18576,73139,19935,12394,229906	-|Nr1h3|Ccbl2|Pde3b|Cenpv|Mrpl23|Runx1|Gtf2b|
GO:0008233	peptidase activity	molecular_function	0.86889	1	1	40	1275	25027	XLOC_3180677	-|
GO:0017076	purine nucleotide binding	molecular_function	0.87565	1	2	40	2431	25027	10933380708	Pkn2|Pacsin3|
GO:0043167	ion binding	molecular_function	0.87567	1	7	40	6428	25027	229905,XLOC_521327,22259,244209,19720,109333,77038	Ccbl2|-|Nr1h3|Cyp2r1|Trim27|Pkn2|Arfgap2|
GO:0005623	cell	cellular_component	0.87816	1	10	40	8187	25027	73139,19720,19935,229906,109333,21957,80708,22259,XLOC_521327,18576	Cenpv|Trim27|Mrpl23|Gtf2b|Pkn2|Tnnt3|Pacsin3|Nr1h3|-|Pde3b|
GO:0044464	cell part	cellular_component	0.87816	1	10	40	8187	25027	80708,XLOC_521327,22259,18576,19720,73139,19935,229906,109333,21957	Pacsin3|-|Nr1h3|Pde3b|Trim27|Cenpv|Mrpl23|Gtf2b|Pkn2|Tnnt3|
GO:0032501	multicellular organismal process	biological_process	0.88098	1	1	40	1244	25027	80708	Pacsin3|
GO:0016787	hydrolase activity	molecular_function	0.88264	1	4	40	4119	25027	11432,109333,18576,XLOC_3180677	Acp2|Pkn2|Pde3b|-|
GO:0044237	cellular metabolic process	biological_process	0.88311	1	12	40	9625	25027	XLOC_521327,19895,22259,80708,18576,73139,19720,19935,77038,12394,109333,229906	-|Rpia|Nr1h3|Pacsin3|Pde3b|Cenpv|Trim27|Mrpl23|Arfgap2|Runx1|Pkn2|Gtf2b|
GO:0005737	cytoplasm	cellular_component	0.89079	1	4	40	3867	25027	7.31392e+19	Cenpv|Mrpl23|Pacsin3|Tnnt3|
GO:0071704	organic substance metabolic process	biological_process	0.89339	1	13	40	10369	25027	80708,XLOC_521327,XLOC_3180677,22259,19895,18576,73139,19720,19935,229906,109333,77038,12394	Pacsin3|-|-|Nr1h3|Rpia|Pde3b|Cenpv|Trim27|Mrpl23|Gtf2b|Pkn2|Arfgap2|Runx1|
GO:0043412	macromolecule modification	biological_process	0.89377	1	1	40	1532	25027	109333	Pkn2|
GO:0006811	ion transport	biological_process	0.90003	1	1	40	1515	25027	22368	Trpv2|
GO:0003824	catalytic activity	molecular_function	0.90824	1	11	40	9467	25027	75512,109333,11432,22368,12394,73139,18576,14780,244209,XLOC_3180677,19895	Gpx6|Pkn2|Acp2|Trpv2|Runx1|Cenpv|Pde3b|Gpx5|Cyp2r1|-|Rpia|
GO:0000166	nucleotide binding	molecular_function	0.91666	1	2	40	2738	25027	80708109333	Pacsin3|Pkn2|
GO:1901265	nucleoside phosphate binding	molecular_function	0.91666	1	2	40	2738	25027	10933380708	Pkn2|Pacsin3|
GO:0043168	anion binding	molecular_function	0.91741	1	2	40	2756	25027	229905109333	Ccbl2|Pkn2|
GO:0044249	cellular biosynthetic process	biological_process	0.91784	1	7	40	6426	25027	12394,18576,229906,XLOC_521327,22259,73139,19935	Runx1|Pde3b|Gtf2b|-|Nr1h3|Cenpv|Mrpl23|
GO:0015075	ion transmembrane transporter activity	molecular_function	0.92047	1	1	40	1647	25027	22368	Trpv2|
GO:0006259	DNA metabolic process	biological_process	0.92199	1	1	40	1552	25027	19720	Trim27|
GO:1901576	organic substance biosynthetic process	biological_process	0.92254	1	7	40	6484	25027	XLOC_521327,19935,73139,22259,18576,229906,12394	-|Mrpl23|Cenpv|Nr1h3|Pde3b|Gtf2b|Runx1|
GO:0036094	small molecule binding	molecular_function	0.92331	1	2	40	2798	25027	80708109333	Pacsin3|Pkn2|
GO:0043234	protein complex	cellular_component	0.92395	1	2	40	2674	25027	21957109333	Tnnt3|Pkn2|
GO:0032991	macromolecular complex	cellular_component	0.92492	1	4	40	4229	25027	1.09333e+20	Pkn2|Tnnt3|Cenpv|Mrpl23|
GO:0038023	signaling receptor activity	molecular_function	0.92738	1	2	40	2401	25027	25852722259	Olfr1368|Nr1h3|
GO:0022891	substrate-specific transmembrane transporter activity	molecular_function	0.92776	1	1	40	1706	25027	22368	Trpv2|
GO:0051704	multi-organism process	biological_process	0.93329	1	1	40	1684	25027	230405	Ifne|
GO:0004872	receptor activity	molecular_function	0.93404	1	2	40	2479	25027	22259258527	Nr1h3|Olfr1368|
GO:0009987	cellular process	biological_process	0.93627	1	20	40	15346	25027	54720,12394,229906,109333,73139,230405,15962,258527,18576,22259,XLOC_521327,19895,15969,80708,22368,77038,19720,19935,15967,192976	Rcan1|Runx1|Gtf2b|Pkn2|Cenpv|Ifne|Ifna1|Olfr1368|Pde3b|Nr1h3|-|Rpia|Ifna6|Pacsin3|Trpv2|Arfgap2|Trim27|Mrpl23|Ifna4|Lrrc75a|
GO:0022892	substrate-specific transporter activity	molecular_function	0.94061	1	1	40	1821	25027	22368	Trpv2|
GO:0022857	transmembrane transporter activity	molecular_function	0.94501	1	1	40	1892	25027	22368	Trpv2|
GO:1901363	heterocyclic compound binding	molecular_function	0.94542	1	7	40	7013	25027	2.22592e+37	Nr1h3|Cyp2r1|Pacsin3|Runx1|Gtf2b|Pkn2|Pde3b|
GO:0097159	organic cyclic compound binding	molecular_function	0.94574	1	7	40	7019	25027	2.29906e+37	Gtf2b|Pde3b|Pkn2|Runx1|Pacsin3|Nr1h3|Cyp2r1|
GO:0007166	cell surface receptor signaling pathway	biological_process	0.94602	1	2	40	2597	25027	25852780708	Olfr1368|Pacsin3|
GO:0004871	signal transducer activity	molecular_function	0.94701	1	2	40	2648	25027	22259258527	Nr1h3|Olfr1368|
GO:0060089	molecular transducer activity	molecular_function	0.94701	1	2	40	2648	25027	25852722259	Olfr1368|Nr1h3|
GO:0005524	ATP binding	molecular_function	0.95265	1	1	40	2067	25027	109333	Pkn2|
GO:0032559	adenyl ribonucleotide binding	molecular_function	0.95341	1	1	40	2080	25027	109333	Pkn2|
GO:0016740	transferase activity	molecular_function	0.96027	1	2	40	3210	25027	10933312394	Pkn2|Runx1|
GO:0003676	nucleic acid binding	molecular_function	0.96155	1	4	40	4807	25027	2.29906e+20	Gtf2b|Pde3b|Runx1|Nr1h3|
GO:0005215	transporter activity	molecular_function	0.96411	1	1	40	2155	25027	22368	Trpv2|
GO:0016021	integral to membrane	cellular_component	0.97036	1	4	40	4942	25027	258527,XLOC_521327,192976,80708	Olfr1368|-|Lrrc75a|Pacsin3|
GO:0044425	membrane part	cellular_component	0.97047	1	5	40	5813	25027	80708,192976,XLOC_521327,109333,258527	Pacsin3|Lrrc75a|-|Pkn2|Olfr1368|
GO:0031224	intrinsic to membrane	cellular_component	0.97119	1	4	40	4964	25027	XLOC_521327,80708,192976,258527	-|Pacsin3|Lrrc75a|Olfr1368|
GO:0035639	purine ribonucleoside triphosphate binding	molecular_function	0.97166	1	1	40	2369	25027	109333	Pkn2|
GO:0001883	purine nucleoside binding	molecular_function	0.97212	1	1	40	2382	25027	109333	Pkn2|
GO:0032549	ribonucleoside binding	molecular_function	0.97212	1	1	40	2382	25027	109333	Pkn2|
GO:0032550	purine ribonucleoside binding	molecular_function	0.97212	1	1	40	2382	25027	109333	Pkn2|
GO:0032555	purine ribonucleotide binding	molecular_function	0.97238	1	1	40	2387	25027	109333	Pkn2|
GO:0032553	ribonucleotide binding	molecular_function	0.97321	1	1	40	2406	25027	109333	Pkn2|
GO:0001882	nucleoside binding	molecular_function	0.97324	1	1	40	2408	25027	109333	Pkn2|
GO:0004930	G-protein coupled receptor activity	molecular_function	0.98044	1	1	40	2127	25027	258527	Olfr1368|
GO:0004888	transmembrane signaling receptor activity	molecular_function	0.98477	1	1	40	2297	25027	258527	Olfr1368|
GO:0007186	G-protein coupled receptor signaling pathway	biological_process	0.98813	1	1	40	2421	25027	258527	Olfr1368|

## Sheet: D4U_vs_D5IU.trans
GO_accession	Description	Term_type	Over_represented_pValue	Corrected_pValue	CAD_item	CAD_list	Bg_item	Bg_list	Gene_names	Gene_description
GO:0005488	binding	molecular_function	4.6292e-75	1.9628e-71	4634	6874	14189	25027	16561,338351,216725,69635,19247,69024,11864,107652,19139,170439,12662,16170,74355,18584,223921,71371,229589,71729,97031,20290,75723,52398,77652,109778,73229,97998,18472,16150,242939,70767,71902,109905,53869,66985,13859,102371,19344,666311,384763,239985,16572,66813,233199,272538,72147,68854,217232,14533,106344,74334,105245755,66861,217331,22687,217325,70564,677156,12568,636741,20334,14183,27426,20…	Kif1b|Akap17b|Adamts2|Dapk1|Ptpn11|Snx15|Arnt2|Uap1|Prps1|Elovl6|Chm|Il16|Smchd1|Pde8a|Aaas|Arid5b|Prune|Rgs12|Tprn|Ccl1|Amotl1|Sept11|Zfp955a|Blvra|3110052M02Rik|Deptor|Pafah1b1|Ikbkb|Cpz|Prpf3|Cand1|Rap1a|Rab11a|Rassf7|Eps15l1|Myzap|Rab5b|Zscan25|Zfp667|Arid1b|Kif5a|Bcl2l14|Mybpc2|Tango6|Zbtb46|Asb11|Cdc27|Bloc1s1|Rfc4|Ranbp10|LOC105245755|Dnajc10|Unk|Zpr1|Llgl2|Fam213a|Cyp4f37|Cdk5|Zfp964|Sec2…
GO:0005515	protein binding	molecular_function	2.4714e-55	5.2394e-52	2334	6874	6504	25027	100683,66397,319965,71520,80744,107932,227800,16171,13019,237500,240752,626802,207781,223666,226122,211484,71779,102115,11910,53413,78372,94214,20286,72080,12316,12021,72930,53883,216831,269999,227210,229521,56371,244281,211978,13345,56430,11771,50873,67711,14687,20443,14874,17246,231326,22083,386750,209737,435965,24001,18003,432879,213990,229571,72296,19414,319594,78913,16998,14284,140743,14114,…	Trrap|Sar1b|Cc2d1b|Grap|Cwc22|Chd4|Rabgap1|Il17a|Ctf1|Tmtc3|Pik3c2b|Gm14322|C2cd2|Arhgap39|Ubtd1|Tsga10|March8|Dohh|Atf3|Exoc7|Snrnp25|Spock2|Zc3h7b|Sapcd2|Aspm|Bard1|Ppp2r2b|Celsr2|Arhgap44|Orai3|Ccnyl1|Syt11|Fzr1|Myo16|Zfyve26|Twist2|Clip1|Ap2a1|Park2|Nsmce1|Gnaz|St3gal4|Gstz1|Mdm2|Aasdh|Ctr9|Slitrk3|Kif15|Lrp3|Tiam2|Nedd9|Kbtbd6|Agap3|Gm4858|Rusc1|Rasa3|Hif1an|Ltn1|Ltbp3|Fosl2|Rem2|Fbln1|Zbed6…
GO:0043167	ion binding	molecular_function	5.4341e-40	7.6802e-37	2253	6874	6428	25027	74610,22137,228482,271127,77407,216705,77706,213389,232223,208171,11852,11305,14199,381835,234356,106572,240913,64707,74137,106565,234258,72508,98314,108660,240960,66700,56419,234366,270086,23834,26921,22439,13666,100978,11651,387524,102632383,26420,17395,100101919,30954,93879,16886,381393,102637083,66889,26357,14679,23962,333048,68867,13018,16145,68277,21877,240869,240518,52615,338367,654801,121…	Abcb8|Ttk|Arhgap11a|Adamts16|Rab35|Clint1|Abcb5|Prdm9|Txnrd3|Tmprss7|Rhob|Abca2|Fhl1|Sbk3|Csgalnact1|Rab31|Adamts4|Suv39h2|Nuak2|Dlk2|Neil3|Rps6kb1|D2hgdh|Rnf187|Dnah14|Chmp3|Diap3|Gatad2a|Ogfod1|Cdc6|Map4k4|Xk|Eif2ak3|Nfxl1|Akt1|Znrf2|LOC102632383|Mapk9|Mmp9|Dnah7c|Siva1|Pcdhb8|Limk2|4921509C19Rik|Gm33985|Rnf128|Abcg2|Gnai3|Oasl2|Tmem211|Rnf122|Ctcf|Igtp|2310057M21Rik|Tk1|Zbtb37|Peli3|Suz12|Myo1…
GO:0043168	anion binding	molecular_function	1.9463e-27	2.0631e-24	1042	6874	2756	25027	18669,236900,213326,319899,71960,13494,385674,20362,15258,75533,56087,11820,18763,108841,18705,26407,12638,75985,18590,327762,78903,57813,107045,18160,15461,17776,622473,11302,17532,68556,240843,230073,67951,14773,18563,226421,116904,16881,109731,12236,101568,17454,237300,68133,18759,11750,56382,320631,227154,17925,208618,16706,243874,100043597,74591,213439,84094,19691,213575,11350,19346,19416,23…	Abcb1b|Pdk3|Scyl2|Dock6|Myh14|Drg1|Zfp174|Sept8|Hipk2|Nme5|Dnah10|App|Pkd1|Rdh13|Pik3c2g|Map3k4|Cftr|Rab30|Pdgfa|Dna2|Wrnip1|Tk2|Lars|Npr1|Hras|Mast2|Ripply1|Aatk|Mras|Uckl1|Brinp2|Ddx58|Tubb6|Grk5|Pcx|5430435G22Rik|Alpk3|Lig1|Maob|Bub1b|Vrk3|Mov10|Gm4922|Gcsh|Prkci|Anxa7|Rab9|Abca15|Stradb|Myo9b|Etl4|Ksr1|Nlrp9b|Srcap|Abca12|Gpr174|Plvap|Recql|Dync2li1|Abl1|Rab6a|Rasd1|Camkv|Cebpg|Rab5a|Trit1|Bt…
GO:0036094	small molecule binding	molecular_function	2.0134e-24	1.7074e-21	1039	6874	2798	25027	19820,224079,56217,16882,16519,76108,11853,67064,69181,24013,110809,117599,13631,22153,11981,218865,279561,105734,381236,100019,19229,69834,218629,19335,56298,11983,102436,72162,213469,66948,13430,71619,102216272,320213,53859,14672,102626,53868,71461,13839,72151,192170,67273,73991,19360,22070,226026,68010,170731,218214,13175,11982,213002,67454,270198,277250,268930,227613,17688,66942,56532,67442,1…	Rlim|Atp13a4|Mpp5|Lig3|Kcnj3|Rap2a|Rhoc|Chmp1b|Dyrk2|Grk1|Srsf1|Helb|Eef2k|Tubb4a|Atp9a|Chdh|Wnk3|Tigd5|Lipo1|Mdn1|Ptk2b|Rab43|Dhx29|Rab23|Atl2|Atpif1|Lars2|Dhx36|Lgi3|Acad8|Dnm2|Arl14|Ak6|Senp5|Map3k14|Gna11|Mapkapk3|Rab25|Ptk7|Epha5|Rfc5|Eif4a3|Ndufa10|Atl1|Rad50|Tpt1|Smc5|Bambi|Mfn2|Kdm1b|Dclk1|Atp10a|Ifitm6|Ikbip|Pfkfb4|Kdm3b|Pkmyt1|Tubb4b|Msh6|Ddx18|Ripk3|Retsat|LOC105245342|Zfhx4|Nek7|Rac1|…
GO:0003824	catalytic activity	molecular_function	3.5799e-24	2.45e-21	3047	6874	9467	25027	18781,54214,13123,72273,77125,14943,434233,223978,18777,11949,17308,234135,215615,102631705,216177,211389,228961,105246904,13078,74145,12153,74153,66435,56707,76279,67857,213539,54342,19819,21752,223726,109079,14433,20448,18578,74022,11947,13063,231932,73732,68671,17155,30877,66971,58226,233895,66826,78748,319636,93836,212032,100043034,22276,77219,67942,16582,12914,66505,94213,21872,13346,14048,8…	Pla2g2c|Golga4|Cyp7b1|Smim24|Il33|Gzmf|Gm5601|Cpped1|Lypla1|Atp5c1|Mgat1|Whsc1l1|Rnpep|Gm29975|AU041133|Suox|Npepl1|LOC105246904|Cyp1b1|F13a1|Bmp1|Uba7|Uggt2|Zfp111|Cyp2d26|Ppp6c|Bag2|Gnpnat1|Rnaseh1|Tert|Mpped1|Sephs1|Gapdh|St6galnac4|Pde4b|Glyr1|Atp5b|Cycs|Gimap7|Muc16|Pcyt2|Man1a|Gnl3|Cdk5rap1|Cacna1h|Prr14|Taz|Rassf10|Fsd1l|Rnf111|Hk3|Rex2|Uros|Ptgr2|Atp5g2|Kifc3|Crebbp|Zmynd11|Ddx50|Tjp1|Des…
GO:0000166	nucleotide binding	molecular_function	4.6226e-24	2.45e-21	1018	6874	2738	25027	78455,235283,12465,21973,26413,79059,50772,67979,78394,240641,11843,74450,11639,109880,71751,71723,104806,16573,51789,50755,20174,15519,14923,231887,50524,75668,277898,12235,19215,229211,14184,15107,110651,229709,76229,20230,72149,23918,140795,11682,12537,109168,20817,53975,79456,107951,13549,66922,52033,13017,19704,19324,26362,68708,319555,73914,11979,12566,69847,15413,72807,102640673,12361,2315…	Helz|Gramd1b|Cct5|Top2a|Mapk1|Nme3|Mapk6|Atad1|Ddx52|Kif20b|Arf4|Pank2|Ak4|Braf|Map3k13|Dhx34|Fancm|Kif5b|Tnk2|Fbxo18|Ruvbl2|Hsp90aa1|Guk1|Pdap1|Sall2|Rasl10a|Slc15a5|Bub1|Ptgds|Acad9|Fgfr3|Hadh|Rps6ka3|Ahcyl1|Vmn2r29|Satb1|Strada|Impdh2|P2ry14|Alk|Cdk11b|Atl3|Srpk2|Ddx20|Recql4|Cdk9|Dyrk1b|Rras2|Pbk|Ctbp2|Upf1|Rab1|Axl|Rabl2|Nwd1|Irak3|Atp7b|Cdk2|Wnk4|Hoxb5|Zfp429|LOC102640673|Cask|Gak|Atrx|Evl|…
GO:1901265	nucleoside phosphate binding	molecular_function	4.6226e-24	2.45e-21	1018	6874	2738	25027	170745,68346,104721,11600,11836,66997,72388,319651,381812,14673,13176,215449,72713,27984,320790,228061,17436,72345,53608,102545,228980,70099,68015,14635,24015,235956,18693,26397,218699,635895,214137,54380,14852,16179,77579,269254,11532,100502698,69151,228677,16570,13728,74580,117229,216439,18260,99586,14683,230661,100101806,69716,170768,71713,104303,268903,19193,22027,20818,75678,74934,54188,7290…	Xpnpep2|Sirt5|Ddx1|Angpt1|Araf|Psmd12|Ripk4|Usp37|Cracr2a|Gna12|Dcc|Rap1b|Angptl1|Efhd2|Chd7|Agps|Me1|Amer1|Map3k6|Cmtm7|Taf4a|Smc4|Trap1|Galk1|Abce1|Zfp825|Pick1|Map2k3|Pxk|Gm7168|Arhgap29|Smarcal1|Gspt1|Irak1|Myh10|Setx|Adh5|1700021K19Rik|Lzic|Sptlc3|Kif3c|Mark2|Pyroxd2|Stk33|Agap2|Ocln|Dpyd|Gnas|Tesk2|Srp54c|Trip13|Pfkfb3|Cdc40|Arl1|Nrip1|Pipox|Hsp90b1|Srprb|Ippk|Armc4|Cpsf4|Spock3|Gtpbp4|Kif2…
GO:0016787	hydrolase activity	molecular_function	9.2187e-23	4.343e-20	1431	6874	4119	25027	69894,77706,93838,21413,19277,212508,77407,23959,271127,74610,319880,224824,14199,12075,69241,11852,208171,11305,245857,76571,80915,52184,21946,234258,71703,66967,105000,240913,56362,14121,106572,227525,238803,68021,19276,51797,23834,57441,19258,52685,108143,109323,72948,229595,240960,384214,22379,52696,229776,26399,268656,98828,22439,68744,52513,73834,70882,76560,18000,226090,641361,19056,234564…	2010107G23Rik|Abcb5|Dqx1|Tcf4|Ptpro|Mtg1|Rab35|Nt5e|Adamts16|Abcb8|Tmcc3|Pex6|Fhl1|Bfsp1|Polr2d|Rhob|Tmprss7|Abca2|Ssh3|Styxl1|Dusp12|Odf2l|Pglyrp1|Neil3|Armcx3|Edem3|Dnal1|Adamts4|Sult1b1|Fbp1|Rab31|Dclre1c|Zfp366|Bphl|Ptprn2|Ctps|Cdc6|Gmnn|Ptpn4|Cd300lg|Taf9|C1qtnf7|Tppp|Adamtsl4|Dnah14|Ephx4|Fmnl3|Zwint|Cdc14a|Map2k6|Sptlc1|Cdc123|Xk|Zfp740|Ddx56|Atp6v1d|Armc3|Prss8|Sept2|Ermp1|Pinlyp|Ppp3cb|C…
GO:0017076	purine nucleotide binding	molecular_function	3.9195e-21	1.6618e-18	903	6874	2431	25027	53608,72345,102545,228980,70099,68015,24015,235956,14635,26397,18693,14673,13176,72713,215449,27984,320790,319651,72388,381812,170745,104721,11600,11836,66997,268903,22027,20818,74934,75678,54188,668303,69237,27373,319807,18260,230661,14683,100101806,69716,170768,71713,104303,77579,269254,16179,100502698,69151,16570,13728,117229,216439,218699,635895,214137,54380,14852,103236,14211,228421,20620,15…	Map3k6|Amer1|Cmtm7|Taf4a|Smc4|Trap1|Abce1|Zfp825|Galk1|Map2k3|Pick1|Gna12|Dcc|Angptl1|Rap1b|Efhd2|Chd7|Usp37|Ripk4|Cracr2a|Xpnpep2|Ddx1|Angpt1|Araf|Psmd12|Nrip1|Hsp90b1|Srprb|Armc4|Ippk|Cpsf4|Kif26a|Gtpbp4|Csnk1e|Nwd2|Ocln|Tesk2|Gnas|Srp54c|Trip13|Pfkfb3|Cdc40|Arl1|Myh10|Setx|Irak1|1700021K19Rik|Lzic|Kif3c|Mark2|Stk33|Agap2|Pxk|Gm7168|Arhgap29|Smarcal1|Gspt1|Csnk1g2|Smc2|Kif18a|Plk2|Hells|Vwa8|Gm…
GO:0032553	ribonucleotide binding	molecular_function	9.0818e-21	3.5006e-18	893	6874	2406	25027	74006,16574,70930,17913,16572,75735,114714,70178,212679,69955,12778,231380,338359,15259,54446,11898,71743,72147,110960,14674,14533,69581,18212,106344,14677,110084,70472,69562,59021,170472,13205,80914,12469,72981,18213,19348,80291,76469,22174,17096,16562,66887,18754,60530,12568,75050,109136,14183,26417,24018,320534,14675,108079,20589,26396,107271,16885,102635744,211948,70894,230103,64652,19376,756…	Dnm1l|Kif5c|Nol8|Myo1c|Kif5a|Pank1|Rad51c|Abhd17c|Mars2|Fars2|Ackr3|Uba6|Supv3l1|Hipk3|Nfat5|Ass1|Coasy|Zbtb46|Tars|Gna13|Bloc1s1|Rhou|Ntrk2|Rfc4|Gnai1|Dnah1|Atad2|Cdk13|Rab2a|Recql5|Ddx3x|Uck2|Cct8|Prkrir|Ntrk3|Kif20a|Rilpl2|Cmya5|Tyro3|Lyn|Kif1c|Lonp2|Prkce|Fignl1|Cdk5|Kif27|Mmaa|Fgfr2|Mapk3|Rngtt|Tmem104|Gna14|Prkaa2|Ighmbp2|Map2k2|Yars|Limk1|Gm28729|Pde12|Efcab3|Npr2|Nisch|Rab34|Wnk2|Fam111a|…
GO:0001882	nucleoside binding	molecular_function	1.2593e-20	4.4496e-18	893	6874	2408	25027	15115,11816,12144,26401,68507,170758,69263,16560,211347,18640,56707,11677,214901,229003,53322,12799,26427,74194,94094,11947,67089,231932,72168,320709,17880,56431,69597,18479,23882,78088,13840,212898,74653,223881,17218,269019,214897,17919,17685,18793,27103,11854,18004,16653,224938,74153,107508,105246904,28030,19329,13206,243659,60527,70425,67071,56531,213452,20877,210719,78541,100210,434223,69922,…	Hars|Apoe|Blm|Map3k1|Ppfia4|Rac3|Rfc3|Kif1a|Pank3|Pfkfb2|Zfp111|Akr1b3|Chtf18|Helz2|Nucb2|Cnp|Creb3l1|Rnd3|Trim34a|Atp5b|Psmc6|Gimap7|Aifm3|Tmem117|Myh11|Dstn|Afg3l2|Pak1|Gadd45g|Sowahb|Epha6|Dse|Pomk|Rnd1|Mcm5|Stk32a|Csnk1g1|Myo5b|Msh2|Plaur|Eif2ak4|Rhod|Nek1|Kras|Pja2|Uba7|Eprs|LOC105246904|Gfm1|Rab17|Ddx4|Styk1|Fads3|Csnk1g3|Rps6ka6|Ylpm1|Dstyk|Aurkb|Mkx|Asb8|Gpn2|Gm1966|Vrk2|Cdc7|Lmtk2|Dhx15|…
GO:0035639	purine ribonucleoside triphosphate binding	molecular_function	1.3926e-20	4.542e-18	880	6874	2369	25027	635895,214137,218699,14852,54380,16179,77579,269254,13728,216439,117229,100502698,69151,16570,100101806,230661,104303,170768,69716,71713,54188,75678,74934,22027,268903,20818,27373,319807,668303,69237,104721,11600,170745,66997,11836,319651,72388,381812,14673,13176,27984,320790,215449,72713,72345,102545,53608,228980,24015,70099,68015,235956,14635,26397,18693,27369,20927,18762,109242,70415,75560,130…	Gm7168|Arhgap29|Pxk|Gspt1|Smarcal1|Irak1|Myh10|Setx|Mark2|Agap2|Stk33|1700021K19Rik|Lzic|Kif3c|Srp54c|Tesk2|Arl1|Pfkfb3|Trip13|Cdc40|Cpsf4|Ippk|Armc4|Hsp90b1|Nrip1|Srprb|Csnk1e|Nwd2|Kif26a|Gtpbp4|Ddx1|Angpt1|Xpnpep2|Psmd12|Araf|Usp37|Ripk4|Cracr2a|Gna12|Dcc|Efhd2|Chd7|Rap1b|Angptl1|Amer1|Cmtm7|Map3k6|Taf4a|Abce1|Smc4|Trap1|Zfp825|Galk1|Map2k3|Pick1|Dguok|Abcc8|Prkcz|Kif24|Stk26|Ep400|Smc3|Ror1|Ra…
GO:0032555	purine ribonucleotide binding	molecular_function	1.987e-20	6.0177e-18	885	6874	2387	25027	381812,319651,72388,66997,11836,11600,104721,170745,26397,18693,70099,24015,68015,235956,14635,228980,72345,102545,53608,320790,27984,72713,215449,13176,14673,117229,216439,13728,16570,100502698,69151,16179,77579,269254,54380,14852,214137,635895,218699,319807,27373,69237,668303,75678,54188,74934,20818,268903,22027,104303,71713,170768,69716,100101806,230661,56637,231130,224876,70294,68837,16559,21…	Cracr2a|Usp37|Ripk4|Psmd12|Araf|Angpt1|Ddx1|Xpnpep2|Map2k3|Pick1|Smc4|Abce1|Trap1|Zfp825|Galk1|Taf4a|Amer1|Cmtm7|Map3k6|Chd7|Efhd2|Angptl1|Rap1b|Dcc|Gna12|Stk33|Agap2|Mark2|Kif3c|1700021K19Rik|Lzic|Irak1|Myh10|Setx|Smarcal1|Gspt1|Arhgap29|Gm7168|Pxk|Nwd2|Csnk1e|Gtpbp4|Kif26a|Ippk|Cpsf4|Armc4|Srprb|Nrip1|Hsp90b1|Arl1|Cdc40|Pfkfb3|Trip13|Srp54c|Tesk2|Gsk3b|Tnip2|Gm324|Rnf126|Foxk2|Kif17|Rab40b|Rhot…
GO:0001883	purine nucleoside binding	molecular_function	2.4701e-20	6.1608e-18	883	6874	2382	25027	110935,105242467,19224,74522,27421,18557,66397,73296,327954,217207,72654,68867,381634,16145,66815,244141,16576,225997,21877,14182,107932,11783,100101919,108937,102637083,381393,16886,55984,234733,85305,19769,63828,23924,26357,14679,11651,93687,320661,18000,216443,26420,19889,70560,68961,236573,19384,13836,21411,52513,22439,26921,320806,26399,216831,269400,13666,240960,12704,381338,72508,108143,22…	Atp6v1b1|LOC105242467|Ptgs1|Morc2a|Abcc6|Cdk18|Sar1b|Rhobtb3|Dnah2|Dhx8|Ccdc12|Rnf122|Gm1043|Igtp|Ccdc109b|Nars2|Kif7|Trpm6|Tk1|Fgfr1|Chd4|Apaf1|Dnah7c|Rnf169|Gm33985|4921509C19Rik|Limk2|Camkk1|Ddx19b|Kars|Rit1|Fn3k|Katna1|Abcg2|Gnai3|Akt1|Csnk1a1|D5Ertd579e|Sept2|Mars|Mapk9|Rp2h|Wars2|Phkg2|Gbp9|Ran|Epha2|Tcf20|Ddx56|Xk|Map4k4|Gfm2|Map2k6|Arhgap44|Rtel1|Eif2ak3|Dnah14|Cit|Lonrf2|Rps6kb1|Taf9|Atf…
GO:0032549	ribonucleoside binding	molecular_function	2.4701e-20	6.1608e-18	883	6874	2382	25027	22439,26921,320806,26399,216831,13666,269400,11651,320661,93687,216443,18000,26420,236573,68961,19384,19889,70560,13836,21411,52513,11783,100101919,108937,16886,381393,102637083,234733,55984,19769,63828,85305,26357,14679,23924,105242467,110935,27421,74522,18557,19224,72654,68867,381634,217207,73296,66397,327954,66815,16145,244141,14182,21877,225997,16576,107932,74610,22137,228482,637515,271127,10…	Xk|Map4k4|Gfm2|Map2k6|Arhgap44|Eif2ak3|Rtel1|Akt1|D5Ertd579e|Csnk1a1|Mars|Sept2|Mapk9|Gbp9|Phkg2|Ran|Rp2h|Wars2|Epha2|Tcf20|Ddx56|Apaf1|Dnah7c|Rnf169|Limk2|4921509C19Rik|Gm33985|Ddx19b|Camkk1|Rit1|Fn3k|Kars|Abcg2|Gnai3|Katna1|LOC105242467|Atp6v1b1|Abcc6|Morc2a|Cdk18|Ptgs1|Ccdc12|Rnf122|Gm1043|Dhx8|Rhobtb3|Sar1b|Dnah2|Ccdc109b|Igtp|Nars2|Fgfr1|Tk1|Trpm6|Kif7|Chd4|Abcb8|Ttk|Arhgap11a|Nlrp1b|Adamts1…
GO:0032550	purine ribonucleoside binding	molecular_function	2.4701e-20	6.1608e-18	883	6874	2382	25027	226421,116904,16881,67273,22070,19360,73991,68556,17532,11302,622473,240843,67951,230073,14773,18563,18160,15461,102626,17776,26407,13839,72151,192170,12638,327762,78903,75985,53868,71461,107045,57813,75533,270198,56087,108841,18763,277250,67454,13494,66942,56532,385674,268930,227613,17688,15258,20362,68010,170731,236900,213326,71960,319899,226026,213002,18669,13175,24013,68203,110809,19330,69181…	5430435G22Rik|Alpk3|Lig1|Ndufa10|Tpt1|Rad50|Atl1|Uckl1|Mras|Aatk|Ripply1|Brinp2|Tubb6|Ddx58|Grk5|Pcx|Npr1|Hras|Mapkapk3|Mast2|Map3k4|Epha5|Rfc5|Eif4a3|Cftr|Dna2|Wrnip1|Rab30|Rab25|Ptk7|Lars|Tk2|Nme5|Pfkfb4|Dnah10|Rdh13|Pkd1|Kdm3b|Ikbip|Drg1|Ddx18|Ripk3|Zfp174|Pkmyt1|Tubb4b|Msh6|Hipk2|Sept8|Bambi|Mfn2|Pdk3|Scyl2|Myh14|Dock6|Smc5|Ifitm6|Abcb1b|Dclk1|Grk1|Diras2|Srsf1|Rab18|Dyrk2|Rhoc|Gnl3l|Hspd1|Ms…
GO:0030554	adenyl nucleotide binding	molecular_function	8.6287e-19	2.0325e-16	791	6874	2117	25027	58222,105787,244895,11636,228151,16561,75607,107373,103080,12534,269152,69635,20112,74355,19092,140810,20845,67028,217951,270685,237886,13990,232989,19182,672511,246710,216799,56445,78653,19338,208795,76251,13483,229534,104318,21454,67045,52398,59125,105245342,16150,53869,17132,12780,73828,626578,14302,17169,228775,236193,229841,20873,73804,110355,26385,74254,70178,114714,16572,75735,17913,74006,…	Rab37|Prkaa1|Peak1|Ak1|4833423E24Rik|Kif1b|Wnk2|Fam111a|Sept10|Cdk1|Kif26b|Dapk1|Rps6ka2|Smchd1|Prkg2|Ttbk2|Star|2610002M06Rik|Tmem196|Mthfd1l|Slfn9|Smarcad1|Hnrnpul1|Psmc3|Rnf213|Rhobtb2|Nlrp3|Dnaja2|Bola3|Rab33b|Tmem63a|Ercc6l2|Dpp6|Pbxip1|Csnk1d|Tcp1|Riok2|Sept11|Nek7|LOC105245342|Ikbkb|Rab11a|Maf|Abcc2|Dcaf4|Gbp10|Frk|Mark3|Trib3|Zfp709|Cenpe|Plk4|Kif2c|Adrbk1|Grk6|Gpn1|Abhd17c|Rad51c|Kif5a|P…
GO:0005524	ATP binding	molecular_function	3.9527e-18	8.8208e-16	771	6874	2067	25027	108937,16886,381393,102637083,100101919,23924,26357,234733,55984,63828,85305,72654,381634,68867,327954,66397,217207,105242467,110935,74522,27421,18557,19224,21877,14182,16576,225997,107932,66815,16145,244141,22439,26921,216831,13666,269400,26399,93687,320661,216443,18000,11651,13836,52513,26420,68961,19889,70560,217837,12461,106572,75706,74137,231326,22245,108143,223922,240960,72508,12704,244281,…	Rnf169|Limk2|4921509C19Rik|Gm33985|Dnah7c|Katna1|Abcg2|Ddx19b|Camkk1|Fn3k|Kars|Ccdc12|Gm1043|Rnf122|Dnah2|Sar1b|Dhx8|LOC105242467|Atp6v1b1|Morc2a|Abcc6|Cdk18|Ptgs1|Tk1|Fgfr1|Kif7|Trpm6|Chd4|Ccdc109b|Igtp|Nars2|Xk|Map4k4|Arhgap44|Eif2ak3|Rtel1|Map2k6|Csnk1a1|D5Ertd579e|Mars|Sept2|Akt1|Epha2|Ddx56|Mapk9|Phkg2|Rp2h|Wars2|Itpk1|Cct2|Rab31|Krt24|Nuak2|Aasdh|Uck1|Taf9|Atf7|Dnah14|Rps6kb1|Cit|Myo16|Arl4…
GO:0032559	adenyl ribonucleotide binding	molecular_function	6.9832e-18	1.4804e-15	774	6874	2080	25027	26448,100043133,14681,19687,14287,56351,16568,667663,13837,15257,12995,224105,19328,102636264,19334,55993,12796,215303,13660,14235,328778,18099,74127,70737,101358,100039060,360013,93728,67017,27377,320027,26398,102633023,245670,71602,68705,56200,240255,66196,14450,17295,236643,70223,74410,53416,239554,226539,20133,381293,332110,27403,235442,20555,83813,12464,57440,71819,72198,15975,258369,245945,…	Mok|9130023H24Rik|Gnao1|Rfc1|Fpgs|Ptges3|Kif3a|Myo3a|Epha3|Hipk1|Csnk2a1|Pak2|Rab12|Gm33378|Rab22a|Msh4|Camp|Camk1g|Ehd1|Foxm1|Rab26|Nlk|Krt80|Cgn|Fbxl14|0610010B08Rik|Myo18a|Pabpc5|Fam210b|Yme1l1|Fstl4|Map2k4|Gm21759|Rragb|Myo1e|Gtf2f2|Ddx21|Ythdc2|Myo19|Gart|Met|Sytl5|Nars|Ttll11|Stk39|Foxred2|Dars2|Rrm1|Kif14|Mapk15|Abca7|Rab8b|Slfn1|Tnk1|Cct4|Ehd3|Kif23|Skiv2l2|Ifnar1|Olfr509|Rbm47|Cul2|Dnah7…
GO:0051179	localization	biological_process	6.2766e-17	1.2673e-14	1246	6874	3624	25027	171395,66333,18440,628236,106633,18806,67300,104771,75769,257929,74354,13429,217316,14401,406221,54004,56086,56503,67416,109108,14802,211798,66069,74552,328329,12739,209003,67515,75137,404239,20494,328370,52357,97287,234683,106878,27410,22368,320051,100042100,73658,208084,20445,28254,99696,212943,231931,18802,233824,241118,11829,108017,69719,76915,100126226,109332,224171,321007,14020,18176,230249…	Pkd1l1|Aqp11|P2rx6|Lipo4|Ift140|Pld2|Cltc|Jkamp|Lppr5|Olfr299|Lrguk|Dnm1|Slc16a5|Gabrb2|Krt40|Diap2|Set|Ankrd49|Armcx2|Slc30a9|Gria4|Mfsd9|Snupn|Nipal3|Mast4|Cldn3|Rbmx2|Ttc33|Rprd2|Mrgprb5|Slc10a2|Rft1|Wwc2|Mtmr14|Elmo3|Smim3|Abca3|Trpv2|Exph5|Gm3667|Spns1|Pif1|St6galnac1|Slco1a6|Ankrd50|Fam46a|Gimap6|Plcd4|Cog7|Asic4|Aqp4|Fxyd4|Cad|Mnd1|5430421N21Rik|Cdcp1|C330027C09Rik|Serac1|Evi5|Nras|AI31418…
GO:0017111	nucleoside-triphosphatase activity	molecular_function	1.4086e-16	2.7148e-14	487	6874	1248	25027	224088,13429,16560,66497,192663,69263,381290,12144,23882,16680,234374,67089,231932,11947,69597,83408,17880,22427,54614,12799,214901,20586,67414,11854,17919,71924,74653,11949,105245236,27410,17218,22034,67059,17219,69085,17217,53605,13206,237877,338367,18570,332175,28030,268379,213895,16653,75423,74558,68278,434223,13204,68339,69719,103733,78541,100126226,59040,13211,69693,72199,19299,18176,11306,…	Atp13a3|Dnm1|Kif1a|Cmss1|Abcg4|Rfc3|Atp2b4|Blm|Gadd45g|Krt84|Ddx49|Psmc6|Gimap7|Atp5b|Afg3l2|Gimap3|Myh11|Wrn|Prpf40b|Cnp|Chtf18|Smarca4|Mfn1|Rhod|Myo5b|Tube1|Pomk|Atp5c1|LOC105245236|Abca3|Mcm5|Traf6|Ola1|Mcm6|Zcchc9|Mcm4|Nap1l1|Ddx4|Atad5|Myo1d|Pdcd6|Zdhhc23|Gfm1|Abca13|Bms1|Kras|Arl5a|Gvin1|Ddx39|Gm1966|Dhx15|Ccdc88c|Cad|Tubg1|Asb8|5430421N21Rik|Rhot1|Dhx9|Pof1b|Mms19|Abcd3|Nras|Abcb7|Kif13b|S…
GO:0097159	organic cyclic compound binding	molecular_function	2.6176e-16	4.8254e-14	2238	6874	7019	25027	12818,320534,26396,18510,102635990,22594,211948,18213,21766,216136,60530,13804,319153,16562,217869,100066,16594,11898,380785,18212,70472,14677,13205,22666,17913,70178,208111,621893,56330,14911,231380,14302,19317,13016,226747,12912,26385,19338,320634,104318,80892,108121,67442,19353,59125,20845,217951,56445,12615,23871,672511,140483,56041,66995,14782,208846,244895,234725,21991,208898,75956,381760,1…	Col14a1|Tmem104|Map2k2|Pax8|LOC102635990|Xrcc1|Pde12|Ntrk3|Tex261|Ilvbl|Fignl1|Endog|Hist1h3i|Kif1c|Eif5|Cyp2j11|Klc2|Ass1|Begain|Ntrk2|Atad2|Gnai1|Ddx3x|Zbtb14|Myo1c|Abhd17c|9830147E19Rik|Hist2h2ab|Pdcd5|Thumpd3|Uba6|Frk|Qk|Ctbp1|Ahctf1|Creb1|Grk6|Rab33b|Ocrl|Csnk1d|Zfhx4|U2af1|Retsat|Rac1|Nek7|Star|Tmem196|Dnaja2|Cenpa|Ets1|Rnf213|Hnmt|Uso1|Zcchc18|Gsr|Daam1|Peak1|Zfp612|Tpi1|Unc13c|Srrm2|Ssbp1…
GO:1901363	heterocyclic compound binding	molecular_function	2.8337e-16	5.0063e-14	2236	6874	7013	25027	53322,12799,20918,94094,12212,72168,17880,26372,56720,170758,69263,15115,11816,18663,18640,72230,68817,233893,271786,68048,16560,114774,28030,224938,240067,12039,13206,60527,240057,225432,100039913,17713,382045,56218,105247109,14390,16554,666794,623534,80708,237073,15387,69922,434223,242608,224129,100210,243272,26424,14678,23877,66420,17952,22619,67789,93762,12298,66164,434128,20384,66464,71667,2…	Nucb2|Cnp|Eif1|Trim34a|Chic1|Aifm3|Myh11|Clcn6|Tdo2|Rac3|Rfc3|Hars|Apoe|Pgk2|Pfkfb2|Zfp558|Ddi2|Zfp764|Galnt13|Aen|Kif1a|Pawr|Gfm1|Pja2|Zfp952|Bckdha|Ddx4|Fads3|Syngap1|Rbm27|Rhox2b|Grpel1|Gpr114|Patz1|LOC105247109|Gabpa|Kif13b|Rbm24|Nme9|Pacsin3|Rbm41|Hnrnpk|Vrk2|Gm1966|Podn|Adcy5|Gpn2|Sbno1|Nr5a2|Gnai2|Fiz1|Polr2e|Naip6|Siae|Dalrd3|Smarca5|Cacnb4|Nip7|Pnmal2|Srsf5|Taf12|Tmem248|Tgfb1i1|Cdh8|Rps…
GO:0016462	pyrophosphatase activity	molecular_function	3.1808e-16	5.3946e-14	489	6874	1260	25027	56055,93762,67547,94213,270028,104886,13346,16582,16664,70691,239273,320632,14678,231214,243272,13681,319636,66826,242505,78748,67155,30877,17250,240505,260315,74044,223770,67895,100040944,214616,66164,236930,100503545,13406,216848,11845,20445,208084,16554,11306,17216,231931,109229,235072,338403,100126226,103733,78541,69719,68339,13204,434223,18176,19299,69693,72199,13211,59040,53605,13206,237877…	Gtpbp2|Smarca5|Slc39a8|Ddx50|Fam155a|Rab15|Des|Kifc3|Krt14|3830403N18Rik|Abcc4|Snrnp200|Gnai2|Cc2d2a|Sbno1|Eif4a1|Fsd1l|Taz|Rasef|Rassf10|Smarca2|Gnl3|Abcc1|Cdc42bpg|Nav3|Ttf2|Brd1|Ppa1|Gm3055|Spata5l1|Nip7|Ercc6l|Nuggc|Dmp1|Chd3|Arf6|St6galnac1|Pif1|Kif13b|Abcb7|Mcm2|Gimap6|Fam118b|Sept7|Cndp1|5430421N21Rik|Tubg1|Asb8|Cad|Ccdc88c|Dhx15|Gm1966|Nras|Abcd3|Pof1b|Mms19|Dhx9|Rhot1|Nap1l1|Ddx4|Atad5|M…
GO:0006810	transport	biological_process	3.9015e-16	6.1268e-14	1201	6874	3500	25027	12314,212281,11974,227333,226025,238328,654812,107022,16648,110794,23966,73435,76568,12606,76088,15519,140494,30936,23970,14412,56348,277898,57743,15107,16977,229709,13549,16649,433956,11951,16687,16506,268345,81896,19704,19324,54338,11989,20511,20499,57249,18483,215384,20607,11979,54161,69048,242126,319944,17118,99571,214766,105501,14026,56282,75863,52348,12297,103468,240725,71382,101861,280635,…	Calm2|A530054K11Rik|Atp6v0e|Dgkd|Trpm3|Vash1|Angptl7|Gramd3|Kpna3|Cebpe|Tenm4|Tex35|Ift46|Cebpa|Dock8|Hsp90aa1|Atp6v0a4|Slc46a2|Pacsin2|Slc6a13|Hsd17b12|Slc15a5|Sec61a2|Hadh|Lrrc23|Ahcyl1|Dyrk1b|Kpna4|Dnaaf5|Atp5g1|Krt6a|Kcnd1|Kcnc2|Ift122|Upf1|Rab1|Slc23a2|Slc7a3|Slc1a2|Slc12a7|Gabrq|Palm|Fcgbp|Sstr3|Atp7b|Copg1|Slc30a5|Slc22a15|Taf2|Marcks|Fgg|Mmp21|Abhd4|Evl|Mrpl12|Clec4g|Vps37a|Cacnb3|Nup107|…
GO:0051234	establishment of localization	biological_process	3.9015e-16	6.1268e-14	1201	6874	3500	25027	319944,242126,54161,69048,14026,105501,56282,214766,17118,99571,12297,103468,240725,52348,75863,71382,101861,546886,26422,21849,280635,83602,68299,102141,67144,56325,140492,78286,18552,26909,667962,21897,50934,53333,12483,442827,66676,226025,11974,212281,227333,12314,16648,107022,110794,654812,238328,23966,76568,73435,23970,76088,15519,140494,12606,30936,14412,277898,56348,57743,229709,15107,1697…	Taf2|Slc22a15|Copg1|Slc30a5|Evl|Abhd4|Mrpl12|Mmp21|Marcks|Fgg|Cacnb3|Nup107|Sulf1|Vps37a|Clec4g|Pex1|Ints4|Ccdc42b|Nbea|Trim28|Emilin3|Gtf2a1|Vps53|Snx25|Lrrc40|Abcb9|Kcnn2|Nav2|Pcsk5|Exo1|Gm8898|Tlr1|Slc7a8|Tomm40|Cd22|Rab44|Tmed7|Trpm3|Atp6v0e|A530054K11Rik|Dgkd|Calm2|Kpna3|Gramd3|Cebpe|Angptl7|Vash1|Tenm4|Ift46|Tex35|Pacsin2|Dock8|Hsp90aa1|Atp6v0a4|Cebpa|Slc46a2|Slc6a13|Slc15a5|Hsd17b12|Sec61a…
GO:0016818	hydrolase activity, acting on acid anhydrides, in phosphorus-containing anhydrides	molecular_function	5.4235e-16	8.2127e-14	502	6874	1302	25027	109242,67834,319880,16667,224824,320040,241116,238988,229877,21974,20927,11852,11305,12075,209737,75560,19349,93838,21413,16551,208943,13424,77706,140743,239652,233870,212508,77407,21426,74610,114896,19878,244281,20224,320982,237911,214952,80718,23834,22631,216344,108143,231130,240960,68837,219151,16559,381338,74760,27416,74376,67040,15201,14687,219189,228421,106572,53413,54380,14852,68744,52513,…	Kif24|Idh3a|Tmcc3|Krt17|Pex6|Rnf222|Ccdc108|Erc2|Rap1gds1|Top2b|Abcc8|Rhob|Abca2|Bfsp1|Kif15|Ep400|Rab7|Dqx1|Tcf4|Kif11|Myo5c|Dync1h1|Abcb5|Rem2|Zfp641|Tufm|Mtg1|Rab35|Tfec|Abcb8|Afg3l1|Rock2|Myo16|Sar1a|Arl4c|Brip1|Rhot2|Rab27b|Cdc6|Ywhaz|Rab21|Taf9|Tnip2|Dnah14|Foxk2|Scara3|Kif17|Lonrf2|Rab3il1|Abcc5|Myo18b|Ddx17|Hells|Gnaz|Vwa8|Kif18a|Rab31|Exoc7|Smarcal1|Gspt1|Zfp740|Ddx56|Atp6v1d|Gbp9|Ran|Ar…
GO:0046872	metal ion binding	molecular_function	6.2438e-16	9.1289e-14	1394	6874	4149	25027	118453,218035,246316,16796,26381,79456,235048,268294,408062,11658,74168,245007,381845,69188,328099,503610,66972,353208,81906,68796,16905,330788,207181,56736,22776,21828,109880,100041449,17174,71834,209683,78455,268451,14299,72958,74287,56364,109711,57438,624512,26876,433287,22771,17190,239546,109113,227867,15289,17380,22025,231830,208650,230597,81909,219228,74134,233905,71063,56847,232337,64009,1…	Mmp28|Vps41|Lgi2|Lasp1|Esrrg|Recql4|Zfp599|Zbtb24|Zfp873|Alcam|Zdhhc16|Zbtb38|2310014L17Rik|Kmt2e|Prps1l3|Zdhhc18|Slc25a23|Zfp931|Cyp4x1|Tmem214|Lmna|Zfp866|Rbms3|Rnf14|Zim1|Thbs4|Braf|Cyp3a59|Masp1|Zbtb43|Ttc28|Helz|Rab11fip4|Ncs1|Zfp493|Kcmf1|Zmym3|Actn1|March7|Vmn2r33|Adh4|Gm15455|Zic1|Mbd1|Zfp647|Uhrf2|Epc2|Hmgb1|Mme|Nr2c1|Micall2|Cblb|Zfyve9|Zfpl1|Pcdh17|Cyp2s1|Zfp646|Zfp597|Aldh1a3|Zfp637|S…
GO:0043169	cation binding	molecular_function	9.4836e-16	1.3403e-13	1401	6874	4177	25027	12314,212281,50909,233887,238328,74729,20186,72399,71325,233410,18220,67150,17389,19266,50524,12556,212276,20202,76229,74464,26561,23918,232853,668166,244448,65960,13114,81896,109232,230590,108154,16649,69116,22183,19704,18128,53621,229473,20744,78177,20607,93692,193796,11979,192120,330863,218772,232854,231600,11487,214766,102640673,17118,382109,235441,72128,328274,19713,319944,338352,11502,71389…	Calm2|A530054K11Rik|C1ra|Zfp553|Vash1|Setmar|Nr1h4|Brap|Tchhl1|Zfp592|Nucb1|Rnf141|Mmp16|Ptprd|Sall2|Cdh16|Zfp748|S100a9|Vmn2r29|Zswim5|Mmp23|Impdh2|Zfp954|Zxdb|Triml1|Twsg1|Cyp3a16|Ift122|Sccpdh|Zyg11a|Adamts6|Kpna4|Ubr4|Zrsr1|Upf1|Notch1|Cnot4|D930015E06Rik|Strbp|Ninl|Sstr3|Glrx|Kdm4b|Atp7b|Bspry|Trim67|Rarb|Zfp418|Chfr|Adam10|Mmp21|LOC102640673|Marcks|Fbxw26|Usp3|2610008E11Rik|Zfp459|Ret|Taf2|…
GO:0016817	hydrolase activity, acting on acid anhydrides	molecular_function	4.0416e-14	5.5279e-12	533	6874	1423	25027	231130,68837,16559,219151,20224,237911,214952,216344,22631,15201,219189,228421,74760,27416,67040,74376,75560,19349,16667,109242,67834,238988,241116,320040,20927,229877,21426,19878,114896,16551,13424,208943,381812,66997,104721,24015,235956,70099,234582,102545,215449,320790,14673,16570,100502698,216439,77579,14852,54380,668303,15204,69237,107993,20818,74934,118445,69716,104303,67488,68178,14683,692…	Tnip2|Foxk2|Kif17|Scara3|Sar1a|Brip1|Rhot2|Rab21|Ywhaz|Hells|Vwa8|Kif18a|Rab3il1|Abcc5|Ddx17|Myo18b|Ep400|Rab7|Krt17|Kif24|Idh3a|Erc2|Ccdc108|Rnf222|Abcc8|Rap1gds1|Tfec|Rock2|Afg3l1|Kif11|Dync1h1|Myo5c|Cracr2a|Psmd12|Ddx1|Abce1|Zfp825|Smc4|Ccdc102a|Cmtm7|Rap1b|Chd7|Gna12|Kif3c|1700021K19Rik|Agap2|Myh10|Gspt1|Smarcal1|Kif26a|Herc2|Gtpbp4|Bfsp2|Srprb|Armc4|Klf16|Trip13|Arl1|Calcoco1|Cgnl1|Gnas|Rfc3…
GO:0035556	intracellular signal transduction	biological_process	1.0409e-12	1.3792e-10	404	6874	1051	25027	59021,114875,19730,110084,14677,328778,243867,13660,14674,69581,72065,238690,19328,19334,108699,17864,105440,54195,68854,18453,14681,17392,74006,71746,17354,19762,380850,233902,230103,19157,433801,102635990,217944,14675,54711,78255,226525,104215,18541,245670,18754,14528,100039060,241308,20399,330230,246710,319535,54720,195208,545156,381605,270192,100041677,76507,223435,103080,57440,74143,208898,1…	Rab2a|Plcz1|Ralgds|Dnah1|Gnai1|Rab26|Fbxo46|Ehd1|Gna13|Rhou|Rap2c|Zfp458|Rab12|Rab22a|Chn1|Mybl1|Kctd9|Gucy1b3|Asb11|P4hb|Gnao1|Mmp3|Dnm1l|Rgl3|Mllt10|Rit2|Gm5141|Fbxl19|Npr2|Cyth1|Gm13212|LOC102635990|Rapgef5|Gna14|Plagl2|Ralgps2|Rasal2|Rhoq|Pcnt|Rragb|Prkce|Gch1|0610010B08Rik|Ralgps1|Sh2b1|Zfp853|Rhobtb2|Zfp182|Rcan1|Dcdc2a|Kalrn|Tbc1d2|Rab6b|Gm13157|Aoc1|Trio|Sept10|Ehd3|Opa1|Unc13c|Ovol2|Psd2…
GO:0005634	nucleus	cellular_component	1.8138e-11	2.3304e-09	961	6874	2876	25027	105734,13982,238693,21399,239170,241915,70451,19335,226182,69834,20481,99480,14824,56336,11938,84094,21771,213469,213439,71619,58188,60411,13557,100861615,100043597,226976,17535,22780,208618,244349,56382,209212,14672,217219,78619,16477,12189,207806,19820,22658,53356,271457,12611,14628,64144,19346,78586,27878,74570,72568,16519,69202,68750,74164,11853,20965,67030,77053,245695,105244410,19697,72205,…	Tigd5|Esr1|Zfp58|Tcea1|Fam160b2|Phc3|Dhrs13|Rab23|Taf5|Rab43|Ski|Dnttip2|Grn|B4galt5|Atp2a2|Plvap|Cirh1a|Lgi3|Gpr174|Arl14|Vstm2b|Cenpk|E2f3|LOC100861615|Srcap|Kansl3|Mre11a|Ikzf3|Etl4|Kat6a|Rab9|Osgin2|Gna11|Fam171a2|Zfp449|Junb|Brca1|Gm608|Rlim|Pcgf2|Eif3g|Rab5a|Cebpg|Ostm1|Mllt1|Rab6a|Srbd1|Tada1|Zkscan1|Lin9|Kcnj3|Ptms|Rreb1|Nfx1|Rhoc|Syn2|Fancl|Sun1|Tceanc|LOC105244410|Rela|Eml2|Rab18|Wdr72|…
GO:0034641	cellular nitrogen compound metabolic process	biological_process	1.92e-11	2.3944e-09	1816	6874	5751	25027	54364,213773,381199,66330,106073,245841,224129,18972,19009,210044,20019,15387,18143,14390,403395,623534,73674,195434,72795,59033,105247109,57344,50933,110648,665700,66464,71667,12564,227541,20384,12298,16814,66164,74182,434128,73707,381022,210853,99890,78771,67789,244653,71361,23877,232875,26424,76365,22619,239273,66420,27362,17952,271786,233893,72230,330908,66599,69225,211347,16560,68048,69263,1…	Rpp30|Tbl3|Tmem151a|1700020L24Rik|Mfsd5|Polr2h|Adcy5|Pold2|Pou6f1|Adcy2|Polr1a|Hnrnpk|Npas2|Gabpa|Clec3a|Nme9|Wdr75|Utp14b|Ttc19|Slc4a8|LOC105247109|As3mt|Uchl3|Lmx1a|Hmcn2|Taf12|Tmem248|Cdh8|Camk1d|Srsf5|Cacnb4|Lbx1|Nip7|Gpcpd1|Pnmal2|Gucy2g|Kmt2d|Zfp947|Prmt6|Mctp1|Dalrd3|Hydin|Aifm2|Fiz1|Zscan18|Nr5a2|Tbx18|Siae|Abcc4|Polr2e|Dnajb9|Naip6|Galnt13|Zfp764|Zfp558|Opcml|Rdm1|Carkd|Pank3|Kif1a|Aen|R…
GO:0044763	single-organism cellular process	biological_process	6.0604e-11	7.3417e-09	2513	6874	8670	25027	269604,213439,213575,213788,66824,60411,74591,259058,100043597,243874,14799,246102,17925,227154,208618,16706,101056094,226999,212569,16773,320631,218232,258474,241915,208166,18759,17454,58859,56307,67569,237107,16438,14375,68449,258417,18020,14126,271457,66966,19346,76206,72129,107358,12966,209334,14707,65256,214944,258247,69550,258559,13494,385674,18576,72469,625716,20522,235567,22690,268890,139…	Gpr157|Gpr174|Dync2li1|Chrm5|Pycard|Cenpk|Abca12|Olfr646|Srcap|Nlrp9b|Gria1|Rttn|Myo9b|Stradb|Etl4|Ksr1|Gm21811|Slc9a2|Zfp273|Lama2|Abca15|Ptpdc1|Olfr890|Phc3|Gm609|Prkci|Mov10|Efemp2|Metap2|Mgat4c|Gnl3l|Itpr1|Xrcc6|Tbc1d10b|Olfr470|Nfatc2ip|Ms4a2|Rab5a|Trit1|Rab6a|Gpr165|Pex13|Tm9sf3|Crygc|Gen1|Gng5|Asb2|Mob3b|Olfr645|Bst2|Olfr830|Drg1|Zfp174|Pde3b|Plcd3|Gm6614|Slc23a1|Dnajc13|Zfp28|Lsamp|Esx1|C…
GO:0016740	transferase activity	molecular_function	6.5288e-11	7.6895e-09	1069	6874	3210	25027	11350,71907,80908,23887,58186,14345,21816,107182,66966,235604,270110,71883,329421,19330,67569,14711,20965,228366,12236,18700,237300,101568,20454,218232,18759,12715,208982,16706,208618,227154,74591,259058,68347,105245097,12638,213527,22067,26407,18705,57813,20527,78903,19309,99526,18160,15478,17776,98710,68556,11302,14773,215999,13478,26879,116904,243499,18669,20021,434437,213326,56248,17863,38567…	Abl1|Serpina9|Abo|Ggt5|Rad18|Fut4|Tgm1|Btaf1|Trit1|Camkv|Irf2bp2|Coq2|Myo3b|Rab18|Mgat4c|Gnmt|Syn2|Gyltl1b|Bub1b|Piga|Gm4922|Vrk3|St3gal5|Ptpdc1|Prkci|Ckm|Hmgcll1|Ksr1|Etl4|Stradb|Abca12|Olfr646|0610011F06Rik|LOC105245097|Cftr|Pth2r|Trpc5|Map3k4|Pik3c2g|Tk2|Slc2a3|Wrnip1|Pygm|Usp53|Npr1|Hs3st3a1|Mast2|Rabif|Uckl1|Aatk|Grk5|Mcu|Dpagt1|B3galnt1|Alpk3|Lrrtm4|Abcb1b|Polr2c|Amt|Scyl2|Ak3|Myb|Zfp174|Ak…
GO:0003674	molecular_function	molecular_function	7.552e-11	8.6541e-09	6166	6874	21893	25027	216724,70495,213603,76899,20354,77057,64930,224674,22746,13016,19317,226747,80892,70611,69641,54598,56858,59125,269016,27375,218397,16616,19338,320634,104318,226255,69577,23871,56041,218440,140483,66995,110751,217951,20845,50799,98221,218973,74002,212124,234725,21927,208898,75956,105782,26378,18109,18993,79235,12534,106757,100041677,208846,433365,74766,21947,20980,26396,18510,78885,20638,211948,2…
863,319552,59035,21346,83814,319655,68428,12290,74255,213993,241308,93728,15505,99382,74559,81840,107765,329003,13660,328778,56774,18126,53381,103142,19334,19128,66290,102635420,208638,71774,53320,19347,56717,66249,75507,67116,11614,75590,11304,227867,108989,23917,75786,68080,18783,22349,245450,242083,232337,20874,22025,81909,58170,217995,12648,23908,12843,23993,381410,26456,227801,237868,404286,…	Rufy1|Atp6ap2|Slc44a3|Golga1|Sema4d|Ston1|Tsc1|Slc37a1|Zfp85|Ctbp1|Qk|Ahctf1|Zfhx4|Fbxo33|Wdr20|Calcrl|Olfr749|Nek7|Sh3rf2|Tjp3|Rasa1|Klk1b21|Rab33b|Ocrl|Csnk1d|Atrnl1|Fastkd3|Ets1|Uso1|Ankrd34b|Hnmt|Zcchc18|Adam33|Tmem196|Star|Slc25a13|Eif3m|Wdhd1|Psd2|Cfap46|Zfp612|Tnfaip1|Unc13c|Srrm2|Scrib|Decr2|Mycn|Pou3f3|Lrat|Cdk1|Catsperd|Gm13157|Daam1|Teddm1b|Yipf2|Cd40lg|Syt2|Map2k2|Pax8|Coro7|Snrpb|Pde…
c1i1|Gm266|Pdlim3|Vmn2r122|Chpf|Homer2|AI661453|Mlph|Sertad4|Vegfa|Znhit6|Ube2e1|Dlx5|Kcnj12|Brd7|Kcna6|Jak2|Gm2506|Slc15a1|1700066B19Rik|Ptprn|Kcnk3|Snrpd1|Sirt4|Rnf123|Bsdc1|Dsg3|Dtl|Cdk4|Ybx3|Has2|Olfr509|Ankrd13a|Cnn1|Sele|Arl6ip6|Kif23|Gfpt2|Tnfrsf1b|Nrxn2|Zscan21|Krr1|Gstm1|E130308A19Rik|Kif14|Srek1ip1|Blzf1|R3hdm4|Rplp0|Smoc2|Sugp1|Dars2|Foxred2|Krt19|Pxn|Wash|Otud7b|Dand5|B230216G23Rik|Ca…
GO:0008270	zinc ion binding	molecular_function	1.0759e-10	1.2005e-08	749	6874	2169	25027	30932,94094,12212,69597,19155,72230,233893,68036,56707,22635,29813,21769,217365,69104,17390,15248,26401,223726,17777,66361,16826,16993,69085,215615,216177,11796,224273,60527,14201,74352,237339,105246904,332175,65970,224938,231801,12153,240067,73884,72519,69772,67027,228136,192236,22260,30841,232976,231151,75547,22034,241035,170763,13528,223455,12972,66970,114570,237943,241431,109593,16475,626832,…	Zfp330|Trim34a|Chic1|Afg3l2|Npepps|Zfp558|Zfp764|Zfp706|Zfp111|Zan|Zfp385a|Zfand3|Nploc4|March5|Mmp2|Hic1|Map3k1|Mpped1|Mttp|Zfand1|Ldb2|Lta4h|Zcchc9|Rnpep|AU041133|Birc3|Crybg3|Fads3|Fhl3|Zfp84|L3mbtl3|LOC105246904|Zdhhc23|Lima1|Pja2|Agfg2|Bmp1|Zfp952|Zdbf2|Tmem55a|Bdh2|Mkrn2|Zdhhc5|Hps1|Nr1h2|Kdm2b|Zfp574|Tada2b|Akap13|Traf6|Pkhd1|Zfp87|Dtnb|March6|Cryz|Ssbp2|Crip3|Gpatch8|Xirp2|Lmo3|Ajuba|Gm67…
GO:0016887	ATPase activity	molecular_function	1.3234e-10	1.4388e-08	232	6874	567	25027	277898,20362,66942,104303,269400,69716,74934,14923,22439,56087,11820,15204,71723,73834,104806,70882,67979,78394,18669,16648,52513,20174,21973,78455,18000,216439,100502698,230073,234733,244421,26357,11302,23924,66043,100101919,19324,70099,24015,19704,75985,104721,327762,79456,78903,53975,72151,227693,192170,12638,16649,69981,27421,16977,140795,381634,327954,217207,77407,71740,102216272,67772,13424…	Slc15a5|Sept8|Ddx18|Arl1|Rtel1|Trip13|Armc4|Guk1|Xk|Dnah10|App|Herc2|Dhx34|Atp6v1d|Fancm|Armc3|Atad1|Ddx52|Abcb1b|Kpna3|Ddx56|Ruvbl2|Top2a|Helz|Sept2|Agap2|1700021K19Rik|Ddx58|Ddx19b|Lonrf1|Abcg2|Aatk|Katna1|Atp5d|Dnah7c|Rab1|Smc4|Abce1|Upf1|Rab30|Ddx1|Dna2|Recql4|Wrnip1|Ddx20|Rfc5|Zer1|Eif4a3|Cftr|Kpna4|Tmem30a|Abcc6|Lrrc23|P2ry14|Gm1043|Dnah2|Dhx8|Rab35|Pvrl4|Ak6|Chd8|Dync1h1|Abcb5|Senp5|Rem2|A…
GO:0016788	hydrolase activity, acting on ester bonds	molecular_function	1.379e-10	1.4618e-08	377	6874	1012	25027	68106,12482,97827,13537,381801,19063,71472,237625,71774,18476,238317,208638,72147,56463,13482,71844,54446,59025,70363,68553,56294,224836,105246811,114875,105246572,105245755,239789,19270,105246977,64296,105352,16367,327655,72459,105247050,17330,67724,24018,54611,19280,105246828,53332,68197,320024,109294,269060,20589,18587,338351,243842,240892,381293,23945,108013,105247233,93721,18784,74270,72043,…	Nt5c3b|Ms4a1|Exd2|Dusp2|Tatdn2|Ppt1|Usp19|Pla2g3|Shroom1|Pafah1b3|Elmsan1|Slc25a38|Zbtb46|Snd1|Dpp4|Nupl1|Nfat5|Usp14|Fam135b|Col6a4|Ptpn9|Usp49|LOC105246811|Plcz1|LOC105246572|LOC105245755|Gmnc|Ptprg|LOC105246977|Abhd8|Dusp22|Irs1|Ppip5k1|Htatsf1|LOC105247050|Minpp1|Pop1|Rngtt|Pde3a|Ptprs|LOC105246828|Mtmr1|Ndufc2|Nceh1|Prex2|Dagla|Ighmbp2|Pde6b|Akap17b|Gltscr1|Dusp27|Kif14|Mgll|Celf4|LOC1052472…
GO:0007264	small GTPase mediated signal transduction	biological_process	1.6932e-10	1.7326e-08	232	6874	574	25027	270192,545156,381605,16653,246710,231801,75423,74558,227624,268379,213895,19329,15463,235442,19376,66251,223732,58222,11854,19415,223881,75547,74143,74002,240057,108100,57440,103080,223435,76507,231932,109905,69601,76089,207212,12780,53869,210544,19744,74254,19340,67414,228998,19344,74194,212539,107746,52398,229663,52065,218397,328967,19338,19353,223754,170758,104886,19334,17864,19328,56055,16800…	Rab6b|Kalrn|Tbc1d2|Kras|Rhobtb2|Agfg2|Arl5a|Gvin1|Rabl6|Abca13|Bms1|Rab17|Agfg1|Rab8b|Rab34|Arfgap3|Ldoc1l|Rab37|Rhod|Rasal1|Rnd1|Akap13|Opa1|Psd2|Syngap1|Baiap2|Ehd3|Sept10|Trio|Aoc1|Gimap7|Rap1a|Dab2ip|Rapgef2|Arhgef17|Abcc2|Rab11a|Tbc1d31|Rheb|Gpn1|Rab3d|Mfn1|Arfgap1|Rab5b|Rnd3|Gm266|Rapgef1|Sept11|Csde1|Mfhas1|Rasa1|Arhgef37|Rab33b|Rac1|Tbc1d22a|Rac3|Rab15|Rab22a|Mybl1|Rab12|Gtpbp2|Arhgef2|Rh…
GO:0006725	cellular aromatic compound metabolic process	biological_process	1.7163e-10	1.7326e-08	1779	6874	5657	25027	57745,234733,23924,626802,20204,71007,11601,67430,13109,17131,18627,244141,83925,74694,209478,15426,105244426,68614,244556,107932,214162,52502,244216,227800,229542,14182,232807,319965,17702,70405,72654,242747,102635356,239364,26458,84652,385024,100502950,269400,13599,432552,223669,67210,76238,236733,70560,432530,53614,105244460,240514,102641031,11910,105244999,102115,53413,71241,270066,100039087,…	Zfp112|Ddx19b|Katna1|Gm14322|Prrx2|D7Ertd443e|Angpt2|4921536K21Rik|Cyp2j5|Smad7|Per2|Nars2|Trps1|Tbc1d30|Tbc1d12|Hoxc8|LOC105244426|Letmd1|Zfp791|Chd4|Kmt2a|Carhsp1|Zfp771|Rabgap1|Gatad2b|Fgfr1|Ppp1r12c|Cc2d1b|Msx2|Calml3|Ccdc12|Zfp933|Gm14197|Tspyl5|Slc27a2|Fam126a|Gm5373|Gm3336|Rtel1|Ecel1|Fam71b|Zfp7|Gatad1|Grhpr|Usp11|Wars2|Adcy1|Reck|LOC105244460|Ccdc85b|LOC102641031|Atf3|LOC105244999|Dohh|E…
GO:0006807	nitrogen compound metabolic process	biological_process	1.9591e-10	1.9318e-08	1915	6874	6119	25027	16881,67230,13984,109731,226139,74481,226421,78309,22719,106042,13711,18424,67951,215999,230073,11302,622473,244421,107503,237360,78830,15403,98710,15478,54667,211961,320332,22436,54427,22592,18160,78903,67437,327762,75985,11602,57813,107045,67242,26407,68617,22350,22067,18491,67219,76219,12638,76179,231805,68493,214944,14106,11820,75533,18763,110052,77522,72611,70387,69550,277154,238161,385674,7…	Lig1|Zfp329|Esx1|Maob|Cox15|Batf2|5430435G22Rik|Cul9|Zfp61|Prickle1|Elf5|Otx2|Tubb6|Mcu|Ddx58|Aatk|Ripply1|Lonrf1|Atf5|Adamts14|Slc25a12|Hoxa6|Rabif|Hs3st3a1|Atp8b2|Asxl3|Hist4h4|Xdh|Dnmt3l|Ercc5|Npr1|Wrnip1|Ssr3|Dna2|Rab30|Angpt4|Tk2|Lars|Gemin6|Map3k4|Mtcl1|Ezr|Trpc5|Pappa|Med18|Arxes1|Cftr|Usp31|Pilra|Ndufaf4|Mob3b|Foxh1|App|Nme5|Pkd1|Dek|Tmem213|Zfp655|Ttc9c|Bst2|Nynrin|Akap6|Zfp174|Myh14|Doc…
GO:0048037	cofactor binding	molecular_function	2.2272e-10	2.1462e-08	189	6874	448	25027	268756,243376,18041,12585,17161,76507,69761,394432,192970,100198,69772,78245,18597,105246960,14782,74340,50995,110208,73884,18242,15357,246277,75387,26912,233066,15483,67416,320878,12039,30956,18663,99982,67442,11754,52815,74032,66663,52837,18125,230721,18984,30046,66841,109778,22678,68291,218138,74419,229841,231329,70503,72168,13063,228608,74022,13016,11655,209011,12778,74246,230908,67636,66249,…	Gulo|Doxl2|Nfs1|Cdr2|Maoa|Aoc1|1600015I10Rik|Ugt1a7c|Dhrs11|H6pd|Bdh2|Acbd7|Pdha1|LOC105246960|Gsr|Ahcyl2|Uba2|Pgd|Zdbf2|Oat|Hmgcr|Csad|Sirt4|Gcat|Syne4|Hsd11b1|Armcx2|Mical2|Bckdha|Aass|Pgk2|Kdm1a|Retsat|Aoc3|Ldhd|Sdr42e1|Uba5|Tmx4|Nos1|Pabpc4|Por|Zfp292|Etfdh|Blvra|Zfp2|Mto1|Gmds|Tktl2|Cenpe|Polr2b|Ddo|Aifm3|Cycs|Smox|Glyr1|Ctbp1|Alas1|Sirt7|Ackr3|Gale|Tardbp|Lyrm5|Pno1|Hpgd|Glud1|Ahcy|Zbtb14|F…
GO:1901360	organic cyclic compound metabolic process	biological_process	2.3123e-10	2.1787e-08	1799	6874	5731	25027	21973,268451,14299,72117,72958,79059,71723,109880,78394,319317,59043,50708,230700,20174,381308,231887,15424,330953,17537,330788,22776,71997,328099,353208,233246,20230,110651,56878,20817,56222,26381,214627,408062,109154,235323,235048,69981,19696,100037258,246316,66043,218035,16796,18032,245555,14011,99169,67016,20842,217109,319555,217038,241612,12361,72807,16420,68646,270118,19181,13371,237806,188…	Top2a|Rab11fip4|Ncs1|Naa50|Zfp493|Nme3|Dhx34|Braf|Ddx52|Snhg11|Wsb2|Hist1h1c|Foxj3|Ruvbl2|Mnda|Pdap1|Hoxc5|Hcn4|Meis3|Zfp866|Zim1|Smg9|Prps1l3|Zfp931|Ano5|Satb1|Rps6ka3|Rbms1|Srpk2|Cited4|Esrrg|Papd5|Zfp873|Mlec|Usp28|Zfp599|Tmem30a|Rel|Dnajc3|Lgi2|Atp5d|Vps41|Lasp1|Nfix|C77370|Etv6|AU015228|Tbc1d2b|Stag1|Utp18|Nwd1|Mrm1|Slc5a12|Cask|Zfp429|Itgb6|Nadk2|Maml2|Psmc2|Dio2|Dnah9|Plec|Mettl9|Hoxa2|492…
GO:0046483	heterocycle metabolic process	biological_process	2.9147e-10	2.6866e-08	1777	6874	5660	25027	219189,240753,72993,67040,22375,27416,20017,105245117,234373,269344,22696,70294,12396,68837,13555,12417,245522,100416706,103135,231130,381112,12070,72739,237911,78921,20224,67684,21416,214779,17978,664883,380855,13874,21426,21886,22110,319481,67883,13819,210162,269997,241568,235320,109242,619310,66580,55936,22608,228980,12307,15184,56632,387609,15371,67971,98766,67773,102640165,69020,18693,338371…	Vwa8|Plekha6|Appl1|Ddx17|Wars|Abcc5|Polr1b|LOC105245117|Sugp2|Ell3|Zfp37|Rnf126|Cbfa2t2|Foxk2|E2f1|Cbx3|Zc4h2|AA987161|Pan2|Tnip2|Arhgef33|Ngfrap1|Zkscan3|Brip1|9130019O22Rik|Sar1a|Luc7l3|Tcf7l2|Zfp879|Ncoa2|Nova1|Rsl1|Ereg|Tfec|Tle2|Tspyl1|Wdr59|Uxs1|Epas1|Zkscan2|Zfp747|Lrrc4c|Zbtb16|Kif24|Zfp872|Esf1|Ctps2|Ybx1|Taf4a|Calb1|Hdac5|Sphk2|Zhx2|Hmx1|Tppp3|Ubac1|Kat8|Gm36298|Zfp707|Pick1|Endov|Zfp82…
GO:0090304	nucleic acid metabolic process	biological_process	4.9551e-10	4.4701e-08	1533	6874	4853	25027	13346,73729,21872,71853,12914,13497,109594,231991,210503,218914,66826,140499,319636,59024,18986,192198,109754,233895,66971,223770,56233,15425,100043034,23997,212999,71643,104923,244416,13528,19356,107029,14406,241639,16975,114570,52331,217716,626832,16475,78697,319182,210719,68339,231876,13204,73666,193322,216177,237558,234135,326619,18185,74153,12153,100041012,237339,105246904,74352,107508,54214…	Des|Zfp383|Tjp1|Pdia6|Crebbp|Drp2|Lmo1|Creb5|Zfp677|Wapal|Taz|Ube2j2|Fsd1l|Med12|Pou2f1|Lrrc4|Cyb5r3|Prr14|Cdk5rap1|Brd1|Hdac7|Hoxc6|Rex2|Psmd13|Tnpo2|Zgrf1|Adi1|Ppp1r3b|Dtnb|Rad17|Me2|Gabrg2|Fermt1|Lrp8|Crip3|Stbd1|Mlh3|Gm6710|Ajuba|Pus7|Hist1h2bh|Mkx|Ccdc88c|Lmtk2|Dhx15|Thoc3|Oog1|AU041133|Myrfl|Whsc1l1|Hist1h4a|Nrl|Uba7|Bmp1|Gm3095|L3mbtl3|LOC105246904|Zfp84|Eprs|Golga4|Tead4|Msh2|Hps1|Zfp87|T…
GO:0006139	nucleobase-containing compound metabolic process	biological_process	5.4521e-10	4.816e-08	1710	6874	5445	25027	327954,104884,67205,56869,16469,110935,105242467,81601,244757,66336,240869,14939,12577,16440,406220,268515,73133,102637083,381393,380840,11783,69860,23962,16918,223648,26357,103806,245474,85305,108707,102632383,77996,216443,84035,100978,100861668,17193,53870,217031,20850,27081,271639,19889,98828,19724,22247,17133,108961,105835,72000,29809,19013,18519,19024,108143,234366,57441,620419,360213,234378…	Dnah2|Tdp1|Utp11l|Zfp109|Jrk|Atp6v1b1|LOC105242467|Kat5|Glb1l2|Cenpp|Zbtb37|Gzmb|Cdkn1c|Itpr3|Krt77|Bahcc1|3110021N24Rik|Gm33985|4921509C19Rik|Lyrm4|Apaf1|Eif1ad|Oasl2|Mycl|Ccdc166|Abcg2|Maml1|Dkc1|Kars|Fam207a|LOC102632383|Cutal|Mars|Kremen1|Nfxl1|Gm21119|Mbd4|Cntn6|Tada2a|Stat5a|Zfp275|Adcy10|Rp2h|Cdc123|Rfx1|Umps|Maff|E2f8|Sgsm3|Lmntd2|Rabgap1l|Ppara|Kat2b|Ppfibp2|Taf9|Gatad2a|Gmnn|Zfp963|Trim…
GO:0043227	membrane-bounded organelle	cellular_component	7.0955e-10	6.1397e-08	1297	6874	4044	25027	21781,104771,56702,75769,257929,18806,67300,319207,171395,18457,56086,19055,406221,22757,208266,574418,12400,75137,14797,654801,213895,75423,67515,328329,17217,67416,66069,210801,106878,66929,233824,70423,212943,68549,20445,11845,109129,207742,216848,241624,243725,20346,14020,18176,110784,27387,100126226,52712,347722,78287,66866,210094,16498,69019,234730,217082,11430,56375,545389,22259,21410,2700…	Tfdp1|Jkamp|Hist1h1b|Lppr5|Olfr299|Pld2|Cltc|Pgbd1|Pkd1l1|Bloc1s6|Set|Ppp3ca|Krt40|Zkscan5|Dot1l|Serinc4|Cbfb|Rprd2|Aes|Zfp784|Bms1|Arl5a|Ttc33|Mast4|Mcm4|Armcx2|Snupn|Unc5d|Smim3|Asf1b|Cog7|Tspan15|Fam46a|Sgol2a|St6galnac1|Arf6|Mmadhc|Rnf43|Chd3|Exd1|Ppp1r9a|Sema3a|Evi5|Nras|Nr3c2|Sh2d3c|5430421N21Rik|Zkscan6|Agap1|Rbsn|Nhlrc2|Iglon5|Kcnab2|Spcs1|Fuk|Hlf|Acox1|B4galt4|Cep170|Nr1h3|Hnf1b|Fam155a|…
GO:0043231	intracellular membrane-bounded organelle	cellular_component	7.7218e-10	6.4644e-08	1295	6874	4038	25027	78284,52837,66591,80890,94112,224088,67414,20586,12916,54614,14697,330812,52521,11421,16182,72008,100041230,101612,23988,17523,11428,68185,100705,68275,666704,105246960,105244006,68153,56703,77683,18019,237988,22033,227624,268527,53605,105246961,22385,329064,15416,19099,23928,99412,59040,13211,223672,72480,12419,17216,71617,52028,56612,235072,67224,80288,70998,67121,67655,21388,20438,13610,11655,…	Creb3l4|Tmx4|Mad2l1bp|Trim2|Med15|Atp13a3|Mfn1|Smarca4|Crem|Prpf40b|Gnb5|Rnf150|Zfp622|Ace|Il18r1|Zfyve19|Hist1h4m|Grwd1|Pin1|Mpo|Aco1|Coa4|Acacb|Rpa1|Samd1|LOC105246960|LOC105244006|Gtf2e2|Pigo|Ehmt1|Nfatc2|Cdr2l|Traf5|Rabl6|Greb1|Nap1l1|LOC105246961|Baz1b|Pkd2l1|Hoxb8|Mapk8ip1|Lamc3|Golga2|Rhot1|Dhx9|Apol9a|Tspyl4|Cbx5|Mcm2|9130011E15Rik|Bbs1|Pfdn5|Sept7|Med29|Bcl9l|Phf6|Mastl|Ctdp1|Tbx5|Siah1b…
GO:0044765	single-organism transport	biological_process	7.7755e-10	6.4644e-08	880	6874	2629	25027	105445,210148,15461,66118,211961,56208,54667,71461,75985,67437,20527,327762,12638,79554,26407,22067,240638,77782,74102,71268,21917,18563,65973,380705,108030,17532,12289,74513,238384,170731,20530,20522,57330,625716,56485,13852,218214,140919,51944,18669,246707,12460,71898,105246601,214944,67454,229706,22632,208908,18763,110052,118449,94229,11820,69550,72611,211945,13494,66089,12611,20192,224079,165…	Dock9|Slc30a6|Hras|Sarnp|Asxl3|Becn1|Atp8b2|Ptk7|Rab30|Ssr3|Slc2a3|Dna2|Cftr|Cptp|Map3k4|Trpc5|Slc16a12|Polq|Slc35a5|Lrrfip2|Tmpo|Pcx|Asph|Tmem102|Lin7a|Mras|Cacna1d|Neto2|Slc24a4|Mfn2|Slc31a2|Slc23a1|Gigyf1|Gm6614|Slc2a5|Stx2|Kdm1b|Slc17a6|Knstrn|Abcb1b|Emilin2|Ccs|Apol9b|Luzp4|Mob3b|Ikbip|Slc6a17|Yy1|Ccdc62|Pkd1|Dek|Synpo2|Slc4a10|App|Bst2|Zfp655|Plekhh1|Drg1|Rmnd5b|Cebpg|Ryr3|Atp13a4|Kcnj3|Rad…
GO:0016301	kinase activity	molecular_function	8.1507e-10	6.6459e-08	411	6874	1114	25027	56632,53608,74252,26397,16886,381393,55984,23924,20698,72388,18557,27421,19222,19224,327954,170745,11600,11836,14182,21877,225997,75678,26921,110279,27373,76499,26399,230661,100101806,69716,170768,71713,13666,105504,218333,11651,16179,93687,320661,13728,117229,218699,26420,68961,635895,19889,13836,27081,12394,103236,20620,80910,217837,100039182,74137,231326,27416,22245,20187,106522,240960,72508,1…	Sphk2|Map3k6|Armc1|Map2k3|Limk2|4921509C19Rik|Camkk1|Katna1|Sphk1|Ripk4|Cdk18|Abcc6|Ptgir|Ptgs1|Dnah2|Xpnpep2|Angpt1|Araf|Fgfr1|Tk1|Trpm6|Ippk|Map4k4|Bcr|Csnk1e|Clasp2|Map2k6|Tesk2|Srp54c|Trip13|Pfkfb3|Cdc40|Eif2ak3|Exoc5|Ice1|Akt1|Irak1|Csnk1a1|D5Ertd579e|Mark2|Stk33|Pxk|Mapk9|Phkg2|Gm7168|Rp2h|Epha2|Zfp275|Runx1|Csnk1g2|Plk2|Gpr84|Itpk1|Gm16505|Nuak2|Aasdh|Abcc5|Uck1|Ryk|Pkdcc|Dnah14|Rps6kb1|Ci…
GO:0016772	transferase activity, transferring phosphorus-containing groups	molecular_function	1.1731e-09	9.385e-08	666	6874	1930	25027	59125,71902,16150,105245342,104318,320634,105244036,225845,67045,228775,26385,216724,110355,20873,12780,67936,17169,14302,12534,105247233,105782,69635,107586,18969,244895,105787,58222,75607,66427,11636,11630,232989,19182,140483,78653,63953,69577,140810,19092,432486,19139,243262,20112,107652,105247050,18754,12568,22174,233875,17096,105246977,192651,74041,18213,245000,211948,230103,102635990,320473…	Nek7|Cand1|Ikbkb|LOC105245342|Csnk1d|Ocrl|LOC105244036|Pla2g16|Riok2|Trib3|Grk6|Rufy1|Adrbk1|Plk4|Abcc2|Wdr55|Mark3|Frk|Cdk1|LOC105247233|Scrib|Dapk1|Ovol2|Pola2|Peak1|Prkaa1|Rab37|Wnk2|Cyb5b|Ak1|Aim1|Hnrnpul1|Psmc3|Hnmt|Bola3|Dusp10|Fastkd3|Ttbk2|Prkg2|Gnptab|Prps1|Oas1f|Rps6ka2|Uap1|LOC105247050|Prkce|Cdk5|Tyro3|Ino80e|Lyn|LOC105246977|Zfp286|Ddias|Ntrk3|Atr|Pde12|Npr2|LOC102635990|Heatr5b|Limk…
GO:0044699	single-organism process	biological_process	1.2017e-09	9.4358e-08	2777	6874	9706	25027	72556,78286,56325,140492,17979,14772,83602,21849,19652,546886,13139,11842,21859,12483,442827,53333,108138,233651,20615,108888,667962,14867,18552,54326,56525,75863,110082,99571,102640673,68970,17118,14026,72128,328274,100862314,54161,110385,70357,14710,14319,258434,69623,67938,14103,67844,101861,102635315,240756,11951,107435,77963,13549,16649,433956,71691,76229,229709,232853,20607,215384,11979,936…	Zfp566|Nav2|Abcb9|Kcnn2|Ncoa3|Grk4|Gtf2a1|Trim28|Rbm3|Ccdc42b|Dgka|Arf3|Timp3|Cd22|Rab44|Tomm40|Xrcc4|Dchs1|Snapin|Atad3a|Gm8898|Gstm6|Pcsk5|Elovl2|Zfp235|Clec4g|Dnah5|Fgg|LOC102640673|Dcaf12|Marcks|Evl|2610008E11Rik|Zfp459|Gm21637|Copg1|Pde4c|Kcnip1|Gngt2|Fth1|Olfr934|Zfp33b|Myl12b|Fasl|Rab32|Ints4|Gm32687|Klhl12|Atp5g1|Hat1|Hook1|Dyrk1b|Kpna4|Dnaaf5|Pnmal1|Vmn2r29|Ahcyl1|Zfp954|Sstr3|Fcgbp|Atp7…
GO:0016773	phosphotransferase activity, alcohol group as acceptor	molecular_function	2.407e-09	1.8556e-07	373	6874	1007	25027	269536,100087,338367,55987,20869,328329,18746,70425,216019,14257,414872,243659,78749,12167,269019,214897,18718,15481,74653,17279,27103,68171,18004,18793,225638,381510,12799,20878,26400,13840,110524,12988,13000,18479,83408,56086,17346,67073,26401,103213,17918,18640,69225,211347,19094,16451,270672,22390,244864,16202,381983,17281,674895,13479,75669,606496,269209,29869,212032,227541,73707,240505,6971…	Tex10|Kti12|Myo1d|Cpxm2|Stk11|Mast4|Pkm|Csnk1g3|Hkdc1|Flt4|Zyg11b|Styk1|Filip1l|Bmpr1b|Stk32a|Csnk1g1|Pip4k2a|Hspa8|Pomk|Melk|Eif2ak4|D730048I06Rik|Nek1|Plaur|Alpk2|Dpy19l4|Cnp|Aurka|Map2k7|Epha6|Dgkq|Csk|Csnk2a2|Pak1|Gimap3|Set|Mknk1|Pi4k2b|Map3k1|Traf3ip2|Myo5a|Pfkfb2|Carkd|Pank3|Mapk11|Jak1|Map3k15|Wee1|Layn|Ilk|Lmtk3|Fyco1|Nek10|Dpep1|Pik3r4|Gsk3a|Stk36|Ulk2|Hk3|Camk1d|Gucy2g|Cdc42bpg|Ipmk|Xp…
GO:0046914	transition metal ion binding	molecular_function	3.1384e-09	2.3762e-07	882	6874	2655	25027	19360,29856,67393,67230,268890,622675,106042,22719,78309,243983,14803,101488143,244421,622473,56469,237360,17387,75079,52915,76179,75410,18705,71519,20937,22632,16656,108841,11820,211135,13121,385674,14297,80985,69583,319899,14163,57330,68010,22690,218214,71085,66869,213002,67030,74164,69504,319660,245695,105244410,449000,70238,72640,338364,56631,619329,22658,19820,66089,207806,12189,114886,14628…	Rad50|Smtn|Cxxc5|Zfp329|Lsamp|Zfp827|Prickle1|Zfp61|Cul9|Zdhhc13|Grid1|Hbb-bt|Lonrf1|Ripply1|Pias1|Adamts14|Mmp14|Zbtb49|Zmiz2|Usp31|Kmt2b|Pik3c2g|Cyp2u1|Suv39h1|Yy1|Hivep3|Rdh13|App|D130040H23Rik|Cyp51|Zfp174|Fxn|Trim44|Tnfsf13|Dock6|Fgd1|Gigyf1|Bambi|Zfp28|Kdm1b|Arhgap19|Zfp869|Ifitm6|Fancl|Nfx1|Zfp932|Agmo|Tceanc|LOC105244410|Zfp960|Rnf168|Mex3a|Trim65|Trim17|F420015M19Rik|Pcgf2|Rlim|Rmnd5b|Gm…
GO:0008104	protein localization	biological_process	6.8862e-09	5.1223e-07	400	6874	1107	25027	76499,100101806,170768,16681,384214,52696,68505,11990,27054,74934,213827,94185,72287,192976,15161,319807,12021,68188,16775,271639,71732,54380,68744,11910,209225,56363,641361,16179,56494,71840,52023,70349,99683,67489,223648,67621,228846,67057,636931,50797,240613,240752,58207,24015,56873,15239,72068,233060,76561,74694,75608,406220,228684,213696,244049,320135,71846,381686,140570,105513,72972,99633,6…	Clasp2|Srp54c|Pfkfb3|Krt2|Ephx4|Zwint|Vps51|Atrn|Sec23b|Armc4|Arcn1|Tnfrsf21|Plekhf1|Lrrc75a|Hcfc1|Nwd2|Bard1|Sympk|Lama4|Adcy10|Vps11|Smarcal1|Zfp740|Atf3|Zfp710|Tmeff2|Pinlyp|Irak1|Gosr2|Tekt4|Pibf1|Copb1|Sec24b|Ap4b1|Ccdc166|Bend5|D630003M21Rik|Yaf2|Trim71|Copb2|9930021J03Rik|Pik3c2b|Slc43a3|Abce1|Lmbr1|Hgs|Cnot2|Zfp382|Snx7|Tbc1d30|Chmp4b|Krt77|Sel1l2|Duoxa1|Mctp2|BC049715|Syce2|Kpna7|Plxnb2|…
GO:0043412	macromolecule modification	biological_process	1.1289e-08	8.1909e-07	535	6874	1532	25027	54214,27103,72519,18004,18793,22034,110749,319953,74653,269019,214897,243659,75219,70425,17308,74153,66435,74145,12531,105247220,26878,56707,20448,101197,26401,68507,74302,13840,18479,78923,320119,66971,73707,73166,227541,606496,12914,99890,16451,17952,12211,20877,319520,72349,231876,12545,69922,269941,54122,67071,15387,213452,12229,11652,67556,78697,626832,217716,57344,18762,18602,70415,26563,26…	Golga4|Eif2ak4|Tmem55a|Nek1|Plaur|Traf6|Chaf1b|Ttll1|Pomk|Stk32a|Csnk1g1|Styk1|Dusp18|Csnk1g3|Mgat1|Uba7|Uggt2|F13a1|Cdc25b|LOC105247220|B3galt2|Zfp111|St6galnac4|Zfp956|Map3k1|Ppfia4|Mtmr3|Epha6|Pak1|Chsy3|Rps6kc1|Cdk5rap1|Gucy2g|Tm7sf2|Camk1d|Gsk3a|Crebbp|Prmt6|Jak1|Naip6|Birc6|Aurkb|Dusp4|Dusp3|Lmtk2|Cdc7|Vrk2|Chsy1|Uevld|Rps6ka6|Hnrnpk|Dstyk|Btk|Akt2|Pigm|Pus7|Gm6710|Mlh3|As3mt|Prkcz|Padi4|St…
GO:0032561	guanyl ribonucleotide binding	molecular_function	1.1398e-08	8.1909e-07	225	6874	582	25027	19704,24015,19324,226421,22070,73991,66922,100101919,215449,17532,14679,26357,68708,14673,67951,19769,381812,73296,66397,109168,15461,27421,66997,12638,16145,327762,75985,53868,69237,56087,14923,20818,170768,104303,13494,227613,75668,320806,20362,100101806,69151,170731,216439,18000,78455,21411,14852,18669,11843,19384,236573,14687,68203,19330,228543,11304,237107,106572,101592,11853,442827,27416,28…	Upf1|Abce1|Rab1|5430435G22Rik|Tpt1|Atl1|Rras2|Dnah7c|Rap1b|Mras|Gnai3|Abcg2|Rabl2|Gna12|Tubb6|Rit1|Cracr2a|Rhobtb3|Sar1b|Atl3|Hras|Abcc6|Psmd12|Cftr|Igtp|Dna2|Rab30|Rab25|Gtpbp4|Dnah10|Guk1|Srprb|Pfkfb3|Arl1|Drg1|Tubb4b|Rasl10a|Gfm2|Sept8|Srp54c|Lzic|Mfn2|Agap2|Sept2|Helz|Tcf20|Gspt1|Abcb1b|Arf4|Ran|Gbp9|Gnaz|Diras2|Rab18|Rhov|Abca4|Gnl3l|Rab31|Eftud1|Rhoc|Rab44|Abcc5|Tomm70a|Tubb4a|Zfp960|Helb|A…
GO:0071702	organic substance transport	biological_process	1.2108e-08	8.3829e-07	486	6874	1386	25027	56490,67397,381823,56807,58810,66661,26558,71902,237858,230721,54616,98999,110593,105244844,319613,13859,81910,11975,70699,76899,230598,225215,77057,66105,26557,76089,13854,75751,171531,17132,107815,233271,11768,77371,27403,66251,109270,11774,23945,74766,64685,13038,16668,76509,108800,19273,65114,217026,13512,66468,232989,56041,67398,14470,67028,16660,105242925,80384,11776,381605,17129,102633023,…	Zbtb20|Erp29|Apold1|Scamp5|Akr1a1|Srp72|Homer3|Cand1|Tusc5|Pabpc4|Extl3|Znfx1|Prdm2|LOC105244844|Sybu|Eps15l1|Rrbp1|Atp6v0a1|Nup205|Golga1|Nrd1|Rsl24d1|Ston1|Ube2d3|Homer2|Rapgef2|Epn1|Ipo4|Mlph|Maf|Scml2|Luzp2|Ap1m2|Sec24a|Abca7|Arfgap3|Prr5|Ap3b1|Mgll|Yipf2|Nmi|Ctsk|Krt18|Plet1|Ston2|Ptpru|Vps35|Heatr6|Dsg3|Ska1|Hnrnpul1|Uso1|Srpr|Rabac1|2610002M06Rik|Krt31|LOC105242925|Tex21|Ap3d1|Tbc1d2|Smad5…
GO:0015031	protein transport	biological_process	1.2258e-08	8.3829e-07	377	6874	1041	25027	67160,268470,16905,12606,66811,67454,50525,12444,66942,104799,72611,74513,14163,235567,226432,78455,227333,71943,74105,654812,246707,16648,19704,218035,16211,55935,241062,71268,12387,66118,57743,433742,56208,105445,56878,16649,13549,56324,433956,26381,16687,327762,81896,67437,100043597,101861,100043772,74591,216080,320631,16691,67196,26951,246102,12788,16162,54161,140721,105501,77938,22791,75863,…	Eef1g|Ube2z|Lmna|Cebpa|Duoxa2|Ikbip|Spag6|Ccnd2|Ddx18|Vipas39|Zfp655|Neto2|Fgd1|Dnajc13|Ipo9|Helz|Dgkd|Tom1l1|Gga2|Angptl7|Emilin2|Kpna3|Upf1|Vps41|Kpnb1|Fnbp4|Pgap1|Lrrfip2|Ctnnb1|Sarnp|Sec61a2|Gm12722|Becn1|Dock9|Rbms1|Kpna4|Dyrk1b|Stam2|Dnaaf5|Esrrg|Krt6a|Dna2|Ift122|Ssr3|Srcap|Ints4|Zfp850|Abca12|Ube2d1|Abca15|Krt8|Ube2t|Zw10|Rttn|Cnga1|Il12rb2|Copg1|Caskin2|Abhd4|Fam53b|Dnajc2|Clec4g|Vps37a|…
GO:0045184	establishment of protein localization	biological_process	1.2258e-08	8.3829e-07	377	6874	1041	25027	406221,68259,14167,109815,213539,110750,73192,26427,74354,106633,18806,93700,66870,628236,18803,67300,16647,16680,53421,382014,67089,231932,73598,171395,12585,320051,269615,56523,110749,271564,27410,218343,54214,629303,192236,218544,268379,67515,67416,20502,66069,230249,54122,19099,73666,67661,385643,321007,12847,70385,231876,13204,106073,100126226,100210,233824,241431,18802,57344,212943,385658,2…	Krt40|Ift80|Fgf12|Vimp|Bag2|Cse1l|Xpot|Creb3l1|Lrguk|Ift140|Pld2|Pcdhgb2|Serbp1|Lipo4|Plcg1|Cltc|Kpna2|Krt84|Sec61a1|Ano8|Psmc6|Gimap7|1700001O22Rik|Pkd1l1|Cdr2|Exph5|Plch2|Pmfbp1|Chaf1b|Vps13a|Abca3|Ttc37|Golga4|Heatr9|Hps1|Sgtb|Abca13|Ttc33|Armcx2|Slc16a2|Snupn|AI314180|Uevld|Mapk8ip1|Thoc3|Ift172|Kng2|Serac1|Copa|Spdl1|Lmtk2|Dhx15|Mfsd5|5430421N21Rik|Gpn2|Cog7|Xirp2|Plcd4|As3mt|Fam46a|Nxpe3|St…
GO:0005525	GTP binding	molecular_function	1.4242e-08	9.585e-07	223	6874	577	25027	235442,19376,17919,27403,58222,11854,74143,223881,27410,71924,57440,103080,270192,67398,22152,22671,67059,19092,16653,246710,75423,74558,227624,227058,19329,28030,213895,26905,268379,52398,52065,13429,19338,230737,20411,68507,19353,170758,192663,231932,11947,626578,109905,83408,14236,23882,12780,53869,19744,74254,67414,19340,54614,19344,212539,74194,242505,74006,30877,260315,17250,66164,14681,193…	Rab8b|Rab34|Myo5b|Abca7|Rab37|Rhod|Opa1|Rnd1|Abca3|Tube1|Ehd3|Sept10|Rab6b|Srpr|Tubb3|Rnf112|Ola1|Prkg2|Kras|Rhobtb2|Arl5a|Gvin1|Rabl6|Dnah7b|Rab17|Gfm1|Bms1|Eif2s3x|Abca13|Sept11|Mfhas1|Dnm1|Rab33b|Gnl2|Sorbs1|Ppfia4|Rac1|Rac3|Abcg4|Gimap7|Atp5b|Gbp10|Rap1a|Gimap3|Foxn2|Gadd45g|Abcc2|Rab11a|Rheb|Gpn1|Mfn1|Rab3d|Prpf40b|Rab5b|Gm266|Rnd3|Rasef|Dnm1l|Gnl3|Nav3|Abcc1|Nip7|Gnao1|Rab12|Rab15|Fam155a|R…
GO:0019001	guanyl nucleotide binding	molecular_function	1.8548e-08	1.2288e-06	228	6874	594	25027	233870,212508,77407,207704,102216272,56382,140743,77706,320631,14672,213439,74610,228482,13430,71619,232906,213575,13874,74591,67844,69834,18534,20927,19335,71382,56298,213990,19349,102640673,100019,14725,11852,11305,117599,449000,22153,28185,27416,442827,11853,101592,106572,237107,11304,228543,68203,19330,14687,56325,56217,235661,80718,216344,19346,19416,78286,320982,76108,214952,20224,381338,19…	Tufm|Mtg1|Rab35|Gtpbp10|Ak6|Rab9|Rem2|Abcb5|Abca15|Gna11|Gpr174|Abcb8|Arhgap11a|Dnm2|Arl14|Arhgap35|Dync2li1|Ereg|Abca12|Rab32|Rab43|Pck1|Abcc8|Rab23|Pex1|Atl2|Agap3|Rab7|LOC102640673|Mdn1|Lrp2|Rhob|Abca2|Helb|Zfp960|Tubb4a|Tomm70a|Abcc5|Rab44|Rhoc|Eftud1|Rab31|Gnl3l|Abca4|Rhov|Diras2|Rab18|Gnaz|Abcb9|Mpp5|Dync1li1|Rab27b|Rab21|Rab6a|Rasd1|Nav2|Arl4c|Rap2a|Rhot2|Sar1a|Lonrf2|Rab20|Tuba8|Rab40b|Gp…
GO:0030117	membrane coat	cellular_component	2.3782e-08	1.5278e-06	84	6874	170	25027	230249,381686,12847,67661,73666,19099,16649,231876,81896,11764,27359,57344,67057,50797,99683,70349,226525,12387,67489,20334,235567,216961,56717,71770,11775,212999,231855,209225,108011,74105,16480,11766,16648,68188,223691,12021,319807,213827,74934,50525,18212,27054,76499,75669,16329,71902,12607,68259,73699,54160,56490,330474,78921,11771,213081,16882,70699,26909,16647,67300,106633,75751,69608,77057…	AI314180|Kpna7|Copa|Ift172|Thoc3|Mapk8ip1|Kpna4|Lmtk2|Ift122|Ap1b1|Sytl4|As3mt|Yaf2|Copb2|Sec24b|Copb1|Rasal2|Ctnnb1|Ap4b1|Sec23a|Dnajc13|Coro6|Mtor|Ap2b1|Ap3b2|Tnpo2|Ap5z1|Zfp710|Ap4e1|Gga2|Jup|Ap1g2|Kpna3|Sympk|Eif3l|Bard1|Nwd2|Arcn1|Armc4|Spag6|Ntrk2|Sec23b|Clasp2|Pik3r4|Inpp1|Cand1|Cebpz|Ift80|Ppp2r1b|Copg2|Zbtb20|Zc3h4|9130019O22Rik|Ap2a1|Wdr19|Lig3|Nup205|Exo1|Kpna2|Cltc|Ift140|Ipo4|Sec24d|…
GO:0048475	coated membrane	cellular_component	2.3782e-08	1.5278e-06	84	6874	170	25027	68188,16648,16480,74105,11766,108011,209225,231855,212999,71770,56717,11775,216961,235567,16329,76499,75669,27054,50525,18212,74934,213827,319807,12021,223691,81896,27359,11764,231876,16649,19099,73666,67661,12847,381686,230249,20334,12387,67489,226525,99683,70349,50797,67057,57344,192236,66437,11774,218343,260302,110749,77371,54161,11768,11539,14470,67416,246102,64933,11776,108800,217026,101861,…	Sympk|Kpna3|Jup|Gga2|Ap1g2|Ap4e1|Zfp710|Ap5z1|Tnpo2|Ap2b1|Mtor|Ap3b2|Coro6|Dnajc13|Inpp1|Clasp2|Pik3r4|Sec23b|Spag6|Ntrk2|Armc4|Arcn1|Nwd2|Bard1|Eif3l|Ift122|Sytl4|Ap1b1|Lmtk2|Kpna4|Mapk8ip1|Thoc3|Ift172|Copa|Kpna7|AI314180|Sec23a|Ctnnb1|Ap4b1|Rasal2|Sec24b|Copb1|Copb2|Yaf2|As3mt|Hps1|Fis1|Ap3b1|Ttc37|Gga3|Chaf1b|Sec24a|Copg1|Ap1m2|Adora1|Rabac1|Armcx2|Rttn|Ap3m2|Ap3d1|Ston2|Heatr6|Ints4|Hnrnpul1…
GO:0051641	cellular localization	biological_process	2.4855e-08	1.5729e-06	404	6874	1133	25027	18754,16594,27359,16367,11764,21968,213993,20848,15505,16669,52440,380850,64652,20334,52463,74753,226525,236643,240255,216197,53375,30785,226144,108011,225998,71770,11775,56717,231430,216961,245944,53612,16679,12773,68734,105785,66913,16480,11766,72599,101476,73447,223601,20867,70363,16329,108699,21821,18453,18212,56490,67397,16150,58810,66661,71902,56216,26558,230721,67542,110593,98999,54616,319…	Prkce|Klc2|Sytl4|Irs1|Ap1b1|Tom1|Ccdc186|Stat3|Hsph1|Krt19|Tax1bp1|Gm5141|Nisch|Sec23a|Tet1|5830415F09Rik|Rasal2|Sytl5|Ythdc2|Ckap4|Mtx2|Cttnbp2|Erlin1|Ap4e1|Rorb|Ap2b1|Ap3b2|Mtor|Cox18|Coro6|Vps54|Vti1b|Krt86|Ccr4|Smek1|Kdelr3|Kdelr2|Jup|Ap1g2|Pdia5|Plekha1|Wdr13|Fam49b|Stip1|Fam135b|Inpp1|Chn1|Ift88|P4hb|Ntrk2|Zbtb20|Erp29|Ikbkb|Akr1a1|Srp72|Cand1|Stx1b|Homer3|Pabpc4|Cog6|Prdm2|Znfx1|Extl3|Sybu…
GO:0033036	macromolecule localization	biological_process	2.8871e-08	1.8002e-06	438	6874	1241	25027	11305,241528,12075,74392,18414,234852,260302,56356,26409,66437,320040,216810,22626,74412,19414,56421,320148,56089,14284,100043039,99633,72972,68695,64933,105513,140570,16646,57441,360213,12396,66700,12607,54160,242570,269437,71983,231821,330474,211978,78921,233726,56191,11771,22631,213081,56430,231225,69339,240913,74068,64213,85308,75706,15526,69608,67952,56494,71840,209225,56363,16179,268747,641…	Abca2|Lrrc55|Bfsp1|Specc1l|Osmr|Chmp1a|Gga3|Gltp|Map3k7|Fis1|Rnf222|Tom1l2|Slc23a3|Gle1|Rasa3|Pfkp|B430306N03Rik|Ramp3|Fosl2|Gm4184|Lphn2|Ccser2|Hddc3|Ap3m2|Chmp7|Plxnb2|Kpna1|Gmnn|Trim46|Cbfa2t2|Chmp3|Cebpz|Copg2|Raver2|Plch1|Tmco6|Adap1|Zc3h4|Zfyve26|9130019O22Rik|Ipo7|Tro|Ap2a1|Ywhaz|Wdr19|Clip1|Tapt1|Ccdc54|Adamts4|Asz1|St7|Emc9|Krt24|Hspa9|Sec24d|Tomm20|Gosr2|Tekt4|Zfp710|Tmeff2|Irak1|Lrrc16…
GO:0050662	coenzyme binding	molecular_function	3.3324e-08	2.0477e-06	141	6874	335	25027	229211,99586,56348,236082,76238,108841,72902,19193,333433,218214,74580,216439,11532,78797,228061,107605,22235,15492,17436,14380,13017,109731,68346,18590,23918,229709,11409,15107,66787,69117,15488,170760,194225,66948,20148,69123,21925,227197,68581,17252,381236,209737,270076,232223,70451,67880,210009,67883,105734,23917,13382,224823,218865,73287,11529,232970,15490,234309,26876,76108,209027,213081,80…	Acad9|Dpyd|Hsd17b12|Dhrsx|Grhpr|Rdh13|Spock3|Pipox|Gpd1l|Kdm1b|Pyroxd2|Agap2|Adh5|Ndor1|Agps|Rdh1|Ugdh|Hsd3b1|Me1|G6pd2|Ctbp2|Maob|Sirt5|Pdgfa|Impdh2|Ahcyl1|Acads|Hadh|Gskip|Adh6a|Hsd17b4|Acbd3|Gm13103|Acad8|Dhrs3|Eci3|Tnnc2|Ndufs1|Tmed10|Rdh11|Lipo1|Kif15|Gcdh|Txnrd3|Dhrs13|Dcxr|Mtrr|Uxs1|Tigd5|Impdh1|Dld|Rrp36|Chdh|1700040L02Rik|Adh7|Phldb3|Hsd17b7|Cbr4|Adh4|Rap2a|Pycr1|Wdr19|Rab27b|D2hgdh|Hiba…
GO:0034613	cellular protein localization	biological_process	3.8758e-08	2.3146e-06	322	6874	878	25027	74392,12075,11305,216810,22626,66437,320040,260302,100043039,56089,14284,320148,19414,56421,140570,64933,99633,72972,71983,269437,231821,12607,54160,57441,360213,16646,11771,22631,56430,213081,56191,78921,233726,211978,75706,64213,74068,69339,231225,67952,69608,15526,16179,641361,209225,71840,56494,271639,16775,68188,11910,68744,54380,71732,213827,74934,12021,319807,94185,72287,100101806,76499,27…	Specc1l|Bfsp1|Abca2|Tom1l2|Slc23a3|Fis1|Rnf222|Gga3|Gm4184|Ramp3|Fosl2|B430306N03Rik|Rasa3|Pfkp|Plxnb2|Ap3m2|Lphn2|Ccser2|Tmco6|Plch1|Adap1|Cebpz|Copg2|Gmnn|Trim46|Kpna1|Ap2a1|Ywhaz|Clip1|Wdr19|Tro|9130019O22Rik|Ipo7|Zfyve26|Krt24|St7|Asz1|Ccdc54|Tapt1|Tomm20|Sec24d|Hspa9|Irak1|Pinlyp|Zfp710|Tekt4|Gosr2|Adcy10|Lama4|Sympk|Atf3|Zfp740|Smarcal1|Vps11|Arcn1|Armc4|Bard1|Nwd2|Tnfrsf21|Plekhf1|Srp54c|C…
GO:0070727	cellular macromolecule localization	biological_process	3.8758e-08	2.3146e-06	322	6874	878	25027	56089,14284,100043039,19414,56421,320148,140570,99633,72972,64933,74392,11305,12075,66437,320040,216810,22626,260302,64213,75706,231225,69339,74068,69608,67952,15526,12607,54160,269437,71983,231821,16646,57441,360213,11771,22631,56430,213081,211978,78921,56191,233726,213827,74934,72287,94185,12021,319807,76499,100101806,384214,16681,170768,11990,27054,209225,16179,641361,56494,71840,68188,271639,…	Ramp3|Fosl2|Gm4184|Rasa3|Pfkp|B430306N03Rik|Plxnb2|Lphn2|Ccser2|Ap3m2|Specc1l|Abca2|Bfsp1|Fis1|Rnf222|Tom1l2|Slc23a3|Gga3|St7|Krt24|Tapt1|Ccdc54|Asz1|Sec24d|Tomm20|Hspa9|Cebpz|Copg2|Plch1|Tmco6|Adap1|Kpna1|Gmnn|Trim46|Ap2a1|Ywhaz|Clip1|Wdr19|Zfyve26|9130019O22Rik|Tro|Ipo7|Arcn1|Armc4|Plekhf1|Tnfrsf21|Bard1|Nwd2|Clasp2|Srp54c|Ephx4|Krt2|Pfkfb3|Atrn|Sec23b|Zfp710|Irak1|Pinlyp|Gosr2|Tekt4|Sympk|Adcy…
GO:0006464	cellular protein modification process	biological_process	3.9976e-08	2.3219e-06	477	6874	1361	25027	433742,20817,11682,12537,18160,72149,75079,233246,68292,17776,102626,110651,18537,320139,13839,26407,13549,107951,20451,16687,71461,229473,116904,14755,52033,320011,244421,11302,69847,12566,26879,65973,15468,73914,14773,26362,20014,57330,213326,50772,26413,20901,19243,74729,51789,27392,13175,71751,109880,78394,19266,268470,22632,71096,20937,117592,68796,14184,56532,12235,268930,15258,211135,23560…	Gm12722|Srpk2|Alk|Cdk11b|Npr1|Strada|Zbtb49|Ano5|Stt3b|Mast2|Mapkapk3|Rps6ka3|Pcmt1|Ptpn7|Epha5|Map3k4|Dyrk1b|Cdk9|St8sia3|Krt6a|Ptk7|D930015E06Rik|Alpk3|Pigq|Pbk|Uggt1|Lonrf1|Aatk|Wnk4|Cdk2|B3galnt1|Asph|Prmt2|Irak3|Grk5|Axl|Rpn2|Gigyf1|Scyl2|Mapk6|Mapk1|Strap|Ptp4a1|Setmar|Tnk2|Pign|Dclk1|Map3k13|Braf|Ddx52|Ptprd|Ube2z|Yy1|Sntg1|Suv39h1|B3galt6|Tmem214|Fgfr3|Ripk3|Bub1|Pkmyt1|Hipk2|D130040H23Ri…
GO:0036211	protein modification process	biological_process	3.9976e-08	2.3219e-06	477	6874	1361	25027	20901,26413,20014,57330,213326,50772,109880,71751,13175,78394,19243,27392,51789,74729,117592,20937,68796,268470,19266,71096,22632,268930,15258,211135,14184,12235,56532,75079,233246,72149,102626,110651,68292,17776,12537,11682,20817,433742,18160,20451,16687,71461,320139,26407,13839,18537,107951,13549,52033,320011,14755,229473,116904,65973,26879,14773,26362,15468,73914,11302,244421,12566,69847,22516…	Strap|Mapk1|Rpn2|Gigyf1|Scyl2|Mapk6|Braf|Map3k13|Dclk1|Ddx52|Ptp4a1|Pign|Tnk2|Setmar|B3galt6|Suv39h1|Tmem214|Ube2z|Ptprd|Sntg1|Yy1|Pkmyt1|Hipk2|D130040H23Rik|Fgfr3|Bub1|Ripk3|Zbtb49|Ano5|Strada|Mapkapk3|Rps6ka3|Stt3b|Mast2|Cdk11b|Alk|Srpk2|Gm12722|Npr1|St8sia3|Krt6a|Ptk7|Ptpn7|Map3k4|Epha5|Pcmt1|Cdk9|Dyrk1b|Pbk|Uggt1|Pigq|D930015E06Rik|Alpk3|Asph|B3galnt1|Grk5|Axl|Prmt2|Irak3|Aatk|Lonrf1|Cdk2|Wnk…
GO:0003924	GTPase activity	molecular_function	5.3635e-08	3.0731e-06	180	6874	454	25027	56382,140743,77706,320631,14672,233870,212508,77407,102216272,74591,67844,74610,213439,13430,71619,232906,319880,69834,20927,19335,56298,71382,100019,11852,11305,19349,442827,117599,27416,22153,14687,68203,19330,11853,106572,101592,237107,11304,320982,76108,214952,20224,56325,19346,80718,235661,216344,78286,271457,11842,381338,53857,19332,240960,13494,104303,14683,20362,227613,320806,56087,69237,…	Rab9|Rem2|Abcb5|Abca15|Gna11|Tufm|Mtg1|Rab35|Ak6|Abca12|Rab32|Abcb8|Gpr174|Dnm2|Arl14|Arhgap35|Tmcc3|Rab43|Abcc8|Rab23|Atl2|Pex1|Mdn1|Rhob|Abca2|Rab7|Rab44|Helb|Abcc5|Tubb4a|Gnaz|Diras2|Rab18|Rhoc|Rab31|Eftud1|Gnl3l|Abca4|Arl4c|Rap2a|Rhot2|Sar1a|Abcb9|Rab6a|Rab27b|Dync1li1|Rab21|Nav2|Rab5a|Arf3|Lonrf2|Tuba8|Rab20|Dnah14|Drg1|Arl1|Gnas|Sept8|Tubb4b|Gfm2|Dnah10|Gtpbp4|Srprb|Guk1|Gspt1|Abcb1b|Gbp9|R…
GO:0046907	intracellular transport	biological_process	1.4145e-07	7.9967e-06	333	6874	928	25027	16647,67300,66870,628236,106633,74354,18164,26427,73192,231932,67089,382014,16680,78284,406221,68259,14167,109815,110750,224088,74153,67515,264134,268379,218544,66069,67416,27410,110749,56523,320051,12585,192236,241447,54214,218343,212943,241431,57344,233824,80288,72322,434778,75623,80708,16554,20445,321007,12847,385643,73666,67661,19099,18141,230249,223672,100210,100126226,13204,70385,231876,224…	Kpna2|Cltc|Serbp1|Lipo4|Ift140|Lrguk|Nptx1|Creb3l1|Xpot|Gimap7|Psmc6|Ano8|Krt84|Creb3l4|Krt40|Ift80|Fgf12|Vimp|Cse1l|Atp13a3|Uba7|Ttc33|Ttc26|Abca13|Sgtb|Snupn|Armcx2|Abca3|Chaf1b|Pmfbp1|Exph5|Cdr2|Hps1|Cers6|Golga4|Ttc37|Fam46a|Xirp2|As3mt|Cog7|Bcl9l|Xpo5|Ccdc160|Tex30|Pacsin3|Kif13b|St6galnac1|Serac1|Copa|Kng2|Thoc3|Ift172|Mapk8ip1|Nup50|AI314180|Apol9a|Gpn2|5430421N21Rik|Dhx15|Spdl1|Lmtk2|Fgd4…
GO:0042623	ATPase activity, coupled	molecular_function	1.6172e-07	9.022e-06	133	6874	318	25027	70686,67040,27416,28185,14375,15201,110809,101592,237911,19718,56325,23834,381338,320213,77706,71740,67772,73737,331063,74610,19691,56336,72162,229877,21974,218629,20927,224824,241116,100019,244421,230073,234733,19704,66043,72151,12638,16649,192170,227693,104721,327762,79456,53975,381634,140795,217207,27421,16977,269400,66942,277898,11820,74934,22439,18669,16648,52513,73834,104806,71723,70882,783…	Dusp16|Ddx17|Abcc5|Tomm70a|Xrcc6|Hells|Srsf1|Eftud1|Brip1|Rfc2|Abcb9|Cdc6|Lonrf2|Senp5|Abcb5|Pvrl4|Chd8|1110008P14Rik|Gsdmc2|Abcb8|Recql|B4galt5|Dhx36|Rap1gds1|Top2b|Dhx29|Abcc8|Pex6|Ccdc108|Mdn1|Lonrf1|Ddx58|Ddx19b|Upf1|Atp5d|Rfc5|Cftr|Kpna4|Eif4a3|Zer1|Ddx1|Dna2|Recql4|Ddx20|Gm1043|P2ry14|Dhx8|Abcc6|Lrrc23|Rtel1|Ddx18|Slc15a5|App|Armc4|Xk|Abcb1b|Kpna3|Ddx56|Atp6v1d|Fancm|Dhx34|Armc3|Ddx52|Atad1…
GO:0051649	establishment of localization in cell	biological_process	1.8544e-07	1.0212e-05	368	6874	1040	25027	56421,100043039,14284,56089,64933,72972,99633,140570,74463,66050,59042,12075,11305,238123,18414,74392,260302,22626,74412,216810,320040,66437,69339,75706,64213,15526,67952,69608,360213,57441,16646,71983,54160,12607,78921,56191,233726,244281,211978,213081,56430,11771,319807,12021,94185,72287,192976,74934,213827,68505,105504,27054,11990,170768,16681,52696,384214,100101806,76499,71840,56494,18516,641…	Pfkp|Gm4184|Fosl2|Ramp3|Ap3m2|Ccser2|Lphn2|Plxnb2|Exoc3l2|0610009B22Rik|Cope|Bfsp1|Abca2|Cog5|Osmr|Specc1l|Gga3|Slc23a3|Gle1|Tom1l2|Rnf222|Fis1|Ccdc54|Krt24|St7|Hspa9|Tomm20|Sec24d|Trim46|Gmnn|Kpna1|Tmco6|Copg2|Cebpz|9130019O22Rik|Tro|Ipo7|Myo16|Zfyve26|Wdr19|Clip1|Ap2a1|Nwd2|Bard1|Tnfrsf21|Plekhf1|Lrrc75a|Armc4|Arcn1|Vps51|Exoc5|Sec23b|Atrn|Pfkfb3|Krt2|Zwint|Ephx4|Srp54c|Clasp2|Tekt4|Gosr2|Pbx3|…
[truncated: 3,689 more rows]

## Sheet: D4U_vs_D5NU.trans
GO_accession	Description	Term_type	Over_represented_pValue	Corrected_pValue	CAD_item	CAD_list	Bg_item	Bg_list	Gene_names	Gene_description
[truncated: 3,306 more rows]

## Sheet: D5IU_vs_D5NU.trans
GO_accession	Description	Term_type	Over_represented_pValue	Corrected_pValue	CAD_item	CAD_list	Bg_item	Bg_list	Gene_names	Gene_description
[truncated: 3,361 more rows]
