# Supplementary material for: Genome-wide analysis and functional prediction of long non-coding RNAs in mouse uterus during the implantation window
Source: Oncotarget. 2017 Sep 16;8(48):84360–72. doi: 10.18632/oncotarget.21031 (PMC5663602; doi:10.18632/oncotarget.21031)
Supplement: Supplementary file 6 [file oncotarget-08-84360-s006.xls]

## Sheet: D4U_vs_D5IU.cis
#Term	ID	Input number	Background number	P-Value	Corrected P-Value	Input	KO	Entrez_ID	KO_name	Hyperlink
Cytokine-cytokine receptor interaction	mmu04060	12	264	0.000152995	0.00285276	14103|16185|15970|22164|15962|230405|15964|22339|15967|15968|15969|240873	mmu:14103|mmu:16185|mmu:15970|mmu:22164|mmu:15962|mmu:230405|mmu:15964|mmu:22339|mmu:15967|mmu:15968|mmu:15969|mmu:240873|	14103|16185|15970|22164|15962|230405|15964|22339|15967|15968|15969|240873|	Fasl, APT1LG1, CD178, CD95-L, CD95L, Fas-L, Faslg, Tnfsf6, gld|Il2rb, CD122, IL-15Rbeta, IL15Rbeta, Il-2/15Rbeta, Il-2Rbeta, p70|Ifna7, Ifa7|Tnfsf4, Ath-1, Ath1, CD134L, OX-40L, Ox40l, TXGP1, Txgp1l, gp34|Ifna1, Ifa1|Ifne, Ifn-tau-1, Ifne1, Ifnt1, Infe1|Ifna11, IFN-[a]11|Vegfa, Vegf, Vpf|Ifna4, Ifa4|Ifna5, Ifa5|Ifna6, IFNa8/6, Ifa6, Ifa8, Ifna8|Tnfsf18, Gitrl|	http://www.genome.jp/kegg-bin/show_pathway?mmu04060/mmu:15964%09red/mmu:240873%09red/mmu:22164%09red/mmu:22339%09red/mmu:230405%09red/mmu:15967%09red/mmu:15970%09red/mmu:15962%09red/mmu:16185%09red/mmu:15969%09red/mmu:15968%09red/mmu:14103%09red
Metabolic pathways	mmu01100	11	1256	0.90582	0.928365	70383|18642|11957|12408|19895|70325|109857|51797|103711|242341|268510	mmu:70383|mmu:18642|mmu:11957|mmu:12408|mmu:19895|mmu:70325|mmu:109857|mmu:51797|mmu:103711|mmu:242341|mmu:268510|	70383|18642|11957|12408|19895|70325|109857|51797|103711|242341|268510|	Cox10, 2410004F01Rik, AU042636|Pfkm, AI131669, PFK-A, PFK-M, Pfk-4, Pfk4, Pfka, Pfkx|Atp5j|Cbr1, AW261796, CR, Cbr|Rpia, RPI|Pigw, 2610044A17Rik, Gwt1|Cbr3, 1110001J05Rik, C81353|Ctps, Ctps1|Pnpo, AI415282|Atp6v0d2, 1620401A02Rik, AI324824, V-ATPase|Mgat5b, C330018B01, GnT-IX, mGnTVB|	http://www.genome.jp/kegg-bin/show_pathway?mmu01100/mmu:242341%09red/mmu:268510%09red/mmu:109857%09red/mmu:70383%09red/mmu:18642%09red/mmu:12408%09red/mmu:51797%09red/mmu:103711%09red/mmu:70325%09red/mmu:19895%09red/mmu:11957%09red
PI3K-Akt signaling pathway	mmu04151	10	351	0.0132575	0.105176	14103|16185|15970|15962|16416|15964|22339|15967|15968|15969	mmu:14103|mmu:16185|mmu:15970|mmu:15962|mmu:16416|mmu:15964|mmu:22339|mmu:15967|mmu:15968|mmu:15969|	14103|16185|15970|15962|16416|15964|22339|15967|15968|15969|	Fasl, APT1LG1, CD178, CD95-L, CD95L, Fas-L, Faslg, Tnfsf6, gld|Il2rb, CD122, IL-15Rbeta, IL15Rbeta, Il-2/15Rbeta, Il-2Rbeta, p70|Ifna7, Ifa7|Ifna1, Ifa1|Itgb3, CD61, GP3A, INGRB3|Ifna11, IFN-[a]11|Vegfa, Vegf, Vpf|Ifna4, Ifa4|Ifna5, Ifa5|Ifna6, IFNa8/6, Ifa6, Ifa8, Ifna8|	http://www.genome.jp/kegg-bin/show_pathway?mmu04151/mmu:16416%09red/mmu:22339%09red/mmu:15964%09red/mmu:15967%09red/mmu:15970%09red/mmu:15962%09red/mmu:16185%09red/mmu:15969%09red/mmu:15968%09red/mmu:14103%09red
Hepatitis B	mmu05161	9	145	0.00011543	0.00285276	68576|14103|107986|15970|15962|15964|15967|15968|15969	mmu:68576|mmu:14103|mmu:107986|mmu:15970|mmu:15962|mmu:15964|mmu:15967|mmu:15968|mmu:15969|	68576|14103|107986|15970|15962|15964|15967|15968|15969|	Lamtor5, 1110003H18Rik, Hbxip, XIP|Fasl, APT1LG1, CD178, CD95-L, CD95L, Fas-L, Faslg, Tnfsf6, gld|Ddb2, 2610043A19Rik|Ifna7, Ifa7|Ifna1, Ifa1|Ifna11, IFN-[a]11|Ifna4, Ifa4|Ifna5, Ifa5|Ifna6, IFNa8/6, Ifa6, Ifa8, Ifna8|	http://www.genome.jp/kegg-bin/show_pathway?mmu05161/mmu:107986%09red/mmu:68576%09red/mmu:15964%09red/mmu:15967%09red/mmu:15970%09red/mmu:15962%09red/mmu:15969%09red/mmu:15968%09red/mmu:14103%09red
Jak-STAT signaling pathway	mmu04630	9	155	0.000185765	0.00285276	17344|15970|15962|230405|15964|16185|15967|15968|15969	mmu:17344|mmu:15970|mmu:15962|mmu:230405|mmu:15964|mmu:16185|mmu:15967|mmu:15968|mmu:15969|	17344|15970|15962|230405|15964|16185|15967|15968|15969|	Pias2, 6330408K17Rik, AI462206, ARIP3, AU018068, Dib, Miz1, PIASxalpha, PIASxb, PIASxbeta, SIZ2|Ifna7, Ifa7|Ifna1, Ifa1|Ifne, Ifn-tau-1, Ifne1, Ifnt1, Infe1|Ifna11, IFN-[a]11|Il2rb, CD122, IL-15Rbeta, IL15Rbeta, Il-2/15Rbeta, Il-2Rbeta, p70|Ifna4, Ifa4|Ifna5, Ifa5|Ifna6, IFNa8/6, Ifa6, Ifa8, Ifna8|	http://www.genome.jp/kegg-bin/show_pathway?mmu04630/mmu:230405%09red/mmu:15964%09red/mmu:15967%09red/mmu:15970%09red/mmu:15962%09red/mmu:16185%09red/mmu:15969%09red/mmu:15968%09red/mmu:17344%09red
Natural killer cell mediated cytotoxicity	mmu04650	8	119	0.000164927	0.00285276	14103|19354|15970|15962|15964|15967|15968|15969	mmu:14103|mmu:19354|mmu:15970|mmu:15962|mmu:15964|mmu:15967|mmu:15968|mmu:15969|	14103|19354|15970|15962|15964|15967|15968|15969|	Fasl, APT1LG1, CD178, CD95-L, CD95L, Fas-L, Faslg, Tnfsf6, gld|Rac2, AI323801, AI452260|Ifna7, Ifa7|Ifna1, Ifa1|Ifna11, IFN-[a]11|Ifna4, Ifa4|Ifna5, Ifa5|Ifna6, IFNa8/6, Ifa6, Ifa8, Ifna8|	http://www.genome.jp/kegg-bin/show_pathway?mmu04650/mmu:19354%09red/mmu:15964%09red/mmu:15967%09red/mmu:15970%09red/mmu:15962%09red/mmu:15969%09red/mmu:15968%09red/mmu:14103%09red
Measles	mmu05162	8	137	0.000406242	0.00537142	14103|15967|15962|15964|16185|15970|15968|15969	mmu:14103|mmu:15967|mmu:15962|mmu:15964|mmu:16185|mmu:15970|mmu:15968|mmu:15969|	14103|15967|15962|15964|16185|15970|15968|15969|	Fasl, APT1LG1, CD178, CD95-L, CD95L, Fas-L, Faslg, Tnfsf6, gld|Ifna4, Ifa4|Ifna1, Ifa1|Ifna11, IFN-[a]11|Il2rb, CD122, IL-15Rbeta, IL15Rbeta, Il-2/15Rbeta, Il-2Rbeta, p70|Ifna7, Ifa7|Ifna5, Ifa5|Ifna6, IFNa8/6, Ifa6, Ifa8, Ifna8|	http://www.genome.jp/kegg-bin/show_pathway?mmu05162/mmu:15964%09red/mmu:15967%09red/mmu:15970%09red/mmu:15962%09red/mmu:16185%09red/mmu:15969%09red/mmu:15968%09red/mmu:14103%09red
Influenza A	mmu05164	8	170	0.00154389	0.0180414	14103|15970|15962|50528|15964|15967|15968|15969	mmu:14103|mmu:15970|mmu:15962|mmu:50528|mmu:15964|mmu:15967|mmu:15968|mmu:15969|	14103|15970|15962|50528|15964|15967|15968|15969|	Fasl, APT1LG1, CD178, CD95-L, CD95L, Fas-L, Faslg, Tnfsf6, gld|Ifna7, Ifa7|Ifna1, Ifa1|Tmprss2, D16Ertd61e|Ifna11, IFN-[a]11|Ifna4, Ifa4|Ifna5, Ifa5|Ifna6, IFNa8/6, Ifa6, Ifa8, Ifna8|	http://www.genome.jp/kegg-bin/show_pathway?mmu05164/mmu:50528%09red/mmu:15964%09red/mmu:15967%09red/mmu:15970%09red/mmu:15962%09red/mmu:15969%09red/mmu:15968%09red/mmu:14103%09red
Tuberculosis	mmu05152	8	176	0.00190171	0.0180414	15970|15962|15964|15967|15968|15969|242341|16985	mmu:15970|mmu:15962|mmu:15964|mmu:15967|mmu:15968|mmu:15969|mmu:242341|mmu:16985|	15970|15962|15964|15967|15968|15969|242341|16985|	Ifna7, Ifa7|Ifna1, Ifa1|Ifna11, IFN-[a]11|Ifna4, Ifa4|Ifna5, Ifa5|Ifna6, IFNa8/6, Ifa6, Ifa8, Ifna8|Atp6v0d2, 1620401A02Rik, AI324824, V-ATPase|Lsp1, Lsp-1, WP34, p50, pp52|	http://www.genome.jp/kegg-bin/show_pathway?mmu05152/mmu:16985%09red/mmu:15964%09red/mmu:15967%09red/mmu:15970%09red/mmu:15962%09red/mmu:242341%09red/mmu:15969%09red/mmu:15968%09red
RIG-I-like receptor signaling pathway	mmu04622	7	68	3.54417e-05	0.00153256	15967|15962|230405|15964|15970|15968|15969	mmu:15967|mmu:15962|mmu:230405|mmu:15964|mmu:15970|mmu:15968|mmu:15969|	15967|15962|230405|15964|15970|15968|15969|	Ifna4, Ifa4|Ifna1, Ifa1|Ifne, Ifn-tau-1, Ifne1, Ifnt1, Infe1|Ifna11, IFN-[a]11|Ifna7, Ifa7|Ifna5, Ifa5|Ifna6, IFNa8/6, Ifa6, Ifa8, Ifna8|	http://www.genome.jp/kegg-bin/show_pathway?mmu04622/mmu:15964%09red/mmu:230405%09red/mmu:15967%09red/mmu:15970%09red/mmu:15962%09red/mmu:15969%09red/mmu:15968%09red
Autoimmune thyroid disease	mmu05320	7	69	3.8636e-05	0.00153256	14103|15967|15962|15964|15970|15968|15969	mmu:14103|mmu:15967|mmu:15962|mmu:15964|mmu:15970|mmu:15968|mmu:15969|	14103|15967|15962|15964|15970|15968|15969|	Fasl, APT1LG1, CD178, CD95-L, CD95L, Fas-L, Faslg, Tnfsf6, gld|Ifna4, Ifa4|Ifna1, Ifa1|Ifna11, IFN-[a]11|Ifna7, Ifa7|Ifna5, Ifa5|Ifna6, IFNa8/6, Ifa6, Ifa8, Ifna8|	http://www.genome.jp/kegg-bin/show_pathway?mmu05320/mmu:15964%09red/mmu:15967%09red/mmu:15970%09red/mmu:15962%09red/mmu:15969%09red/mmu:15968%09red/mmu:14103%09red
Hepatitis C	mmu05160	7	136	0.00185602	0.0180414	15970|22259|15962|15964|15967|15968|15969	mmu:15970|mmu:22259|mmu:15962|mmu:15964|mmu:15967|mmu:15968|mmu:15969|	15970|22259|15962|15964|15967|15968|15969|	Ifna7, Ifa7|Nr1h3, AU018371, LXR, RLD1, Unr1|Ifna1, Ifa1|Ifna11, IFN-[a]11|Ifna4, Ifa4|Ifna5, Ifa5|Ifna6, IFNa8/6, Ifa6, Ifa8, Ifna8|	http://www.genome.jp/kegg-bin/show_pathway?mmu05160/mmu:22259%09red/mmu:15964%09red/mmu:15967%09red/mmu:15970%09red/mmu:15962%09red/mmu:15969%09red/mmu:15968%09red
Herpes simplex infection	mmu05168	7	205	0.0152399	0.113347	14103|15967|15962|15964|15970|15968|15969	mmu:14103|mmu:15967|mmu:15962|mmu:15964|mmu:15970|mmu:15968|mmu:15969|	14103|15967|15962|15964|15970|15968|15969|	Fasl, APT1LG1, CD178, CD95-L, CD95L, Fas-L, Faslg, Tnfsf6, gld|Ifna4, Ifa4|Ifna1, Ifa1|Ifna11, IFN-[a]11|Ifna7, Ifa7|Ifna5, Ifa5|Ifna6, IFNa8/6, Ifa6, Ifa8, Ifna8|	http://www.genome.jp/kegg-bin/show_pathway?mmu05168/mmu:15964%09red/mmu:15967%09red/mmu:15970%09red/mmu:15962%09red/mmu:15969%09red/mmu:15968%09red/mmu:14103%09red
Regulation of autophagy	mmu04140	6	40	1.89259e-05	0.00153256	15967|15962|15964|15970|15968|15969	mmu:15967|mmu:15962|mmu:15964|mmu:15970|mmu:15968|mmu:15969|	15967|15962|15964|15970|15968|15969|	Ifna4, Ifa4|Ifna1, Ifa1|Ifna11, IFN-[a]11|Ifna7, Ifa7|Ifna5, Ifa5|Ifna6, IFNa8/6, Ifa6, Ifa8, Ifna8|	http://www.genome.jp/kegg-bin/show_pathway?mmu04140/mmu:15964%09red/mmu:15967%09red/mmu:15970%09red/mmu:15962%09red/mmu:15969%09red/mmu:15968%09red
Cytosolic DNA-sensing pathway	mmu04623	6	63	0.000191782	0.00285276	15967|15962|15964|15970|15968|15969	mmu:15967|mmu:15962|mmu:15964|mmu:15970|mmu:15968|mmu:15969|	15967|15962|15964|15970|15968|15969|	Ifna4, Ifa4|Ifna1, Ifa1|Ifna11, IFN-[a]11|Ifna7, Ifa7|Ifna5, Ifa5|Ifna6, IFNa8/6, Ifa6, Ifa8, Ifna8|	http://www.genome.jp/kegg-bin/show_pathway?mmu04623/mmu:15964%09red/mmu:15967%09red/mmu:15970%09red/mmu:15962%09red/mmu:15969%09red/mmu:15968%09red
Toll-like receptor signaling pathway	mmu04620	6	101	0.00197091	0.0180414	15967|15962|15964|15970|15968|15969	mmu:15967|mmu:15962|mmu:15964|mmu:15970|mmu:15968|mmu:15969|	15967|15962|15964|15970|15968|15969|	Ifna4, Ifa4|Ifna1, Ifa1|Ifna11, IFN-[a]11|Ifna7, Ifa7|Ifna5, Ifa5|Ifna6, IFNa8/6, Ifa6, Ifa8, Ifna8|	http://www.genome.jp/kegg-bin/show_pathway?mmu04620/mmu:15964%09red/mmu:15967%09red/mmu:15970%09red/mmu:15962%09red/mmu:15969%09red/mmu:15968%09red
Ribosome	mmu03010	6	145	0.0104632	0.0889373	19935|68565|102634941|107732|27395|67994	mmu:19935|mmu:68565|mmu:100503055|mmu:107732|mmu:27395|mmu:67994|	19935|68565|100503055|107732|27395|67994|	Mrpl23, L23mrp, Rpl23, Rpl23l|Mrps18a, 1110004O20Rik, C79712| |Mrpl10, 0610040E02Rik, C78440, MRP-L8, Rpml8|Mrpl15, HSPC145, MRP-L7, Rpml7|Mrps11, 0710005I03Rik, C79873|	http://www.genome.jp/kegg-bin/show_pathway?mmu03010/mmu:107732%09red/mmu:67994%09red/mmu:19935%09red/mmu:100503055%09red/mmu:27395%09red/mmu:68565%09red
Transcriptional misregulation in cancer	mmu05202	6	178	0.0251724	0.176207	12394|260423|19696|50528|16185|97908	mmu:12394|mmu:319151|mmu:19696|mmu:50528|mmu:16185|mmu:97908|	12394|319151|19696|50528|16185|97908|	Runx1, AML1, CBF-alpha-2, Cbfa2, Pebp2a2, Pebpa2b|Hist1h3e, H3-f, H3.1|Rel, c-Rel|Tmprss2, D16Ertd61e|Il2rb, CD122, IL-15Rbeta, IL15Rbeta, Il-2/15Rbeta, Il-2Rbeta, p70|Hist1h3g, H3.1-221, M32460|	http://www.genome.jp/kegg-bin/show_pathway?mmu05202/mmu:50528%09red/mmu:319151%09red/mmu:97908%09red/mmu:16185%09red/mmu:19696%09red/mmu:12394%09red
Systemic lupus erythematosus	mmu05322	5	145	0.0364202	0.228106	97908|69386|319173|319182|260423	mmu:97908|mmu:319155|mmu:319173|mmu:319181|mmu:319151|	97908|319155|319173|319181|319151|	Hist1h3g, H3.1-221, M32460|Hist1h4c|Hist1h2af, H2a-221|Hist1h2bg|Hist1h3e, H3-f, H3.1|	http://www.genome.jp/kegg-bin/show_pathway?mmu05322/mmu:97908%09red/mmu:319173%09red/mmu:319151%09red/mmu:319181%09red/mmu:319155%09red
Alcoholism	mmu05034	5	199	0.103508	0.559883	97908|69386|319173|319182|260423	mmu:97908|mmu:319155|mmu:319173|mmu:319181|mmu:319151|	97908|319155|319173|319181|319151|	Hist1h3g, H3.1-221, M32460|Hist1h4c|Hist1h2af, H2a-221|Hist1h2bg|Hist1h3e, H3-f, H3.1|	http://www.genome.jp/kegg-bin/show_pathway?mmu05034/mmu:97908%09red/mmu:319173%09red/mmu:319151%09red/mmu:319181%09red/mmu:319155%09red
Pathways in cancer	mmu05200	5	323	0.367188	0.869303	22339|14103|12394|17344|19354	mmu:22339|mmu:14103|mmu:12394|mmu:17344|mmu:19354|	22339|14103|12394|17344|19354|	Vegfa, Vegf, Vpf|Fasl, APT1LG1, CD178, CD95-L, CD95L, Fas-L, Faslg, Tnfsf6, gld|Runx1, AML1, CBF-alpha-2, Cbfa2, Pebp2a2, Pebpa2b|Pias2, 6330408K17Rik, AI462206, ARIP3, AU018068, Dib, Miz1, PIASxalpha, PIASxb, PIASxbeta, SIZ2|Rac2, AI323801, AI452260|	http://www.genome.jp/kegg-bin/show_pathway?mmu05200/mmu:19354%09red/mmu:12394%09red/mmu:22339%09red/mmu:17344%09red/mmu:14103%09red
Arachidonic acid metabolism	mmu00590	4	90	0.0276809	0.183001	12408|75512|109857|14780	mmu:12408|mmu:75512|mmu:109857|mmu:14780|	12408|75512|109857|14780|	Cbr1, AW261796, CR, Cbr|Gpx6, 1700020G18Rik, Ry2d1, olfactory|Cbr3, 1110001J05Rik, C81353|Gpx5, AV379049, Arep|	http://www.genome.jp/kegg-bin/show_pathway?mmu00590/mmu:75512%09red/mmu:109857%09red/mmu:14780%09red/mmu:12408%09red
Ubiquitin mediated proteolysis	mmu04120	4	139	0.0967773	0.548405	17318|17344|107986|XLOC_534390	mmu:17318|mmu:17344|mmu:107986|mmu:17999|	17318|17344|107986|17999|	Mid1, 61B3-R, DXHXS1141, Fxy, Trim18|Pias2, 6330408K17Rik, AI462206, ARIP3, AU018068, Dib, Miz1, PIASxalpha, PIASxb, PIASxbeta, SIZ2|Ddb2, 2610043A19Rik|Nedd4, AA959633, AL023035, AU019897, E430025J12Rik, Nedd4-1, Nedd4a, mKIAA0093|	http://www.genome.jp/kegg-bin/show_pathway?mmu04120/mmu:107986%09red/mmu:17318%09red/mmu:17999%09red/mmu:17344%09red
Proteoglycans in cancer	mmu05205	4	205	0.249111	0.869303	16002|14103|16416|22339	mmu:16002|mmu:14103|mmu:16416|mmu:22339|	16002|14103|16416|22339|	Igf2, AL033362, Igf-2, Igf-II, M6pr, Mpr, Peg2|Fasl, APT1LG1, CD178, CD95-L, CD95L, Fas-L, Faslg, Tnfsf6, gld|Itgb3, CD61, GP3A, INGRB3|Vegfa, Vegf, Vpf|	http://www.genome.jp/kegg-bin/show_pathway?mmu05205/mmu:16002%09red/mmu:22339%09red/mmu:16416%09red/mmu:14103%09red
Rap1 signaling pathway	mmu04015	4	214	0.273046	0.869303	16416|244668|22339|19354	mmu:16416|mmu:244668|mmu:22339|mmu:19354|	16416|244668|22339|19354|	Itgb3, CD61, GP3A, INGRB3|Sipa1l2, BC058408, mKIAA1389|Vegfa, Vegf, Vpf|Rac2, AI323801, AI452260|	http://www.genome.jp/kegg-bin/show_pathway?mmu04015/mmu:19354%09red/mmu:244668%09red/mmu:16416%09red/mmu:22339%09red
Ras signaling pathway	mmu04014	4	229	0.313701	0.869303	19696|14103|22339|19354	mmu:19696|mmu:14103|mmu:22339|mmu:19354|	19696|14103|22339|19354|	Rel, c-Rel|Fasl, APT1LG1, CD178, CD95-L, CD95L, Fas-L, Faslg, Tnfsf6, gld|Vegfa, Vegf, Vpf|Rac2, AI323801, AI452260|	http://www.genome.jp/kegg-bin/show_pathway?mmu04014/mmu:19354%09red/mmu:22339%09red/mmu:19696%09red/mmu:14103%09red
Viral carcinogenesis	mmu05203	4	229	0.313701	0.869303	19696|69386|242341|319182	mmu:19696|mmu:319155|mmu:242341|mmu:319181|	19696|319155|242341|319181|	Rel, c-Rel|Hist1h4c|Atp6v0d2, 1620401A02Rik, AI324824, V-ATPase|Hist1h2bg|	http://www.genome.jp/kegg-bin/show_pathway?mmu05203/mmu:319155%09red/mmu:242341%09red/mmu:19696%09red/mmu:319181%09red
Endocytosis	mmu04144	4	231	0.319171	0.869303	XLOC_534390|72318|16185|77038	mmu:17999|mmu:72318|mmu:16185|mmu:77038|	17999|72318|16185|77038|	Nedd4, AA959633, AL023035, AU019897, E430025J12Rik, Nedd4-1, Nedd4a, mKIAA0093|Cyth4, 2510004M07Rik, 5830469K17Rik, AI467541, Pscd4, mFLJ00017|Il2rb, CD122, IL-15Rbeta, IL15Rbeta, Il-2/15Rbeta, Il-2Rbeta, p70|Arfgap2, 2310032E02Rik, Zfp289|	http://www.genome.jp/kegg-bin/show_pathway?mmu04144/mmu:72318%09red/mmu:77038%09red/mmu:16185%09red/mmu:17999%09red
Oxidative phosphorylation	mmu00190	3	135	0.235293	0.869303	11957|242341|70383	mmu:11957|mmu:242341|mmu:70383|	11957|242341|70383|	Atp5j|Atp6v0d2, 1620401A02Rik, AI324824, V-ATPase|Cox10, 2410004F01Rik, AU042636|	http://www.genome.jp/kegg-bin/show_pathway?mmu00190/mmu:70383%09red/mmu:242341%09red/mmu:11957%09red
Non-alcoholic fatty liver disease (NAFLD)	mmu04932	3	154	0.297396	0.869303	22259|14103|72674	mmu:22259|mmu:14103|mmu:72674|	22259|14103|72674|	Nr1h3, AU018371, LXR, RLD1, Unr1|Fasl, APT1LG1, CD178, CD95-L, CD95L, Fas-L, Faslg, Tnfsf6, gld|Adipor1, 2810031L11Rik, ACDCR1, CGI-45, Paqr1|	http://www.genome.jp/kegg-bin/show_pathway?mmu04932/mmu:72674%09red/mmu:22259%09red/mmu:14103%09red
Focal adhesion	mmu04510	3	207	0.469907	0.869303	16416|22339|19354	mmu:16416|mmu:22339|mmu:19354|	16416|22339|19354|	Itgb3, CD61, GP3A, INGRB3|Vegfa, Vegf, Vpf|Rac2, AI323801, AI452260|	http://www.genome.jp/kegg-bin/show_pathway?mmu04510/mmu:19354%09red/mmu:16416%09red/mmu:22339%09red
Olfactory transduction	mmu04740	3	1079	0.999848	0.999848	258527|629524|634104	mmu:258527|mmu:629524|mmu:634104|	258527|629524|634104|	Olfr1368, MOR256-15|Olfr286, EG629524, MOR286-2|Olfr287, MOR286-1|	http://www.genome.jp/kegg-bin/show_pathway?mmu04740/mmu:634104%09red/mmu:258527%09red/mmu:629524%09red
Pentose phosphate pathway	mmu00030	2	30	0.0573442	0.341198	19895|18642	mmu:19895|mmu:18642|	19895|18642|	Rpia, RPI|Pfkm, AI131669, PFK-A, PFK-M, Pfk-4, Pfk4, Pfka, Pfkx|	http://www.genome.jp/kegg-bin/show_pathway?mmu00030/mmu:18642%09red/mmu:19895%09red
Glutathione metabolism	mmu00480	2	53	0.143716	0.698711	75512|14780	mmu:75512|mmu:14780|	75512|14780|	Gpx6, 1700020G18Rik, Ry2d1, olfactory|Gpx5, AV379049, Arep|	http://www.genome.jp/kegg-bin/show_pathway?mmu00480/mmu:75512%09red/mmu:14780%09red
VEGF signaling pathway	mmu04370	2	60	0.173523	0.794202	22339|19354	mmu:22339|mmu:19354|	22339|19354|	Vegfa, Vegf, Vpf|Rac2, AI323801, AI452260|	http://www.genome.jp/kegg-bin/show_pathway?mmu04370/mmu:19354%09red/mmu:22339%09red
Metabolism of xenobiotics by cytochrome P450	mmu00980	2	64	0.190971	0.841689	12408|109857	mmu:12408|mmu:109857|	12408|109857|	Cbr1, AW261796, CR, Cbr|Cbr3, 1110001J05Rik, C81353|	http://www.genome.jp/kegg-bin/show_pathway?mmu00980/mmu:109857%09red/mmu:12408%09red
Pancreatic cancer	mmu05212	2	66	0.199782	0.849072	22339|19354	mmu:22339|mmu:19354|	22339|19354|	Vegfa, Vegf, Vpf|Rac2, AI323801, AI452260|	http://www.genome.jp/kegg-bin/show_pathway?mmu05212/mmu:19354%09red/mmu:22339%09red
Thyroid hormone synthesis	mmu04918	2	71	0.221996	0.869303	75512|14780	mmu:75512|mmu:14780|	75512|14780|	Gpx6, 1700020G18Rik, Ry2d1, olfactory|Gpx5, AV379049, Arep|	http://www.genome.jp/kegg-bin/show_pathway?mmu04918/mmu:75512%09red/mmu:14780%09red
Biosynthesis of amino acids	mmu01230	2	78	0.253381	0.869303	19895|18642	mmu:19895|mmu:18642|	19895|18642|	Rpia, RPI|Pfkm, AI131669, PFK-A, PFK-M, Pfk-4, Pfk4, Pfka, Pfkx|	http://www.genome.jp/kegg-bin/show_pathway?mmu01230/mmu:18642%09red/mmu:19895%09red
Peroxisome	mmu04146	2	81	0.266875	0.869303	74114|72129	mmu:74114|mmu:72129|	74114|72129|	Crot, 1200003H03Rik|Pex13, 2610008O20Rik|	http://www.genome.jp/kegg-bin/show_pathway?mmu04146/mmu:72129%09red/mmu:74114%09red
Rheumatoid arthritis	mmu05323	2	82	0.271373	0.869303	242341|22339	mmu:242341|mmu:22339|	242341|22339|	Atp6v0d2, 1620401A02Rik, AI324824, V-ATPase|Vegfa, Vegf, Vpf|	http://www.genome.jp/kegg-bin/show_pathway?mmu05323/mmu:242341%09red/mmu:22339%09red
Carbon metabolism	mmu01200	2	111	0.399241	0.869303	19895|18642	mmu:19895|mmu:18642|	19895|18642|	Rpia, RPI|Pfkm, AI131669, PFK-A, PFK-M, Pfk-4, Pfk4, Pfka, Pfkx|	http://www.genome.jp/kegg-bin/show_pathway?mmu01200/mmu:18642%09red/mmu:19895%09red
Thyroid hormone signaling pathway	mmu04919	2	118	0.428683	0.869303	16416|54720	mmu:16416|mmu:54720|	16416|54720|	Itgb3, CD61, GP3A, INGRB3|Rcan1, Adapt78, CALP1L, CSP1, DSC1, Dscr1, MCIP1, RCN1|	http://www.genome.jp/kegg-bin/show_pathway?mmu04919/mmu:54720%09red/mmu:16416%09red
Leukocyte transendothelial migration	mmu04670	2	121	0.441068	0.869303	67374|19354	mmu:67374|mmu:19354|	67374|19354|	Jam2, 1110002N23Rik, 2410030G21Rik, 2410167M24Rik, JAM-2, JAM-B, Jcam2, VE-JAM|Rac2, AI323801, AI452260|	http://www.genome.jp/kegg-bin/show_pathway?mmu04670/mmu:19354%09red/mmu:67374%09red
Lysosome	mmu04142	2	123	0.449242	0.869303	11432|242341	mmu:11432|mmu:242341|	11432|242341|	Acp2, Acp-2, LAP|Atp6v0d2, 1620401A02Rik, AI324824, V-ATPase|	http://www.genome.jp/kegg-bin/show_pathway?mmu04142/mmu:11432%09red/mmu:242341%09red
Neurotrophin signaling pathway	mmu04722	2	123	0.449242	0.869303	14103|18213	mmu:14103|mmu:18213|	14103|18213|	Fasl, APT1LG1, CD178, CD95-L, CD95L, Fas-L, Faslg, Tnfsf6, gld|Ntrk3, AW125844, Ntrk3_tv3, TrkC|	http://www.genome.jp/kegg-bin/show_pathway?mmu04722/mmu:18213%09red/mmu:14103%09red
AMPK signaling pathway	mmu04152	2	129	0.473354	0.869303	72674|18642	mmu:72674|mmu:18642|	72674|18642|	Adipor1, 2810031L11Rik, ACDCR1, CGI-45, Paqr1|Pfkm, AI131669, PFK-A, PFK-M, Pfk-4, Pfk4, Pfka, Pfkx|	http://www.genome.jp/kegg-bin/show_pathway?mmu04152/mmu:18642%09red/mmu:72674%09red
Tight junction	mmu04530	2	136	0.500666	0.869303	67374|21873	mmu:67374|mmu:21873|	67374|21873|	Jam2, 1110002N23Rik, 2410030G21Rik, 2410167M24Rik, JAM-2, JAM-B, Jcam2, VE-JAM|Tjp2, ZO-2|	http://www.genome.jp/kegg-bin/show_pathway?mmu04530/mmu:67374%09red/mmu:21873%09red
Phagosome	mmu04145	2	174	0.632207	0.869303	16416|242341	mmu:16416|mmu:242341|	16416|242341|	Itgb3, CD61, GP3A, INGRB3|Atp6v0d2, 1620401A02Rik, AI324824, V-ATPase|	http://www.genome.jp/kegg-bin/show_pathway?mmu04145/mmu:242341%09red/mmu:16416%09red
Huntington's disease	mmu05016	2	182	0.656205	0.869303	XLOC_448684|11957	mmu:381917|mmu:11957|	381917|11957|	Dnah3, BC051401, Dnahc3|Atp5j|	http://www.genome.jp/kegg-bin/show_pathway?mmu05016/mmu:381917%09red/mmu:11957%09red
Regulation of actin cytoskeleton	mmu04810	2	217	0.746727	0.907723	16416|19354	mmu:16416|mmu:19354|	16416|19354|	Itgb3, CD61, GP3A, INGRB3|Rac2, AI323801, AI452260|	http://www.genome.jp/kegg-bin/show_pathway?mmu04810/mmu:19354%09red/mmu:16416%09red
MAPK signaling pathway	mmu04010	2	253	0.81776	0.915289	14103|19354	mmu:14103|mmu:19354|	14103|19354|	Fasl, APT1LG1, CD178, CD95-L, CD95L, Fas-L, Faslg, Tnfsf6, gld|Rac2, AI323801, AI452260|	http://www.genome.jp/kegg-bin/show_pathway?mmu04010/mmu:19354%09red/mmu:14103%09red
MicroRNAs in cancer	mmu05206	2	270	0.844674	0.915289	16416|22339	mmu:16416|mmu:22339|	16416|22339|	Itgb3, CD61, GP3A, INGRB3|Vegfa, Vegf, Vpf|	http://www.genome.jp/kegg-bin/show_pathway?mmu05206/mmu:16416%09red/mmu:22339%09red
HTLV-I infection	mmu05166	2	277	0.85467	0.915289	16185|17701	mmu:16185|mmu:17701|	16185|17701|	Il2rb, CD122, IL-15Rbeta, IL15Rbeta, Il-2/15Rbeta, Il-2Rbeta, p70|Msx1, AA675338, AI324650, Hox-7, Hox7, Hox7.1, msh|	http://www.genome.jp/kegg-bin/show_pathway?mmu05166/mmu:17701%09red/mmu:16185%09red
Neuroactive ligand-receptor interaction	mmu04080	2	282	0.861449	0.915289	14805|20607	mmu:14805|mmu:20607|	14805|20607|	Grik1, A830007B11Rik, D16Ium24, D16Ium24e, GluK1, GluK5, Glur-5, Glur5, Glurbeta1|Sstr3, Smstr-3, Smstr3, sst3|	http://www.genome.jp/kegg-bin/show_pathway?mmu04080/mmu:14805%09red/mmu:20607%09red
Vitamin B6 metabolism	mmu00750	1	9	0.114945	0.594718	103711	mmu:103711|	103711|	Pnpo, AI415282|	http://www.genome.jp/kegg-bin/show_pathway?mmu00750/mmu:103711%09red
Riboflavin metabolism	mmu00740	1	12	0.146788	0.698711	11432	mmu:11432|	11432|	Acp2, Acp-2, LAP|	http://www.genome.jp/kegg-bin/show_pathway?mmu00740/mmu:11432%09red
Glycosylphosphatidylinositol(GPI)-anchor biosynthesis	mmu00563	1	25	0.272089	0.869303	70325	mmu:70325|	70325|	Pigw, 2610044A17Rik, Gwt1|	http://www.genome.jp/kegg-bin/show_pathway?mmu00563/mmu:70325%09red
Collecting duct acid secretion	mmu04966	1	27	0.289666	0.869303	242341	mmu:242341|	242341|	Atp6v0d2, 1620401A02Rik, AI324824, V-ATPase|	http://www.genome.jp/kegg-bin/show_pathway?mmu04966/mmu:242341%09red
Other types of O-glycan biosynthesis	mmu00514	1	31	0.32356	0.869303	268510	mmu:268510|	268510|	Mgat5b, C330018B01, GnT-IX, mGnTVB|	http://www.genome.jp/kegg-bin/show_pathway?mmu00514/mmu:268510%09red
Galactose metabolism	mmu00052	1	33	0.339897	0.869303	18642	mmu:18642|	18642|	Pfkm, AI131669, PFK-A, PFK-M, Pfk-4, Pfk4, Pfka, Pfkx|	http://www.genome.jp/kegg-bin/show_pathway?mmu00052/mmu:18642%09red
African trypanosomiasis	mmu05143	1	34	0.347918	0.869303	14103	mmu:14103|	14103|	Fasl, APT1LG1, CD178, CD95-L, CD95L, Fas-L, Faslg, Tnfsf6, gld|	http://www.genome.jp/kegg-bin/show_pathway?mmu05143/mmu:14103%09red
Fructose and mannose metabolism	mmu00051	1	35	0.355841	0.869303	18642	mmu:18642|	18642|	Pfkm, AI131669, PFK-A, PFK-M, Pfk-4, Pfk4, Pfka, Pfkx|	http://www.genome.jp/kegg-bin/show_pathway?mmu00051/mmu:18642%09red
Bladder cancer	mmu05219	1	38	0.37904	0.869303	22339	mmu:22339|	22339|	Vegfa, Vegf, Vpf|	http://www.genome.jp/kegg-bin/show_pathway?mmu05219/mmu:22339%09red
Porphyrin and chlorophyll metabolism	mmu00860	1	40	0.394042	0.869303	70383	mmu:70383|	70383|	Cox10, 2410004F01Rik, AU042636|	http://www.genome.jp/kegg-bin/show_pathway?mmu00860/mmu:70383%09red
Nucleotide excision repair	mmu03420	1	45	0.429984	0.869303	107986	mmu:107986|	107986|	Ddb2, 2610043A19Rik|	http://www.genome.jp/kegg-bin/show_pathway?mmu03420/mmu:107986%09red
ABC transporters	mmu02010	1	46	0.436914	0.869303	18670	mmu:18670|	18670|	Abcb4, Mdr2, Pgy-2, Pgy2, mdr-2|	http://www.genome.jp/kegg-bin/show_pathway?mmu02010/mmu:18670%09red
Amino sugar and nucleotide sugar metabolism	mmu00520	1	48	0.450522	0.869303	72017	mmu:72017|	72017|	Cyb5r1, 1500005G05Rik, B5R.1, C80155, Nqo3a2|	http://www.genome.jp/kegg-bin/show_pathway?mmu00520/mmu:72017%09red
N-Glycan biosynthesis	mmu00510	1	49	0.457202	0.869303	268510	mmu:268510|	268510|	Mgat5b, C330018B01, GnT-IX, mGnTVB|	http://www.genome.jp/kegg-bin/show_pathway?mmu00510/mmu:268510%09red
Fanconi anemia pathway	mmu03460	1	52	0.476761	0.869303	80905	mmu:80905|	80905|	Polh, RAD30A, XPV|	http://www.genome.jp/kegg-bin/show_pathway?mmu03460/mmu:80905%09red
Allograft rejection	mmu05330	1	54	0.489409	0.869303	14103	mmu:14103|	14103|	Fasl, APT1LG1, CD178, CD95-L, CD95L, Fas-L, Faslg, Tnfsf6, gld|	http://www.genome.jp/kegg-bin/show_pathway?mmu05330/mmu:14103%09red
Graft-versus-host disease	mmu05332	1	56	0.501752	0.869303	14103	mmu:14103|	14103|	Fasl, APT1LG1, CD178, CD95-L, CD95L, Fas-L, Faslg, Tnfsf6, gld|	http://www.genome.jp/kegg-bin/show_pathway?mmu05332/mmu:14103%09red
Acute myeloid leukemia	mmu05221	1	57	0.507812	0.869303	12394	mmu:12394|	12394|	Runx1, AML1, CBF-alpha-2, Cbfa2, Pebp2a2, Pebpa2b|	http://www.genome.jp/kegg-bin/show_pathway?mmu05221/mmu:12394%09red
mTOR signaling pathway	mmu04150	1	61	0.531324	0.869303	22339	mmu:22339|	22339|	Vegfa, Vegf, Vpf|	http://www.genome.jp/kegg-bin/show_pathway?mmu04150/mmu:22339%09red
Type I diabetes mellitus	mmu04940	1	61	0.531324	0.869303	14103	mmu:14103|	14103|	Fasl, APT1LG1, CD178, CD95-L, CD95L, Fas-L, Faslg, Tnfsf6, gld|	http://www.genome.jp/kegg-bin/show_pathway?mmu04940/mmu:14103%09red
Synaptic vesicle cycle	mmu04721	1	62	0.537025	0.869303	242341	mmu:242341|	242341|	Atp6v0d2, 1620401A02Rik, AI324824, V-ATPase|	http://www.genome.jp/kegg-bin/show_pathway?mmu04721/mmu:242341%09red
Colorectal cancer	mmu05210	1	64	0.548221	0.869303	19354	mmu:19354|	19354|	Rac2, AI323801, AI452260|	http://www.genome.jp/kegg-bin/show_pathway?mmu05210/mmu:19354%09red
Glycolysis / Gluconeogenesis	mmu00010	1	65	0.553717	0.869303	18642	mmu:18642|	18642|	Pfkm, AI131669, PFK-A, PFK-M, Pfk-4, Pfk4, Pfka, Pfkx|	http://www.genome.jp/kegg-bin/show_pathway?mmu00010/mmu:18642%09red
Renal cell carcinoma	mmu05211	1	67	0.56451	0.869303	22339	mmu:22339|	22339|	Vegfa, Vegf, Vpf|	http://www.genome.jp/kegg-bin/show_pathway?mmu05211/mmu:22339%09red
p53 signaling pathway	mmu04115	1	68	0.569809	0.869303	107986	mmu:107986|	107986|	Ddb2, 2610043A19Rik|	http://www.genome.jp/kegg-bin/show_pathway?mmu04115/mmu:107986%09red
Fc epsilon RI signaling pathway	mmu04664	1	70	0.580214	0.869303	19354	mmu:19354|	19354|	Rac2, AI323801, AI452260|	http://www.genome.jp/kegg-bin/show_pathway?mmu04664/mmu:19354%09red
Adipocytokine signaling pathway	mmu04920	1	72	0.590368	0.869303	72674	mmu:72674|	72674|	Adipor1, 2810031L11Rik, ACDCR1, CGI-45, Paqr1|	http://www.genome.jp/kegg-bin/show_pathway?mmu04920/mmu:72674%09red
Bile secretion	mmu04976	1	72	0.590368	0.869303	18670	mmu:18670|	18670|	Abcb4, Mdr2, Pgy-2, Pgy2, mdr-2|	http://www.genome.jp/kegg-bin/show_pathway?mmu04976/mmu:18670%09red
B cell receptor signaling pathway	mmu04662	1	73	0.595353	0.869303	19354	mmu:19354|	19354|	Rac2, AI323801, AI452260|	http://www.genome.jp/kegg-bin/show_pathway?mmu04662/mmu:19354%09red
Chronic myeloid leukemia	mmu05220	1	73	0.595353	0.869303	12394	mmu:12394|	12394|	Runx1, AML1, CBF-alpha-2, Cbfa2, Pebp2a2, Pebpa2b|	http://www.genome.jp/kegg-bin/show_pathway?mmu05220/mmu:12394%09red
Arrhythmogenic right ventricular cardiomyopathy (ARVC)	mmu05412	1	74	0.600278	0.869303	16416	mmu:16416|	16416|	Itgb3, CD61, GP3A, INGRB3|	http://www.genome.jp/kegg-bin/show_pathway?mmu05412/mmu:16416%09red
Adherens junction	mmu04520	1	74	0.600278	0.869303	19354	mmu:19354|	19354|	Rac2, AI323801, AI452260|	http://www.genome.jp/kegg-bin/show_pathway?mmu04520/mmu:19354%09red
Cardiac muscle contraction	mmu04260	1	78	0.619386	0.869303	17896	mmu:17896|	17896|	Myl4, ALC1, AMLC, ELC, ELC1a, GT1, MLC1a, Myla|	http://www.genome.jp/kegg-bin/show_pathway?mmu04260/mmu:17896%09red
Viral myocarditis	mmu05416	1	78	0.619386	0.869303	19354	mmu:19354|	19354|	Rac2, AI323801, AI452260|	http://www.genome.jp/kegg-bin/show_pathway?mmu05416/mmu:19354%09red
Ribosome biogenesis in eukaryotes	mmu03008	1	81	0.633116	0.869303	72515	mmu:72515|	72515|	Wdr43, 2610318G08Rik, AU020887, AV024208, Wrd43, mKIAA0007|	http://www.genome.jp/kegg-bin/show_pathway?mmu03008/mmu:72515%09red
Apoptosis	mmu04210	1	82	0.637583	0.869303	14103	mmu:14103|	14103|	Fasl, APT1LG1, CD178, CD95-L, CD95L, Fas-L, Faslg, Tnfsf6, gld|	http://www.genome.jp/kegg-bin/show_pathway?mmu04210/mmu:14103%09red
PPAR signaling pathway	mmu03320	1	82	0.637583	0.869303	22259	mmu:22259|	22259|	Nr1h3, AU018371, LXR, RLD1, Unr1|	http://www.genome.jp/kegg-bin/show_pathway?mmu03320/mmu:22259%09red
Hypertrophic cardiomyopathy (HCM)	mmu05410	1	84	0.646354	0.869303	16416	mmu:16416|	16416|	Itgb3, CD61, GP3A, INGRB3|	http://www.genome.jp/kegg-bin/show_pathway?mmu05410/mmu:16416%09red
Small cell lung cancer	mmu05222	1	85	0.650659	0.869303	17344	mmu:17344|	17344|	Pias2, 6330408K17Rik, AI462206, ARIP3, AU018068, Dib, Miz1, PIASxalpha, PIASxb, PIASxbeta, SIZ2|	http://www.genome.jp/kegg-bin/show_pathway?mmu05222/mmu:17344%09red
Hematopoietic cell lineage	mmu04640	1	86	0.654913	0.869303	16416	mmu:16416|	16416|	Itgb3, CD61, GP3A, INGRB3|	http://www.genome.jp/kegg-bin/show_pathway?mmu04640/mmu:16416%09red
ECM-receptor interaction	mmu04512	1	88	0.663265	0.869303	16416	mmu:16416|	16416|	Itgb3, CD61, GP3A, INGRB3|	http://www.genome.jp/kegg-bin/show_pathway?mmu04512/mmu:16416%09red
Fc gamma R-mediated phagocytosis	mmu04666	1	88	0.663265	0.869303	19354	mmu:19354|	19354|	Rac2, AI323801, AI452260|	http://www.genome.jp/kegg-bin/show_pathway?mmu04666/mmu:19354%09red
Dilated cardiomyopathy	mmu05414	1	89	0.667366	0.869303	16416	mmu:16416|	16416|	Itgb3, CD61, GP3A, INGRB3|	http://www.genome.jp/kegg-bin/show_pathway?mmu05414/mmu:16416%09red
Glycerophospholipid metabolism	mmu00564	1	91	0.675418	0.869303	18777	mmu:18777|	18777|	Lypla1, Pla1a|	http://www.genome.jp/kegg-bin/show_pathway?mmu00564/mmu:18777%09red
Chemical carcinogenesis	mmu05204	1	92	0.679371	0.869303	12408	mmu:12408|	12408|	Cbr1, AW261796, CR, Cbr|	http://www.genome.jp/kegg-bin/show_pathway?mmu05204/mmu:12408%09red
Chagas disease (American trypanosomiasis)	mmu05142	1	103	0.719811	0.901658	14103	mmu:14103|	14103|	Fasl, APT1LG1, CD178, CD95-L, CD95L, Fas-L, Faslg, Tnfsf6, gld|	http://www.genome.jp/kegg-bin/show_pathway?mmu05142/mmu:14103%09red
Pyrimidine metabolism	mmu00240	1	103	0.719811	0.901658	51797	mmu:51797|	51797|	Ctps, Ctps1|	http://www.genome.jp/kegg-bin/show_pathway?mmu00240/mmu:51797%09red
HIF-1 signaling pathway	mmu04066	1	111	0.745989	0.907723	22339	mmu:22339|	22339|	Vegfa, Vegf, Vpf|	http://www.genome.jp/kegg-bin/show_pathway?mmu04066/mmu:22339%09red
Cholinergic synapse	mmu04725	1	113	0.752144	0.907723	60613	mmu:60613|	60613|	Kcnq4|	http://www.genome.jp/kegg-bin/show_pathway?mmu04725/mmu:60613%09red
Glutamatergic synapse	mmu04724	1	114	0.755165	0.907723	14805	mmu:14805|	14805|	Grik1, A830007B11Rik, D16Ium24, D16Ium24e, GluK1, GluK5, Glur-5, Glur5, Glurbeta1|	http://www.genome.jp/kegg-bin/show_pathway?mmu04724/mmu:14805%09red
Osteoclast differentiation	mmu04380	1	126	0.788679	0.915289	16416	mmu:16416|	16416|	Itgb3, CD61, GP3A, INGRB3|	http://www.genome.jp/kegg-bin/show_pathway?mmu04380/mmu:16416%09red
Axon guidance	mmu04360	1	129	0.796317	0.915289	19354	mmu:19354|	19354|	Rac2, AI323801, AI452260|	http://www.genome.jp/kegg-bin/show_pathway?mmu04360/mmu:19354%09red
Platelet activation	mmu04611	1	131	0.801256	0.915289	16416	mmu:16416|	16416|	Itgb3, CD61, GP3A, INGRB3|	http://www.genome.jp/kegg-bin/show_pathway?mmu04611/mmu:16416%09red
FoxO signaling pathway	mmu04068	1	135	0.810777	0.915289	14103	mmu:14103|	14103|	Fasl, APT1LG1, CD178, CD95-L, CD95L, Fas-L, Faslg, Tnfsf6, gld|	http://www.genome.jp/kegg-bin/show_pathway?mmu04068/mmu:14103%09red
Wnt signaling pathway	mmu04310	1	143	0.828478	0.915289	19354	mmu:19354|	19354|	Rac2, AI323801, AI452260|	http://www.genome.jp/kegg-bin/show_pathway?mmu04310/mmu:19354%09red
Parkinson's disease	mmu05012	1	147	0.8367	0.915289	11957	mmu:11957|	11957|	Atp5j|	http://www.genome.jp/kegg-bin/show_pathway?mmu05012/mmu:11957%09red
Adrenergic signaling in cardiomyocytes	mmu04261	1	151	0.844528	0.915289	17896	mmu:17896|	17896|	Myl4, ALC1, AMLC, ELC, ELC1a, GT1, MLC1a, Myla|	http://www.genome.jp/kegg-bin/show_pathway?mmu04261/mmu:17896%09red
Oxytocin signaling pathway	mmu04921	1	158	0.857339	0.915289	54720	mmu:54720|	54720|	Rcan1, Adapt78, CALP1L, CSP1, DSC1, Dscr1, MCIP1, RCN1|	http://www.genome.jp/kegg-bin/show_pathway?mmu04921/mmu:54720%09red
Cell adhesion molecules (CAMs)	mmu04514	1	160	0.860802	0.915289	67374	mmu:67374|	67374|	Jam2, 1110002N23Rik, 2410030G21Rik, 2410167M24Rik, JAM-2, JAM-B, Jcam2, VE-JAM|	http://www.genome.jp/kegg-bin/show_pathway?mmu04514/mmu:67374%09red
RNA transport	mmu03013	1	166	0.870696	0.916927	217869	mmu:217869|	217869|	Eif5, 2810011H21Rik, D12Ertd549e|	http://www.genome.jp/kegg-bin/show_pathway?mmu03013/mmu:217869%09red
Alzheimer's disease	mmu05010	1	173	0.881356	0.920012	11957	mmu:11957|	11957|	Atp5j|	http://www.genome.jp/kegg-bin/show_pathway?mmu05010/mmu:11957%09red
Chemokine signaling pathway	mmu04062	1	196	0.910589	0.928365	19354	mmu:19354|	19354|	Rac2, AI323801, AI452260|	http://www.genome.jp/kegg-bin/show_pathway?mmu04062/mmu:19354%09red
cAMP signaling pathway	mmu04024	1	198	0.912762	0.928365	19354	mmu:19354|	19354|	Rac2, AI323801, AI452260|	http://www.genome.jp/kegg-bin/show_pathway?mmu04024/mmu:19354%09red
Epstein-Barr virus infection	mmu05169	1	212	0.926572	0.934424	XLOC_534390	mmu:17999|	17999|	Nedd4, AA959633, AL023035, AU019897, E430025J12Rik, Nedd4-1, Nedd4a, mKIAA0093|	http://www.genome.jp/kegg-bin/show_pathway?mmu05169/mmu:17999%09red

## Sheet: D4U_vs_D5NU.cis
#Term	ID	Input number	Background number	P-Value	Corrected P-Value	Input	KO	Entrez_ID	KO_name	Hyperlink
Metabolic pathways	mmu01100	7	1256	0.287865	0.495698	12408|268510|70383|70325|109857|18642|242341	mmu:12408|mmu:268510|mmu:70383|mmu:70325|mmu:109857|mmu:18642|mmu:242341|	12408|268510|70383|70325|109857|18642|242341|	Cbr1, AW261796, CR, Cbr|Mgat5b, C330018B01, GnT-IX, mGnTVB|Cox10, 2410004F01Rik, AU042636|Pigw, 2610044A17Rik, Gwt1|Cbr3, 1110001J05Rik, C81353|Pfkm, AI131669, PFK-A, PFK-M, Pfk-4, Pfk4, Pfka, Pfkx|Atp6v0d2, 1620401A02Rik, AI324824, V-ATPase|	http://www.genome.jp/kegg-bin/show_pathway?mmu01100/mmu:70325%09red/mmu:268510%09red/mmu:109857%09red/mmu:70383%09red/mmu:18642%09red/mmu:12408%09red/mmu:242341%09red
Cytokine-cytokine receptor interaction	mmu04060	4	264	0.0273526	0.495043	14103|22164|22339|240873	mmu:14103|mmu:22164|mmu:22339|mmu:240873|	14103|22164|22339|240873|	Fasl, APT1LG1, CD178, CD95-L, CD95L, Fas-L, Faslg, Tnfsf6, gld|Tnfsf4, Ath-1, Ath1, CD134L, OX-40L, Ox40l, TXGP1, Txgp1l, gp34|Vegfa, Vegf, Vpf|Tnfsf18, Gitrl|	http://www.genome.jp/kegg-bin/show_pathway?mmu04060/mmu:240873%09red/mmu:22339%09red/mmu:22164%09red/mmu:14103%09red
Ubiquitin mediated proteolysis	mmu04120	3	139	0.0225918	0.495043	17318|17344|XLOC_534390	mmu:17318|mmu:17344|mmu:17999|	17318|17344|17999|	Mid1, 61B3-R, DXHXS1141, Fxy, Trim18|Pias2, 6330408K17Rik, AI462206, ARIP3, AU018068, Dib, Miz1, PIASxalpha, PIASxb, PIASxbeta, SIZ2|Nedd4, AA959633, AL023035, AU019897, E430025J12Rik, Nedd4-1, Nedd4a, mKIAA0093|	http://www.genome.jp/kegg-bin/show_pathway?mmu04120/mmu:17318%09red/mmu:17999%09red/mmu:17344%09red
Ribosome	mmu03010	3	145	0.0251421	0.495043	27395|68565|102634941	mmu:27395|mmu:68565|mmu:100503055|	27395|68565|100503055|	Mrpl15, HSPC145, MRP-L7, Rpml7|Mrps18a, 1110004O20Rik, C79712| |	http://www.genome.jp/kegg-bin/show_pathway?mmu03010/mmu:100503055%09red/mmu:27395%09red/mmu:68565%09red
Ras signaling pathway	mmu04014	3	229	0.0759439	0.495043	19696|14103|22339	mmu:19696|mmu:14103|mmu:22339|	19696|14103|22339|	Rel, c-Rel|Fasl, APT1LG1, CD178, CD95-L, CD95L, Fas-L, Faslg, Tnfsf6, gld|Vegfa, Vegf, Vpf|	http://www.genome.jp/kegg-bin/show_pathway?mmu04014/mmu:22339%09red/mmu:19696%09red/mmu:14103%09red
Pathways in cancer	mmu05200	3	323	0.160685	0.495043	14103|17344|22339	mmu:14103|mmu:17344|mmu:22339|	14103|17344|22339|	Fasl, APT1LG1, CD178, CD95-L, CD95L, Fas-L, Faslg, Tnfsf6, gld|Pias2, 6330408K17Rik, AI462206, ARIP3, AU018068, Dib, Miz1, PIASxalpha, PIASxb, PIASxbeta, SIZ2|Vegfa, Vegf, Vpf|	http://www.genome.jp/kegg-bin/show_pathway?mmu05200/mmu:17344%09red/mmu:22339%09red/mmu:14103%09red
Metabolism of xenobiotics by cytochrome P450	mmu00980	2	64	0.0319946	0.495043	12408|109857	mmu:12408|mmu:109857|	12408|109857|	Cbr1, AW261796, CR, Cbr|Cbr3, 1110001J05Rik, C81353|	http://www.genome.jp/kegg-bin/show_pathway?mmu00980/mmu:109857%09red/mmu:12408%09red
Rheumatoid arthritis	mmu05323	2	82	0.0495216	0.495043	242341|22339	mmu:242341|mmu:22339|	242341|22339|	Atp6v0d2, 1620401A02Rik, AI324824, V-ATPase|Vegfa, Vegf, Vpf|	http://www.genome.jp/kegg-bin/show_pathway?mmu05323/mmu:242341%09red/mmu:22339%09red
Arachidonic acid metabolism	mmu00590	2	90	0.0581961	0.495043	12408|109857	mmu:12408|mmu:109857|	12408|109857|	Cbr1, AW261796, CR, Cbr|Cbr3, 1110001J05Rik, C81353|	http://www.genome.jp/kegg-bin/show_pathway?mmu00590/mmu:109857%09red/mmu:12408%09red
AMPK signaling pathway	mmu04152	2	129	0.106651	0.495043	72674|18642	mmu:72674|mmu:18642|	72674|18642|	Adipor1, 2810031L11Rik, ACDCR1, CGI-45, Paqr1|Pfkm, AI131669, PFK-A, PFK-M, Pfk-4, Pfk4, Pfka, Pfkx|	http://www.genome.jp/kegg-bin/show_pathway?mmu04152/mmu:18642%09red/mmu:72674%09red
Oxidative phosphorylation	mmu00190	2	135	0.11484	0.495043	70383|242341	mmu:70383|mmu:242341|	70383|242341|	Cox10, 2410004F01Rik, AU042636|Atp6v0d2, 1620401A02Rik, AI324824, V-ATPase|	http://www.genome.jp/kegg-bin/show_pathway?mmu00190/mmu:242341%09red/mmu:70383%09red
Tight junction	mmu04530	2	136	0.116221	0.495043	71908|21873	mmu:71908|mmu:21873|	71908|21873|	Cldn23, 2310014B08Rik|Tjp2, ZO-2|	http://www.genome.jp/kegg-bin/show_pathway?mmu04530/mmu:71908%09red/mmu:21873%09red
Non-alcoholic fatty liver disease (NAFLD)	mmu04932	2	154	0.14174	0.495043	14103|72674	mmu:14103|mmu:72674|	14103|72674|	Fasl, APT1LG1, CD178, CD95-L, CD95L, Fas-L, Faslg, Tnfsf6, gld|Adipor1, 2810031L11Rik, ACDCR1, CGI-45, Paqr1|	http://www.genome.jp/kegg-bin/show_pathway?mmu04932/mmu:72674%09red/mmu:14103%09red
Influenza A	mmu05164	2	170	0.165319	0.495043	14103|50528	mmu:14103|mmu:50528|	14103|50528|	Fasl, APT1LG1, CD178, CD95-L, CD95L, Fas-L, Faslg, Tnfsf6, gld|Tmprss2, D16Ertd61e|	http://www.genome.jp/kegg-bin/show_pathway?mmu05164/mmu:50528%09red/mmu:14103%09red
Transcriptional misregulation in cancer	mmu05202	2	178	0.177356	0.495043	19696|50528	mmu:19696|mmu:50528|	19696|50528|	Rel, c-Rel|Tmprss2, D16Ertd61e|	http://www.genome.jp/kegg-bin/show_pathway?mmu05202/mmu:50528%09red/mmu:19696%09red
Proteoglycans in cancer	mmu05205	2	205	0.218839	0.495043	14103|22339	mmu:14103|mmu:22339|	14103|22339|	Fasl, APT1LG1, CD178, CD95-L, CD95L, Fas-L, Faslg, Tnfsf6, gld|Vegfa, Vegf, Vpf|	http://www.genome.jp/kegg-bin/show_pathway?mmu05205/mmu:22339%09red/mmu:14103%09red
Rap1 signaling pathway	mmu04015	2	214	0.232866	0.495043	244668|22339	mmu:244668|mmu:22339|	244668|22339|	Sipa1l2, BC058408, mKIAA1389|Vegfa, Vegf, Vpf|	http://www.genome.jp/kegg-bin/show_pathway?mmu04015/mmu:244668%09red/mmu:22339%09red
Viral carcinogenesis	mmu05203	2	229	0.256355	0.495043	19696|242341	mmu:19696|mmu:242341|	19696|242341|	Rel, c-Rel|Atp6v0d2, 1620401A02Rik, AI324824, V-ATPase|	http://www.genome.jp/kegg-bin/show_pathway?mmu05203/mmu:242341%09red/mmu:19696%09red
PI3K-Akt signaling pathway	mmu04151	2	351	0.44224	0.54629	14103|22339	mmu:14103|mmu:22339|	14103|22339|	Fasl, APT1LG1, CD178, CD95-L, CD95L, Fas-L, Faslg, Tnfsf6, gld|Vegfa, Vegf, Vpf|	http://www.genome.jp/kegg-bin/show_pathway?mmu04151/mmu:22339%09red/mmu:14103%09red
Olfactory transduction	mmu04740	2	1079	0.946756	0.946756	629524|634104	mmu:629524|mmu:634104|	629524|634104|	Olfr286, EG629524, MOR286-2|Olfr287, MOR286-1|	http://www.genome.jp/kegg-bin/show_pathway?mmu04740/mmu:634104%09red/mmu:629524%09red
Glycosylphosphatidylinositol(GPI)-anchor biosynthesis	mmu00563	1	25	0.104569	0.495043	70325	mmu:70325|	70325|	Pigw, 2610044A17Rik, Gwt1|	http://www.genome.jp/kegg-bin/show_pathway?mmu00563/mmu:70325%09red
Collecting duct acid secretion	mmu04966	1	27	0.112149	0.495043	242341	mmu:242341|	242341|	Atp6v0d2, 1620401A02Rik, AI324824, V-ATPase|	http://www.genome.jp/kegg-bin/show_pathway?mmu04966/mmu:242341%09red
Pentose phosphate pathway	mmu00030	1	30	0.123399	0.495043	18642	mmu:18642|	18642|	Pfkm, AI131669, PFK-A, PFK-M, Pfk-4, Pfk4, Pfka, Pfkx|	http://www.genome.jp/kegg-bin/show_pathway?mmu00030/mmu:18642%09red
Other types of O-glycan biosynthesis	mmu00514	1	31	0.127118	0.495043	268510	mmu:268510|	268510|	Mgat5b, C330018B01, GnT-IX, mGnTVB|	http://www.genome.jp/kegg-bin/show_pathway?mmu00514/mmu:268510%09red
Galactose metabolism	mmu00052	1	33	0.134509	0.495043	18642	mmu:18642|	18642|	Pfkm, AI131669, PFK-A, PFK-M, Pfk-4, Pfk4, Pfka, Pfkx|	http://www.genome.jp/kegg-bin/show_pathway?mmu00052/mmu:18642%09red
African trypanosomiasis	mmu05143	1	34	0.138181	0.495043	14103	mmu:14103|	14103|	Fasl, APT1LG1, CD178, CD95-L, CD95L, Fas-L, Faslg, Tnfsf6, gld|	http://www.genome.jp/kegg-bin/show_pathway?mmu05143/mmu:14103%09red
Fructose and mannose metabolism	mmu00051	1	35	0.141837	0.495043	18642	mmu:18642|	18642|	Pfkm, AI131669, PFK-A, PFK-M, Pfk-4, Pfk4, Pfka, Pfkx|	http://www.genome.jp/kegg-bin/show_pathway?mmu00051/mmu:18642%09red
Bladder cancer	mmu05219	1	38	0.152715	0.495043	22339	mmu:22339|	22339|	Vegfa, Vegf, Vpf|	http://www.genome.jp/kegg-bin/show_pathway?mmu05219/mmu:22339%09red
Porphyrin and chlorophyll metabolism	mmu00860	1	40	0.159891	0.495043	70383	mmu:70383|	70383|	Cox10, 2410004F01Rik, AU042636|	http://www.genome.jp/kegg-bin/show_pathway?mmu00860/mmu:70383%09red
Amino sugar and nucleotide sugar metabolism	mmu00520	1	48	0.187997	0.495043	72017	mmu:72017|	72017|	Cyb5r1, 1500005G05Rik, B5R.1, C80155, Nqo3a2|	http://www.genome.jp/kegg-bin/show_pathway?mmu00520/mmu:72017%09red
N-Glycan biosynthesis	mmu00510	1	49	0.191445	0.495043	268510	mmu:268510|	268510|	Mgat5b, C330018B01, GnT-IX, mGnTVB|	http://www.genome.jp/kegg-bin/show_pathway?mmu00510/mmu:268510%09red
Fanconi anemia pathway	mmu03460	1	52	0.201699	0.495043	80905	mmu:80905|	80905|	Polh, RAD30A, XPV|	http://www.genome.jp/kegg-bin/show_pathway?mmu03460/mmu:80905%09red
Allograft rejection	mmu05330	1	54	0.208464	0.495043	14103	mmu:14103|	14103|	Fasl, APT1LG1, CD178, CD95-L, CD95L, Fas-L, Faslg, Tnfsf6, gld|	http://www.genome.jp/kegg-bin/show_pathway?mmu05330/mmu:14103%09red
Graft-versus-host disease	mmu05332	1	56	0.215172	0.495043	14103	mmu:14103|	14103|	Fasl, APT1LG1, CD178, CD95-L, CD95L, Fas-L, Faslg, Tnfsf6, gld|	http://www.genome.jp/kegg-bin/show_pathway?mmu05332/mmu:14103%09red
VEGF signaling pathway	mmu04370	1	60	0.22842	0.495043	22339	mmu:22339|	22339|	Vegfa, Vegf, Vpf|	http://www.genome.jp/kegg-bin/show_pathway?mmu04370/mmu:22339%09red
mTOR signaling pathway	mmu04150	1	61	0.231697	0.495043	22339	mmu:22339|	22339|	Vegfa, Vegf, Vpf|	http://www.genome.jp/kegg-bin/show_pathway?mmu04150/mmu:22339%09red
Type I diabetes mellitus	mmu04940	1	61	0.231697	0.495043	14103	mmu:14103|	14103|	Fasl, APT1LG1, CD178, CD95-L, CD95L, Fas-L, Faslg, Tnfsf6, gld|	http://www.genome.jp/kegg-bin/show_pathway?mmu04940/mmu:14103%09red
Synaptic vesicle cycle	mmu04721	1	62	0.23496	0.495043	242341	mmu:242341|	242341|	Atp6v0d2, 1620401A02Rik, AI324824, V-ATPase|	http://www.genome.jp/kegg-bin/show_pathway?mmu04721/mmu:242341%09red
Glycolysis / Gluconeogenesis	mmu00010	1	65	0.244668	0.495043	18642	mmu:18642|	18642|	Pfkm, AI131669, PFK-A, PFK-M, Pfk-4, Pfk4, Pfka, Pfkx|	http://www.genome.jp/kegg-bin/show_pathway?mmu00010/mmu:18642%09red
Pancreatic cancer	mmu05212	1	66	0.247877	0.495043	22339	mmu:22339|	22339|	Vegfa, Vegf, Vpf|	http://www.genome.jp/kegg-bin/show_pathway?mmu05212/mmu:22339%09red
Renal cell carcinoma	mmu05211	1	67	0.251072	0.495043	22339	mmu:22339|	22339|	Vegfa, Vegf, Vpf|	http://www.genome.jp/kegg-bin/show_pathway?mmu05211/mmu:22339%09red
Autoimmune thyroid disease	mmu05320	1	69	0.257423	0.495043	14103	mmu:14103|	14103|	Fasl, APT1LG1, CD178, CD95-L, CD95L, Fas-L, Faslg, Tnfsf6, gld|	http://www.genome.jp/kegg-bin/show_pathway?mmu05320/mmu:14103%09red
Adipocytokine signaling pathway	mmu04920	1	72	0.266848	0.495698	72674	mmu:72674|	72674|	Adipor1, 2810031L11Rik, ACDCR1, CGI-45, Paqr1|	http://www.genome.jp/kegg-bin/show_pathway?mmu04920/mmu:72674%09red
Biosynthesis of amino acids	mmu01230	1	78	0.285345	0.495698	18642	mmu:18642|	18642|	Pfkm, AI131669, PFK-A, PFK-M, Pfk-4, Pfk4, Pfka, Pfkx|	http://www.genome.jp/kegg-bin/show_pathway?mmu01230/mmu:18642%09red
Peroxisome	mmu04146	1	81	0.294419	0.495698	72129	mmu:72129|	72129|	Pex13, 2610008O20Rik|	http://www.genome.jp/kegg-bin/show_pathway?mmu04146/mmu:72129%09red
Ribosome biogenesis in eukaryotes	mmu03008	1	81	0.294419	0.495698	72515	mmu:72515|	72515|	Wdr43, 2610318G08Rik, AU020887, AV024208, Wrd43, mKIAA0007|	http://www.genome.jp/kegg-bin/show_pathway?mmu03008/mmu:72515%09red
Apoptosis	mmu04210	1	82	0.297419	0.495698	14103	mmu:14103|	14103|	Fasl, APT1LG1, CD178, CD95-L, CD95L, Fas-L, Faslg, Tnfsf6, gld|	http://www.genome.jp/kegg-bin/show_pathway?mmu04210/mmu:14103%09red
Small cell lung cancer	mmu05222	1	85	0.306341	0.498234	17344	mmu:17344|	17344|	Pias2, 6330408K17Rik, AI462206, ARIP3, AU018068, Dib, Miz1, PIASxalpha, PIASxb, PIASxbeta, SIZ2|	http://www.genome.jp/kegg-bin/show_pathway?mmu05222/mmu:17344%09red
ErbB signaling pathway	mmu04012	1	87	0.312227	0.498234	211323	mmu:211323|	211323|	Nrg1, 6030402G23Rik, ARIA, D230005F13Rik, GGF, GGFII, HRG, HRGalpha, Hgl, NDF, SMDF|	http://www.genome.jp/kegg-bin/show_pathway?mmu04012/mmu:211323%09red
Glycerophospholipid metabolism	mmu00564	1	91	0.323851	0.500091	18777	mmu:18777|	18777|	Lypla1, Pla1a|	http://www.genome.jp/kegg-bin/show_pathway?mmu00564/mmu:18777%09red
Chemical carcinogenesis	mmu05204	1	92	0.326726	0.500091	12408	mmu:12408|	12408|	Cbr1, AW261796, CR, Cbr|	http://www.genome.jp/kegg-bin/show_pathway?mmu05204/mmu:12408%09red
Chagas disease (American trypanosomiasis)	mmu05142	1	103	0.357567	0.53635	14103	mmu:14103|	14103|	Fasl, APT1LG1, CD178, CD95-L, CD95L, Fas-L, Faslg, Tnfsf6, gld|	http://www.genome.jp/kegg-bin/show_pathway?mmu05142/mmu:14103%09red
Carbon metabolism	mmu01200	1	111	0.379113	0.539603	18642	mmu:18642|	18642|	Pfkm, AI131669, PFK-A, PFK-M, Pfk-4, Pfk4, Pfka, Pfkx|	http://www.genome.jp/kegg-bin/show_pathway?mmu01200/mmu:18642%09red
HIF-1 signaling pathway	mmu04066	1	111	0.379113	0.539603	22339	mmu:22339|	22339|	Vegfa, Vegf, Vpf|	http://www.genome.jp/kegg-bin/show_pathway?mmu04066/mmu:22339%09red
Glutamatergic synapse	mmu04724	1	114	0.387008	0.539603	14805	mmu:14805|	14805|	Grik1, A830007B11Rik, D16Ium24, D16Ium24e, GluK1, GluK5, Glur-5, Glur5, Glurbeta1|	http://www.genome.jp/kegg-bin/show_pathway?mmu04724/mmu:14805%09red
Natural killer cell mediated cytotoxicity	mmu04650	1	119	0.399944	0.539603	14103	mmu:14103|	14103|	Fasl, APT1LG1, CD178, CD95-L, CD95L, Fas-L, Faslg, Tnfsf6, gld|	http://www.genome.jp/kegg-bin/show_pathway?mmu04650/mmu:14103%09red
Leukocyte transendothelial migration	mmu04670	1	121	0.405043	0.539603	71908	mmu:71908|	71908|	Cldn23, 2310014B08Rik|	http://www.genome.jp/kegg-bin/show_pathway?mmu04670/mmu:71908%09red
Neurotrophin signaling pathway	mmu04722	1	123	0.410098	0.539603	14103	mmu:14103|	14103|	Fasl, APT1LG1, CD178, CD95-L, CD95L, Fas-L, Faslg, Tnfsf6, gld|	http://www.genome.jp/kegg-bin/show_pathway?mmu04722/mmu:14103%09red
Lysosome	mmu04142	1	123	0.410098	0.539603	242341	mmu:242341|	242341|	Atp6v0d2, 1620401A02Rik, AI324824, V-ATPase|	http://www.genome.jp/kegg-bin/show_pathway?mmu04142/mmu:242341%09red
FoxO signaling pathway	mmu04068	1	135	0.439551	0.54629	14103	mmu:14103|	14103|	Fasl, APT1LG1, CD178, CD95-L, CD95L, Fas-L, Faslg, Tnfsf6, gld|	http://www.genome.jp/kegg-bin/show_pathway?mmu04068/mmu:14103%09red
Hepatitis C	mmu05160	1	136	0.441938	0.54629	71908	mmu:71908|	71908|	Cldn23, 2310014B08Rik|	http://www.genome.jp/kegg-bin/show_pathway?mmu05160/mmu:71908%09red
Measles	mmu05162	1	137	0.444316	0.54629	14103	mmu:14103|	14103|	Fasl, APT1LG1, CD178, CD95-L, CD95L, Fas-L, Faslg, Tnfsf6, gld|	http://www.genome.jp/kegg-bin/show_pathway?mmu05162/mmu:14103%09red
Hepatitis B	mmu05161	1	145	0.462978	0.560054	14103	mmu:14103|	14103|	Fasl, APT1LG1, CD178, CD95-L, CD95L, Fas-L, Faslg, Tnfsf6, gld|	http://www.genome.jp/kegg-bin/show_pathway?mmu05161/mmu:14103%09red
Jak-STAT signaling pathway	mmu04630	1	155	0.485435	0.577899	17344	mmu:17344|	17344|	Pias2, 6330408K17Rik, AI462206, ARIP3, AU018068, Dib, Miz1, PIASxalpha, PIASxb, PIASxbeta, SIZ2|	http://www.genome.jp/kegg-bin/show_pathway?mmu04630/mmu:17344%09red
Cell adhesion molecules (CAMs)	mmu04514	1	160	0.496312	0.581616	71908	mmu:71908|	71908|	Cldn23, 2310014B08Rik|	http://www.genome.jp/kegg-bin/show_pathway?mmu04514/mmu:71908%09red
Phagosome	mmu04145	1	174	0.525571	0.601831	242341	mmu:242341|	242341|	Atp6v0d2, 1620401A02Rik, AI324824, V-ATPase|	http://www.genome.jp/kegg-bin/show_pathway?mmu04145/mmu:242341%09red
Tuberculosis	mmu05152	1	176	0.529611	0.601831	242341	mmu:242341|	242341|	Atp6v0d2, 1620401A02Rik, AI324824, V-ATPase|	http://www.genome.jp/kegg-bin/show_pathway?mmu05152/mmu:242341%09red
Huntington's disease	mmu05016	1	182	0.541528	0.606188	XLOC_448684	mmu:381917|	381917|	Dnah3, BC051401, Dnahc3|	http://www.genome.jp/kegg-bin/show_pathway?mmu05016/mmu:381917%09red
Herpes simplex infection	mmu05168	1	205	0.584502	0.639179	14103	mmu:14103|	14103|	Fasl, APT1LG1, CD178, CD95-L, CD95L, Fas-L, Faslg, Tnfsf6, gld|	http://www.genome.jp/kegg-bin/show_pathway?mmu05168/mmu:14103%09red
Focal adhesion	mmu04510	1	207	0.588044	0.639179	22339	mmu:22339|	22339|	Vegfa, Vegf, Vpf|	http://www.genome.jp/kegg-bin/show_pathway?mmu04510/mmu:22339%09red
Epstein-Barr virus infection	mmu05169	1	212	0.596771	0.639397	XLOC_534390	mmu:17999|	17999|	Nedd4, AA959633, AL023035, AU019897, E430025J12Rik, Nedd4-1, Nedd4a, mKIAA0093|	http://www.genome.jp/kegg-bin/show_pathway?mmu05169/mmu:17999%09red
Endocytosis	mmu04144	1	231	0.628292	0.663689	XLOC_534390	mmu:17999|	17999|	Nedd4, AA959633, AL023035, AU019897, E430025J12Rik, Nedd4-1, Nedd4a, mKIAA0093|	http://www.genome.jp/kegg-bin/show_pathway?mmu04144/mmu:17999%09red
MAPK signaling pathway	mmu04010	1	253	0.661751	0.689324	14103	mmu:14103|	14103|	Fasl, APT1LG1, CD178, CD95-L, CD95L, Fas-L, Faslg, Tnfsf6, gld|	http://www.genome.jp/kegg-bin/show_pathway?mmu04010/mmu:14103%09red
MicroRNAs in cancer	mmu05206	1	270	0.685547	0.704329	22339	mmu:22339|	22339|	Vegfa, Vegf, Vpf|	http://www.genome.jp/kegg-bin/show_pathway?mmu05206/mmu:22339%09red
Neuroactive ligand-receptor interaction	mmu04080	1	282	0.701338	0.710815	14805	mmu:14805|	14805|	Grik1, A830007B11Rik, D16Ium24, D16Ium24e, GluK1, GluK5, Glur-5, Glur5, Glurbeta1|	http://www.genome.jp/kegg-bin/show_pathway?mmu04080/mmu:14805%09red

## Sheet: D5IU_vs_D5NU.cis
#Term	Database	ID	Input number	Background number	P-Value	Corrected P-Value	Input	KO	Entrez_ID	KO_name	Hyperlink
RIG-I-like receptor signaling pathway	KEGG PATHWAY	mmu04622	7	68	2.56134e-07	7.17175e-06	15970|15962|230405|15964|15967|15968|15969	mmu:15970|mmu:15962|mmu:230405|mmu:15964|mmu:15967|mmu:15968|mmu:15969|	15970|15962|230405|15964|15967|15968|15969|	Ifna7, Ifa7|Ifna1, Ifa1|Ifne, Ifn-tau-1, Ifne1, Ifnt1, Infe1|Ifna11, IFN-[a]11|Ifna4, Ifa4|Ifna5, Ifa5|Ifna6, IFNa8/6, Ifa6, Ifa8, Ifna8|	http://www.genome.jp/kegg-bin/show_pathway?mmu04622/mmu:15964%09red/mmu:230405%09red/mmu:15967%09red/mmu:15970%09red/mmu:15962%09red/mmu:15969%09red/mmu:15968%09red
Hepatitis C	KEGG PATHWAY	mmu05160	7	136	1.9493e-05	0.000218322	15970|22259|15962|15964|15967|15968|15969	mmu:15970|mmu:22259|mmu:15962|mmu:15964|mmu:15967|mmu:15968|mmu:15969|	15970|22259|15962|15964|15967|15968|15969|	Ifna7, Ifa7|Nr1h3, AU018371, LXR, RLD1, Unr1|Ifna1, Ifa1|Ifna11, IFN-[a]11|Ifna4, Ifa4|Ifna5, Ifa5|Ifna6, IFNa8/6, Ifa6, Ifa8, Ifna8|	http://www.genome.jp/kegg-bin/show_pathway?mmu05160/mmu:22259%09red/mmu:15964%09red/mmu:15967%09red/mmu:15970%09red/mmu:15962%09red/mmu:15969%09red/mmu:15968%09red
Hepatitis B	KEGG PATHWAY	mmu05161	7	145	2.88865e-05	0.000269607	107986|15970|15962|15964|15967|15968|15969	mmu:107986|mmu:15970|mmu:15962|mmu:15964|mmu:15967|mmu:15968|mmu:15969|	107986|15970|15962|15964|15967|15968|15969|	Ddb2, 2610043A19Rik|Ifna7, Ifa7|Ifna1, Ifa1|Ifna11, IFN-[a]11|Ifna4, Ifa4|Ifna5, Ifa5|Ifna6, IFNa8/6, Ifa6, Ifa8, Ifna8|	http://www.genome.jp/kegg-bin/show_pathway?mmu05161/mmu:107986%09red/mmu:15964%09red/mmu:15967%09red/mmu:15970%09red/mmu:15962%09red/mmu:15969%09red/mmu:15968%09red
Jak-STAT signaling pathway	KEGG PATHWAY	mmu04630	7	155	4.34026e-05	0.000303818	15970|15962|230405|15964|15967|15968|15969	mmu:15970|mmu:15962|mmu:230405|mmu:15964|mmu:15967|mmu:15968|mmu:15969|	15970|15962|230405|15964|15967|15968|15969|	Ifna7, Ifa7|Ifna1, Ifa1|Ifne, Ifn-tau-1, Ifne1, Ifnt1, Infe1|Ifna11, IFN-[a]11|Ifna4, Ifa4|Ifna5, Ifa5|Ifna6, IFNa8/6, Ifa6, Ifa8, Ifna8|	http://www.genome.jp/kegg-bin/show_pathway?mmu04630/mmu:15964%09red/mmu:230405%09red/mmu:15967%09red/mmu:15970%09red/mmu:15962%09red/mmu:15969%09red/mmu:15968%09red
Tuberculosis	KEGG PATHWAY	mmu05152	7	176	9.36028e-05	0.000524176	15970|15962|15964|15967|15968|15969|16985	mmu:15970|mmu:15962|mmu:15964|mmu:15967|mmu:15968|mmu:15969|mmu:16985|	15970|15962|15964|15967|15968|15969|16985|	Ifna7, Ifa7|Ifna1, Ifa1|Ifna11, IFN-[a]11|Ifna4, Ifa4|Ifna5, Ifa5|Ifna6, IFNa8/6, Ifa6, Ifa8, Ifna8|Lsp1, Lsp-1, WP34, p50, pp52|	http://www.genome.jp/kegg-bin/show_pathway?mmu05152/mmu:16985%09red/mmu:15964%09red/mmu:15967%09red/mmu:15970%09red/mmu:15962%09red/mmu:15969%09red/mmu:15968%09red
Cytokine-cytokine receptor interaction	KEGG PATHWAY	mmu04060	7	264	0.00100024	0.00430872	15970|15962|230405|15964|15967|15968|15969	mmu:15970|mmu:15962|mmu:230405|mmu:15964|mmu:15967|mmu:15968|mmu:15969|	15970|15962|230405|15964|15967|15968|15969|	Ifna7, Ifa7|Ifna1, Ifa1|Ifne, Ifn-tau-1, Ifne1, Ifnt1, Infe1|Ifna11, IFN-[a]11|Ifna4, Ifa4|Ifna5, Ifa5|Ifna6, IFNa8/6, Ifa6, Ifa8, Ifna8|	http://www.genome.jp/kegg-bin/show_pathway?mmu04060/mmu:15964%09red/mmu:230405%09red/mmu:15967%09red/mmu:15970%09red/mmu:15962%09red/mmu:15969%09red/mmu:15968%09red
PI3K-Akt signaling pathway	KEGG PATHWAY	mmu04151	7	351	0.00474832	0.0177271	15970|15962|15964|15967|15968|15969|109333	mmu:15970|mmu:15962|mmu:15964|mmu:15967|mmu:15968|mmu:15969|mmu:109333|	15970|15962|15964|15967|15968|15969|109333|	Ifna7, Ifa7|Ifna1, Ifa1|Ifna11, IFN-[a]11|Ifna4, Ifa4|Ifna5, Ifa5|Ifna6, IFNa8/6, Ifa6, Ifa8, Ifna8|Pkn2, 6030436C20Rik, AI507382, PRK2, Prkcl2, Stk7|	http://www.genome.jp/kegg-bin/show_pathway?mmu04151/mmu:15964%09red/mmu:15967%09red/mmu:15970%09red/mmu:15962%09red/mmu:109333%09red/mmu:15969%09red/mmu:15968%09red
Regulation of autophagy	KEGG PATHWAY	mmu04140	6	40	2.51543e-07	7.17175e-06	15970|15962|15964|15967|15968|15969	mmu:15970|mmu:15962|mmu:15964|mmu:15967|mmu:15968|mmu:15969|	15970|15962|15964|15967|15968|15969|	Ifna7, Ifa7|Ifna1, Ifa1|Ifna11, IFN-[a]11|Ifna4, Ifa4|Ifna5, Ifa5|Ifna6, IFNa8/6, Ifa6, Ifa8, Ifna8|	http://www.genome.jp/kegg-bin/show_pathway?mmu04140/mmu:15964%09red/mmu:15967%09red/mmu:15970%09red/mmu:15962%09red/mmu:15969%09red/mmu:15968%09red
Cytosolic DNA-sensing pathway	KEGG PATHWAY	mmu04623	6	63	2.88828e-06	5.39146e-05	15970|15962|15964|15967|15968|15969	mmu:15970|mmu:15962|mmu:15964|mmu:15967|mmu:15968|mmu:15969|	15970|15962|15964|15967|15968|15969|	Ifna7, Ifa7|Ifna1, Ifa1|Ifna11, IFN-[a]11|Ifna4, Ifa4|Ifna5, Ifa5|Ifna6, IFNa8/6, Ifa6, Ifa8, Ifna8|	http://www.genome.jp/kegg-bin/show_pathway?mmu04623/mmu:15964%09red/mmu:15967%09red/mmu:15970%09red/mmu:15962%09red/mmu:15969%09red/mmu:15968%09red
Autoimmune thyroid disease	KEGG PATHWAY	mmu05320	6	69	4.71623e-06	6.60273e-05	15970|15962|15964|15967|15968|15969	mmu:15970|mmu:15962|mmu:15964|mmu:15967|mmu:15968|mmu:15969|	15970|15962|15964|15967|15968|15969|	Ifna7, Ifa7|Ifna1, Ifa1|Ifna11, IFN-[a]11|Ifna4, Ifa4|Ifna5, Ifa5|Ifna6, IFNa8/6, Ifa6, Ifa8, Ifna8|	http://www.genome.jp/kegg-bin/show_pathway?mmu05320/mmu:15964%09red/mmu:15967%09red/mmu:15970%09red/mmu:15962%09red/mmu:15969%09red/mmu:15968%09red
Toll-like receptor signaling pathway	KEGG PATHWAY	mmu04620	6	101	3.64118e-05	0.000291295	15970|15962|15964|15967|15968|15969	mmu:15970|mmu:15962|mmu:15964|mmu:15967|mmu:15968|mmu:15969|	15970|15962|15964|15967|15968|15969|	Ifna7, Ifa7|Ifna1, Ifa1|Ifna11, IFN-[a]11|Ifna4, Ifa4|Ifna5, Ifa5|Ifna6, IFNa8/6, Ifa6, Ifa8, Ifna8|	http://www.genome.jp/kegg-bin/show_pathway?mmu04620/mmu:15964%09red/mmu:15967%09red/mmu:15970%09red/mmu:15962%09red/mmu:15969%09red/mmu:15968%09red
Natural killer cell mediated cytotoxicity	KEGG PATHWAY	mmu04650	6	119	8.68438e-05	0.000524176	15970|15962|15964|15967|15968|15969	mmu:15970|mmu:15962|mmu:15964|mmu:15967|mmu:15968|mmu:15969|	15970|15962|15964|15967|15968|15969|	Ifna7, Ifa7|Ifna1, Ifa1|Ifna11, IFN-[a]11|Ifna4, Ifa4|Ifna5, Ifa5|Ifna6, IFNa8/6, Ifa6, Ifa8, Ifna8|	http://www.genome.jp/kegg-bin/show_pathway?mmu04650/mmu:15964%09red/mmu:15967%09red/mmu:15970%09red/mmu:15962%09red/mmu:15969%09red/mmu:15968%09red
Measles	KEGG PATHWAY	mmu05162	6	137	0.000181708	0.00092506	15970|15962|15964|15967|15968|15969	mmu:15970|mmu:15962|mmu:15964|mmu:15967|mmu:15968|mmu:15969|	15970|15962|15964|15967|15968|15969|	Ifna7, Ifa7|Ifna1, Ifa1|Ifna11, IFN-[a]11|Ifna4, Ifa4|Ifna5, Ifa5|Ifna6, IFNa8/6, Ifa6, Ifa8, Ifna8|	http://www.genome.jp/kegg-bin/show_pathway?mmu05162/mmu:15964%09red/mmu:15967%09red/mmu:15970%09red/mmu:15962%09red/mmu:15969%09red/mmu:15968%09red
Influenza A	KEGG PATHWAY	mmu05164	6	170	0.0005522	0.00257693	15970|15962|15964|15967|15968|15969	mmu:15970|mmu:15962|mmu:15964|mmu:15967|mmu:15968|mmu:15969|	15970|15962|15964|15967|15968|15969|	Ifna7, Ifa7|Ifna1, Ifa1|Ifna11, IFN-[a]11|Ifna4, Ifa4|Ifna5, Ifa5|Ifna6, IFNa8/6, Ifa6, Ifa8, Ifna8|	http://www.genome.jp/kegg-bin/show_pathway?mmu05164/mmu:15964%09red/mmu:15967%09red/mmu:15970%09red/mmu:15962%09red/mmu:15969%09red/mmu:15968%09red
Herpes simplex infection	KEGG PATHWAY	mmu05168	6	205	0.00141263	0.00565053	15970|15962|15964|15967|15968|15969	mmu:15970|mmu:15962|mmu:15964|mmu:15967|mmu:15968|mmu:15969|	15970|15962|15964|15967|15968|15969|	Ifna7, Ifa7|Ifna1, Ifa1|Ifna11, IFN-[a]11|Ifna4, Ifa4|Ifna5, Ifa5|Ifna6, IFNa8/6, Ifa6, Ifa8, Ifna8|	http://www.genome.jp/kegg-bin/show_pathway?mmu05168/mmu:15964%09red/mmu:15967%09red/mmu:15970%09red/mmu:15962%09red/mmu:15969%09red/mmu:15968%09red
Metabolic pathways	KEGG PATHWAY	mmu01100	4	1256	0.935364	0.95237	19895|244209|327942|229905	mmu:19895|mmu:244209|mmu:327942|mmu:229905|	19895|244209|327942|229905|	Rpia, RPI|Cyp2r1|Pigl, Gm737|Ccbl2, KATIII, Kat3|	http://www.genome.jp/kegg-bin/show_pathway?mmu01100/mmu:244209%09red/mmu:327942%09red/mmu:19895%09red/mmu:229905%09red
Glutathione metabolism	KEGG PATHWAY	mmu00480	2	53	0.039949	0.139822	75512|14780	mmu:75512|mmu:14780|	75512|14780|	Gpx6, 1700020G18Rik, Ry2d1, olfactory|Gpx5, AV379049, Arep|	http://www.genome.jp/kegg-bin/show_pathway?mmu00480/mmu:75512%09red/mmu:14780%09red
Thyroid hormone synthesis	KEGG PATHWAY	mmu04918	2	71	0.0661675	0.217963	75512|14780	mmu:75512|mmu:14780|	75512|14780|	Gpx6, 1700020G18Rik, Ry2d1, olfactory|Gpx5, AV379049, Arep|	http://www.genome.jp/kegg-bin/show_pathway?mmu04918/mmu:75512%09red/mmu:14780%09red
Arachidonic acid metabolism	KEGG PATHWAY	mmu00590	2	90	0.0983408	0.276019	75512|14780	mmu:75512|mmu:14780|	75512|14780|	Gpx6, 1700020G18Rik, Ry2d1, olfactory|Gpx5, AV379049, Arep|	http://www.genome.jp/kegg-bin/show_pathway?mmu00590/mmu:75512%09red/mmu:14780%09red
Riboflavin metabolism	KEGG PATHWAY	mmu00740	1	12	0.0722066	0.224643	11432	mmu:11432|	11432|	Acp2, Acp-2, LAP|	http://www.genome.jp/kegg-bin/show_pathway?mmu00740/mmu:11432%09red
Selenocompound metabolism	KEGG PATHWAY	mmu00450	1	17	0.0985782	0.276019	229905	mmu:229905|	229905|	Ccbl2, KATIII, Kat3|	http://www.genome.jp/kegg-bin/show_pathway?mmu00450/mmu:229905%09red
Steroid biosynthesis	KEGG PATHWAY	mmu00100	1	19	0.108917	0.290446	244209	mmu:244209|	244209|	Cyp2r1|	http://www.genome.jp/kegg-bin/show_pathway?mmu00100/mmu:244209%09red
Glycosylphosphatidylinositol(GPI)-anchor biosynthesis	KEGG PATHWAY	mmu00563	1	25	0.139233	0.354411	327942	mmu:327942|	327942|	Pigl, Gm737|	http://www.genome.jp/kegg-bin/show_pathway?mmu00563/mmu:327942%09red
Pentose phosphate pathway	KEGG PATHWAY	mmu00030	1	30	0.163712	0.398603	19895	mmu:19895|	19895|	Rpia, RPI|	http://www.genome.jp/kegg-bin/show_pathway?mmu00030/mmu:19895%09red
Basal transcription factors	KEGG PATHWAY	mmu03022	1	44	0.228636	0.511524	229906	mmu:229906|	229906|	Gtf2b|	http://www.genome.jp/kegg-bin/show_pathway?mmu03022/mmu:229906%09red
Nucleotide excision repair	KEGG PATHWAY	mmu03420	1	45	0.233077	0.511524	107986	mmu:107986|	107986|	Ddb2, 2610043A19Rik|	http://www.genome.jp/kegg-bin/show_pathway?mmu03420/mmu:107986%09red
Tryptophan metabolism	KEGG PATHWAY	mmu00380	1	46	0.237493	0.511524	229905	mmu:229905|	229905|	Ccbl2, KATIII, Kat3|	http://www.genome.jp/kegg-bin/show_pathway?mmu00380/mmu:229905%09red
Acute myeloid leukemia	KEGG PATHWAY	mmu05221	1	57	0.284431	0.58993	12394	mmu:12394|	12394|	Runx1, AML1, CBF-alpha-2, Cbfa2, Pebp2a2, Pebpa2b|	http://www.genome.jp/kegg-bin/show_pathway?mmu05221/mmu:12394%09red
p53 signaling pathway	KEGG PATHWAY	mmu04115	1	68	0.328498	0.656995	107986	mmu:107986|	107986|	Ddb2, 2610043A19Rik|	http://www.genome.jp/kegg-bin/show_pathway?mmu04115/mmu:107986%09red
Chronic myeloid leukemia	KEGG PATHWAY	mmu05220	1	73	0.347627	0.664814	12394	mmu:12394|	12394|	Runx1, AML1, CBF-alpha-2, Cbfa2, Pebp2a2, Pebpa2b|	http://www.genome.jp/kegg-bin/show_pathway?mmu05220/mmu:12394%09red
Biosynthesis of amino acids	KEGG PATHWAY	mmu01230	1	78	0.366215	0.664814	19895	mmu:19895|	19895|	Rpia, RPI|	http://www.genome.jp/kegg-bin/show_pathway?mmu01230/mmu:19895%09red
Salmonella infection	KEGG PATHWAY	mmu05132	1	79	0.369869	0.664814	109333	mmu:109333|	109333|	Pkn2, 6030436C20Rik, AI507382, PRK2, Prkcl2, Stk7|	http://www.genome.jp/kegg-bin/show_pathway?mmu05132/mmu:109333%09red
PPAR signaling pathway	KEGG PATHWAY	mmu03320	1	82	0.380705	0.664814	22259	mmu:22259|	22259|	Nr1h3, AU018371, LXR, RLD1, Unr1|	http://www.genome.jp/kegg-bin/show_pathway?mmu03320/mmu:22259%09red
Progesterone-mediated oocyte maturation	KEGG PATHWAY	mmu04914	1	87	0.398357	0.664814	18576	mmu:18576|	18576|	Pde3b, 9830102A01Rik, AI847709|	http://www.genome.jp/kegg-bin/show_pathway?mmu04914/mmu:18576%09red
Morphine addiction	KEGG PATHWAY	mmu05032	1	92	0.415509	0.664814	18576	mmu:18576|	18576|	Pde3b, 9830102A01Rik, AI847709|	http://www.genome.jp/kegg-bin/show_pathway?mmu05032/mmu:18576%09red
Chemical carcinogenesis	KEGG PATHWAY	mmu05204	1	92	0.415509	0.664814	229905	mmu:229905|	229905|	Ccbl2, KATIII, Kat3|	http://www.genome.jp/kegg-bin/show_pathway?mmu05204/mmu:229905%09red
Carbon metabolism	KEGG PATHWAY	mmu01200	1	111	0.476372	0.741023	19895	mmu:19895|	19895|	Rpia, RPI|	http://www.genome.jp/kegg-bin/show_pathway?mmu01200/mmu:19895%09red
Thyroid hormone signaling pathway	KEGG PATHWAY	mmu04919	1	118	0.497171	0.746579	54720	mmu:54720|	54720|	Rcan1, Adapt78, CALP1L, CSP1, DSC1, Dscr1, MCIP1, RCN1|	http://www.genome.jp/kegg-bin/show_pathway?mmu04919/mmu:54720%09red
Lysosome	KEGG PATHWAY	mmu04142	1	123	0.511524	0.746579	11432	mmu:11432|	11432|	Acp2, Acp-2, LAP|	http://www.genome.jp/kegg-bin/show_pathway?mmu04142/mmu:11432%09red
Inflammatory mediator regulation of TRP channels	KEGG PATHWAY	mmu04750	1	126	0.519939	0.746579	22368	mmu:22368|	22368|	Trpv2, GRC, OTRPC2, VRL-1, Vrl1|	http://www.genome.jp/kegg-bin/show_pathway?mmu04750/mmu:22368%09red
Ubiquitin mediated proteolysis	KEGG PATHWAY	mmu04120	1	139	0.554773	0.748182	107986	mmu:107986|	107986|	Ddb2, 2610043A19Rik|	http://www.genome.jp/kegg-bin/show_pathway?mmu04120/mmu:107986%09red
Insulin signaling pathway	KEGG PATHWAY	mmu04910	1	142	0.562449	0.748182	18576	mmu:18576|	18576|	Pde3b, 9830102A01Rik, AI847709|	http://www.genome.jp/kegg-bin/show_pathway?mmu04910/mmu:18576%09red
Ribosome	KEGG PATHWAY	mmu03010	1	145	0.569992	0.748182	19935	mmu:19935|	19935|	Mrpl23, L23mrp, Rpl23, Rpl23l|	http://www.genome.jp/kegg-bin/show_pathway?mmu03010/mmu:19935%09red
Parkinson's disease	KEGG PATHWAY	mmu05012	1	147	0.57495	0.748182	22187	mmu:22187|	22187|	Ubb, AL033289, Rps27a, Uba52, Ubb2, Ubc|	http://www.genome.jp/kegg-bin/show_pathway?mmu05012/mmu:22187%09red
Non-alcoholic fatty liver disease (NAFLD)	KEGG PATHWAY	mmu04932	1	154	0.591858	0.748182	22259	mmu:22259|	22259|	Nr1h3, AU018371, LXR, RLD1, Unr1|	http://www.genome.jp/kegg-bin/show_pathway?mmu04932/mmu:22259%09red
Oxytocin signaling pathway	KEGG PATHWAY	mmu04921	1	158	0.601218	0.748182	54720	mmu:54720|	54720|	Rcan1, Adapt78, CALP1L, CSP1, DSC1, Dscr1, MCIP1, RCN1|	http://www.genome.jp/kegg-bin/show_pathway?mmu04921/mmu:54720%09red
cGMP-PKG signaling pathway	KEGG PATHWAY	mmu04022	1	170	0.628037	0.754798	18576	mmu:18576|	18576|	Pde3b, 9830102A01Rik, AI847709|	http://www.genome.jp/kegg-bin/show_pathway?mmu04022/mmu:18576%09red
Transcriptional misregulation in cancer	KEGG PATHWAY	mmu05202	1	178	0.644914	0.754798	12394	mmu:12394|	12394|	Runx1, AML1, CBF-alpha-2, Cbfa2, Pebp2a2, Pebpa2b|	http://www.genome.jp/kegg-bin/show_pathway?mmu05202/mmu:12394%09red
Purine metabolism	KEGG PATHWAY	mmu00230	1	179	0.64697	0.754798	18576	mmu:18576|	18576|	Pde3b, 9830102A01Rik, AI847709|	http://www.genome.jp/kegg-bin/show_pathway?mmu00230/mmu:18576%09red
cAMP signaling pathway	KEGG PATHWAY	mmu04024	1	198	0.683853	0.778022	18576	mmu:18576|	18576|	Pde3b, 9830102A01Rik, AI847709|	http://www.genome.jp/kegg-bin/show_pathway?mmu04024/mmu:18576%09red
Proteoglycans in cancer	KEGG PATHWAY	mmu05205	1	205	0.696454	0.778022	16002	mmu:16002|	16002|	Igf2, AL033362, Igf-2, Igf-II, M6pr, Mpr, Peg2|	http://www.genome.jp/kegg-bin/show_pathway?mmu05205/mmu:16002%09red
Epstein-Barr virus infection	KEGG PATHWAY	mmu05169	1	212	0.708556	0.778022	229906	mmu:229906|	229906|	Gtf2b|	http://www.genome.jp/kegg-bin/show_pathway?mmu05169/mmu:229906%09red
Viral carcinogenesis	KEGG PATHWAY	mmu05203	1	229	0.735989	0.780876	229906	mmu:229906|	229906|	Gtf2b|	http://www.genome.jp/kegg-bin/show_pathway?mmu05203/mmu:229906%09red
Endocytosis	KEGG PATHWAY	mmu04144	1	231	0.739043	0.780876	77038	mmu:77038|	77038|	Arfgap2, 2310032E02Rik, Zfp289|	http://www.genome.jp/kegg-bin/show_pathway?mmu04144/mmu:77038%09red
Pathways in cancer	KEGG PATHWAY	mmu05200	1	323	0.847351	0.878735	12394	mmu:12394|	12394|	Runx1, AML1, CBF-alpha-2, Cbfa2, Pebp2a2, Pebpa2b|	http://www.genome.jp/kegg-bin/show_pathway?mmu05200/mmu:12394%09red
Olfactory transduction	KEGG PATHWAY	mmu04740	1	1079	0.998276	0.998276	258527	mmu:258527|	258527|	Olfr1368, MOR256-15|	http://www.genome.jp/kegg-bin/show_pathway?mmu04740/mmu:258527%09red

## Sheet: D4U_vs_D5IU.trans
#Term	Database	ID	Input number	Background number	P-Value	Corrected P-Value	Input	KO	Entrez_ID	KO_name	Hyperlink
Protein processing in endoplasmic reticulum	KEGG PATHWAY	mmu04141	104	169	0.00255044	0.703922	228684|70361|100043039|15519|66861|77371|71853|11911|81489|56085|63958|107513|217365|70377|66397|26400|17156|17155|13418|15505|105245|140499|12304|67475|18415|50762|216197|56228|103963|50873|53421|66967|22393|64209|12017|66256|12317|386649|19359|320011|22027|14828|109815|72265|15481|433742|14827|67819|110379|223455|99683|26420|67397|20224|230815|66890|13665|13666|13135|57743|56453|81910|67437|184…	mmu:228684|mmu:70361|mmu:100042561|mmu:15519|mmu:66861|mmu:77371|mmu:71853|mmu:11911|mmu:81489|mmu:56085|mmu:63958|mmu:107513|mmu:217365|mmu:70377|mmu:66397|mmu:26400|mmu:17156|mmu:17155|mmu:13418|mmu:15505|mmu:105245|mmu:140499|mmu:12304|mmu:67475|mmu:18415|mmu:50762|mmu:216197|mmu:56228|mmu:103963|mmu:50873|mmu:53421|mmu:66967|mmu:22393|mmu:64209|mmu:12017|mmu:66256|mmu:12317|mmu:386649|mmu:193…	228684|70361|100042561|15519|66861|77371|71853|11911|81489|56085|63958|107513|217365|70377|66397|26400|17156|17155|13418|15505|105245|140499|12304|67475|18415|50762|216197|56228|103963|50873|53421|66967|22393|64209|12017|66256|12317|386649|19359|320011|22027|14828|109815|72265|15481|22194|14827|67819|110379|223455|99683|26420|67397|20224|230815|66890|13665|13666|13135|57743|56453|81910|67437|1845…	Sel1l2, Gm118|Lman1, 2610020P13Rik, AI326273, AU043785, C730041J05, ERGIC53, F5F8D, MCFD1, MR60, P58, gp58|Gm10177|Hsp90aa1, 86kDa, 89kDa, AL024080, AL024147, Hsp86-1, Hsp89, Hsp90, Hspca, hsp4|Dnajc10, 1200006L06Rik, D2Ertd706e, ERdj5, JPDI|Sec24a|Pdia6, 1700015E05Rik, AL023058, C77895, CaBP5, P5, Txndc7|Atf4, Atf-4, C/ATF, CREB2, TAXREB67|Dnajb1, 0610007I11Rik, HSPF1, Hsp40|Ubqln1, 1110046H03Ri…	http://www.genome.jp/kegg-bin/show_pathway?mmu04141/mmu:20832%09red/mmu:71853%09red/mmu:13200%09red/mmu:226641%09red/mmu:100037258%09red/mmu:67475%09red/mmu:69608%09red/mmu:50762%09red/mmu:20334%09red/mmu:15505%09red/mmu:66967%09red/mmu:103963%09red/mmu:23802%09red/mmu:213539%09red/mmu:99683%09red/mmu:228684%09red/mmu:19359%09red/mmu:22393%09red/mmu:56445%09red/mmu:216197%09red/mmu:20224%09red/mm…
Pathways in cancer	KEGG PATHWAY	mmu05200	169	323	0.0207655	0.765887	20848|94216|19713|12928|14178|14179|56637|56636|15519|12830|269209|54354|11789|12370|12675|16412|234779|93897|19401|14103|11836|16772|16773|16775|16776|12828|54124|17390|12826|17395|18803|12385|14180|14183|14182|13557|14184|13555|13016|13017|328572|17246|12387|22027|27401|18176|19361|433759|19206|26413|16451|12982|109880|14632|22421|14205|16782|12394|12395|19697|18510|14194|57265|67673|26396|2085…	mmu:20848|mmu:94216|mmu:19713|mmu:12928|mmu:14178|mmu:14179|mmu:56637|mmu:56636|mmu:15519|mmu:12830|mmu:269209|mmu:54354|mmu:11789|mmu:12370|mmu:12675|mmu:16412|mmu:234779|mmu:93897|mmu:19401|mmu:14103|mmu:110157|mmu:16772|mmu:16773|mmu:16775|mmu:16776|mmu:12828|mmu:54124|mmu:17390|mmu:12826|mmu:17395|mmu:18803|mmu:12385|mmu:14180|mmu:14183|mmu:14182|mmu:13557|mmu:14184|mmu:13555|mmu:13016|mmu:13…	20848|94216|19713|12928|14178|14179|56637|56636|15519|12830|269209|54354|11789|12370|12675|16412|234779|93897|19401|14103|110157|16772|16773|16775|16776|12828|54124|17390|12826|17395|18803|12385|14180|14183|14182|13557|14184|13555|13016|13017|328572|17246|12387|22027|27401|18176|19361|433759|19206|26413|16451|12982|109880|14632|22421|14205|16782|12394|12395|19697|18510|14194|57265|67673|26396|208…	Stat3, 1110034C02Rik, AW109958, Aprf|Col4a6, BB116301|Ret, PTC, RET51, RET9, c-Ret|Crk, Crk-I, Crk-II, Crk-III, Crk3, CrkIII, Crko, c-Crk, p38|Fgf7, Kgf|Fgf8, Aigf, Fgf-8|Gsk3b, 7330414F15Rik, 8430431H08Rik, C86142, GSK-3, GSK-3beta, GSK3|Fgf21|Hsp90aa1, 86kDa, 89kDa, AL024080, AL024147, Hsp86-1, Hsp89, Hsp90, Hspca, hsp4|Col4a5|Stk36, 1700112N14Rik, B930045J24, FU, Fused, mKIAA1278|Rassf5, 13000…	http://www.genome.jp/kegg-bin/show_pathway?mmu05200/mmu:16773%09red/mmu:16772%09red/mmu:16775%09red/mmu:14013%09red/mmu:16776%09red/mmu:319757%09red/mmu:72993%09red/mmu:67673%09red/mmu:18854%09red/mmu:56289%09red/mmu:170758%09red/mmu:14368%09red/mmu:93897%09red/mmu:433759%09red/mmu:22422%09red/mmu:22420%09red/mmu:14367%09red/mmu:18709%09red/mmu:19225%09red/mmu:13067%09red/mmu:12190%09red/mmu:2380…
DNA replication	KEGG PATHWAY	mmu03030	26	36	0.0307115	0.765887	19718|16881|19819|59001|14156|19076|19075|18972|69263|18974|327762|17216|17217|68275|17218|17219|106344|72151|19687|66979|18969|18968|381760|18538|69724|19891	mmu:19718|mmu:16881|mmu:19819|mmu:59001|mmu:14156|mmu:19076|mmu:19075|mmu:18972|mmu:69263|mmu:18974|mmu:327762|mmu:17216|mmu:17217|mmu:68275|mmu:17218|mmu:17219|mmu:106344|mmu:72151|mmu:19687|mmu:66979|mmu:18969|mmu:18968|mmu:381760|mmu:18538|mmu:69724|mmu:19891|	19718|16881|19819|59001|14156|19076|19075|18972|69263|18974|327762|17216|17217|68275|17218|17219|106344|72151|19687|66979|18969|18968|381760|18538|69724|19891|	Rfc2, 2610008M13Rik, 40kDa, AI326953, Recc2|Lig1, AL033288, LigI|Rnaseh1|Pole3, 1810034K18Rik, YBL1|Fen1, AW538437, FEN-1|Prim2, AI323589|Prim1, AI324982|Pold2, 50kDa, p50, po1D2|Rfc3, 2810416I22Rik, 38kDa, AU022547, Recc3|Pole2|Dna2, Dna2l, E130315B21Rik|Mcm2, AA959861, AW476101, BM28, CDCL1, Mcmd2, mKIAA0030|Mcm4, 19G, AI325074, AU045576, Cdc21, Mcmd4, mKIAA4003, mcdc21|Rpa1, 5031405K23Rik, 70k…	http://www.genome.jp/kegg-bin/show_pathway?mmu03030/mmu:17217%09red/mmu:17216%09red/mmu:14156%09red/mmu:17219%09red/mmu:17218%09red/mmu:18974%09red/mmu:18972%09red/mmu:69724%09red/mmu:68275%09red/mmu:19076%09red/mmu:19075%09red/mmu:19718%09red/mmu:66979%09red/mmu:381760%09red/mmu:19819%09red/mmu:72151%09red/mmu:19687%09red/mmu:19891%09red/mmu:18968%09red/mmu:18969%09red/mmu:327762%09red/mmu:69263…
Acute myeloid leukemia	KEGG PATHWAY	mmu05221	37	57	0.0333315	0.765887	20848|18707|18706|18176|18709|18708|56717|26413|26417|109880|12427|72508|12443|12675|30955|12394|18854|26396|20850|13685|19401|12395|11836|18710|16653|18712|16150|16480|16151|15461|20662|12606|21416|19697|11652|235320|11651	mmu:20848|mmu:18707|mmu:18706|mmu:18176|mmu:18709|mmu:18708|mmu:56717|mmu:26413|mmu:26417|mmu:109880|mmu:12427|mmu:72508|mmu:12443|mmu:12675|mmu:30955|mmu:12394|mmu:18854|mmu:26396|mmu:20850|mmu:13685|mmu:19401|mmu:12395|mmu:110157|mmu:18710|mmu:18176|mmu:18712|mmu:16150|mmu:16480|mmu:16151|mmu:15461|mmu:20662|mmu:12606|mmu:21416|mmu:19697|mmu:11652|mmu:235320|mmu:11651|	20848|18707|18706|18176|18709|18708|56717|26413|26417|109880|12427|72508|12443|12675|30955|12394|18854|26396|20850|13685|19401|12395|110157|18710|18176|18712|16150|16480|16151|15461|20662|12606|21416|19697|11652|235320|11651|	Stat3, 1110034C02Rik, AW109958, Aprf|Pik3cd, 2410099E07Rik, 2610208K16Rik, AW545373, p110delta|Pik3ca, 6330412C24Rik, caPI3K, p110, p110alpha|Nras, AV095280, N-ras|Pik3r2, p85beta|Pik3r1, PI3K, p50alpha, p55alpha, p85alpha|Mtor, 2610315D21Rik, AI327068, FRAP, FRAP2, Frap1, RAFT1, RAPT1, flat|Mapk1, 9030612K14Rik, AA407128, AU018647, C78273, ERK, Erk2, MAPK2, PRKM2, Prkm1, p41mapk, p42mapk|Mapk3, …	http://www.genome.jp/kegg-bin/show_pathway?mmu05221/mmu:13685%09red/mmu:16150%09red/mmu:18854%09red/mmu:19697%09red/mmu:18708%09red/mmu:12675%09red/mmu:18706%09red/mmu:18707%09red/mmu:18709%09red/mmu:12395%09red/mmu:12394%09red/mmu:26417%09red/mmu:21416%09red/mmu:20850%09red/mmu:26413%09red/mmu:235320%09red/mmu:18176%09red/mmu:56717%09red/mmu:20848%09red/mmu:20662%09red/mmu:19401%09red/mmu:109880…
Proteoglycans in cancer	KEGG PATHWAY	mmu05205	110	205	0.03405	0.765887	20848|93897|22370|286940|13982|15200|18792|18793|234779|20969|18569|11836|21859|22160|17390|17395|109676|12389|18803|12387|14182|19303|17246|18479|17022|18176|15530|21844|19206|26413|19878|16416|14103|22408|15430|16412|16419|22421|22420|83383|29875|26396|19353|57265|15529|319757|16653|109880|19684|16402|12842|12843|22414|22412|22413|22410|12443|19047|545291|13039|16398|22417|22422|16439|16438|725…	mmu:20848|mmu:93897|mmu:22370|mmu:286940|mmu:13982|mmu:15200|mmu:18792|mmu:18793|mmu:234779|mmu:20969|mmu:18569|mmu:110157|mmu:21859|mmu:22160|mmu:17390|mmu:17395|mmu:11733|mmu:12389|mmu:18803|mmu:12387|mmu:14182|mmu:19303|mmu:17246|mmu:18479|mmu:17022|mmu:18176|mmu:15530|mmu:21844|mmu:19206|mmu:26413|mmu:19878|mmu:16416|mmu:14103|mmu:22408|mmu:15430|mmu:16412|mmu:16419|mmu:22421|mmu:22420|mmu:83…	20848|93897|22370|286940|13982|15200|18792|18793|234779|20969|18569|110157|21859|22160|17390|17395|11733|12389|18803|12387|14182|19303|17246|18479|17022|18176|15530|21844|19206|26413|19878|16416|14103|22408|15430|16412|16419|22421|22420|83383|29875|26396|19353|57265|15529|319757|18176|109880|19684|16402|12842|12843|22414|22412|22413|22410|12443|19047|545291|13039|16398|22417|22422|16439|16438|725…	Stat3, 1110034C02Rik, AW109958, Aprf|Fzd10, Fz-10|Vtn, AI256434, Vn|Flnb, AL024016, Fln-b|Esr1, AA420328, AU041214, ER-alpha, ER[a], ERa, ERalpha, ESR, Estr, Estra, Nr3a1|Hbegf, AW047313, Dtr, Dts, Hegfl|Plau, u-PA, uPA|Plaur, Cd87, u-PAR, uPAR|Plcg2, PLCgamma2, Plcg-2|Sdc1, AA408134, AA409076, CD138, Sstn, Synd, Synd1, syn-1|Pdcd4, D19Ucla1, Ma3, Tis|Raf1, 6430402F14Rik, AA990557, BB129353, Craf…	http://www.genome.jp/kegg-bin/show_pathway?mmu05205/mmu:319757%09red/mmu:21844%09red/mmu:13982%09red/mmu:14368%09red/mmu:93897%09red/mmu:14362%09red/mmu:22422%09red/mmu:22420%09red/mmu:14367%09red/mmu:22421%09red/mmu:11733%09red/mmu:19684%09red/mmu:21859%09red/mmu:22413%09red/mmu:22412%09red/mmu:22411%09red/mmu:22410%09red/mmu:22417%09red/mmu:26396%09red/mmu:22414%09red/mmu:19353%09red/mmu:19047%…
Cell cycle	KEGG PATHWAY	mmu04110	71	126	0.0400993	0.765887	107995|26965|433759|56637|50793|12545|69010|12567|268930|12427|12428|22390|12580|23834|22137|217232|218294|12447|12444|12445|12443|66440|12448|12566|12235|30939|17216|17217|56150|245000|56371|17218|17219|12236|23882|22631|66156|21809|19090|12914|104394|268697|27401|21781|17873|22628|12649|12534|13006|12532|12530|12531|209091|11350|13197|12577|13555|18538|19650|328572|20842|52206|13557|27214|11920…	mmu:107995|mmu:26965|mmu:433759|mmu:56637|mmu:50793|mmu:12545|mmu:69010|mmu:12567|mmu:268930|mmu:12427|mmu:12428|mmu:22390|mmu:12580|mmu:23834|mmu:22137|mmu:217232|mmu:218294|mmu:12447|mmu:12444|mmu:12445|mmu:12443|mmu:66440|mmu:12448|mmu:12566|mmu:12235|mmu:30939|mmu:17216|mmu:17217|mmu:56150|mmu:245000|mmu:56371|mmu:17218|mmu:17219|mmu:12236|mmu:23882|mmu:22631|mmu:66156|mmu:21809|mmu:19090|mmu…	107995|26965|433759|56637|50793|12545|69010|12567|268930|12427|12428|22390|12580|23834|22137|217232|218294|12447|12444|12445|12443|66440|12448|12566|12235|30939|17216|17217|56150|245000|56371|17218|17219|12236|23882|22631|66156|21809|19090|12914|104394|268697|27401|21781|17873|22628|12649|12534|13006|12532|12530|12531|209091|11350|13197|12577|13555|18538|19650|328572|20842|52206|13557|27214|11920…	Cdc20, 2310042N09Rik, C87100, p55CDC|Cul1|Hdac1, HD1, Hdac1-ps, MommeD5, RPD3|Gsk3b, 7330414F15Rik, 8430431H08Rik, C86142, GSK-3, GSK-3beta, GSK3|Orc3, Orc3l|Cdc7, AI597260, Cdc7l1, muCdc7|Anapc13, 1810004D07Rik, APC13, SWM1|Cdk4, Crk3|Pkmyt1, 6230424P17, AW209059, Myt1|Ccna1|Ccna2, AA408589, Ccn-1, Ccn1, Ccna, CycA2, Cyca|Wee1, Wee1A|Cdkn2c, C77269, INK4c, INK4d, p18, p18INK4c|Cdc6, CDC18L|Ttk, …	http://www.genome.jp/kegg-bin/show_pathway?mmu04110/mmu:12235%09red/mmu:17217%09red/mmu:17216%09red/mmu:12577%09red/mmu:52206%09red/mmu:22137%09red/mmu:12649%09red/mmu:50793%09red/mmu:12236%09red/mmu:17219%09red/mmu:17218%09red/mmu:23834%09red/mmu:21809%09red/mmu:12534%09red/mmu:12532%09red/mmu:12531%09red/mmu:12530%09red/mmu:209091%09red/mmu:13197%09red/mmu:19090%09red/mmu:217232%09red/mmu:21829…
Lysine degradation	KEGG PATHWAY	mmu00310	33	51	0.0437991	0.765887	75410|56752|74729|234135|214162|15107|26432|26433|225888|73251|30956|234407|11669|110446|270076|69188|19193|235626|232811|239017|67956|107823|110460|208043|192289|231051|110695|77683|192195|20937|208266|381022|64707	mmu:75410|mmu:56752|mmu:74729|mmu:234135|mmu:214162|mmu:15107|mmu:26432|mmu:26433|mmu:225888|mmu:73251|mmu:30956|mmu:234407|mmu:11669|mmu:110446|mmu:270076|mmu:69188|mmu:19193|mmu:235626|mmu:232811|mmu:239017|mmu:67956|mmu:107823|mmu:110460|mmu:208043|mmu:192289|mmu:231051|mmu:110695|mmu:77683|mmu:192195|mmu:20937|mmu:208266|mmu:381022|mmu:64707|	75410|56752|74729|234135|214162|15107|26432|26433|225888|73251|30956|234407|11669|110446|270076|69188|19193|235626|232811|239017|67956|107823|110460|208043|192289|231051|110695|77683|192195|20937|208266|381022|64707|	Kmt2b, 2610014H22Rik, Mll2, Wbp7, mKIAA0304|Aldh9a1, AA139417, Abaldh, ESTM40, TMABA-DH, Tmabadh|Setmar, 5830404F24Rik, Etet2|Whsc1l1, 6720429E03, A530023P05, AI528490, NSD3, WHISTLE|Kmt2a, 6430520K01, ALL-1, All1, Cxxc7, HRX, HTRX1, Mll, Mll1, mKIAA4050|Hadh, AA409008, AU019341, AW742602, HCDH, Hadhsc, Schad|Plod2, D530025C14Rik, LH2, Plod-2|Plod3, AI414586, LH3|Suv420h1, AA117471, C630029K18Rik…	http://www.genome.jp/kegg-bin/show_pathway?mmu00310/mmu:77683%09red/mmu:232811%09red/mmu:234407%09red/mmu:73251%09red/mmu:75410%09red/mmu:20937%09red/mmu:208043%09red/mmu:192195%09red/mmu:11669%09red/mmu:56752%09red/mmu:26433%09red/mmu:381022%09red/mmu:69188%09red/mmu:107823%09red/mmu:270076%09red/mmu:110695%09red/mmu:26432%09red/mmu:110446%09red/mmu:235626%09red/mmu:231051%09red/mmu:214162%09red…
Hippo signaling pathway	KEGG PATHWAY	mmu04390	83	154	0.0549497	0.765887	20674|58220|16475|15902|15901|93897|18762|56637|238057|14368|73699|11789|56289|13542|14633|22422|22421|22420|12443|22414|14367|14366|72930|17131|12444|12445|16897|104318|19052|19053|170770|103583|22413|217325|21812|22628|11705|12156|14164|101543|18016|211652|97064|64010|241324|22631|21679|105782|57265|56217|12695|12550|14362|22601|18759|93737|22417|93960|53310|22412|216795|22410|22411|11799|27373…	mmu:20674|mmu:58220|mmu:16475|mmu:15902|mmu:15901|mmu:93897|mmu:18759|mmu:56637|mmu:238057|mmu:14368|mmu:73699|mmu:11789|mmu:56289|mmu:13542|mmu:14633|mmu:22422|mmu:22421|mmu:22420|mmu:12443|mmu:22414|mmu:14367|mmu:14366|mmu:72930|mmu:17131|mmu:12444|mmu:12445|mmu:16897|mmu:104318|mmu:19052|mmu:19053|mmu:170770|mmu:103583|mmu:22413|mmu:217325|mmu:21812|mmu:22628|mmu:11705|mmu:12156|mmu:14164|mmu:…	20674|58220|16475|15902|15901|93897|18759|56637|238057|14368|73699|11789|56289|13542|14633|22422|22421|22420|12443|22414|14367|14366|72930|17131|12444|12445|16897|104318|19052|19053|170770|103583|22413|217325|21812|22628|11705|12156|14164|101543|18016|211652|97064|64010|241324|22631|21679|105782|57265|56217|12695|12550|14362|22601|18759|93737|22417|93960|53310|22412|216795|22410|22411|11799|27373…	Sox2, Sox-2, lcc, ysb|Pard6b, AV025615, Par6b|Ajuba, Jub|Id2, AI255428, C78922, Idb2, bHLHb26|Id1, AI323524, D2Wsu140e, Idb1, bHLHb24|Fzd10, Fz-10|Prkci, 2310021H13Rik, AI427505, PKClambda, Pkci, Pkcl, Prkcl, aPKClambda, mKIAA4165|Gsk3b, 7330414F15Rik, 8430431H08Rik, C86142, GSK-3, GSK-3beta, GSK3|Gdf7, BMP12|Fzd6, Fz6|Ppp2r1b, 2410091N08Rik, AI790395|Apc, AI047805, AU020952, AW124434, CC1, Min, …	http://www.genome.jp/kegg-bin/show_pathway?mmu04390/mmu:22417%09red/mmu:73699%09red/mmu:16798%09red/mmu:12167%09red/mmu:11705%09red/mmu:18787%09red/mmu:21679%09red/mmu:12550%09red/mmu:12160%09red/mmu:19047%09red/mmu:93960%09red/mmu:56289%09red/mmu:14366%09red/mmu:104318%09red/mmu:170770%09red/mmu:12695%09red/mmu:12006%09red/mmu:12005%09red/mmu:56637%09red/mmu:103583%09red/mmu:97064%09red/mmu:1436…
Metabolic pathways	KEGG PATHWAY	mmu01100	583	1256	0.0571547	0.765887	94192|20917|20443|20442|20440|240752|11821|110006|20449|19714|93683|18950|19012|13087|13082|22262|269181|225010|110524|12091|13166|108902|214253|67574|19378|107869|320951|12709|20448|104923|53418|100066|78038|67078|68738|68671|67073|19309|64705|231510|56752|15926|67311|242291|14544|74241|74246|14450|15107|14595|14593|22239|227620|227671|14755|78752|15586|69772|17252|72077|68556|66812|64424|72269|…	mmu:94192|mmu:20917|mmu:20443|mmu:20442|mmu:20440|mmu:240752|mmu:11821|mmu:110006|mmu:20449|mmu:19714|mmu:93683|mmu:18950|mmu:19012|mmu:13087|mmu:13082|mmu:22262|mmu:269181|mmu:225010|mmu:110524|mmu:12091|mmu:13166|mmu:108902|mmu:214253|mmu:67574|mmu:19378|mmu:107869|mmu:320951|mmu:12709|mmu:20448|mmu:104923|mmu:53418|mmu:100066|mmu:78038|mmu:67078|mmu:68738|mmu:68671|mmu:67073|mmu:19309|mmu:6470…	94192|20917|20443|20442|20440|240752|11821|110006|20449|19714|93683|18950|19012|13087|13082|22262|269181|225010|110524|12091|13166|108902|214253|67574|19378|107869|320951|12709|20448|104923|53418|100066|78038|67078|68738|68671|67073|19309|64705|231510|56752|15926|67311|242291|14544|74241|74246|14450|15107|14595|14593|22239|227620|227671|14755|78752|15586|69772|17252|72077|68556|66812|64424|72269|…	C1galt1, 2210410E06Rik, AV284120, T-synthase|Suclg2, AF171077, AW556404, D6Wsu120e, SCS-betaG|St3gal4, Siat4c|St3gal1, 5330418N22Rik, AI467004, ST3GalI, Siat4, Siat4a, St3gal-1|St6gal1, AW742324, Siat1, St6Gal-I, St6gal, St6galI|Pik3c2b, C330011J12Rik, Gm199, PI3K-C2beta, PI3KC2beta|Aprt, C85684|Gusb, AI747421, Gur, Gus, Gus-r, Gus-s, Gus-t, Gus-u, Gut, asd, g|St8sia1, 9330109E03Rik, GD3S, Sia-T,…	http://www.genome.jp/kegg-bin/show_pathway?mmu01100/mmu:11821%09red/mmu:13200%09red/mmu:66966%09red/mmu:74185%09red/mmu:237625%09red/mmu:13190%09red/mmu:13195%09red/mmu:53618%09red/mmu:19895%09red/mmu:20021%09red/mmu:73458%09red/mmu:11639%09red/mmu:14380%09red/mmu:11637%09red/mmu:11636%09red/mmu:217119%09red/mmu:11881%09red/mmu:17772%09red/mmu:13850%09red/mmu:240752%09red/mmu:16993%09red/mmu:6655…
Long-term depression	KEGG PATHWAY	mmu04730	37	61	0.0613722	0.765887	14799|18176|14678|14677|14674|14673|14672|26413|73699|26417|109880|53623|16438|16439|232889|18795|14679|211429|19052|19053|18798|14800|26396|17096|54195|11836|16653|19092|12286|18125|15461|16440|14687|14683|14681|14816|18783	mmu:14799|mmu:18176|mmu:14678|mmu:14677|mmu:14674|mmu:14673|mmu:14672|mmu:26413|mmu:73699|mmu:26417|mmu:109880|mmu:53623|mmu:16438|mmu:16439|mmu:232889|mmu:18795|mmu:14679|mmu:211429|mmu:19052|mmu:19053|mmu:18798|mmu:14800|mmu:26396|mmu:17096|mmu:54195|mmu:110157|mmu:18176|mmu:19092|mmu:12286|mmu:18125|mmu:15461|mmu:16440|mmu:14687|mmu:14683|mmu:14681|mmu:14816|mmu:18783|	14799|18176|14678|14677|14674|14673|14672|26413|73699|26417|109880|53623|16438|16439|232889|18795|14679|211429|19052|19053|18798|14800|26396|17096|54195|110157|18176|19092|12286|18125|15461|16440|14687|14683|14681|14816|18783|	Gria1, 2900051M01Rik, Glr-1, Glr1, GluA1, GluR-A, GluRA, Glur-1, Glur1, HIPA1, gluR-K1|Nras, AV095280, N-ras|Gnai2, C76432, Galphai2, Gia, Gnai-2|Gnai1, AU046200, Gialpha1, Gnai-1|Gna13, AU024132, AU043124, Galpha13|Gna12, AI414047, AI504261, Galpha12|Gna11, Dsk7, E430025L19|Mapk1, 9030612K14Rik, AA407128, AU018647, C78273, ERK, Erk2, MAPK2, PRKM2, Prkm1, p41mapk, p42mapk|Ppp2r1b, 2410091N08Rik, …	http://www.genome.jp/kegg-bin/show_pathway?mmu04730/mmu:73699%09red/mmu:14816%09red/mmu:14681%09red/mmu:14687%09red/mmu:26417%09red/mmu:19092%09red/mmu:26413%09red/mmu:232889%09red/mmu:18176%09red/mmu:14683%09red/mmu:18783%09red/mmu:19053%09red/mmu:19052%09red/mmu:14678%09red/mmu:14672%09red/mmu:14673%09red/mmu:16438%09red/mmu:16439%09red/mmu:14677%09red/mmu:14674%09red/mmu:109880%09red/mmu:54195…
Renal cell carcinoma	KEGG PATHWAY	mmu05211	40	67	0.0617665	0.765887	19247|18707|20525|18176|12928|18709|18708|18710|26413|26417|67923|13819|18479|17295|18706|23871|30955|14194|11836|67673|26396|19353|215449|112406|12914|112405|16653|109880|71745|15461|20662|224105|109905|328572|11864|22339|107746|11652|21809|11651	mmu:19247|mmu:18707|mmu:20525|mmu:18176|mmu:12928|mmu:18709|mmu:18708|mmu:18710|mmu:26413|mmu:26417|mmu:67923|mmu:13819|mmu:18479|mmu:17295|mmu:18706|mmu:23871|mmu:30955|mmu:14194|mmu:110157|mmu:67673|mmu:26396|mmu:19353|mmu:215449|mmu:112406|mmu:12914|mmu:112405|mmu:18176|mmu:109880|mmu:71745|mmu:15461|mmu:20662|mmu:224105|mmu:109905|mmu:328572|mmu:11864|mmu:22339|mmu:107746|mmu:11652|mmu:21809|…	19247|18707|20525|18176|12928|18709|18708|18710|26413|26417|67923|13819|18479|17295|18706|23871|30955|14194|110157|67673|26396|19353|215449|112406|12914|112405|18176|109880|71745|15461|20662|224105|109905|328572|11864|22339|107746|11652|21809|11651|	Ptpn11, 2700084A17Rik, AW536184, PTP1D, PTP2C, SAP-2, SH-PTP2, SH-PTP3, SHP-2, Shp2, Syp|Pik3cd, 2410099E07Rik, 2610208K16Rik, AW545373, p110delta|Slc2a1, Glut-1, Glut1|Nras, AV095280, N-ras|Crk, Crk-I, Crk-II, Crk-III, Crk3, CrkIII, Crko, c-Crk, p38|Pik3r2, p85beta|Pik3r1, PI3K, p50alpha, p55alpha, p85alpha|Pik3r3, AA414954, p55pik|Mapk1, 9030612K14Rik, AA407128, AU018647, C78273, ERK, Erk2, MAP…	http://www.genome.jp/kegg-bin/show_pathway?mmu05211/mmu:224105%09red/mmu:215449%09red/mmu:71745%09red/mmu:23871%09red/mmu:18709%09red/mmu:22339%09red/mmu:21809%09red/mmu:18708%09red/mmu:67923%09red/mmu:18706%09red/mmu:18707%09red/mmu:26417%09red/mmu:19247%09red/mmu:20525%09red/mmu:18176%09red/mmu:12928%09red/mmu:20662%09red/mmu:109905%09red/mmu:112405%09red/mmu:112406%09red/mmu:109880%09red/mmu:1…
RNA transport	KEGG PATHWAY	mmu03013	88	166	0.0627687	0.765887	66679|75826|18458|14265|70699|68134|53975|78655|67204|227720|237082|20901|14359|73666|20918|234865|59015|27374|13681|13685|13684|66085|103573|19069|230861|19384|192170|19387|269113|103468|72787|70047|20610|13690|54709|93728|17149|218210|60365|23879|218693|19704|69482|67242|110379|20220|13665|13664|56347|26905|53356|108067|67724|21335|73192|21681|231042|26987|69912|195236|668382|68969|72322|54364|…	mmu:66679|mmu:75826|mmu:18458|mmu:14265|mmu:70699|mmu:68134|mmu:53975|mmu:78655|mmu:67204|mmu:227720|mmu:237082|mmu:20901|mmu:14359|mmu:73666|mmu:20918|mmu:234865|mmu:59015|mmu:27374|mmu:13681|mmu:13685|mmu:13684|mmu:66085|mmu:103573|mmu:19069|mmu:230861|mmu:19384|mmu:192170|mmu:19387|mmu:269113|mmu:103468|mmu:72787|mmu:70047|mmu:20610|mmu:13690|mmu:54709|mmu:93728|mmu:17149|mmu:218210|mmu:60365|…	66679|75826|18458|14265|70699|68134|53975|78655|67204|227720|237082|20901|14359|73666|20918|234865|59015|27374|13681|13685|13684|66085|103573|19069|230861|19384|192170|19387|269113|103468|72787|70047|20610|13690|54709|93728|17149|218210|60365|23879|218693|19704|69482|67242|110379|100041953|13665|13664|56347|26905|53356|108067|67724|21335|73192|21681|231042|26987|69912|195236|668382|68969|72322|54…	Rae1, 3230401I12Rik, 41, D2Ertd342e, MNRP, MNRP41|Senp2, 2310007L05Rik, 4930538C18Rik, AI646780, AW554757, Smt3ip2, SuPr-1, mKIAA1331|Pabpc1, PABP, Pabp1, PabpI, Pabpl1, ePAB|Fmr1, FMRP, Fmr-1|Nup205, 3830404O05Rik, AV248391, mKIAA0225|Upf3b, 5730594O13Rik, AI317193, AW541158, RENT3B, UPF3X|Ddx20, GEMIN3, dp103|Eif3j1, 1810016I04Rik, 2700079K05Rik, AA409117, AA409446, C78575, Eif3j, Eif3j-1, Eif3…	http://www.genome.jp/kegg-bin/show_pathway?mmu03013/mmu:231042%09red/mmu:13684%09red/mmu:13685%09red/mmu:13681%09red/mmu:53356%09red/mmu:54709%09red/mmu:55944%09red/mmu:72124%09red/mmu:75826%09red/mmu:208366%09red/mmu:26905%09red/mmu:66679%09red/mmu:668382%09red/mmu:68969%09red/mmu:241989%09red/mmu:230721%09red/mmu:71844%09red/mmu:20901%09red/mmu:170762%09red/mmu:218693%09red/mmu:225160%09red/mmu…
VEGF signaling pathway	KEGG PATHWAY	mmu04370	36	60	0.0703761	0.765887	18707|18706|18176|18709|18708|26413|17164|26417|18019|232889|19059|20698|102626|30955|170758|19055|19056|19057|234779|19094|26396|19353|56632|11836|18710|16653|11652|15461|15507|18803|211429|19225|19303|22339|18783|11651	mmu:18707|mmu:18706|mmu:18176|mmu:18709|mmu:18708|mmu:26413|mmu:17164|mmu:26417|mmu:18019|mmu:232889|mmu:19059|mmu:20698|mmu:102626|mmu:30955|mmu:170758|mmu:19055|mmu:19056|mmu:19057|mmu:234779|mmu:19094|mmu:26396|mmu:19353|mmu:56632|mmu:110157|mmu:18710|mmu:18176|mmu:11652|mmu:15461|mmu:15507|mmu:18803|mmu:211429|mmu:19225|mmu:19303|mmu:22339|mmu:18783|mmu:11651|	18707|18706|18176|18709|18708|26413|17164|26417|18019|232889|19059|20698|102626|30955|170758|19055|19056|19057|234779|19094|26396|19353|56632|110157|18710|18176|11652|15461|15507|18803|211429|19225|19303|22339|18783|11651|	Pik3cd, 2410099E07Rik, 2610208K16Rik, AW545373, p110delta|Pik3ca, 6330412C24Rik, caPI3K, p110, p110alpha|Nras, AV095280, N-ras|Pik3r2, p85beta|Pik3r1, PI3K, p50alpha, p55alpha, p85alpha|Mapk1, 9030612K14Rik, AA407128, AU018647, C78273, ERK, Erk2, MAPK2, PRKM2, Prkm1, p41mapk, p42mapk|Mapkapk2, AA960234, MAPKAP-K2, MK-2, MK2, Rps6kc1|Mapk3, Erk-1, Erk1, Ert2, Esrk1, Mnk1, Mtap2k, Prkm3, p44, p44er…	http://www.genome.jp/kegg-bin/show_pathway?mmu04370/mmu:17164%09red/mmu:22339%09red/mmu:170758%09red/mmu:18708%09red/mmu:18709%09red/mmu:18706%09red/mmu:18707%09red/mmu:102626%09red/mmu:26417%09red/mmu:26413%09red/mmu:19094%09red/mmu:232889%09red/mmu:56632%09red/mmu:18176%09red/mmu:19057%09red/mmu:19055%09red/mmu:19303%09red/mmu:19056%09red/mmu:15507%09red/mmu:18783%09red/mmu:19225%09red/mmu:1801…
p53 signaling pathway	KEGG PATHWAY	mmu04115	40	68	0.0704635	0.765887	17873|53892|75747|12567|11783|26374|20135|13067|12447|12444|12445|13063|12443|68428|170770|12448|12566|22084|245000|16009|23882|12370|107986|230784|19211|268697|67874|12521|12649|20438|12367|12534|12450|209091|13197|17248|11920|17246|12122|18787	mmu:17873|mmu:53892|mmu:75747|mmu:12567|mmu:11783|mmu:26374|mmu:20135|mmu:13067|mmu:12447|mmu:12444|mmu:12445|mmu:13063|mmu:12443|mmu:68428|mmu:170770|mmu:12448|mmu:12566|mmu:22084|mmu:245000|mmu:16009|mmu:23882|mmu:12370|mmu:107986|mmu:230784|mmu:19211|mmu:268697|mmu:67874|mmu:12521|mmu:12649|mmu:20438|mmu:12367|mmu:12534|mmu:12450|mmu:209091|mmu:13197|mmu:17248|mmu:11920|mmu:17246|mmu:12122|mmu…	17873|53892|75747|12567|11783|26374|20135|13067|12447|12444|12445|13063|12443|68428|170770|12448|12566|22084|245000|16009|23882|12370|107986|230784|19211|268697|67874|12521|12649|20438|12367|12534|12450|209091|13197|17248|11920|17246|12122|18787|	Gadd45b, AI323528, Myd118|Ppm1d, AV338790, Wip1|Sesn3, 5630400E15Rik, BC003348, SEST3|Cdk4, Crk3|Apaf1, 6230400I06Rik, Apaf-1, Apaf1l, fog, mKIAA0413|Rfwd2, AI316802, C80879, Cop1|Rrm2, AA407299, R2|Cyct, T-Cc|Ccne1, AW538188, CycE1|Ccnd2, 2600016F06Rik, AI256817, BF642806, C86853, Vin-1, Vin1, cD2|Ccnd3, 9230106B05Rik, AA682053, AL024085, AW146355, C78795|Cycs|Ccnd1, AI327039, CycD1, Cyl-1, PRAD…	http://www.genome.jp/kegg-bin/show_pathway?mmu04115/mmu:268697%09red/mmu:107986%09red/mmu:12443%09red/mmu:16009%09red/mmu:12122%09red/mmu:12370%09red/mmu:12534%09red/mmu:170770%09red/mmu:209091%09red/mmu:13197%09red/mmu:12450%09red/mmu:230784%09red/mmu:11783%09red/mmu:20135%09red/mmu:245000%09red/mmu:12566%09red/mmu:18787%09red/mmu:23882%09red/mmu:13067%09red/mmu:17873%09red/mmu:11920%09red/mmu:1…
Carbon metabolism	KEGG PATHWAY	mmu01200	61	111	0.0714539	0.765887	60525|20917|18642|328099|17769|15926|14380|66904|17436|19733|18663|74419|108682|11409|14718|107272|18746|67680|18597|110208|212032|107029|14433|19895|56421|110446|14194|76282|11428|110639|235339|13382|434437|227095|100678|433182|18655|67834|239017|18563|110460|11611|66646|14121|14120|21991|105246643|18648|236539|13806|269951|108037|11674|19139|11532|216019|68738|103988|100198|66171|104174	mmu:60525|mmu:20917|mmu:18642|mmu:328099|mmu:17769|mmu:15926|mmu:14380|mmu:66904|mmu:17436|mmu:19733|mmu:18663|mmu:74419|mmu:108682|mmu:11409|mmu:14718|mmu:107272|mmu:18746|mmu:67680|mmu:18597|mmu:110208|mmu:212032|mmu:107029|mmu:14433|mmu:19895|mmu:56421|mmu:110446|mmu:14194|mmu:76282|mmu:11428|mmu:110639|mmu:235339|mmu:13382|mmu:434437|mmu:227095|mmu:100678|mmu:13806|mmu:18655|mmu:67834|mmu:239…	60525|20917|18642|328099|17769|15926|14380|66904|17436|19733|18663|74419|108682|11409|14718|107272|18746|67680|18597|110208|212032|107029|14433|19895|56421|110446|14194|76282|11428|110639|235339|13382|434437|227095|100678|13806|18655|67834|239017|18563|110460|11611|66646|14121|14120|21991|100042025|18648|236539|13806|269951|108037|11674|19139|11532|216019|68738|103988|100198|66171|104174|	Acss2, 1110017C11Rik, ACAS, Acas1, Acas2, AceCS1, Acs1|Suclg2, AF171077, AW556404, D6Wsu120e, SCS-betaG|Pfkm, AI131669, PFK-A, PFK-M, Pfk-4, Pfk4, Pfka, Pfkx|Prps1l3, AU021838, AW536152, Gm5081|Mthfr, AI323986|Idh1, AI314845, AI788952, E030024J03Rik, Id-1, Idh-1, Idpc|G6pd2, G6pdx-ps1, Gpd-2, Gpd2|Pccb, 1300012P06Rik, AI314687, R74805|Me1, D9Ertd267e, Mdh-1, Mod-1, Mod1|Rgn, AI265316, GNL, SMP30|…	http://www.genome.jp/kegg-bin/show_pathway?mmu01200/mmu:14718%09red/mmu:227095%09red/mmu:212032%09red/mmu:56421%09red/mmu:20917%09red/mmu:100678%09red/mmu:17769%09red/mmu:18642%09red/mmu:328099%09red/mmu:11532%09red/mmu:110639%09red/mmu:18648%09red/mmu:100042025%09red/mmu:66904%09red/mmu:239017%09red/mmu:236539%09red/mmu:107029%09red/mmu:269951%09red/mmu:13806%09red/mmu:60525%09red/mmu:19895%09re…
Thyroid hormone signaling pathway	KEGG PATHWAY	mmu04919	64	118	0.0770636	0.765887	54720|18707|20525|18176|433759|18709|18708|18710|56717|56637|18798|26413|72469|26417|20502|26396|12443|18131|20467|18706|18795|18128|114875|18640|30955|107585|59024|234779|17978|16416|22084|11938|20466|19744|11932|11931|11651|16410|11836|12914|16653|21834|23989|15461|22417|18129|72472|13371|13370|20185|17979|216154|18802|20181|12387|18803|13982|11928|328572|56421|11652|17246|18519|18821	mmu:54720|mmu:18707|mmu:20525|mmu:18176|mmu:433759|mmu:18709|mmu:18708|mmu:18710|mmu:56717|mmu:56637|mmu:18798|mmu:26413|mmu:72469|mmu:26417|mmu:20502|mmu:26396|mmu:12443|mmu:18131|mmu:20466|mmu:18706|mmu:18795|mmu:18128|mmu:114875|mmu:18640|mmu:30955|mmu:107585|mmu:59024|mmu:234779|mmu:17978|mmu:16416|mmu:22084|mmu:11938|mmu:20466|mmu:19744|mmu:11932|mmu:11931|mmu:11651|mmu:16410|mmu:110157|mmu:…	54720|18707|20525|18176|433759|18709|18708|18710|56717|56637|18798|26413|72469|26417|20502|26396|12443|18131|20466|18706|18795|18128|114875|18640|30955|107585|59024|234779|17978|16416|22084|11938|20466|19744|11932|11931|11651|16410|110157|12914|18176|21834|23989|15461|22417|18129|72472|13371|13370|20185|17979|216154|18802|20181|12387|18803|13982|11928|328572|56421|11652|17246|18519|18821|	Rcan1, Adapt78, CALP1L, CSP1, DSC1, Dscr1, MCIP1, RCN1|Pik3cd, 2410099E07Rik, 2610208K16Rik, AW545373, p110delta|Slc2a1, Glut-1, Glut1|Nras, AV095280, N-ras|Hdac1, HD1, Hdac1-ps, MommeD5, RPD3|Pik3r2, p85beta|Pik3r1, PI3K, p50alpha, p55alpha, p85alpha|Pik3r3, AA414954, p55pik|Mtor, 2610315D21Rik, AI327068, FRAP, FRAP2, Frap1, RAFT1, RAPT1, flat|Gsk3b, 7330414F15Rik, 8430431H08Rik, C86142, GSK-3, …	http://www.genome.jp/kegg-bin/show_pathway?mmu04919/mmu:216154%09red/mmu:13371%09red/mmu:11651%09red/mmu:328572%09red/mmu:13370%09red/mmu:72469%09red/mmu:18640%09red/mmu:54720%09red/mmu:18798%09red/mmu:18708%09red/mmu:18709%09red/mmu:18706%09red/mmu:18707%09red/mmu:114875%09red/mmu:20466%09red/mmu:26417%09red/mmu:18795%09red/mmu:18131%09red/mmu:20525%09red/mmu:20502%09red/mmu:23989%09red/mmu:4337…
Small cell lung cancer	KEGG PATHWAY	mmu05222	48	85	0.0774781	0.765887	16403|22033|18707|18706|94216|18709|18708|23928|16776|12830|12567|11783|13067|218772|13063|12443|16782|12675|30955|16412|12448|12566|19697|16773|12447|16772|19211|18710|16775|22029|16150|12828|18126|16400|54124|12826|20181|27401|13557|11796|13555|66197|19225|11652|16151|16398|11651|16410	mmu:16403|mmu:22033|mmu:18707|mmu:18706|mmu:94216|mmu:18709|mmu:18708|mmu:23928|mmu:16776|mmu:12830|mmu:12567|mmu:11783|mmu:13067|mmu:218772|mmu:13063|mmu:12443|mmu:16782|mmu:12675|mmu:30955|mmu:16412|mmu:12448|mmu:12566|mmu:19697|mmu:16773|mmu:12447|mmu:16772|mmu:19211|mmu:18710|mmu:16775|mmu:22029|mmu:16150|mmu:12828|mmu:18126|mmu:16400|mmu:54124|mmu:12826|mmu:20181|mmu:27401|mmu:13557|mmu:1179…	16403|22033|18707|18706|94216|18709|18708|23928|16776|12830|12567|11783|13067|218772|13063|12443|16782|12675|30955|16412|12448|12566|19697|16773|12447|16772|19211|18710|16775|22029|16150|12828|18126|16400|54124|12826|20181|27401|13557|11796|13555|66197|19225|11652|16151|16398|11651|16410|	Itga6, 5033401O05Rik, AI115430, Cd49f, VLA-6|Traf5|Pik3cd, 2410099E07Rik, 2610208K16Rik, AW545373, p110delta|Pik3ca, 6330412C24Rik, caPI3K, p110, p110alpha|Col4a6, BB116301|Pik3r2, p85beta|Pik3r1, PI3K, p50alpha, p55alpha, p85alpha|Lamc3, AI562206, AW240805|Lama5, AA408760, AA408762, AI853660, [a]5, laminin-511, mKIAA0533|Col4a5|Cdk4, Crk3|Apaf1, 6230400I06Rik, Apaf-1, Apaf1l, fog, mKIAA0413|Cyct…	http://www.genome.jp/kegg-bin/show_pathway?mmu05222/mmu:16773%09red/mmu:16772%09red/mmu:16775%09red/mmu:11651%09red/mmu:16776%09red/mmu:22033%09red/mmu:18709%09red/mmu:16403%09red/mmu:12566%09red/mmu:16400%09red/mmu:22029%09red/mmu:19697%09red/mmu:18708%09red/mmu:18707%09red/mmu:18706%09red/mmu:12675%09red/mmu:66197%09red/mmu:11783%09red/mmu:23928%09red/mmu:19225%09red/mmu:13067%09red/mmu:13063%0…
Ribosome biogenesis in eukaryotes	KEGG PATHWAY	mmu03008	46	81	0.0782352	0.765887	217109|14113|195434|30877|216987|245474|67724|27993|230737|24128|66711|52530|16418|237107|59028|213895|269470|225348|105372|13000|14791|55989|100019|56488|237082|54364|72515|12995|67973|101592|208366|67619|67045|104444|103573|21771|19384|110816|73674|102216272|20826|67134|217995|69237|213773|102462	mmu:217109|mmu:14113|mmu:195434|mmu:30877|mmu:216987|mmu:245474|mmu:67724|mmu:27993|mmu:230737|mmu:24128|mmu:66711|mmu:52530|mmu:16418|mmu:237107|mmu:59028|mmu:213895|mmu:269470|mmu:225348|mmu:105372|mmu:13000|mmu:14791|mmu:55989|mmu:100019|mmu:56488|mmu:237082|mmu:54364|mmu:72515|mmu:12995|mmu:67973|mmu:101592|mmu:208366|mmu:67619|mmu:67045|mmu:104444|mmu:103573|mmu:21771|mmu:19384|mmu:110816|mm…	217109|14113|195434|30877|216987|245474|67724|27993|230737|24128|66711|52530|16418|237107|59028|213895|269470|225348|105372|13000|14791|55989|100019|56488|237082|54364|72515|12995|67973|101592|208366|67619|67045|104444|103573|21771|19384|110816|73674|102216272|20826|67134|217995|69237|213773|102462|	Utp18, 6230425C22Rik, 6430513M13, Wdr50|Fbl, AL022665, FIB, FLRN, RNU3IP1|Utp14b, 4932411L21Rik, jsd|Gnl3, Ns|Utp6, 4732497O03Rik, HCA66|Dkc1, BC068171|Pop1, 4932434G09Rik|Imp4, AA409888, AV031295, D1Wsu40e|Gnl2, BC003262, HUMAUANTIG, Ngp-1|Xrn2|Sbds, 4733401P19Rik, AI836084, CGI-97, SDS|Nhp2, 2410130M07Rik, D11Ertd175e, Nola2|Eif6, 1110004P11, AA408895, CAB, Itgb4bp, eIF-6, imc-415, p27(BBP), p2…	http://www.genome.jp/kegg-bin/show_pathway?mmu03008/mmu:12995%09red/mmu:230737%09red/mmu:237082%09red/mmu:73674%09red/mmu:217109%09red/mmu:52530%09red/mmu:213773%09red/mmu:66711%09red/mmu:102462%09red/mmu:213895%09red/mmu:14791%09red/mmu:208366%09red/mmu:21771%09red/mmu:105372%09red/mmu:54364%09red/mmu:101592%09red/mmu:104444%09red/mmu:237107%09red/mmu:69237%09red/mmu:30877%09red/mmu:72515%09red/…
Histidine metabolism	KEGG PATHWAY	mmu00340	17	24	0.0793058	0.765887	15186|66054|56752|56847|71761|17161|76507|11669|140483|73458|338403|13195|15109|621603|11484|110695|109731	mmu:15186|mmu:66054|mmu:56752|mmu:56847|mmu:71761|mmu:17161|mmu:76507|mmu:11669|mmu:140483|mmu:73458|mmu:338403|mmu:13195|mmu:15109|mmu:621603|mmu:11484|mmu:110695|mmu:109731|	15186|66054|56752|56847|71761|17161|76507|11669|140483|73458|338403|13195|15109|621603|11484|110695|109731|	Hdc, AW108189, Hdc-a, Hdc-c, Hdc-e, Hdc-s|Cndp2, 0610010E05Rik, C76600, Cn2, Dip-2, Pep-1, Pep1|Aldh9a1, AA139417, Abaldh, ESTM40, TMABA-DH, Tmabadh|Aldh1a3, ALDH6, RALDH3, V1|Amdhd1, 1300019J08Rik|Maoa, 1110061B18Rik, AA407771|Aoc1, 1600012D06Rik, Abp1, DAO|Aldh2, Ahd-5, Ahd5|Hnmt, 1500031F01Rik, AI788969|1700055N04Rik|Cndp1, AI746433, Cn1|Ddc, Aadc|Hal, Hsd, his, histidase|Aldh3b2, AI848594, C1…	http://www.genome.jp/kegg-bin/show_pathway?mmu00340/mmu:338403%09red/mmu:140483%09red/mmu:621603%09red/mmu:17161%09red/mmu:73458%09red/mmu:56752%09red/mmu:15186%09red/mmu:66054%09red/mmu:76507%09red/mmu:110695%09red/mmu:109731%09red/mmu:71761%09red/mmu:11484%09red/mmu:11669%09red/mmu:56847%09red/mmu:15109%09red/mmu:13195%09red
N-Glycan biosynthesis	KEGG PATHWAY	mmu00510	30	49	0.0798248	0.765887	67569|20440|102580|103963|68292|16430|20014|14595|13200|14376|57377|269181|57370|207958|217664|53618|67574|17156|17155|17158|13478|53418|380959|66248|230815|13135|103534|66789|17308|227697	mmu:67569|mmu:20440|mmu:102580|mmu:103963|mmu:68292|mmu:16430|mmu:20014|mmu:14595|mmu:13200|mmu:14376|mmu:57377|mmu:269181|mmu:57370|mmu:207958|mmu:217664|mmu:53618|mmu:67574|mmu:17156|mmu:17155|mmu:17158|mmu:13478|mmu:53418|mmu:380959|mmu:66248|mmu:230815|mmu:13135|mmu:103534|mmu:66789|mmu:17308|mmu:227697|	67569|20440|102580|103963|68292|16430|20014|14595|13200|14376|57377|269181|57370|207958|217664|53618|67574|17156|17155|17158|13478|53418|380959|66248|230815|13135|103534|66789|17308|227697|	Mgat4c, 9130411I17Rik, GntIVh|St6gal1, AW742324, Siat1, St6Gal-I, St6gal, St6galI|Alg9, 8230402H15Rik, AI747665, B430313H07Rik, Dibd1|Rpn1, AU018702, D6Wsu137e, Rpn-1|Stt3b, 1300006C19Rik, Simp|Stt3a, AA408947, BB081708, Itm1|Rpn2, 1300012C06Rik, AV261018, Rpn-2|B4galt1, B-1,4-GalT, B-1,4-GalT1, GalT, Ggtb, Ggtb2, b4Gal-T1, beta-1,4-GalT, beta-1,4-GalT1, beta4Gal-T1|Ddost|Ganab, AU042638, G2an, G…	http://www.genome.jp/kegg-bin/show_pathway?mmu00510/mmu:13200%09red/mmu:102580%09red/mmu:17156%09red/mmu:230815%09red/mmu:53418%09red/mmu:53618%09red/mmu:20440%09red/mmu:227697%09red/mmu:68292%09red/mmu:17155%09red/mmu:17158%09red/mmu:269181%09red/mmu:57370%09red/mmu:13478%09red/mmu:207958%09red/mmu:17308%09red/mmu:16430%09red/mmu:103963%09red/mmu:57377%09red/mmu:380959%09red/mmu:14595%09red/mmu:…
TNF signaling pathway	KEGG PATHWAY	mmu04668	59	109	0.0883831	0.765887	16477|22033|15894|18706|66513|20339|18709|18708|15945|12051|26413|26417|12981|20296|18707|17387|12370|20312|20310|12675|30955|16176|19697|11911|26397|21937|21938|16168|26399|16150|53859|231991|19094|12912|18710|22029|14825|12608|26400|26427|12977|17392|17395|26420|12367|16182|26409|74006|11796|12369|26398|19225|78284|71609|11652|16151|11651|56532|21929	mmu:16477|mmu:22033|mmu:15894|mmu:18706|mmu:66513|mmu:20339|mmu:18709|mmu:18708|mmu:15945|mmu:12051|mmu:26413|mmu:26417|mmu:12981|mmu:20296|mmu:18707|mmu:17387|mmu:12370|mmu:20312|mmu:20310|mmu:12675|mmu:30955|mmu:16176|mmu:19697|mmu:11911|mmu:26397|mmu:21937|mmu:21938|mmu:16168|mmu:26399|mmu:16150|mmu:53859|mmu:231991|mmu:19094|mmu:12912|mmu:18710|mmu:22029|mmu:14825|mmu:12608|mmu:26400|mmu:2642…	16477|22033|15894|18706|66513|20339|18709|18708|15945|12051|26413|26417|12981|20296|18707|17387|12370|20312|20310|12675|30955|16176|19697|11911|26397|21937|21938|16168|26399|16150|53859|231991|19094|12912|18710|22029|14825|12608|26400|26427|12977|17392|17395|26420|12367|16182|26409|74006|11796|12369|26398|19225|78284|71609|11652|16151|11651|56532|21929|	Junb|Traf5|Icam1, CD54, Icam-1, Ly-47, MALA-2|Pik3ca, 6330412C24Rik, caPI3K, p110, p110alpha|Tab1, 2310012M03Rik, Map3k7ip1, b2b449Clo|Sele, CD62E, E-selectin, Elam|Pik3r2, p85beta|Pik3r1, PI3K, p50alpha, p55alpha, p85alpha|Cxcl10, C7, CRG-2, INP10, IP-10, IP10, Ifi10, Scyb10, gIP-10, mob-1|Bcl3, AI528691, Bcl-3|Mapk1, 9030612K14Rik, AA407128, AU018647, C78273, ERK, Erk2, MAPK2, PRKM2, Prkm1, p41…	http://www.genome.jp/kegg-bin/show_pathway?mmu04668/mmu:12977%09red/mmu:22033%09red/mmu:71609%09red/mmu:20339%09red/mmu:16182%09red/mmu:21938%09red/mmu:21929%09red/mmu:19697%09red/mmu:18708%09red/mmu:18707%09red/mmu:18706%09red/mmu:12675%09red/mmu:12912%09red/mmu:18709%09red/mmu:26417%09red/mmu:20312%09red/mmu:26413%09red/mmu:19094%09red/mmu:74006%09red/mmu:17387%09red/mmu:20310%09red/mmu:66513%0…
Ether lipid metabolism	KEGG PATHWAY	mmu00565	26	42	0.0910913	0.765887	53357|26565|18475|18476|18472|232889|99712|19012|69836|27226|68255|66350|228061|665270|28042|18805|18806|210992|212862|237625|211429|225845|18783|18782|18781|18784	mmu:53357|mmu:26565|mmu:18475|mmu:18476|mmu:18472|mmu:232889|mmu:99712|mmu:19012|mmu:69836|mmu:27226|mmu:68255|mmu:66350|mmu:228061|mmu:665270|mmu:28042|mmu:18805|mmu:18806|mmu:210992|mmu:212862|mmu:237625|mmu:211429|mmu:225845|mmu:18783|mmu:18782|mmu:18781|mmu:18784|	53357|26565|18475|18476|18472|232889|99712|19012|69836|27226|68255|66350|228061|665270|28042|18805|18806|210992|212862|237625|211429|225845|18783|18782|18781|18784|	Pla2g6, BB112799, PNPLA9, iPLA(2)beta, iPLA2, iPLA2beta|Pla2g10, PLA2GX, mGXsPLA2, sPLA2-X|Pafah1b2, AI747451, AU021353, Pafahb, mus[b]|Pafah1b3, Pafahg, mus[g]|Pafah1b1, LIS-1, Lis1, MMS10-U, Mdsh, Ms10u, Pafaha|Pla2g4c, D7Ertd445e|Cept1, 9930118K05Rik, mCEPT1|Ppap2a, Hic53, Hpic53, LPP-1, LPP1, PAP-2a, PAP2-alpha, PAP2a, mPAP|Pla2g12b, 2010002E04Rik, Pla2g13, hlb218|Pla2g7, R75400|Tmem86b, C330…	http://www.genome.jp/kegg-bin/show_pathway?mmu00565/mmu:53357%09red/mmu:237625%09red/mmu:27226%09red/mmu:68255%09red/mmu:212862%09red/mmu:210992%09red/mmu:232889%09red/mmu:18784%09red/mmu:18782%09red/mmu:18783%09red/mmu:18781%09red/mmu:19012%09red/mmu:211429%09red/mmu:69836%09red/mmu:28042%09red/mmu:665270%09red/mmu:26565%09red/mmu:18805%09red/mmu:18806%09red/mmu:225845%09red/mmu:66350%09red/mmu:…
Wnt signaling pathway	KEGG PATHWAY	mmu04310	75	143	0.091225	0.765887	18099|20671|11789|26965|93897|75826|56637|14368|22413|68010|20377|14367|22417|22422|18019|22420|56811|22414|53627|14366|20379|19059|12444|12445|12443|19878|14283|20438|20319|18798|19055|19056|19057|103583|93687|13000|12301|67772|26420|14362|19353|18795|57265|22421|54612|12914|208846|240514|12995|73181|26409|93840|93960|22412|216795|22410|22411|13542|72293|27373|21416|12006|16973|12387|12005|10604…	mmu:18099|mmu:20671|mmu:11789|mmu:26965|mmu:93897|mmu:75826|mmu:56637|mmu:14368|mmu:22413|mmu:68010|mmu:20377|mmu:14367|mmu:22417|mmu:22422|mmu:18019|mmu:22420|mmu:56811|mmu:22414|mmu:53627|mmu:14366|mmu:20379|mmu:19059|mmu:12444|mmu:12445|mmu:12443|mmu:19878|mmu:14283|mmu:20438|mmu:20319|mmu:18798|mmu:19055|mmu:19056|mmu:19057|mmu:103583|mmu:93687|mmu:13000|mmu:12301|mmu:67772|mmu:26420|mmu:1436…	18099|20671|11789|26965|93897|75826|56637|14368|22413|68010|20377|14367|22417|22422|18019|22420|56811|22414|53627|14366|20379|19059|12444|12445|12443|19878|14283|20438|20319|18798|19055|19056|19057|103583|93687|13000|12301|67772|26420|14362|19353|18795|57265|22421|54612|12914|208846|14283|12995|73181|26409|93840|93960|22412|216795|22410|22411|13542|72293|27373|21416|12006|16973|12387|12005|106042…	Nlk, AI194375|Sox17|Apc, AI047805, AU020952, AW124434, CC1, Min, mAPC|Cul1|Fzd10, Fz-10|Senp2, 2310007L05Rik, 4930538C18Rik, AI646780, AW554757, Smt3ip2, SuPr-1, mKIAA1331|Gsk3b, 7330414F15Rik, 8430431H08Rik, C86142, GSK-3, GSK-3beta, GSK3|Fzd6, Fz6|Wnt2, 2610510E18Rik, Int1l1, Irp, Mirp, Wnt-2, Wnt2a|Bambi, 2610003H06Rik|Sfrp1, 2210415K03Rik, AW011917, AW107218, AW742929, sFRP-1|Fzd5, 5330434N09…	http://www.genome.jp/kegg-bin/show_pathway?mmu04310/mmu:13017%09red/mmu:13016%09red/mmu:19057%09red/mmu:56811%09red/mmu:22408%09red/mmu:13542%09red/mmu:11789%09red/mmu:106042%09red/mmu:93960%09red/mmu:170758%09red/mmu:67772%09red/mmu:12006%09red/mmu:12005%09red/mmu:56637%09red/mmu:103583%09red/mmu:75826%09red/mmu:21416%09red/mmu:20377%09red/mmu:16974%09red/mmu:93897%09red/mmu:14362%09red/mmu:2242…
Endometrial cancer	KEGG PATHWAY	mmu05213	31	52	0.0922853	0.765887	18707|18706|18176|18709|18708|56637|26413|26417|109880|11789|12443|30955|13712|26396|16202|11836|18710|19211|16653|56484|12550|15461|20662|21416|12006|12387|12005|23805|12385|11652|11651	mmu:18707|mmu:18706|mmu:18176|mmu:18709|mmu:18708|mmu:56637|mmu:26413|mmu:26417|mmu:109880|mmu:11789|mmu:12443|mmu:30955|mmu:13712|mmu:26396|mmu:16202|mmu:110157|mmu:18710|mmu:19211|mmu:18176|mmu:56484|mmu:12550|mmu:15461|mmu:20662|mmu:21416|mmu:12006|mmu:12387|mmu:12005|mmu:23805|mmu:12385|mmu:11652|mmu:11651|	18707|18706|18176|18709|18708|56637|26413|26417|109880|11789|12443|30955|13712|26396|16202|110157|18710|19211|18176|56484|12550|15461|20662|21416|12006|12387|12005|23805|12385|11652|11651|	Pik3cd, 2410099E07Rik, 2610208K16Rik, AW545373, p110delta|Pik3ca, 6330412C24Rik, caPI3K, p110, p110alpha|Nras, AV095280, N-ras|Pik3r2, p85beta|Pik3r1, PI3K, p50alpha, p55alpha, p85alpha|Gsk3b, 7330414F15Rik, 8430431H08Rik, C86142, GSK-3, GSK-3beta, GSK3|Mapk1, 9030612K14Rik, AA407128, AU018647, C78273, ERK, Erk2, MAPK2, PRKM2, Prkm1, p41mapk, p42mapk|Mapk3, Erk-1, Erk1, Ert2, Esrk1, Mnk1, Mtap2k,…	http://www.genome.jp/kegg-bin/show_pathway?mmu05213/mmu:18709%09red/mmu:12550%09red/mmu:18708%09red/mmu:12006%09red/mmu:18706%09red/mmu:18707%09red/mmu:12005%09red/mmu:26417%09red/mmu:16202%09red/mmu:26413%09red/mmu:13712%09red/mmu:18176%09red/mmu:11789%09red/mmu:56637%09red/mmu:21416%09red/mmu:20662%09red/mmu:109880%09red/mmu:23805%09red/mmu:11652%09red/mmu:11651%09red/mmu:12385%09red/mmu:12387%…
Progesterone-mediated oocyte maturation	KEGG PATHWAY	mmu04914	48	87	0.0963901	0.765887	12877|69010|18707|18706|14679|14678|14677|19094|18709|18708|15519|26413|26417|268930|12427|12428|20112|66440|30955|12566|12235|11836|56150|56371|52206|18667|66156|54611|18710|110651|109880|268697|209091|26420|12534|12532|12530|12531|11515|210044|18576|224129|432530|11652|217232|67071|11651|69957	mmu:12877|mmu:69010|mmu:18707|mmu:18706|mmu:14679|mmu:14678|mmu:14677|mmu:19094|mmu:18709|mmu:18708|mmu:15519|mmu:26413|mmu:26417|mmu:268930|mmu:12427|mmu:12428|mmu:20112|mmu:66440|mmu:30955|mmu:12566|mmu:12235|mmu:110157|mmu:56150|mmu:56371|mmu:52206|mmu:18667|mmu:66156|mmu:54611|mmu:18710|mmu:110651|mmu:109880|mmu:268697|mmu:209091|mmu:26420|mmu:12534|mmu:12532|mmu:12530|mmu:12531|mmu:11515|mmu…	12877|69010|18707|18706|14679|14678|14677|19094|18709|18708|15519|26413|26417|268930|12427|12428|20112|66440|30955|12566|12235|110157|56150|56371|52206|18667|66156|54611|18710|110651|109880|268697|209091|26420|12534|12532|12530|12531|11515|210044|18576|224129|432530|11652|217232|67071|11651|69957|	Cpeb1, AU024112, Cpeb, mCPEB|Anapc13, 1810004D07Rik, APC13, SWM1|Pik3cd, 2410099E07Rik, 2610208K16Rik, AW545373, p110delta|Pik3ca, 6330412C24Rik, caPI3K, p110, p110alpha|Gnai3, AI158965, AW537698, Galphai3, Gnai-3|Gnai2, C76432, Galphai2, Gia, Gnai-2|Gnai1, AU046200, Gialpha1, Gnai-1|Mapk11, P38b, Prkm11, Sapk2, Sapk2b, p38-2, p38beta, p38beta2|Pik3r2, p85beta|Pik3r1, PI3K, p50alpha, p55alpha, p8…	http://www.genome.jp/kegg-bin/show_pathway?mmu04914/mmu:12235%09red/mmu:12531%09red/mmu:432530%09red/mmu:210044%09red/mmu:224129%09red/mmu:12532%09red/mmu:12534%09red/mmu:11515%09red/mmu:18708%09red/mmu:12530%09red/mmu:18706%09red/mmu:18707%09red/mmu:18667%09red/mmu:209091%09red/mmu:26417%09red/mmu:66440%09red/mmu:217232%09red/mmu:110651%09red/mmu:26413%09red/mmu:19094%09red/mmu:20112%09red/mmu:2…
alpha-Linolenic acid metabolism	KEGG PATHWAY	mmu00592	17	25	0.0972458	0.765887	232889|53357|26565|211429|237625|69836|665270|235674|18781|80911|225845|113868|18783|18782|11430|66350|18784	mmu:232889|mmu:53357|mmu:26565|mmu:211429|mmu:237625|mmu:69836|mmu:665270|mmu:235674|mmu:18781|mmu:80911|mmu:225845|mmu:113868|mmu:18783|mmu:18782|mmu:11430|mmu:66350|mmu:18784|	232889|53357|26565|211429|237625|69836|665270|235674|18781|80911|225845|113868|18783|18782|11430|66350|18784|	Pla2g4c, D7Ertd445e|Pla2g6, BB112799, PNPLA9, iPLA(2)beta, iPLA2, iPLA2beta|Pla2g10, PLA2GX, mGXsPLA2, sPLA2-X|Pla2g4b, A030011C02Rik, Gm1013, cPLA2-beta|Pla2g3|Pla2g12b, 2010002E04Rik, Pla2g13, hlb218|Plb1, 4632413E21Rik, 4930433E17Rik, 4930539A06Rik, BC033606|Acaa1b|Pla2g2c|Acox3, BI685180, EST-s59, PCOX|Pla2g16, C78643, HRSL3, Hrasls3, Hrev107, MLP-3|Acaa1a, Acaa, Acaa1, D9Ertd25e, PTL|Pla2g4a…	http://www.genome.jp/kegg-bin/show_pathway?mmu00592/mmu:232889%09red/mmu:53357%09red/mmu:225845%09red/mmu:66350%09red/mmu:69836%09red/mmu:11430%09red/mmu:237625%09red/mmu:113868%09red/mmu:18784%09red/mmu:80911%09red/mmu:18782%09red/mmu:665270%09red/mmu:26565%09red/mmu:18781%09red/mmu:235674%09red/mmu:211429%09red/mmu:18783%09red
Axon guidance	KEGG PATHWAY	mmu04360	68	129	0.0976886	0.765887	12568|13836|13837|18479|107449|18176|14678|14677|18844|14159|241568|13839|56637|26413|19878|12632|20352|16412|20564|14360|18019|19057|19876|20359|259302|13636|19059|14679|16886|26456|170758|16885|19055|19056|13639|243743|53972|171171|20358|11854|140570|218397|19353|13840|18208|13637|210801|117600|16653|13643|20346|73181|15461|17295|224105|22253|13641|17974|11350|192198|18845|17973|223881|20354|50…	mmu:12568|mmu:13836|mmu:13837|mmu:18479|mmu:107449|mmu:18176|mmu:14678|mmu:14677|mmu:18844|mmu:14159|mmu:241568|mmu:13837|mmu:56637|mmu:26413|mmu:19878|mmu:12632|mmu:20352|mmu:16412|mmu:20564|mmu:14360|mmu:18019|mmu:19057|mmu:19876|mmu:20359|mmu:259302|mmu:13636|mmu:19059|mmu:14679|mmu:16886|mmu:26456|mmu:170758|mmu:16885|mmu:19055|mmu:19056|mmu:13639|mmu:243743|mmu:53972|mmu:171171|mmu:20358|mmu…	12568|13836|13837|18479|107449|18176|14678|14677|18844|14159|241568|13837|56637|26413|19878|12632|20352|16412|20564|14360|18019|19057|19876|20359|259302|13636|19059|14679|16886|26456|170758|16885|19055|19056|13639|243743|53972|171171|20358|11854|140570|218397|19353|13840|18208|13637|210801|117600|18176|13643|20346|73181|15461|17295|224105|22253|13641|17974|11350|192198|18845|17973|223881|20354|50…	Cdk5, AW048668, Crk6|Epha2, AW545284, Eck, Myk2, Sek-2, Sek2|Epha3, AW492086, Cek4, ETK1, End3, Hek, Hek4, Mek4, Tyro4|Pak1, AW045634, PAK-1, Paka|Unc5b, 6330415E02Rik, A630020F16, D10Bwg0792e, Unc5h2|Nras, AV095280, N-ras|Gnai2, C76432, Galphai2, Gia, Gnai-2|Gnai1, AU046200, Gialpha1, Gnai-1|Plxna1, 2600013D04Rik, NOV, PlexA1, Plxn1, mKIAA4053|Fes, AI586313, BB137047, FPS, c-fes|Lrrc4c, 6430556C…	http://www.genome.jp/kegg-bin/show_pathway?mmu04360/mmu:224105%09red/mmu:171171%09red/mmu:14159%09red/mmu:235611%09red/mmu:170758%09red/mmu:192198%09red/mmu:20564%09red/mmu:241568%09red/mmu:13840%09red/mmu:22253%09red/mmu:13836%09red/mmu:26417%09red/mmu:19056%09red/mmu:12632%09red/mmu:26413%09red/mmu:13636%09red/mmu:20358%09red/mmu:20359%09red/mmu:14360%09red/mmu:53972%09red/mmu:18176%09red/mmu:2…
Peroxisome	KEGG PATHWAY	mmu04146	45	81	0.0984587	0.765887	110959|13850|212503|12908|15926|26378|170789|18634|113868|51798|26458|16922|74205|19299|12359|18633|18631|67993|70503|18477|19305|17117|228061|22436|15488|71382|19193|433256|67420|14081|80911|224824|18126|269951|54683|59038|235674|19301|76263|668173|72129|11611|67528|11430|28200	mmu:110959|mmu:13850|mmu:212503|mmu:12908|mmu:15926|mmu:26378|mmu:170789|mmu:18634|mmu:113868|mmu:51798|mmu:26458|mmu:16922|mmu:74205|mmu:19299|mmu:12359|mmu:18633|mmu:18631|mmu:67993|mmu:70503|mmu:18477|mmu:19305|mmu:17117|mmu:228061|mmu:22436|mmu:15488|mmu:71382|mmu:19193|mmu:433256|mmu:67420|mmu:14081|mmu:80911|mmu:224824|mmu:18126|mmu:269951|mmu:54683|mmu:59038|mmu:235674|mmu:19301|mmu:76263|…	110959|13850|212503|12908|15926|26378|170789|18634|113868|51798|26458|16922|74205|19299|12359|18633|18631|67993|70503|18477|19305|17117|228061|22436|15488|71382|19193|433256|67420|14081|80911|224824|18126|269951|54683|59038|235674|19301|76263|668173|72129|11611|67528|11430|28200|	Nudt19, D7Rp2, D7Rp2-r, D7Rp2-s, D7Rp2e, RP2-r, RP2-s|Ephx2, CEH, Eph2, SEH, sEP|Paox, 2410012F02Rik, AI118225, Pao|Crat, AW107812, CARAT|Idh1, AI314845, AI788952, E030024J03Rik, Id-1, Idh-1, Idpc|Decr2|Acot8, PTE-2, Pte1|Pex7, MmPEX7|Acaa1a, Acaa, Acaa1, D9Ertd25e, PTL|Ech1, AA617331|Slc27a2, ACSVL1, FATP2, VLCS, Vlac, Vlacs|Phyh, AI256161, AI265699, Lnap1, PAHX|Acsl3, 2610510B12Rik, Acs3, C8592…	http://www.genome.jp/kegg-bin/show_pathway?mmu04146/mmu:70503%09red/mmu:19299%09red/mmu:668173%09red/mmu:11430%09red/mmu:74205%09red/mmu:72129%09red/mmu:235674%09red/mmu:26458%09red/mmu:12359%09red/mmu:19301%09red/mmu:224824%09red/mmu:269951%09red/mmu:12908%09red/mmu:110959%09red/mmu:59038%09red/mmu:14081%09red/mmu:67528%09red/mmu:16922%09red/mmu:19305%09red/mmu:17117%09red/mmu:51798%09red/mmu:54…
Chronic myeloid leukemia	KEGG PATHWAY	mmu05220	41	73	0.101038	0.765887	19247|21809|18707|18706|18176|12928|18709|18708|14013|14389|26413|26417|109880|12443|12675|30955|12394|19697|12567|26396|20850|21812|433759|11836|18710|110279|16653|16150|16151|15461|20662|20416|208650|11350|13557|13555|13016|13017|11652|17246|11651	mmu:19247|mmu:21809|mmu:18707|mmu:18706|mmu:18176|mmu:12928|mmu:18709|mmu:18708|mmu:14013|mmu:14389|mmu:26413|mmu:26417|mmu:109880|mmu:12443|mmu:12675|mmu:30955|mmu:12394|mmu:19697|mmu:12567|mmu:26396|mmu:20850|mmu:21812|mmu:433759|mmu:110157|mmu:18710|mmu:110279|mmu:18176|mmu:16150|mmu:16151|mmu:15461|mmu:20662|mmu:20416|mmu:208650|mmu:11350|mmu:13557|mmu:13555|mmu:13016|mmu:13017|mmu:11652|mmu:…	19247|21809|18707|18706|18176|12928|18709|18708|14013|14389|26413|26417|109880|12443|12675|30955|12394|19697|12567|26396|20850|21812|433759|110157|18710|110279|18176|16150|16151|15461|20662|20416|208650|11350|13557|13555|13016|13017|11652|17246|11651|	Ptpn11, 2700084A17Rik, AW536184, PTP1D, PTP2C, SAP-2, SH-PTP2, SH-PTP3, SHP-2, Shp2, Syp|Tgfb3, Tgfb-3|Pik3cd, 2410099E07Rik, 2610208K16Rik, AW545373, p110delta|Pik3ca, 6330412C24Rik, caPI3K, p110, p110alpha|Nras, AV095280, N-ras|Crk, Crk-I, Crk-II, Crk-III, Crk3, CrkIII, Crko, c-Crk, p38|Pik3r2, p85beta|Pik3r1, PI3K, p50alpha, p55alpha, p85alpha|Mecom, D630039M04Rik, Evi-1, Evi1, Jbo, Mds, Mds1,…	http://www.genome.jp/kegg-bin/show_pathway?mmu05220/mmu:13017%09red/mmu:13016%09red/mmu:14013%09red/mmu:20850%09red/mmu:14389%09red/mmu:18709%09red/mmu:21809%09red/mmu:208650%09red/mmu:19697%09red/mmu:18708%09red/mmu:18707%09red/mmu:18706%09red/mmu:12675%09red/mmu:12394%09red/mmu:26417%09red/mmu:110279%09red/mmu:19247%09red/mmu:26413%09red/mmu:433759%09red/mmu:18176%09red/mmu:12928%09red/mmu:2066…
Galactose metabolism	KEGG PATHWAY	mmu00052	21	33	0.103201	0.765887	212032|232714|18642|74246|66681|11677|226413|56421|53418|14387|11605|216019|12091|14635|69983|103988|319625|14595|72157|216558|76051	mmu:212032|mmu:232714|mmu:18642|mmu:74246|mmu:66681|mmu:11677|mmu:226413|mmu:56421|mmu:53418|mmu:14387|mmu:11605|mmu:216019|mmu:12091|mmu:14635|mmu:69983|mmu:103988|mmu:319625|mmu:14595|mmu:72157|mmu:216558|mmu:76051|	212032|232714|18642|74246|66681|11677|226413|56421|53418|14387|11605|216019|12091|14635|69983|103988|319625|14595|72157|216558|76051|	Hk3, HK_III, HK-III|Mgam, 6030407P20Rik, MGA|Pfkm, AI131669, PFK-A, PFK-M, Pfk-4, Pfk4, Pfka, Pfkx|Gale, 2310002A12Rik, AI323962|Pgm1, 3230402E02Rik, Pgm-1, Pgm2|Akr1b3, ALR2, AR, Ahr-1, Ahr1, Akr1b1, Aldor1, Aldr1|Lct, Gm100, LAC, LPH, Lphl|Pfkp, 1200015H23Rik, 9330125N24Rik, PFK-C|B4galt2, Ggtb2|Gaa, E430018M07Rik|Gla, Ags|Hkdc1, BC016235|Glb1, AW125515, Bge, Bgl, Bgl-e, Bgl-s, Bgl-t, Bgs, Bgt,…	http://www.genome.jp/kegg-bin/show_pathway?mmu00052/mmu:11605%09red/mmu:14635%09red/mmu:232714%09red/mmu:14387%09red/mmu:53418%09red/mmu:72157%09red/mmu:103988%09red/mmu:69983%09red/mmu:56421%09red/mmu:226413%09red/mmu:18642%09red/mmu:319625%09red/mmu:74246%09red/mmu:11677%09red/mmu:66681%09red/mmu:12091%09red/mmu:216558%09red/mmu:76051%09red/mmu:14595%09red/mmu:216019%09red/mmu:212032%09red
Glycolysis / Gluconeogenesis	KEGG PATHWAY	mmu00010	37	65	0.103293	0.765887	60525|56752|18648|18663|18642|11529|212032|103988|21991|14433|18746|56421|11669|18597|235339|13382|73458|433182|18655|56847|66681|72157|26876|14120|105246643|14121|14447|13806|110695|11674|11532|216019|319625|68738|58810|621603|18534	mmu:60525|mmu:56752|mmu:18648|mmu:18663|mmu:18642|mmu:11529|mmu:212032|mmu:103988|mmu:21991|mmu:14433|mmu:18746|mmu:56421|mmu:11669|mmu:18597|mmu:235339|mmu:13382|mmu:73458|mmu:13806|mmu:18655|mmu:56847|mmu:66681|mmu:72157|mmu:26876|mmu:14120|mmu:100042025|mmu:14121|mmu:14447|mmu:13806|mmu:110695|mmu:11674|mmu:11532|mmu:216019|mmu:319625|mmu:68738|mmu:58810|mmu:621603|mmu:18534|	60525|56752|18648|18663|18642|11529|212032|103988|21991|14433|18746|56421|11669|18597|235339|13382|73458|13806|18655|56847|66681|72157|26876|14120|100042025|14121|14447|13806|110695|11674|11532|216019|319625|68738|58810|621603|18534|	Acss2, 1110017C11Rik, ACAS, Acas1, Acas2, AceCS1, Acs1|Aldh9a1, AA139417, Abaldh, ESTM40, TMABA-DH, Tmabadh|Pgam1, 2310050F24Rik, Pgam-1|Pgk2, Pgk-2, Tcp-2|Pfkm, AI131669, PFK-A, PFK-M, Pfk-4, Pfk4, Pfka, Pfkx|Adh7, AI325182, Adh-3, Adh-3e, Adh-3t, Adh3, Adh3-e, Adh3-t, Adh4, Adt-1|Hk3, HK_III, HK-III|Gck, GLK, Gk, Gls006, HK4, HKIV, HXKP, MODY2|Tpi1, AI255506, Tpi, Tpi-1|Gapdh, Gapd|Pkm, AA41490…	http://www.genome.jp/kegg-bin/show_pathway?mmu00010/mmu:212032%09red/mmu:56421%09red/mmu:58810%09red/mmu:18642%09red/mmu:11532%09red/mmu:18648%09red/mmu:100042025%09red/mmu:18663%09red/mmu:56752%09red/mmu:11669%09red/mmu:18746%09red/mmu:14120%09red/mmu:13806%09red/mmu:60525%09red/mmu:110695%09red/mmu:68738%09red/mmu:14433%09red/mmu:216019%09red/mmu:73458%09red/mmu:621603%09red/mmu:21991%09red/mmu…
Basal cell carcinoma	KEGG PATHWAY	mmu05217	32	55	0.105359	0.765887	93897|56637|19206|14368|22408|13542|22422|14633|14632|22421|22420|11789|14367|14366|14362|15245|269209|22413|12156|57265|319757|22417|22414|22412|216795|22410|22411|21416|12006|12387|12005|23805	mmu:93897|mmu:56637|mmu:19206|mmu:14368|mmu:22408|mmu:13542|mmu:22422|mmu:14633|mmu:14632|mmu:22421|mmu:22420|mmu:11789|mmu:14367|mmu:14366|mmu:14362|mmu:15245|mmu:269209|mmu:22413|mmu:12156|mmu:57265|mmu:319757|mmu:22417|mmu:22414|mmu:22412|mmu:216795|mmu:22410|mmu:22411|mmu:21416|mmu:12006|mmu:12387|mmu:12005|mmu:23805|	93897|56637|19206|14368|22408|13542|22422|14633|14632|22421|22420|11789|14367|14366|14362|15245|269209|22413|12156|57265|319757|22417|22414|22412|216795|22410|22411|21416|12006|12387|12005|23805|	Fzd10, Fz-10|Gsk3b, 7330414F15Rik, 8430431H08Rik, C86142, GSK-3, GSK-3beta, GSK3|Ptch1, A230106A15Rik, Ptc, Ptc1, Ptch, mes|Fzd6, Fz6|Wnt1, Int-1, Wnt-1, sw, swaying|Dvl1, Dvl, mKIAA4029|Wnt7b, Wnt-7b|Gli2, AW546128|Gli1, AV235269, Zfp-5, Zfp5|Wnt7a, AI849442, Wnt-7a, px, tw|Wnt6, AA409270, Wnt-6|Apc, AI047805, AU020952, AW124434, CC1, Min, mAPC|Fzd5, 5330434N09Rik, AI427138, Fz-5, Fz5, mFz5|Fzd4…	http://www.genome.jp/kegg-bin/show_pathway?mmu05217/mmu:15245%09red/mmu:319757%09red/mmu:13542%09red/mmu:19206%09red/mmu:12006%09red/mmu:12005%09red/mmu:14367%09red/mmu:14368%09red/mmu:93897%09red/mmu:14362%09red/mmu:22408%09red/mmu:22420%09red/mmu:56637%09red/mmu:21416%09red/mmu:14366%09red/mmu:22421%09red/mmu:12156%09red/mmu:14632%09red/mmu:14633%09red/mmu:57265%09red/mmu:23805%09red/mmu:269209…
Sulfur metabolism	KEGG PATHWAY	mmu00920	9	11	0.113787	0.765887	13067|211389|22117|13063|23972|246221|66071|242291|59010	mmu:13067|mmu:211389|mmu:22117|mmu:13063|mmu:23972|mmu:246221|mmu:66071|mmu:242291|mmu:59010|	13067|211389|22117|13063|23972|246221|66071|242291|59010|	Cyct, T-Cc|Suox, SO|Tst, Rhodanese|Cycs|Papss2, 1810018P12Rik, AI159688, AtpsU2, Atpsk2, Sk2, bm|Mpst, Mst|Ethe1, 0610025L15Rik, Hsco|Impad1, 1110001C20Rik, AA408880, AI451589, AL022796, B230207P20, Jaws, gPAPP|Sqrdl, 0610039J17Rik, 4930557M22Rik|	http://www.genome.jp/kegg-bin/show_pathway?mmu00920/mmu:211389%09red/mmu:66071%09red/mmu:59010%09red/mmu:23972%09red/mmu:242291%09red/mmu:22117%09red/mmu:246221%09red/mmu:13067%09red/mmu:13063%09red
Prostate cancer	KEGG PATHWAY	mmu05215	48	89	0.118194	0.765887	18707|18706|18176|18709|18708|18710|56717|56637|15519|26427|26417|109880|18590|18595|12447|12443|12675|30955|19697|12448|12566|11911|54635|26396|22027|19211|231991|11836|12914|12912|11835|16653|16150|16151|15461|20662|21416|26413|14183|14182|13557|13555|328572|78284|11652|17246|11651|12387	mmu:18707|mmu:18706|mmu:18176|mmu:18709|mmu:18708|mmu:18710|mmu:56717|mmu:56637|mmu:15519|mmu:26427|mmu:26417|mmu:109880|mmu:18590|mmu:18595|mmu:12447|mmu:12443|mmu:12675|mmu:30955|mmu:19697|mmu:12448|mmu:12566|mmu:11911|mmu:54635|mmu:26396|mmu:22027|mmu:19211|mmu:231991|mmu:110157|mmu:12914|mmu:12912|mmu:11835|mmu:18176|mmu:16150|mmu:16151|mmu:15461|mmu:20662|mmu:21416|mmu:26413|mmu:14183|mmu:14…	18707|18706|18176|18709|18708|18710|56717|56637|15519|26427|26417|109880|18590|18595|12447|12443|12675|30955|19697|12448|12566|11911|54635|26396|22027|19211|231991|110157|12914|12912|11835|18176|16150|16151|15461|20662|21416|26413|14183|14182|13557|13555|328572|78284|11652|17246|11651|12387|	Pik3cd, 2410099E07Rik, 2610208K16Rik, AW545373, p110delta|Pik3ca, 6330412C24Rik, caPI3K, p110, p110alpha|Nras, AV095280, N-ras|Pik3r2, p85beta|Pik3r1, PI3K, p50alpha, p55alpha, p85alpha|Pik3r3, AA414954, p55pik|Mtor, 2610315D21Rik, AI327068, FRAP, FRAP2, Frap1, RAFT1, RAPT1, flat|Gsk3b, 7330414F15Rik, 8430431H08Rik, C86142, GSK-3, GSK-3beta, GSK3|Hsp90aa1, 86kDa, 89kDa, AL024080, AL024147, Hsp86-…	http://www.genome.jp/kegg-bin/show_pathway?mmu05215/mmu:11651%09red/mmu:12443%09red/mmu:22027%09red/mmu:18709%09red/mmu:19697%09red/mmu:18708%09red/mmu:18707%09red/mmu:18706%09red/mmu:12675%09red/mmu:12912%09red/mmu:21416%09red/mmu:26417%09red/mmu:15519%09red/mmu:26413%09red/mmu:14182%09red/mmu:14183%09red/mmu:18176%09red/mmu:56637%09red/mmu:56717%09red/mmu:78284%09red/mmu:20662%09red/mmu:12566%0…
Insulin signaling pathway	KEGG PATHWAY	mmu04910	73	142	0.118622	0.765887	19082|70405|19087|18706|18176|19084|17346|12928|18709|18762|56717|56637|26413|19246|244416|109880|18707|72508|19266|26417|30955|19079|19088|103988|11836|12314|26396|22084|19309|18759|13684|102093|19744|53413|19268|212032|105787|18708|108079|19280|54611|18710|16653|68961|14121|14120|16150|16367|105651|14252|15461|20662|20416|53412|20411|13685|26420|108097|104215|208650|19047|67296|13712|140491|216…	mmu:19082|mmu:70405|mmu:19087|mmu:18706|mmu:18176|mmu:19084|mmu:17346|mmu:12928|mmu:18709|mmu:18759|mmu:56717|mmu:56637|mmu:26413|mmu:19246|mmu:244416|mmu:109880|mmu:18707|mmu:72508|mmu:19268|mmu:26417|mmu:30955|mmu:19079|mmu:19088|mmu:103988|mmu:110157|mmu:12313|mmu:26396|mmu:22084|mmu:19309|mmu:18759|mmu:13684|mmu:102093|mmu:19744|mmu:53413|mmu:19268|mmu:212032|mmu:105787|mmu:18708|mmu:108079|m…	19082|70405|19087|18706|18176|19084|17346|12928|18709|18759|56717|56637|26413|19246|244416|109880|18707|72508|19268|26417|30955|19079|19088|103988|110157|12313|26396|22084|19309|18759|13684|102093|19744|53413|19268|212032|105787|18708|108079|19268|54611|18710|18176|68961|14121|14120|16150|16367|105651|14252|15461|20662|20416|53412|20411|13685|26420|108097|104215|208650|19047|67296|13712|140491|21…	Prkag1, AA571379, BB036179, Prkaac|Calml3, 2310068O22Rik, AI326174|Prkar2a, 1110061A24Rik, AI317181, AI836829, RII(alpha)|Pik3ca, 6330412C24Rik, caPI3K, p110, p110alpha|Nras, AV095280, N-ras|Prkar1a, 1300018C22Rik, RIalpha, Tse-1, Tse1|Mknk1, 2410048M24Rik, Mnk1|Crk, Crk-I, Crk-II, Crk-III, Crk3, CrkIII, Crko, c-Crk, p38|Pik3r2, p85beta|Prkci, 2310021H13Rik, AI427505, PKClambda, Pkci, Pkcl, Prkcl…	http://www.genome.jp/kegg-bin/show_pathway?mmu04910/mmu:12313%09red/mmu:13684%09red/mmu:13685%09red/mmu:22084%09red/mmu:105787%09red/mmu:70405%09red/mmu:67296%09red/mmu:208650%09red/mmu:212032%09red/mmu:384783%09red/mmu:18708%09red/mmu:18709%09red/mmu:18706%09red/mmu:18707%09red/mmu:20787%09red/mmu:104215%09red/mmu:140491%09red/mmu:105651%09red/mmu:19079%09red/mmu:26413%09red/mmu:19268%09red/mmu:…
Fatty acid metabolism	KEGG PATHWAY	mmu01212	29	50	0.121135	0.765887	223722|52538|113868|15107|26922|106529|74205|20250|11409|110446|433256|94180|68801|30049|170439|329065|110460|71147|14081|80911|54326|20249|19063|235674|78070|70757|76267|56348|11430	mmu:223722|mmu:52538|mmu:113868|mmu:15107|mmu:26922|mmu:106529|mmu:74205|mmu:20250|mmu:11409|mmu:110446|mmu:433256|mmu:94180|mmu:68801|mmu:30049|mmu:170439|mmu:329065|mmu:110460|mmu:71147|mmu:14081|mmu:80911|mmu:54326|mmu:20249|mmu:19063|mmu:235674|mmu:78070|mmu:70757|mmu:76267|mmu:56348|mmu:11430|	223722|52538|113868|15107|26922|106529|74205|20250|11409|110446|433256|94180|68801|30049|170439|329065|110460|71147|14081|80911|54326|20249|19063|235674|78070|70757|76267|56348|11430|	Mcat, AI225907, BC025519|Acaa2, 0610011L04Rik, AI255831, AI265397, D18Ertd240e|Acaa1a, Acaa, Acaa1, D9Ertd25e, PTL|Hadh, AA409008, AU019341, AW742602, HCDH, Hadhsc, Schad|Mecr, AI195831, Nrbf1|Tecr, 2410016D23Rik, A230102P12Rik, AI173355, D17Ertd178e, Gpsn2, SC2|Acsl3, 2610510B12Rik, Acs3, C85929, Facl3, Pro2194|Scd2, Scd-2, swty|Acads, AI196007, Bcd-1, Bcd1, Hdlq8, SCAD|Acat1, 6330585C21Rik, Aca…	http://www.genome.jp/kegg-bin/show_pathway?mmu01212/mmu:11430%09red/mmu:74205%09red/mmu:78070%09red/mmu:235674%09red/mmu:329065%09red/mmu:26922%09red/mmu:20250%09red/mmu:106529%09red/mmu:14081%09red/mmu:54326%09red/mmu:56348%09red/mmu:68801%09red/mmu:52538%09red/mmu:70757%09red/mmu:80911%09red/mmu:30049%09red/mmu:76267%09red/mmu:433256%09red/mmu:11409%09red/mmu:170439%09red/mmu:113868%09red/mmu:7…
Amino sugar and nucleotide sugar metabolism	KEGG PATHWAY	mmu00520	28	48	0.121531	0.765887	54342|22235|245847|74246|14635|212032|15212|227620|216019|234730|72017|216558|94181|67311|66681|72157|50798|109754|14584|14583|331026|74091|107652|103988|218138|12764|67883|109785	mmu:54342|mmu:22235|mmu:245847|mmu:74246|mmu:14635|mmu:212032|mmu:15212|mmu:227620|mmu:216019|mmu:234730|mmu:72017|mmu:216558|mmu:94181|mmu:67311|mmu:66681|mmu:72157|mmu:50798|mmu:109754|mmu:14584|mmu:14583|mmu:331026|mmu:74091|mmu:107652|mmu:103988|mmu:218138|mmu:12764|mmu:67883|mmu:109785|	54342|22235|245847|74246|14635|212032|15212|227620|216019|234730|72017|216558|94181|67311|66681|72157|50798|109754|14584|14583|331026|74091|107652|103988|218138|12764|67883|109785|	Gnpnat1, AU017428, AU040593, EMeg32, Gpnat1, Gsnpat|Ugdh, Udpgdh|Amdhd2, 5730457F11Rik|Gale, 2310002A12Rik, AI323962|Galk1, AA409894, GALK, Gk, Glk, Glk1|Hk3, HK_III, HK-III|Hexb|Uap1l1, 5730445F03Rik|Hkdc1, BC016235|Fuk, 1110046B12Rik, AI303278|Cyb5r1, 1500005G05Rik, B5R.1, C80155, Nqo3a2|Ugp2, UDPGP, UGPase|Nans, 4632418E04Rik, BB056474, Sas|Nanp, 1600031M04Rik, Hdhd4|Pgm1, 3230402E02Rik, Pgm-1…	http://www.genome.jp/kegg-bin/show_pathway?mmu00520/mmu:50798%09red/mmu:74246%09red/mmu:109785%09red/mmu:94181%09red/mmu:14583%09red/mmu:14584%09red/mmu:74091%09red/mmu:22235%09red/mmu:212032%09red/mmu:245847%09red/mmu:15212%09red/mmu:14635%09red/mmu:67883%09red/mmu:216019%09red/mmu:227620%09red/mmu:218138%09red/mmu:54342%09red/mmu:331026%09red/mmu:103988%09red/mmu:72157%09red/mmu:234730%09red/mm…
Glycosaminoglycan biosynthesis - keratan sulfate	KEGG PATHWAY	mmu00533	11	15	0.125837	0.765887	26887|20442|53618|54371|108902|227327|53418|57370|14595|56375|76969	mmu:26887|mmu:20442|mmu:53618|mmu:54371|mmu:108902|mmu:227327|mmu:53418|mmu:57370|mmu:14595|mmu:56375|mmu:76969|	26887|20442|53618|54371|108902|227327|53418|57370|14595|56375|76969|	Chst4, GST-3, Gn6st-2, HEC-GlcNAc6ST|St3gal1, 5330418N22Rik, AI467004, ST3GalI, Siat4, Siat4a, St3gal-1|Fut8|Chst2, AI428561, AW121776, C130041E03Rik, Chts2, GST-2, GlcNAc6ST, Gn6st|B3gnt1, 1500032M01Rik, B3gnt6, BETA3GNT1, iGAT, iGNT|B3gnt7, C330001H22Rik, beta-3GnT7|B4galt2, Ggtb2|B4galt3, 9530061M23Rik, AA104562, AW125175, ESTM26, ESTM6, R74981|B4galt1, B-1,4-GalT, B-1,4-GalT1, GalT, Ggtb, Ggt…	http://www.genome.jp/kegg-bin/show_pathway?mmu00533/mmu:20442%09red/mmu:53618%09red/mmu:108902%09red/mmu:54371%09red/mmu:76969%09red/mmu:227327%09red/mmu:53418%09red/mmu:14595%09red/mmu:26887%09red/mmu:56375%09red/mmu:57370%09red
Hepatitis B	KEGG PATHWAY	mmu05161	74	145	0.126679	0.765887	20849|20848|18707|18706|18176|15530|18709|11783|18710|142980|26427|22631|13654|12567|12427|16451|18019|13067|12447|13205|13063|12443|21898|12675|30955|13712|19697|12448|12566|11911|15975|26396|20850|21812|12428|17874|26398|17395|12370|14103|107986|21809|231991|11836|12914|12912|19211|16653|26401|16150|73181|15461|18708|106759|26420|12367|54123|11799|11651|230073|26413|13557|13555|13194|18538|3285…	mmu:20849|mmu:20848|mmu:18707|mmu:18706|mmu:18176|mmu:15530|mmu:18709|mmu:11783|mmu:18710|mmu:142980|mmu:26427|mmu:22631|mmu:13654|mmu:12567|mmu:12427|mmu:16451|mmu:18019|mmu:13067|mmu:12447|mmu:13205|mmu:13063|mmu:12443|mmu:21898|mmu:12675|mmu:30955|mmu:13712|mmu:19697|mmu:12448|mmu:12566|mmu:11911|mmu:15975|mmu:26396|mmu:20850|mmu:21812|mmu:12428|mmu:17874|mmu:26398|mmu:17395|mmu:12370|mmu:1410…	20849|20848|18707|18706|18176|15530|18709|11783|18710|142980|26427|22631|13654|12567|12427|16451|18019|13067|12447|13205|13063|12443|21898|12675|30955|13712|19697|12448|12566|11911|15975|26396|20850|21812|12428|17874|26398|17395|12370|14103|107986|21809|231991|110157|12914|12912|19211|18176|26401|16150|73181|15461|18708|106759|26420|12367|54123|11799|11651|230073|26413|13557|13555|13194|18538|328…	Stat4|Stat3, 1110034C02Rik, AW109958, Aprf|Pik3cd, 2410099E07Rik, 2610208K16Rik, AW545373, p110delta|Pik3ca, 6330412C24Rik, caPI3K, p110, p110alpha|Nras, AV095280, N-ras|Hspg2, AI852380, Pcn, Plc, per|Pik3r2, p85beta|Apaf1, 6230400I06Rik, Apaf-1, Apaf1l, fog, mKIAA0413|Pik3r3, AA414954, p55pik|Tlr3, AI957183|Creb3l1, Oasis|Ywhaz, 1110013I11Rik, 14-3-3zeta, AI596267, AL022924, AU020854|Egr2, Egr-2…	http://www.genome.jp/kegg-bin/show_pathway?mmu05161/mmu:22335%09red/mmu:107986%09red/mmu:12443%09red/mmu:18709%09red/mmu:230073%09red/mmu:13205%09red/mmu:21809%09red/mmu:12370%09red/mmu:15975%09red/mmu:19697%09red/mmu:18708%09red/mmu:18707%09red/mmu:18706%09red/mmu:12675%09red/mmu:12912%09red/mmu:13194%09red/mmu:26417%09red/mmu:20850%09red/mmu:26413%09red/mmu:11783%09red/mmu:106759%09red/mmu:2263…
Fc gamma R-mediated phagocytosis	KEGG PATHWAY	mmu04666	47	88	0.131498	0.765887	53357|242687|18707|18706|245880|12928|18709|18708|14389|26413|12632|26417|18479|16886|72508|234779|20698|20259|19012|30955|16885|56378|18754|67771|56443|19353|56632|22637|11836|74192|18710|17118|11652|17096|13430|218038|18805|18806|18803|22325|76709|11867|73178|18783|11845|11651|83767	mmu:53357|mmu:242687|mmu:18707|mmu:18706|mmu:245880|mmu:12928|mmu:18709|mmu:18708|mmu:14389|mmu:26413|mmu:12632|mmu:26417|mmu:18479|mmu:16886|mmu:72508|mmu:234779|mmu:20698|mmu:20259|mmu:19012|mmu:30955|mmu:16885|mmu:56378|mmu:18754|mmu:67771|mmu:56443|mmu:19353|mmu:56632|mmu:20963|mmu:110157|mmu:74192|mmu:18710|mmu:17118|mmu:11652|mmu:17096|mmu:13430|mmu:218038|mmu:18805|mmu:18806|mmu:18803|mmu:…	53357|242687|18707|18706|245880|12928|18709|18708|14389|26413|12632|26417|18479|16886|72508|234779|20698|20259|19012|30955|16885|56378|18754|67771|56443|19353|56632|20963|110157|74192|18710|17118|11652|17096|13430|218038|18805|18806|18803|22325|76709|11867|73178|18783|11845|11651|83767|	Pla2g6, BB112799, PNPLA9, iPLA(2)beta, iPLA2, iPLA2beta|Wasf2, AW742646, D4Ertd13e, WAVE2|Pik3cd, 2410099E07Rik, 2610208K16Rik, AW545373, p110delta|Pik3ca, 6330412C24Rik, caPI3K, p110, p110alpha|Wasf3, Scar3, Wave3|Crk, Crk-I, Crk-II, Crk-III, Crk3, CrkIII, Crko, c-Crk, p38|Pik3r2, p85beta|Pik3r1, PI3K, p50alpha, p55alpha, p85alpha|Gab2, AI463667, D130058I17Rik, p97|Mapk1, 9030612K14Rik, AA407128…	http://www.genome.jp/kegg-bin/show_pathway?mmu04666/mmu:53357%09red/mmu:83767%09red/mmu:73178%09red/mmu:11845%09red/mmu:67771%09red/mmu:18708%09red/mmu:18709%09red/mmu:18706%09red/mmu:18707%09red/mmu:56632%09red/mmu:18803%09red/mmu:26417%09red/mmu:12632%09red/mmu:26413%09red/mmu:18805%09red/mmu:20259%09red/mmu:12928%09red/mmu:18783%09red/mmu:17118%09red/mmu:19012%09red/mmu:22325%09red/mmu:218038%…
Terpenoid backbone biosynthesis	KEGG PATHWAY	mmu00900	14	21	0.135698	0.765887	71365|15360|320581|110460|110446|192156|208715|15357|14272|56075|230709|319554|19671|14593	mmu:71365|mmu:15360|mmu:320581|mmu:110460|mmu:110446|mmu:192156|mmu:208715|mmu:15357|mmu:14272|mmu:56075|mmu:230709|mmu:319554|mmu:19671|mmu:14593|	71365|15360|320581|110460|110446|192156|208715|15357|14272|56075|230709|319554|19671|14593|	Pdss2, 5430420P03Rik, Gm60, Plmp, kd, mDLP1|Hmgcs2, 1300002P16, mHS|Idi2, 4833405L16Rik, IPPI2|Acat2, AW742799, Tcp-1x, Tcp1-rs1|Acat1, 6330585C21Rik, Acat|Mvd, C78718, Mpd|Hmgcs1, B130032C06Rik|Hmgcr, HMG-CoAR, Red|Fnta, FTA|Pdss1, 2610203G20Rik, 2700031G06Rik, TPT, TPT_1, Tprt, mDLP1, mSPS1|Zmpste24, A530043O15Rik, D030046F19, FACE1, Face-1, MADB, STE24, Ste24p|Idi1, 4832416K17Rik|Rce1, D19Ertd…	http://www.genome.jp/kegg-bin/show_pathway?mmu00900/mmu:14593%09red/mmu:14272%09red/mmu:192156%09red/mmu:208715%09red/mmu:15357%09red/mmu:71365%09red/mmu:110446%09red/mmu:230709%09red/mmu:15360%09red/mmu:19671%09red/mmu:110460%09red/mmu:320581%09red/mmu:56075%09red/mmu:319554%09red
Mismatch repair	KEGG PATHWAY	mmu03430	15	23	0.137623	0.765887	16881|26909|106344|381760|18972|69263|19687|72151|18538|17685|19718|19891|217716|68275|17688	mmu:16881|mmu:26909|mmu:106344|mmu:381760|mmu:18972|mmu:69263|mmu:19687|mmu:72151|mmu:18538|mmu:17685|mmu:19718|mmu:19891|mmu:217716|mmu:68275|mmu:17688|	16881|26909|106344|381760|18972|69263|19687|72151|18538|17685|19718|19891|217716|68275|17688|	Lig1, AL033288, LigI|Exo1, 5730442G03Rik, Msa|Rfc4, A1, AI894123, AU040575, RFC37|Ssbp1, 2810480P10Rik, G630031O20Rik, MtSSB, mtDBP|Pold2, 50kDa, p50, po1D2|Rfc3, 2810416I22Rik, 38kDa, AU022547, Recc3|Rfc1, 140kDa, Alp145, RFC140, Recc1|Rfc5, 2610020K06Rik, 2610209F07Rik, 36.5kDa, 36kDa, Recc5|Pcna|Msh2, AI788990|Rfc2, 2610008M13Rik, 40kDa, AI326953, Recc2|Rpa2, AA409079, AI325195, AU020965, RPA3…	http://www.genome.jp/kegg-bin/show_pathway?mmu03430/mmu:68275%09red/mmu:69263%09red/mmu:381760%09red/mmu:72151%09red/mmu:217716%09red/mmu:17688%09red/mmu:19687%09red/mmu:18972%09red/mmu:19891%09red/mmu:26909%09red/mmu:16881%09red/mmu:106344%09red/mmu:18538%09red/mmu:19718%09red/mmu:17685%09red
Hedgehog signaling pathway	KEGG PATHWAY	mmu04340	28	49	0.138359	0.765887	70425|56637|19206|22408|22422|14633|14632|22421|22420|104318|15245|269209|22413|103583|93687|216795|319757|19335|22417|22414|22412|12156|22410|22411|27373|103236|14725|214897	mmu:70425|mmu:56637|mmu:19206|mmu:22408|mmu:22422|mmu:14633|mmu:14632|mmu:22421|mmu:22420|mmu:104318|mmu:15245|mmu:269209|mmu:22413|mmu:103583|mmu:93687|mmu:216795|mmu:319757|mmu:19335|mmu:22417|mmu:22414|mmu:22412|mmu:12156|mmu:22410|mmu:22411|mmu:27373|mmu:103236|mmu:14725|mmu:214897|	70425|56637|19206|22408|22422|14633|14632|22421|22420|104318|15245|269209|22413|103583|93687|216795|319757|19335|22417|22414|22412|12156|22410|22411|27373|103236|14725|214897|	Csnk1g3, 3300002K07Rik, C330049O21Rik|Gsk3b, 7330414F15Rik, 8430431H08Rik, C86142, GSK-3, GSK-3beta, GSK3|Ptch1, A230106A15Rik, Ptc, Ptc1, Ptch, mes|Wnt1, Int-1, Wnt-1, sw, swaying|Wnt7b, Wnt-7b|Gli2, AW546128|Gli1, AV235269, Zfp-5, Zfp5|Wnt7a, AI849442, Wnt-7a, px, tw|Wnt6, AA409270, Wnt-6|Csnk1d, 1200006A05Rik, AA409348, D930010H05Rik|Hhip, Hhip1|Stk36, 1700112N14Rik, B930045J24, FU, Fused, mKI…	http://www.genome.jp/kegg-bin/show_pathway?mmu04340/mmu:15245%09red/mmu:319757%09red/mmu:70425%09red/mmu:19206%09red/mmu:104318%09red/mmu:22421%09red/mmu:103583%09red/mmu:22408%09red/mmu:22420%09red/mmu:56637%09red/mmu:12156%09red/mmu:14632%09red/mmu:14633%09red/mmu:14725%09red/mmu:93687%09red/mmu:269209%09red/mmu:27373%09red/mmu:22422%09red/mmu:22413%09red/mmu:22412%09red/mmu:22411%09red/mmu:224…
MAPK signaling pathway	KEGG PATHWAY	mmu04010	123	253	0.139016	0.765887	17762|12290|58226|13712|12928|16765|14178|18099|16478|17164|17165|12675|381921|11911|63953|56636|14103|11836|14673|110651|14179|26401|26400|26407|26409|70686|286940|15507|60597|12531|14180|14183|14182|14184|109905|16176|16177|16175|67071|78405|320139|18479|18176|26412|26413|26417|109880|20112|232889|170758|26397|26396|18595|26399|26398|319734|19353|215449|15481|67603|16653|13537|17873|16178|26420…	mmu:17762|mmu:12290|mmu:58226|mmu:13712|mmu:12928|mmu:16765|mmu:14178|mmu:18099|mmu:16478|mmu:17164|mmu:17165|mmu:12675|mmu:381921|mmu:11911|mmu:63953|mmu:56636|mmu:14103|mmu:110157|mmu:14673|mmu:110651|mmu:14179|mmu:26401|mmu:26400|mmu:26407|mmu:26409|mmu:70686|mmu:286940|mmu:15507|mmu:60597|mmu:12531|mmu:14180|mmu:14183|mmu:14182|mmu:14184|mmu:109905|mmu:16176|mmu:16177|mmu:16175|mmu:67071|mmu:…	17762|12290|58226|13712|12928|16765|14178|18099|16478|17164|17165|12675|381921|11911|63953|56636|14103|110157|14673|110651|14179|26401|26400|26407|26409|70686|286940|15507|60597|12531|14180|14183|14182|14184|109905|16176|16177|16175|67071|78405|320139|18479|18176|26412|26413|26417|109880|20112|232889|170758|26397|26396|18595|26399|26398|319734|19353|215449|15481|67603|18176|13537|17873|16178|2642…	Mapt, AI413597, AW045860, Mtapt, Tau|Cacna1e, A430040I15, BII, Cach6, Cacnl1a6, Cav2.3, Cchra1, alpha1E|Cacna1h, Cav3.2, MNCb-1209, alpha13.2|Elk1, Elk-1|Crk, Crk-I, Crk-II, Crk-III, Crk3, CrkIII, Crko, c-Crk, p38|Stmn1, 19k, Lag, Lap18, Op18, P18, P19, Pig, Pp17, Pp18, Pp19, Pr22, Smn|Fgf7, Kgf|Nlk, AI194375|Jund, Jund1|Mapkapk2, AA960234, MAPKAP-K2, MK-2, MK2, Rps6kc1|Mapkapk5, MK5, PRAK|Chuk, …	http://www.genome.jp/kegg-bin/show_pathway?mmu04010/mmu:17165%09red/mmu:17164%09red/mmu:14013%09red/mmu:109689%09red/mmu:26400%09red/mmu:19697%09red/mmu:170758%09red/mmu:17762%09red/mmu:13197%09red/mmu:12297%09red/mmu:12294%09red/mmu:12293%09red/mmu:18212%09red/mmu:12291%09red/mmu:12298%09red/mmu:19055%09red/mmu:19057%09red/mmu:19056%09red/mmu:17873%09red/mmu:19059%09red/mmu:66513%09red/mmu:16765…
Biosynthesis of unsaturated fatty acids	KEGG PATHWAY	mmu01040	16	25	0.139074	0.765887	20249|106529|68801|30049|170439|329065|20250|113868|70025|235674|80911|70757|76267|56348|11430|54326	mmu:20249|mmu:106529|mmu:68801|mmu:30049|mmu:170439|mmu:329065|mmu:20250|mmu:113868|mmu:70025|mmu:235674|mmu:80911|mmu:70757|mmu:76267|mmu:56348|mmu:11430|mmu:54326|	20249|106529|68801|30049|170439|329065|20250|113868|70025|235674|80911|70757|76267|56348|11430|54326|	Scd1, AA589638, AI265570, Scd, Scd-1, ab|Tecr, 2410016D23Rik, A230102P12Rik, AI173355, D17Ertd178e, Gpsn2, SC2|Elovl5, 1110059L23Rik, AI747313, AU043003, HELO1|Scd3, 4930513N16Rik|Elovl6, C77826, FAE, LCE|Scd4, ACOD4|Scd2, Scd-2, swty|Acaa1a, Acaa, Acaa1, D9Ertd25e, PTL|Acot7, 2410041A17Rik, Ach1, Act, Bach, CTE-IIa, Cte-II, Lach1|Acaa1b|Acox3, BI685180, EST-s59, PCOX|Ptplb, 6330408J20Rik, AI2557…	http://www.genome.jp/kegg-bin/show_pathway?mmu01040/mmu:20250%09red/mmu:30049%09red/mmu:106529%09red/mmu:113868%09red/mmu:70025%09red/mmu:11430%09red/mmu:70757%09red/mmu:20249%09red/mmu:56348%09red/mmu:80911%09red/mmu:170439%09red/mmu:54326%09red/mmu:235674%09red/mmu:76267%09red/mmu:329065%09red/mmu:68801%09red
Circadian rhythm	KEGG PATHWAY	mmu04710	19	31	0.14133	0.765887	19082|105787|27373|108079|12952|26965|104318|12912|19079|12753|103583|108097|225998|79362|12953|18627|18628|18143|50789	mmu:19082|mmu:105787|mmu:27373|mmu:108079|mmu:12952|mmu:26965|mmu:104318|mmu:12912|mmu:19079|mmu:12753|mmu:103583|mmu:108097|mmu:225998|mmu:79362|mmu:12953|mmu:18627|mmu:18628|mmu:18143|mmu:50789|	19082|105787|27373|108079|12952|26965|104318|12912|19079|12753|103583|108097|225998|79362|12953|18627|18628|18143|50789|	Prkag1, AA571379, BB036179, Prkaac|Prkaa1, AI194361, AI450832, AL024255, AMPKalpha1, C130083N04Rik|Csnk1e, AI426939, AI551861, AW457082, CK1epsilon, CKIe, KC1epsilon, tau|Prkaa2, 2310008I11Rik, A830082D05, AMPKalpha2|Cry1, AU020726, AU021000, Phll1|Cul1|Csnk1d, 1200006A05Rik, AA409348, D930010H05Rik|Creb1, 2310001E10Rik, 3526402H21Rik, AV083133, Creb, Creb-1|Prkab1, 1300015D22Rik, AU021155, E4300…	http://www.genome.jp/kegg-bin/show_pathway?mmu04710/mmu:19082%09red/mmu:225998%09red/mmu:19079%09red/mmu:50789%09red/mmu:27373%09red/mmu:18627%09red/mmu:18143%09red/mmu:18628%09red/mmu:105787%09red/mmu:12912%09red/mmu:26965%09red/mmu:12952%09red/mmu:108097%09red/mmu:104318%09red/mmu:12753%09red/mmu:12953%09red/mmu:79362%09red/mmu:103583%09red/mmu:108079%09red
Fc epsilon RI signaling pathway	KEGG PATHWAY	mmu04664	38	70	0.143474	0.765887	14389|18707|18706|18176|18709|18708|18710|26413|26417|12981|14360|232889|30955|170758|234779|19094|26397|26396|18754|17096|26399|22325|19353|22637|11836|14126|16653|26400|15461|20662|26420|11652|18803|26398|211429|18783|11651|12229	mmu:14389|mmu:18707|mmu:18706|mmu:18176|mmu:18709|mmu:18708|mmu:18710|mmu:26413|mmu:26417|mmu:12981|mmu:14360|mmu:232889|mmu:30955|mmu:170758|mmu:234779|mmu:19094|mmu:26397|mmu:26396|mmu:18754|mmu:17096|mmu:26399|mmu:22325|mmu:19353|mmu:20963|mmu:110157|mmu:14126|mmu:18176|mmu:26400|mmu:15461|mmu:20662|mmu:26420|mmu:11652|mmu:18803|mmu:26398|mmu:211429|mmu:18783|mmu:11651|mmu:12229|	14389|18707|18706|18176|18709|18708|18710|26413|26417|12981|14360|232889|30955|170758|234779|19094|26397|26396|18754|17096|26399|22325|19353|20963|110157|14126|18176|26400|15461|20662|26420|11652|18803|26398|211429|18783|11651|12229|	Gab2, AI463667, D130058I17Rik, p97|Pik3cd, 2410099E07Rik, 2610208K16Rik, AW545373, p110delta|Pik3ca, 6330412C24Rik, caPI3K, p110, p110alpha|Nras, AV095280, N-ras|Pik3r2, p85beta|Pik3r1, PI3K, p50alpha, p55alpha, p85alpha|Pik3r3, AA414954, p55pik|Mapk1, 9030612K14Rik, AA407128, AU018647, C78273, ERK, Erk2, MAPK2, PRKM2, Prkm1, p41mapk, p42mapk|Mapk3, Erk-1, Erk1, Ert2, Esrk1, Mnk1, Mtap2k, Prkm3, …	http://www.genome.jp/kegg-bin/show_pathway?mmu04664/mmu:22325%09red/mmu:170758%09red/mmu:18708%09red/mmu:18709%09red/mmu:18706%09red/mmu:18707%09red/mmu:18803%09red/mmu:26417%09red/mmu:26413%09red/mmu:19094%09red/mmu:232889%09red/mmu:14360%09red/mmu:18176%09red/mmu:18783%09red/mmu:20662%09red/mmu:14126%09red/mmu:234779%09red/mmu:12981%09red/mmu:12229%09red/mmu:17096%09red/mmu:14389%09red/mmu:1165…
HIF-1 signaling pathway	KEGG PATHWAY	mmu04066	57	111	0.153528	0.765887	20848|18707|20525|18640|17346|18709|18708|56717|26413|26417|67923|17000|18597|18706|212032|14433|21898|30955|26987|19697|71775|72508|234779|67673|26396|11601|11600|11602|433182|18655|21857|112406|18710|112405|12914|71745|22041|18126|22042|13806|270198|13685|13684|170768|11674|18803|237038|216019|13058|328572|22339|11652|105246643|11651|18787|230899|15980	mmu:20848|mmu:18707|mmu:20525|mmu:18640|mmu:17346|mmu:18709|mmu:18708|mmu:56717|mmu:26413|mmu:26417|mmu:67923|mmu:17000|mmu:18597|mmu:18706|mmu:212032|mmu:14433|mmu:21898|mmu:30955|mmu:26987|mmu:19697|mmu:71775|mmu:72508|mmu:234779|mmu:67673|mmu:26396|mmu:11601|mmu:11600|mmu:11602|mmu:13806|mmu:18655|mmu:21857|mmu:112406|mmu:18710|mmu:112405|mmu:12914|mmu:71745|mmu:22041|mmu:18126|mmu:22042|mmu:1…	20848|18707|20525|18640|17346|18709|18708|56717|26413|26417|67923|17000|18597|18706|212032|14433|21898|30955|26987|19697|71775|72508|234779|67673|26396|11601|11600|11602|13806|18655|21857|112406|18710|112405|12914|71745|22041|18126|22042|13806|270198|13685|13684|170768|11674|18803|237038|216019|13058|328572|22339|11652|100042025|11651|18787|230899|15980|	Stat3, 1110034C02Rik, AW109958, Aprf|Pik3cd, 2410099E07Rik, 2610208K16Rik, AW545373, p110delta|Slc2a1, Glut-1, Glut1|Pfkfb2, 4930568D07Rik|Mknk1, 2410048M24Rik, Mnk1|Pik3r2, p85beta|Pik3r1, PI3K, p50alpha, p55alpha, p85alpha|Mtor, 2610315D21Rik, AI327068, FRAP, FRAP2, Frap1, RAFT1, RAPT1, flat|Mapk1, 9030612K14Rik, AA407128, AU018647, C78273, ERK, Erk2, MAPK2, PRKM2, Prkm1, p41mapk, p42mapk|Mapk3…	http://www.genome.jp/kegg-bin/show_pathway?mmu04066/mmu:13684%09red/mmu:13685%09red/mmu:11600%09red/mmu:11601%09red/mmu:11602%09red/mmu:18709%09red/mmu:230899%09red/mmu:22339%09red/mmu:18708%09red/mmu:18640%09red/mmu:19697%09red/mmu:71745%09red/mmu:67923%09red/mmu:18706%09red/mmu:18707%09red/mmu:100042025%09red/mmu:26417%09red/mmu:20525%09red/mmu:13806%09red/mmu:234779%09red/mmu:56717%09red/mmu:1…
Ubiquitin mediated proteolysis	KEGG PATHWAY	mmu04120	70	139	0.153722	0.765887	107995|56228|26965|76375|229615|50873|217232|69010|140499|66894|67923|26374|76980|50995|15204|66313|13194|67921|67673|18854|56469|103583|26554|66440|12211|20438|56371|63958|52206|231380|107986|66156|17237|70093|22213|433742|216080|26401|83814|28000|69807|12189|17246|268470|246710|71745|75717|74153|59004|216150|77891|73998|117146|208650|56550|22193|27401|11796|17999|67030|235439|100763|66105|10519…	mmu:107995|mmu:56228|mmu:26965|mmu:76375|mmu:229615|mmu:50873|mmu:217232|mmu:69010|mmu:140499|mmu:66894|mmu:67923|mmu:26374|mmu:76980|mmu:50995|mmu:15204|mmu:66313|mmu:13194|mmu:67921|mmu:67673|mmu:18854|mmu:56469|mmu:103583|mmu:26554|mmu:66440|mmu:12211|mmu:20438|mmu:56371|mmu:63958|mmu:52206|mmu:231380|mmu:107986|mmu:66156|mmu:17237|mmu:70093|mmu:22213|mmu:22194|mmu:216080|mmu:26401|mmu:83814|m…	107995|56228|26965|76375|229615|50873|217232|69010|140499|66894|67923|26374|76980|50995|15204|66313|13194|67921|67673|18854|56469|103583|26554|66440|12211|20438|56371|63958|52206|231380|107986|66156|17237|70093|22213|22194|216080|26401|83814|28000|69807|12189|17246|268470|246710|71745|75717|74153|59004|216150|77891|73998|117146|208650|56550|22193|27401|11796|17999|67030|235439|100763|66105|105193…	Cdc20, 2310042N09Rik, C87100, p55CDC|Ube2j1, 0710008M05Rik, 1110030I22Rik, NCUBE-1, Ncube, Ncube1, Ubc6p|Cul1|Det1, 2610034H20Rik|Pias3, Pias3l|Park2, PRKN|Cdc27, AI452358, APC3, BC023187|Anapc13, 1810004D07Rik, APC13, SWM1|Ube2j2, 1200007B18Rik, 2400008G19Rik, 5730472G04Rik, AL022923, NCUBE-2, Ubc6, Ubc6p|Wwp2, 1300010O06Rik, AA690238, AIP2, AW554328|Tceb1, 2610043E24Rik, 2610301I15Rik, AA407206…	http://www.genome.jp/kegg-bin/show_pathway?mmu04120/mmu:22192%09red/mmu:216150%09red/mmu:107986%09red/mmu:67923%09red/mmu:231380%09red/mmu:83814%09red/mmu:12211%09red/mmu:18854%09red/mmu:56371%09red/mmu:71745%09red/mmu:17999%09red/mmu:26554%09red/mmu:103583%09red/mmu:13194%09red/mmu:66440%09red/mmu:76375%09red/mmu:56228%09red/mmu:268470%09red/mmu:75788%09red/mmu:77891%09red/mmu:74153%09red/mmu:21…
Type II diabetes mellitus	KEGG PATHWAY	mmu04930	28	50	0.156497	0.765887	18707|18706|18709|18708|56717|26413|26417|212032|18746|30955|12291|12290|18754|16514|20927|18710|12286|12287|16367|12288|12289|26420|103988|216019|67296|16150|11450|384783	mmu:18707|mmu:18706|mmu:18709|mmu:18708|mmu:56717|mmu:26413|mmu:26417|mmu:212032|mmu:18746|mmu:30955|mmu:12291|mmu:12290|mmu:18754|mmu:16514|mmu:20927|mmu:18710|mmu:12286|mmu:12287|mmu:16367|mmu:12288|mmu:12289|mmu:26420|mmu:103988|mmu:216019|mmu:67296|mmu:16150|mmu:11450|mmu:384783|	18707|18706|18709|18708|56717|26413|26417|212032|18746|30955|12291|12290|18754|16514|20927|18710|12286|12287|16367|12288|12289|26420|103988|216019|67296|16150|11450|384783|	Pik3cd, 2410099E07Rik, 2610208K16Rik, AW545373, p110delta|Pik3ca, 6330412C24Rik, caPI3K, p110, p110alpha|Pik3r2, p85beta|Pik3r1, PI3K, p50alpha, p55alpha, p85alpha|Mtor, 2610315D21Rik, AI327068, FRAP, FRAP2, Frap1, RAFT1, RAPT1, flat|Mapk1, 9030612K14Rik, AA407128, AU018647, C78273, ERK, Erk2, MAPK2, PRKM2, Prkm1, p41mapk, p42mapk|Mapk3, Erk-1, Erk1, Ert2, Esrk1, Mnk1, Mtap2k, Prkm3, p44, p44erk1…	http://www.genome.jp/kegg-bin/show_pathway?mmu04930/mmu:212032%09red/mmu:18709%09red/mmu:67296%09red/mmu:384783%09red/mmu:18708%09red/mmu:18707%09red/mmu:18706%09red/mmu:11450%09red/mmu:26417%09red/mmu:26413%09red/mmu:12290%09red/mmu:12291%09red/mmu:56717%09red/mmu:216019%09red/mmu:16514%09red/mmu:103988%09red/mmu:26420%09red/mmu:16367%09red/mmu:20927%09red/mmu:18746%09red/mmu:18710%09red/mmu:122…
cGMP-PKG signaling pathway	KEGG PATHWAY	mmu04022	84	170	0.16014	0.765887	105675|16523|70405|18707|18706|14679|14678|14677|230103|18709|54195|14673|14672|11941|14674|26413|18158|19056|12912|17540|18019|11549|12288|16439|18795|26417|19059|16438|13617|12788|30955|231991|18798|19055|14886|19057|11911|19735|12314|26396|18754|11938|11739|78284|11932|11931|16533|16531|18160|54611|110893|11836|110891|18710|19092|17931|11550|11553|16367|11554|73181|26427|16440|22068|18708|1228…	mmu:105675|mmu:16523|mmu:70405|mmu:18707|mmu:18706|mmu:14679|mmu:14678|mmu:14677|mmu:230103|mmu:18709|mmu:54195|mmu:14673|mmu:14672|mmu:11941|mmu:14674|mmu:26413|mmu:18158|mmu:19056|mmu:12912|mmu:17540|mmu:18019|mmu:11549|mmu:12288|mmu:16439|mmu:18795|mmu:26417|mmu:19059|mmu:16438|mmu:13617|mmu:12788|mmu:30955|mmu:231991|mmu:18798|mmu:19055|mmu:14886|mmu:19057|mmu:11911|mmu:19735|mmu:12313|mmu:26…	105675|16523|70405|18707|18706|14679|14678|14677|230103|18709|54195|14673|14672|11941|14674|26413|18158|19056|12912|17540|18019|11549|12288|16439|18795|26417|19059|16438|13617|12788|30955|231991|18798|19055|14886|19057|11911|19735|12313|26396|18754|11938|11739|78284|11932|11931|16533|16531|18160|54611|110893|110157|110891|18710|19092|17931|11550|11553|16367|11554|73181|26427|16440|22068|18708|122…	Ppif, AW457192, CyP-D, CyP-F, CypD, PPIase|Kcnj8, AI448900, Kir6.1, gnite, slmbr, sltr|Calml3, 2310068O22Rik, AI326174|Pik3cd, 2410099E07Rik, 2610208K16Rik, AW545373, p110delta|Pik3ca, 6330412C24Rik, caPI3K, p110, p110alpha|Gnai3, AI158965, AW537698, Galphai3, Gnai-3|Gnai2, C76432, Galphai2, Gia, Gnai-2|Gnai1, AU046200, Gialpha1, Gnai-1|Npr2, GC-B, GC-B2, GC-B3, cn, mNPR-B, pwe|Pik3r2, p85beta|Gu…	http://www.genome.jp/kegg-bin/show_pathway?mmu04022/mmu:12313%09red/mmu:12788%09red/mmu:22335%09red/mmu:22333%09red/mmu:14673%09red/mmu:432530%09red/mmu:210044%09red/mmu:224129%09red/mmu:11550%09red/mmu:11549%09red/mmu:70405%09red/mmu:11553%09red/mmu:11740%09red/mmu:11539%09red/mmu:384783%09red/mmu:11515%09red/mmu:18708%09red/mmu:18709%09red/mmu:18706%09red/mmu:18707%09red/mmu:17931%09red/mmu:110…
Pentose phosphate pathway	KEGG PATHWAY	mmu00030	18	30	0.164911	0.765887	11674|19139|66681|328099|56421|14380|66646|19733|14120|74419|19895|110639|14121|72157|18642|100198|66171|110208	mmu:11674|mmu:19139|mmu:66681|mmu:328099|mmu:56421|mmu:14380|mmu:66646|mmu:19733|mmu:14120|mmu:74419|mmu:19895|mmu:110639|mmu:14121|mmu:72157|mmu:18642|mmu:100198|mmu:66171|mmu:110208|	11674|19139|66681|328099|56421|14380|66646|19733|14120|74419|19895|110639|14121|72157|18642|100198|66171|110208|	Aldoa, Aldo-1, Aldo1|Prps1, 2310010D17Rik, C76571, C76678, PRS-I, Prps-1|Pgm1, 3230402E02Rik, Pgm-1, Pgm2|Prps1l3, AU021838, AW536152, Gm5081|Pfkp, 1200015H23Rik, 9330125N24Rik, PFK-C|G6pd2, G6pdx-ps1, Gpd-2, Gpd2|Rpe, 2810429B02Rik, 5730518J08Rik|Rgn, AI265316, GNL, SMP30|Fbp2, Fbp-1, Fbp1, Rae-30|Tktl2, 4933401I19Rik|Rpia, RPI|Prps2, 2610101M19Rik, AA589463, AI464149, Prps-2|Fbp1, Fbp-2, Fbp2, …	http://www.genome.jp/kegg-bin/show_pathway?mmu00030/mmu:66646%09red/mmu:66171%09red/mmu:14380%09red/mmu:19139%09red/mmu:56421%09red/mmu:14121%09red/mmu:100198%09red/mmu:19733%09red/mmu:14120%09red/mmu:110208%09red/mmu:328099%09red/mmu:11674%09red/mmu:66681%09red/mmu:72157%09red/mmu:110639%09red/mmu:74419%09red/mmu:19895%09red/mmu:18642%09red
Protein export	KEGG PATHWAY	mmu03060	17	28	0.164994	0.765887	140740|57743|66286|66212|67398|76687|100101806|69089|20818|53421|56529|66624|14828|27058|100043039|69019|217337	mmu:140740|mmu:57743|mmu:66286|mmu:66212|mmu:67398|mmu:76687|mmu:100101806|mmu:69089|mmu:20818|mmu:53421|mmu:56529|mmu:66624|mmu:14828|mmu:27058|mmu:100042561|mmu:69019|mmu:217337|	140740|57743|66286|66212|67398|76687|100101806|69089|20818|53421|56529|66624|14828|27058|100042561|69019|217337|	Sec63, 5730478J10Rik, AI649014, AW319215|Sec61a2|Sec11c, 1810029G24Rik, Sec11l3|Sec61b, 1190006C12Rik, AI326121, AW122942|Srpr, 1300011P19Rik, D11Mgi27|Spcs3, 1810011E08Rik|Srp54c, E330029E12Rik|Oxa1l, 1810020M02Rik, AI894287|Srprb, AA409543|Sec61a1, AA408394, AA410007, Sec61a|Sec11a, 1810012E07Rik, 18kDa, Sec11l1, Sid2895p, Spc18, sid2895|Spcs2, 5730406I15Rik, AA408713, mKIAA0102|Hspa5, AL022860…	http://www.genome.jp/kegg-bin/show_pathway?mmu03060/mmu:27058%09red/mmu:100101806%09red/mmu:66286%09red/mmu:69089%09red/mmu:57743%09red/mmu:20818%09red/mmu:14828%09red/mmu:100042561%09red/mmu:66624%09red/mmu:53421%09red/mmu:67398%09red/mmu:217337%09red/mmu:69019%09red/mmu:56529%09red/mmu:66212%09red/mmu:76687%09red/mmu:140740%09red
Arginine and proline metabolism	KEGG PATHWAY	mmu00330	32	59	0.169085	0.765887	67432|56752|18451|17161|66054|76507|66988|12716|12715|14718|14431|11669|18242|209027|20810|11702|20603|109731|14645|14660|14661|11898|18126|18125|12709|110695|212647|67217|338403|228608|217214|11846	mmu:67432|mmu:56752|mmu:18451|mmu:17161|mmu:66054|mmu:76507|mmu:66988|mmu:12716|mmu:12715|mmu:14718|mmu:14431|mmu:11669|mmu:18242|mmu:209027|mmu:20810|mmu:11702|mmu:20603|mmu:109731|mmu:14645|mmu:14660|mmu:14661|mmu:11898|mmu:18126|mmu:18125|mmu:12709|mmu:110695|mmu:212647|mmu:67217|mmu:338403|mmu:228608|mmu:217214|mmu:11846|	67432|56752|18451|17161|66054|76507|66988|12716|12715|14718|14431|11669|18242|209027|20810|11702|20603|109731|14645|14660|14661|11898|18126|18125|12709|110695|212647|67217|338403|228608|217214|11846|	Hoga1, 0610010D20Rik, Dhdpsl, Npl2|Aldh9a1, AA139417, Abaldh, ESTM40, TMABA-DH, Tmabadh|P4ha1, AL022634, P4ha|Maoa, 1110061B18Rik, AA407771|Cndp2, 0610010E05Rik, C76600, Cn2, Dip-2, Pep-1, Pep1|Aoc1, 1600012D06Rik, Abp1, DAO|Lap3, 2410015L10Rik, AA410100, LAP-3, Lap, Lapep, Pep-7, Pep-S, Pep7, Peps|Ckmt1, Mt-CK, ScCKmit, UbCKmit, mi-CK|Ckm, Ckmm, M-CK, MCK|Got1, AI789014, Got-1, cAspAT, cCAT|Gamt…	http://www.genome.jp/kegg-bin/show_pathway?mmu00330/mmu:338403%09red/mmu:11846%09red/mmu:14645%09red/mmu:17161%09red/mmu:14718%09red/mmu:212647%09red/mmu:11702%09red/mmu:14661%09red/mmu:67432%09red/mmu:11669%09red/mmu:56752%09red/mmu:12716%09red/mmu:12715%09red/mmu:20603%09red/mmu:14660%09red/mmu:110695%09red/mmu:66988%09red/mmu:14431%09red/mmu:228608%09red/mmu:20810%09red/mmu:11898%09red/mmu:109…
Adherens junction	KEGG PATHWAY	mmu04520	39	74	0.173307	0.765887	20613|18099|242687|19266|245880|19268|26413|19246|108100|26417|14360|99167|19294|380928|170758|13000|21812|19353|58235|21872|29875|71740|17356|12914|12550|12995|26409|17295|109711|20411|19280|21416|12385|12387|14182|328572|73178|58998|83767	mmu:20613|mmu:18099|mmu:242687|mmu:19268|mmu:245880|mmu:19268|mmu:26413|mmu:19246|mmu:108100|mmu:26417|mmu:14360|mmu:99167|mmu:19294|mmu:380928|mmu:170758|mmu:13000|mmu:21812|mmu:19353|mmu:58235|mmu:21872|mmu:29875|mmu:71740|mmu:17356|mmu:12914|mmu:12550|mmu:12995|mmu:26409|mmu:17295|mmu:109711|mmu:20411|mmu:19268|mmu:21416|mmu:12385|mmu:12387|mmu:14182|mmu:328572|mmu:73178|mmu:58998|mmu:83767|	20613|18099|242687|19268|245880|19268|26413|19246|108100|26417|14360|99167|19294|380928|170758|13000|21812|19353|58235|21872|29875|71740|17356|12914|12550|12995|26409|17295|109711|20411|19268|21416|12385|12387|14182|328572|73178|58998|83767|	Snai1, AI194338, Sna, Sna1, Snail, Snail1|Nlk, AI194375|Wasf2, AW742646, D4Ertd13e, WAVE2|Ptprf, AA591035, LAR, LARS, RPTP-LAR|Wasf3, Scar3, Wave3|Ptprf, AA591035, LAR, LARS, RPTP-LAR|Mapk1, 9030612K14Rik, AA407128, AU018647, C78273, ERK, Erk2, MAPK2, PRKM2, Prkm1, p41mapk, p42mapk|Ptpn1, PTP-1B, PTP-HA2, PTP1B|Baiap2, IRSp53, R75030|Mapk3, Erk-1, Erk1, Ert2, Esrk1, Mnk1, Mtap2k, Prkm3, p44, p44e…	http://www.genome.jp/kegg-bin/show_pathway?mmu04520/mmu:12995%09red/mmu:380928%09red/mmu:19294%09red/mmu:12550%09red/mmu:83767%09red/mmu:73178%09red/mmu:58998%09red/mmu:170758%09red/mmu:108100%09red/mmu:26417%09red/mmu:19246%09red/mmu:26413%09red/mmu:14182%09red/mmu:29875%09red/mmu:14360%09red/mmu:245880%09red/mmu:21416%09red/mmu:13000%09red/mmu:18099%09red/mmu:21872%09red/mmu:26409%09red/mmu:218…
Glutathione metabolism	KEGG PATHWAY	mmu00480	29	53	0.174212	0.765887	75475|14871|14873|14872|69590|14380|71522|20133|66988|20135|68312|103140|14778|207182|110208|20810|110175|15926|14867|20603|14858|14862|14863|14860|14782|269951|16790|56615|76263	mmu:75475|mmu:14871|mmu:14873|mmu:14872|mmu:69590|mmu:14380|mmu:71522|mmu:20133|mmu:66988|mmu:20135|mmu:68312|mmu:103140|mmu:14778|mmu:207182|mmu:110208|mmu:20810|mmu:110175|mmu:15926|mmu:14867|mmu:20603|mmu:14858|mmu:14862|mmu:14863|mmu:14860|mmu:14782|mmu:269951|mmu:16790|mmu:56615|mmu:76263|	75475|14871|14873|14872|69590|14380|71522|20133|66988|20135|68312|103140|14778|207182|110208|20810|110175|15926|14867|20603|14858|14862|14863|14860|14782|269951|16790|56615|76263|	Oplah, 1700010G02Rik|Gstt1, AI255817, Gstt1-1|Gsto1, AA407097, AI194287, AU018802, GSTO_1-1, GSTX, SPG-R, p28|Gstt2, AI266894, Yrs, mGSTT2|Gpx8, 2310016C16Rik, AU017063|G6pd2, G6pdx-ps1, Gpd-2, Gpd2|Ggt6, 9030405D14Rik, AI427679, AW490214|Rrm1, RnrM1|Lap3, 2410015L10Rik, AA410100, LAP-3, Lap, Lapep, Pep-7, Pep-S, Pep7, Peps|Rrm2, AA407299, R2|Gstm7, 0610005A07Rik, AI894236, Cd203c|Gstt3, AI118089…	http://www.genome.jp/kegg-bin/show_pathway?mmu00480/mmu:75475%09red/mmu:20810%09red/mmu:14871%09red/mmu:14872%09red/mmu:16790%09red/mmu:14858%09red/mmu:68312%09red/mmu:207182%09red/mmu:269951%09red/mmu:71522%09red/mmu:20135%09red/mmu:20133%09red/mmu:20603%09red/mmu:14782%09red/mmu:56615%09red/mmu:66988%09red/mmu:14873%09red/mmu:14380%09red/mmu:14867%09red/mmu:14863%09red/mmu:14862%09red/mmu:14860…
Transcriptional misregulation in cancer	KEGG PATHWAY	mmu05202	87	178	0.1753	0.765887	18647|15902|140780|94315|18791|18792|19401|110794|22029|17392|17395|107951|12475|20683|64144|67603|17246|16178|19208|433759|209446|12981|12427|97908|53623|12580|12394|12395|14048|16480|545192|15405|17132|18109|11908|16409|20185|20181|11920|14939|14030|18854|18053|15081|19696|19697|18590|12444|15242|18505|319151|66629|16009|360198|22431|53618|107823|16185|17295|22289|17523|208266|18510|11864|70122…	mmu:18647|mmu:15902|mmu:140780|mmu:94315|mmu:18791|mmu:18792|mmu:19401|mmu:110794|mmu:22029|mmu:17392|mmu:17395|mmu:107951|mmu:12475|mmu:20683|mmu:64144|mmu:67603|mmu:17246|mmu:16178|mmu:19208|mmu:433759|mmu:209446|mmu:12981|mmu:12427|mmu:97908|mmu:53623|mmu:12580|mmu:12394|mmu:12395|mmu:14048|mmu:16480|mmu:545192|mmu:15405|mmu:17132|mmu:18109|mmu:11908|mmu:16409|mmu:20185|mmu:20181|mmu:11920|mmu…	18647|15902|140780|94315|18791|18792|19401|110794|22029|17392|17395|107951|12475|20683|64144|67603|17246|16178|19208|433759|209446|12981|12427|97908|53623|12580|12394|12395|14048|16480|545192|15405|17132|18109|11908|16409|20185|20181|11920|14939|14030|18854|18053|15078|19696|19697|18590|12444|15242|18505|319151|66629|16009|97908|22431|53618|107823|16185|17295|22289|17523|208266|18510|11864|64144|…	Cdk14, Pftk1, mKIAA0834|Id2, AI255428, C78922, Idb2, bHLHb26|Bmp2k, 4933417M22Rik, AA673486, AV128808, BIKE|Prcc|Plat, AU020998, AW212668, D8Ertd2e, tPA|Plau, u-PA, uPA|Rara, Nr1b1, RAR, RARalpha1|Cebpe, C/EBPe, CRP1, Gm294|Traf1, 4732496E14Rik|Mmp3, SLN-1, SLN1, STR-1, Stmy1, Str1|Mmp9, AW743869, B/MMP9, Clg4b, MMP-9, pro-MMP-9|Cdk9, PITALRE|Cd14|Sp1, 1110003E12Rik, AA450830, AI845540, Sp1-1|Mll…	http://www.genome.jp/kegg-bin/show_pathway?mmu05202/mmu:15446%09red/mmu:15242%09red/mmu:12444%09red/mmu:14939%09red/mmu:11908%09red/mmu:16409%09red/mmu:14011%09red/mmu:19697%09red/mmu:18627%09red/mmu:72949%09red/mmu:94315%09red/mmu:18854%09red/mmu:22289%09red/mmu:18647%09red/mmu:319151%09red/mmu:20683%09red/mmu:64144%09red/mmu:17523%09red/mmu:20466%09red/mmu:12394%09red/mmu:19208%09red/mmu:53618%…
Estrogen signaling pathway	KEGG PATHWAY	mmu04915	50	98	0.180995	0.765887	70405|18707|18706|18176|14678|14677|18709|18708|15519|26427|16522|26417|20662|16439|16438|16440|18795|15200|30955|18798|11911|12314|26396|78284|12912|22027|16519|231991|11836|18710|15481|16653|76854|15461|17390|20416|17395|14683|26413|11515|210044|20683|14681|13982|14816|224129|432530|11652|14679|11651	mmu:70405|mmu:18707|mmu:18706|mmu:18176|mmu:14678|mmu:14677|mmu:18709|mmu:18708|mmu:15519|mmu:26427|mmu:16522|mmu:26417|mmu:20662|mmu:16439|mmu:16438|mmu:16440|mmu:18795|mmu:15200|mmu:30955|mmu:18798|mmu:11911|mmu:12313|mmu:26396|mmu:78284|mmu:12912|mmu:22027|mmu:16519|mmu:231991|mmu:110157|mmu:18710|mmu:15481|mmu:18176|mmu:76854|mmu:15461|mmu:17390|mmu:20416|mmu:17395|mmu:14683|mmu:26413|mmu:115…	70405|18707|18706|18176|14678|14677|18709|18708|15519|26427|16522|26417|20662|16439|16438|16440|18795|15200|30955|18798|11911|12313|26396|78284|12912|22027|16519|231991|110157|18710|15481|18176|76854|15461|17390|20416|17395|14683|26413|11515|210044|20683|14681|13982|14816|224129|432530|11652|14679|11651|	Calml3, 2310068O22Rik, AI326174|Pik3cd, 2410099E07Rik, 2610208K16Rik, AW545373, p110delta|Pik3ca, 6330412C24Rik, caPI3K, p110, p110alpha|Nras, AV095280, N-ras|Gnai2, C76432, Galphai2, Gia, Gnai-2|Gnai1, AU046200, Gialpha1, Gnai-1|Pik3r2, p85beta|Pik3r1, PI3K, p50alpha, p55alpha, p85alpha|Hsp90aa1, 86kDa, 89kDa, AL024080, AL024147, Hsp86-1, Hsp89, Hsp90, Hspca, hsp4|Creb3l1, Oasis|Kcnj6, BIR1, GIR…	http://www.genome.jp/kegg-bin/show_pathway?mmu04915/mmu:12313%09red/mmu:18798%09red/mmu:14816%09red/mmu:210044%09red/mmu:224129%09red/mmu:70405%09red/mmu:13982%09red/mmu:11515%09red/mmu:18708%09red/mmu:20683%09red/mmu:18706%09red/mmu:18707%09red/mmu:12912%09red/mmu:26417%09red/mmu:18795%09red/mmu:26413%09red/mmu:18176%09red/mmu:18709%09red/mmu:14683%09red/mmu:20662%09red/mmu:14681%09red/mmu:16438…
Long-term potentiation	KEGG PATHWAY	mmu04720	35	66	0.181443	0.765887	14799|70405|18176|26413|26417|109880|16439|16438|20112|19059|215449|18798|19055|19056|19057|14800|12314|26396|18795|11836|16653|110651|12914|15461|16440|12288|11911|19047|14816|109905|328572|14813|14812|432530|67071	mmu:14799|mmu:70405|mmu:18176|mmu:26413|mmu:26417|mmu:109880|mmu:16439|mmu:16438|mmu:20112|mmu:19059|mmu:215449|mmu:18798|mmu:19055|mmu:19056|mmu:19057|mmu:14800|mmu:12313|mmu:26396|mmu:18795|mmu:110157|mmu:18176|mmu:110651|mmu:12914|mmu:15461|mmu:16440|mmu:12288|mmu:11911|mmu:19047|mmu:14816|mmu:109905|mmu:328572|mmu:14813|mmu:14812|mmu:432530|mmu:67071|	14799|70405|18176|26413|26417|109880|16439|16438|20112|19059|215449|18798|19055|19056|19057|14800|12313|26396|18795|110157|18176|110651|12914|15461|16440|12288|11911|19047|14816|109905|328572|14813|14812|432530|67071|	Gria1, 2900051M01Rik, Glr-1, Glr1, GluA1, GluR-A, GluRA, Glur-1, Glur1, HIPA1, gluR-K1|Calml3, 2310068O22Rik, AI326174|Nras, AV095280, N-ras|Mapk1, 9030612K14Rik, AA407128, AU018647, C78273, ERK, Erk2, MAPK2, PRKM2, Prkm1, p41mapk, p42mapk|Mapk3, Erk-1, Erk1, Ert2, Esrk1, Mnk1, Mtap2k, Prkm3, p44, p44erk1, p44mapk|Braf, 9930012E13Rik, AA120551, AA387315, AA473386, B-raf, Braf-2, Braf2, C230098H17…	http://www.genome.jp/kegg-bin/show_pathway?mmu04720/mmu:12313%09red/mmu:215449%09red/mmu:14816%09red/mmu:14812%09red/mmu:14813%09red/mmu:70405%09red/mmu:26417%09red/mmu:110651%09red/mmu:26413%09red/mmu:20112%09red/mmu:18176%09red/mmu:19055%09red/mmu:432530%09red/mmu:19057%09red/mmu:19056%09red/mmu:19059%09red/mmu:109905%09red/mmu:16438%09red/mmu:16439%09red/mmu:67071%09red/mmu:109880%09red/mmu:14…
Colorectal cancer	KEGG PATHWAY	mmu05210	34	64	0.183536	0.765887	18707|18706|18709|18708|19730|56637|26413|26417|109880|11789|13067|13063|12443|30955|170758|21812|26420|19353|11836|18710|17685|17688|12367|11799|21416|72993|12006|12387|12005|23805|11652|21809|11651|13176	mmu:18707|mmu:18706|mmu:18709|mmu:18708|mmu:19730|mmu:56637|mmu:26413|mmu:26417|mmu:109880|mmu:11789|mmu:13067|mmu:13063|mmu:12443|mmu:30955|mmu:170758|mmu:21812|mmu:26420|mmu:19353|mmu:110157|mmu:18710|mmu:17685|mmu:17688|mmu:12367|mmu:11799|mmu:21416|mmu:72993|mmu:12006|mmu:12387|mmu:12005|mmu:23805|mmu:11652|mmu:21809|mmu:11651|mmu:13176|	18707|18706|18709|18708|19730|56637|26413|26417|109880|11789|13067|13063|12443|30955|170758|21812|26420|19353|110157|18710|17685|17688|12367|11799|21416|72993|12006|12387|12005|23805|11652|21809|11651|13176|	Pik3cd, 2410099E07Rik, 2610208K16Rik, AW545373, p110delta|Pik3ca, 6330412C24Rik, caPI3K, p110, p110alpha|Pik3r2, p85beta|Pik3r1, PI3K, p50alpha, p55alpha, p85alpha|Ralgds, Gnds, Rgds, mKIAA1308|Gsk3b, 7330414F15Rik, 8430431H08Rik, C86142, GSK-3, GSK-3beta, GSK3|Mapk1, 9030612K14Rik, AA407128, AU018647, C78273, ERK, Erk2, MAPK2, PRKM2, Prkm1, p41mapk, p42mapk|Mapk3, Erk-1, Erk1, Ert2, Esrk1, Mnk1,…	http://www.genome.jp/kegg-bin/show_pathway?mmu05210/mmu:11789%09red/mmu:18709%09red/mmu:72993%09red/mmu:21809%09red/mmu:17688%09red/mmu:170758%09red/mmu:18708%09red/mmu:18707%09red/mmu:18706%09red/mmu:12006%09red/mmu:12005%09red/mmu:17685%09red/mmu:26417%09red/mmu:26413%09red/mmu:19730%09red/mmu:56637%09red/mmu:21416%09red/mmu:13067%09red/mmu:13063%09red/mmu:109880%09red/mmu:23805%09red/mmu:11652…
Pyruvate metabolism	KEGG PATHWAY	mmu00620	22	39	0.185638	0.765887	14651|60525|17436|56752|14194|68977|18597|75572|11669|110446|235339|13382|18563|110460|76238|52815|107029|110695|18746|68738|18534|66204	mmu:14651|mmu:60525|mmu:17436|mmu:56752|mmu:14194|mmu:68977|mmu:18597|mmu:75572|mmu:11669|mmu:110446|mmu:235339|mmu:13382|mmu:18563|mmu:110460|mmu:76238|mmu:52815|mmu:107029|mmu:110695|mmu:18746|mmu:68738|mmu:18534|mmu:66204|	14651|60525|17436|56752|14194|68977|18597|75572|11669|110446|235339|13382|18563|110460|76238|52815|107029|110695|18746|68738|18534|66204|	Hagh, BC019817, Glo-2, Glo2, Rsp29|Acss2, 1110017C11Rik, ACAS, Acas1, Acas2, AceCS1, Acs1|Me1, D9Ertd267e, Mdh-1, Mod-1, Mod1|Aldh9a1, AA139417, Abaldh, ESTM40, TMABA-DH, Tmabadh|Fh1, Fh, Fh-1|Haghl, 1500017E18Rik, 2810014I23Rik, C330022E15Rik|Pdha1, Pdha-1|Acyp2, 2310004B09Rik|Aldh2, Ahd-5, Ahd5|Acat1, 6330585C21Rik, Acat|Dlat, 6332404G05Rik, DLTA, PDC-E2|Dld|Pcx, Pc, Pcb|Acat2, AW742799, Tcp-1x…	http://www.genome.jp/kegg-bin/show_pathway?mmu00620/mmu:66204%09red/mmu:11669%09red/mmu:56752%09red/mmu:52815%09red/mmu:107029%09red/mmu:60525%09red/mmu:76238%09red/mmu:110695%09red/mmu:68738%09red/mmu:14651%09red/mmu:110460%09red/mmu:13382%09red/mmu:18597%09red/mmu:18563%09red/mmu:18746%09red/mmu:17436%09red/mmu:14194%09red/mmu:235339%09red/mmu:18534%09red/mmu:110446%09red/mmu:68977%09red/mmu:75…
Folate biosynthesis	KEGG PATHWAY	mmu00790	9	13	0.187142	0.765887	17434|11647|14528|14287|56738|13361|20751|14590|19286	mmu:17434|mmu:11647|mmu:14528|mmu:14287|mmu:56738|mmu:13361|mmu:20751|mmu:14590|mmu:19286|	17434|11647|14528|14287|56738|13361|20751|14590|19286|	Mocs2, AI415403|Alpl, APTNAP, Akp-2, Akp2, TNAP, TNSALP|Gch1, GTP-CH, GTPCH, Gch|Fpgs, AA408187|Mocs1, 3110045D15Rik, AI043170, AW536397|Dhfr, 8430436I03Rik, AA607882, AI662710, AW555094|Spr, AA409688, Gm10328|Ggh, gamma-GH|Pts, PTPS|	http://www.genome.jp/kegg-bin/show_pathway?mmu00790/mmu:13361%09red/mmu:19286%09red/mmu:14287%09red/mmu:14528%09red/mmu:11647%09red/mmu:56738%09red/mmu:20751%09red/mmu:17434%09red/mmu:14590%09red
Platelet activation	KEGG PATHWAY	mmu04611	65	131	0.188105	0.765887	54195|18707|18706|14679|14678|14677|18709|18762|99571|14674|12832|19878|16416|26417|16412|14360|16439|16438|14161|232906|14062|18795|211429|30955|19395|16801|18798|234779|17096|18759|232889|70549|20866|20619|22637|215449|19094|18710|19092|17931|18783|12842|12843|16440|14065|18708|21390|67938|11651|14683|26413|11515|210044|14723|12814|19047|109905|19224|224129|19222|432530|11652|16398|54519|12229	mmu:54195|mmu:18707|mmu:18706|mmu:14679|mmu:14678|mmu:14677|mmu:18709|mmu:18759|mmu:99571|mmu:14674|mmu:12832|mmu:19878|mmu:16416|mmu:26417|mmu:16412|mmu:14360|mmu:16439|mmu:16438|mmu:14161|mmu:232906|mmu:14062|mmu:18795|mmu:211429|mmu:30955|mmu:19395|mmu:16801|mmu:18798|mmu:234779|mmu:17096|mmu:18759|mmu:232889|mmu:70549|mmu:20866|mmu:20619|mmu:20963|mmu:215449|mmu:19094|mmu:18710|mmu:19092|mmu:…	54195|18707|18706|14679|14678|14677|18709|18759|99571|14674|12832|19878|16416|26417|16412|14360|16439|16438|14161|232906|14062|18795|211429|30955|19395|16801|18798|234779|17096|18759|232889|70549|20866|20619|20963|215449|19094|18710|19092|17931|18783|12842|12843|16440|14065|18708|21390|67938|11651|14683|26413|11515|210044|14723|12814|19047|109905|19224|224129|19222|432530|11652|16398|54519|12229|	Gucy1b3, GC-S-beta-1, GCbeta1|Pik3cd, 2410099E07Rik, 2610208K16Rik, AW545373, p110delta|Pik3ca, 6330412C24Rik, caPI3K, p110, p110alpha|Gnai3, AI158965, AW537698, Galphai3, Gnai-3|Gnai2, C76432, Galphai2, Gia, Gnai-2|Gnai1, AU046200, Gialpha1, Gnai-1|Pik3r2, p85beta|Prkci, 2310021H13Rik, AI427505, PKClambda, Pkci, Pkcl, Prkcl, aPKClambda, mKIAA4165|Fgg, 3010002H13Rik, AI256424|Gna13, AU024132, AU0…	http://www.genome.jp/kegg-bin/show_pathway?mmu04611/mmu:215449%09red/mmu:234779%09red/mmu:14683%09red/mmu:210044%09red/mmu:224129%09red/mmu:16412%09red/mmu:19395%09red/mmu:14723%09red/mmu:16398%09red/mmu:11515%09red/mmu:18708%09red/mmu:18709%09red/mmu:18706%09red/mmu:18707%09red/mmu:12843%09red/mmu:12832%09red/mmu:19092%09red/mmu:26413%09red/mmu:16416%09red/mmu:232889%09red/mmu:14360%09red/mmu:99…
Regulation of actin cytoskeleton	KEGG PATHWAY	mmu04810	104	217	0.191529	0.765887	77579|12928|14674|14178|14179|56636|15461|108100|11789|192897|544963|213788|50884|11836|14673|54126|12061|14062|59310|12669|14180|14183|14182|14184|19303|242687|18479|18176|21844|26413|19878|16416|16411|26417|109880|16412|16419|170758|117150|54635|26396|67771|18595|19353|16653|19684|16402|16403|16400|109711|71960|16409|19047|73178|16398|83767|16886|16885|330662|12632|231637|18590|232906|17532|104…	mmu:77579|mmu:12928|mmu:14674|mmu:14178|mmu:14179|mmu:56636|mmu:15461|mmu:108100|mmu:11789|mmu:192897|mmu:544963|mmu:213788|mmu:50884|mmu:110157|mmu:14673|mmu:54126|mmu:12061|mmu:14062|mmu:59310|mmu:12669|mmu:14180|mmu:14183|mmu:14182|mmu:14184|mmu:19303|mmu:242687|mmu:18479|mmu:18176|mmu:21844|mmu:26413|mmu:19878|mmu:16416|mmu:16411|mmu:26417|mmu:109880|mmu:16412|mmu:16419|mmu:170758|mmu:117150|…	77579|12928|14674|14178|14179|56636|15461|108100|11789|192897|544963|213788|50884|110157|14673|54126|12061|14062|59310|12669|14180|14183|14182|14184|19303|242687|18479|18176|21844|26413|19878|16416|16411|26417|109880|16412|16419|170758|117150|54635|26396|67771|18595|19353|18176|19684|16402|16403|16400|109711|71960|16409|19047|73178|16398|83767|16886|16885|330662|12632|231637|18590|232906|17532|10…	Myh10, 5730504C04Rik, 9330167F11Rik, Fltn, Myhn-2, Myhn2, NMHC_II-B, NMHC-B, NMHCII-B, NMMHC_II-b, NMMHC-B, NMMHC-IIB, SMemb, mKIAA3005|Crk, Crk-I, Crk-II, Crk-III, Crk3, CrkIII, Crko, c-Crk, p38|Gna13, AU024132, AU043124, Galpha13|Fgf7, Kgf|Fgf8, Aigf, Fgf-8|Fgf21|Hras, H-ras, Ha-ras, Harvey-ras, Hras-1, Hras1, Kras2, c-H-ras, c-Ha-ras, c-rasHa, ras|Baiap2, IRSp53, R75030|Apc, AI047805, AU020952…	http://www.genome.jp/kegg-bin/show_pathway?mmu04810/mmu:21844%09red/mmu:67771%09red/mmu:170758%09red/mmu:329165%09red/mmu:77579%09red/mmu:23805%09red/mmu:231637%09red/mmu:213788%09red/mmu:19684%09red/mmu:26396%09red/mmu:54635%09red/mmu:19353%09red/mmu:19047%09red/mmu:76709%09red/mmu:56443%09red/mmu:18479%09red/mmu:15461%09red/mmu:14673%09red/mmu:16420%09red/mmu:108100%09red/mmu:12632%09red/mmu:18…
Selenocompound metabolism	KEGG PATHWAY	mmu00450	11	17	0.192099	0.765887	70266|50493|232223|212679|23972|211006|107869|229905|20768|109079|216443	mmu:70266|mmu:50493|mmu:232223|mmu:212679|mmu:23972|mmu:211006|mmu:107869|mmu:229905|mmu:20768|mmu:109079|mmu:216443|	70266|50493|232223|212679|23972|211006|107869|229905|20768|109079|216443|	Ccbl1, 2010009K05Rik, AI182306, Gtk, Kat1, KatI|Txnrd1, TR, TR1, TrxR1|Txnrd3, AI196535, TR2, Tgr|Mars2, C730026E21Rik, MetRS|Papss2, 1810018P12Rik, AI159688, AtpsU2, Atpsk2, Sk2, bm|Sepsecs, 9130208G10, AA986712, D5Ertd135e, SLA, SecS|Cth, 0610010I13Rik, AI314617, BC019483, CSE, Cys3|Ccbl2, KATIII, Kat3|Sephs2, Sps2, Ysg3|Sephs1, 1110046B24Rik, AA589574, AI505014, AW111620, SELD, SPS, SPS1|Mars,…	http://www.genome.jp/kegg-bin/show_pathway?mmu00450/mmu:107869%09red/mmu:70266%09red/mmu:216443%09red/mmu:229905%09red/mmu:109079%09red/mmu:23972%09red/mmu:212679%09red/mmu:50493%09red/mmu:20768%09red/mmu:232223%09red/mmu:211006%09red
Glutamatergic synapse	KEGG PATHWAY	mmu04724	57	114	0.193544	0.765887	14799|14679|14678|14677|18798|224997|14710|26413|16519|26417|53623|16438|16439|18795|232889|19059|14697|26558|211429|14699|19055|19056|19057|14800|210274|14805|14807|224129|110355|22063|140919|14645|14660|14823|14707|12286|26557|14809|20511|16440|243961|12288|12289|14708|18805|18806|14683|100043507|11515|210044|14681|14816|14813|14812|432530|18783|14802	mmu:14799|mmu:14679|mmu:14678|mmu:14677|mmu:18798|mmu:224997|mmu:14710|mmu:26413|mmu:16519|mmu:26417|mmu:53623|mmu:16438|mmu:16439|mmu:18795|mmu:232889|mmu:19059|mmu:14697|mmu:26558|mmu:211429|mmu:14699|mmu:19055|mmu:19056|mmu:19057|mmu:14800|mmu:210274|mmu:14805|mmu:14807|mmu:224129|mmu:110355|mmu:22063|mmu:140919|mmu:14645|mmu:14660|mmu:14823|mmu:14707|mmu:12286|mmu:26557|mmu:14809|mmu:20511|mm…	14799|14679|14678|14677|18798|224997|14710|26413|16519|26417|53623|16438|16439|18795|232889|19059|14697|26558|211429|14699|19055|19056|19057|14800|210274|14805|14807|224129|110355|22063|140919|14645|14660|14823|14707|12286|26557|14809|20511|16440|243961|12288|12289|14708|18805|18806|14683|14707|11515|210044|14681|14816|14813|14812|432530|18783|14802|	Gria1, 2900051M01Rik, Glr-1, Glr1, GluA1, GluR-A, GluRA, Glur-1, Glur1, HIPA1, gluR-K1|Gnai3, AI158965, AW537698, Galphai3, Gnai-3|Gnai2, C76432, Galphai2, Gia, Gnai-2|Gnai1, AU046200, Gialpha1, Gnai-1|Plcb4, A930039J07Rik, AI854601, C230058B11Rik|Dlgap1, 4933422O14Rik, 9630002F18, AI845682, AI848168, BB075781, D17Bwg0511e, GKAP/SAPAP, GKPA/SAPAP, Gkap, Sapap1, mKIAA4162|Gngt2, AV096488|Mapk1, 90…	http://www.genome.jp/kegg-bin/show_pathway?mmu04724/mmu:140919%09red/mmu:14645%09red/mmu:14660%09red/mmu:14816%09red/mmu:14710%09red/mmu:210044%09red/mmu:224129%09red/mmu:14812%09red/mmu:14813%09red/mmu:11515%09red/mmu:26558%09red/mmu:26557%09red/mmu:14681%09red/mmu:22063%09red/mmu:26417%09red/mmu:26413%09red/mmu:232889%09red/mmu:14679%09red/mmu:19055%09red/mmu:14683%09red/mmu:19057%09red/mmu:190…
Fanconi anemia pathway	KEGG PATHWAY	mmu03460	28	52	0.196553	0.765887	19361|67196|19714|12190|80905|101831|211651|223970|268465|245000|68275|20892|104806|330554|237911|233826|12189|14087|14088|69928|114714|237211|67030|208836|19891|12144|50505|230484	mmu:19361|mmu:67196|mmu:19714|mmu:12190|mmu:80905|mmu:101831|mmu:211651|mmu:223970|mmu:268465|mmu:245000|mmu:68275|mmu:20892|mmu:104806|mmu:330554|mmu:237911|mmu:233826|mmu:12189|mmu:14087|mmu:14088|mmu:69928|mmu:114714|mmu:237211|mmu:67030|mmu:208836|mmu:19891|mmu:12144|mmu:50505|mmu:230484|	19361|67196|19714|12190|80905|101831|211651|223970|268465|245000|68275|20892|104806|330554|237911|233826|12189|14087|14088|69928|114714|237211|67030|208836|19891|12144|50505|230484|	Rad51, AV304093, Rad51a, Reca|Ube2t, 2700084L22Rik, C80607|Rev3l, Rev, Rev3, Sez4|Brca2, Fancd1, RAB163|Polh, RAD30A, XPV|C230052I12Rik, AW124591, AW538696, Faap24|Fancd2, 2410150O07Rik, AU015151, BB137857, FA-D2, FA4, FACD, FAD, FANCD|Rmi2, A630055G03Rik, Gm537, Gm929|Eme1, 6820428D13|Atr|Rpa1, 5031405K23Rik, 70kDa, AA589576, AW557552, RF-A, RP-A, Rpa|Stra13|Fancm, AI427100, C730036B14Rik, D12Er…	http://www.genome.jp/kegg-bin/show_pathway?mmu03460/mmu:223970%09red/mmu:268465%09red/mmu:80905%09red/mmu:237211%09red/mmu:20892%09red/mmu:69928%09red/mmu:19361%09red/mmu:68275%09red/mmu:14088%09red/mmu:14087%09red/mmu:67196%09red/mmu:245000%09red/mmu:19714%09red/mmu:12144%09red/mmu:114714%09red/mmu:12190%09red/mmu:50505%09red/mmu:230484%09red/mmu:330554%09red/mmu:67030%09red/mmu:208836%09red/mmu…
Amyotrophic lateral sclerosis (ALS)	KEGG PATHWAY	mmu05014	28	52	0.196553	0.765887	14799|380684|11783|13067|19059|13063|12460|19055|19056|19057|14800|26397|12359|21937|21938|53333|26399|19353|19094|67819|18125|20511|12367|12362|271457|14813|14812|12122	mmu:14799|mmu:380684|mmu:11783|mmu:13067|mmu:19059|mmu:13063|mmu:12460|mmu:19055|mmu:19056|mmu:19057|mmu:14800|mmu:26397|mmu:12359|mmu:21937|mmu:21938|mmu:53333|mmu:26399|mmu:19353|mmu:19094|mmu:67819|mmu:18125|mmu:20511|mmu:12367|mmu:12362|mmu:271457|mmu:14813|mmu:14812|mmu:12122|	14799|380684|11783|13067|19059|13063|12460|19055|19056|19057|14800|26397|12359|21937|21938|53333|26399|19353|19094|67819|18125|20511|12367|12362|271457|14813|14812|12122|	Gria1, 2900051M01Rik, Glr-1, Glr1, GluA1, GluR-A, GluRA, Glur-1, Glur1, HIPA1, gluR-K1|Nefh, NF-H, NF200, Nfh, mKIAA0845|Apaf1, 6230400I06Rik, Apaf-1, Apaf1l, fog, mKIAA0413|Cyct, T-Cc|Ppp3r2, CaNB2|Cycs|Ccs, Ccsd|Ppp3ca, 2900074D19Rik, CN, Caln, Calna, CnA|Ppp3cb, 1110063J16Rik, Calnb, CnAbeta, Cnab|Ppp3cc, Calnc|Gria2, GluA2, GluR-B, Glur-2, Glur2|Map2k3, AW212142, MEK3, MKK3, Prkmk3, mMKK3b|Ca…	http://www.genome.jp/kegg-bin/show_pathway?mmu05014/mmu:271457%09red/mmu:14812%09red/mmu:14813%09red/mmu:12122%09red/mmu:53333%09red/mmu:21938%09red/mmu:12359%09red/mmu:19094%09red/mmu:11783%09red/mmu:19055%09red/mmu:19057%09red/mmu:19056%09red/mmu:380684%09red/mmu:13067%09red/mmu:19059%09red/mmu:13063%09red/mmu:14800%09red/mmu:12362%09red/mmu:67819%09red/mmu:12367%09red/mmu:20511%09red/mmu:21937…
Glycerophospholipid metabolism	KEGG PATHWAY	mmu00564	46	91	0.206384	0.765887	53357|26565|66826|14792|215456|231510|14245|74451|236899|232889|99712|66610|19012|218121|333433|26394|66358|225010|110524|11423|66350|75320|214253|227333|18777|320127|64898|665270|320951|28042|18781|18805|18806|210992|102247|212862|68671|237625|69836|211429|225845|18783|18782|50767|13139|18784	mmu:53357|mmu:26565|mmu:66826|mmu:14792|mmu:215456|mmu:231510|mmu:14245|mmu:74451|mmu:236899|mmu:232889|mmu:99712|mmu:237928|mmu:19012|mmu:218121|mmu:333433|mmu:26394|mmu:66358|mmu:225010|mmu:110524|mmu:11423|mmu:66350|mmu:75320|mmu:214253|mmu:227333|mmu:18777|mmu:320127|mmu:64898|mmu:665270|mmu:320951|mmu:28042|mmu:18781|mmu:18805|mmu:18806|mmu:210992|mmu:102247|mmu:212862|mmu:68671|mmu:237625|m…	53357|26565|66826|14792|215456|231510|14245|74451|236899|232889|99712|237928|19012|218121|333433|26394|66358|225010|110524|11423|66350|75320|214253|227333|18777|320127|64898|665270|320951|28042|18781|18805|18806|210992|102247|212862|68671|237625|69836|211429|225845|18783|18782|50767|13139|18784|	Pla2g6, BB112799, PNPLA9, iPLA(2)beta, iPLA2, iPLA2beta|Pla2g10, PLA2GX, mGXsPLA2, sPLA2-X|Taz, 5031411C02Rik, 9130012G04Rik, AW107266, AW552613, G4.5|Lpcat3, C3f, Grcc3f, Lpcat, Lpeat, Lplat5, Lpsat, Mboat5, Moact5, Oact5, PTG|Gpat2, A530057A03Rik, Gm116, xGPAT1|Agpat9, 1-AGPAT, 1-AGPAT_9, 4933407I02Rik, 4933408F15, 9, A230097K15Rik, GPAT-3, mGPAT3|Lpin1, 4631420P06, Kiaa0188, Lipin1, fld, mKIAA…	http://www.genome.jp/kegg-bin/show_pathway?mmu00564/mmu:231510%09red/mmu:53357%09red/mmu:102247%09red/mmu:218121%09red/mmu:237625%09red/mmu:225010%09red/mmu:66826%09red/mmu:320951%09red/mmu:50767%09red/mmu:212862%09red/mmu:14245%09red/mmu:232889%09red/mmu:236899%09red/mmu:64898%09red/mmu:18784%09red/mmu:18782%09red/mmu:18783%09red/mmu:18781%09red/mmu:68671%09red/mmu:19012%09red/mmu:237928%09red/m…
Glycine, serine and threonine metabolism	KEGG PATHWAY	mmu00260	22	40	0.210075	0.765887	18648|14711|17161|107272|68133|14431|218865|13382|434437|100678|109731|19193|76238|107869|26912|110695|108037|11754|236539|11611|104174|11655	mmu:18648|mmu:14711|mmu:17161|mmu:107272|mmu:68133|mmu:14431|mmu:218865|mmu:13382|mmu:434437|mmu:100678|mmu:109731|mmu:19193|mmu:76238|mmu:107869|mmu:26912|mmu:110695|mmu:108037|mmu:11754|mmu:236539|mmu:11611|mmu:104174|mmu:11655|	18648|14711|17161|107272|68133|14431|218865|13382|434437|100678|109731|19193|76238|107869|26912|110695|108037|11754|236539|11611|104174|11655|	Pgam1, 2310050F24Rik, Pgam-1|Gnmt|Maoa, 1110061B18Rik, AA407771|Psat1, D8Ertd814e, EPIP, PSA, Psat|Gcsh, 1100001L02Rik, 5730591C18Rik|Gamt, AA571402, Spintz1|Chdh, AU041472, D630034H06Rik|Dld|Amt, EG434437|Psph, AI480570, PSP, PSPase|Maob, 6330414K01Rik, MAO-B|Pipox, LPIPOX, Pso|Grhpr, 1110059D05Rik, 6430629L09Rik|Cth, 0610010I13Rik, AI314617, BC019483, CSE, Cys3|Gcat, AI526977, Kbl|Aldh7a1, Atq1…	http://www.genome.jp/kegg-bin/show_pathway?mmu00260/mmu:17161%09red/mmu:14711%09red/mmu:100678%09red/mmu:218865%09red/mmu:18648%09red/mmu:236539%09red/mmu:107869%09red/mmu:76238%09red/mmu:110695%09red/mmu:14431%09red/mmu:104174%09red/mmu:11611%09red/mmu:13382%09red/mmu:434437%09red/mmu:11655%09red/mmu:11754%09red/mmu:108037%09red/mmu:109731%09red/mmu:68133%09red/mmu:26912%09red/mmu:107272%09red/m…
FoxO signaling pathway	KEGG PATHWAY	mmu04068	66	135	0.212449	0.765887	19082|18099|20848|20869|18706|18176|18709|54601|18710|66822|26413|252870|26417|109880|18707|73251|11920|12444|26558|12443|12675|30955|19079|26557|12359|12566|19094|216439|21812|12795|23882|14103|18708|268697|108079|21809|11836|12914|19211|16653|20873|56484|20620|15469|16150|16367|93739|17873|15461|20662|26396|105787|26420|108097|27373|209091|27401|13197|14816|329934|328572|11652|17246|11651|18534…	mmu:19082|mmu:18099|mmu:20848|mmu:20869|mmu:18706|mmu:18176|mmu:18709|mmu:54601|mmu:18710|mmu:66822|mmu:26413|mmu:252870|mmu:26417|mmu:109880|mmu:18707|mmu:73251|mmu:11920|mmu:12444|mmu:26558|mmu:12443|mmu:12675|mmu:30955|mmu:19079|mmu:26557|mmu:12359|mmu:12566|mmu:19094|mmu:216439|mmu:21812|mmu:12795|mmu:23882|mmu:14103|mmu:18708|mmu:268697|mmu:108079|mmu:21809|mmu:110157|mmu:12914|mmu:19211|mmu…	19082|18099|20848|20869|18706|18176|18709|54601|18710|66822|26413|252870|26417|109880|18707|73251|11920|12444|26558|12443|12675|30955|19079|26557|12359|12566|19094|216439|21812|12795|23882|14103|18708|268697|108079|21809|110157|12914|19211|18176|20873|56484|20620|15469|16150|16367|93739|17873|15461|20662|26396|105787|26420|108097|27373|209091|27401|13197|14816|329934|328572|11652|17246|11651|1853…	Prkag1, AA571379, BB036179, Prkaac|Nlk, AI194375|Stat3, 1110034C02Rik, AW109958, Aprf|Stk11, AA408040, Lkb1, Par-4, R75140, mLKB1|Pik3ca, 6330412C24Rik, caPI3K, p110, p110alpha|Nras, AV095280, N-ras|Pik3r2, p85beta|Foxo4, Afxh, Mllt7, afx|Pik3r3, AA414954, p55pik|Fbxo25, 9130015I06Rik, AI649137, Fbx25|Mapk1, 9030612K14Rik, AA407128, AU018647, C78273, ERK, Erk2, MAPK2, PRKM2, Prkm1, p41mapk, p42ma…	http://www.genome.jp/kegg-bin/show_pathway?mmu04068/mmu:252870%09red/mmu:268697%09red/mmu:18708%09red/mmu:14816%09red/mmu:12443%09red/mmu:73251%09red/mmu:18709%09red/mmu:105787%09red/mmu:21809%09red/mmu:66822%09red/mmu:12795%09red/mmu:384783%09red/mmu:26558%09red/mmu:18707%09red/mmu:18706%09red/mmu:12675%09red/mmu:209091%09red/mmu:11920%09red/mmu:12359%09red/mmu:26417%09red/mmu:30955%09red/mmu:19…
Oocyte meiosis	KEGG PATHWAY	mmu04114	55	111	0.213482	0.765887	12877|70405|26965|22628|18667|26413|107995|67141|268930|16439|16438|20112|19059|30939|114875|66440|19052|19053|19055|12448|19057|12235|13006|12314|19056|56150|52206|69010|78803|103583|22631|66156|20878|12447|20874|11835|110651|12566|72415|217232|16440|12534|12532|11515|210044|19047|73699|224129|432530|268697|56739|67071|69957|226849|26417	mmu:12877|mmu:70405|mmu:26965|mmu:22628|mmu:18667|mmu:26413|mmu:107995|mmu:67141|mmu:268930|mmu:16439|mmu:16438|mmu:20112|mmu:19059|mmu:30939|mmu:114875|mmu:66440|mmu:19052|mmu:19053|mmu:19055|mmu:12448|mmu:19057|mmu:12235|mmu:13006|mmu:12313|mmu:19056|mmu:56150|mmu:52206|mmu:69010|mmu:78803|mmu:103583|mmu:22631|mmu:66156|mmu:20878|mmu:12447|mmu:20874|mmu:11835|mmu:110651|mmu:12566|mmu:72415|mmu:…	12877|70405|26965|22628|18667|26413|107995|67141|268930|16439|16438|20112|19059|30939|114875|66440|19052|19053|19055|12448|19057|12235|13006|12313|19056|56150|52206|69010|78803|103583|22631|66156|20878|12447|20874|11835|110651|12566|72415|217232|16440|12534|12532|11515|210044|19047|73699|224129|432530|268697|56739|67071|69957|226849|26417|	Cpeb1, AU024112, Cpeb, mCPEB|Calml3, 2310068O22Rik, AI326174|Cul1|Ywhag, 14-3-3gamma, D7Bwg1348e|Pgr, 9930019P03Rik, BB114106, NR3C3, PR, PR-A, PR-B|Mapk1, 9030612K14Rik, AA407128, AU018647, C78273, ERK, Erk2, MAPK2, PRKM2, Prkm1, p41mapk, p42mapk|Cdc20, 2310042N09Rik, C87100, p55CDC|Fbxo5, 2510044I10Rik, C85305, Emi1, Fbxo31|Pkmyt1, 6230424P17, AW209059, Myt1|Itpr2, AI649341, InsP3R-2, InsP3R-5,…	http://www.genome.jp/kegg-bin/show_pathway?mmu04114/mmu:12313%09red/mmu:12235%09red/mmu:73699%09red/mmu:52206%09red/mmu:432530%09red/mmu:210044%09red/mmu:224129%09red/mmu:12566%09red/mmu:70405%09red/mmu:12534%09red/mmu:11515%09red/mmu:18667%09red/mmu:103583%09red/mmu:26417%09red/mmu:217232%09red/mmu:110651%09red/mmu:26413%09red/mmu:20112%09red/mmu:19047%09red/mmu:268930%09red/mmu:22631%09red/mmu:…
Adipocytokine signaling pathway	KEGG PATHWAY	mmu04920	37	72	0.213488	0.765887	19082|19247|20848|20869|20525|109648|56717|19697|16452|19013|12675|74205|19079|21938|11604|14081|55984|21937|68465|72674|94180|105787|108079|433256|16150|16367|26420|108097|20181|11450|78070|71609|11652|16151|11651|18534|384783	mmu:19082|mmu:19247|mmu:20848|mmu:20869|mmu:20525|mmu:109648|mmu:56717|mmu:19697|mmu:16452|mmu:19013|mmu:12675|mmu:74205|mmu:19079|mmu:21938|mmu:11604|mmu:14081|mmu:55984|mmu:21937|mmu:68465|mmu:72674|mmu:94180|mmu:105787|mmu:108079|mmu:433256|mmu:16150|mmu:16367|mmu:26420|mmu:108097|mmu:20181|mmu:11450|mmu:78070|mmu:71609|mmu:11652|mmu:16151|mmu:11651|mmu:18534|mmu:384783|	19082|19247|20848|20869|20525|109648|56717|19697|16452|19013|12675|74205|19079|21938|11604|14081|55984|21937|68465|72674|94180|105787|108079|433256|16150|16367|26420|108097|20181|11450|78070|71609|11652|16151|11651|18534|384783|	Prkag1, AA571379, BB036179, Prkaac|Ptpn11, 2700084A17Rik, AW536184, PTP1D, PTP2C, SAP-2, SH-PTP2, SH-PTP3, SHP-2, Shp2, Syp|Stat3, 1110034C02Rik, AW109958, Aprf|Stk11, AA408040, Lkb1, Par-4, R75140, mLKB1|Slc2a1, Glut-1, Glut1|Npy, 0710005A05Rik|Mtor, 2610315D21Rik, AI327068, FRAP, FRAP2, Frap1, RAFT1, RAPT1, flat|Rela, p65|Jak2, Fd17|Ppara, 4933429D07Rik, AW742785, Nr1c1, PPAR-alpha, PPARalpha, …	http://www.genome.jp/kegg-bin/show_pathway?mmu04920/mmu:11604%09red/mmu:72674%09red/mmu:71609%09red/mmu:74205%09red/mmu:105787%09red/mmu:78070%09red/mmu:21938%09red/mmu:384783%09red/mmu:11450%09red/mmu:12675%09red/mmu:19079%09red/mmu:19247%09red/mmu:20525%09red/mmu:109648%09red/mmu:14081%09red/mmu:56717%09red/mmu:108079%09red/mmu:20848%09red/mmu:19013%09red/mmu:20869%09red/mmu:16452%09red/mmu:684…
AMPK signaling pathway	KEGG PATHWAY	mmu04152	63	129	0.22071	0.765887	19082|19053|20869|18706|18640|52432|18707|18708|56717|26409|73699|12427|12428|12638|11549|72508|72149|72930|12443|13631|59021|30955|19052|19079|18642|22084|55984|68465|72674|19744|18709|11651|105787|30049|108079|231991|329065|12912|18710|227154|56484|14120|15357|20250|14121|20787|26427|270198|13685|20249|108097|170768|11450|226849|78070|78284|56421|11652|16367|235542|18534|74343|384783	mmu:19082|mmu:19053|mmu:20869|mmu:18706|mmu:18640|mmu:52432|mmu:18707|mmu:18708|mmu:56717|mmu:26409|mmu:73699|mmu:12427|mmu:12428|mmu:12638|mmu:11549|mmu:72508|mmu:72149|mmu:72930|mmu:12443|mmu:13631|mmu:59021|mmu:30955|mmu:19052|mmu:19079|mmu:18642|mmu:22084|mmu:55984|mmu:68465|mmu:72674|mmu:19744|mmu:18709|mmu:11651|mmu:105787|mmu:30049|mmu:108079|mmu:231991|mmu:329065|mmu:12912|mmu:18710|mmu:2…	19082|19053|20869|18706|18640|52432|18707|18708|56717|26409|73699|12427|12428|12638|11549|72508|72149|72930|12443|13631|59021|30955|19052|19079|18642|22084|55984|68465|72674|19744|18709|11651|105787|30049|108079|231991|329065|12912|18710|227154|56484|14120|15357|20250|14121|20787|26427|270198|13685|20249|108097|170768|11450|226849|78070|78284|56421|11652|16367|235542|18534|74343|384783|	Prkag1, AA571379, BB036179, Prkaac|Ppp2cb, AI115466, D8Ertd766e, PP2Ac|Stk11, AA408040, Lkb1, Par-4, R75140, mLKB1|Pik3ca, 6330412C24Rik, caPI3K, p110, p110alpha|Pfkfb2, 4930568D07Rik|Ppp2r2d, 1300017E19Rik, D7Ertd753e, MDS026|Pik3cd, 2410099E07Rik, 2610208K16Rik, AW545373, p110delta|Pik3r1, PI3K, p50alpha, p55alpha, p85alpha|Mtor, 2610315D21Rik, AI327068, FRAP, FRAP2, Frap1, RAFT1, RAPT1, flat|M…	http://www.genome.jp/kegg-bin/show_pathway?mmu04152/mmu:73699%09red/mmu:13685%09red/mmu:72149%09red/mmu:72674%09red/mmu:12443%09red/mmu:227154%09red/mmu:18709%09red/mmu:105787%09red/mmu:78070%09red/mmu:12428%09red/mmu:235542%09red/mmu:18642%09red/mmu:18640%09red/mmu:384783%09red/mmu:18708%09red/mmu:11450%09red/mmu:18706%09red/mmu:18707%09red/mmu:20787%09red/mmu:329065%09red/mmu:13631%09red/mmu:20…
Signaling pathways regulating pluripotency of stem cells	KEGG PATHWAY	mmu04550	68	140	0.220808	0.765887	20674|15904|12005|22773|18706|18176|15901|20482|18707|18708|18710|320202|56637|26413|20848|26417|13542|75590|16451|22422|22421|22420|11789|14367|15903|13395|13990|30955|57265|22413|19094|26396|93897|12156|14366|14362|18709|16325|16324|16323|11836|22658|16653|21386|244349|15461|22417|22414|22412|216795|22410|22411|15902|14368|12006|14183|14182|16452|14184|23805|16880|13984|12167|17129|11652|11651|…	mmu:20674|mmu:15904|mmu:12005|mmu:22773|mmu:18706|mmu:18176|mmu:15901|mmu:20482|mmu:18707|mmu:18708|mmu:18710|mmu:320202|mmu:56637|mmu:26413|mmu:20848|mmu:26417|mmu:13542|mmu:75590|mmu:16451|mmu:22422|mmu:22421|mmu:22420|mmu:11789|mmu:14367|mmu:15903|mmu:13395|mmu:13990|mmu:30955|mmu:57265|mmu:22413|mmu:19094|mmu:26396|mmu:93897|mmu:12156|mmu:14366|mmu:14362|mmu:18709|mmu:16325|mmu:16324|mmu:1632…	20674|15904|12005|22773|18706|18176|15901|20482|18707|18708|18710|320202|56637|26413|20848|26417|13542|75590|16451|22422|22421|22420|11789|14367|15903|13395|13990|30955|57265|22413|19094|26396|93897|12156|14366|14362|18709|16325|16324|16323|110157|22658|18176|21386|244349|15461|22417|22414|22412|216795|22410|22411|15902|14368|12006|14183|14182|16452|14184|23805|16880|13984|12167|17129|11652|11651…	Sox2, Sox-2, lcc, ysb|Id4, Idb4, bHLHb27|Axin1, AI316800, Axin, Fu, Kb, Ki, fused, kinky, knobbly|Zic3, Bn, Ka|Pik3ca, 6330412C24Rik, caPI3K, p110, p110alpha|Nras, AV095280, N-ras|Id1, AI323524, D2Wsu140e, Idb1, bHLHb24|Skil, Skir, SnoN, sno|Pik3cd, 2410099E07Rik, 2610208K16Rik, AW545373, p110delta|Pik3r1, PI3K, p50alpha, p55alpha, p85alpha|Pik3r3, AA414954, p55pik|Lefty2, 6030463A22Rik, AV214969…	http://www.genome.jp/kegg-bin/show_pathway?mmu04550/mmu:22417%09red/mmu:22408%09red/mmu:11651%09red/mmu:13395%09red/mmu:12167%09red/mmu:22420%09red/mmu:18708%09red/mmu:18707%09red/mmu:18706%09red/mmu:12006%09red/mmu:12005%09red/mmu:56637%09red/mmu:14184%09red/mmu:12387%09red/mmu:26413%09red/mmu:19094%09red/mmu:14182%09red/mmu:14183%09red/mmu:93897%09red/mmu:14362%09red/mmu:18176%09red/mmu:22422%0…
Salmonella infection	KEGG PATHWAY	mmu05132	40	79	0.223474	0.765887	242687|19349|66824|286940|26413|19878|26417|12981|13427|13426|13424|74764|20310|21898|235661|56378|67771|56443|19353|21872|19094|74192|73178|14825|17874|16593|16594|18126|26420|226421|12362|12475|19697|16173|76709|16176|83767|11867|16175|15980	mmu:242687|mmu:19349|mmu:66824|mmu:286940|mmu:26413|mmu:19878|mmu:26417|mmu:12981|mmu:13427|mmu:13426|mmu:13424|mmu:74764|mmu:20310|mmu:21898|mmu:235661|mmu:56378|mmu:67771|mmu:56443|mmu:19353|mmu:21872|mmu:19094|mmu:74192|mmu:73178|mmu:14825|mmu:17874|mmu:16593|mmu:16594|mmu:18126|mmu:26420|mmu:226421|mmu:12362|mmu:12475|mmu:19697|mmu:16173|mmu:76709|mmu:16176|mmu:83767|mmu:11867|mmu:16175|mmu:1…	242687|19349|66824|286940|26413|19878|26417|12981|13427|13426|13424|74764|20310|21898|235661|56378|67771|56443|19353|21872|19094|74192|73178|14825|17874|16593|16594|18126|26420|226421|12362|12475|19697|16173|76709|16176|83767|11867|16175|15980|	Wasf2, AW742646, D4Ertd13e, WAVE2|Rab7, Rab7a|Pycard, 9130417A21Rik, Asc, CARD5, TMS-1, TNS1, masc|Flnb, AL024016, Fln-b|Mapk1, 9030612K14Rik, AA407128, AU018647, C78273, ERK, Erk2, MAPK2, PRKM2, Prkm1, p41mapk, p42mapk|Rock2, B230113H15Rik, ROKalpha, Rho-kinase, Rock-II, Rock2m, mKIAA0619|Mapk3, Erk-1, Erk1, Ert2, Esrk1, Mnk1, Mtap2k, Prkm3, p44, p44erk1, p44mapk|Csf2, Csfgm, GMCSF, Gm-CSf, MGI-…	http://www.genome.jp/kegg-bin/show_pathway?mmu05132/mmu:13426%09red/mmu:13427%09red/mmu:13424%09red/mmu:83767%09red/mmu:73178%09red/mmu:67771%09red/mmu:66824%09red/mmu:26417%09red/mmu:19349%09red/mmu:19094%09red/mmu:226421%09red/mmu:16594%09red/mmu:15980%09red/mmu:16593%09red/mmu:12475%09red/mmu:20310%09red/mmu:18126%09red/mmu:19878%09red/mmu:17874%09red/mmu:16175%09red/mmu:14825%09red/mmu:12981%…
Ras signaling pathway	KEGG PATHWAY	mmu04014	108	229	0.224554	0.765887	13836|69836|54601|14178|14389|56636|17295|54354|13636|13637|12675|19395|12314|13639|234779|225870|14103|11836|14179|18805|18806|18803|14180|14183|26565|72399|109905|19414|19415|14182|18479|18176|21844|14184|26413|26417|16706|14205|232889|14697|85031|170758|14699|54635|26396|11601|11600|11602|18595|19353|215449|16653|26420|100043507|271457|11350|16150|16151|53357|70405|18053|19344|19696|19697|5628…	mmu:13836|mmu:69836|mmu:54601|mmu:14178|mmu:14389|mmu:56636|mmu:17295|mmu:54354|mmu:13636|mmu:13637|mmu:12675|mmu:19395|mmu:12313|mmu:13639|mmu:234779|mmu:225870|mmu:14103|mmu:110157|mmu:14179|mmu:18805|mmu:18806|mmu:18803|mmu:14180|mmu:14183|mmu:26565|mmu:72399|mmu:109905|mmu:19414|mmu:19415|mmu:14182|mmu:18479|mmu:18176|mmu:21844|mmu:14184|mmu:26413|mmu:26417|mmu:16706|mmu:14205|mmu:232889|mmu:…	13836|69836|54601|14178|14389|56636|17295|54354|13636|13637|12675|19395|12313|13639|234779|225870|14103|110157|14179|18805|18806|18803|14180|14183|26565|72399|109905|19414|19415|14182|18479|18176|21844|14184|26413|26417|16706|14205|232889|14697|85031|170758|14699|54635|26396|11601|11600|11602|18595|19353|215449|18176|26420|14707|271457|11350|16150|16151|53357|70405|18053|19344|19696|19697|56289|1…	Epha2, AW545284, Eck, Myk2, Sek-2, Sek2|Pla2g12b, 2010002E04Rik, Pla2g13, hlb218|Foxo4, Afxh, Mllt7, afx|Fgf7, Kgf|Gab2, AI463667, D130058I17Rik, p97|Fgf21|Met, AI838057, HGF, HGFR, Par4, c-Met|Rassf5, 1300019G20Rik, AU042887, Maxp1, Nore1, Nore1A, Nore1B, Rapl|Efna1, AI325262, B61, Efl1, Epl1, Eplg1, Lerk1|Efna2, CEK7L, Elf1, Epl6, Eplg6, Lerk6|Chuk, AI256658, Chuk1, Fbx24, Fbxo24, IKBKA, IKK1, …	http://www.genome.jp/kegg-bin/show_pathway?mmu04014/mmu:53357%09red/mmu:14710%09red/mmu:237625%09red/mmu:21844%09red/mmu:56289%09red/mmu:19696%09red/mmu:19697%09red/mmu:19344%09red/mmu:23871%09red/mmu:18053%09red/mmu:16706%09red/mmu:14708%09red/mmu:14707%09red/mmu:14389%09red/mmu:240057%09red/mmu:19395%09red/mmu:14257%09red/mmu:26396%09red/mmu:54635%09red/mmu:225845%09red/mmu:19353%09red/mmu:1847…
Sulfur relay system	KEGG PATHWAY	mmu04122	7	10	0.225478	0.765887	22117|18041|246221|56738|233189|66965|17434	mmu:22117|mmu:18041|mmu:246221|mmu:56738|mmu:233189|mmu:66965|mmu:17434|	22117|18041|246221|56738|233189|66965|17434|	Tst, Rhodanese|Nfs1, AA987187, m-Nfs1, m-Nfsl|Mpst, Mst|Mocs1, 3110045D15Rik, AI043170, AW536397|Ctu1, Atpbd3, BC005752|Ctu2, 2310061F22Rik, C16orf84, Ncs2|Mocs2, AI415403|	http://www.genome.jp/kegg-bin/show_pathway?mmu04122/mmu:18041%09red/mmu:22117%09red/mmu:66965%09red/mmu:233189%09red/mmu:246221%09red/mmu:56738%09red/mmu:17434%09red
Dorso-ventral axis formation	KEGG PATHWAY	mmu04320	13	22	0.228028	0.765887	12877|23871|54418|14011|26413|68166|26417|57749|57746|20662|18129|18128|18131	mmu:12877|mmu:23871|mmu:54418|mmu:14011|mmu:26413|mmu:68166|mmu:26417|mmu:57749|mmu:57746|mmu:20662|mmu:18129|mmu:18128|mmu:18131|	12877|23871|54418|14011|26413|68166|26417|57749|57746|20662|18129|18128|18131|	Cpeb1, AU024112, Cpeb, mCPEB|Ets1, AI196000, AI448617, D230050P06, Ets-1, Tpl1|Fmn2, AU024104|Etv6, AW123102, AW557856, Tel|Mapk1, 9030612K14Rik, AA407128, AU018647, C78273, ERK, Erk2, MAPK2, PRKM2, Prkm1, p41mapk, p42mapk|Spire1, 6030430B19Rik, AI415299, AU022898, AW550622, Spir-1|Mapk3, Erk-1, Erk1, Ert2, Esrk1, Mnk1, Mtap2k, Prkm3, p44, p44erk1, p44mapk|Piwil1, MIWI|Piwil2, Piwil1l, mili|Sos1,…	http://www.genome.jp/kegg-bin/show_pathway?mmu04320/mmu:26417%09red/mmu:57749%09red/mmu:68166%09red/mmu:26413%09red/mmu:14011%09red/mmu:12877%09red/mmu:23871%09red/mmu:57746%09red/mmu:18131%09red/mmu:20662%09red/mmu:18128%09red/mmu:18129%09red/mmu:54418%09red
Glycosaminoglycan biosynthesis - chondroitin sulfate / dermatan sulfate	KEGG PATHWAY	mmu00532	12	20	0.22924	0.765887	217119|212898|77590|269941|78752|234356|338362|59031|74241|117592|72136|78923	mmu:217119|mmu:212898|mmu:77590|mmu:269941|mmu:78752|mmu:234356|mmu:338362|mmu:59031|mmu:74241|mmu:117592|mmu:72136|mmu:78923|	217119|212898|77590|269941|78752|234356|338362|59031|74241|117592|72136|78923|	Xylt2, E030002B02Rik, XT-II, XT2, xylT-II|Dse, 6030499O08, AI480506, B130024B19Rik, Sart2|Chst15, 4631426J05Rik, BRAG, GalNAcS-6ST, MAd5, mKIAA0598|Chsy1, mKIAA0990|Csgalnact2, 4632415D10Rik, Galnact2|Csgalnact1, 4732435N03Rik, CSGalNAcT-1|Ust, D930010O20Rik, UA2OST|Chst12, AI595374, C4S-2, C4ST2|Chpf, 1700028N03Rik, AI414328, D1Bwg1363e|B3galt6, BB129894, GalTII|Chst14, 2600016L03Rik, D4ST-1, D4…	http://www.genome.jp/kegg-bin/show_pathway?mmu00532/mmu:59031%09red/mmu:212898%09red/mmu:74241%09red/mmu:217119%09red/mmu:117592%09red/mmu:78923%09red/mmu:78752%09red/mmu:338362%09red/mmu:234356%09red/mmu:77590%09red/mmu:269941%09red/mmu:72136%09red
Proteasome	KEGG PATHWAY	mmu03050	24	45	0.229898	0.765887	23997|19182|70247|66413|19181|59029|21762|19173|19172|228769|19177|67089|19192|17463|66997|19167|26444|26446|26441|26440|26443|26442|73677|103554	mmu:23997|mmu:19182|mmu:70247|mmu:66413|mmu:19181|mmu:59029|mmu:21762|mmu:19173|mmu:19172|mmu:228769|mmu:19177|mmu:67089|mmu:19192|mmu:17463|mmu:66997|mmu:19167|mmu:73677|mmu:26446|mmu:26441|mmu:26440|mmu:26443|mmu:26442|mmu:73677|mmu:103554|	23997|19182|70247|66413|19181|59029|21762|19173|19172|228769|19177|67089|19192|17463|66997|19167|73677|26446|26441|26440|26443|26442|73677|103554|	Psmd13, S11|Psmc3, TBP-1|Psmd1, 2410026J11Rik, P112, S1|Psmd6, 2400006A19Rik|Psmc2|Psmd14, 2610312C03Rik, 3200001M20Rik, AA986732, Pad1, Poh1, rpm11|Psmd2, 9430095H01Rik, AA407121, TEG-190, Tex190|Psmb5|Psmb4, Pros-27|Psmf1, AW048666, BC012260, PI31|Psmb7, AU020723, MC14|Psmc6, 2300001E01Rik, AI451058|Psme3, AA410043, AU020960, Ki, PA28gamma, REGgamma, pa28g|Psmd7, AW107203, Mov-34, Mov34|Psmd12,…	http://www.genome.jp/kegg-bin/show_pathway?mmu03050/mmu:228769%09red/mmu:70247%09red/mmu:17463%09red/mmu:73677%09red/mmu:66413%09red/mmu:19167%09red/mmu:19182%09red/mmu:19181%09red/mmu:67089%09red/mmu:66997%09red/mmu:26446%09red/mmu:26440%09red/mmu:26441%09red/mmu:26442%09red/mmu:26443%09red/mmu:21762%09red/mmu:23997%09red/mmu:59029%09red/mmu:19172%09red/mmu:19173%09red/mmu:19177%09red/mmu:103554…
HTLV-I infection	KEGG PATHWAY	mmu05166	129	277	0.235361	0.765887	93897|16184|56637|69957|59001|17000|18019|11789|21374|30939|12675|11911|11910|56150|16168|52206|66156|26401|66979|12981|103573|210044|12387|19384|13555|328572|16177|11908|18176|13557|22413|17702|22408|13542|17701|12580|22421|12257|23871|17863|18972|18974|15024|17864|12317|20850|17532|26398|70549|19059|57265|16653|12912|12914|12916|22417|22414|22412|12649|22410|22411|11515|11739|21752|14283|224129…	mmu:93897|mmu:16184|mmu:56637|mmu:69957|mmu:59001|mmu:17000|mmu:18019|mmu:11789|mmu:21374|mmu:30939|mmu:12675|mmu:11911|mmu:11910|mmu:56150|mmu:16168|mmu:52206|mmu:66156|mmu:26401|mmu:66979|mmu:12981|mmu:103573|mmu:210044|mmu:12387|mmu:19384|mmu:13555|mmu:328572|mmu:16177|mmu:11908|mmu:18176|mmu:13557|mmu:22413|mmu:17702|mmu:22408|mmu:13542|mmu:17701|mmu:12580|mmu:22421|mmu:12257|mmu:23871|mmu:17…	93897|16184|56637|69957|59001|17000|18019|11789|21374|30939|12675|11911|11910|56150|16168|52206|66156|26401|66979|12981|103573|210044|12387|19384|13555|328572|16177|11908|18176|13557|22413|17702|22408|13542|17701|12580|22421|12257|23871|17863|18972|18974|15024|17864|12317|20850|17532|26398|70549|19059|57265|18176|12912|12914|12916|22417|22414|22412|12649|22410|22411|11515|11739|21752|14283|224129…	Fzd10, Fz-10|Il2ra, CD25, Il2r, Ly-43|Gsk3b, 7330414F15Rik, 8430431H08Rik, C86142, GSK-3, GSK-3beta, GSK3|Cdc16, 2700071J12Rik, 2810431D22Rik, APC6|Pole3, 1810034K18Rik, YBL1|Ltbr, AI256028, CD18, LTbetaR, Ltar, TNF-R-III, TNFCR, TNFR-RP, TNFR2-RP, TNFRrp, Tnfbr, Tnfrsf3|Nfatc2, AI607462, NF-ATc2, NF-ATp, NFAT1, NFAT1-D, Nfatp|Apc, AI047805, AU020952, AW124434, CC1, Min, mAPC|Tbp, GTF2D1, Gtf2d, …	http://www.genome.jp/kegg-bin/show_pathway?mmu05166/mmu:432530%09red/mmu:22408%09red/mmu:12916%09red/mmu:19697%09red/mmu:22420%09red/mmu:14368%09red/mmu:21752%09red/mmu:93897%09red/mmu:14362%09red/mmu:22422%09red/mmu:14366%09red/mmu:14367%09red/mmu:19055%09red/mmu:19057%09red/mmu:19056%09red/mmu:19059%09red/mmu:11920%09red/mmu:66979%09red/mmu:107995%09red/mmu:23805%09red/mmu:11739%09red/mmu:69957…
Non-small cell lung cancer	KEGG PATHWAY	mmu05223	29	56	0.237897	0.765887	18707|18706|18176|18709|18708|26413|56289|109880|54354|218772|12443|30955|12567|11682|234779|26396|11836|18710|16653|56484|15461|20662|18803|20181|13557|13555|11652|11651|26417	mmu:18707|mmu:18706|mmu:18176|mmu:18709|mmu:18708|mmu:26413|mmu:56289|mmu:109880|mmu:54354|mmu:218772|mmu:12443|mmu:30955|mmu:12567|mmu:11682|mmu:234779|mmu:26396|mmu:110157|mmu:18710|mmu:18176|mmu:56484|mmu:15461|mmu:20662|mmu:18803|mmu:20181|mmu:13557|mmu:13555|mmu:11652|mmu:11651|mmu:26417|	18707|18706|18176|18709|18708|26413|56289|109880|54354|218772|12443|30955|12567|11682|234779|26396|110157|18710|18176|56484|15461|20662|18803|20181|13557|13555|11652|11651|26417|	Pik3cd, 2410099E07Rik, 2610208K16Rik, AW545373, p110delta|Pik3ca, 6330412C24Rik, caPI3K, p110, p110alpha|Nras, AV095280, N-ras|Pik3r2, p85beta|Pik3r1, PI3K, p50alpha, p55alpha, p85alpha|Mapk1, 9030612K14Rik, AA407128, AU018647, C78273, ERK, Erk2, MAPK2, PRKM2, Prkm1, p41mapk, p42mapk|Rassf1, 123F2, AA536941, AU044980, NORE2A, RDA32, REH3P21, Rassf1A, Rassf1B, Rassf1C|Braf, 9930012E13Rik, AA120551…	http://www.genome.jp/kegg-bin/show_pathway?mmu05223/mmu:56289%09red/mmu:18708%09red/mmu:18709%09red/mmu:18706%09red/mmu:18707%09red/mmu:11682%09red/mmu:26417%09red/mmu:26413%09red/mmu:18176%09red/mmu:20662%09red/mmu:12567%09red/mmu:234779%09red/mmu:109880%09red/mmu:13557%09red/mmu:13555%09red/mmu:11652%09red/mmu:11651%09red/mmu:18803%09red/mmu:18710%09red/mmu:26396%09red/mmu:110157%09red/mmu:1244…
TGF-beta signaling pathway	KEGG PATHWAY	mmu04350	41	82	0.239035	0.765887	15904|19053|15902|15903|26965|73699|320202|21781|238057|26413|17129|68010|26417|72508|66313|19052|15901|12167|230597|21812|11705|12156|16325|16324|16323|12914|104394|218441|18121|17131|17130|14313|242316|12667|20683|19650|328572|12160|12163|21809|75788	mmu:15904|mmu:19053|mmu:15902|mmu:15903|mmu:26965|mmu:73699|mmu:320202|mmu:21781|mmu:238057|mmu:26413|mmu:17129|mmu:68010|mmu:26417|mmu:72508|mmu:66313|mmu:19052|mmu:15901|mmu:12167|mmu:230597|mmu:21812|mmu:11705|mmu:12156|mmu:16325|mmu:16324|mmu:16323|mmu:12914|mmu:104394|mmu:218441|mmu:18121|mmu:17131|mmu:17130|mmu:14313|mmu:242316|mmu:12667|mmu:20683|mmu:19650|mmu:328572|mmu:12160|mmu:12163|mm…	15904|19053|15902|15903|26965|73699|320202|21781|238057|26413|17129|68010|26417|72508|66313|19052|15901|12167|230597|21812|11705|12156|16325|16324|16323|12914|104394|218441|18121|17131|17130|14313|242316|12667|20683|19650|328572|12160|12163|21809|75788|	Id4, Idb4, bHLHb27|Ppp2cb, AI115466, D8Ertd766e, PP2Ac|Id2, AI255428, C78922, Idb2, bHLHb26|Id3, Hlh462, Idb3, bHLHb25|Cul1|Ppp2r1b, 2410091N08Rik, AI790395|Lefty2, 6030463A22Rik, AV214969, Ebaf, Lefta, Leftb|Tfdp1, Dp1, Drtf1|Gdf7, BMP12|Mapk1, 9030612K14Rik, AA407128, AU018647, C78273, ERK, Erk2, MAPK2, PRKM2, Prkm1, p41mapk, p42mapk|Smad5, 1110051M15Rik, AI451355, Dwf-C, Madh5, MusMLP|Bambi, 2…	http://www.genome.jp/kegg-bin/show_pathway?mmu04350/mmu:230597%09red/mmu:73699%09red/mmu:11705%09red/mmu:12167%09red/mmu:12160%09red/mmu:12163%09red/mmu:20683%09red/mmu:26417%09red/mmu:26413%09red/mmu:12667%09red/mmu:75788%09red/mmu:26965%09red/mmu:320202%09red/mmu:104394%09red/mmu:218441%09red/mmu:17130%09red/mmu:15901%09red/mmu:19053%09red/mmu:19052%09red/mmu:238057%09red/mmu:12156%09red/mmu:19…
Apoptosis	KEGG PATHWAY	mmu04210	41	82	0.239035	0.765887	19087|18706|19084|18709|18708|11920|19697|11651|11783|18707|13067|19059|13063|12675|30955|19055|19056|19057|21937|12334|53859|12370|14103|19088|18710|17874|16150|13804|12367|16179|11796|12369|12368|73914|16176|16177|71609|16175|11652|16151|12122	mmu:19087|mmu:18706|mmu:19084|mmu:18709|mmu:18708|mmu:11920|mmu:19697|mmu:11651|mmu:11783|mmu:18707|mmu:13067|mmu:19059|mmu:13063|mmu:12675|mmu:30955|mmu:19055|mmu:19056|mmu:19057|mmu:21937|mmu:12334|mmu:53859|mmu:12370|mmu:14103|mmu:19088|mmu:18710|mmu:17874|mmu:16150|mmu:13804|mmu:12367|mmu:16179|mmu:11796|mmu:12369|mmu:12368|mmu:73914|mmu:16176|mmu:16177|mmu:71609|mmu:16175|mmu:11652|mmu:16151…	19087|18706|19084|18709|18708|11920|19697|11651|11783|18707|13067|19059|13063|12675|30955|19055|19056|19057|21937|12334|53859|12370|14103|19088|18710|17874|16150|13804|12367|16179|11796|12369|12368|73914|16176|16177|71609|16175|11652|16151|12122|	Prkar2a, 1110061A24Rik, AI317181, AI836829, RII(alpha)|Pik3ca, 6330412C24Rik, caPI3K, p110, p110alpha|Prkar1a, 1300018C22Rik, RIalpha, Tse-1, Tse1|Pik3r2, p85beta|Pik3r1, PI3K, p50alpha, p55alpha, p85alpha|Atm, AI256621, C030026E19Rik|Rela, p65|Akt1, Akt, PKB, PKB/Akt, PKBalpha, Rac|Apaf1, 6230400I06Rik, Apaf-1, Apaf1l, fog, mKIAA0413|Pik3cd, 2410099E07Rik, 2610208K16Rik, AW545373, p110delta|Cyct…	http://www.genome.jp/kegg-bin/show_pathway?mmu04210/mmu:12334%09red/mmu:71609%09red/mmu:12122%09red/mmu:12370%09red/mmu:19697%09red/mmu:18708%09red/mmu:18707%09red/mmu:18706%09red/mmu:12675%09red/mmu:18709%09red/mmu:73914%09red/mmu:13804%09red/mmu:11783%09red/mmu:17874%09red/mmu:19055%09red/mmu:19057%09red/mmu:19056%09red/mmu:13067%09red/mmu:19059%09red/mmu:13063%09red/mmu:53859%09red/mmu:14103%0…
RNA degradation	KEGG PATHWAY	mmu03018	39	78	0.245845	0.765887	104625|18458|72068|72162|234594|218343|93728|24128|53621|15510|234699|72544|74108|13806|69639|213550|66446|66373|67678|668382|76522|15526|72198|230721|436199|103135|241989|227715|66362|319885|58184|210106|50783|75901|214627|72662|433182|57259|12228	mmu:104625|mmu:18458|mmu:72068|mmu:72162|mmu:234594|mmu:218343|mmu:93728|mmu:24128|mmu:53621|mmu:15510|mmu:234699|mmu:72544|mmu:74108|mmu:13806|mmu:69639|mmu:213550|mmu:66446|mmu:66373|mmu:67678|mmu:668382|mmu:76522|mmu:15526|mmu:72198|mmu:230721|mmu:436199|mmu:103135|mmu:241989|mmu:227715|mmu:66362|mmu:319885|mmu:58184|mmu:210106|mmu:50783|mmu:75901|mmu:214627|mmu:72662|mmu:13806|mmu:57259|mmu:1…	104625|18458|72068|72162|234594|218343|93728|24128|53621|15510|234699|72544|74108|13806|69639|213550|66446|66373|67678|668382|76522|15526|72198|230721|436199|103135|241989|227715|66362|319885|58184|210106|50783|75901|214627|72662|13806|57259|12228|	Cnot6, CCR4|Pabpc1, PABP, Pabp1, PabpI, Pabpl1, ePAB|Cnot2, 2600016M12Rik, 2810470K03Rik, AA537049, AA959607, AW557563, C79650|Dhx36, 2810407E23Rik, AI452301, AU022184, Ddx36, mKIAA1488|Cnot1, 6030411K04Rik, AA815922, D830048B13|Ttc37, mKIAA0372|Pabpc5, C820015E17|Xrn2|Cnot4, Not4, Not4h, Not4hp|Hspd1, 60kDa, Hsp60|Edc4, BC022641|Exosc6, 2610510N21Rik, C76919, Mtr3|Parn, 1200003I18Rik, DAN|Eno1, …	http://www.genome.jp/kegg-bin/show_pathway?mmu03018/mmu:72068%09red/mmu:67678%09red/mmu:227715%09red/mmu:234594%09red/mmu:436199%09red/mmu:210106%09red/mmu:72162%09red/mmu:104625%09red/mmu:58184%09red/mmu:76522%09red/mmu:57259%09red/mmu:13806%09red/mmu:24128%09red/mmu:319885%09red/mmu:103135%09red/mmu:668382%09red/mmu:66362%09red/mmu:241989%09red/mmu:15526%09red/mmu:230721%09red/mmu:72662%09red/m…
Other types of O-glycan biosynthesis	KEGG PATHWAY	mmu00514	17	31	0.2517	0.765887	14345|14595|223827|20440|224143|234407|108155|19719|232313|16848|98388|57370|381694|26433|99011|53418|68273	mmu:14345|mmu:14595|mmu:223827|mmu:20440|mmu:224143|mmu:234407|mmu:108155|mmu:19719|mmu:232313|mmu:16848|mmu:98388|mmu:57370|mmu:381694|mmu:26433|mmu:99011|mmu:53418|mmu:68273|	14345|14595|223827|20440|224143|234407|108155|19719|232313|16848|98388|57370|381694|26433|99011|53418|68273|	Fut4, AI451562, CD15, FAL, FucT-IV, LeX, SSEA-1, Ssea1|B4galt1, B-1,4-GalT, B-1,4-GalT1, GalT, Ggtb, Ggtb2, b4Gal-T1, beta-1,4-GalT, beta-1,4-GalT1, beta4Gal-T1|Gxylt1, Glt8d3, Gm1228, Gm87|St6gal1, AW742324, Siat1, St6Gal-I, St6gal, St6galI|Poglut1, 9630046K23Rik, Clp46, Ktelc1, Rumi|Glt25d1, 2810024B22Rik, Colgalt1|Ogt, 1110038P24Rik, 4831420N21Rik, AI115525, Ogtl|Rfng|Gxylt2, Glt8d4, Gm152|Lfn…	http://www.genome.jp/kegg-bin/show_pathway?mmu00514/mmu:99011%09red/mmu:20440%09red/mmu:223827%09red/mmu:232313%09red/mmu:234407%09red/mmu:57370%09red/mmu:26433%09red/mmu:53418%09red/mmu:19719%09red/mmu:98388%09red/mmu:224143%09red/mmu:108155%09red/mmu:14345%09red/mmu:14595%09red/mmu:68273%09red/mmu:381694%09red/mmu:16848%09red
mTOR signaling pathway	KEGG PATHWAY	mmu04150	31	61	0.253572	0.765887	20869|18706|29869|18709|18708|56717|26413|26417|109880|18707|72508|72149|20112|30955|26987|22084|245670|19744|105787|108079|18710|19211|110651|16150|16367|13685|13684|22339|11652|67071|11651	mmu:20869|mmu:18706|mmu:29869|mmu:18709|mmu:18708|mmu:56717|mmu:26413|mmu:26417|mmu:109880|mmu:18707|mmu:72508|mmu:72149|mmu:20112|mmu:30955|mmu:26987|mmu:22084|mmu:245670|mmu:19744|mmu:105787|mmu:108079|mmu:18710|mmu:19211|mmu:110651|mmu:16150|mmu:16367|mmu:13685|mmu:13684|mmu:22339|mmu:11652|mmu:67071|mmu:11651|	20869|18706|29869|18709|18708|56717|26413|26417|109880|18707|72508|72149|20112|30955|26987|22084|245670|19744|105787|108079|18710|19211|110651|16150|16367|13685|13684|22339|11652|67071|11651|	Stk11, AA408040, Lkb1, Par-4, R75140, mLKB1|Pik3ca, 6330412C24Rik, caPI3K, p110, p110alpha|Ulk2, A830085I22Rik, AU015340, Unc51.2, mKIAA0623|Pik3r2, p85beta|Pik3r1, PI3K, p50alpha, p55alpha, p85alpha|Mtor, 2610315D21Rik, AI327068, FRAP, FRAP2, Frap1, RAFT1, RAPT1, flat|Mapk1, 9030612K14Rik, AA407128, AU018647, C78273, ERK, Erk2, MAPK2, PRKM2, Prkm1, p41mapk, p42mapk|Mapk3, Erk-1, Erk1, Ert2, Esrk…	http://www.genome.jp/kegg-bin/show_pathway?mmu04150/mmu:13684%09red/mmu:13685%09red/mmu:72149%09red/mmu:105787%09red/mmu:22339%09red/mmu:18708%09red/mmu:18709%09red/mmu:18706%09red/mmu:18707%09red/mmu:26417%09red/mmu:110651%09red/mmu:26413%09red/mmu:20112%09red/mmu:22084%09red/mmu:245670%09red/mmu:56717%09red/mmu:29869%09red/mmu:20869%09red/mmu:26987%09red/mmu:67071%09red/mmu:109880%09red/mmu:163…
Thyroid cancer	KEGG PATHWAY	mmu05216	16	29	0.254928	0.765887	21416|18176|26413|19713|12387|20181|16653|108989|12550|21787|18510|26396|26417|109880|15461|12443	mmu:21416|mmu:18176|mmu:26413|mmu:19713|mmu:12387|mmu:20181|mmu:18176|mmu:108989|mmu:12550|mmu:21787|mmu:18510|mmu:26396|mmu:26417|mmu:109880|mmu:15461|mmu:12443|	21416|18176|26413|19713|12387|20181|18176|108989|12550|21787|18510|26396|26417|109880|15461|12443|	Tcf7l2, TCF4B, TCF4E, Tcf-4, Tcf4, mTcf-4B, mTcf-4E|Nras, AV095280, N-ras|Mapk1, 9030612K14Rik, AA407128, AU018647, C78273, ERK, Erk2, MAPK2, PRKM2, Prkm1, p41mapk, p42mapk|Ret, PTC, RET51, RET9, c-Ret|Ctnnb1, Bfc, Catnb, Mesc|Rxra, 9530071D11Rik, Nr2b1, RXRalpha1|Nras, AV095280, N-ras|Tpr, 2610029M07Rik, C77892|Cdh1, AA960649, E-cad, Ecad, L-CAM, UVO, Um|Tfg, AI173908|Pax8, Pax-8|Map2k2, AA58938…	http://www.genome.jp/kegg-bin/show_pathway?mmu05216/mmu:26417%09red/mmu:108989%09red/mmu:18510%09red/mmu:26413%09red/mmu:26396%09red/mmu:109880%09red/mmu:18176%09red/mmu:12443%09red/mmu:12550%09red/mmu:21416%09red/mmu:21787%09red/mmu:19713%09red/mmu:20181%09red/mmu:12387%09red/mmu:15461%09red
Chagas disease (American trypanosomiasis)	KEGG PATHWAY	mmu05142	50	103	0.26237	0.765887	18707|18706|14679|14678|14677|52432|14675|18708|14672|26413|73699|26417|12370|20296|72930|18795|21899|21898|12675|30955|19052|19053|18798|12317|21812|21937|11421|18709|12503|14103|19697|18710|17874|16150|18126|21809|106759|26420|11651|19094|14683|14681|26398|16176|432530|11652|16151|16179|18787|15980	mmu:18707|mmu:18706|mmu:14679|mmu:14678|mmu:14677|mmu:52432|mmu:14675|mmu:18708|mmu:14672|mmu:26413|mmu:73699|mmu:26417|mmu:12370|mmu:20296|mmu:72930|mmu:18795|mmu:21899|mmu:21898|mmu:12675|mmu:30955|mmu:19052|mmu:19053|mmu:18798|mmu:12317|mmu:21812|mmu:21937|mmu:11421|mmu:18709|mmu:12503|mmu:14103|mmu:19697|mmu:18710|mmu:17874|mmu:16150|mmu:18126|mmu:21809|mmu:106759|mmu:26420|mmu:11651|mmu:1909…	18707|18706|14679|14678|14677|52432|14675|18708|14672|26413|73699|26417|12370|20296|72930|18795|21899|21898|12675|30955|19052|19053|18798|12317|21812|21937|11421|18709|12503|14103|19697|18710|17874|16150|18126|21809|106759|26420|11651|19094|14683|14681|26398|16176|432530|11652|16151|16179|18787|15980|	Pik3cd, 2410099E07Rik, 2610208K16Rik, AW545373, p110delta|Pik3ca, 6330412C24Rik, caPI3K, p110, p110alpha|Gnai3, AI158965, AW537698, Galphai3, Gnai-3|Gnai2, C76432, Galphai2, Gia, Gnai-2|Gnai1, AU046200, Gialpha1, Gnai-1|Ppp2r2d, 1300017E19Rik, D7Ertd753e, MDS026|Gna14, AU023208|Pik3r1, PI3K, p50alpha, p55alpha, p85alpha|Gna11, Dsk7, E430025L19|Mapk1, 9030612K14Rik, AA407128, AU018647, C78273, ERK…	http://www.genome.jp/kegg-bin/show_pathway?mmu05142/mmu:73699%09red/mmu:18798%09red/mmu:12317%09red/mmu:14683%09red/mmu:14681%09red/mmu:18709%09red/mmu:21809%09red/mmu:12370%09red/mmu:19697%09red/mmu:18708%09red/mmu:18707%09red/mmu:18706%09red/mmu:12675%09red/mmu:26417%09red/mmu:18795%09red/mmu:26413%09red/mmu:19094%09red/mmu:18787%09red/mmu:14675%09red/mmu:17874%09red/mmu:432530%09red/mmu:19053%…
Pyrimidine metabolism	KEGG PATHWAY	mmu00240	50	103	0.26237	0.765887	55936|75533|80914|20133|245841|59001|20017|51797|20019|20135|18950|69241|19076|19075|18972|18974|69833|667034|69719|67486|22245|22247|28071|50493|64424|21877|72269|72090|215446|66422|66420|66401|232223|21915|110074|23959|68106|18103|18102|231329|99586|57813|18969|18968|76952|20021|79059|66979|68556|64705	mmu:55936|mmu:75533|mmu:80914|mmu:20133|mmu:245841|mmu:59001|mmu:20017|mmu:51797|mmu:20019|mmu:20135|mmu:18950|mmu:69241|mmu:19076|mmu:19075|mmu:18972|mmu:18974|mmu:69833|mmu:667034|mmu:69719|mmu:67486|mmu:22245|mmu:22247|mmu:28071|mmu:50493|mmu:64424|mmu:21877|mmu:72269|mmu:72090|mmu:215446|mmu:66422|mmu:66420|mmu:66401|mmu:232223|mmu:21915|mmu:110074|mmu:23959|mmu:68106|mmu:18103|mmu:18102|mmu:…	55936|75533|80914|20133|245841|59001|20017|51797|20019|20135|18950|69241|19076|19075|18972|18974|69833|667034|69719|67486|22245|22247|28071|50493|64424|21877|72269|72090|215446|66422|66420|66401|232223|21915|110074|23959|68106|18103|18102|231329|99586|57813|18969|18968|76952|20021|79059|66979|68556|64705|	Ctps2, A830031M15Rik, AI326475, Ctpsh|Nme5, 1700019D05Rik, Nm23-M5|Uck2, AA407809, AI481316, AU018180, AU020720, TSA903, UK, UMK, Umpk|Rrm1, RnrM1|Polr2h|Pole3, 1810034K18Rik, YBL1|Polr1b, 128kDa, D630020H17Rik, RPA116, RPA135, RPA2, Rpo1-2|Ctps, Ctps1|Polr1a, 194kDa, 3010014K16Rik, RPA194, Rpo1-4, mRPA1|Rrm2, AA407299, R2|Pnp, AL024301, AU015798, Np, Np-1, Np-2, Pnp1|Polr2d, 2310002G05Rik, 26100…	http://www.genome.jp/kegg-bin/show_pathway?mmu00240/mmu:23959%09red/mmu:28071%09red/mmu:22245%09red/mmu:20021%09red/mmu:18950%09red/mmu:20133%09red/mmu:72269%09red/mmu:18974%09red/mmu:75533%09red/mmu:18972%09red/mmu:232223%09red/mmu:69241%09red/mmu:66979%09red/mmu:99586%09red/mmu:68106%09red/mmu:20135%09red/mmu:19076%09red/mmu:19075%09red/mmu:245841%09red/mmu:51797%09red/mmu:68556%09red/mmu:64424…
Pancreatic cancer	KEGG PATHWAY	mmu05212	33	66	0.26831	0.765887	20848|18707|18706|19361|18709|18708|19730|26413|16451|26417|109880|12190|12443|12675|30955|170758|12567|21812|19765|19353|11836|18710|11652|21809|26420|18805|19697|13557|13555|22339|16150|16151|11651	mmu:20848|mmu:18707|mmu:18706|mmu:19361|mmu:18709|mmu:18708|mmu:19730|mmu:26413|mmu:16451|mmu:26417|mmu:109880|mmu:12190|mmu:12443|mmu:12675|mmu:30955|mmu:170758|mmu:12567|mmu:21812|mmu:19765|mmu:19353|mmu:110157|mmu:18710|mmu:11652|mmu:21809|mmu:26420|mmu:18805|mmu:19697|mmu:13557|mmu:13555|mmu:22339|mmu:16150|mmu:16151|mmu:11651|	20848|18707|18706|19361|18709|18708|19730|26413|16451|26417|109880|12190|12443|12675|30955|170758|12567|21812|19765|19353|110157|18710|11652|21809|26420|18805|19697|13557|13555|22339|16150|16151|11651|	Stat3, 1110034C02Rik, AW109958, Aprf|Pik3cd, 2410099E07Rik, 2610208K16Rik, AW545373, p110delta|Pik3ca, 6330412C24Rik, caPI3K, p110, p110alpha|Rad51, AV304093, Rad51a, Reca|Pik3r2, p85beta|Pik3r1, PI3K, p50alpha, p55alpha, p85alpha|Ralgds, Gnds, Rgds, mKIAA1308|Mapk1, 9030612K14Rik, AA407128, AU018647, C78273, ERK, Erk2, MAPK2, PRKM2, Prkm1, p41mapk, p42mapk|Jak1, AA960307, C130039L05Rik|Mapk3, Er…	http://www.genome.jp/kegg-bin/show_pathway?mmu05212/mmu:18709%09red/mmu:22339%09red/mmu:21809%09red/mmu:19697%09red/mmu:170758%09red/mmu:18708%09red/mmu:12675%09red/mmu:18706%09red/mmu:18707%09red/mmu:26417%09red/mmu:19361%09red/mmu:26413%09red/mmu:19730%09red/mmu:20848%09red/mmu:12190%09red/mmu:12567%09red/mmu:109880%09red/mmu:13557%09red/mmu:13555%09red/mmu:11652%09red/mmu:11651%09red/mmu:21812…
Bladder cancer	KEGG PATHWAY	mmu05219	20	38	0.271106	0.765887	69635|109880|18176|11836|13557|16653|14184|12567|12550|26413|26396|12443|56289|22339|17246|15461|17390|17395|13555|26417	mmu:69635|mmu:109880|mmu:18176|mmu:110157|mmu:13557|mmu:18176|mmu:14184|mmu:12567|mmu:12550|mmu:26413|mmu:26396|mmu:12443|mmu:56289|mmu:22339|mmu:17246|mmu:15461|mmu:17390|mmu:17395|mmu:13555|mmu:26417|	69635|109880|18176|110157|13557|18176|14184|12567|12550|26413|26396|12443|56289|22339|17246|15461|17390|17395|13555|26417|	Dapk1, D13Ucla1, DAP-Kinase|Braf, 9930012E13Rik, AA120551, AA387315, AA473386, B-raf, Braf-2, Braf2, C230098H17, C87398, D6Ertd631e|Nras, AV095280, N-ras|Raf1, 6430402F14Rik, AA990557, BB129353, Craf1, D830050J10Rik, Raf-1, c-Raf, v-Raf|E2f3, E2F3b, E2f3a|Nras, AV095280, N-ras|Fgfr3, CD333, FR3, Fgfr-3, Flg-2, HBGFR, Mfr3, sam3|Cdk4, Crk3|Cdh1, AA960649, E-cad, Ecad, L-CAM, UVO, Um|Mapk1, 9030612…	http://www.genome.jp/kegg-bin/show_pathway?mmu05219/mmu:14184%09red/mmu:26417%09red/mmu:17395%09red/mmu:12567%09red/mmu:26413%09red/mmu:26396%09red/mmu:17390%09red/mmu:109880%09red/mmu:110157%09red/mmu:18176%09red/mmu:17246%09red/mmu:12550%09red/mmu:13555%09red/mmu:13557%09red/mmu:12443%09red/mmu:69635%09red/mmu:56289%09red/mmu:22339%09red/mmu:15461%09red
Pantothenate and CoA biosynthesis	KEGG PATHWAY	mmu00770	10	17	0.273403	0.765887	66812|99586|75735|209558|71743|211347|12035|74450|64705|22361	mmu:66812|mmu:99586|mmu:75735|mmu:209558|mmu:71743|mmu:211347|mmu:12035|mmu:74450|mmu:64705|mmu:22361|	66812|99586|75735|209558|71743|211347|12035|74450|64705|22361|	Ppcdc, 1810057I13Rik, 8430432M10Rik|Dpyd, AI315208, DPD, E330028L06Rik|Pank1, Pank, Pank1b|Enpp3, AI876438, CD203c|Coasy, 1300003G02Rik, Dpck, Ppat, Ukr1|Pank3|Bcat1, BCATc, Eca39|Pank2, 4933409I19Rik, AI642621|Dpys, 1200017I10Rik, 1300004I01Rik, DHP, DHPase|Vnn1, V-1|	http://www.genome.jp/kegg-bin/show_pathway?mmu00770/mmu:75735%09red/mmu:209558%09red/mmu:22361%09red/mmu:211347%09red/mmu:74450%09red/mmu:71743%09red/mmu:99586%09red/mmu:64705%09red/mmu:66812%09red/mmu:12035%09red
Glycosphingolipid biosynthesis - ganglio series	KEGG PATHWAY	mmu00604	9	15	0.275875	0.765887	20454|20442|11416|14421|20449|20448|12091|15212|50935	mmu:20454|mmu:20442|mmu:11416|mmu:14421|mmu:20449|mmu:20448|mmu:12091|mmu:15212|mmu:50935|	20454|20442|11416|14421|20449|20448|12091|15212|50935|	St3gal5, 3S-T, Siat9, [a]2|St3gal1, 5330418N22Rik, AI467004, ST3GalI, Siat4, Siat4a, St3gal-1|Slc33a1, AI315656, AI788741, Acatn, D630022N01Rik|B4galnt1, 4933429D13Rik, Gal-NAc-T, GalNAc-T, GalNAcT, Galgt1, Ggm-2, Ggm2|St8sia1, 9330109E03Rik, GD3S, Sia-T, Siat8, Siat8a|St6galnac4, SIAT7-D, ST6GalNAcIV, Siat7d|Glb1, AW125515, Bge, Bgl, Bgl-e, Bgl-s, Bgl-t, Bgs, Bgt, C130097A14Rik|Hexb|St6galnac6, …	http://www.genome.jp/kegg-bin/show_pathway?mmu00604/mmu:20442%09red/mmu:50935%09red/mmu:20454%09red/mmu:14421%09red/mmu:20448%09red/mmu:20449%09red/mmu:11416%09red/mmu:15212%09red/mmu:12091%09red
Osteoclast differentiation	KEGG PATHWAY	mmu04380	60	126	0.276812	0.765887	18034|16477|14389|18726|18707|18706|66513|18709|18708|18729|16478|26413|22177|16416|26417|16451|14360|18019|17972|19059|751864|12675|30955|19697|19055|19056|19057|234779|15976|15975|21812|21937|16176|26399|53859|19353|22637|19094|12912|18710|240514|16150|26409|12977|26420|26400|18383|237038|14283|13058|13038|16177|14284|16175|11652|16151|11651|13057|15980|12229	mmu:18034|mmu:16477|mmu:14389|mmu:18726|mmu:18707|mmu:18706|mmu:66513|mmu:18709|mmu:18708|mmu:18729|mmu:16478|mmu:26413|mmu:22177|mmu:16416|mmu:26417|mmu:16451|mmu:14360|mmu:18019|mmu:17972|mmu:19059|mmu:751864|mmu:12675|mmu:30955|mmu:19697|mmu:19055|mmu:19056|mmu:19057|mmu:234779|mmu:15976|mmu:15975|mmu:21812|mmu:21937|mmu:16176|mmu:26399|mmu:53859|mmu:19353|mmu:20963|mmu:19094|mmu:12912|mmu:187…	18034|16477|14389|18726|18707|18706|66513|18709|18708|18729|16478|26413|22177|16416|26417|16451|14360|18019|17972|19059|751864|12675|30955|19697|19055|19056|19057|234779|15976|15975|21812|21937|16176|26399|53859|19353|20963|19094|12912|18710|14283|16150|26409|12977|26420|26400|18383|237038|14283|13058|13038|16177|14284|16175|11652|16151|11651|13057|15980|12229|	Nfkb2, NF-kappaB2, lyt, p49, p49/p100, p50B, p52|Junb|Gab2, AI463667, D130058I17Rik, p97|Lilra6, 7M1, Pira3|Pik3cd, 2410099E07Rik, 2610208K16Rik, AW545373, p110delta|Pik3ca, 6330412C24Rik, caPI3K, p110, p110alpha|Tab1, 2310012M03Rik, Map3k7ip1, b2b449Clo|Pik3r2, p85beta|Pik3r1, PI3K, p50alpha, p55alpha, p85alpha|Pira6, 12M1, Pira10, p91B|Jund, Jund1|Mapk1, 9030612K14Rik, AA407128, AU018647, C7827…	http://www.genome.jp/kegg-bin/show_pathway?mmu04380/mmu:13038%09red/mmu:18709%09red/mmu:15976%09red/mmu:21812%09red/mmu:18726%09red/mmu:15975%09red/mmu:19697%09red/mmu:18708%09red/mmu:18707%09red/mmu:18706%09red/mmu:12675%09red/mmu:18729%09red/mmu:26417%09red/mmu:12977%09red/mmu:26413%09red/mmu:19094%09red/mmu:14360%09red/mmu:234779%09red/mmu:18034%09red/mmu:19057%09red/mmu:19055%09red/mmu:17972%…
Non-homologous end-joining	KEGG PATHWAY	mmu03450	8	13	0.27787	0.765887	108138|19360|227525|19090|14156|54125|17535|14375	mmu:108138|mmu:19360|mmu:227525|mmu:19090|mmu:14156|mmu:54125|mmu:17535|mmu:14375|	108138|19360|227525|19090|14156|54125|17535|14375|	Xrcc4, 2310057B22Rik, AW413319, AW545101|Rad50, Mrell, Rad50l|Dclre1c, 9930121L06Rik, AI661365, Art, Snm1l|Prkdc, AI326420, AU019811, DNA-PKcs, DNAPDcs, DNAPK, DNPK1, DOXNPH, HYRC1, XRCC7, dxnph, p460, scid, slip|Fen1, AW538437, FEN-1|Polm, AI462166, B230309I03Rik, Tdt-N|Mre11a, Mre11, Mre11b|Xrcc6, 70kDa, G22p1, Ku70|	http://www.genome.jp/kegg-bin/show_pathway?mmu03450/mmu:19090%09red/mmu:19360%09red/mmu:14156%09red/mmu:227525%09red/mmu:14375%09red/mmu:17535%09red/mmu:54125%09red/mmu:108138%09red
B cell receptor signaling pathway	KEGG PATHWAY	mmu04662	36	73	0.277961	0.765887	12483|18707|18706|18176|18709|18708|56637|26413|26417|26377|18019|19059|12675|30955|170758|19055|19056|19057|234779|26396|17096|22325|19353|22637|11836|18710|16653|16150|15461|20662|19697|83490|11652|16151|11651|12229	mmu:12483|mmu:18707|mmu:18706|mmu:18176|mmu:18709|mmu:18708|mmu:56637|mmu:26413|mmu:26417|mmu:26377|mmu:18019|mmu:19059|mmu:12675|mmu:30955|mmu:170758|mmu:19055|mmu:19056|mmu:19057|mmu:234779|mmu:26396|mmu:17096|mmu:22325|mmu:19353|mmu:20963|mmu:110157|mmu:18710|mmu:18176|mmu:16150|mmu:15461|mmu:20662|mmu:19697|mmu:83490|mmu:11652|mmu:16151|mmu:11651|mmu:12229|	12483|18707|18706|18176|18709|18708|56637|26413|26417|26377|18019|19059|12675|30955|170758|19055|19056|19057|234779|26396|17096|22325|19353|20963|110157|18710|18176|16150|15461|20662|19697|83490|11652|16151|11651|12229|	Cd22, A530093D23, Lyb-8, Lyb8|Pik3cd, 2410099E07Rik, 2610208K16Rik, AW545373, p110delta|Pik3ca, 6330412C24Rik, caPI3K, p110, p110alpha|Nras, AV095280, N-ras|Pik3r2, p85beta|Pik3r1, PI3K, p50alpha, p55alpha, p85alpha|Gsk3b, 7330414F15Rik, 8430431H08Rik, C86142, GSK-3, GSK-3beta, GSK3|Mapk1, 9030612K14Rik, AA407128, AU018647, C78273, ERK, Erk2, MAPK2, PRKM2, Prkm1, p41mapk, p42mapk|Mapk3, Erk-1, Er…	http://www.genome.jp/kegg-bin/show_pathway?mmu04662/mmu:22325%09red/mmu:18709%09red/mmu:19697%09red/mmu:170758%09red/mmu:18708%09red/mmu:18707%09red/mmu:18706%09red/mmu:12675%09red/mmu:26417%09red/mmu:26413%09red/mmu:18176%09red/mmu:56637%09red/mmu:19055%09red/mmu:19057%09red/mmu:19056%09red/mmu:20662%09red/mmu:18019%09red/mmu:19059%09red/mmu:12483%09red/mmu:234779%09red/mmu:26377%09red/mmu:12229…
NOD-like receptor signaling pathway	KEGG PATHWAY	mmu04621	29	58	0.285339	0.765887	66513|66824|15519|26413|17940|26417|20296|12370|20310|12675|107607|216799|22027|54483|19094|14825|192656|26409|26420|12362|19697|17952|11796|16173|16176|16150|16151|637515|21929	mmu:66513|mmu:66824|mmu:15519|mmu:26413|mmu:17940|mmu:26417|mmu:20296|mmu:12370|mmu:20310|mmu:12675|mmu:107607|mmu:216799|mmu:22027|mmu:54483|mmu:19094|mmu:14825|mmu:192656|mmu:26409|mmu:26420|mmu:12362|mmu:19697|mmu:17952|mmu:11796|mmu:16173|mmu:16176|mmu:16150|mmu:16151|mmu:637515|mmu:21929|	66513|66824|15519|26413|17940|26417|20296|12370|20310|12675|107607|216799|22027|54483|19094|14825|192656|26409|26420|12362|19697|17952|11796|16173|16176|16150|16151|637515|21929|	Tab1, 2310012M03Rik, Map3k7ip1, b2b449Clo|Pycard, 9130417A21Rik, Asc, CARD5, TMS-1, TNS1, masc|Hsp90aa1, 86kDa, 89kDa, AL024080, AL024147, Hsp86-1, Hsp89, Hsp90, Hspca, hsp4|Mapk1, 9030612K14Rik, AA407128, AU018647, C78273, ERK, Erk2, MAPK2, PRKM2, Prkm1, p41mapk, p42mapk|Naip1, AV364616, Birc1a, D13Lsd1, Naip, Naip-rs1|Mapk3, Erk-1, Erk1, Ert2, Esrk1, Mnk1, Mtap2k, Prkm3, p44, p44erk1, p44mapk|C…	http://www.genome.jp/kegg-bin/show_pathway?mmu04621/mmu:637515%09red/mmu:12370%09red/mmu:21929%09red/mmu:19697%09red/mmu:12675%09red/mmu:54483%09red/mmu:26417%09red/mmu:26413%09red/mmu:19094%09red/mmu:20310%09red/mmu:66513%09red/mmu:107607%09red/mmu:17952%09red/mmu:14825%09red/mmu:20296%09red/mmu:22027%09red/mmu:12362%09red/mmu:26409%09red/mmu:192656%09red/mmu:11796%09red/mmu:26420%09red/mmu:6682…
Melanogenesis	KEGG PATHWAY	mmu04916	48	100	0.288375	0.765887	70405|18176|14678|14677|93897|21416|56637|26413|26417|13542|22422|22421|22420|14367|14366|18795|14362|14679|18798|57265|12314|26396|17199|78284|216795|15461|11836|12914|12912|16653|26427|22417|22414|22412|22413|22410|22411|14683|14368|11515|210044|12387|13190|14681|328572|224129|432530|22408	mmu:70405|mmu:18176|mmu:14678|mmu:14677|mmu:93897|mmu:21416|mmu:56637|mmu:26413|mmu:26417|mmu:13542|mmu:22422|mmu:22421|mmu:22420|mmu:14367|mmu:14366|mmu:18795|mmu:14362|mmu:14679|mmu:18798|mmu:57265|mmu:12313|mmu:26396|mmu:17199|mmu:78284|mmu:216795|mmu:15461|mmu:110157|mmu:12914|mmu:12912|mmu:18176|mmu:26427|mmu:22417|mmu:22414|mmu:22412|mmu:22413|mmu:22410|mmu:22411|mmu:14683|mmu:14368|mmu:115…	70405|18176|14678|14677|93897|21416|56637|26413|26417|13542|22422|22421|22420|14367|14366|18795|14362|14679|18798|57265|12313|26396|17199|78284|216795|15461|110157|12914|12912|18176|26427|22417|22414|22412|22413|22410|22411|14683|14368|11515|210044|12387|13190|14681|328572|224129|432530|22408|	Calml3, 2310068O22Rik, AI326174|Nras, AV095280, N-ras|Gnai2, C76432, Galphai2, Gia, Gnai-2|Gnai1, AU046200, Gialpha1, Gnai-1|Fzd10, Fz-10|Tcf7l2, TCF4B, TCF4E, Tcf-4, Tcf4, mTcf-4B, mTcf-4E|Gsk3b, 7330414F15Rik, 8430431H08Rik, C86142, GSK-3, GSK-3beta, GSK3|Mapk1, 9030612K14Rik, AA407128, AU018647, C78273, ERK, Erk2, MAPK2, PRKM2, Prkm1, p41mapk, p42mapk|Mapk3, Erk-1, Erk1, Ert2, Esrk1, Mnk1, Mta…	http://www.genome.jp/kegg-bin/show_pathway?mmu04916/mmu:12313%09red/mmu:12912%09red/mmu:14683%09red/mmu:22408%09red/mmu:210044%09red/mmu:224129%09red/mmu:70405%09red/mmu:11515%09red/mmu:13190%09red/mmu:56637%09red/mmu:14368%09red/mmu:26413%09red/mmu:93897%09red/mmu:14362%09red/mmu:18176%09red/mmu:22422%09red/mmu:22420%09red/mmu:14367%09red/mmu:21416%09red/mmu:432530%09red/mmu:14366%09red/mmu:2242…
Oxytocin signaling pathway	KEGG PATHWAY	mmu04921	74	158	0.288398	0.765887	19082|54720|70405|18707|18706|329251|14678|14677|230103|18709|54195|26413|19878|16522|26417|18019|16438|16439|18795|232889|19059|12298|20191|18176|20192|12293|30955|19079|12297|19055|19056|12294|19735|12314|26396|55984|216459|319734|16518|16519|105787|18708|108079|18160|11836|18710|16653|16515|215303|211429|17931|19057|73181|15461|16440|12288|12289|12443|108097|14683|18798|11515|210044|13631|1371…	mmu:19082|mmu:54720|mmu:70405|mmu:18707|mmu:18706|mmu:329251|mmu:14678|mmu:14677|mmu:230103|mmu:18709|mmu:54195|mmu:26413|mmu:19878|mmu:16522|mmu:26417|mmu:18019|mmu:16438|mmu:16439|mmu:18795|mmu:232889|mmu:19059|mmu:12298|mmu:20191|mmu:18176|mmu:20192|mmu:12293|mmu:30955|mmu:19079|mmu:12297|mmu:19055|mmu:19056|mmu:12294|mmu:19735|mmu:12313|mmu:26396|mmu:55984|mmu:216459|mmu:319734|mmu:16518|mmu:…	19082|54720|70405|18707|18706|329251|14678|14677|230103|18709|54195|26413|19878|16522|26417|18019|16438|16439|18795|232889|19059|12298|20191|18176|20192|12293|30955|19079|12297|19055|19056|12294|19735|12313|26396|55984|216459|319734|16518|16519|105787|18708|108079|18160|110157|18710|18176|16515|215303|211429|17931|19057|73181|15461|16440|12288|12289|12443|108097|14683|18798|11515|210044|13631|137…	Prkag1, AA571379, BB036179, Prkaac|Rcan1, Adapt78, CALP1L, CSP1, DSC1, Dscr1, MCIP1, RCN1|Calml3, 2310068O22Rik, AI326174|Pik3cd, 2410099E07Rik, 2610208K16Rik, AW545373, p110delta|Pik3ca, 6330412C24Rik, caPI3K, p110, p110alpha|Ppp1r12b, 1810037O03Rik, 9530009M10Rik, AI132431, Mypt2|Gnai2, C76432, Galphai2, Gia, Gnai-2|Gnai1, AU046200, Gialpha1, Gnai-1|Npr2, GC-B, GC-B2, GC-B3, cn, mNPR-B, pwe|Pik…	http://www.genome.jp/kegg-bin/show_pathway?mmu04921/mmu:12313%09red/mmu:18798%09red/mmu:232807%09red/mmu:14683%09red/mmu:12443%09red/mmu:210044%09red/mmu:224129%09red/mmu:215303%09red/mmu:70405%09red/mmu:17931%09red/mmu:319734%09red/mmu:18706%09red/mmu:54720%09red/mmu:216459%09red/mmu:18708%09red/mmu:18709%09red/mmu:227541%09red/mmu:18707%09red/mmu:14681%09red/mmu:16518%09red/mmu:230103%09red/mmu…
Biosynthesis of amino acids	KEGG PATHWAY	mmu01230	38	78	0.290875	0.765887	18642|328099|15926|18648|18663|74419|108682|14718|107272|21991|19139|18746|105246643|56421|209027|12035|11428|110639|100678|433182|18655|67834|14645|18563|66646|107869|11898|236539|13806|110695|269951|108037|11674|14433|19895|217214|11846|76282	mmu:18642|mmu:328099|mmu:15926|mmu:18648|mmu:18663|mmu:74419|mmu:108682|mmu:14718|mmu:107272|mmu:21991|mmu:19139|mmu:18746|mmu:100042025|mmu:56421|mmu:209027|mmu:12035|mmu:11428|mmu:110639|mmu:100678|mmu:13806|mmu:18655|mmu:67834|mmu:14645|mmu:18563|mmu:66646|mmu:107869|mmu:11898|mmu:236539|mmu:13806|mmu:110695|mmu:269951|mmu:108037|mmu:11674|mmu:14433|mmu:19895|mmu:217214|mmu:11846|mmu:76282|	18642|328099|15926|18648|18663|74419|108682|14718|107272|21991|19139|18746|100042025|56421|209027|12035|11428|110639|100678|13806|18655|67834|14645|18563|66646|107869|11898|236539|13806|110695|269951|108037|11674|14433|19895|217214|11846|76282|	Pfkm, AI131669, PFK-A, PFK-M, Pfk-4, Pfk4, Pfka, Pfkx|Prps1l3, AU021838, AW536152, Gm5081|Idh1, AI314845, AI788952, E030024J03Rik, Id-1, Idh-1, Idpc|Pgam1, 2310050F24Rik, Pgam-1|Pgk2, Pgk-2, Tcp-2|Tktl2, 4933401I19Rik|Gpt2, 4631422C05Rik, ALT2, AU014768, AU041193, C87201|Got1, AI789014, Got-1, cAspAT, cCAT|Psat1, D8Ertd814e, EPIP, PSA, Psat|Tpi1, AI255506, Tpi, Tpi-1|Prps1, 2310010D17Rik, C76571,…	http://www.genome.jp/kegg-bin/show_pathway?mmu01230/mmu:11846%09red/mmu:14718%09red/mmu:14645%09red/mmu:100678%09red/mmu:18642%09red/mmu:328099%09red/mmu:110639%09red/mmu:12035%09red/mmu:18648%09red/mmu:100042025%09red/mmu:18663%09red/mmu:236539%09red/mmu:107869%09red/mmu:18746%09red/mmu:269951%09red/mmu:13806%09red/mmu:19895%09red/mmu:217214%09red/mmu:110695%09red/mmu:18563%09red/mmu:14433%09red…
Mucin type O-Glycan biosynthesis	KEGG PATHWAY	mmu00512	15	28	0.293153	0.765887	94192|271786|71685|230145|20442|212996|108148|72077|14537|20445|56336|14425|108760|67909|272411	mmu:94192|mmu:271786|mmu:71685|mmu:230145|mmu:20442|mmu:212996|mmu:108148|mmu:72077|mmu:14537|mmu:20445|mmu:56336|mmu:14425|mmu:108760|mmu:67909|mmu:272411|	94192|271786|71685|230145|20442|212996|108148|72077|14537|20445|56336|14425|108760|67909|272411|	C1galt1, 2210410E06Rik, AV284120, T-synthase|Galnt13, A230002A12, A230020F20, BB182356|Galnt14, 0610033M06Rik|Galnt12, 9130206E10, A630062B03Rik|St3gal1, 5330418N22Rik, AI467004, ST3GalI, Siat4, Siat4a, St3gal-1|Wbscr17, AA388321, E330012B09Rik|Galnt2, AI480629|Gcnt3, 2010013H22Rik, 2210021I22Rik, 2210401J11Rik|Gcnt1, 5630400D21Rik, B130048E03, C2_GlcNAcT, C2GNT, IGnT|St6galnac1, Siat7a|B4galt5, …	http://www.genome.jp/kegg-bin/show_pathway?mmu00512/mmu:230145%09red/mmu:20442%09red/mmu:14425%09red/mmu:72077%09red/mmu:272411%09red/mmu:14537%09red/mmu:56336%09red/mmu:212996%09red/mmu:94192%09red/mmu:108760%09red/mmu:271786%09red/mmu:71685%09red/mmu:67909%09red/mmu:20445%09red/mmu:108148%09red
ErbB signaling pathway	KEGG PATHWAY	mmu04012	42	87	0.294203	0.765887	18707|18706|18176|12928|18709|18708|100042150|56717|56637|26413|26417|109880|211323|18479|72508|208650|15200|30955|13712|234779|26396|20850|13685|26398|13874|11836|18710|16653|26400|15461|20662|20416|83961|26420|224105|18803|17974|11350|17973|12223|11652|11651	mmu:18707|mmu:18706|mmu:18176|mmu:12928|mmu:18709|mmu:18708|mmu:100042150|mmu:56717|mmu:56637|mmu:26413|mmu:26417|mmu:109880|mmu:211323|mmu:18479|mmu:72508|mmu:208650|mmu:15200|mmu:30955|mmu:13712|mmu:234779|mmu:26396|mmu:20850|mmu:13685|mmu:26398|mmu:13874|mmu:110157|mmu:18710|mmu:18176|mmu:26400|mmu:15461|mmu:20662|mmu:20416|mmu:83961|mmu:26420|mmu:224105|mmu:18803|mmu:17974|mmu:11350|mmu:17973…	18707|18706|18176|12928|18709|18708|100042150|56717|56637|26413|26417|109880|211323|18479|72508|208650|15200|30955|13712|234779|26396|20850|13685|26398|13874|110157|18710|18176|26400|15461|20662|20416|83961|26420|224105|18803|17974|11350|17973|12223|11652|11651|	Pik3cd, 2410099E07Rik, 2610208K16Rik, AW545373, p110delta|Pik3ca, 6330412C24Rik, caPI3K, p110, p110alpha|Nras, AV095280, N-ras|Crk, Crk-I, Crk-II, Crk-III, Crk3, CrkIII, Crko, c-Crk, p38|Pik3r2, p85beta|Pik3r1, PI3K, p50alpha, p55alpha, p85alpha|Nrg2, Don1, NTAK|Mtor, 2610315D21Rik, AI327068, FRAP, FRAP2, Frap1, RAFT1, RAPT1, flat|Gsk3b, 7330414F15Rik, 8430431H08Rik, C86142, GSK-3, GSK-3beta, GSK…	http://www.genome.jp/kegg-bin/show_pathway?mmu04012/mmu:224105%09red/mmu:13685%09red/mmu:208650%09red/mmu:18708%09red/mmu:18709%09red/mmu:18706%09red/mmu:18707%09red/mmu:26417%09red/mmu:100042150%09red/mmu:26413%09red/mmu:13712%09red/mmu:18176%09red/mmu:12928%09red/mmu:56637%09red/mmu:56717%09red/mmu:17973%09red/mmu:17974%09red/mmu:20662%09red/mmu:12223%09red/mmu:234779%09red/mmu:83961%09red/mmu:…
Glycosphingolipid biosynthesis - lacto and neolacto series	KEGG PATHWAY	mmu00601	14	26	0.297948	0.765887	26878|14345|20443|72297|20449|108105|80908|108902|57370|14538|14594|14595|56375|53418	mmu:26878|mmu:14345|mmu:20443|mmu:72297|mmu:20449|mmu:108105|mmu:80908|mmu:108902|mmu:57370|mmu:14538|mmu:14594|mmu:14595|mmu:56375|mmu:53418|	26878|14345|20443|72297|20449|108105|80908|108902|57370|14538|14594|14595|56375|53418|	B3galt2|Fut4, AI451562, CD15, FAL, FucT-IV, LeX, SSEA-1, Ssea1|St3gal4, Siat4c|B3gnt3, 2210008L19Rik|St8sia1, 9330109E03Rik, GD3S, Sia-T, Siat8, Siat8a|B3gnt5, beta3GnT5|Abo, NAGAT|B3gnt1, 1500032M01Rik, B3gnt6, BETA3GNT1, iGAT, iGNT|B4galt3, 9530061M23Rik, AA104562, AW125175, ESTM26, ESTM6, R74981|Gcnt2, 5330430K10Rik, IGnT, IGnTA, IGnTB, IGnTC|Ggta1, AW108479, GALT, Gal, Ggta, Ggta-1, alpha3Gal…	http://www.genome.jp/kegg-bin/show_pathway?mmu00601/mmu:80908%09red/mmu:20443%09red/mmu:108902%09red/mmu:14538%09red/mmu:57370%09red/mmu:20449%09red/mmu:53418%09red/mmu:72297%09red/mmu:14345%09red/mmu:26878%09red/mmu:14595%09red/mmu:14594%09red/mmu:56375%09red/mmu:108105%09red
Arrhythmogenic right ventricular cardiomyopathy (ARVC)	KEGG PATHWAY	mmu05412	36	74	0.299911	0.765887	16400|16416|13346|16410|109620|16412|16419|12298|20191|16905|12293|12288|12297|12294|192897|11938|319734|16773|16480|24051|24053|16402|16403|13726|14609|109711|16420|12289|13511|21416|104099|12385|12387|13405|16398|13138	mmu:16400|mmu:16416|mmu:13346|mmu:16410|mmu:109620|mmu:16412|mmu:16419|mmu:12298|mmu:20191|mmu:16905|mmu:12293|mmu:12288|mmu:12297|mmu:12294|mmu:192897|mmu:11938|mmu:319734|mmu:16773|mmu:16480|mmu:24051|mmu:24053|mmu:16402|mmu:16403|mmu:13726|mmu:14609|mmu:109711|mmu:16420|mmu:12289|mmu:13511|mmu:21416|mmu:104099|mmu:12385|mmu:12387|mmu:13405|mmu:16398|mmu:13138|	16400|16416|13346|16410|109620|16412|16419|12298|20191|16905|12293|12288|12297|12294|192897|11938|319734|16773|16480|24051|24053|16402|16403|13726|14609|109711|16420|12289|13511|21416|104099|12385|12387|13405|16398|13138|	Itga3, AA407068, CD49C, GAPB3|Itgb3, CD61, GP3A, INGRB3|Des|Itgav, 1110004F14Rik, 2610028E01Rik, CD51, D430040G12Rik|Dsp, 2300002E22Rik, 5730453H04Rik, AA407887, AA407888, AW109828, DP|Itgb1, 4633401G24Rik, AA409975, AA960159, CD29, Fnrb, Gm9863, gpIIa|Itgb5, AA475909, AI874634, ESTM23, [b]-5, [b]5, [b]5A, [b]5B, beta-5, beta5|Cacnb4, 3110038O15Rik, Cchb4, lh|Ryr2, 9330127I20Rik, RYR-2|Lmna, Dhe|…	http://www.genome.jp/kegg-bin/show_pathway?mmu05412/mmu:16773%09red/mmu:16420%09red/mmu:16403%09red/mmu:16402%09red/mmu:16400%09red/mmu:319734%09red/mmu:104099%09red/mmu:16398%09red/mmu:12297%09red/mmu:12294%09red/mmu:109620%09red/mmu:12298%09red/mmu:21416%09red/mmu:24051%09red/mmu:24053%09red/mmu:20191%09red/mmu:16905%09red/mmu:16410%09red/mmu:13346%09red/mmu:16412%09red/mmu:16416%09red/mmu:1351…
Vitamin digestion and absorption	KEGG PATHWAY	mmu04977	13	24	0.302884	0.765887	20522|245532|69060|116914|67096|53320|79235|665270|20509|17250|69698|65969|52466	mmu:20522|mmu:245532|mmu:69060|mmu:116914|mmu:67096|mmu:53320|mmu:79235|mmu:665270|mmu:20509|mmu:17250|mmu:69698|mmu:65969|mmu:52466|	20522|245532|69060|116914|67096|53320|79235|665270|20509|17250|69698|65969|52466|	Slc23a1, D18Ucla2, SVCT1, Slc23a2, YSPL3|Awat2, 9430062J17Rik, ARAT, Dgat2l4, WS|Pnlip, 1810007A24Rik, PL, PTL|Slc19a2, AV276020, AW322295, DDA1, THTR1, TRMA|Mmachc, 1810037K07Rik|Folh1, GCP2, mopsm|Lrat, 1300010A18Rik, AI449251|Plb1, 4632413E21Rik, 4930433E17Rik, 4930539A06Rik, BC033606|Slc19a1, AI323572, RFC, RFC-1, RFC1|Abcc1, Abcc1a, Abcc1b, MRP, Mdrap, Mrp1|Slc52a3, 2310046K01Rik, RFT2|Cubn,…	http://www.genome.jp/kegg-bin/show_pathway?mmu04977/mmu:79235%09red/mmu:20522%09red/mmu:245532%09red/mmu:69060%09red/mmu:52466%09red/mmu:17250%09red/mmu:67096%09red/mmu:116914%09red/mmu:20509%09red/mmu:53320%09red/mmu:665270%09red/mmu:65969%09red/mmu:69698%09red
Fatty acid elongation	KEGG PATHWAY	mmu00062	13	24	0.302884	0.765887	106529|68801|170439|12686|74559|19063|70025|52538|70757|15107|56348|26922|54326	mmu:106529|mmu:68801|mmu:170439|mmu:12686|mmu:74559|mmu:19063|mmu:70025|mmu:52538|mmu:70757|mmu:15107|mmu:56348|mmu:26922|mmu:54326|	106529|68801|170439|12686|74559|19063|70025|52538|70757|15107|56348|26922|54326|	Tecr, 2410016D23Rik, A230102P12Rik, AI173355, D17Ertd178e, Gpsn2, SC2|Elovl5, 1110059L23Rik, AI747313, AU043003, HELO1|Elovl6, C77826, FAE, LCE|Elovl3, CIN-2, Cig30|Elovl7, 9130013K24Rik, AI840082|Ppt1, 9530043G02Rik, AA960502, C77813, CLN1, D4Ertd184e, INCL, PPT|Acot7, 2410041A17Rik, Ach1, Act, Bach, CTE-IIa, Cte-II, Lach1|Acaa2, 0610011L04Rik, AI255831, AI265397, D18Ertd240e|Ptplb, 6330408J20Ri…	http://www.genome.jp/kegg-bin/show_pathway?mmu00062/mmu:26922%09red/mmu:170439%09red/mmu:106529%09red/mmu:70025%09red/mmu:52538%09red/mmu:70757%09red/mmu:19063%09red/mmu:74559%09red/mmu:15107%09red/mmu:54326%09red/mmu:12686%09red/mmu:56348%09red/mmu:68801%09red
Viral carcinogenesis	KEGG PATHWAY	mmu05203	105	229	0.304711	0.765887	15451|20848|17164|22033|12771|12773|17000|21374|12370|69386|11911|17096|56233|54123|229906|12534|27401|19650|328572|17246|18176|433759|26413|252870|99169|12427|12428|15184|15185|15024|68153|19303|20850|100041230|19664|19353|105782|16653|12912|12914|13205|22029|320332|26427|109711|12649|18746|319188|319189|319184|16151|319186|319185|319182|319183|69116|107995|22628|326620|19696|19697|12448|97122|1…	mmu:15451|mmu:20848|mmu:17164|mmu:22033|mmu:12771|mmu:12773|mmu:17000|mmu:21374|mmu:12370|mmu:319155|mmu:11911|mmu:17096|mmu:56233|mmu:54123|mmu:229906|mmu:12534|mmu:27401|mmu:19650|mmu:328572|mmu:17246|mmu:18176|mmu:433759|mmu:26413|mmu:252870|mmu:99169|mmu:12427|mmu:12428|mmu:15184|mmu:15185|mmu:15024|mmu:68153|mmu:19303|mmu:20850|mmu:319155|mmu:19664|mmu:19353|mmu:105782|mmu:18176|mmu:12912|mm…	15451|20848|17164|22033|12771|12773|17000|21374|12370|319155|11911|17096|56233|54123|229906|12534|27401|19650|328572|17246|18176|433759|26413|252870|99169|12427|12428|15184|15185|15024|68153|19303|20850|319155|19664|19353|105782|18176|12912|12914|13205|22029|319155|26427|109711|12649|18746|319188|319181|319184|16151|319186|319187|319181|319187|69116|107995|22628|319155|19696|19697|12448|319155|12…	Hpn, Hlb320|Stat3, 1110034C02Rik, AW109958, Aprf|Mapkapk2, AA960234, MAPKAP-K2, MK-2, MK2, Rps6kc1|Traf5|Ccr3, CC-CKR3, CKR3, Cmkbr1l2, Cmkbr3|Ccr4, C-C_CKR-4, CHEMR1, Cmkbr4, LESTR, Sdf1r|Ltbr, AI256028, CD18, LTbetaR, Ltar, TNF-R-III, TNFCR, TNFR-RP, TNFR2-RP, TNFRrp, Tnfbr, Tnfrsf3|Tbp, GTF2D1, Gtf2d, SCA17, TFIID|Casp8, CASP-8, FLICE, MACH, Mch5|Hist1h4c|Atf4, Atf-4, C/ATF, CREB2, TAXREB67|Ly…	http://www.genome.jp/kegg-bin/show_pathway?mmu05203/mmu:17164%09red/mmu:13205%09red/mmu:170787%09red/mmu:19697%09red/mmu:19696%09red/mmu:71609%09red/mmu:13194%09red/mmu:18746%09red/mmu:433759%09red/mmu:107995%09red/mmu:99169%09red/mmu:208727%09red/mmu:319188%09red/mmu:319187%09red/mmu:319186%09red/mmu:319184%09red/mmu:319181%09red/mmu:14884%09red/mmu:12427%09red/mmu:231991%09red/mmu:229906%09red/…
Inositol phosphate metabolism	KEGG PATHWAY	mmu00562	30	61	0.305245	0.765887	18707|18706|18705|240752|242291|72469|170835|114663|18795|21991|114875|320634|30955|18798|117150|234779|69718|71780|17330|18718|17772|19211|16329|75678|107650|18802|18803|217837|225326|67073	mmu:18707|mmu:18706|mmu:18705|mmu:240752|mmu:242291|mmu:72469|mmu:170835|mmu:114663|mmu:18795|mmu:21991|mmu:114875|mmu:320634|mmu:30955|mmu:18798|mmu:117150|mmu:234779|mmu:69718|mmu:71780|mmu:17330|mmu:18718|mmu:17772|mmu:19211|mmu:16329|mmu:75678|mmu:107650|mmu:18802|mmu:18803|mmu:217837|mmu:225326|mmu:67073|	18707|18706|18705|240752|242291|72469|170835|114663|18795|21991|114875|320634|30955|18798|117150|234779|69718|71780|17330|18718|17772|19211|16329|75678|107650|18802|18803|217837|225326|67073|	Pik3cd, 2410099E07Rik, 2610208K16Rik, AW545373, p110delta|Pik3ca, 6330412C24Rik, caPI3K, p110, p110alpha|Pik3c2g, C80387, PI3K-C2-gamma|Pik3c2b, C330011J12Rik, Gm199, PI3K-C2beta, PI3KC2beta|Impad1, 1110001C20Rik, AA408880, AI451589, AL022796, B230207P20, Jaws, gPAPP|Plcd3, 2610205J15Rik, mKIAA1964|Inpp5j, Pib5pa, Pipp|Impa2, 2210415D20Rik, AI326924, AW259601|Plcb1, 3110043I21Rik, AI132408, Plcb,…	http://www.genome.jp/kegg-bin/show_pathway?mmu00562/mmu:17330%09red/mmu:72469%09red/mmu:18706%09red/mmu:18707%09red/mmu:18705%09red/mmu:30955%09red/mmu:320634%09red/mmu:170835%09red/mmu:114875%09red/mmu:242291%09red/mmu:71780%09red/mmu:67073%09red/mmu:21991%09red/mmu:234779%09red/mmu:217837%09red/mmu:16329%09red/mmu:18718%09red/mmu:17772%09red/mmu:18803%09red/mmu:18802%09red/mmu:240752%09red/mmu:…
ECM-receptor interaction	KEGG PATHWAY	mmu04512	42	88	0.314807	0.782762	21828|15530|16412|12832|16416|16410|114249|16419|665033|16782|94216|15366|11603|20969|68553|22370|192897|16772|16773|16775|16776|12828|16403|16400|12842|12843|12826|104099|16420|64051|75209|16423|12814|14723|23928|245026|12830|21923|20971|16402|16398|13138	mmu:21828|mmu:15530|mmu:16412|mmu:12832|mmu:16416|mmu:16410|mmu:114249|mmu:16419|mmu:665033|mmu:16782|mmu:94216|mmu:15366|mmu:11603|mmu:20969|mmu:68553|mmu:22370|mmu:192897|mmu:16772|mmu:16773|mmu:16775|mmu:16776|mmu:12828|mmu:16403|mmu:16400|mmu:12842|mmu:12843|mmu:12826|mmu:104099|mmu:16420|mmu:64051|mmu:75209|mmu:16423|mmu:12814|mmu:14723|mmu:23928|mmu:245026|mmu:12830|mmu:21923|mmu:20971|mmu:…	21828|15530|16412|12832|16416|16410|114249|16419|665033|16782|94216|15366|11603|20969|68553|22370|192897|16772|16773|16775|16776|12828|16403|16400|12842|12843|12826|104099|16420|64051|75209|16423|12814|14723|23928|245026|12830|21923|20971|16402|16398|13138|	Thbs4, TSP4|Hspg2, AI852380, Pcn, Plc, per|Itgb1, 4633401G24Rik, AA409975, AA960159, CD29, Fnrb, Gm9863, gpIIa|Col5a2, 1110014L14Rik, D230017N05|Itgb3, CD61, GP3A, INGRB3|Itgav, 1110004F14Rik, 2610028E01Rik, CD51, D430040G12Rik|Npnt, 1110009H02Rik, AA682063, AI314031, Nctn, POEM|Itgb5, AA475909, AI874634, ESTM23, [b]-5, [b]5, [b]5A, [b]5B, beta-5, beta5|Col6a5, Col29a1, EG665033, Gm7455|Lamc2, AA…	http://www.genome.jp/kegg-bin/show_pathway?mmu04512/mmu:16773%09red/mmu:16772%09red/mmu:665033%09red/mmu:11603%09red/mmu:15366%09red/mmu:16423%09red/mmu:16403%09red/mmu:16402%09red/mmu:16400%09red/mmu:104099%09red/mmu:21828%09red/mmu:21923%09red/mmu:20971%09red/mmu:12843%09red/mmu:13138%09red/mmu:16776%09red/mmu:245026%09red/mmu:16775%09red/mmu:114249%09red/mmu:68553%09red/mmu:23928%09red/mmu:164…
Cholinergic synapse	KEGG PATHWAY	mmu04725	53	113	0.322915	0.79028	16522|18707|18706|18176|14678|14677|18798|18709|18708|14672|14710|26427|26417|14360|16439|16438|18795|14697|16452|14679|26413|30955|14699|11911|243764|78284|11423|213788|16518|16519|231991|18710|12912|16653|16515|14707|12286|12287|15461|16440|12288|12289|14708|60613|100043507|11515|210044|12669|14681|224129|432530|11652|11651	mmu:16522|mmu:18707|mmu:18706|mmu:18176|mmu:14678|mmu:14677|mmu:18798|mmu:18709|mmu:18708|mmu:14672|mmu:14710|mmu:26427|mmu:26417|mmu:14360|mmu:16439|mmu:16438|mmu:18795|mmu:14697|mmu:16452|mmu:14679|mmu:26413|mmu:30955|mmu:14699|mmu:11911|mmu:243764|mmu:78284|mmu:11423|mmu:213788|mmu:16518|mmu:16519|mmu:231991|mmu:18710|mmu:12912|mmu:18176|mmu:16515|mmu:14707|mmu:12286|mmu:12287|mmu:15461|mmu:16…	16522|18707|18706|18176|14678|14677|18798|18709|18708|14672|14710|26427|26417|14360|16439|16438|18795|14697|16452|14679|26413|30955|14699|11911|243764|78284|11423|213788|16518|16519|231991|18710|12912|18176|16515|14707|12286|12287|15461|16440|12288|12289|14708|60613|14707|11515|210044|12669|14681|224129|432530|11652|11651|	Kcnj6, BIR1, GIRK2, KATP2, KCNJ7, Kir3.2, weaver, wv|Pik3cd, 2410099E07Rik, 2610208K16Rik, AW545373, p110delta|Pik3ca, 6330412C24Rik, caPI3K, p110, p110alpha|Nras, AV095280, N-ras|Gnai2, C76432, Galphai2, Gia, Gnai-2|Gnai1, AU046200, Gialpha1, Gnai-1|Plcb4, A930039J07Rik, AI854601, C230058B11Rik|Pik3r2, p85beta|Pik3r1, PI3K, p50alpha, p55alpha, p85alpha|Gna11, Dsk7, E430025L19|Gngt2, AV096488|Cre…	http://www.genome.jp/kegg-bin/show_pathway?mmu04725/mmu:14672%09red/mmu:432530%09red/mmu:16519%09red/mmu:210044%09red/mmu:224129%09red/mmu:14708%09red/mmu:16518%09red/mmu:11515%09red/mmu:18708%09red/mmu:18709%09red/mmu:18706%09red/mmu:18707%09red/mmu:12912%09red/mmu:14699%09red/mmu:26417%09red/mmu:18795%09red/mmu:26413%09red/mmu:14360%09red/mmu:18176%09red/mmu:14710%09red/mmu:14681%09red/mmu:1645…
Thyroid hormone synthesis	KEGG PATHWAY	mmu04918	34	71	0.332909	0.79028	74044|114479|69590|16439|16438|18795|18798|14778|11911|70337|78284|12330|11932|11931|22027|14828|66811|231991|12912|14782|26427|16440|23985|214593|14683|11515|210044|14725|11928|12304|18510|224129|22094|432530	mmu:74044|mmu:114479|mmu:69590|mmu:16439|mmu:16438|mmu:18795|mmu:18798|mmu:14778|mmu:11911|mmu:70337|mmu:78284|mmu:12330|mmu:11932|mmu:11931|mmu:22027|mmu:14828|mmu:66811|mmu:231991|mmu:12912|mmu:14782|mmu:26427|mmu:16440|mmu:23985|mmu:214593|mmu:14683|mmu:11515|mmu:210044|mmu:14725|mmu:11928|mmu:12304|mmu:18510|mmu:224129|mmu:22094|mmu:432530|	74044|114479|69590|16439|16438|18795|18798|14778|11911|70337|78284|12330|11932|11931|22027|14828|66811|231991|12912|14782|26427|16440|23985|214593|14683|11515|210044|14725|11928|12304|18510|224129|22094|432530|	Ttf2, 4632434F22Rik, 8030447N19, AV218430|Slc5a5, NIS|Gpx8, 2310016C16Rik, AU017063|Itpr2, AI649341, InsP3R-2, InsP3R-5, Ip3r2, Itpr5, insP3R2|Itpr1, D6Pas2, Gm10429, IP3R1, InsP3R, Ip3r, Itpr-1, P400, Pcp-1, Pcp1, opt|Plcb1, 3110043I21Rik, AI132408, Plcb, mKIAA0581|Plcb4, A930039J07Rik, AI854601, C230058B11Rik|Gpx3, AA960521, EGPx, GPx, GSHPx-3, GSHPx-P|Atf4, Atf-4, C/ATF, CREB2, TAXREB67|Iyd, 0…	http://www.genome.jp/kegg-bin/show_pathway?mmu04918/mmu:14683%09red/mmu:210044%09red/mmu:224129%09red/mmu:12330%09red/mmu:11515%09red/mmu:214593%09red/mmu:23985%09red/mmu:14782%09red/mmu:432530%09red/mmu:14778%09red/mmu:11928%09red/mmu:70337%09red/mmu:12304%09red/mmu:16438%09red/mmu:16439%09red/mmu:14725%09red/mmu:78284%09red/mmu:14828%09red/mmu:22027%09red/mmu:114479%09red/mmu:66811%09red/mmu:23…
Melanoma	KEGG PATHWAY	mmu05218	34	71	0.332909	0.79028	18707|18706|18176|18709|18708|14178|14179|56636|26413|26417|109880|18590|18595|12443|30955|12567|54635|26396|11836|18710|19211|16653|12550|15461|17295|14167|14164|14180|14182|13557|13555|11652|17246|11651	mmu:18707|mmu:18706|mmu:18176|mmu:18709|mmu:18708|mmu:14178|mmu:14179|mmu:56636|mmu:26413|mmu:26417|mmu:109880|mmu:18590|mmu:18595|mmu:12443|mmu:30955|mmu:12567|mmu:54635|mmu:26396|mmu:110157|mmu:18710|mmu:19211|mmu:18176|mmu:12550|mmu:15461|mmu:17295|mmu:14167|mmu:14164|mmu:14180|mmu:14182|mmu:13557|mmu:13555|mmu:11652|mmu:17246|mmu:11651|	18707|18706|18176|18709|18708|14178|14179|56636|26413|26417|109880|18590|18595|12443|30955|12567|54635|26396|110157|18710|19211|18176|12550|15461|17295|14167|14164|14180|14182|13557|13555|11652|17246|11651|	Pik3cd, 2410099E07Rik, 2610208K16Rik, AW545373, p110delta|Pik3ca, 6330412C24Rik, caPI3K, p110, p110alpha|Nras, AV095280, N-ras|Pik3r2, p85beta|Pik3r1, PI3K, p50alpha, p55alpha, p85alpha|Fgf7, Kgf|Fgf8, Aigf, Fgf-8|Fgf21|Mapk1, 9030612K14Rik, AA407128, AU018647, C78273, ERK, Erk2, MAPK2, PRKM2, Prkm1, p41mapk, p42mapk|Mapk3, Erk-1, Erk1, Ert2, Esrk1, Mnk1, Mtap2k, Prkm3, p44, p44erk1, p44mapk|Braf…	http://www.genome.jp/kegg-bin/show_pathway?mmu05218/mmu:14179%09red/mmu:14178%09red/mmu:11651%09red/mmu:12550%09red/mmu:18708%09red/mmu:18709%09red/mmu:18706%09red/mmu:18707%09red/mmu:14167%09red/mmu:26417%09red/mmu:26413%09red/mmu:14182%09red/mmu:18176%09red/mmu:56636%09red/mmu:12567%09red/mmu:109880%09red/mmu:17246%09red/mmu:13557%09red/mmu:14164%09red/mmu:13555%09red/mmu:18590%09red/mmu:11652%…
GnRH signaling pathway	KEGG PATHWAY	mmu04912	42	89	0.335867	0.79028	70405|18176|14672|26413|26417|17390|16439|16438|17387|232889|18795|15200|13712|18798|12314|11911|19094|26397|26396|26399|26398|11836|16653|26401|26400|26407|15461|20662|16440|12288|12289|26420|18805|18806|14683|11515|210044|211429|224129|432530|18783|19229	mmu:70405|mmu:18176|mmu:14672|mmu:26413|mmu:26417|mmu:17390|mmu:16439|mmu:16438|mmu:17387|mmu:232889|mmu:18795|mmu:15200|mmu:13712|mmu:18798|mmu:12313|mmu:11911|mmu:19094|mmu:26397|mmu:26396|mmu:26399|mmu:26398|mmu:110157|mmu:18176|mmu:26401|mmu:26400|mmu:26407|mmu:15461|mmu:20662|mmu:16440|mmu:12288|mmu:12289|mmu:26420|mmu:18805|mmu:18806|mmu:14683|mmu:11515|mmu:210044|mmu:211429|mmu:224129|mmu:…	70405|18176|14672|26413|26417|17390|16439|16438|17387|232889|18795|15200|13712|18798|12313|11911|19094|26397|26396|26399|26398|110157|18176|26401|26400|26407|15461|20662|16440|12288|12289|26420|18805|18806|14683|11515|210044|211429|224129|432530|18783|19229|	Calml3, 2310068O22Rik, AI326174|Nras, AV095280, N-ras|Gna11, Dsk7, E430025L19|Mapk1, 9030612K14Rik, AA407128, AU018647, C78273, ERK, Erk2, MAPK2, PRKM2, Prkm1, p41mapk, p42mapk|Mapk3, Erk-1, Erk1, Ert2, Esrk1, Mnk1, Mtap2k, Prkm3, p44, p44erk1, p44mapk|Mmp2, Clg4a, GelA, MMP-2|Itpr2, AI649341, InsP3R-2, InsP3R-5, Ip3r2, Itpr5, insP3R2|Itpr1, D6Pas2, Gm10429, IP3R1, InsP3R, Ip3r, Itpr-1, P400, Pcp…	http://www.genome.jp/kegg-bin/show_pathway?mmu04912/mmu:12313%09red/mmu:14683%09red/mmu:210044%09red/mmu:224129%09red/mmu:70405%09red/mmu:11515%09red/mmu:26417%09red/mmu:26413%09red/mmu:19094%09red/mmu:232889%09red/mmu:13712%09red/mmu:18176%09red/mmu:17387%09red/mmu:432530%09red/mmu:18783%09red/mmu:20662%09red/mmu:26407%09red/mmu:14672%09red/mmu:16438%09red/mmu:16439%09red/mmu:26400%09red/mmu:264…
Notch signaling pathway	KEGG PATHWAY	mmu04330	24	49	0.338017	0.79028	19208|19719|103806|433759|13542|18131|54485|16848|18222|66354|19664|74198|20602|66935|270118|14357|12914|18129|18128|207521|13016|13017|328572|18519	mmu:19208|mmu:19719|mmu:103806|mmu:433759|mmu:13542|mmu:18131|mmu:54485|mmu:16848|mmu:18222|mmu:66354|mmu:19664|mmu:74198|mmu:20602|mmu:66935|mmu:270118|mmu:14357|mmu:12914|mmu:18129|mmu:18128|mmu:207521|mmu:13016|mmu:13017|mmu:328572|mmu:18519|	19208|19719|103806|433759|13542|18131|54485|16848|18222|66354|19664|74198|20602|66935|270118|14357|12914|18129|18128|207521|13016|13017|328572|18519|	Ptcra, gp33, pT-alpha, pT-alpha-TCR, pT[a], pTa, pTalpha|Rfng|Maml1, AI644666, AW743257, D930008C07Rik, Mam-1, Mam1, mKIAA0200|Hdac1, HD1, Hdac1-ps, MommeD5, RPD3|Dvl1, Dvl, mKIAA4029|Notch3, AW229011, N3, hpbk|Dll4, Delta4|Lfng, AW061165|Numb, Nb|Snw1, 2310008B08Rik, AW048543, NCoA-62, SKIP, Skiip|Rbpj, AI843960, CBF1, Igkjrb, Igkrsbp, RBP-J, RBP-J_kappa, RBPjk, Rbpsuh|Dtx2, 2610524D08Rik, AA408…	http://www.genome.jp/kegg-bin/show_pathway?mmu04330/mmu:13017%09red/mmu:13016%09red/mmu:328572%09red/mmu:13542%09red/mmu:54485%09red/mmu:19208%09red/mmu:270118%09red/mmu:207521%09red/mmu:433759%09red/mmu:20602%09red/mmu:18131%09red/mmu:19719%09red/mmu:74198%09red/mmu:66935%09red/mmu:103806%09red/mmu:18519%09red/mmu:12914%09red/mmu:66354%09red/mmu:18222%09red/mmu:14357%09red/mmu:18128%09red/mmu:18…
Spliceosome	KEGG PATHWAY	mmu03040	61	132	0.340924	0.79028	20638|20639|60321|107686|71713|67439|101943|53317|107701|15387|17149|60365|50783|320632|68981|110809|21681|57905|108121|101214|67996|217207|15382|70767|66354|54614|225160|67465|20384|67229|14105|20382|20383|15481|68479|20462|73666|229279|68592|66373|13204|75062|67678|23983|66585|108014|20641|20643|20222|76938|193116|192170|28000|66101|67332|72654|19656|76522|20826|225027|70052	mmu:20638|mmu:20639|mmu:60321|mmu:107686|mmu:71713|mmu:67439|mmu:101943|mmu:53317|mmu:107701|mmu:15387|mmu:17149|mmu:60365|mmu:50783|mmu:320632|mmu:68981|mmu:110809|mmu:21681|mmu:57905|mmu:108121|mmu:101214|mmu:67996|mmu:217207|mmu:15382|mmu:70767|mmu:66354|mmu:54614|mmu:225160|mmu:67465|mmu:20384|mmu:67229|mmu:14105|mmu:20382|mmu:20383|mmu:15481|mmu:68479|mmu:20462|mmu:73666|mmu:229279|mmu:68592…	20638|20639|60321|107686|71713|67439|101943|53317|107701|15387|17149|60365|50783|320632|68981|110809|21681|57905|108121|101214|67996|217207|15382|70767|66354|54614|225160|67465|20384|67229|14105|20382|20383|15481|68479|20462|73666|229279|68592|66373|13204|75062|67678|23983|66585|108014|20641|20643|20222|76938|193116|192170|28000|66101|67332|72654|19656|76522|20826|225027|70052|	Snrpb, AL024368, AU018828, SM-B, SM11, SMB, SNRNP-B|Snrpb2, 2810052G09Rik|Wbp11, 2510026P17Rik, D6Wsu113e, Npwbp, SIPP1|Snrpd2, 1810009A06Rik, SMD2|Cdc40, 1200003H23Rik, EHB3, PRP17|Xab2, 0610041O14Rik, AV025587|Sf3b3, 1810061H24Rik, 5730409A01Rik, AA409318, D8Ertd633e, RSE1, SAP130, mKIAA0017|Plrg1, AA958940, C80566, Tango4|Sf3b4, 49kDa, SF3b49, SF3b50, Sap49|Hnrnpk, Hnrpk, KBBP, NOVA|Magoh, Mag…	http://www.genome.jp/kegg-bin/show_pathway?mmu03040/mmu:67678%09red/mmu:75062%09red/mmu:17149%09red/mmu:20383%09red/mmu:20382%09red/mmu:20384%09red/mmu:13204%09red/mmu:53317%09red/mmu:70767%09red/mmu:68592%09red/mmu:101214%09red/mmu:110809%09red/mmu:15382%09red/mmu:20462%09red/mmu:19656%09red/mmu:67439%09red/mmu:108121%09red/mmu:76522%09red/mmu:57905%09red/mmu:54614%09red/mmu:23983%09red/mmu:2250…
Neurotrophin signaling pathway	KEGG PATHWAY	mmu04722	57	123	0.341386	0.79028	19247|70405|18707|18706|18176|12928|18709|18708|18710|56637|18212|14570|26413|20399|26417|109880|18053|20416|94275|12070|234779|30955|19697|11911|19094|12314|26396|20112|16150|11857|19353|14103|215449|11836|110651|16653|56484|26401|26400|16367|18213|15461|20662|20661|26420|16179|11651|18803|11350|17164|73914|109905|107746|11652|192656|67071|78405	mmu:19247|mmu:70405|mmu:18707|mmu:18706|mmu:18176|mmu:12928|mmu:18709|mmu:18708|mmu:18710|mmu:56637|mmu:18212|mmu:14570|mmu:26413|mmu:20399|mmu:26417|mmu:109880|mmu:18053|mmu:20416|mmu:94275|mmu:12070|mmu:234779|mmu:30955|mmu:19697|mmu:11911|mmu:19094|mmu:12313|mmu:26396|mmu:20112|mmu:16150|mmu:11857|mmu:19353|mmu:14103|mmu:215449|mmu:110157|mmu:110651|mmu:18176|mmu:56484|mmu:26401|mmu:26400|mmu:…	19247|70405|18707|18706|18176|12928|18709|18708|18710|56637|18212|14570|26413|20399|26417|109880|18053|20416|94275|12070|234779|30955|19697|11911|19094|12313|26396|20112|16150|11857|19353|14103|215449|110157|110651|18176|56484|26401|26400|16367|18213|15461|20662|20661|26420|16179|11651|18803|11350|17164|73914|109905|107746|11652|192656|67071|78405|	Ptpn11, 2700084A17Rik, AW536184, PTP1D, PTP2C, SAP-2, SH-PTP2, SH-PTP3, SHP-2, Shp2, Syp|Calml3, 2310068O22Rik, AI326174|Pik3cd, 2410099E07Rik, 2610208K16Rik, AW545373, p110delta|Pik3ca, 6330412C24Rik, caPI3K, p110, p110alpha|Nras, AV095280, N-ras|Crk, Crk-I, Crk-II, Crk-III, Crk3, CrkIII, Crko, c-Crk, p38|Pik3r2, p85beta|Pik3r1, PI3K, p50alpha, p55alpha, p85alpha|Pik3r3, AA414954, p55pik|Gsk3b, …	http://www.genome.jp/kegg-bin/show_pathway?mmu04722/mmu:12313%09red/mmu:17164%09red/mmu:215449%09red/mmu:78405%09red/mmu:234779%09red/mmu:70405%09red/mmu:19697%09red/mmu:18708%09red/mmu:18709%09red/mmu:18706%09red/mmu:18707%09red/mmu:18803%09red/mmu:26417%09red/mmu:110651%09red/mmu:26413%09red/mmu:19094%09red/mmu:20112%09red/mmu:18213%09red/mmu:18176%09red/mmu:12928%09red/mmu:18053%09red/mmu:5663…
Legionellosis	KEGG PATHWAY	mmu05134	28	58	0.341657	0.79028	66824|19324|18034|17940|11783|15510|12370|67160|20310|13063|20333|21898|19697|13067|15481|66397|14825|17874|16409|12367|12362|12475|20224|94044|17952|12369|16173|16176	mmu:66824|mmu:19324|mmu:18034|mmu:17940|mmu:11783|mmu:15510|mmu:12370|mmu:67160|mmu:20310|mmu:13063|mmu:20333|mmu:21898|mmu:19697|mmu:13067|mmu:15481|mmu:66397|mmu:14825|mmu:17874|mmu:16409|mmu:12367|mmu:12362|mmu:12475|mmu:20224|mmu:94044|mmu:17952|mmu:12369|mmu:16173|mmu:16176|	66824|19324|18034|17940|11783|15510|12370|67160|20310|13063|20333|21898|19697|13067|15481|66397|14825|17874|16409|12367|12362|12475|20224|94044|17952|12369|16173|16176|	Pycard, 9130417A21Rik, Asc, CARD5, TMS-1, TNS1, masc|Rab1, Gtbp, Rab-1, Rab1A, Ypt1, mKIAA3012|Nfkb2, NF-kappaB2, lyt, p49, p49/p100, p50B, p52|Naip1, AV364616, Birc1a, D13Lsd1, Naip, Naip-rs1|Apaf1, 6230400I06Rik, Apaf-1, Apaf1l, fog, mKIAA0413|Hspd1, 60kDa, Hsp60|Casp8, CASP-8, FLICE, MACH, Mch5|Eef1g, 2610301D06Rik, AA407312, EF1G|Cxcl2, CINC-2a, GROb, Gro2, MIP-2, MIP-2a, Mgsa-b, Mip2, Scyb, …	http://www.genome.jp/kegg-bin/show_pathway?mmu05134/mmu:67160%09red/mmu:16409%09red/mmu:12370%09red/mmu:19697%09red/mmu:66824%09red/mmu:11783%09red/mmu:20333%09red/mmu:18034%09red/mmu:12475%09red/mmu:20310%09red/mmu:19324%09red/mmu:17952%09red/mmu:13067%09red/mmu:13063%09red/mmu:14825%09red/mmu:21898%09red/mmu:12362%09red/mmu:12367%09red/mmu:12369%09red/mmu:94044%09red/mmu:17874%09red/mmu:16173%0…
cAMP signaling pathway	KEGG PATHWAY	mmu04024	90	198	0.345539	0.79028	14679|14678|14677|19013|26396|11705|20606|11836|381290|14062|18805|18806|12669|210044|20682|12788|109905|328572|18479|21844|109648|19206|26413|19878|26417|109880|12638|53623|20191|170758|13617|12314|56508|11938|14813|11932|11931|19353|215449|12912|12914|80911|26427|26420|14683|11515|11928|110385|224129|18578|70405|11941|19697|14632|15245|231991|17356|11539|271639|19047|78284|14812|11430|66922|147…	mmu:14679|mmu:14678|mmu:14677|mmu:19013|mmu:26396|mmu:11705|mmu:20606|mmu:110157|mmu:381290|mmu:14062|mmu:18805|mmu:18806|mmu:12669|mmu:210044|mmu:20682|mmu:12788|mmu:109905|mmu:328572|mmu:18479|mmu:21844|mmu:109648|mmu:19206|mmu:26413|mmu:19878|mmu:26417|mmu:109880|mmu:12638|mmu:53623|mmu:20191|mmu:170758|mmu:13617|mmu:12313|mmu:56508|mmu:11938|mmu:14813|mmu:11932|mmu:11931|mmu:19353|mmu:215449|…	14679|14678|14677|19013|26396|11705|20606|110157|381290|14062|18805|18806|12669|210044|20682|12788|109905|328572|18479|21844|109648|19206|26413|19878|26417|109880|12638|53623|20191|170758|13617|12313|56508|11938|14813|11932|11931|19353|215449|12912|12914|80911|26427|26420|14683|11515|11928|110385|224129|18578|70405|11941|19697|14632|15245|231991|17356|11539|271639|19047|78284|14812|11430|66922|14…	Gnai3, AI158965, AW537698, Galphai3, Gnai-3|Gnai2, C76432, Galphai2, Gia, Gnai-2|Gnai1, AU046200, Gialpha1, Gnai-1|Ppara, 4933429D07Rik, AW742785, Nr1c1, PPAR-alpha, PPARalpha, Ppar|Map2k2, AA589381, MEK2, MK2, Prkmk2|Amh, MIS|Sstr2, SSTR-2, Smstr-2, Smstr2, sst2|Raf1, 6430402F14Rik, AA990557, BB129353, Craf1, D830050J10Rik, Raf-1, c-Raf, v-Raf|Atp2b4, Pmca4|F2r, AI482343, Cf2r, Par1, ThrR|Pld1, …	http://www.genome.jp/kegg-bin/show_pathway?mmu04024/mmu:432530%09red/mmu:11430%09red/mmu:21844%09red/mmu:11539%09red/mmu:19697%09red/mmu:170758%09red/mmu:13617%09red/mmu:271639%09red/mmu:11928%09red/mmu:14800%09red/mmu:14802%09red/mmu:238871%09red/mmu:109905%09red/mmu:231991%09red/mmu:26396%09red/mmu:328572%09red/mmu:19353%09red/mmu:20191%09red/mmu:18578%09red/mmu:11938%09red/mmu:14799%09red/mmu:…
Taurine and hypotaurine metabolism	KEGG PATHWAY	mmu00430	5	8	0.346463	0.79028	12583|246277|71522|207182|211488	mmu:12583|mmu:246277|mmu:71522|mmu:207182|mmu:211488|	12583|246277|71522|207182|211488|	Cdo1, 1300002L19Rik, Cdo, D18Ucla3|Csad, Csd|Ggt6, 9030405D14Rik, AI427679, AW490214|Ggt7, 1110017C11Rik, 6330563L03Rik, Ggtl3|Ado, Gm237|	http://www.genome.jp/kegg-bin/show_pathway?mmu00430/mmu:71522%09red/mmu:12583%09red/mmu:207182%09red/mmu:211488%09red/mmu:246277%09red
Glioma	KEGG PATHWAY	mmu05214	31	65	0.349808	0.791369	70405|18707|18706|18176|18709|18708|56717|26413|26417|109880|18590|18595|12443|30955|12567|234779|12314|26396|11836|18710|19211|16653|15461|20662|20416|18803|13557|13555|11652|17246|11651	mmu:70405|mmu:18707|mmu:18706|mmu:18176|mmu:18709|mmu:18708|mmu:56717|mmu:26413|mmu:26417|mmu:109880|mmu:18590|mmu:18595|mmu:12443|mmu:30955|mmu:12567|mmu:234779|mmu:12313|mmu:26396|mmu:110157|mmu:18710|mmu:19211|mmu:18176|mmu:15461|mmu:20662|mmu:20416|mmu:18803|mmu:13557|mmu:13555|mmu:11652|mmu:17246|mmu:11651|	70405|18707|18706|18176|18709|18708|56717|26413|26417|109880|18590|18595|12443|30955|12567|234779|12313|26396|110157|18710|19211|18176|15461|20662|20416|18803|13557|13555|11652|17246|11651|	Calml3, 2310068O22Rik, AI326174|Pik3cd, 2410099E07Rik, 2610208K16Rik, AW545373, p110delta|Pik3ca, 6330412C24Rik, caPI3K, p110, p110alpha|Nras, AV095280, N-ras|Pik3r2, p85beta|Pik3r1, PI3K, p50alpha, p55alpha, p85alpha|Mtor, 2610315D21Rik, AI327068, FRAP, FRAP2, Frap1, RAFT1, RAPT1, flat|Mapk1, 9030612K14Rik, AA407128, AU018647, C78273, ERK, Erk2, MAPK2, PRKM2, Prkm1, p41mapk, p42mapk|Mapk3, Erk-1…	http://www.genome.jp/kegg-bin/show_pathway?mmu05214/mmu:12313%09red/mmu:11651%09red/mmu:70405%09red/mmu:18708%09red/mmu:18709%09red/mmu:18706%09red/mmu:18707%09red/mmu:26417%09red/mmu:26413%09red/mmu:18176%09red/mmu:56717%09red/mmu:20662%09red/mmu:12567%09red/mmu:234779%09red/mmu:109880%09red/mmu:17246%09red/mmu:13557%09red/mmu:13555%09red/mmu:18590%09red/mmu:11652%09red/mmu:18595%09red/mmu:18803…
Phosphatidylinositol signaling system	KEGG PATHWAY	mmu04070	38	81	0.357304	0.795651	70405|18707|18706|18705|240752|18708|320127|242291|72469|170835|114663|16439|16438|18795|114875|320634|30955|18798|117150|234779|12314|110524|18709|225326|18718|17772|227333|19211|18710|16329|75678|16440|107650|18802|18803|217837|67073|13139	mmu:70405|mmu:18707|mmu:18706|mmu:18705|mmu:240752|mmu:18708|mmu:320127|mmu:242291|mmu:72469|mmu:170835|mmu:114663|mmu:16439|mmu:16438|mmu:18795|mmu:114875|mmu:320634|mmu:30955|mmu:18798|mmu:117150|mmu:234779|mmu:12313|mmu:110524|mmu:18709|mmu:225326|mmu:18718|mmu:17772|mmu:227333|mmu:19211|mmu:18710|mmu:16329|mmu:75678|mmu:16440|mmu:107650|mmu:18802|mmu:18803|mmu:217837|mmu:67073|mmu:13139|	70405|18707|18706|18705|240752|18708|320127|242291|72469|170835|114663|16439|16438|18795|114875|320634|30955|18798|117150|234779|12313|110524|18709|225326|18718|17772|227333|19211|18710|16329|75678|16440|107650|18802|18803|217837|67073|13139|	Calml3, 2310068O22Rik, AI326174|Pik3cd, 2410099E07Rik, 2610208K16Rik, AW545373, p110delta|Pik3ca, 6330412C24Rik, caPI3K, p110, p110alpha|Pik3c2g, C80387, PI3K-C2-gamma|Pik3c2b, C330011J12Rik, Gm199, PI3K-C2beta, PI3KC2beta|Pik3r1, PI3K, p50alpha, p55alpha, p85alpha|Dgki, C130010K08Rik|Impad1, 1110001C20Rik, AA408880, AI451589, AL022796, B230207P20, Jaws, gPAPP|Plcd3, 2610205J15Rik, mKIAA1964|Inpp…	http://www.genome.jp/kegg-bin/show_pathway?mmu04070/mmu:12313%09red/mmu:70405%09red/mmu:225326%09red/mmu:18708%09red/mmu:18709%09red/mmu:18706%09red/mmu:18707%09red/mmu:18705%09red/mmu:320127%09red/mmu:30955%09red/mmu:320634%09red/mmu:227333%09red/mmu:170835%09red/mmu:114875%09red/mmu:242291%09red/mmu:16438%09red/mmu:16439%09red/mmu:67073%09red/mmu:234779%09red/mmu:217837%09red/mmu:16329%09red/mm…
beta-Alanine metabolism	KEGG PATHWAY	mmu00410	16	32	0.359173	0.795651	99586|20603|11754|56752|56847|66054|11669|227095|73458|338403|228608|20810|621603|268860|110695|64705	mmu:99586|mmu:20603|mmu:11754|mmu:56752|mmu:56847|mmu:66054|mmu:11669|mmu:227095|mmu:73458|mmu:338403|mmu:228608|mmu:20810|mmu:621603|mmu:268860|mmu:110695|mmu:64705|	99586|20603|11754|56752|56847|66054|11669|227095|73458|338403|228608|20810|621603|268860|110695|64705|	Dpyd, AI315208, DPD, E330028L06Rik|Sms, AI427066, Gy, SPMSY, SpmST, gyro|Aoc3, SSAO, VAP1|Aldh9a1, AA139417, Abaldh, ESTM40, TMABA-DH, Tmabadh|Aldh1a3, ALDH6, RALDH3, V1|Cndp2, 0610010E05Rik, C76600, Cn2, Dip-2, Pep-1, Pep1|Aldh2, Ahd-5, Ahd5|Hibch, 2610509I15Rik, AI648812|1700055N04Rik|Cndp1, AI746433, Cn1|Smox, B130066H01Rik, PAO, PAOh1, SMO|Srm, AA407669, SpdST, SpdSy|Aldh3b2, AI848594, C13004…	http://www.genome.jp/kegg-bin/show_pathway?mmu00410/mmu:338403%09red/mmu:56752%09red/mmu:227095%09red/mmu:621603%09red/mmu:73458%09red/mmu:66054%09red/mmu:20603%09red/mmu:20810%09red/mmu:99586%09red/mmu:110695%09red/mmu:11754%09red/mmu:228608%09red/mmu:64705%09red/mmu:11669%09red/mmu:56847%09red/mmu:268860%09red
Purine metabolism	KEGG PATHWAY	mmu00230	81	179	0.367677	0.795651	66979|75533|68695|328099|18160|54195|11821|53893|245841|69833|59001|432530|20133|20019|667034|18746|11564|209558|20135|231329|18950|69241|23918|19139|19075|23972|230103|18972|23917|18974|18576|27369|14450|54611|110639|22262|14923|66358|67486|229589|28071|64424|22436|66681|72090|215446|72157|66420|66401|74167|79059|23959|68106|20017|18103|18102|19076|18583|20021|18584|18587|23984|76974|18969|27163…	mmu:66979|mmu:75533|mmu:68695|mmu:328099|mmu:18160|mmu:54195|mmu:11821|mmu:53893|mmu:245841|mmu:69833|mmu:59001|mmu:432530|mmu:20133|mmu:20019|mmu:667034|mmu:18746|mmu:11564|mmu:209558|mmu:20135|mmu:231329|mmu:18950|mmu:69241|mmu:23918|mmu:19139|mmu:19075|mmu:23972|mmu:230103|mmu:18972|mmu:23917|mmu:18974|mmu:18576|mmu:27369|mmu:14450|mmu:54611|mmu:110639|mmu:22262|mmu:14923|mmu:66358|mmu:67486|m…	66979|75533|68695|328099|18160|54195|11821|53893|245841|69833|59001|432530|20133|20019|667034|18746|11564|209558|20135|231329|18950|69241|23918|19139|19075|23972|230103|18972|23917|18974|18576|27369|14450|54611|110639|22262|14923|66358|67486|229589|28071|64424|22436|66681|72090|215446|72157|66420|66401|74167|79059|23959|68106|20017|18103|18102|19076|18583|20021|18584|18587|23984|76974|18969|27163…	Pole4, 2400007P05Rik, 5830430F06Rik|Nme5, 1700019D05Rik, Nm23-M5|Hddc3, 1110033O09Rik, C86475, MESH1|Prps1l3, AU021838, AW536152, Gm5081|Npr1, AI893888, GC-A, NPR-A, NPRA, Pndr|Gucy1b3, GC-S-beta-1, GCbeta1|Aprt, C85684|Nudt5|Polr2h|Polr2f, 1810060D16Rik|Pole3, 1810034K18Rik, YBL1|Adcy1, AC1, D11Bwg1392e, I-AC, brl, mKIAA4070|Rrm1, RnrM1|Polr1a, 194kDa, 3010014K16Rik, RPA194, Rpo1-4, mRPA1|Pnp2|P…	http://www.genome.jp/kegg-bin/show_pathway?mmu00230/mmu:23959%09red/mmu:11821%09red/mmu:28071%09red/mmu:22436%09red/mmu:27369%09red/mmu:20021%09red/mmu:432530%09red/mmu:210044%09red/mmu:18950%09red/mmu:23918%09red/mmu:20133%09red/mmu:18584%09red/mmu:110385%09red/mmu:18587%09red/mmu:328099%09red/mmu:11515%09red/mmu:18972%09red/mmu:110639%09red/mmu:11534%09red/mmu:66979%09red/mmu:14544%09red/mmu:68…
Bacterial invasion of epithelial cells	KEGG PATHWAY	mmu05100	36	77	0.368908	0.795651	242687|18707|18706|12928|18709|18708|52398|13429|16412|30955|56378|78514|67771|56443|19353|16202|67300|74192|18710|12550|208650|16402|13430|17295|20416|18000|12389|20362|12387|330662|12385|76709|19303|11867|73178|83767	mmu:242687|mmu:18707|mmu:18706|mmu:12928|mmu:18709|mmu:18708|mmu:52398|mmu:13429|mmu:16412|mmu:30955|mmu:56378|mmu:78514|mmu:67771|mmu:56443|mmu:19353|mmu:16202|mmu:67300|mmu:74192|mmu:18710|mmu:12550|mmu:208650|mmu:16402|mmu:13430|mmu:17295|mmu:20416|mmu:18000|mmu:12389|mmu:20362|mmu:12387|mmu:330662|mmu:12385|mmu:76709|mmu:19303|mmu:11867|mmu:73178|mmu:83767|	242687|18707|18706|12928|18709|18708|52398|13429|16412|30955|56378|78514|67771|56443|19353|16202|67300|74192|18710|12550|208650|16402|13430|17295|20416|18000|12389|20362|12387|330662|12385|76709|19303|11867|73178|83767|	Wasf2, AW742646, D4Ertd13e, WAVE2|Pik3cd, 2410099E07Rik, 2610208K16Rik, AW545373, p110delta|Pik3ca, 6330412C24Rik, caPI3K, p110, p110alpha|Crk, Crk-I, Crk-II, Crk-III, Crk3, CrkIII, Crko, c-Crk, p38|Pik3r2, p85beta|Pik3r1, PI3K, p50alpha, p55alpha, p85alpha|Sept11, 6230410I01Rik, AW548875, D5Ertd606e|Dnm1, AI838169, Dnm, Ftfl, mKIAA4093|Itgb1, 4633401G24Rik, AA409975, AA960159, CD29, Fnrb, Gm9863…	http://www.genome.jp/kegg-bin/show_pathway?mmu05100/mmu:83767%09red/mmu:73178%09red/mmu:12550%09red/mmu:13429%09red/mmu:16202%09red/mmu:67771%09red/mmu:18708%09red/mmu:18709%09red/mmu:18706%09red/mmu:18707%09red/mmu:208650%09red/mmu:20416%09red/mmu:18000%09red/mmu:12928%09red/mmu:78514%09red/mmu:19303%09red/mmu:67300%09red/mmu:52398%09red/mmu:16412%09red/mmu:13430%09red/mmu:74192%09red/mmu:330662…
Tight junction	KEGG PATHWAY	mmu04530	62	136	0.371664	0.795651	66922|58220|75723|18176|14678|14677|52432|17356|18762|12738|15461|224912|73699|18759|12737|72930|12695|83964|77579|19052|21873|12567|67374|18754|13000|56449|18260|217325|17532|71908|19211|19053|16897|21872|16653|56863|56217|56173|12995|17880|93737|13822|109711|67938|30960|192195|59310|16456|27375|12361|12739|12385|12387|12740|71960|68188|70737|269587|11652|621628|14679|11651	mmu:66922|mmu:58220|mmu:75723|mmu:18176|mmu:14678|mmu:14677|mmu:52432|mmu:17356|mmu:18759|mmu:12738|mmu:15461|mmu:224912|mmu:73699|mmu:18759|mmu:12737|mmu:72930|mmu:12695|mmu:83964|mmu:77579|mmu:19052|mmu:21873|mmu:12567|mmu:67374|mmu:18754|mmu:13000|mmu:56449|mmu:18260|mmu:217325|mmu:17532|mmu:71908|mmu:19211|mmu:19053|mmu:16897|mmu:21872|mmu:18176|mmu:56863|mmu:56217|mmu:56173|mmu:12995|mmu:178…	66922|58220|75723|18176|14678|14677|52432|17356|18759|12738|15461|224912|73699|18759|12737|72930|12695|83964|77579|19052|21873|12567|67374|18754|13000|56449|18260|217325|17532|71908|19211|19053|16897|21872|18176|56863|56217|56173|12995|17880|93737|13822|109711|67938|30960|192195|59310|16456|27375|12361|12739|12385|12387|12740|71960|68188|70737|269587|11652|621628|14679|11651|	Rras2, 2610016H24Rik, C86394, TC21|Pard6b, AV025615, Par6b|Amotl1, 2310010G08Rik, 2310067L22Rik, 4932416D09Rik, JEAP, mFLJ00155|Nras, AV095280, N-ras|Gnai2, C76432, Galphai2, Gia, Gnai-2|Gnai1, AU046200, Gialpha1, Gnai-1|Ppp2r2d, 1300017E19Rik, D7Ertd753e, MDS026|Mllt4, 5033403D15Rik, AF6, Af-6, Afadin, Gm314, I-afadin, S-afadin|Prkci, 2310021H13Rik, AI427505, PKClambda, Pkci, Pkcl, Prkcl, aPKCla…	http://www.genome.jp/kegg-bin/show_pathway?mmu04530/mmu:12995%09red/mmu:73699%09red/mmu:67374%09red/mmu:56863%09red/mmu:12695%09red/mmu:192195%09red/mmu:75723%09red/mmu:66922%09red/mmu:68188%09red/mmu:12739%09red/mmu:12738%09red/mmu:67938%09red/mmu:269587%09red/mmu:621628%09red/mmu:18260%09red/mmu:13822%09red/mmu:18176%09red/mmu:30960%09red/mmu:93737%09red/mmu:12737%09red/mmu:58220%09red/mmu:1905…
Nitrogen metabolism	KEGG PATHWAY	mmu00910	9	17	0.3737	0.795651	230099|14645|14661|12349|23831|12350|56078|12354|12319	mmu:230099|mmu:14645|mmu:14661|mmu:12349|mmu:23831|mmu:12350|mmu:56078|mmu:12354|mmu:12319|	230099|14645|14661|12349|23831|12350|56078|12354|12319|	Car9, CAIX, Ca9, MN/CA9|Glul, GS, Glns|Glud1, AI118167, Gdh-X, Glud, Gludl|Car2, AI131712, CAII, Ca2, Car-2, Ltw-5, Lvtw-5|Car14, AW536446, Ca14|Car3, BB219044, Ca3, Car-3|Car5b, 7330410H16Rik, CAVB, Ca5b, CarVb, D730005F19Rik|Car7, AV343731, Ca7|Car8, AW546993, Ca8, Cals, Cals1, Carp, wdl|	http://www.genome.jp/kegg-bin/show_pathway?mmu00910/mmu:14661%09red/mmu:12349%09red/mmu:14645%09red/mmu:230099%09red/mmu:12319%09red/mmu:23831%09red/mmu:12354%09red/mmu:56078%09red/mmu:12350%09red
Base excision repair	KEGG PATHWAY	mmu03410	18	37	0.379153	0.795651	16882|16881|22594|11792|234258|268395|18974|18538|14156|11546|328417|59001|18972|219024|66979|17193|71726|22256	mmu:16882|mmu:16881|mmu:22594|mmu:11792|mmu:234258|mmu:268395|mmu:18974|mmu:18538|mmu:14156|mmu:11546|mmu:328417|mmu:59001|mmu:18972|mmu:11792|mmu:66979|mmu:17193|mmu:71726|mmu:22256|	16882|16881|22594|11792|234258|268395|18974|18538|14156|11546|328417|59001|18972|11792|66979|17193|71726|22256|	Lig3, D11Wsu78e|Lig1, AL033288, LigI|Xrcc1, Xrcc-1|Apex1, APE, Apex, HAP1, Ref-1|Neil3, AI449477, BC034753, C85903|Mpg, 9830006D05, AI326268, APNG, Aag, Mid1|Pole2|Pcna|Fen1, AW538437, FEN-1|Parp2, ARTD2, Adprt2, Adprtl2, Aspartl2, C78626, PARP-2|Parp4, Adprtl1, C030027K23Rik, E230037B21Rik, Gm743, PARPL, PH5P, VAULT3, VPARP, p193|Pole3, 1810034K18Rik, YBL1|Pold2, 50kDa, p50, po1D2|Apex1, APE, Ap…	http://www.genome.jp/kegg-bin/show_pathway?mmu03410/mmu:22594%09red/mmu:11792%09red/mmu:66979%09red/mmu:71726%09red/mmu:18974%09red/mmu:14156%09red/mmu:22256%09red/mmu:11546%09red/mmu:59001%09red/mmu:234258%09red/mmu:17193%09red/mmu:328417%09red/mmu:18972%09red/mmu:268395%09red/mmu:16882%09red/mmu:16881%09red/mmu:18538%09red
Alanine, aspartate and glutamate metabolism	KEGG PATHWAY	mmu00250	18	37	0.379153	0.795651	214579|268860|212647|14645|14660|70503|11611|53320|108682|76282|11898|69719|14661|14718|14584|11484|11564|14583	mmu:214579|mmu:268860|mmu:212647|mmu:14645|mmu:14660|mmu:70503|mmu:11611|mmu:53320|mmu:108682|mmu:76282|mmu:11898|mmu:69719|mmu:14661|mmu:14718|mmu:14584|mmu:11484|mmu:11564|mmu:14583|	214579|268860|212647|14645|14660|70503|11611|53320|108682|76282|11898|69719|14661|14718|14584|11484|11564|14583|	Aldh5a1, 6330403E24Rik, Ahd-1, Ahd1, D630032B01Rik, OTTMUSG00000000613, SSADH, Ssdh1|Abat, 9630038C02Rik, AI255750, Gabaat, Gabat, Gm9851, I54, Laibat, X61497|Aldh4a1, A930035F14Rik, Ahd-1, Ahd1, Aldh4, Aldh5a1, E330022C09, P5cd, P5cdh, P5cdhl, P5cdhs, Ssdh1|Glul, GS, Glns|Gls, 6330442B14, AI314027, B230365M23Rik|Ddo, 5330420D20Rik, 5730402C02Rik, AI467244|Agxt, AGT, Agt1, Agxt1, SPT|Folh1, GCP2,…	http://www.genome.jp/kegg-bin/show_pathway?mmu00250/mmu:14661%09red/mmu:14718%09red/mmu:14645%09red/mmu:268860%09red/mmu:53320%09red/mmu:69719%09red/mmu:212647%09red/mmu:11611%09red/mmu:108682%09red/mmu:214579%09red/mmu:14660%09red/mmu:11564%09red/mmu:14584%09red/mmu:14583%09red/mmu:70503%09red/mmu:11898%09red/mmu:11484%09red/mmu:76282%09red
Metabolism of xenobiotics by cytochrome P450	KEGG PATHWAY	mmu00980	30	64	0.381781	0.795651	14871|14873|14872|14858|11529|56847|12408|12409|68312|103140|109857|73458|13106|14867|14862|14863|14860|15483|26876|552899|110198|100727|13078|11532|74134|394436|56615|76263|394432|621603	mmu:14871|mmu:14873|mmu:14872|mmu:14858|mmu:11529|mmu:56847|mmu:12408|mmu:12409|mmu:68312|mmu:103140|mmu:109857|mmu:73458|mmu:13106|mmu:14867|mmu:14862|mmu:14863|mmu:14860|mmu:15483|mmu:26876|mmu:552899|mmu:110198|mmu:100727|mmu:13078|mmu:11532|mmu:74134|mmu:394436|mmu:56615|mmu:76263|mmu:394432|mmu:621603|	14871|14873|14872|14858|11529|56847|12408|12409|68312|103140|109857|73458|13106|14867|14862|14863|14860|15483|26876|552899|110198|100727|13078|11532|74134|394436|56615|76263|394432|621603|	Gstt1, AI255817, Gstt1-1|Gsto1, AA407097, AI194287, AU018802, GSTO_1-1, GSTX, SPG-R, p28|Gstt2, AI266894, Yrs, mGSTT2|Gsta2, Gst2-2, Gstc-2, Gstc2|Adh7, AI325182, Adh-3, Adh-3e, Adh-3t, Adh3, Adh3-e, Adh3-t, Adh4, Adt-1|Aldh1a3, ALDH6, RALDH3, V1|Cbr1, AW261796, CR, Cbr|Cbr2, MLCR|Gstm7, 0610005A07Rik, AI894236, Cd203c|Gstt3, AI118089|Cbr3, 1110001J05Rik, C81353|1700055N04Rik|Cyp2e1, Cyp2e|Gstm6|…	http://www.genome.jp/kegg-bin/show_pathway?mmu00980/mmu:110198%09red/mmu:14871%09red/mmu:14872%09red/mmu:14873%09red/mmu:11532%09red/mmu:14858%09red/mmu:68312%09red/mmu:74134%09red/mmu:56615%09red/mmu:100727%09red/mmu:73458%09red/mmu:621603%09red/mmu:13106%09red/mmu:11529%09red/mmu:12409%09red/mmu:12408%09red/mmu:14863%09red/mmu:14862%09red/mmu:14860%09red/mmu:76263%09red/mmu:14867%09red/mmu:3944…
Glycerolipid metabolism	KEGG PATHWAY	mmu00561	26	55	0.381873	0.795651	15450|231510|56752|215456|320127|14245|67800|19012|218121|11669|11605|225010|110524|227333|16891|67717|69060|23945|110695|66853|102247|18947|11677|58810|64898|13139	mmu:15450|mmu:231510|mmu:56752|mmu:215456|mmu:320127|mmu:14245|mmu:67800|mmu:19012|mmu:218121|mmu:11669|mmu:11605|mmu:225010|mmu:110524|mmu:227333|mmu:16891|mmu:67717|mmu:69060|mmu:23945|mmu:110695|mmu:66853|mmu:102247|mmu:18947|mmu:11677|mmu:58810|mmu:64898|mmu:13139|	15450|231510|56752|215456|320127|14245|67800|19012|218121|11669|11605|225010|110524|227333|16891|67717|69060|23945|110695|66853|102247|18947|11677|58810|64898|13139|	Lipc, AI256194, HL, Hpl|Agpat9, 1-AGPAT, 1-AGPAT_9, 4933407I02Rik, 4933408F15, 9, A230097K15Rik, GPAT-3, mGPAT3|Aldh9a1, AA139417, Abaldh, ESTM40, TMABA-DH, Tmabadh|Gpat2, A530057A03Rik, Gm116, xGPAT1|Dgki, C130010K08Rik|Lpin1, 4631420P06, Kiaa0188, Lipin1, fld, mKIAA0188|Dgat2, 0610010B06Rik, ARAT, DGAT-2|Ppap2a, Hic53, Hpic53, LPP-1, LPP1, PAP-2a, PAP2-alpha, PAP2a, mPAP|Mboat1, 9130215M02Rik, …	http://www.genome.jp/kegg-bin/show_pathway?mmu00561/mmu:231510%09red/mmu:102247%09red/mmu:11605%09red/mmu:218121%09red/mmu:58810%09red/mmu:225010%09red/mmu:67717%09red/mmu:11669%09red/mmu:56752%09red/mmu:14245%09red/mmu:69060%09red/mmu:64898%09red/mmu:66853%09red/mmu:110695%09red/mmu:19012%09red/mmu:16891%09red/mmu:15450%09red/mmu:215456%09red/mmu:18947%09red/mmu:23945%09red/mmu:11677%09red/mmu:3…
Circadian entrainment	KEGG PATHWAY	mmu04713	45	98	0.383412	0.795651	14799|70405|58226|14678|14677|18798|54195|14710|26413|16522|26417|53623|16438|18795|14697|20191|14679|20192|12291|14699|12314|14800|14802|224129|16519|12912|18627|19092|14707|18125|16440|12288|12289|14708|14683|271639|100043507|11515|210044|14681|14813|14812|432530|18628|19416	mmu:14799|mmu:70405|mmu:58226|mmu:14678|mmu:14677|mmu:18798|mmu:54195|mmu:14710|mmu:26413|mmu:16522|mmu:26417|mmu:53623|mmu:16438|mmu:18795|mmu:14697|mmu:20191|mmu:14679|mmu:20192|mmu:12291|mmu:14699|mmu:12313|mmu:14800|mmu:14802|mmu:224129|mmu:16519|mmu:12912|mmu:18627|mmu:19092|mmu:14707|mmu:18125|mmu:16440|mmu:12288|mmu:12289|mmu:14708|mmu:14683|mmu:271639|mmu:14707|mmu:11515|mmu:210044|mmu:14…	14799|70405|58226|14678|14677|18798|54195|14710|26413|16522|26417|53623|16438|18795|14697|20191|14679|20192|12291|14699|12313|14800|14802|224129|16519|12912|18627|19092|14707|18125|16440|12288|12289|14708|14683|271639|14707|11515|210044|14681|14813|14812|432530|18628|19416|	Gria1, 2900051M01Rik, Glr-1, Glr1, GluA1, GluR-A, GluRA, Glur-1, Glur1, HIPA1, gluR-K1|Calml3, 2310068O22Rik, AI326174|Cacna1h, Cav3.2, MNCb-1209, alpha13.2|Gnai2, C76432, Galphai2, Gia, Gnai-2|Gnai1, AU046200, Gialpha1, Gnai-1|Plcb4, A930039J07Rik, AI854601, C230058B11Rik|Gucy1b3, GC-S-beta-1, GCbeta1|Gngt2, AV096488|Mapk1, 9030612K14Rik, AA407128, AU018647, C78273, ERK, Erk2, MAPK2, PRKM2, Prkm…	http://www.genome.jp/kegg-bin/show_pathway?mmu04713/mmu:12313%09red/mmu:12912%09red/mmu:14683%09red/mmu:14710%09red/mmu:210044%09red/mmu:224129%09red/mmu:14812%09red/mmu:14813%09red/mmu:70405%09red/mmu:11515%09red/mmu:14681%09red/mmu:19416%09red/mmu:14699%09red/mmu:26417%09red/mmu:19092%09red/mmu:26413%09red/mmu:18627%09red/mmu:12291%09red/mmu:18628%09red/mmu:271639%09red/mmu:58226%09red/mmu:5419…
Vascular smooth muscle contraction	KEGG PATHWAY	mmu04270	58	128	0.391851	0.807095	53357|26565|329251|54195|14673|14672|26413|54598|16531|26417|109880|16439|11549|213498|232889|18795|16438|13617|19878|54409|230103|16801|18798|17540|12314|26396|18754|56089|17880|66350|16533|14674|18160|11836|211429|17931|11550|216459|70405|16440|12288|12289|14683|11515|210044|237625|69836|232807|11468|19047|11541|224129|19222|432530|18783|18782|18781|18784	mmu:53357|mmu:26565|mmu:329251|mmu:54195|mmu:14673|mmu:14672|mmu:26413|mmu:54598|mmu:16531|mmu:26417|mmu:109880|mmu:16439|mmu:11549|mmu:213498|mmu:232889|mmu:18795|mmu:16438|mmu:13617|mmu:19878|mmu:54409|mmu:230103|mmu:16801|mmu:18798|mmu:17540|mmu:12313|mmu:26396|mmu:18754|mmu:56089|mmu:17880|mmu:66350|mmu:16533|mmu:14674|mmu:18160|mmu:110157|mmu:211429|mmu:17931|mmu:11550|mmu:216459|mmu:70405|m…	53357|26565|329251|54195|14673|14672|26413|54598|16531|26417|109880|16439|11549|213498|232889|18795|16438|13617|19878|54409|230103|16801|18798|17540|12313|26396|18754|56089|17880|66350|16533|14674|18160|110157|211429|17931|11550|216459|70405|16440|12288|12289|14683|11515|210044|237625|69836|232807|11468|19047|11541|224129|19222|432530|18783|18782|18781|18784|	Pla2g6, BB112799, PNPLA9, iPLA(2)beta, iPLA2, iPLA2beta|Pla2g10, PLA2GX, mGXsPLA2, sPLA2-X|Ppp1r12b, 1810037O03Rik, 9530009M10Rik, AI132431, Mypt2|Gucy1b3, GC-S-beta-1, GCbeta1|Gna12, AI414047, AI504261, Galpha12|Gna11, Dsk7, E430025L19|Mapk1, 9030612K14Rik, AA407128, AU018647, C78273, ERK, Erk2, MAPK2, PRKM2, Prkm1, p41mapk, p42mapk|Calcrl, AV071593, CRLR|Kcnma1, 5730414M22Rik, BKCa, MaxiK, Slo,…	http://www.genome.jp/kegg-bin/show_pathway?mmu04270/mmu:12313%09red/mmu:69836%09red/mmu:53357%09red/mmu:14673%09red/mmu:14683%09red/mmu:210044%09red/mmu:224129%09red/mmu:11550%09red/mmu:16438%09red/mmu:70405%09red/mmu:237625%09red/mmu:216459%09red/mmu:26417%09red/mmu:26413%09red/mmu:232889%09red/mmu:13617%09red/mmu:17931%09red/mmu:19222%09red/mmu:432530%09red/mmu:18784%09red/mmu:18782%09red/mmu:1…
Dopaminergic synapse	KEGG PATHWAY	mmu04728	60	133	0.39991	0.817594	14799|70405|14679|14678|14677|18798|56637|12753|14710|73699|17161|16522|16439|16438|53623|606496|72930|18795|14697|12288|19052|19053|14699|19055|19056|19057|14800|12314|14802|11911|52432|78284|14708|11651|16519|109731|231991|19094|12912|14707|12286|12287|26427|16574|16572|12289|26420|16440|13491|14683|100043507|19047|14681|13195|224129|14812|11652|16573|235542|226849	mmu:14799|mmu:70405|mmu:14679|mmu:14678|mmu:14677|mmu:18798|mmu:56637|mmu:12753|mmu:14710|mmu:73699|mmu:17161|mmu:16522|mmu:16439|mmu:16438|mmu:53623|mmu:606496|mmu:72930|mmu:18795|mmu:14697|mmu:12288|mmu:19052|mmu:19053|mmu:14699|mmu:19055|mmu:19056|mmu:19057|mmu:14800|mmu:12313|mmu:14802|mmu:11911|mmu:52432|mmu:78284|mmu:14708|mmu:11651|mmu:16519|mmu:109731|mmu:231991|mmu:19094|mmu:12912|mmu:14…	14799|70405|14679|14678|14677|18798|56637|12753|14710|73699|17161|16522|16439|16438|53623|606496|72930|18795|14697|12288|19052|19053|14699|19055|19056|19057|14800|12313|14802|11911|52432|78284|14708|11651|16519|109731|231991|19094|12912|14707|12286|12287|26427|16574|16572|12289|26420|16440|13491|14683|14707|19047|14681|13195|224129|14812|11652|16573|235542|226849|	Gria1, 2900051M01Rik, Glr-1, Glr1, GluA1, GluR-A, GluRA, Glur-1, Glur1, HIPA1, gluR-K1|Calml3, 2310068O22Rik, AI326174|Gnai3, AI158965, AW537698, Galphai3, Gnai-3|Gnai2, C76432, Galphai2, Gia, Gnai-2|Gnai1, AU046200, Gialpha1, Gnai-1|Plcb4, A930039J07Rik, AI854601, C230058B11Rik|Gsk3b, 7330414F15Rik, 8430431H08Rik, C86142, GSK-3, GSK-3beta, GSK3|Clock, 5330400M04Rik, KAT13D, bHLHe8, mKIAA0334|Gng…	http://www.genome.jp/kegg-bin/show_pathway?mmu04728/mmu:12313%09red/mmu:73699%09red/mmu:17161%09red/mmu:14683%09red/mmu:14710%09red/mmu:226849%09red/mmu:224129%09red/mmu:14812%09red/mmu:14708%09red/mmu:70405%09red/mmu:235542%09red/mmu:16573%09red/mmu:16439%09red/mmu:14699%09red/mmu:12753%09red/mmu:13195%09red/mmu:13491%09red/mmu:19094%09red/mmu:19047%09red/mmu:56637%09red/mmu:19055%09red/mmu:1905…
Prolactin signaling pathway	KEGG PATHWAY	mmu04917	34	74	0.405806	0.818438	20848|18707|18706|18176|18709|18708|56637|26413|26417|16452|12444|12443|13711|30955|56468|19094|26396|20850|11836|18710|16653|56484|12700|15461|20662|20416|26420|19697|103988|13982|192157|67296|11652|11651	mmu:20848|mmu:18707|mmu:18706|mmu:18176|mmu:18709|mmu:18708|mmu:56637|mmu:26413|mmu:26417|mmu:16452|mmu:12444|mmu:12443|mmu:13711|mmu:30955|mmu:56468|mmu:19094|mmu:26396|mmu:20850|mmu:110157|mmu:18710|mmu:18176|mmu:56484|mmu:12700|mmu:15461|mmu:20662|mmu:20416|mmu:26420|mmu:19697|mmu:103988|mmu:13982|mmu:192157|mmu:67296|mmu:11652|mmu:11651|	20848|18707|18706|18176|18709|18708|56637|26413|26417|16452|12444|12443|13711|30955|56468|19094|26396|20850|110157|18710|18176|56484|12700|15461|20662|20416|26420|19697|103988|13982|192157|67296|11652|11651|	Stat3, 1110034C02Rik, AW109958, Aprf|Pik3cd, 2410099E07Rik, 2610208K16Rik, AW545373, p110delta|Pik3ca, 6330412C24Rik, caPI3K, p110, p110alpha|Nras, AV095280, N-ras|Pik3r2, p85beta|Pik3r1, PI3K, p50alpha, p55alpha, p85alpha|Gsk3b, 7330414F15Rik, 8430431H08Rik, C86142, GSK-3, GSK-3beta, GSK3|Mapk1, 9030612K14Rik, AA407128, AU018647, C78273, ERK, Erk2, MAPK2, PRKM2, Prkm1, p41mapk, p42mapk|Mapk3, Er…	http://www.genome.jp/kegg-bin/show_pathway?mmu04917/mmu:192157%09red/mmu:67296%09red/mmu:13982%09red/mmu:19697%09red/mmu:18708%09red/mmu:18709%09red/mmu:18706%09red/mmu:18707%09red/mmu:26417%09red/mmu:26413%09red/mmu:19094%09red/mmu:13711%09red/mmu:18176%09red/mmu:56637%09red/mmu:20848%09red/mmu:20662%09red/mmu:16452%09red/mmu:103988%09red/mmu:11652%09red/mmu:11651%09red/mmu:20416%09red/mmu:18710…
Non-alcoholic fatty liver disease (NAFLD)	KEGG PATHWAY	mmu04932	69	154	0.407134	0.818438	19082|66046|18707|18706|12865|12861|66414|18708|67264|56637|19697|18709|66694|20463|67680|208104|606496|13067|66091|13063|67273|19013|30955|19079|407790|11911|68198|66445|21937|68465|227197|72674|54405|68197|19353|12370|14103|12864|108079|12866|22433|105787|66576|18710|11652|16367|20787|13106|12606|26420|12367|108097|17995|11651|20181|12868|13665|12369|13666|22272|22259|16176|68349|16175|16150|12…	mmu:19082|mmu:66046|mmu:18707|mmu:18706|mmu:12865|mmu:12861|mmu:66414|mmu:18708|mmu:67264|mmu:56637|mmu:19697|mmu:18709|mmu:66694|mmu:20463|mmu:67680|mmu:208104|mmu:606496|mmu:13067|mmu:66091|mmu:13063|mmu:67273|mmu:19013|mmu:30955|mmu:19079|mmu:407790|mmu:11911|mmu:68198|mmu:66445|mmu:21937|mmu:68465|mmu:227197|mmu:72674|mmu:54405|mmu:68197|mmu:19353|mmu:12370|mmu:14103|mmu:12864|mmu:108079|mmu:…	19082|66046|18707|18706|12865|12861|66414|18708|67264|56637|19697|18709|66694|20463|67680|208104|606496|13067|66091|13063|67273|19013|30955|19079|407790|11911|68198|66445|21937|68465|227197|72674|54405|68197|19353|12370|14103|12864|108079|12866|22433|105787|66576|18710|11652|16367|20787|13106|12606|26420|12367|108097|17995|11651|20181|12868|13665|12369|13666|22272|22259|16176|68349|16175|16150|12…	Prkag1, AA571379, BB036179, Prkaac|Ndufb5, 0610007D05Rik, AU015782, SGDH|Pik3cd, 2410099E07Rik, 2610208K16Rik, AW545373, p110delta|Pik3ca, 6330412C24Rik, caPI3K, p110, p110alpha|Cox7a1, COX7A, COX7AH, COX7AM|Cox6a1, VIaL|Ndufa12, 2410011G03Rik, AW112974|Pik3r1, PI3K, p50alpha, p55alpha, p85alpha|Ndufb8, 2900010I05Rik, AI987932|Gsk3b, 7330414F15Rik, 8430431H08Rik, C86142, GSK-3, GSK-3beta, GSK3|Re…	http://www.genome.jp/kegg-bin/show_pathway?mmu04932/mmu:72674%09red/mmu:11651%09red/mmu:18709%09red/mmu:105787%09red/mmu:12122%09red/mmu:13665%09red/mmu:12370%09red/mmu:384783%09red/mmu:13666%09red/mmu:18708%09red/mmu:11450%09red/mmu:18706%09red/mmu:18707%09red/mmu:20787%09red/mmu:20463%09red/mmu:66091%09red/mmu:19079%09red/mmu:17995%09red/mmu:12868%09red/mmu:208104%09red/mmu:12865%09red/mmu:1286…
Toxoplasmosis	KEGG PATHWAY	mmu05145	51	113	0.410898	0.818438	105675|21947|20848|18707|18706|14679|14678|14677|18709|18708|23928|26413|26417|16412|16451|16452|13067|13063|16782|12675|30955|19697|66513|26397|21937|16145|26399|16772|12370|19094|15481|16773|18710|16775|16776|17874|16150|18126|21809|26409|26420|12367|11651|14681|21898|11796|11652|16151|16179|15980|16403	mmu:105675|mmu:21947|mmu:20848|mmu:18707|mmu:18706|mmu:14679|mmu:14678|mmu:14677|mmu:18709|mmu:18708|mmu:23928|mmu:26413|mmu:26417|mmu:16412|mmu:16451|mmu:16452|mmu:13067|mmu:13063|mmu:16782|mmu:12675|mmu:30955|mmu:19697|mmu:66513|mmu:26397|mmu:21937|mmu:16145|mmu:26399|mmu:16772|mmu:12370|mmu:19094|mmu:15481|mmu:16773|mmu:18710|mmu:16775|mmu:16776|mmu:17874|mmu:16150|mmu:18126|mmu:21809|mmu:2640…	105675|21947|20848|18707|18706|14679|14678|14677|18709|18708|23928|26413|26417|16412|16451|16452|13067|13063|16782|12675|30955|19697|66513|26397|21937|16145|26399|16772|12370|19094|15481|16773|18710|16775|16776|17874|16150|18126|21809|26409|26420|12367|11651|14681|21898|11796|11652|16151|16179|15980|16403|	Ppif, AW457192, CyP-D, CyP-F, CypD, PPIase|Cd40lg, CD154, CD40-L, Cd40l, HIGM1, IGM, IMD3, Ly-62, Ly62, T-BAM, TRAP, Tnfsf5, gp39|Stat3, 1110034C02Rik, AW109958, Aprf|Pik3cd, 2410099E07Rik, 2610208K16Rik, AW545373, p110delta|Pik3ca, 6330412C24Rik, caPI3K, p110, p110alpha|Gnai3, AI158965, AW537698, Galphai3, Gnai-3|Gnai2, C76432, Galphai2, Gia, Gnai-2|Gnai1, AU046200, Gialpha1, Gnai-1|Pik3r2, p85b…	http://www.genome.jp/kegg-bin/show_pathway?mmu05145/mmu:16773%09red/mmu:16772%09red/mmu:16775%09red/mmu:16776%09red/mmu:14681%09red/mmu:21947%09red/mmu:16403%09red/mmu:21809%09red/mmu:12370%09red/mmu:19697%09red/mmu:18708%09red/mmu:18707%09red/mmu:18706%09red/mmu:12675%09red/mmu:26417%09red/mmu:26413%09red/mmu:19094%09red/mmu:105675%09red/mmu:17874%09red/mmu:18709%09red/mmu:23928%09red/mmu:66513%…
Rap1 signaling pathway	KEGG PATHWAY	mmu04015	95	214	0.412184	0.818438	58220|13836|14679|14678|14677|12928|18762|14178|14179|56636|11541|12977|54354|13636|18795|19395|15901|18798|26397|13639|26396|65086|12314|11836|93737|14065|14062|14745|18803|14180|14183|14182|14184|109905|210044|54519|12387|18176|21844|26413|16416|26417|109880|16412|14205|107746|170758|54635|56508|11601|11600|11602|18595|26399|19353|70549|215449|16653|16409|14683|14681|11515|224129|76089|70405|18…	mmu:58220|mmu:13836|mmu:14679|mmu:14678|mmu:14677|mmu:12928|mmu:18759|mmu:14178|mmu:14179|mmu:56636|mmu:11541|mmu:12977|mmu:54354|mmu:13636|mmu:18795|mmu:19395|mmu:15901|mmu:18798|mmu:26397|mmu:13639|mmu:26396|mmu:65086|mmu:12313|mmu:110157|mmu:93737|mmu:14065|mmu:14062|mmu:14745|mmu:18803|mmu:14180|mmu:14183|mmu:14182|mmu:14184|mmu:109905|mmu:210044|mmu:54519|mmu:12387|mmu:18176|mmu:21844|mmu:26…	58220|13836|14679|14678|14677|12928|18759|14178|14179|56636|11541|12977|54354|13636|18795|19395|15901|18798|26397|13639|26396|65086|12313|110157|93737|14065|14062|14745|18803|14180|14183|14182|14184|109905|210044|54519|12387|18176|21844|26413|16416|26417|109880|16412|14205|107746|170758|54635|56508|11601|11600|11602|18595|26399|19353|70549|215449|18176|16409|14683|14681|11515|224129|76089|70405|1…	Pard6b, AV025615, Par6b|Epha2, AW545284, Eck, Myk2, Sek-2, Sek2|Gnai3, AI158965, AW537698, Galphai3, Gnai-3|Gnai2, C76432, Galphai2, Gia, Gnai-2|Gnai1, AU046200, Gialpha1, Gnai-1|Crk, Crk-I, Crk-II, Crk-III, Crk3, CrkIII, Crko, c-Crk, p38|Prkci, 2310021H13Rik, AI427505, PKClambda, Pkci, Pkcl, Prkcl, aPKClambda, mKIAA4165|Fgf7, Kgf|Fgf8, Aigf, Fgf-8|Fgf21|Adora2b, A2BAR, A2BR, A2b, AA2BR, AI480866…	http://www.genome.jp/kegg-bin/show_pathway?mmu04015/mmu:432530%09red/mmu:21844%09red/mmu:170758%09red/mmu:12387%09red/mmu:238130%09red/mmu:16409%09red/mmu:18053%09red/mmu:78473%09red/mmu:14257%09red/mmu:26396%09red/mmu:26397%09red/mmu:26399%09red/mmu:54635%09red/mmu:19353%09red/mmu:15461%09red/mmu:210044%09red/mmu:14812%09red/mmu:70405%09red/mmu:11515%09red/mmu:53978%09red/mmu:13637%09red/mmu:136…
Valine, leucine and isoleucine degradation	KEGG PATHWAY	mmu00280	24	52	0.426085	0.839997	58875|56752|66948|52538|12035|113868|15107|78038|12039|15360|11669|110446|13382|56357|11409|72039|227095|213043|268860|66904|110460|110695|208715|235674	mmu:58875|mmu:56752|mmu:66948|mmu:52538|mmu:12035|mmu:113868|mmu:15107|mmu:78038|mmu:12039|mmu:15360|mmu:11669|mmu:110446|mmu:13382|mmu:56357|mmu:11409|mmu:72039|mmu:227095|mmu:213043|mmu:268860|mmu:66904|mmu:110460|mmu:110695|mmu:208715|mmu:235674|	58875|56752|66948|52538|12035|113868|15107|78038|12039|15360|11669|110446|13382|56357|11409|72039|227095|213043|268860|66904|110460|110695|208715|235674|	Hibadh, 6430402H10Rik, AI265272|Aldh9a1, AA139417, Abaldh, ESTM40, TMABA-DH, Tmabadh|Acad8, 2310016C19Rik, AI786953|Acaa2, 0610011L04Rik, AI255831, AI265397, D18Ertd240e|Bcat1, BCATc, Eca39|Acaa1a, Acaa, Acaa1, D9Ertd25e, PTL|Hadh, AA409008, AU019341, AW742602, HCDH, Hadhsc, Schad|Mccc2, 4930552N12Rik, MCCB|Bckdha|Hmgcs2, 1300002P16, mHS|Aldh2, Ahd-5, Ahd5|Acat1, 6330585C21Rik, Acat|Dld|Ivd, 1300…	http://www.genome.jp/kegg-bin/show_pathway?mmu00280/mmu:227095%09red/mmu:58875%09red/mmu:208715%09red/mmu:15360%09red/mmu:235674%09red/mmu:78038%09red/mmu:11669%09red/mmu:213043%09red/mmu:66948%09red/mmu:56752%09red/mmu:66904%09red/mmu:110695%09red/mmu:11409%09red/mmu:13382%09red/mmu:52538%09red/mmu:12039%09red/mmu:72039%09red/mmu:12035%09red/mmu:268860%09red/mmu:113868%09red/mmu:15107%09red/mmu:…
Primary bile acid biosynthesis	KEGG PATHWAY	mmu00120	8	16	0.436449	0.84949	17117|15488|26459|170789|13123|12642|104086|208665	mmu:17117|mmu:15488|mmu:26459|mmu:170789|mmu:13123|mmu:12642|mmu:104086|mmu:208665|	17117|15488|26459|170789|13123|12642|104086|208665|	Amacr, Macr1|Hsd17b4, 17-beta-HSD, 17[b]-HSD, 4, DBP, MFE-2, MFP2, MPF-2, Mfp-2, perMFE-2|Slc27a5, FACVL3, FATP5, VLCS-H2, VLCSH2, Vlacsr|Acot8, PTE-2, Pte1|Cyp7b1, AW261589, D3Ertd552e, hct-1|Ch25h, AI462618, m25OH|Cyp27a1, 1300013A03Rik, Cyp27|Akr1d1|	http://www.genome.jp/kegg-bin/show_pathway?mmu00120/mmu:13123%09red/mmu:12642%09red/mmu:208665%09red/mmu:170789%09red/mmu:104086%09red/mmu:17117%09red/mmu:26459%09red/mmu:15488%09red
Amoebiasis	KEGG PATHWAY	mmu05146	53	119	0.43911	0.84949	18707|18706|20719|94216|19344|18798|14675|18708|14672|69379|12832|12830|12981|19349|18795|21898|30955|16776|97848|12279|18709|20708|20723|19697|16772|16773|18710|16775|20706|12828|18126|21809|12842|12843|12826|109711|15507|16409|12367|226421|14683|12475|12814|271457|16782|23928|380839|18788|16176|16177|432530|11846|16178	mmu:18707|mmu:18706|mmu:20719|mmu:94216|mmu:19344|mmu:18798|mmu:14675|mmu:18708|mmu:14672|mmu:69379|mmu:12832|mmu:12830|mmu:12981|mmu:19349|mmu:18795|mmu:21898|mmu:30955|mmu:16776|mmu:97848|mmu:12279|mmu:18709|mmu:20708|mmu:20723|mmu:19697|mmu:16772|mmu:16773|mmu:18710|mmu:16775|mmu:20706|mmu:12828|mmu:18126|mmu:21809|mmu:12842|mmu:12843|mmu:12826|mmu:109711|mmu:15507|mmu:16409|mmu:12367|mmu:2264…	18707|18706|20719|94216|19344|18798|14675|18708|14672|69379|12832|12830|12981|19349|18795|21898|30955|16776|97848|12279|18709|20708|20723|19697|16772|16773|18710|16775|20706|12828|18126|21809|12842|12843|12826|109711|15507|16409|12367|226421|14683|12475|12814|271457|16782|23928|380839|18788|16176|16177|432530|11846|16178|	Pik3cd, 2410099E07Rik, 2610208K16Rik, AW545373, p110delta|Pik3ca, 6330412C24Rik, caPI3K, p110, p110alpha|Serpinb6a, 4930482L21Rik, D330015H01Rik, PI-6, Serpinb6, Spi3, ovalbumin|Col4a6, BB116301|Rab5b, C030027M18Rik|Plcb4, A930039J07Rik, AI854601, C230058B11Rik|Gna14, AU023208|Pik3r1, PI3K, p50alpha, p55alpha, p85alpha|Gna11, Dsk7, E430025L19|C8g|Col5a2, 1110014L14Rik, D230017N05|Col4a5|Csf2, Csf…	http://www.genome.jp/kegg-bin/show_pathway?mmu05146/mmu:11846%09red/mmu:12279%09red/mmu:16773%09red/mmu:271457%09red/mmu:16775%09red/mmu:16409%09red/mmu:16776%09red/mmu:14683%09red/mmu:97848%09red/mmu:16772%09red/mmu:19697%09red/mmu:18708%09red/mmu:18709%09red/mmu:18706%09red/mmu:18707%09red/mmu:12843%09red/mmu:30955%09red/mmu:19349%09red/mmu:69379%09red/mmu:226421%09red/mmu:19344%09red/mmu:14675…
Retrograde endocannabinoid signaling	KEGG PATHWAY	mmu04723	46	103	0.441254	0.84949	14799|16522|14679|14678|14677|18798|14710|26413|26417|53623|16438|16439|14073|18795|14697|12288|14699|14802|14800|14396|14708|14399|16519|57249|140919|19094|14707|23945|12287|16440|242864|12289|26420|269060|100043507|11515|210044|14406|14681|14401|216643|12286|14816|19225|224129|432530	mmu:14799|mmu:16522|mmu:14679|mmu:14678|mmu:14677|mmu:18798|mmu:14710|mmu:26413|mmu:26417|mmu:53623|mmu:16438|mmu:16439|mmu:14073|mmu:18795|mmu:14697|mmu:12288|mmu:14699|mmu:14802|mmu:14800|mmu:14396|mmu:14708|mmu:14399|mmu:16519|mmu:57249|mmu:140919|mmu:19094|mmu:14707|mmu:23945|mmu:12287|mmu:16440|mmu:242864|mmu:12289|mmu:26420|mmu:269060|mmu:14707|mmu:11515|mmu:210044|mmu:14406|mmu:14681|mmu:1…	14799|16522|14679|14678|14677|18798|14710|26413|26417|53623|16438|16439|14073|18795|14697|12288|14699|14802|14800|14396|14708|14399|16519|57249|140919|19094|14707|23945|12287|16440|242864|12289|26420|269060|14707|11515|210044|14406|14681|14401|216643|12286|14816|19225|224129|432530|	Gria1, 2900051M01Rik, Glr-1, Glr1, GluA1, GluR-A, GluRA, Glur-1, Glur1, HIPA1, gluR-K1|Kcnj6, BIR1, GIRK2, KATP2, KCNJ7, Kir3.2, weaver, wv|Gnai3, AI158965, AW537698, Galphai3, Gnai-3|Gnai2, C76432, Galphai2, Gia, Gnai-2|Gnai1, AU046200, Gialpha1, Gnai-1|Plcb4, A930039J07Rik, AI854601, C230058B11Rik|Gngt2, AV096488|Mapk1, 9030612K14Rik, AA407128, AU018647, C78273, ERK, Erk2, MAPK2, PRKM2, Prkm1, …	http://www.genome.jp/kegg-bin/show_pathway?mmu04723/mmu:14401%09red/mmu:140919%09red/mmu:14396%09red/mmu:14406%09red/mmu:14816%09red/mmu:14710%09red/mmu:210044%09red/mmu:224129%09red/mmu:14399%09red/mmu:14708%09red/mmu:14073%09red/mmu:11515%09red/mmu:14699%09red/mmu:26417%09red/mmu:26413%09red/mmu:19094%09red/mmu:432530%09red/mmu:19225%09red/mmu:14681%09red/mmu:14800%09red/mmu:16438%09red/mmu:164…
Gap junction	KEGG PATHWAY	mmu04540	39	87	0.443376	0.84949	18176|14678|14677|54195|14672|22153|26413|26417|18590|16438|16439|18595|18795|14679|104318|18798|53857|54635|26396|67951|21872|11836|16653|19092|11554|14609|15461|20662|16440|12534|14683|14745|22152|11515|210044|14816|224129|432530|227613	mmu:18176|mmu:14678|mmu:14677|mmu:54195|mmu:14672|mmu:22153|mmu:26413|mmu:26417|mmu:18590|mmu:16438|mmu:16439|mmu:18595|mmu:18795|mmu:14679|mmu:104318|mmu:18798|mmu:53857|mmu:54635|mmu:26396|mmu:67951|mmu:21872|mmu:110157|mmu:18176|mmu:19092|mmu:11554|mmu:14609|mmu:15461|mmu:20662|mmu:16440|mmu:12534|mmu:14683|mmu:14745|mmu:22152|mmu:11515|mmu:210044|mmu:14816|mmu:224129|mmu:432530|mmu:227613|	18176|14678|14677|54195|14672|22153|26413|26417|18590|16438|16439|18595|18795|14679|104318|18798|53857|54635|26396|67951|21872|110157|18176|19092|11554|14609|15461|20662|16440|12534|14683|14745|22152|11515|210044|14816|224129|432530|227613|	Nras, AV095280, N-ras|Gnai2, C76432, Galphai2, Gia, Gnai-2|Gnai1, AU046200, Gialpha1, Gnai-1|Gucy1b3, GC-S-beta-1, GCbeta1|Gna11, Dsk7, E430025L19|Tubb4a, AI325297, M(beta)4, Tubb, Tubb4|Mapk1, 9030612K14Rik, AA407128, AU018647, C78273, ERK, Erk2, MAPK2, PRKM2, Prkm1, p41mapk, p42mapk|Mapk3, Erk-1, Erk1, Ert2, Esrk1, Mnk1, Mtap2k, Prkm3, p44, p44erk1, p44mapk|Pdgfa|Itpr1, D6Pas2, Gm10429, IP3R1, …	http://www.genome.jp/kegg-bin/show_pathway?mmu04540/mmu:22152%09red/mmu:22153%09red/mmu:14816%09red/mmu:210044%09red/mmu:224129%09red/mmu:227613%09red/mmu:12534%09red/mmu:11515%09red/mmu:104318%09red/mmu:26417%09red/mmu:19092%09red/mmu:26413%09red/mmu:18176%09red/mmu:53857%09red/mmu:14683%09red/mmu:11554%09red/mmu:20662%09red/mmu:54195%09red/mmu:14672%09red/mmu:16438%09red/mmu:14745%09red/mmu:146…
Butirosin and neomycin biosynthesis	KEGG PATHWAY	mmu00524	3	5	0.448901	0.84949	212032|216019|103988	mmu:212032|mmu:216019|mmu:103988|	212032|216019|103988|	Hk3, HK_III, HK-III|Hkdc1, BC016235|Gck, GLK, Gk, Gls006, HK4, HKIV, HXKP, MODY2|	http://www.genome.jp/kegg-bin/show_pathway?mmu00524/mmu:103988%09red/mmu:212032%09red/mmu:216019%09red
Fatty acid biosynthesis	KEGG PATHWAY	mmu00061	7	14	0.450545	0.84949	94180|74205|71147|223722|14081|99035|433256	mmu:94180|mmu:74205|mmu:71147|mmu:223722|mmu:14081|mmu:99035|mmu:433256|	94180|74205|71147|223722|14081|99035|433256|	Acsbg1, BG1, Bgm, E230019G03Rik, Lpd, R75185, mKIAA0631|Acsl3, 2610510B12Rik, Acs3, C85929, Facl3, Pro2194|Oxsm, 4933425A18Rik, C80494|Mcat, AI225907, BC025519|Acsl1, Acas, Acas1, Acs, FACS, Facl2|Olah, AI607300, E230009B14Rik, Thedc1|Acsl5, 1700030F05Rik, ACS2, ACS5, Facl5|	http://www.genome.jp/kegg-bin/show_pathway?mmu00061/mmu:99035%09red/mmu:74205%09red/mmu:71147%09red/mmu:14081%09red/mmu:94180%09red/mmu:223722%09red/mmu:433256%09red
ABC transporters	KEGG PATHWAY	mmu02010	21	46	0.452446	0.84949	239273|20927|18669|27403|27410|77706|19299|268379|56325|74610|27421|74591|26357|12780|17250|12638|27416|11304|11305|11306|192663	mmu:239273|mmu:20927|mmu:18669|mmu:27403|mmu:27410|mmu:77706|mmu:19299|mmu:268379|mmu:56325|mmu:74610|mmu:27421|mmu:74591|mmu:26357|mmu:12780|mmu:17250|mmu:12638|mmu:27416|mmu:11304|mmu:11305|mmu:11306|mmu:192663|	239273|20927|18669|27403|27410|77706|19299|268379|56325|74610|27421|74591|26357|12780|17250|12638|27416|11304|11305|11306|192663|	Abcc4, D630049P08Rik, MOATB, MRP4|Abcc8, D930031B21Rik, SUR1, Sur|Abcb1b, Abcb1, Mdr1, Mdr1b, Pgy-1, Pgy1, mdr|Abca7, ABCX, Abc51|Abca3, 1810036E22Rik, ABC-C, Abc3|Abcb5, 9230106F14Rik|Abcd3, AI313901, AU018866, AW146054, PMP68, PMP70, Pxmp1|Abca13, 9830132L24, A930002G16Rik, AI956815|Abcb9, TAPL, mKIAA1520|Abcb8, 4833412N02Rik, AA409895|Abcc6, Abcc1b, DCC, Dyscalc1, Mrp6, dyscalc|Abca12, 4832428…	http://www.genome.jp/kegg-bin/show_pathway?mmu02010/mmu:26357%09red/mmu:19299%09red/mmu:12638%09red/mmu:17250%09red/mmu:11305%09red/mmu:11304%09red/mmu:74610%09red/mmu:11306%09red/mmu:27421%09red/mmu:27410%09red/mmu:20927%09red/mmu:56325%09red/mmu:18669%09red/mmu:27416%09red/mmu:77706%09red/mmu:27403%09red/mmu:268379%09red/mmu:239273%09red/mmu:74591%09red/mmu:192663%09red/mmu:12780%09red
Alzheimer's disease	KEGG PATHWAY	mmu05010	76	173	0.455862	0.850122	12568|17762|70405|66694|20617|66043|11949|11946|15925|66414|19057|56637|12314|26413|66046|26417|17380|11783|11487|16439|16438|67680|20463|67942|13067|19059|66091|13063|67273|14433|20192|18798|19055|19056|407790|68198|11816|66445|11947|12334|22272|227197|54405|68197|14812|12370|12569|67264|12864|12865|12866|18795|12868|11938|11951|11820|23821|105246643|12861|18125|16440|12288|12289|12367|17995|226…	mmu:12568|mmu:17762|mmu:70405|mmu:66694|mmu:20617|mmu:66043|mmu:11949|mmu:11946|mmu:15925|mmu:66414|mmu:19057|mmu:56637|mmu:12313|mmu:26413|mmu:66046|mmu:26417|mmu:17380|mmu:11783|mmu:11487|mmu:16439|mmu:16438|mmu:67680|mmu:20463|mmu:67942|mmu:13067|mmu:19059|mmu:66091|mmu:13063|mmu:67273|mmu:14433|mmu:20192|mmu:18798|mmu:19055|mmu:19056|mmu:407790|mmu:68198|mmu:11816|mmu:66445|mmu:11947|mmu:1233…	12568|17762|70405|66694|20617|66043|11949|11946|15925|66414|19057|56637|12313|26413|66046|26417|17380|11783|11487|16439|16438|67680|20463|67942|13067|19059|66091|13063|67273|14433|20192|18798|19055|19056|407790|68198|11816|66445|11947|12334|22272|227197|54405|68197|14812|12370|12569|67264|12864|12865|12866|18795|12868|11938|11951|11820|23821|100042025|12861|18125|16440|12288|12289|12367|17995|226…	Cdk5, AW048668, Crk6|Mapt, AI413597, AW045860, Mtapt, Tau|Calml3, 2310068O22Rik, AI326174|Uqcrfs1, 4430402G14Rik, AI875505|Snca, NACP, alphaSYN|Atp5d, 0610008F14Rik, 1500000I11Rik, AA960090, AI876556, AU020773, C85518|Atp5c1, 1700094F02Rik|Atp5a1, AI035633, AL022851, AL023067, Atpm, D18Ertd206e, Mom2|Ide, 1300012G03Rik, 4833415K22Rik, AA675336, AI507533|Ndufa12, 2410011G03Rik, AW112974|Ppp3cc, Ca…	http://www.genome.jp/kegg-bin/show_pathway?mmu05010/mmu:12313%09red/mmu:68198%09red/mmu:67680%09red/mmu:12334%09red/mmu:226641%09red/mmu:14813%09red/mmu:70405%09red/mmu:12370%09red/mmu:67264%09red/mmu:68197%09red/mmu:12122%09red/mmu:17762%09red/mmu:100042025%09red/mmu:66091%09red/mmu:67942%09red/mmu:54405%09red/mmu:66046%09red/mmu:20463%09red/mmu:26413%09red/mmu:12868%09red/mmu:11783%09red/mmu:66…
Vasopressin-regulated water reabsorption	KEGG PATHWAY	mmu04962	20	44	0.462041	0.85586	13191|11829|14683|231991|271457|12912|235661|12000|13427|14570|19344|78284|213575|22318|26427|13426|53869|13424|11515|11857	mmu:13191|mmu:11829|mmu:14683|mmu:231991|mmu:271457|mmu:12912|mmu:235661|mmu:12000|mmu:13427|mmu:14570|mmu:19344|mmu:78284|mmu:213575|mmu:22318|mmu:26427|mmu:13426|mmu:53869|mmu:13424|mmu:11515|mmu:11857|	13191|11829|14683|231991|271457|12912|235661|12000|13427|14570|19344|78284|213575|22318|26427|13426|53869|13424|11515|11857|	Dctn1, AL022633, Glued, p150, p150<glued>|Aqp4, WCH4|Gnas, 5530400H20Rik, A930027G11Rik, C130027O20Rik, GPSA, GSP, Galphas, Gnas1, Gnasxl, Gsa, Nesp, Nespl, Oed-Sml, Oedsml, P1, P2, P3, PHP1A, PHP1B, POH|Creb5, Crebpa, D430026C09Rik|Rab5a, 2410015H04Rik, AI663973, AU021172, nnyRab5a|Creb1, 2310001E10Rik, 3526402H21Rik, AV083133, Creb, Creb-1|Dync1li1, 1110053F02Rik, Dnclic1, LIC-1|Avpr2, ADHR, DI…	http://www.genome.jp/kegg-bin/show_pathway?mmu04962/mmu:13426%09red/mmu:13427%09red/mmu:11857%09red/mmu:271457%09red/mmu:231991%09red/mmu:26427%09red/mmu:14683%09red/mmu:19344%09red/mmu:13191%09red/mmu:13424%09red/mmu:213575%09red/mmu:12912%09red/mmu:11829%09red/mmu:235661%09red/mmu:22318%09red/mmu:11515%09red/mmu:78284%09red/mmu:53869%09red/mmu:14570%09red/mmu:12000%09red
Fructose and mannose metabolism	KEGG PATHWAY	mmu00051	16	35	0.469174	0.856376	212032|170768|11674|18640|11677|56421|218138|14121|14120|216019|21991|319801|234730|18642|270198|331026	mmu:212032|mmu:170768|mmu:11674|mmu:18640|mmu:11677|mmu:56421|mmu:218138|mmu:14121|mmu:14120|mmu:216019|mmu:21991|mmu:319801|mmu:234730|mmu:18642|mmu:270198|mmu:331026|	212032|170768|11674|18640|11677|56421|218138|14121|14120|216019|21991|319801|234730|18642|270198|331026|	Hk3, HK_III, HK-III|Pfkfb3, E330010H22Rik, iPFK-2, uPFK-2|Aldoa, Aldo-1, Aldo1|Pfkfb2, 4930568D07Rik|Akr1b3, ALR2, AR, Ahr-1, Ahr1, Akr1b1, Aldor1, Aldr1|Pfkp, 1200015H23Rik, 9330125N24Rik, PFK-C|Gmds, BC031788, C87208|Fbp1, Fbp-2, Fbp2, Fbp3|Fbp2, Fbp-1, Fbp1, Rae-30|Hkdc1, BC016235|Tpi1, AI255506, Tpi, Tpi-1|9630033F20Rik, AA793651, AI595337, C79710, C85509, Tigar|Fuk, 1110046B12Rik, AI303278|P…	http://www.genome.jp/kegg-bin/show_pathway?mmu00051/mmu:218138%09red/mmu:212032%09red/mmu:14120%09red/mmu:21991%09red/mmu:319801%09red/mmu:331026%09red/mmu:14121%09red/mmu:56421%09red/mmu:270198%09red/mmu:18642%09red/mmu:234730%09red/mmu:18640%09red/mmu:11674%09red/mmu:11677%09red/mmu:170768%09red/mmu:216019%09red
2-Oxocarboxylic acid metabolism	KEGG PATHWAY	mmu01210	9	19	0.473715	0.856376	67834|108682|15926|12035|11428|217214|14718|76282|269951	mmu:67834|mmu:108682|mmu:15926|mmu:12035|mmu:11428|mmu:217214|mmu:14718|mmu:76282|mmu:269951|	67834|108682|15926|12035|11428|217214|14718|76282|269951|	Idh3a, 1110003P10Rik, 1500012E04Rik, AA407078, AI316514|Gpt2, 4631422C05Rik, ALT2, AU014768, AU041193, C87201|Idh1, AI314845, AI788952, E030024J03Rik, Id-1, Idh-1, Idpc|Bcat1, BCATc, Eca39|Aco1, Aco-1, Irebp, Irp1|Nags, 1700120E20Rik, argA|Got1, AI789014, Got-1, cAspAT, cCAT|Gpt, 1300007J06Rik, 2310022B03Rik, ALT, Gpt-1, Gpt1|Idh2, E430004F23, IDPm, Idh-2|	http://www.genome.jp/kegg-bin/show_pathway?mmu01210/mmu:14718%09red/mmu:11428%09red/mmu:269951%09red/mmu:67834%09red/mmu:217214%09red/mmu:108682%09red/mmu:12035%09red/mmu:76282%09red/mmu:15926%09red
One carbon pool by folate	KEGG PATHWAY	mmu00670	9	19	0.473715	0.856376	665563|107747|17769|270685|216188|14450|13361|434437|108037	mmu:665563|mmu:107747|mmu:17769|mmu:270685|mmu:216188|mmu:14450|mmu:13361|mmu:434437|mmu:108037|	665563|107747|17769|270685|216188|14450|13361|434437|108037|	Mthfd2l, 1110019K23Rik, C630010D07Rik|Aldh1l1, 1810048F20Rik, FDH, Fthfd, Neut2|Mthfr, AI323986|Mthfd1l, 2410004L15Rik, AI647056, Fthfsdc1|Aldh1l2, D330038I09Rik, mtFDH|Gart, Gaps, Prgs|Dhfr, 8430436I03Rik, AA607882, AI662710, AW555094|Amt, EG434437|Shmt2, 2700043D08Rik, AA408223, AA986903|	http://www.genome.jp/kegg-bin/show_pathway?mmu00670/mmu:13361%09red/mmu:434437%09red/mmu:665563%09red/mmu:107747%09red/mmu:17769%09red/mmu:216188%09red/mmu:108037%09red/mmu:14450%09red/mmu:270685%09red
Glyoxylate and dicarboxylate metabolism	KEGG PATHWAY	mmu00630	12	26	0.477833	0.856376	67432|67078|14645|110460|76238|66904|11428|110446|12359|11611|68133|108037	mmu:67432|mmu:67078|mmu:14645|mmu:110460|mmu:76238|mmu:66904|mmu:11428|mmu:110446|mmu:12359|mmu:11611|mmu:68133|mmu:108037|	67432|67078|14645|110460|76238|66904|11428|110446|12359|11611|68133|108037|	Hoga1, 0610010D20Rik, Dhdpsl, Npl2|Pgp, 1700012G19Rik, AI481330, AUM|Glul, GS, Glns|Acat2, AW742799, Tcp-1x, Tcp1-rs1|Grhpr, 1110059D05Rik, 6430629L09Rik|Pccb, 1300012P06Rik, AI314687, R74805|Aco1, Aco-1, Irebp, Irp1|Acat1, 6330585C21Rik, Acat|Cat, 2210418N07, Cas-1, Cas1, Cs-1|Agxt, AGT, Agt1, Agxt1, SPT|Gcsh, 1100001L02Rik, 5730591C18Rik|Shmt2, 2700043D08Rik, AA408223, AA986903|	http://www.genome.jp/kegg-bin/show_pathway?mmu00630/mmu:14645%09red/mmu:11428%09red/mmu:68133%09red/mmu:76238%09red/mmu:11611%09red/mmu:67078%09red/mmu:67432%09red/mmu:110446%09red/mmu:110460%09red/mmu:108037%09red/mmu:66904%09red/mmu:12359%09red
Butanoate metabolism	KEGG PATHWAY	mmu00650	12	26	0.477833	0.856376	214579|20216|217666|268860|110460|208715|11409|233799|110446|69772|15107|15360	mmu:214579|mmu:20216|mmu:217666|mmu:268860|mmu:110460|mmu:208715|mmu:11409|mmu:233799|mmu:110446|mmu:69772|mmu:15107|mmu:15360|	214579|20216|217666|268860|110460|208715|11409|233799|110446|69772|15107|15360|	Aldh5a1, 6330403E24Rik, Ahd-1, Ahd1, D630032B01Rik, OTTMUSG00000000613, SSADH, Ssdh1|Acsm3, Sa, Sah|L2hgdh, BC016226|Abat, 9630038C02Rik, AI255750, Gabaat, Gabat, Gm9851, I54, Laibat, X61497|Acat2, AW742799, Tcp-1x, Tcp1-rs1|Hmgcs1, B130032C06Rik|Acads, AI196007, Bcd-1, Bcd1, Hdlq8, SCAD|Acsm2, AI315615, BC031140|Acat1, 6330585C21Rik, Acat|Bdh2, 1810026B04Rik, Dhrs6|Hadh, AA409008, AU019341, AW74…	http://www.genome.jp/kegg-bin/show_pathway?mmu00650/mmu:268860%09red/mmu:69772%09red/mmu:208715%09red/mmu:214579%09red/mmu:15107%09red/mmu:20216%09red/mmu:110446%09red/mmu:110460%09red/mmu:233799%09red/mmu:217666%09red/mmu:15360%09red/mmu:11409%09red
Hypertrophic cardiomyopathy (HCM)	KEGG PATHWAY	mmu05410	37	84	0.481441	0.857275	19082|16400|16416|13346|16410|16412|16419|12298|20191|16905|12293|12288|19079|12297|12294|192897|11938|11421|319734|105787|108079|16773|24051|24053|16402|16403|13726|21809|104099|16420|12289|108097|326618|17897|13405|16398|13138	mmu:19082|mmu:16400|mmu:16416|mmu:13346|mmu:16410|mmu:16412|mmu:16419|mmu:12298|mmu:20191|mmu:16905|mmu:12293|mmu:12288|mmu:19079|mmu:12297|mmu:12294|mmu:192897|mmu:11938|mmu:11421|mmu:319734|mmu:105787|mmu:108079|mmu:16773|mmu:24051|mmu:24053|mmu:16402|mmu:16403|mmu:13726|mmu:21809|mmu:104099|mmu:16420|mmu:12289|mmu:108097|mmu:326618|mmu:17897|mmu:13405|mmu:16398|mmu:13138|	19082|16400|16416|13346|16410|16412|16419|12298|20191|16905|12293|12288|19079|12297|12294|192897|11938|11421|319734|105787|108079|16773|24051|24053|16402|16403|13726|21809|104099|16420|12289|108097|326618|17897|13405|16398|13138|	Prkag1, AA571379, BB036179, Prkaac|Itga3, AA407068, CD49C, GAPB3|Itgb3, CD61, GP3A, INGRB3|Des|Itgav, 1110004F14Rik, 2610028E01Rik, CD51, D430040G12Rik|Itgb1, 4633401G24Rik, AA409975, AA960159, CD29, Fnrb, Gm9863, gpIIa|Itgb5, AA475909, AI874634, ESTM23, [b]-5, [b]5, [b]5A, [b]5B, beta-5, beta5|Cacnb4, 3110038O15Rik, Cchb4, lh|Ryr2, 9330127I20Rik, RYR-2|Lmna, Dhe|Cacna2d1, Ca(v)alpha2delta1, Cacn…	http://www.genome.jp/kegg-bin/show_pathway?mmu05410/mmu:16773%09red/mmu:16420%09red/mmu:16403%09red/mmu:105787%09red/mmu:16400%09red/mmu:319734%09red/mmu:104099%09red/mmu:17897%09red/mmu:12297%09red/mmu:19079%09red/mmu:12293%09red/mmu:12298%09red/mmu:24051%09red/mmu:24053%09red/mmu:20191%09red/mmu:16905%09red/mmu:16410%09red/mmu:13346%09red/mmu:16412%09red/mmu:16416%09red/mmu:16419%09red/mmu:1142…
Synthesis and degradation of ketone bodies	KEGG PATHWAY	mmu00072	5	10	0.485426	0.85883	69772|110460|15360|110446|208715	mmu:69772|mmu:110460|mmu:15360|mmu:110446|mmu:208715|	69772|110460|15360|110446|208715|	Bdh2, 1810026B04Rik, Dhrs6|Acat2, AW742799, Tcp-1x, Tcp1-rs1|Hmgcs2, 1300002P16, mHS|Acat1, 6330585C21Rik, Acat|Hmgcs1, B130032C06Rik|	http://www.genome.jp/kegg-bin/show_pathway?mmu00072/mmu:110460%09red/mmu:15360%09red/mmu:110446%09red/mmu:208715%09red/mmu:69772%09red
Nucleotide excision repair	KEGG PATHWAY	mmu03420	20	45	0.494625	0.869532	19718|22592|107986|106344|18974|18972|69263|14884|13194|18538|19687|16881|66979|19891|59001|50505|68275|72151|19359|22590	mmu:19718|mmu:22592|mmu:107986|mmu:106344|mmu:18974|mmu:18972|mmu:69263|mmu:14884|mmu:13194|mmu:18538|mmu:19687|mmu:16881|mmu:66979|mmu:19891|mmu:59001|mmu:50505|mmu:68275|mmu:72151|mmu:19359|mmu:22590|	19718|22592|107986|106344|18974|18972|69263|14884|13194|18538|19687|16881|66979|19891|59001|50505|68275|72151|19359|22590|	Rfc2, 2610008M13Rik, 40kDa, AI326953, Recc2|Ercc5, Xpg|Ddb2, 2610043A19Rik|Rfc4, A1, AI894123, AU040575, RFC37|Pole2|Pold2, 50kDa, p50, po1D2|Rfc3, 2810416I22Rik, 38kDa, AU022547, Recc3|Gtf2h1, 62kDa, AW743425, AW822074, BTF2_p62, C77871, p62|Ddb1, 127kDa, AA408517, p127-Ddb1|Pcna|Rfc1, 140kDa, Alp145, RFC140, Recc1|Lig1, AL033288, LigI|Pole4, 2400007P05Rik, 5830430F06Rik|Rpa2, AA409079, AI325195…	http://www.genome.jp/kegg-bin/show_pathway?mmu03420/mmu:14884%09red/mmu:22592%09red/mmu:50505%09red/mmu:22590%09red/mmu:19359%09red/mmu:107986%09red/mmu:69263%09red/mmu:72151%09red/mmu:59001%09red/mmu:18974%09red/mmu:19687%09red/mmu:19718%09red/mmu:18972%09red/mmu:19891%09red/mmu:68275%09red/mmu:16881%09red/mmu:106344%09red/mmu:18538%09red/mmu:13194%09red/mmu:66979%09red
Alcoholism	KEGG PATHWAY	mmu05034	86	199	0.500496	0.874285	14679|14678|14677|18767|11541|17161|69386|11911|11836|56233|18212|18176|433759|109648|26413|26417|109880|97908|15184|15185|14699|12314|55984|100041230|14813|12912|16653|320332|26427|15270|14683|100043507|19047|224129|319189|319184|319185|319186|319182|319183|70405|326620|15081|665433|107435|319164|319165|319162|319156|319168|319169|97122|326619|621893|319191|360198|109731|231991|14707|319176|3191…	mmu:14679|mmu:14678|mmu:14677|mmu:18767|mmu:11541|mmu:17161|mmu:319155|mmu:11911|mmu:110157|mmu:56233|mmu:18212|mmu:18176|mmu:433759|mmu:109648|mmu:26413|mmu:26417|mmu:109880|mmu:97908|mmu:15184|mmu:15185|mmu:14699|mmu:12313|mmu:55984|mmu:319155|mmu:14813|mmu:12912|mmu:18176|mmu:319155|mmu:26427|mmu:15270|mmu:14683|mmu:14707|mmu:19047|mmu:224129|mmu:319181|mmu:319184|mmu:319187|mmu:319186|mmu:319…	14679|14678|14677|18767|11541|17161|319155|11911|110157|56233|18212|18176|433759|109648|26413|26417|109880|97908|15184|15185|14699|12313|55984|319155|14813|12912|18176|319155|26427|15270|14683|14707|19047|224129|319181|319184|319187|319186|319181|319187|70405|319155|15078|319170|107435|319162|319170|319170|319155|319168|319169|319155|319155|621893|319170|97908|109731|231991|14707|319176|319170|31…	Gnai3, AI158965, AW537698, Galphai3, Gnai-3|Gnai2, C76432, Galphai2, Gia, Gnai-2|Gnai1, AU046200, Gialpha1, Gnai-1|Pkia, AI415001, PKIalpha|Adora2b, A2BAR, A2BR, A2b, AA2BR, AI480866, AI605384|Maoa, 1110061B18Rik, AA407771|Hist1h4c|Atf4, Atf-4, C/ATF, CREB2, TAXREB67|Raf1, 6430402F14Rik, AA990557, BB129353, Craf1, D830050J10Rik, Raf-1, c-Raf, v-Raf|Hdac7, 5830434K02Rik, HD7, HD7a, Hdac7a, mFLJ000…	http://www.genome.jp/kegg-bin/show_pathway?mmu05034/mmu:12313%09red/mmu:109648%09red/mmu:17161%09red/mmu:12912%09red/mmu:14683%09red/mmu:14710%09red/mmu:15185%09red/mmu:15184%09red/mmu:14812%09red/mmu:14813%09red/mmu:70405%09red/mmu:107435%09red/mmu:319155%09red/mmu:319170%09red/mmu:319176%09red/mmu:319151%09red/mmu:14699%09red/mmu:319186%09red/mmu:14681%09red/mmu:56233%09red/mmu:13195%09red/mmu:…
Leukocyte transendothelial migration	KEGG PATHWAY	mmu04670	52	121	0.525165	0.889288	71908|19247|15894|18706|14679|14678|14677|18709|18708|22350|12740|12738|12739|17698|16412|54354|18707|17972|232906|12737|83964|30955|13058|234779|67374|56508|18260|16456|22325|19353|17356|215449|19094|56863|18710|56173|17390|109711|17395|67938|16409|59310|18803|12385|12387|19878|237038|109905|19303|621628|13057|19229	mmu:71908|mmu:19247|mmu:15894|mmu:18706|mmu:14679|mmu:14678|mmu:14677|mmu:18709|mmu:18708|mmu:22350|mmu:12740|mmu:12738|mmu:12739|mmu:17698|mmu:16412|mmu:54354|mmu:18707|mmu:17972|mmu:232906|mmu:12737|mmu:83964|mmu:30955|mmu:13058|mmu:234779|mmu:67374|mmu:56508|mmu:18260|mmu:16456|mmu:22325|mmu:19353|mmu:17356|mmu:215449|mmu:19094|mmu:56863|mmu:18710|mmu:56173|mmu:17390|mmu:109711|mmu:17395|mmu:6…	71908|19247|15894|18706|14679|14678|14677|18709|18708|22350|12740|12738|12739|17698|16412|54354|18707|17972|232906|12737|83964|30955|13058|234779|67374|56508|18260|16456|22325|19353|17356|215449|19094|56863|18710|56173|17390|109711|17395|67938|16409|59310|18803|12385|12387|19878|237038|109905|19303|621628|13057|19229|	Cldn23, 2310014B08Rik|Ptpn11, 2700084A17Rik, AW536184, PTP1D, PTP2C, SAP-2, SH-PTP2, SH-PTP3, SHP-2, Shp2, Syp|Icam1, CD54, Icam-1, Ly-47, MALA-2|Pik3ca, 6330412C24Rik, caPI3K, p110, p110alpha|Gnai3, AI158965, AW537698, Galphai3, Gnai-3|Gnai2, C76432, Galphai2, Gia, Gnai-2|Gnai1, AU046200, Gialpha1, Gnai-1|Pik3r2, p85beta|Pik3r1, PI3K, p50alpha, p55alpha, p85alpha|Ezr, AW146364, R75297, Vil2, p81…	http://www.genome.jp/kegg-bin/show_pathway?mmu04670/mmu:22350%09red/mmu:215449%09red/mmu:67374%09red/mmu:56863%09red/mmu:16412%09red/mmu:17395%09red/mmu:18708%09red/mmu:18709%09red/mmu:18706%09red/mmu:18707%09red/mmu:12739%09red/mmu:12738%09red/mmu:67938%09red/mmu:16409%09red/mmu:18260%09red/mmu:12740%09red/mmu:19303%09red/mmu:12737%09red/mmu:18710%09red/mmu:56508%09red/mmu:232906%09red/mmu:16456…
Mineral absorption	KEGG PATHWAY	mmu04978	20	46	0.526844	0.889288	74051|14325|15369|18174|20531|52466|20529|22782|70358|11931|11928|71775|22041|72027|64177|53945|225997|11932|13487|14319	mmu:74051|mmu:14325|mmu:15369|mmu:18174|mmu:20531|mmu:52466|mmu:20529|mmu:22782|mmu:70358|mmu:11931|mmu:11928|mmu:71775|mmu:22041|mmu:72027|mmu:64177|mmu:53945|mmu:225997|mmu:11932|mmu:13487|mmu:14319|	74051|14325|15369|18174|20531|52466|20529|22782|70358|11931|11928|71775|22041|72027|64177|53945|225997|11932|13487|14319|	Steap2, 4921538B17Rik, AI930049, AW045895, IPCA-1, IPCA1, PCANAP1, STAMP1, STMP|Ftl1, Ftl, Ftl-1, L-ferritin|Hmox2, HO-2, HO2|Slc11a2, DCT1, DMT1, Nramp2, mk, van|Slc34a2, AA536683, D5Ertd227e, NaPi-2b, Npt2b|Slc46a1, 1110002C08Rik, D11Ertd18e, HCP1, Pcft|Slc31a1, 4930445G01Rik, AI787263, AU016967, Ctr1|Slc30a1, AI839647, C130040I11Rik, Znt1|Steap1, 2410007B19Rik, Prss24, Steap|Atp1b1, Atp4b, Atp…	http://www.genome.jp/kegg-bin/show_pathway?mmu04978/mmu:74051%09red/mmu:13487%09red/mmu:14319%09red/mmu:22782%09red/mmu:15369%09red/mmu:14325%09red/mmu:20529%09red/mmu:18174%09red/mmu:52466%09red/mmu:225997%09red/mmu:71775%09red/mmu:20531%09red/mmu:53945%09red/mmu:11928%09red/mmu:72027%09red/mmu:64177%09red/mmu:70358%09red/mmu:11932%09red/mmu:22041%09red/mmu:11931%09red
Citrate cycle (TCA cycle)	KEGG PATHWAY	mmu00020	14	32	0.531415	0.889288	20917|67834|239017|18563|67680|15926|14194|18597|11428|235339|13382|18534|104112|269951	mmu:20917|mmu:67834|mmu:239017|mmu:18563|mmu:67680|mmu:15926|mmu:14194|mmu:18597|mmu:11428|mmu:235339|mmu:13382|mmu:18534|mmu:104112|mmu:269951|	20917|67834|239017|18563|67680|15926|14194|18597|11428|235339|13382|18534|104112|269951|	Suclg2, AF171077, AW556404, D6Wsu120e, SCS-betaG|Idh3a, 1110003P10Rik, 1500012E04Rik, AA407078, AI316514|Ogdhl|Pcx, Pc, Pcb|Sdhb, 0710008N11Rik|Idh1, AI314845, AI788952, E030024J03Rik, Id-1, Idh-1, Idpc|Fh1, Fh, Fh-1|Pdha1, Pdha-1|Aco1, Aco-1, Irebp, Irp1|Dlat, 6332404G05Rik, DLTA, PDC-E2|Dld|Pck1, AI265463, PEPCK, Pck-1|Acly, A730098H14Rik, AW538652|Idh2, E430004F23, IDPm, Idh-2|	http://www.genome.jp/kegg-bin/show_pathway?mmu00020/mmu:67680%09red/mmu:11428%09red/mmu:269951%09red/mmu:67834%09red/mmu:14194%09red/mmu:13382%09red/mmu:104112%09red/mmu:20917%09red/mmu:235339%09red/mmu:18534%09red/mmu:18597%09red/mmu:239017%09red/mmu:18563%09red/mmu:15926%09red
Glycosylphosphatidylinositol(GPI)-anchor biosynthesis	KEGG PATHWAY	mmu00563	11	25	0.535074	0.889288	18700|56176|66268|56703|14731|27392|67292|241062|67556|14755|327942	mmu:18700|mmu:56176|mmu:66268|mmu:56703|mmu:14731|mmu:27392|mmu:67292|mmu:241062|mmu:67556|mmu:14755|mmu:327942|	18700|56176|66268|56703|14731|27392|67292|241062|67556|14755|327942|	Piga, AI194334, Pig-a|Pigp, Dcrc, Dscr5|Pigyl, 1810008A14Rik, PIG-Y, Pigy|Pigo, mFLJ00350|Gpaa1, C80044, mGAA1|Pign, Gm20308, PIG-N|Pigc, 3110030E07Rik, AW212108|Pgap1, 5033403E17Rik, 9030223K07Rik, A530084K22, D230012E17Rik, oto|Pigm, 4933437L05Rik, AI644422, AV302080, C920011G20Rik|Pigq, Gpi1, Gpi1h, Gpi1p, Gpih|Pigl, Gm737|	http://www.genome.jp/kegg-bin/show_pathway?mmu00563/mmu:14755%09red/mmu:56176%09red/mmu:66268%09red/mmu:241062%09red/mmu:56703%09red/mmu:327942%09red/mmu:14731%09red/mmu:67292%09red/mmu:67556%09red/mmu:27392%09red/mmu:18700%09red
Caffeine metabolism	KEGG PATHWAY	mmu00232	3	6	0.537888	0.889288	22436|22262|17961	mmu:22436|mmu:22262|mmu:17961|	22436|22262|17961|	Xdh, XO, Xor, Xox-1, Xox1|Uox, AI663847|Nat2, AV377607|	http://www.genome.jp/kegg-bin/show_pathway?mmu00232/mmu:22436%09red/mmu:17961%09red/mmu:22262%09red
Other glycan degradation	KEGG PATHWAY	mmu00511	8	18	0.540716	0.889288	15212|230101|73744|238023|12091|66848|23956|17159	mmu:15212|mmu:230101|mmu:73744|mmu:238023|mmu:12091|mmu:66848|mmu:23956|mmu:17159|	15212|230101|73744|238023|12091|66848|23956|17159|	Hexb|Gba2, F630034E04|Man2c1, 1110025H24Rik|Hexdc, BC069960|Glb1, AW125515, Bge, Bgl, Bgl-e, Bgl-s, Bgl-t, Bgs, Bgt, C130097A14Rik|Fuca2, 0610025O11Rik, 5530401P20Rik|Neu2, MBS, MSS, MTS|Man2b1, AW107687, LAMAN|	http://www.genome.jp/kegg-bin/show_pathway?mmu00511/mmu:66848%09red/mmu:73744%09red/mmu:230101%09red/mmu:17159%09red/mmu:23956%09red/mmu:238023%09red/mmu:15212%09red/mmu:12091%09red
Dilated cardiomyopathy	KEGG PATHWAY	mmu05414	38	89	0.543828	0.889288	16403|16400|16416|13346|16410|16412|16419|12298|20191|16905|12293|12288|12297|12294|326618|192897|11938|319734|16773|24051|24053|16402|11554|13726|21809|104099|16420|12289|14683|11515|210044|17897|224129|432530|13405|16398|13138|18821	mmu:16403|mmu:16400|mmu:16416|mmu:13346|mmu:16410|mmu:16412|mmu:16419|mmu:12298|mmu:20191|mmu:16905|mmu:12293|mmu:12288|mmu:12297|mmu:12294|mmu:326618|mmu:192897|mmu:11938|mmu:319734|mmu:16773|mmu:24051|mmu:24053|mmu:16402|mmu:11554|mmu:13726|mmu:21809|mmu:104099|mmu:16420|mmu:12289|mmu:14683|mmu:11515|mmu:210044|mmu:17897|mmu:224129|mmu:432530|mmu:13405|mmu:16398|mmu:13138|mmu:18821|	16403|16400|16416|13346|16410|16412|16419|12298|20191|16905|12293|12288|12297|12294|326618|192897|11938|319734|16773|24051|24053|16402|11554|13726|21809|104099|16420|12289|14683|11515|210044|17897|224129|432530|13405|16398|13138|18821|	Itga6, 5033401O05Rik, AI115430, Cd49f, VLA-6|Itga3, AA407068, CD49C, GAPB3|Itgb3, CD61, GP3A, INGRB3|Des|Itgav, 1110004F14Rik, 2610028E01Rik, CD51, D430040G12Rik|Itgb1, 4633401G24Rik, AA409975, AA960159, CD29, Fnrb, Gm9863, gpIIa|Itgb5, AA475909, AI874634, ESTM23, [b]-5, [b]5, [b]5A, [b]5B, beta-5, beta5|Cacnb4, 3110038O15Rik, Cchb4, lh|Ryr2, 9330127I20Rik, RYR-2|Lmna, Dhe|Cacna2d1, Ca(v)alpha2de…	http://www.genome.jp/kegg-bin/show_pathway?mmu05414/mmu:16773%09red/mmu:14683%09red/mmu:16420%09red/mmu:210044%09red/mmu:224129%09red/mmu:16403%09red/mmu:16402%09red/mmu:16400%09red/mmu:319734%09red/mmu:104099%09red/mmu:17897%09red/mmu:11515%09red/mmu:12297%09red/mmu:12294%09red/mmu:12293%09red/mmu:12298%09red/mmu:432530%09red/mmu:11554%09red/mmu:24051%09red/mmu:24053%09red/mmu:20191%09red/mmu:16…
Fatty acid degradation	KEGG PATHWAY	mmu00071	21	49	0.546966	0.889288	94180|56752|14081|11532|110460|433256|52538|26876|235674|74205|80911|78070|270076|11669|113868|15107|11430|110446|110695|11529|11409	mmu:94180|mmu:56752|mmu:14081|mmu:11532|mmu:110460|mmu:433256|mmu:52538|mmu:26876|mmu:235674|mmu:74205|mmu:80911|mmu:78070|mmu:270076|mmu:11669|mmu:113868|mmu:15107|mmu:11430|mmu:110446|mmu:110695|mmu:11529|mmu:11409|	94180|56752|14081|11532|110460|433256|52538|26876|235674|74205|80911|78070|270076|11669|113868|15107|11430|110446|110695|11529|11409|	Acsbg1, BG1, Bgm, E230019G03Rik, Lpd, R75185, mKIAA0631|Aldh9a1, AA139417, Abaldh, ESTM40, TMABA-DH, Tmabadh|Acsl1, Acas, Acas1, Acs, FACS, Facl2|Adh5, Adh-5, Adh3, GSNOR|Acat2, AW742799, Tcp-1x, Tcp1-rs1|Acsl5, 1700030F05Rik, ACS2, ACS5, Facl5|Acaa2, 0610011L04Rik, AI255831, AI265397, D18Ertd240e|Adh4, Adh2|Acaa1b|Acsl3, 2610510B12Rik, Acs3, C85929, Facl3, Pro2194|Acox3, BI685180, EST-s59, PCOX|…	http://www.genome.jp/kegg-bin/show_pathway?mmu00071/mmu:56752%09red/mmu:52538%09red/mmu:11430%09red/mmu:94180%09red/mmu:113868%09red/mmu:14081%09red/mmu:15107%09red/mmu:270076%09red/mmu:74205%09red/mmu:110695%09red/mmu:78070%09red/mmu:11529%09red/mmu:11532%09red/mmu:80911%09red/mmu:110446%09red/mmu:26876%09red/mmu:235674%09red/mmu:110460%09red/mmu:11669%09red/mmu:433256%09red/mmu:11409%09red
Cocaine addiction	KEGG PATHWAY	mmu05030	21	49	0.546966	0.889288	12569|11911|19739|14683|109731|14678|14677|78284|12912|231991|12568|13195|14800|19697|14813|67839|17161|26427|224129|14679|14812	mmu:12569|mmu:11911|mmu:19739|mmu:14683|mmu:109731|mmu:14678|mmu:14677|mmu:78284|mmu:12912|mmu:231991|mmu:12568|mmu:13195|mmu:14800|mmu:19697|mmu:14813|mmu:67839|mmu:17161|mmu:26427|mmu:224129|mmu:14679|mmu:14812|	12569|11911|19739|14683|109731|14678|14677|78284|12912|231991|12568|13195|14800|19697|14813|67839|17161|26427|224129|14679|14812|	Cdk5r1, Cdk5r, D11Bwg0379e, p25, p35|Atf4, Atf-4, C/ATF, CREB2, TAXREB67|Rgs9, RGS9-1, Rgs9-2|Gnas, 5530400H20Rik, A930027G11Rik, C130027O20Rik, GPSA, GSP, Galphas, Gnas1, Gnasxl, Gsa, Nesp, Nespl, Oed-Sml, Oedsml, P1, P2, P3, PHP1A, PHP1B, POH|Maob, 6330414K01Rik, MAO-B|Gnai2, C76432, Galphai2, Gia, Gnai-2|Gnai1, AU046200, Gialpha1, Gnai-1|Creb3l4, 1700012K17Rik, 5330432F22Rik, AIBZIP, AV040530,…	http://www.genome.jp/kegg-bin/show_pathway?mmu05030/mmu:19739%09red/mmu:224129%09red/mmu:231991%09red/mmu:26427%09red/mmu:17161%09red/mmu:14683%09red/mmu:78284%09red/mmu:14678%09red/mmu:67839%09red/mmu:14812%09red/mmu:14813%09red/mmu:14679%09red/mmu:12569%09red/mmu:19697%09red/mmu:11911%09red/mmu:109731%09red/mmu:14677%09red/mmu:12912%09red/mmu:12568%09red/mmu:14800%09red/mmu:13195%09red
Focal adhesion	KEGG PATHWAY	mmu04510	88	207	0.551411	0.889288	94216|12928|22370|56637|286940|12832|12830|192897|11836|16772|245026|16775|16776|12828|104099|12826|59310|12389|12387|109905|19303|18479|329251|26413|19878|16416|26417|109880|16412|16419|14205|16782|107746|170758|54635|68553|19353|70549|215449|19211|665033|16402|16403|16400|12842|12843|109711|12443|19047|21923|16398|21828|330662|18590|232906|18595|12444|12445|232807|12334|26420|14257|15461|17295|…	mmu:94216|mmu:12928|mmu:22370|mmu:56637|mmu:286940|mmu:12832|mmu:12830|mmu:192897|mmu:110157|mmu:16772|mmu:245026|mmu:16775|mmu:16776|mmu:12828|mmu:104099|mmu:12826|mmu:59310|mmu:12389|mmu:12387|mmu:109905|mmu:19303|mmu:18479|mmu:329251|mmu:26413|mmu:19878|mmu:16416|mmu:26417|mmu:109880|mmu:16412|mmu:16419|mmu:14205|mmu:16782|mmu:107746|mmu:170758|mmu:54635|mmu:68553|mmu:19353|mmu:70549|mmu:21544…	94216|12928|22370|56637|286940|12832|12830|192897|110157|16772|245026|16775|16776|12828|104099|12826|59310|12389|12387|109905|19303|18479|329251|26413|19878|16416|26417|109880|16412|16419|14205|16782|107746|170758|54635|68553|19353|70549|215449|19211|665033|16402|16403|16400|12842|12843|109711|12443|19047|21923|16398|21828|330662|18590|232906|18595|12444|12445|232807|12334|26420|14257|15461|17295…	Col4a6, BB116301|Crk, Crk-I, Crk-II, Crk-III, Crk3, CrkIII, Crko, c-Crk, p38|Vtn, AI256434, Vn|Gsk3b, 7330414F15Rik, 8430431H08Rik, C86142, GSK-3, GSK-3beta, GSK3|Flnb, AL024016, Fln-b|Col5a2, 1110014L14Rik, D230017N05|Col4a5|Itgb4, AA407042, C230078O20, CD104|Raf1, 6430402F14Rik, AA990557, BB129353, Craf1, D830050J10Rik, Raf-1, c-Raf, v-Raf|Lama1, AA408497, Lama|Col6a6, E330019B14, E330026B02Rik…	http://www.genome.jp/kegg-bin/show_pathway?mmu04510/mmu:16773%09red/mmu:16772%09red/mmu:16775%09red/mmu:16776%09red/mmu:170758%09red/mmu:21923%09red/mmu:20416%09red/mmu:14360%09red/mmu:245026%09red/mmu:12826%09red/mmu:12828%09red/mmu:16202%09red/mmu:14257%09red/mmu:94216%09red/mmu:54635%09red/mmu:19353%09red/mmu:12832%09red/mmu:19047%09red/mmu:12830%09red/mmu:19211%09red/mmu:18479%09red/mmu:15461…
Epstein-Barr virus infection	KEGG PATHWAY	mmu05169	90	212	0.555908	0.889288	20848|54194|56637|245841|23997|21374|231329|21762|12675|234779|13000|227720|20602|72090|26400|229906|26409|15507|12534|230073|18803|103573|19384|17999|328572|17246|16179|27401|433759|66413|252870|99169|12427|12428|15184|69241|15024|68153|26397|17096|19664|26399|26398|67089|215446|17463|15481|66420|12914|22029|12995|26420|20021|13666|16150|16151|21929|22033|15894|19182|22628|19181|19697|70247|1256…	mmu:20848|mmu:54194|mmu:56637|mmu:245841|mmu:23997|mmu:21374|mmu:231329|mmu:21762|mmu:12675|mmu:234779|mmu:13000|mmu:227720|mmu:20602|mmu:72090|mmu:26400|mmu:229906|mmu:26409|mmu:15507|mmu:12534|mmu:230073|mmu:18803|mmu:103573|mmu:19384|mmu:17999|mmu:328572|mmu:17246|mmu:16179|mmu:27401|mmu:433759|mmu:66413|mmu:252870|mmu:99169|mmu:12427|mmu:12428|mmu:15184|mmu:69241|mmu:15024|mmu:68153|mmu:26397…	20848|54194|56637|245841|23997|21374|231329|21762|12675|234779|13000|227720|20602|72090|26400|229906|26409|15507|12534|230073|18803|103573|19384|17999|328572|17246|16179|27401|433759|66413|252870|99169|12427|12428|15184|69241|15024|68153|26397|17096|19664|26399|26398|67089|215446|17463|15481|66420|12914|22029|12995|26420|20021|13666|16150|16151|21929|22033|15894|19182|22628|19181|19697|70247|1256…	Stat3, 1110034C02Rik, AW109958, Aprf|Akap8l, HAP95, Nakap95|Gsk3b, 7330414F15Rik, 8430431H08Rik, C86142, GSK-3, GSK-3beta, GSK3|Polr2h|Psmd13, S11|Tbp, GTF2D1, Gtf2d, SCA17, TFIID|Polr2b, Pol2rb, Rpb140, Rpb2|Psmd2, 9430095H01Rik, AA407121, TEG-190, Tex190|Chuk, AI256658, Chuk1, Fbx24, Fbxo24, IKBKA, IKK1, Ikka, NFKBIKA|Plcg2, PLCgamma2, Plcg-2|Csnk2a2, 1110035J23Rik, C77789, CK2|Nup214, BC039282…	http://www.genome.jp/kegg-bin/show_pathway?mmu05169/mmu:21929%09red/mmu:19697%09red/mmu:71609%09red/mmu:433759%09red/mmu:20021%09red/mmu:19182%09red/mmu:19181%09red/mmu:99169%09red/mmu:208727%09red/mmu:69241%09red/mmu:12427%09red/mmu:229906%09red/mmu:26397%09red/mmu:26398%09red/mmu:26399%09red/mmu:328572%09red/mmu:12428%09red/mmu:103573%09red/mmu:16179%09red/mmu:231329%09red/mmu:252870%09red/mmu:…
Morphine addiction	KEGG PATHWAY	mmu05032	39	92	0.558394	0.889288	109689|16522|14679|14678|14677|14710|16519|14697|14772|14773|14699|18576|14396|23984|14399|110355|57249|54611|432530|14707|12286|12287|18583|18584|14708|11539|14683|100043507|11515|210044|14406|14681|14401|216643|110385|26385|224129|238871|18578	mmu:109689|mmu:16522|mmu:14679|mmu:14678|mmu:14677|mmu:14710|mmu:16519|mmu:14697|mmu:14772|mmu:14773|mmu:14699|mmu:18576|mmu:14396|mmu:23984|mmu:14399|mmu:110355|mmu:57249|mmu:54611|mmu:432530|mmu:14707|mmu:12286|mmu:12287|mmu:18583|mmu:18584|mmu:14708|mmu:11539|mmu:14683|mmu:14707|mmu:11515|mmu:210044|mmu:14406|mmu:14681|mmu:14401|mmu:216643|mmu:110385|mmu:26385|mmu:224129|mmu:238871|mmu:18578|	109689|16522|14679|14678|14677|14710|16519|14697|14772|14773|14699|18576|14396|23984|14399|110355|57249|54611|432530|14707|12286|12287|18583|18584|14708|11539|14683|14707|11515|210044|14406|14681|14401|216643|110385|26385|224129|238871|18578|	Arrb1, 1200006I17Rik, AW208571, G430100A01Rik|Kcnj6, BIR1, GIRK2, KATP2, KCNJ7, Kir3.2, weaver, wv|Gnai3, AI158965, AW537698, Galphai3, Gnai-3|Gnai2, C76432, Galphai2, Gia, Gnai-2|Gnai1, AU046200, Gialpha1, Gnai-1|Gngt2, AV096488|Kcnj3, GIRK1, Kcnf3, Kir3.1|Gnb5, GBS, Gbeta5, flr|Grk4, A830025H08Rik, GRK, Gprk2l, Gprk4|Grk5, Gprk5|Gngt1, G(y)1, Gng1|Pde3b, 9830102A01Rik, AI847709|Gabra3, Gabra-3|…	http://www.genome.jp/kegg-bin/show_pathway?mmu05032/mmu:14401%09red/mmu:14396%09red/mmu:14406%09red/mmu:14683%09red/mmu:14710%09red/mmu:210044%09red/mmu:224129%09red/mmu:14399%09red/mmu:109689%09red/mmu:18584%09red/mmu:11539%09red/mmu:11515%09red/mmu:18583%09red/mmu:14681%09red/mmu:14699%09red/mmu:26385%09red/mmu:432530%09red/mmu:110385%09red/mmu:14708%09red/mmu:14679%09red/mmu:14677%09red/mmu:21…
Homologous recombination	KEGG PATHWAY	mmu03440	12	28	0.560889	0.889288	114714|19360|19361|381760|18972|17535|57434|268465|12144|12190|68275|19891	mmu:114714|mmu:19360|mmu:19361|mmu:381760|mmu:18972|mmu:17535|mmu:57434|mmu:268465|mmu:12144|mmu:12190|mmu:68275|mmu:19891|	114714|19360|19361|381760|18972|17535|57434|268465|12144|12190|68275|19891|	Rad51c, R51H3, Rad51l2|Rad50, Mrell, Rad50l|Rad51, AV304093, Rad51a, Reca|Ssbp1, 2810480P10Rik, G630031O20Rik, MtSSB, mtDBP|Pold2, 50kDa, p50, po1D2|Mre11a, Mre11, Mre11b|Xrcc2, 4921524O04Rik, 8030409M04Rik, RAD51, RecA|Eme1, 6820428D13|Blm|Brca2, Fancd1, RAB163|Rpa1, 5031405K23Rik, 70kDa, AA589576, AW557552, RF-A, RP-A, Rpa|Rpa2, AA409079, AI325195, AU020965, RPA34, Rf-A2|	http://www.genome.jp/kegg-bin/show_pathway?mmu03440/mmu:19361%09red/mmu:19360%09red/mmu:68275%09red/mmu:381760%09red/mmu:57434%09red/mmu:268465%09red/mmu:17535%09red/mmu:18972%09red/mmu:19891%09red/mmu:114714%09red/mmu:12190%09red/mmu:12144%09red
Aldosterone-regulated sodium reabsorption	KEGG PATHWAY	mmu04960	17	40	0.563078	0.889288	18707|18706|110784|30955|18709|18708|18710|83814|11928|26413|16367|26417|20276|20277|108017|11932|11931	mmu:18707|mmu:18706|mmu:110784|mmu:30955|mmu:18709|mmu:18708|mmu:18710|mmu:83814|mmu:11928|mmu:26413|mmu:16367|mmu:26417|mmu:20276|mmu:20277|mmu:108017|mmu:11932|mmu:11931|	18707|18706|110784|30955|18709|18708|18710|83814|11928|26413|16367|26417|20276|20277|108017|11932|11931|	Pik3cd, 2410099E07Rik, 2610208K16Rik, AW545373, p110delta|Pik3ca, 6330412C24Rik, caPI3K, p110, p110alpha|Nr3c2, MR, Mlr|Pik3cg, 5830428L06Rik, PI3Kgamma, p110gamma|Pik3r2, p85beta|Pik3r1, PI3K, p50alpha, p55alpha, p85alpha|Pik3r3, AA414954, p55pik|Nedd4l, 1300012C07Rik, Nedd4-2, Nedd4b|Atp1a1, Atpa-1, BC010319|Mapk1, 9030612K14Rik, AA407128, AU018647, C78273, ERK, Erk2, MAPK2, PRKM2, Prkm1, p41ma…	http://www.genome.jp/kegg-bin/show_pathway?mmu04960/mmu:26417%09red/mmu:26413%09red/mmu:108017%09red/mmu:16367%09red/mmu:20277%09red/mmu:20276%09red/mmu:83814%09red/mmu:30955%09red/mmu:110784%09red/mmu:11928%09red/mmu:18708%09red/mmu:18709%09red/mmu:18706%09red/mmu:18707%09red/mmu:11932%09red/mmu:18710%09red/mmu:11931%09red
Lysosome	KEGG PATHWAY	mmu04142	52	123	0.564447	0.889288	110006|18174|11782|14387|15931|56325|74105|74008|20661|11605|16783|108012|76943|12752|11305|64933|11768|15586|211286|67489|13041|12091|260302|242341|11764|13039|15932|53599|17113|67300|11975|27426|432486|17159|11776|18145|108011|19063|15212|12514|11766|140494|252903|12512|13038|54411|11881|19141|11775|11774|11777|13033	mmu:110006|mmu:18174|mmu:11782|mmu:14387|mmu:15931|mmu:56325|mmu:74105|mmu:74008|mmu:20661|mmu:11605|mmu:16783|mmu:108012|mmu:76943|mmu:12752|mmu:11305|mmu:64933|mmu:11768|mmu:15586|mmu:211286|mmu:67489|mmu:13041|mmu:12091|mmu:260302|mmu:242341|mmu:11764|mmu:13039|mmu:15932|mmu:53599|mmu:17113|mmu:67300|mmu:11975|mmu:27426|mmu:432486|mmu:17159|mmu:11776|mmu:18145|mmu:108011|mmu:19063|mmu:15212|mm…	110006|18174|11782|14387|15931|56325|74105|74008|20661|11605|16783|108012|76943|12752|11305|64933|11768|15586|211286|67489|13041|12091|260302|242341|11764|13039|15932|53599|17113|67300|11975|27426|432486|17159|11776|18145|108011|19063|15212|12514|11766|140494|252903|12512|13038|54411|11881|19141|11775|11774|11777|13033|	Gusb, AI747421, Gur, Gus, Gus-r, Gus-s, Gus-t, Gus-u, Gut, asd, g|Slc11a2, DCT1, DMT1, Nramp2, mk, van|Ap4s1, AI314282|Gaa, E430018M07Rik|Ids, AW214631|Abcb9, TAPL, mKIAA1520|Gga2, 1200007E24Rik, mKIAA1080|Arsg, 6330406P08Rik, AI846872|Sort1, 2900053A11Rik, AI852375, Ntr3, Ntsr3|Gla, Ags|Lamp1, AI196048, CD107a, Lamp-1|Ap1s2, 1500012A13Rik, AI853648, EST1|Psapl1, 2310020A21Rik|Cln3, AI323623|Abca…	http://www.genome.jp/kegg-bin/show_pathway?mmu04142/mmu:11605%09red/mmu:13033%09red/mmu:11975%09red/mmu:13039%09red/mmu:13038%09red/mmu:252903%09red/mmu:27426%09red/mmu:11766%09red/mmu:12512%09red/mmu:12514%09red/mmu:15932%09red/mmu:12752%09red/mmu:15931%09red/mmu:11768%09red/mmu:242341%09red/mmu:140494%09red/mmu:11782%09red/mmu:18174%09red/mmu:11305%09red/mmu:110006%09red/mmu:56325%09red/mmu:673…
Glycosaminoglycan degradation	KEGG PATHWAY	mmu00531	9	21	0.569774	0.889288	15932|15931|15212|15442|110006|545291|11881|15586|12091	mmu:15932|mmu:15931|mmu:15212|mmu:15442|mmu:110006|mmu:545291|mmu:11881|mmu:15586|mmu:12091|	15932|15931|15212|15442|110006|545291|11881|15586|12091|	Idua, 6030426D08|Ids, AW214631|Hexb|Hpse, HSE1, Hpa, Hpr1|Gusb, AI747421, Gur, Gus, Gus-r, Gus-s, Gus-t, Gus-u, Gut, asd, g|Hpse2, Gm968, Hpa2|Arsb, 1110007C02Rik, AI480648, As-1, As-1r, As-1s, As-1t, As1, As1-r, As1-s, As1-t, Asr-1, Ast-1|Hyal1, Hya1, Hyal-1|Glb1, AW125515, Bge, Bgl, Bgl-e, Bgl-s, Bgl-t, Bgs, Bgt, C130097A14Rik|	http://www.genome.jp/kegg-bin/show_pathway?mmu00531/mmu:15212%09red/mmu:15442%09red/mmu:15586%09red/mmu:110006%09red/mmu:11881%09red/mmu:12091%09red/mmu:15932%09red/mmu:545291%09red/mmu:15931%09red
Carbohydrate digestion and absorption	KEGG PATHWAY	mmu04973	19	45	0.570558	0.889288	212032|232714|11651|18707|18706|226413|30955|18709|18708|18710|56485|11928|216019|69983|11652|12289|83771|11932|11931	mmu:212032|mmu:232714|mmu:11651|mmu:18707|mmu:18706|mmu:226413|mmu:30955|mmu:18709|mmu:18708|mmu:18710|mmu:56485|mmu:11928|mmu:216019|mmu:69983|mmu:11652|mmu:12289|mmu:83771|mmu:11932|mmu:11931|	212032|232714|11651|18707|18706|226413|30955|18709|18708|18710|56485|11928|216019|69983|11652|12289|83771|11932|11931|	Hk3, HK_III, HK-III|Mgam, 6030407P20Rik, MGA|Akt1, Akt, PKB, PKB/Akt, PKBalpha, Rac|Pik3cd, 2410099E07Rik, 2610208K16Rik, AW545373, p110delta|Pik3ca, 6330412C24Rik, caPI3K, p110, p110alpha|Lct, Gm100, LAC, LPH, Lphl|Pik3cg, 5830428L06Rik, PI3Kgamma, p110gamma|Pik3r2, p85beta|Pik3r1, PI3K, p50alpha, p55alpha, p85alpha|Pik3r3, AA414954, p55pik|Slc2a5, AI526984, Glut5, Slc5a|Atp1a1, Atpa-1, BC010319…	http://www.genome.jp/kegg-bin/show_pathway?mmu04973/mmu:232714%09red/mmu:212032%09red/mmu:18709%09red/mmu:83771%09red/mmu:11651%09red/mmu:69983%09red/mmu:12289%09red/mmu:226413%09red/mmu:30955%09red/mmu:11652%09red/mmu:18708%09red/mmu:216019%09red/mmu:18706%09red/mmu:18707%09red/mmu:11931%09red/mmu:11932%09red/mmu:18710%09red/mmu:56485%09red/mmu:11928%09red
Natural killer cell mediated cytotoxicity	KEGG PATHWAY	mmu04650	50	119	0.578713	0.889288	18646|19247|15894|18706|18176|16642|18708|26413|22177|20400|26417|12981|14360|18019|12503|19059|30955|170758|19055|19056|19057|234779|15976|15975|26396|17059|22325|18709|19353|14103|22637|11836|18710|16653|109880|15461|20662|20416|77777|18707|12367|18479|23900|18803|56554|19229|17086|14939|12122|15980	mmu:18646|mmu:19247|mmu:15894|mmu:18706|mmu:18176|mmu:16642|mmu:18708|mmu:26413|mmu:22177|mmu:20400|mmu:26417|mmu:12981|mmu:14360|mmu:18019|mmu:12503|mmu:19059|mmu:30955|mmu:170758|mmu:19055|mmu:19056|mmu:19057|mmu:234779|mmu:15976|mmu:15975|mmu:26396|mmu:17059|mmu:22325|mmu:18709|mmu:19353|mmu:14103|mmu:20963|mmu:110157|mmu:18710|mmu:18176|mmu:109880|mmu:15461|mmu:20662|mmu:20416|mmu:77777|mmu:1…	18646|19247|15894|18706|18176|16642|18708|26413|22177|20400|26417|12981|14360|18019|12503|19059|30955|170758|19055|19056|19057|234779|15976|15975|26396|17059|22325|18709|19353|14103|20963|110157|18710|18176|109880|15461|20662|20416|77777|18707|12367|18479|23900|18803|56554|19229|17086|14939|12122|15980|	Prf1, Pfn, Pfp, Prf-1|Ptpn11, 2700084A17Rik, AW536184, PTP1D, PTP2C, SAP-2, SH-PTP2, SH-PTP3, SHP-2, Shp2, Syp|Icam1, CD54, Icam-1, Ly-47, MALA-2|Pik3ca, 6330412C24Rik, caPI3K, p110, p110alpha|Nras, AV095280, N-ras|Klrc2, NKG2C|Pik3r1, PI3K, p50alpha, p55alpha, p85alpha|Mapk1, 9030612K14Rik, AA407128, AU018647, C78273, ERK, Erk2, MAPK2, PRKM2, Prkm1, p41mapk, p42mapk|Tyrobp, DAP12, KARAP, Ly83|Sh…	http://www.genome.jp/kegg-bin/show_pathway?mmu04650/mmu:14939%09red/mmu:17086%09red/mmu:12122%09red/mmu:15976%09red/mmu:15975%09red/mmu:170758%09red/mmu:18708%09red/mmu:18709%09red/mmu:18706%09red/mmu:18707%09red/mmu:18803%09red/mmu:20400%09red/mmu:26417%09red/mmu:19247%09red/mmu:26413%09red/mmu:14360%09red/mmu:18176%09red/mmu:19055%09red/mmu:19057%09red/mmu:19056%09red/mmu:20662%09red/mmu:18019%…
Vitamin B6 metabolism	KEGG PATHWAY	mmu00750	4	9	0.580243	0.889288	107272|213043|216134|57028	mmu:107272|mmu:213043|mmu:216134|mmu:57028|	107272|213043|216134|57028|	Psat1, D8Ertd814e, EPIP, PSA, Psat|Aox2, Aoh3, Aox3l1|Pdxk, 2310036D04Rik, AA119688, C77999|Pdxp, 1600027H05Rik, AB041662, PLPP|	http://www.genome.jp/kegg-bin/show_pathway?mmu00750/mmu:216134%09red/mmu:57028%09red/mmu:213043%09red/mmu:107272%09red
T cell receptor signaling pathway	KEGG PATHWAY	mmu04660	44	105	0.583375	0.889288	21947|18479|18707|18706|18176|18709|18708|56637|26413|19056|12981|14360|18019|12503|19059|208650|12504|12675|30955|19697|19055|12567|19057|19094|26396|16150|53859|11836|18710|16653|26400|15461|20662|26420|224105|18803|26409|17974|17973|22325|11652|16151|11651|26417	mmu:21947|mmu:18479|mmu:18707|mmu:18706|mmu:18176|mmu:18709|mmu:18708|mmu:56637|mmu:26413|mmu:19056|mmu:12981|mmu:14360|mmu:18019|mmu:12503|mmu:19059|mmu:208650|mmu:12504|mmu:12675|mmu:30955|mmu:19697|mmu:19055|mmu:12567|mmu:19057|mmu:19094|mmu:26396|mmu:16150|mmu:53859|mmu:110157|mmu:18710|mmu:18176|mmu:26400|mmu:15461|mmu:20662|mmu:26420|mmu:224105|mmu:18803|mmu:26409|mmu:17974|mmu:17973|mmu:22…	21947|18479|18707|18706|18176|18709|18708|56637|26413|19056|12981|14360|18019|12503|19059|208650|12504|12675|30955|19697|19055|12567|19057|19094|26396|16150|53859|110157|18710|18176|26400|15461|20662|26420|224105|18803|26409|17974|17973|22325|11652|16151|11651|26417|	Cd40lg, CD154, CD40-L, Cd40l, HIGM1, IGM, IMD3, Ly-62, Ly62, T-BAM, TRAP, Tnfsf5, gp39|Pak1, AW045634, PAK-1, Paka|Pik3cd, 2410099E07Rik, 2610208K16Rik, AW545373, p110delta|Pik3ca, 6330412C24Rik, caPI3K, p110, p110alpha|Nras, AV095280, N-ras|Pik3r2, p85beta|Pik3r1, PI3K, p50alpha, p55alpha, p85alpha|Gsk3b, 7330414F15Rik, 8430431H08Rik, C86142, GSK-3, GSK-3beta, GSK3|Mapk1, 9030612K14Rik, AA407128…	http://www.genome.jp/kegg-bin/show_pathway?mmu04660/mmu:224105%09red/mmu:11651%09red/mmu:21947%09red/mmu:208650%09red/mmu:19697%09red/mmu:18708%09red/mmu:18707%09red/mmu:18706%09red/mmu:12675%09red/mmu:18709%09red/mmu:26417%09red/mmu:19056%09red/mmu:26413%09red/mmu:19094%09red/mmu:14360%09red/mmu:18176%09red/mmu:56637%09red/mmu:19055%09red/mmu:19057%09red/mmu:17973%09red/mmu:17974%09red/mmu:20662…
PI3K-Akt signaling pathway	KEGG PATHWAY	mmu04151	148	351	0.588333	0.889288	13836|16185|94216|22370|14178|14179|56637|56636|15519|12832|12830|17295|13636|13637|12675|13639|11911|192897|52432|11600|14103|65086|11836|16772|16773|16775|16776|12828|12826|14062|13685|13684|14745|12669|14180|14183|14182|14184|17246|235542|18413|226849|22027|18176|26413|12985|16416|26417|16412|16419|14205|14697|16782|17863|14699|54635|26396|11601|22084|11602|68553|19353|105787|108079|12912|1921…	mmu:13836|mmu:16185|mmu:94216|mmu:22370|mmu:14178|mmu:14179|mmu:56637|mmu:56636|mmu:15519|mmu:12832|mmu:12830|mmu:17295|mmu:13636|mmu:13637|mmu:12675|mmu:13639|mmu:11911|mmu:192897|mmu:52432|mmu:11600|mmu:14103|mmu:65086|mmu:110157|mmu:16772|mmu:16773|mmu:16775|mmu:16776|mmu:12828|mmu:12826|mmu:14062|mmu:13685|mmu:13684|mmu:14745|mmu:12669|mmu:14180|mmu:14183|mmu:14182|mmu:14184|mmu:17246|mmu:235…	13836|16185|94216|22370|14178|14179|56637|56636|15519|12832|12830|17295|13636|13637|12675|13639|11911|192897|52432|11600|14103|65086|110157|16772|16773|16775|16776|12828|12826|14062|13685|13684|14745|12669|14180|14183|14182|14184|17246|235542|18413|226849|22027|18176|26413|12985|16416|26417|16412|16419|14205|14697|16782|17863|14699|54635|26396|11601|22084|11602|68553|19353|105787|108079|12912|192…	Epha2, AW545284, Eck, Myk2, Sek-2, Sek2|Il2rb, CD122, IL-15Rbeta, IL15Rbeta, Il-2/15Rbeta, Il-2Rbeta, p70|Col4a6, BB116301|Vtn, AI256434, Vn|Fgf7, Kgf|Fgf8, Aigf, Fgf-8|Gsk3b, 7330414F15Rik, 8430431H08Rik, C86142, GSK-3, GSK-3beta, GSK3|Fgf21|Hsp90aa1, 86kDa, 89kDa, AL024080, AL024147, Hsp86-1, Hsp89, Hsp90, Hspca, hsp4|Col5a2, 1110014L14Rik, D230017N05|Col4a5|Met, AI838057, HGF, HGFR, Par4, c-Me…	http://www.genome.jp/kegg-bin/show_pathway?mmu04151/mmu:16773%09red/mmu:13685%09red/mmu:16775%09red/mmu:16776%09red/mmu:14710%09red/mmu:13684%09red/mmu:15976%09red/mmu:15975%09red/mmu:19697%09red/mmu:21923%09red/mmu:245026%09red/mmu:18053%09red/mmu:19053%09red/mmu:19052%09red/mmu:12828%09red/mmu:14708%09red/mmu:14707%09red/mmu:16402%09red/mmu:52432%09red/mmu:16367%09red/mmu:235542%09red/mmu:14257…
Sphingolipid metabolism	KEGG PATHWAY	mmu00600	20	48	0.589424	0.889288	268656|56632|241447|58994|19012|22239|22234|230101|67260|71949|433323|66190|11605|12091|53897|23956|70059|20698|228677|20773	mmu:268656|mmu:56632|mmu:241447|mmu:58994|mmu:19012|mmu:22239|mmu:22234|mmu:230101|mmu:67260|mmu:71949|mmu:433323|mmu:66190|mmu:11605|mmu:12091|mmu:53897|mmu:23956|mmu:70059|mmu:20698|mmu:228677|mmu:20773|	268656|56632|241447|58994|19012|22239|22234|230101|67260|71949|433323|66190|11605|12091|53897|23956|70059|20698|228677|20773|	Sptlc1, AW552086, C77762, E030036H05, Lcb1|Sphk2, C76851|Cers6, 4732462C07Rik, AW544719, Lass6, T1L|Smpd3, 4631433G07Rik, AI427456, AW537966, fro, nSMase2|Ppap2a, Hic53, Hpic53, LPP-1, LPP1, PAP-2a, PAP2-alpha, PAP2a, mPAP|Ugt8a, AI850488, AW455908, Cgt, Ugt8, mCerGT|Ugcg, AU043821, C80537, Epcs21, GlcT-1, Ugcgl|Gba2, F630034E04|Cers4, 2900019C14Rik, Lass4, Trh1|Cers5, 2310081H14Rik, AU045339, AW…	http://www.genome.jp/kegg-bin/show_pathway?mmu00600/mmu:11605%09red/mmu:20698%09red/mmu:268656%09red/mmu:67260%09red/mmu:230101%09red/mmu:71949%09red/mmu:66190%09red/mmu:228677%09red/mmu:23956%09red/mmu:22234%09red/mmu:433323%09red/mmu:70059%09red/mmu:20773%09red/mmu:12091%09red/mmu:241447%09red/mmu:19012%09red/mmu:53897%09red/mmu:56632%09red/mmu:22239%09red/mmu:58994%09red
Steroid biosynthesis	KEGG PATHWAY	mmu00100	8	19	0.589924	0.889288	20652|14137|15490|13121|66234|16987|74754|73166	mmu:20652|mmu:14137|mmu:15490|mmu:13121|mmu:66234|mmu:16987|mmu:74754|mmu:73166|	20652|14137|15490|13121|66234|16987|74754|73166|	Soat1, 8430426K15Rik, ACAT-1, AW550831, Acact, ald, hid|Fdft1, SQS, SS|Hsd17b7, AI266814, ERG27|Cyp51, AI426508, CYPLI, Cyp51a1, Ldm, P450-14DM, P450LI|Msmo1, 1500001G16Rik, C78600, DESP4, ERG25, Sc4mol|Lss, 2810025N20Rik, BC029082, D10Ertd116e, Osc|Dhcr24, 2310076D10Rik, 5830417J06Rik, mKIAA0018|Tm7sf2, 3110041O18Rik, ANG1, C14SR, Dhcr14|	http://www.genome.jp/kegg-bin/show_pathway?mmu00100/mmu:14137%09red/mmu:16987%09red/mmu:13121%09red/mmu:15490%09red/mmu:74754%09red/mmu:66234%09red/mmu:20652%09red/mmu:73166%09red
Pancreatic secretion	KEGG PATHWAY	mmu04972	43	103	0.591235	0.889288	26565|19340|11941|12722|80718|12638|16439|16438|11928|20191|381290|215449|18798|11931|11938|66350|80797|19353|20535|16531|18795|69060|22063|99663|16440|12182|23844|14683|18947|11515|210044|237625|69836|11932|12349|18781|109905|224129|13487|432530|18782|53869|18784	mmu:26565|mmu:19340|mmu:11941|mmu:12722|mmu:80718|mmu:12638|mmu:16439|mmu:16438|mmu:11928|mmu:20191|mmu:381290|mmu:215449|mmu:18798|mmu:11931|mmu:11938|mmu:66350|mmu:80797|mmu:19353|mmu:20535|mmu:16531|mmu:18795|mmu:69060|mmu:22063|mmu:99663|mmu:16440|mmu:12182|mmu:23844|mmu:14683|mmu:18947|mmu:11515|mmu:210044|mmu:237625|mmu:69836|mmu:11932|mmu:12349|mmu:18781|mmu:109905|mmu:224129|mmu:13487|mmu…	26565|19340|11941|12722|80718|12638|16439|16438|11928|20191|381290|215449|18798|11931|11938|66350|80797|19353|20535|16531|18795|69060|22063|99663|16440|12182|23844|14683|18947|11515|210044|237625|69836|11932|12349|18781|109905|224129|13487|432530|18782|53869|18784|	Pla2g10, PLA2GX, mGXsPLA2, sPLA2-X|Rab3d, C130057E11Rik|Atp2b2, D6Abb2e, Gena300, PMCA2, Tmy, dfw, jog, wms, wri|Clca1, Cacc|Rab27b, 2310021G14Rik, B130064M09Rik|Cftr, AW495489, Abcc7|Itpr2, AI649341, InsP3R-2, InsP3R-5, Ip3r2, Itpr5, insP3R2|Itpr1, D6Pas2, Gm10429, IP3R1, InsP3R, Ip3r, Itpr-1, P400, Pcp-1, Pcp1, opt|Atp1a1, Atpa-1, BC010319|Ryr2, 9330127I20Rik, RYR-2|Atp2b4, Pmca4|Rap1b, 2810443…	http://www.genome.jp/kegg-bin/show_pathway?mmu04972/mmu:215449%09red/mmu:99663%09red/mmu:14683%09red/mmu:210044%09red/mmu:224129%09red/mmu:237625%09red/mmu:11515%09red/mmu:69060%09red/mmu:12638%09red/mmu:19340%09red/mmu:432530%09red/mmu:18784%09red/mmu:16440%09red/mmu:18782%09red/mmu:11928%09red/mmu:18781%09red/mmu:16531%09red/mmu:109905%09red/mmu:23844%09red/mmu:12349%09red/mmu:16438%09red/mmu:1…
mRNA surveillance pathway	KEGG PATHWAY	mmu03015	40	96	0.594275	0.889288	68134|14852|18458|70248|108062|94230|93728|73699|17149|60365|72930|74320|21681|19052|19053|103677|68188|225363|19704|68219|67897|52432|668382|56488|237082|54188|19826|326622|241989|51786|269061|20220|24018|19047|192170|18789|230721|76626|235542|226849	mmu:68134|mmu:14852|mmu:18458|mmu:70248|mmu:108062|mmu:94230|mmu:93728|mmu:73699|mmu:17149|mmu:60365|mmu:72930|mmu:74320|mmu:21681|mmu:19052|mmu:19053|mmu:103677|mmu:68188|mmu:225363|mmu:19704|mmu:68219|mmu:67897|mmu:52432|mmu:668382|mmu:56488|mmu:237082|mmu:54188|mmu:19826|mmu:326622|mmu:241989|mmu:51786|mmu:269061|mmu:100041953|mmu:24018|mmu:19047|mmu:192170|mmu:18789|mmu:230721|mmu:76626|mmu:2…	68134|14852|18458|70248|108062|94230|93728|73699|17149|60365|72930|74320|21681|19052|19053|103677|68188|225363|19704|68219|67897|52432|668382|56488|237082|54188|19826|326622|241989|51786|269061|100041953|24018|19047|192170|18789|230721|76626|235542|226849|	Upf3b, 5730594O13Rik, AI317193, AW541158, RENT3B, UPF3X|Gspt1, AI314175, AI326449, AV307676, C79774, G1st, Gst-1|Pabpc1, PABP, Pabp1, PabpI, Pabpl1, ePAB|Dazap1, 2410042M16Rik, mPrrp|Cstf2, C630034J23Rik, Cstf64|Cpsf1|Pabpc5, C820015E17|Ppp2r1b, 2410091N08Rik, AI790395|Magoh, Mago-m, Mos2|Rbm8a, 2310057C03Rik, AA673428, Rbm8|Ppp2r2b, 2900026H06Rik, 6330404L05Rik, E130009M08Rik, PP2A-PR55B, PR55-B…	http://www.genome.jp/kegg-bin/show_pathway?mmu03015/mmu:73699%09red/mmu:237082%09red/mmu:17149%09red/mmu:70248%09red/mmu:74320%09red/mmu:235542%09red/mmu:192170%09red/mmu:108062%09red/mmu:68219%09red/mmu:19704%09red/mmu:68188%09red/mmu:326622%09red/mmu:19047%09red/mmu:76626%09red/mmu:668382%09red/mmu:54188%09red/mmu:19053%09red/mmu:19052%09red/mmu:241989%09red/mmu:226849%09red/mmu:18789%09red/mmu…
Glycosaminoglycan biosynthesis - heparan sulfate / heparin	KEGG PATHWAY	mmu00534	10	24	0.59525	0.889288	217119|23908|54710|15478|54616|93683|50786|50785|117592|17423	mmu:217119|mmu:23908|mmu:54710|mmu:15478|mmu:54616|mmu:93683|mmu:50786|mmu:50785|mmu:117592|mmu:17423|	217119|23908|54710|15478|54616|93683|50786|50785|117592|17423|	Xylt2, E030002B02Rik, XT-II, XT2, xylT-II|Hs2st1, AW214369, Hs2st, mKIAA0448|Hs3st3b1, 3-OST-3B, 3OST3B1, 3Ost3b, AU041882, AW536289, Hs3st3b, m3-OST-3B|Hs3st3a1, 3Ost3a, Hs3st3a|Extl3, 2900009G18Rik, AU040105, Ext1l, mKIAA0519|Glce, 1110017N23Rik, AI747411, C130034A12Rik, Hsepi|Hs6st2, 6OST2|Hs6st1, 6Ost1|B3galt6, BB129894, GalTII|Ndst2, Mndns, NDST-2|	http://www.genome.jp/kegg-bin/show_pathway?mmu00534/mmu:50786%09red/mmu:217119%09red/mmu:93683%09red/mmu:23908%09red/mmu:50785%09red/mmu:15478%09red/mmu:117592%09red/mmu:17423%09red/mmu:54710%09red/mmu:54616%09red
Adrenergic signaling in cardiomyocytes	KEGG PATHWAY	mmu04261	63	151	0.600036	0.889288	70405|18707|18706|14679|14678|14677|18798|18709|18708|11941|20271|73699|399548|26417|11549|72930|18795|12298|20191|326618|26413|30955|19052|19053|12297|12294|11911|12314|56508|11938|78284|52432|11932|11931|319734|231991|19094|12912|18710|12916|20266|11554|11609|26427|12288|12289|11651|14683|11550|11515|210044|17897|11928|19047|12293|224129|432530|11652|381290|235542|17896|226849|18821	mmu:70405|mmu:18707|mmu:18706|mmu:14679|mmu:14678|mmu:14677|mmu:18798|mmu:18709|mmu:18708|mmu:11941|mmu:20271|mmu:73699|mmu:399548|mmu:26417|mmu:11549|mmu:72930|mmu:18795|mmu:12298|mmu:20191|mmu:326618|mmu:26413|mmu:30955|mmu:19052|mmu:19053|mmu:12297|mmu:12294|mmu:11911|mmu:12313|mmu:56508|mmu:11938|mmu:78284|mmu:52432|mmu:11932|mmu:11931|mmu:319734|mmu:231991|mmu:19094|mmu:12912|mmu:18710|mmu:1…	70405|18707|18706|14679|14678|14677|18798|18709|18708|11941|20271|73699|399548|26417|11549|72930|18795|12298|20191|326618|26413|30955|19052|19053|12297|12294|11911|12313|56508|11938|78284|52432|11932|11931|319734|231991|19094|12912|18710|12916|20266|11554|11609|26427|12288|12289|11651|14683|11550|11515|210044|17897|11928|19047|12293|224129|432530|11652|381290|235542|17896|226849|18821|	Calml3, 2310068O22Rik, AI326174|Pik3cd, 2410099E07Rik, 2610208K16Rik, AW545373, p110delta|Pik3ca, 6330412C24Rik, caPI3K, p110, p110alpha|Gnai3, AI158965, AW537698, Galphai3, Gnai-3|Gnai2, C76432, Galphai2, Gia, Gnai-2|Gnai1, AU046200, Gialpha1, Gnai-1|Plcb4, A930039J07Rik, AI854601, C230058B11Rik|Pik3r2, p85beta|Pik3r1, PI3K, p50alpha, p55alpha, p85alpha|Atp2b2, D6Abb2e, Gena300, PMCA2, Tmy, dfw,…	http://www.genome.jp/kegg-bin/show_pathway?mmu04261/mmu:12313%09red/mmu:73699%09red/mmu:11554%09red/mmu:210044%09red/mmu:224129%09red/mmu:11550%09red/mmu:11609%09red/mmu:70405%09red/mmu:319734%09red/mmu:17897%09red/mmu:17896%09red/mmu:18708%09red/mmu:18709%09red/mmu:18706%09red/mmu:18707%09red/mmu:12912%09red/mmu:26417%09red/mmu:12297%09red/mmu:12294%09red/mmu:26413%09red/mmu:12293%09red/mmu:1904…
Tyrosine metabolism	KEGG PATHWAY	mmu00350	16	39	0.610321	0.889288	14874|13195|213043|56847|11532|13190|26876|73458|14718|11754|14085|17161|621603|13166|11529|109731	mmu:14874|mmu:13195|mmu:213043|mmu:56847|mmu:11532|mmu:13190|mmu:26876|mmu:73458|mmu:14718|mmu:11754|mmu:14085|mmu:17161|mmu:621603|mmu:13166|mmu:11529|mmu:109731|	14874|13195|213043|56847|11532|13190|26876|73458|14718|11754|14085|17161|621603|13166|11529|109731|	Gstz1, MAAI|Ddc, Aadc|Aox2, Aoh3, Aox3l1|Aldh1a3, ALDH6, RALDH3, V1|Adh5, Adh-5, Adh3, GSNOR|Dct, DT, TRP-2, TRP2, Tyrp-2, Tyrp2, slaty, slt|Adh4, Adh2|1700055N04Rik|Got1, AI789014, Got-1, cAspAT, cCAT|Aoc3, SSAO, VAP1|Fah|Maoa, 1110061B18Rik, AA407771|Aldh3b2, AI848594, C130048D07Rik|Dbh|Adh7, AI325182, Adh-3, Adh-3e, Adh-3t, Adh3, Adh3-e, Adh3-t, Adh4, Adt-1|Maob, 6330414K01Rik, MAO-B|	http://www.genome.jp/kegg-bin/show_pathway?mmu00350/mmu:73458%09red/mmu:621603%09red/mmu:17161%09red/mmu:14718%09red/mmu:14085%09red/mmu:213043%09red/mmu:14874%09red/mmu:11529%09red/mmu:13166%09red/mmu:11754%09red/mmu:26876%09red/mmu:11532%09red/mmu:13190%09red/mmu:56847%09red/mmu:109731%09red/mmu:13195%09red
Basal transcription factors	KEGG PATHWAY	mmu03022	18	44	0.614973	0.889288	66464|108143|226182|68705|14884|68153|270627|14886|24075|74197|228980|99169|229906|209361|83602|63856|319944|21374	mmu:66464|mmu:108143|mmu:226182|mmu:68705|mmu:14884|mmu:68153|mmu:270627|mmu:14886|mmu:24075|mmu:74197|mmu:228980|mmu:99169|mmu:229906|mmu:209361|mmu:83602|mmu:63856|mmu:319944|mmu:21374|	66464|108143|226182|68705|14884|68153|270627|14886|24075|74197|228980|99169|229906|209361|83602|63856|319944|21374|	Taf12, 20kDa, 2810422D08Rik, AW557038, Taf2J|Taf9, 2310012M09Rik, AA673500, AU045423, TAFII31, TAFII32, Taf2g|Taf5, 6330528C20Rik, AV117817|Gtf2f2, 1110031C13Rik, AI326315|Gtf2h1, 62kDa, AW743425, AW822074, BTF2_p62, C77871, p62|Gtf2e2, 34kDa, AI462509, C330006J08Rik|Taf1, AU015687, B430306D02Rik, Ccg-1, Ccg1, KAT4, N-TAF1, TAFII250, Taf2a, p250|Gtf2i, 6030441I21Rik, BAP-135, Diws1t, GtfII-I, Spi…	http://www.genome.jp/kegg-bin/show_pathway?mmu03022/mmu:228980%09red/mmu:14884%09red/mmu:270627%09red/mmu:226182%09red/mmu:229906%09red/mmu:319944%09red/mmu:209361%09red/mmu:66464%09red/mmu:74197%09red/mmu:21374%09red/mmu:99169%09red/mmu:14886%09red/mmu:108143%09red/mmu:83602%09red/mmu:24075%09red/mmu:68705%09red/mmu:63856%09red/mmu:68153%09red
Collecting duct acid secretion	KEGG PATHWAY	mmu04966	11	27	0.617909	0.889288	73834|66144|140494|76252|66290|11975|11974|12349|110935|242341|20499	mmu:73834|mmu:66144|mmu:140494|mmu:76252|mmu:66290|mmu:11975|mmu:11974|mmu:12349|mmu:110935|mmu:242341|mmu:20499|	73834|66144|140494|76252|66290|11975|11974|12349|110935|242341|20499|	Atp6v1d, 1110004P10Rik, Atp6m, VATD, Vma8|Atp6v1f, 1110004G16Rik|Atp6v0a4, Atp6n1b, a4|Atp6v0e2, 0610006O14Rik, NM9.2|Atp6v1g1, 1810024D14Rik, AA960677, ATP6J, Atp6g1, VAG1, Vma10|Atp6v0a1, AA959968, ATP6a1, Atp6n1, Atp6n1a, Atpv0a1, Vpp-1, Vpp1|Atp6v0e, Atp6k, Atp6v0e1, M9.2|Car2, AI131712, CAII, Ca2, Car-2, Ltw-5, Lvtw-5|Atp6v1b1, AW208839, Atp6b1, D630003L15, D630030L16Rik, D630039P21Rik, Vpp-…	http://www.genome.jp/kegg-bin/show_pathway?mmu04966/mmu:12349%09red/mmu:73834%09red/mmu:76252%09red/mmu:11974%09red/mmu:66290%09red/mmu:66144%09red/mmu:11975%09red/mmu:110935%09red/mmu:242341%09red/mmu:20499%09red/mmu:140494%09red
Nicotinate and nicotinamide metabolism	KEGG PATHWAY	mmu00760	13	32	0.621362	0.889288	18950|213043|209558|76952|59027|667034|68106|18113|66454|67993|23959|12182|226518	mmu:18950|mmu:213043|mmu:209558|mmu:76952|mmu:59027|mmu:667034|mmu:68106|mmu:18113|mmu:66454|mmu:67993|mmu:23959|mmu:12182|mmu:226518|	18950|213043|209558|76952|59027|667034|68106|18113|66454|67993|23959|12182|226518|	Pnp, AL024301, AU015798, Np, Np-1, Np-2, Pnp1|Aox2, Aoh3, Aox3l1|Enpp3, AI876438, CD203c|Nt5c2, 2010002I23Rik, CnII, Gm9751, Gmp, Nt5b, Pnt5, cN-II|Nampt, 1110035O14Rik, AI314458, AI480535, NAmPRTase, Pbef, Pbef1, Visfatin|Pnp2|Nt5c3b, 2610037D24Rik, AI841843, C330027I04Rik, Nt5c3l|Nnmt|Nmnat1, 2610529L11Rik, 5730441G13Rik, D4Cole1e, nmnat|Nudt12, 0610016O18Rik|Nt5e, 2210401F01Rik, AI447961, CD73…	http://www.genome.jp/kegg-bin/show_pathway?mmu00760/mmu:23959%09red/mmu:226518%09red/mmu:59027%09red/mmu:76952%09red/mmu:209558%09red/mmu:68106%09red/mmu:18950%09red/mmu:18113%09red/mmu:67993%09red/mmu:667034%09red/mmu:66454%09red/mmu:12182%09red/mmu:213043%09red
Hepatitis C	KEGG PATHWAY	mmu05160	56	136	0.629355	0.889288	142980|20848|18707|18706|18176|52432|18709|18708|56637|12738|26413|73699|26417|109880|16451|12737|72930|27103|19013|12675|30955|19052|19053|19697|56469|15976|15975|21937|18260|71908|56863|11836|18710|19192|16653|56173|54123|16150|16151|15461|20662|106759|26420|11651|19094|230073|12739|20181|13665|12740|13666|22259|71609|11652|621628|228607	mmu:142980|mmu:20848|mmu:18707|mmu:18706|mmu:18176|mmu:52432|mmu:18709|mmu:18708|mmu:56637|mmu:12738|mmu:26413|mmu:73699|mmu:26417|mmu:109880|mmu:16451|mmu:12737|mmu:72930|mmu:27103|mmu:19013|mmu:12675|mmu:30955|mmu:19052|mmu:19053|mmu:19697|mmu:56469|mmu:15976|mmu:15975|mmu:21937|mmu:18260|mmu:71908|mmu:56863|mmu:110157|mmu:18710|mmu:19192|mmu:18176|mmu:56173|mmu:54123|mmu:16150|mmu:16151|mmu:15…	142980|20848|18707|18706|18176|52432|18709|18708|56637|12738|26413|73699|26417|109880|16451|12737|72930|27103|19013|12675|30955|19052|19053|19697|56469|15976|15975|21937|18260|71908|56863|110157|18710|19192|18176|56173|54123|16150|16151|15461|20662|106759|26420|11651|19094|230073|12739|20181|13665|12740|13666|22259|71609|11652|621628|228607|	Tlr3, AI957183|Stat3, 1110034C02Rik, AW109958, Aprf|Pik3cd, 2410099E07Rik, 2610208K16Rik, AW545373, p110delta|Pik3ca, 6330412C24Rik, caPI3K, p110, p110alpha|Nras, AV095280, N-ras|Ppp2r2d, 1300017E19Rik, D7Ertd753e, MDS026|Pik3r2, p85beta|Pik3r1, PI3K, p50alpha, p55alpha, p85alpha|Gsk3b, 7330414F15Rik, 8430431H08Rik, C86142, GSK-3, GSK-3beta, GSK3|Cldn2, AL022813|Mapk1, 9030612K14Rik, AA407128, AU…	http://www.genome.jp/kegg-bin/show_pathway?mmu05160/mmu:73699%09red/mmu:56863%09red/mmu:71609%09red/mmu:15976%09red/mmu:15975%09red/mmu:19697%09red/mmu:18708%09red/mmu:18707%09red/mmu:18706%09red/mmu:12675%09red/mmu:12739%09red/mmu:12738%09red/mmu:26413%09red/mmu:19094%09red/mmu:72930%09red/mmu:18176%09red/mmu:12737%09red/mmu:56637%09red/mmu:18709%09red/mmu:16451%09red/mmu:20848%09red/mmu:19052%0…
Drug metabolism - other enzymes	KEGG PATHWAY	mmu00983	21	52	0.635883	0.889288	99586|13897|22436|23917|23918|72269|22247|104158|110006|17961|21877|394436|100727|394432|234669|80914|552899|22245|57813|64705|68556	mmu:99586|mmu:13897|mmu:22436|mmu:23917|mmu:23918|mmu:72269|mmu:22247|mmu:104158|mmu:110006|mmu:17961|mmu:21877|mmu:394436|mmu:100727|mmu:394432|mmu:234669|mmu:80914|mmu:552899|mmu:22245|mmu:57813|mmu:64705|mmu:68556|	99586|13897|22436|23917|23918|72269|22247|104158|110006|17961|21877|394436|100727|394432|234669|80914|552899|22245|57813|64705|68556|	Dpyd, AI315208, DPD, E330028L06Rik|Ces1e, Eg, Es-22, Es22, egasyn|Xdh, XO, Xor, Xox-1, Xox1|Impdh1, B930086D20Rik|Impdh2, IMPD|Cda, 2210401N16Rik|Umps, 1700095D23Rik, AA408257, AL033308, BB164745|Ces1d, Ces3, TGH|Gusb, AI747421, Gur, Gus, Gus-r, Gus-s, Gus-t, Gus-u, Gut, asd, g|Nat2, AV377607|Tk1, D530002A18Rik, Tk-1, Tk1a, Tk1b|Ugt1a1, Gnt1, UDPGT_1-1, UGT1A01, Udpgt-1a, UgtBr1|Ugt2b34, AI788959…	http://www.genome.jp/kegg-bin/show_pathway?mmu00983/mmu:13897%09red/mmu:394432%09red/mmu:21877%09red/mmu:23917%09red/mmu:80914%09red/mmu:394436%09red/mmu:99586%09red/mmu:234669%09red/mmu:22436%09red/mmu:23918%09red/mmu:110006%09red/mmu:72269%09red/mmu:100727%09red/mmu:552899%09red/mmu:104158%09red/mmu:22245%09red/mmu:68556%09red/mmu:22247%09red/mmu:64705%09red/mmu:57813%09red/mmu:17961%09red
Influenza A	KEGG PATHWAY	mmu05164	70	170	0.638327	0.889288	142980|117198|15894|18706|66679|18707|18708|14103|56637|16647|26413|16451|26417|26400|20296|214531|16452|77125|13067|13063|26396|21898|30955|18854|19697|26397|15976|15975|100037258|216799|21937|81489|54188|26399|18709|56488|66824|237082|214523|11836|18710|15481|16175|12914|54123|16150|16646|27103|15463|15945|106759|26420|26398|17874|11651|19094|12362|56417|103573|13665|13666|16173|328572|16176|23…	mmu:142980|mmu:117198|mmu:15894|mmu:18706|mmu:66679|mmu:18707|mmu:18708|mmu:14103|mmu:56637|mmu:16647|mmu:26413|mmu:16451|mmu:26417|mmu:26400|mmu:20296|mmu:214531|mmu:16452|mmu:77125|mmu:13067|mmu:13063|mmu:26396|mmu:21898|mmu:30955|mmu:18854|mmu:19697|mmu:26397|mmu:15976|mmu:15975|mmu:100037258|mmu:216799|mmu:21937|mmu:81489|mmu:54188|mmu:26399|mmu:18709|mmu:56488|mmu:66824|mmu:237082|mmu:214523…	142980|117198|15894|18706|66679|18707|18708|14103|56637|16647|26413|16451|26417|26400|20296|214531|16452|77125|13067|13063|26396|21898|30955|18854|19697|26397|15976|15975|100037258|216799|21937|81489|54188|26399|18709|56488|66824|237082|214523|110157|18710|15481|16175|12914|54123|16150|16646|27103|15463|15945|106759|26420|26398|17874|11651|19094|12362|56417|103573|13665|13666|16173|328572|16176|2…	Tlr3, AI957183|Ivns1abp, 1190004M08Rik, 1700126I16Rik, AA960440, HSPC068, ND1, NS-1, NS1-BP, Nd1-L, Nd1-S, mKIAA0850|Icam1, CD54, Icam-1, Ly-47, MALA-2|Pik3ca, 6330412C24Rik, caPI3K, p110, p110alpha|Rae1, 3230401I12Rik, 41, D2Ertd342e, MNRP, MNRP41|Pik3cd, 2410099E07Rik, 2610208K16Rik, AW545373, p110delta|Pik3r1, PI3K, p50alpha, p55alpha, p85alpha|Fasl, APT1LG1, CD178, CD95-L, CD95L, Fas-L, Faslg…	http://www.genome.jp/kegg-bin/show_pathway?mmu05164/mmu:237082%09red/mmu:22333%09red/mmu:54188%09red/mmu:13665%09red/mmu:15976%09red/mmu:26400%09red/mmu:18854%09red/mmu:15975%09red/mmu:19697%09red/mmu:66679%09red/mmu:18708%09red/mmu:18709%09red/mmu:18706%09red/mmu:18707%09red/mmu:66824%09red/mmu:27103%09red/mmu:26417%09red/mmu:103573%09red/mmu:56417%09red/mmu:77125%09red/mmu:19094%09red/mmu:16173…
Glycosphingolipid biosynthesis - globo series	KEGG PATHWAY	mmu00603	6	15	0.638332	0.889288	26879|15212|20442|20449|11605|227671	mmu:26879|mmu:15212|mmu:20442|mmu:20449|mmu:11605|mmu:227671|	26879|15212|20442|20449|11605|227671|	B3galnt1, B3galt3, b3GT3|Hexb|St3gal1, 5330418N22Rik, AI467004, ST3GalI, Siat4, Siat4a, St3gal-1|St8sia1, 9330109E03Rik, GD3S, Sia-T, Siat8, Siat8a|Gla, Ags|Gbgt1, Fgs, Fs|	http://www.genome.jp/kegg-bin/show_pathway?mmu00603/mmu:20442%09red/mmu:11605%09red/mmu:227671%09red/mmu:20449%09red/mmu:26879%09red/mmu:15212%09red
Pertussis	KEGG PATHWAY	mmu05133	30	74	0.639627	0.889288	70405|14679|14678|14677|66824|26413|12632|26417|16412|21898|107607|12314|216799|50909|26420|19094|17874|16402|18126|106759|16409|12367|83430|12362|12475|19697|12369|16176|16175|16179	mmu:70405|mmu:14679|mmu:14678|mmu:14677|mmu:66824|mmu:26413|mmu:12632|mmu:26417|mmu:16412|mmu:21898|mmu:107607|mmu:12313|mmu:216799|mmu:50909|mmu:26420|mmu:19094|mmu:17874|mmu:16402|mmu:18126|mmu:106759|mmu:16409|mmu:12367|mmu:83430|mmu:12362|mmu:12475|mmu:19697|mmu:12369|mmu:16176|mmu:16175|mmu:16179|	70405|14679|14678|14677|66824|26413|12632|26417|16412|21898|107607|12313|216799|50909|26420|19094|17874|16402|18126|106759|16409|12367|83430|12362|12475|19697|12369|16176|16175|16179|	Calml3, 2310068O22Rik, AI326174|Gnai3, AI158965, AW537698, Galphai3, Gnai-3|Gnai2, C76432, Galphai2, Gia, Gnai-2|Gnai1, AU046200, Gialpha1, Gnai-1|Pycard, 9130417A21Rik, Asc, CARD5, TMS-1, TNS1, masc|Mapk1, 9030612K14Rik, AA407128, AU018647, C78273, ERK, Erk2, MAPK2, PRKM2, Prkm1, p41mapk, p42mapk|Cfl2|Mapk3, Erk-1, Erk1, Ert2, Esrk1, Mnk1, Mtap2k, Prkm3, p44, p44erk1, p44mapk|Itgb1, 4633401G24Ri…	http://www.genome.jp/kegg-bin/show_pathway?mmu05133/mmu:12313%09red/mmu:16409%09red/mmu:16402%09red/mmu:70405%09red/mmu:19697%09red/mmu:50909%09red/mmu:66824%09red/mmu:26417%09red/mmu:12632%09red/mmu:26413%09red/mmu:19094%09red/mmu:17874%09red/mmu:12475%09red/mmu:107607%09red/mmu:14678%09red/mmu:16412%09red/mmu:14677%09red/mmu:21898%09red/mmu:14679%09red/mmu:12362%09red/mmu:12367%09red/mmu:12369%…
Prion diseases	KEGG PATHWAY	mmu05020	14	35	0.640431	0.889288	109828|14828|17967|20867|13712|69379|12279|26413|26396|16176|26417|16175|14360|18128	mmu:109828|mmu:14828|mmu:17967|mmu:20867|mmu:13712|mmu:69379|mmu:12279|mmu:26413|mmu:26396|mmu:16176|mmu:26417|mmu:16175|mmu:14360|mmu:18128|	109828|14828|17967|20867|13712|69379|12279|26413|26396|16176|26417|16175|14360|18128|	C7, A530026G17, Gm1238|Hspa5, AL022860, AU019543, Bip, D2Wsu141e, D2Wsu17e, Grp78, Hsce70, SEZ-7, Sez7, baffled, mBiP|Ncam1, CD56, E-NCAM, NCAM-1, Ncam|Stip1, Hop, Sti1, p60|Elk1, Elk-1|C8g|C9|Mapk1, 9030612K14Rik, AA407128, AU018647, C78273, ERK, Erk2, MAPK2, PRKM2, Prkm1, p41mapk, p42mapk|Map2k2, AA589381, MEK2, MK2, Prkmk2|Il1b, IL-1beta, Il-1b|Mapk3, Erk-1, Erk1, Ert2, Esrk1, Mnk1, Mtap2k, Pr…	http://www.genome.jp/kegg-bin/show_pathway?mmu05020/mmu:26417%09red/mmu:12279%09red/mmu:109828%09red/mmu:26413%09red/mmu:26396%09red/mmu:69379%09red/mmu:14360%09red/mmu:13712%09red/mmu:14828%09red/mmu:20867%09red/mmu:16176%09red/mmu:16175%09red/mmu:17967%09red/mmu:18128%09red
Fat digestion and absorption	KEGG PATHWAY	mmu04975	16	40	0.642925	0.889288	17777|237625|18947|19012|69060|67717|110460|26565|69836|14080|67800|237636|18782|18781|66350|18784	mmu:17777|mmu:237625|mmu:18947|mmu:19012|mmu:69060|mmu:67717|mmu:110460|mmu:26565|mmu:69836|mmu:14080|mmu:67800|mmu:237636|mmu:18782|mmu:18781|mmu:66350|mmu:18784|	17777|237625|18947|19012|69060|67717|110460|26565|69836|14080|67800|237636|18782|18781|66350|18784|	Mttp, 1810043K16Rik, MTP|Pla2g3|Pnliprp2, PLRP2|Ppap2a, Hic53, Hpic53, LPP-1, LPP1, PAP-2a, PAP2-alpha, PAP2a, mPAP|Pnlip, 1810007A24Rik, PL, PTL|Lipf, 2310051B21Rik, AV082900|Acat2, AW742799, Tcp-1x, Tcp1-rs1|Pla2g10, PLA2GX, mGXsPLA2, sPLA2-X|Pla2g12b, 2010002E04Rik, Pla2g13, hlb218|Fabp1, Fabpl, L-FABP|Dgat2, 0610010B06Rik, ARAT, DGAT-2|Npc1l1, 9130221N23Rik, Gm243|Pla2g2d, Splash, mGIID|Pla2g…	http://www.genome.jp/kegg-bin/show_pathway?mmu04975/mmu:237636%09red/mmu:69060%09red/mmu:66350%09red/mmu:69836%09red/mmu:18947%09red/mmu:14080%09red/mmu:237625%09red/mmu:67800%09red/mmu:18784%09red/mmu:18782%09red/mmu:26565%09red/mmu:18781%09red/mmu:67717%09red/mmu:110460%09red/mmu:19012%09red/mmu:17777%09red
Synaptic vesicle cycle	KEGG PATHWAY	mmu04721	25	62	0.642934	0.889288	13852|66144|12890|13429|73834|110935|242341|140919|67300|76252|66290|56216|20908|11974|12286|12287|11975|382018|13430|208898|140494|71770|11771|22318|20979	mmu:13852|mmu:66144|mmu:12890|mmu:13429|mmu:73834|mmu:110935|mmu:242341|mmu:140919|mmu:67300|mmu:76252|mmu:66290|mmu:56216|mmu:20908|mmu:11974|mmu:12286|mmu:12287|mmu:11975|mmu:382018|mmu:13430|mmu:208898|mmu:140494|mmu:71770|mmu:11771|mmu:22318|mmu:20979|	13852|66144|12890|13429|73834|110935|242341|140919|67300|76252|66290|56216|20908|11974|12286|12287|11975|382018|13430|208898|140494|71770|11771|22318|20979|	Stx2, AW538950, Epim, G1-536-1, Syn-2, repro34|Atp6v1f, 1110004G16Rik|Cplx2, 921-L, AI413745, AW492120|Dnm1, AI838169, Dnm, Ftfl, mKIAA4093|Atp6v1d, 1110004P10Rik, Atp6m, VATD, Vma8|Atp6v1b1, AW208839, Atp6b1, D630003L15, D630030L16Rik, D630039P21Rik, Vpp-3, Vpp3|Atp6v0d2, 1620401A02Rik, AI324824, V-ATPase|Slc17a6, 2900073D12Rik, DNPI, VGLUT2|Cltc, 3110065L21Rik, CHC, R74732|Atp6v0e2, 0610006O14R…	http://www.genome.jp/kegg-bin/show_pathway?mmu04721/mmu:12890%09red/mmu:140919%09red/mmu:11974%09red/mmu:11975%09red/mmu:13429%09red/mmu:20979%09red/mmu:76252%09red/mmu:242341%09red/mmu:66290%09red/mmu:140494%09red/mmu:66144%09red/mmu:67300%09red/mmu:382018%09red/mmu:208898%09red/mmu:20908%09red/mmu:13430%09red/mmu:11771%09red/mmu:110935%09red/mmu:13852%09red/mmu:71770%09red/mmu:12287%09red/mmu:1…
Ubiquinone and other terpenoid-quinone biosynthesis	KEGG PATHWAY	mmu00130	4	10	0.645677	0.889288	52064|18104|71883|27973	mmu:52064|mmu:18104|mmu:71883|mmu:27973|	52064|18104|71883|27973|	Coq5, 1810014G04Rik, D5Ertd33e|Nqo1, AV001255, Dia4, Dtd, Nmo-1, Nmo1, Nmor1, Ox-1, Ox1, Qr1|Coq2, 2310002F18Rik|Vkorc1, D7Wsu86e|	http://www.genome.jp/kegg-bin/show_pathway?mmu00130/mmu:27973%09red/mmu:71883%09red/mmu:18104%09red/mmu:52064%09red
Amphetamine addiction	KEGG PATHWAY	mmu05031	27	67	0.646361	0.889288	14799|70405|433759|12314|17161|53623|19059|78284|19055|19056|19057|11911|14802|224129|14800|109731|11838|231991|12912|26427|12288|12289|14683|19047|13195|14813|14812	mmu:14799|mmu:70405|mmu:433759|mmu:12313|mmu:17161|mmu:53623|mmu:19059|mmu:78284|mmu:19055|mmu:19056|mmu:19057|mmu:11911|mmu:14802|mmu:224129|mmu:14800|mmu:109731|mmu:11838|mmu:231991|mmu:12912|mmu:26427|mmu:12288|mmu:12289|mmu:14683|mmu:19047|mmu:13195|mmu:14813|mmu:14812|	14799|70405|433759|12313|17161|53623|19059|78284|19055|19056|19057|11911|14802|224129|14800|109731|11838|231991|12912|26427|12288|12289|14683|19047|13195|14813|14812|	Gria1, 2900051M01Rik, Glr-1, Glr1, GluA1, GluR-A, GluRA, Glur-1, Glur1, HIPA1, gluR-K1|Calml3, 2310068O22Rik, AI326174|Hdac1, HD1, Hdac1-ps, MommeD5, RPD3|Calm1, AI256814, AI327027, AI461935, AL024000, CaM, Calm|Maoa, 1110061B18Rik, AA407771|Gria3, 2900064I19Rik, GluA3, GluR-C, GluR-K3, Glur-3, Glur3, Gluralpha3|Ppp3r2, CaNB2|Creb3l4, 1700012K17Rik, 5330432F22Rik, AIBZIP, AV040530, AV258827, Atce…	http://www.genome.jp/kegg-bin/show_pathway?mmu05031/mmu:12313%09red/mmu:17161%09red/mmu:14683%09red/mmu:224129%09red/mmu:14812%09red/mmu:14813%09red/mmu:70405%09red/mmu:13195%09red/mmu:433759%09red/mmu:19055%09red/mmu:19057%09red/mmu:19056%09red/mmu:19059%09red/mmu:11838%09red/mmu:78284%09red/mmu:14800%09red/mmu:14802%09red/mmu:109731%09red/mmu:53623%09red/mmu:231991%09red/mmu:26427%09red/mmu:122…
Linoleic acid metabolism	KEGG PATHWAY	mmu00591	20	50	0.648443	0.889288	13106|232889|53357|237625|100066|26565|69836|56388|13113|211429|665270|230459|225845|13109|13114|18783|18782|18781|66350|18784	mmu:13106|mmu:232889|mmu:53357|mmu:237625|mmu:100066|mmu:26565|mmu:69836|mmu:56388|mmu:13113|mmu:211429|mmu:665270|mmu:230459|mmu:225845|mmu:13109|mmu:13114|mmu:18783|mmu:18782|mmu:18781|mmu:66350|mmu:18784|	13106|232889|53357|237625|100066|26565|69836|56388|13113|211429|665270|230459|225845|13109|13114|18783|18782|18781|66350|18784|	Cyp2e1, Cyp2e|Pla2g4c, D7Ertd445e|Pla2g6, BB112799, PNPLA9, iPLA(2)beta, iPLA2, iPLA2beta|Pla2g3|Cyp2j11, AI314783, Cyp2j11-ps|Pla2g10, PLA2GX, mGXsPLA2, sPLA2-X|Pla2g12b, 2010002E04Rik, Pla2g13, hlb218|Cyp3a25, AI327008|Cyp3a13, IIIAm2|Pla2g4b, A030011C02Rik, Gm1013, cPLA2-beta|Plb1, 4632413E21Rik, 4930433E17Rik, 4930539A06Rik, BC033606|Cyp2j13|Pla2g16, C78643, HRSL3, Hrasls3, Hrev107, MLP-3|Cyp…	http://www.genome.jp/kegg-bin/show_pathway?mmu00591/mmu:13113%09red/mmu:53357%09red/mmu:13114%09red/mmu:225845%09red/mmu:66350%09red/mmu:69836%09red/mmu:13106%09red/mmu:232889%09red/mmu:100066%09red/mmu:237625%09red/mmu:13109%09red/mmu:18784%09red/mmu:18782%09red/mmu:665270%09red/mmu:26565%09red/mmu:18781%09red/mmu:230459%09red/mmu:56388%09red/mmu:211429%09red/mmu:18783%09red
Salivary secretion	KEGG PATHWAY	mmu04970	31	77	0.653006	0.889288	70405|54195|11941|19092|16439|16438|18795|11549|20192|381290|18798|12314|64177|12796|11932|11931|20535|16531|11830|11550|11554|18125|16440|12182|14683|11515|210044|11928|224129|432530|22318	mmu:70405|mmu:54195|mmu:11941|mmu:19092|mmu:16439|mmu:16438|mmu:18795|mmu:11549|mmu:20192|mmu:381290|mmu:18798|mmu:12313|mmu:64177|mmu:12796|mmu:11932|mmu:11931|mmu:20535|mmu:16531|mmu:11830|mmu:11550|mmu:11554|mmu:18125|mmu:16440|mmu:12182|mmu:14683|mmu:11515|mmu:210044|mmu:11928|mmu:224129|mmu:432530|mmu:22318|	70405|54195|11941|19092|16439|16438|18795|11549|20192|381290|18798|12313|64177|12796|11932|11931|20535|16531|11830|11550|11554|18125|16440|12182|14683|11515|210044|11928|224129|432530|22318|	Calml3, 2310068O22Rik, AI326174|Gucy1b3, GC-S-beta-1, GCbeta1|Atp2b2, D6Abb2e, Gena300, PMCA2, Tmy, dfw, jog, wms, wri|Prkg2, AW212535, CGKII, Prkgr2, cGK-II|Itpr2, AI649341, InsP3R-2, InsP3R-5, Ip3r2, Itpr5, insP3R2|Itpr1, D6Pas2, Gm10429, IP3R1, InsP3R, Ip3r, Itpr-1, P400, Pcp-1, Pcp1, opt|Plcb1, 3110043I21Rik, AI132408, Plcb, mKIAA0581|Adra1a, Adra1c|Ryr3, AI851294, C230090H21, RYR-3|Atp2b4, P…	http://www.genome.jp/kegg-bin/show_pathway?mmu04970/mmu:12313%09red/mmu:14683%09red/mmu:210044%09red/mmu:224129%09red/mmu:11550%09red/mmu:11549%09red/mmu:70405%09red/mmu:12796%09red/mmu:11515%09red/mmu:19092%09red/mmu:432530%09red/mmu:11554%09red/mmu:11928%09red/mmu:16531%09red/mmu:20192%09red/mmu:16438%09red/mmu:16439%09red/mmu:11941%09red/mmu:54195%09red/mmu:11830%09red/mmu:381290%09red/mmu:641…
SNARE interactions in vesicular transport	KEGG PATHWAY	mmu04130	13	33	0.656795	0.889288	13852|53612|20619|20333|74732|67023|56494|20908|56216|12068|71116|22317|22318	mmu:13852|mmu:53612|mmu:20619|mmu:20333|mmu:74732|mmu:67023|mmu:56494|mmu:20908|mmu:56216|mmu:12068|mmu:71116|mmu:22317|mmu:22318|	13852|53612|20619|20333|74732|67023|56494|20908|56216|12068|71116|22317|22318|	Stx2, AW538950, Epim, G1-536-1, Syn-2, repro34|Vti1b, AU015348, GES30, MVti1b, SNARE, Vti1-rp1|Snap23, 23kDa, AA408749, SNAP-23, Sndt, Syndet|Sec22b, 4930564D15Rik, AA517334, AI480645, C81333, ERS-24, Sec22l1|Stx11, 5830405C08Rik|Use1, 2010315L10Rik, 5730403H22Rik, AV002165, D12, Ed2, Q-snare, p31|Gosr2, 2310032N09Rik, C76855, Gs27, SNARE, membrin|Stx3, Syn-3|Stx1b, Stx1b2, Stx1bl, Syn1b|Bet1, AW…	http://www.genome.jp/kegg-bin/show_pathway?mmu04130/mmu:22318%09red/mmu:20619%09red/mmu:20908%09red/mmu:67023%09red/mmu:20333%09red/mmu:74732%09red/mmu:56216%09red/mmu:53612%09red/mmu:71116%09red/mmu:56494%09red/mmu:13852%09red/mmu:22317%09red/mmu:12068%09red
Tuberculosis	KEGG PATHWAY	mmu05152	72	176	0.657087	0.889288	70405|19349|19344|56632|26413|170786|16411|26417|11651|11783|16451|15510|16706|17533|18045|13067|19059|20698|16452|13063|15526|21899|21898|21897|19055|19056|19057|19094|12314|12611|21937|16409|12796|225326|12795|12370|18779|18044|22637|18046|11836|12912|12914|11975|12608|17874|18126|21809|12721|26420|12367|83430|16179|16783|12475|19697|271457|242341|140494|170767|16173|328572|16176|54411|71609|16…	mmu:70405|mmu:19349|mmu:19344|mmu:56632|mmu:26413|mmu:170786|mmu:16411|mmu:26417|mmu:11651|mmu:11783|mmu:16451|mmu:15510|mmu:16706|mmu:17533|mmu:18045|mmu:13067|mmu:19059|mmu:20698|mmu:16452|mmu:13063|mmu:15526|mmu:21899|mmu:21898|mmu:21897|mmu:19055|mmu:19056|mmu:19057|mmu:19094|mmu:12313|mmu:12611|mmu:21937|mmu:16409|mmu:12796|mmu:225326|mmu:12795|mmu:12370|mmu:18779|mmu:18044|mmu:20963|mmu:180…	70405|19349|19344|56632|26413|170786|16411|26417|11651|11783|16451|15510|16706|17533|18045|13067|19059|20698|16452|13063|15526|21899|21898|21897|19055|19056|19057|19094|12313|12611|21937|16409|12796|225326|12795|12370|18779|18044|20963|18046|110157|12912|12914|11975|12608|17874|18126|21809|12721|26420|12367|83430|16179|16783|12475|19697|271457|242341|140494|170767|16173|328572|16176|54411|71609|1…	Calml3, 2310068O22Rik, AI326174|Rab7, Rab7a|Rab5b, C030027M18Rik|Sphk2, C76851|Mapk1, 9030612K14Rik, AA407128, AU018647, C78273, ERK, Erk2, MAPK2, PRKM2, Prkm1, p41mapk, p42mapk|Cd209a, CD209, CDSIGN, CIRE, DC-SIGN, DC-SIGN1, Dcsign, SIGN-R1, SIGNR5|Itgax, AI449405, Cd11c, Cr4, N418|Mapk3, Erk-1, Erk1, Ert2, Esrk1, Mnk1, Mtap2k, Prkm3, p44, p44erk1, p44mapk|Akt1, Akt, PKB, PKB/Akt, PKBalpha, Rac|…	http://www.genome.jp/kegg-bin/show_pathway?mmu05152/mmu:12313%09red/mmu:13033%09red/mmu:271457%09red/mmu:16409%09red/mmu:12912%09red/mmu:11975%09red/mmu:70405%09red/mmu:21809%09red/mmu:12796%09red/mmu:12795%09red/mmu:19697%09red/mmu:21897%09red/mmu:71609%09red/mmu:242341%09red/mmu:192656%09red/mmu:17874%09red/mmu:18046%09red/mmu:26417%09red/mmu:12122%09red/mmu:19349%09red/mmu:19094%09red/mmu:1178…
Phenylalanine metabolism	KEGG PATHWAY	mmu00360	9	23	0.6573	0.889288	14718|11754|56847|13195|11758|73458|17161|621603|109731	mmu:14718|mmu:11754|mmu:56847|mmu:13195|mmu:11758|mmu:73458|mmu:17161|mmu:621603|mmu:109731|	14718|11754|56847|13195|11758|73458|17161|621603|109731|	Got1, AI789014, Got-1, cAspAT, cCAT|Aoc3, SSAO, VAP1|Aldh1a3, ALDH6, RALDH3, V1|Ddc, Aadc|Prdx6, 1-cysPrx, 9430088D19Rik, AA690119, Aop2, Aop2-rs3, Brp-12, CC26, CP-3, GPx, Ltw-4, Ltw4, Lvtw-4, NSGP, NSGPx, ORF06, Prdx5, Prdx6-rs3, aiPLA2, mKIAA0106|1700055N04Rik|Maoa, 1110061B18Rik, AA407771|Aldh3b2, AI848594, C130048D07Rik|Maob, 6330414K01Rik, MAO-B|	http://www.genome.jp/kegg-bin/show_pathway?mmu00360/mmu:73458%09red/mmu:621603%09red/mmu:17161%09red/mmu:14718%09red/mmu:11754%09red/mmu:11758%09red/mmu:56847%09red/mmu:109731%09red/mmu:13195%09red
Malaria	KEGG PATHWAY	mmu05144	19	48	0.661472	0.890568	21947|15894|15122|21898|20969|15529|101488143|20339|21828|17874|16173|12985|16176|100503605|21809|20296|17295|13349|110257	mmu:21947|mmu:15894|mmu:15122|mmu:21898|mmu:20969|mmu:15529|mmu:100503605|mmu:20339|mmu:21828|mmu:17874|mmu:16173|mmu:12985|mmu:16176|mmu:100503605|mmu:21809|mmu:20296|mmu:17295|mmu:13349|mmu:15122|	21947|15894|15122|21898|20969|15529|100503605|20339|21828|17874|16173|12985|16176|100503605|21809|20296|17295|13349|15122|	Cd40lg, CD154, CD40-L, Cd40l, HIGM1, IGM, IMD3, Ly-62, Ly62, T-BAM, TRAP, Tnfsf5, gp39|Icam1, CD54, Icam-1, Ly-47, MALA-2|Hba-a1, Hba, Hba1, Hbat1|Tlr4, Lps, Ly87, Ran/M1, Rasl2-8|Sdc1, AA408134, AA409076, CD138, Sstn, Synd, Synd1, syn-1|Sdc2, 4833414L08Rik, AA960457, Hspg1, Synd2, syndecan-2|Hbb-bs, Beta-s, Hbbt1, Hbbt2|Sele, CD62E, E-selectin, Elam|Thbs4, TSP4|Myd88|Il18, Igif, Il-18|Csf3, Csfg…	http://www.genome.jp/kegg-bin/show_pathway?mmu05144/mmu:21809%09red/mmu:12985%09red/mmu:100503605%09red/mmu:20339%09red/mmu:17295%09red/mmu:20296%09red/mmu:21898%09red/mmu:21947%09red/mmu:20969%09red/mmu:13349%09red/mmu:16173%09red/mmu:15122%09red/mmu:15529%09red/mmu:16176%09red/mmu:21828%09red/mmu:15894%09red/mmu:17874%09red
Tryptophan metabolism	KEGG PATHWAY	mmu00380	18	46	0.674999	0.898905	70266|213043|56752|109731|13078|110460|17161|13195|76507|110446|12359|270076|11669|56720|239017|15107|110695|229905	mmu:70266|mmu:213043|mmu:56752|mmu:109731|mmu:13078|mmu:110460|mmu:17161|mmu:13195|mmu:76507|mmu:110446|mmu:12359|mmu:270076|mmu:11669|mmu:56720|mmu:239017|mmu:15107|mmu:110695|mmu:229905|	70266|213043|56752|109731|13078|110460|17161|13195|76507|110446|12359|270076|11669|56720|239017|15107|110695|229905|	Ccbl1, 2010009K05Rik, AI182306, Gtk, Kat1, KatI|Aox2, Aoh3, Aox3l1|Aldh9a1, AA139417, Abaldh, ESTM40, TMABA-DH, Tmabadh|Maob, 6330414K01Rik, MAO-B|Cyp1b1, CP1B, P4501b1|Acat2, AW742799, Tcp-1x, Tcp1-rs1|Maoa, 1110061B18Rik, AA407771|Ddc, Aadc|Aoc1, 1600012D06Rik, Abp1, DAO|Acat1, 6330585C21Rik, Acat|Cat, 2210418N07, Cas-1, Cas1, Cs-1|Gcdh, 9030411L18, AI266902, D17825, GCD|Aldh2, Ahd-5, Ahd5|Tdo2…	http://www.genome.jp/kegg-bin/show_pathway?mmu00380/mmu:70266%09red/mmu:17161%09red/mmu:229905%09red/mmu:56752%09red/mmu:270076%09red/mmu:76507%09red/mmu:15107%09red/mmu:56720%09red/mmu:110695%09red/mmu:109731%09red/mmu:110446%09red/mmu:13078%09red/mmu:239017%09red/mmu:110460%09red/mmu:11669%09red/mmu:213043%09red/mmu:12359%09red/mmu:13195%09red
NF-kappa B signaling pathway	KEGG PATHWAY	mmu04064	40	100	0.676834	0.898905	21947|22033|15894|100504362|18034|59004|17000|20310|18792|21898|12675|19697|234779|66513|17096|13000|21937|53859|22637|22029|17874|16150|12995|17873|26409|16151|106759|230073|12475|18803|11796|19225|16176|16177|71609|11920|22196|16179|21929|12229	mmu:21947|mmu:22033|mmu:15894|mmu:18829|mmu:18034|mmu:59004|mmu:17000|mmu:20310|mmu:18792|mmu:21898|mmu:12675|mmu:19697|mmu:234779|mmu:66513|mmu:17096|mmu:13000|mmu:21937|mmu:53859|mmu:20963|mmu:22029|mmu:17874|mmu:16150|mmu:12995|mmu:17873|mmu:26409|mmu:16151|mmu:106759|mmu:230073|mmu:12475|mmu:18803|mmu:11796|mmu:19225|mmu:16176|mmu:16177|mmu:71609|mmu:11920|mmu:22196|mmu:16179|mmu:21929|mmu:12…	21947|22033|15894|18829|18034|59004|17000|20310|18792|21898|12675|19697|234779|66513|17096|13000|21937|53859|20963|22029|17874|16150|12995|17873|26409|16151|106759|230073|12475|18803|11796|19225|16176|16177|71609|11920|22196|16179|21929|12229|	Cd40lg, CD154, CD40-L, Cd40l, HIGM1, IGM, IMD3, Ly-62, Ly62, T-BAM, TRAP, Tnfsf5, gp39|Traf5|Icam1, CD54, Icam-1, Ly-47, MALA-2|Ccl21a, 6CKBAC2, 6Ckine, ALP, AW987545, CKb9, SCYA21a, SLC, Scya21, Scya21b, Tca4, plt|Nfkb2, NF-kappaB2, lyt, p49, p49/p100, p50B, p52|Pias4, PIASY, Pias-gamma, Piasg|Ltbr, AI256028, CD18, LTbetaR, Ltar, TNF-R-III, TNFCR, TNFR-RP, TNFR2-RP, TNFRrp, Tnfbr, Tnfrsf3|Cxcl2,…	http://www.genome.jp/kegg-bin/show_pathway?mmu04064/mmu:12995%09red/mmu:22033%09red/mmu:21947%09red/mmu:21929%09red/mmu:19697%09red/mmu:71609%09red/mmu:12675%09red/mmu:18803%09red/mmu:18034%09red/mmu:17874%09red/mmu:12475%09red/mmu:20310%09red/mmu:66513%09red/mmu:19225%09red/mmu:13000%09red/mmu:22196%09red/mmu:17873%09red/mmu:11920%09red/mmu:53859%09red/mmu:17000%09red/mmu:230073%09red/mmu:22029%…
Drug metabolism - cytochrome P450	KEGG PATHWAY	mmu00982	26	66	0.681449	0.898905	14871|14873|14872|14858|17161|11529|56847|68312|103140|109731|73458|13106|14867|213043|14862|14863|14860|26876|552899|100727|11532|394436|56615|76263|394432|621603	mmu:14871|mmu:14873|mmu:14872|mmu:14858|mmu:17161|mmu:11529|mmu:56847|mmu:68312|mmu:103140|mmu:109731|mmu:73458|mmu:13106|mmu:14867|mmu:213043|mmu:14862|mmu:14863|mmu:14860|mmu:26876|mmu:552899|mmu:100727|mmu:11532|mmu:394436|mmu:56615|mmu:76263|mmu:394432|mmu:621603|	14871|14873|14872|14858|17161|11529|56847|68312|103140|109731|73458|13106|14867|213043|14862|14863|14860|26876|552899|100727|11532|394436|56615|76263|394432|621603|	Gstt1, AI255817, Gstt1-1|Gsto1, AA407097, AI194287, AU018802, GSTO_1-1, GSTX, SPG-R, p28|Gstt2, AI266894, Yrs, mGSTT2|Gsta2, Gst2-2, Gstc-2, Gstc2|Maoa, 1110061B18Rik, AA407771|Adh7, AI325182, Adh-3, Adh-3e, Adh-3t, Adh3, Adh3-e, Adh3-t, Adh4, Adt-1|Aldh1a3, ALDH6, RALDH3, V1|Gstm7, 0610005A07Rik, AI894236, Cd203c|Gstt3, AI118089|Maob, 6330414K01Rik, MAO-B|1700055N04Rik|Cyp2e1, Cyp2e|Gstm6|Aox2, …	http://www.genome.jp/kegg-bin/show_pathway?mmu00982/mmu:17161%09red/mmu:14871%09red/mmu:14872%09red/mmu:14873%09red/mmu:11532%09red/mmu:14858%09red/mmu:68312%09red/mmu:213043%09red/mmu:109731%09red/mmu:56615%09red/mmu:100727%09red/mmu:73458%09red/mmu:621603%09red/mmu:13106%09red/mmu:11529%09red/mmu:14863%09red/mmu:14862%09red/mmu:14860%09red/mmu:76263%09red/mmu:14867%09red/mmu:394432%09red/mmu:39…
Measles	KEGG PATHWAY	mmu05162	55	137	0.687708	0.898905	20848|18707|18706|18709|18708|17221|56637|21336|17698|170786|12567|56382|16451|14360|16452|16179|12447|12444|12445|27103|12443|21898|12675|30955|170770|12448|12566|15976|15975|20850|13000|11651|14103|15481|18710|54123|208650|12995|16185|16184|26409|17874|228607|230073|56417|19697|13665|13666|20400|16176|15980|16175|11652|27218|21929	mmu:20848|mmu:18707|mmu:18706|mmu:18709|mmu:18708|mmu:17221|mmu:56637|mmu:21336|mmu:17698|mmu:170786|mmu:12567|mmu:56382|mmu:16451|mmu:14360|mmu:16452|mmu:16179|mmu:12447|mmu:12444|mmu:12445|mmu:27103|mmu:12443|mmu:21898|mmu:12675|mmu:30955|mmu:170770|mmu:12448|mmu:12566|mmu:15976|mmu:15975|mmu:20850|mmu:13000|mmu:11651|mmu:14103|mmu:15481|mmu:18710|mmu:54123|mmu:208650|mmu:12995|mmu:16185|mmu:16…	20848|18707|18706|18709|18708|17221|56637|21336|17698|170786|12567|56382|16451|14360|16452|16179|12447|12444|12445|27103|12443|21898|12675|30955|170770|12448|12566|15976|15975|20850|13000|11651|14103|15481|18710|54123|208650|12995|16185|16184|26409|17874|228607|230073|56417|19697|13665|13666|20400|16176|15980|16175|11652|27218|21929|	Stat3, 1110034C02Rik, AW109958, Aprf|Pik3cd, 2410099E07Rik, 2610208K16Rik, AW545373, p110delta|Pik3ca, 6330412C24Rik, caPI3K, p110, p110alpha|Pik3r2, p85beta|Pik3r1, PI3K, p50alpha, p55alpha, p85alpha|Cd46, Mcp|Gsk3b, 7330414F15Rik, 8430431H08Rik, C86142, GSK-3, GSK-3beta, GSK3|Tacr1, Nk1r, Spr, Tac1r|Msn, C78546|Cd209a, CD209, CDSIGN, CIRE, DC-SIGN, DC-SIGN1, Dcsign, SIGN-R1, SIGNR5|Cdk4, Crk3|R…	http://www.genome.jp/kegg-bin/show_pathway?mmu05162/mmu:12995%09red/mmu:56382%09red/mmu:20850%09red/mmu:12443%09red/mmu:18709%09red/mmu:230073%09red/mmu:15976%09red/mmu:208650%09red/mmu:15975%09red/mmu:19697%09red/mmu:18708%09red/mmu:170770%09red/mmu:18706%09red/mmu:12675%09red/mmu:20400%09red/mmu:56417%09red/mmu:14360%09red/mmu:17698%09red/mmu:17874%09red/mmu:56637%09red/mmu:15481%09red/mmu:2084…
Starch and sucrose metabolism	KEGG PATHWAY	mmu00500	21	54	0.690177	0.898905	212032|232714|110006|394436|209558|66681|67883|77559|103988|74185|22235|14387|216019|100727|394432|69983|72157|552899|19309|216558|76051	mmu:212032|mmu:232714|mmu:110006|mmu:394436|mmu:209558|mmu:66681|mmu:67883|mmu:77559|mmu:103988|mmu:74185|mmu:22235|mmu:14387|mmu:216019|mmu:100727|mmu:394432|mmu:69983|mmu:72157|mmu:552899|mmu:19309|mmu:216558|mmu:76051|	212032|232714|110006|394436|209558|66681|67883|77559|103988|74185|22235|14387|216019|100727|394432|69983|72157|552899|19309|216558|76051|	Hk3, HK_III, HK-III|Mgam, 6030407P20Rik, MGA|Gusb, AI747421, Gur, Gus, Gus-r, Gus-s, Gus-t, Gus-u, Gut, asd, g|Ugt1a1, Gnt1, UDPGT_1-1, UGT1A01, Udpgt-1a, UgtBr1|Enpp3, AI876438, CD203c|Pgm1, 3230402E02Rik, Pgm-1, Pgm2|Uxs1, 1600025I13Rik, AI451869, AI649125, AW550562|Agl, 1110061O17Rik, 9430004C13Rik, 9630046L06Rik, AI850929, C77197|Gck, GLK, Gk, Gls006, HK4, HKIV, HXKP, MODY2|Gbe1, 2310045H19Ri…	http://www.genome.jp/kegg-bin/show_pathway?mmu00500/mmu:77559%09red/mmu:394432%09red/mmu:212032%09red/mmu:209558%09red/mmu:394436%09red/mmu:14387%09red/mmu:103988%09red/mmu:66681%09red/mmu:72157%09red/mmu:110006%09red/mmu:74185%09red/mmu:19309%09red/mmu:22235%09red/mmu:552899%09red/mmu:232714%09red/mmu:69983%09red/mmu:100727%09red/mmu:216558%09red/mmu:76051%09red/mmu:67883%09red/mmu:216019%09red
African trypanosomiasis	KEGG PATHWAY	mmu05143	13	34	0.690339	0.898905	18795|14103|15894|15122|20339|101488143|18798|16775|17874|16173|16176|100503605|110257	mmu:18795|mmu:14103|mmu:15894|mmu:15122|mmu:20339|mmu:100503605|mmu:18798|mmu:16775|mmu:17874|mmu:16173|mmu:16176|mmu:100503605|mmu:15122|	18795|14103|15894|15122|20339|100503605|18798|16775|17874|16173|16176|100503605|15122|	Plcb1, 3110043I21Rik, AI132408, Plcb, mKIAA0581|Fasl, APT1LG1, CD178, CD95-L, CD95L, Fas-L, Faslg, Tnfsf6, gld|Icam1, CD54, Icam-1, Ly-47, MALA-2|Hba-a1, Hba, Hba1, Hbat1|Sele, CD62E, E-selectin, Elam|Hbb-bs, Beta-s, Hbbt1, Hbbt2|Plcb4, A930039J07Rik, AI854601, C230058B11Rik|Lama4|Myd88|Il18, Igif, Il-18|Il1b, IL-1beta, Il-1b|Hbb-bs, Beta-s, Hbbt1, Hbbt2|Hba-a1, Hba, Hba1, Hbat1|	http://www.genome.jp/kegg-bin/show_pathway?mmu05143/mmu:18795%09red/mmu:100503605%09red/mmu:20339%09red/mmu:17874%09red/mmu:16173%09red/mmu:15122%09red/mmu:16176%09red/mmu:15894%09red/mmu:18798%09red/mmu:16775%09red/mmu:14103%09red
RNA polymerase	KEGG PATHWAY	mmu03020	11	29	0.692648	0.898905	64424|69241|231329|20021|66420|69833|245841|20017|67486|20019|28071	mmu:64424|mmu:69241|mmu:231329|mmu:20021|mmu:66420|mmu:69833|mmu:245841|mmu:20017|mmu:67486|mmu:20019|mmu:28071|	64424|69241|231329|20021|66420|69833|245841|20017|67486|20019|28071|	Polr1e, 53kDa, AU042259, D030019D19Rik, Paf53, Praf1|Polr2d, 2310002G05Rik, 2610028L19Rik, HSRBP4, RBP4|Polr2b, Pol2rb, Rpb140, Rpb2|Polr2c, 33kDa, RPB3, Rpo2-3, mRBP31|Polr2e, 2410021N14Rik, 25kDa, AW208866, RPB5, XAP4|Polr2f, 1810060D16Rik|Polr2h|Polr1b, 128kDa, D630020H17Rik, RPA116, RPA135, RPA2, Rpo1-2|Polr3g, 2310047G20Rik, AV275904, RPC32, RPC7|Polr1a, 194kDa, 3010014K16Rik, RPA194, Rpo1-4…	http://www.genome.jp/kegg-bin/show_pathway?mmu03020/mmu:28071%09red/mmu:20021%09red/mmu:69833%09red/mmu:20019%09red/mmu:245841%09red/mmu:67486%09red/mmu:66420%09red/mmu:64424%09red/mmu:69241%09red/mmu:231329%09red/mmu:20017%09red
Toll-like receptor signaling pathway	KEGG PATHWAY	mmu04620	40	101	0.696081	0.898905	142980|18707|18706|66513|18709|18708|15945|26413|26417|12370|21899|21898|12675|30955|26397|15976|15975|26396|16176|26399|16150|19353|19094|18710|54123|26400|26409|106759|26420|17874|11651|12519|12475|19697|26398|21897|13038|11652|16151|16179	mmu:142980|mmu:18707|mmu:18706|mmu:66513|mmu:18709|mmu:18708|mmu:15945|mmu:26413|mmu:26417|mmu:12370|mmu:21899|mmu:21898|mmu:12675|mmu:30955|mmu:26397|mmu:15976|mmu:15975|mmu:26396|mmu:16176|mmu:26399|mmu:16150|mmu:19353|mmu:19094|mmu:18710|mmu:54123|mmu:26400|mmu:26409|mmu:106759|mmu:26420|mmu:17874|mmu:11651|mmu:12519|mmu:12475|mmu:19697|mmu:26398|mmu:21897|mmu:13038|mmu:11652|mmu:16151|mmu:161…	142980|18707|18706|66513|18709|18708|15945|26413|26417|12370|21899|21898|12675|30955|26397|15976|15975|26396|16176|26399|16150|19353|19094|18710|54123|26400|26409|106759|26420|17874|11651|12519|12475|19697|26398|21897|13038|11652|16151|16179|	Tlr3, AI957183|Pik3cd, 2410099E07Rik, 2610208K16Rik, AW545373, p110delta|Pik3ca, 6330412C24Rik, caPI3K, p110, p110alpha|Tab1, 2310012M03Rik, Map3k7ip1, b2b449Clo|Pik3r2, p85beta|Pik3r1, PI3K, p50alpha, p55alpha, p85alpha|Cxcl10, C7, CRG-2, INP10, IP-10, IP10, Ifi10, Scyb10, gIP-10, mob-1|Mapk1, 9030612K14Rik, AA407128, AU018647, C78273, ERK, Erk2, MAPK2, PRKM2, Prkm1, p41mapk, p42mapk|Mapk3, Erk-…	http://www.genome.jp/kegg-bin/show_pathway?mmu04620/mmu:13038%09red/mmu:18709%09red/mmu:15976%09red/mmu:12370%09red/mmu:15975%09red/mmu:19697%09red/mmu:18708%09red/mmu:12675%09red/mmu:18706%09red/mmu:18707%09red/mmu:26417%09red/mmu:26413%09red/mmu:19094%09red/mmu:12475%09red/mmu:66513%09red/mmu:106759%09red/mmu:21897%09red/mmu:12519%09red/mmu:21898%09red/mmu:21899%09red/mmu:15945%09red/mmu:26409%…
Protein digestion and absorption	KEGG PATHWAY	mmu04974	35	89	0.700809	0.898905	94216|16529|12832|12816|12836|17380|72461|12826|11928|665033|57738|57442|13717|12818|58803|68553|13482|17254|11932|11931|245026|56643|12828|12842|12843|12840|72472|20514|12822|170745|12814|110893|110891|12830|50934	mmu:94216|mmu:16529|mmu:12832|mmu:12816|mmu:12836|mmu:17380|mmu:72461|mmu:12826|mmu:11928|mmu:665033|mmu:56643|mmu:57442|mmu:13717|mmu:12818|mmu:58803|mmu:68553|mmu:13482|mmu:17254|mmu:11932|mmu:11931|mmu:245026|mmu:56643|mmu:12828|mmu:12842|mmu:12843|mmu:12840|mmu:72472|mmu:20514|mmu:12822|mmu:170745|mmu:12814|mmu:110893|mmu:110891|mmu:12830|mmu:50934|	94216|16529|12832|12816|12836|17380|72461|12826|11928|665033|56643|57442|13717|12818|58803|68553|13482|17254|11932|11931|245026|56643|12828|12842|12843|12840|72472|20514|12822|170745|12814|110893|110891|12830|50934|	Col4a6, BB116301|Kcnk5, TASK-2|Col5a2, 1110014L14Rik, D230017N05|Col12a1|Col7a1, AW209154|Mme, 6030454K05Rik, C85356, CALLA, CD10, NEP, SFE|Prcp, 2510048K03Rik, 2610104A14Rik, AI451719, HUMPCP, PCP|Col4a1, Bru, Col4a-1, Del(8)44H, Raw, Svc|Atp1a1, Atpa-1, BC010319|Col6a5, Col29a1, EG665033, Gm7455|Slc15a1, D630032F02, PECT1, PEPT1|Kcne3, 2210017H05Rik, MiRP2|Eln, AI385707, AI480567, E030024M20Rik…	http://www.genome.jp/kegg-bin/show_pathway?mmu04974/mmu:665033%09red/mmu:72461%09red/mmu:17254%09red/mmu:56643%09red/mmu:12843%09red/mmu:12842%09red/mmu:12840%09red/mmu:245026%09red/mmu:13717%09red/mmu:12822%09red/mmu:11928%09red/mmu:17380%09red/mmu:12828%09red/mmu:72472%09red/mmu:110891%09red/mmu:110893%09red/mmu:12826%09red/mmu:58803%09red/mmu:170745%09red/mmu:20514%09red/mmu:12818%09red/mmu:50…
[truncated: 62 more rows]

## Sheet: D4U_vs_D5NU.trans
#Term	Database	ID	Input number	Background number	P-Value	Corrected P-Value	Input	KO	Entrez_ID	KO_name	Hyperlink
[truncated: 273 more rows]

## Sheet: D5IU_vs_D5NU.trans
#Term	Database	ID	Input number	Background number	P-Value	Corrected P-Value	Input	KO	Entrez_ID	KO_name	Hyperlink
[truncated: 273 more rows]
