# Supplementary material for: Genome-wide analysis and functional prediction of long non-coding RNAs in mouse uterus during the implantation window
Source: Oncotarget. 2017 Sep 16;8(48):84360–72. doi: 10.18632/oncotarget.21031 (PMC5663602; doi:10.18632/oncotarget.21031)
Supplement: Supplementary file 8 [file oncotarget-08-84360-s008.xls]

## Sheet: D4U_vs_D5IU.in cis
#Term	Database	ID	Input number	Background number	P-Value	Corrected P-Value	Input	KO	Entrez_ID	KO_name	Hyperlink
Regulation of autophagy	KEGG PATHWAY	mmu04140	6	40	8.10162e-06	0.000509139	15967|15962|15964|15970|15968|15969	mmu:15967|mmu:15962|mmu:15964|mmu:15970|mmu:15968|mmu:15969|	15967|15962|15964|15970|15968|15969|	Ifna4, Ifa4|Ifna1, Ifa1|Ifna11, IFN-[a]11|Ifna7, Ifa7|Ifna5, Ifa5|Ifna6, IFNa8/6, Ifa6, Ifa8, Ifna8|	http://www.genome.jp/kegg-bin/show_pathway?mmu04140/mmu:15964%09red/mmu:15967%09red/mmu:15970%09red/mmu:15962%09red/mmu:15969%09red/mmu:15968%09red
RIG-I-like receptor signaling pathway	KEGG PATHWAY	mmu04622	7	68	1.35834e-05	0.000509139	15967|15962|230405|15964|15970|15968|15969	mmu:15967|mmu:15962|mmu:230405|mmu:15964|mmu:15970|mmu:15968|mmu:15969|	15967|15962|230405|15964|15970|15968|15969|	Ifna4, Ifa4|Ifna1, Ifa1|Ifne, Ifn-tau-1, Ifne1, Ifnt1, Infe1|Ifna11, IFN-[a]11|Ifna7, Ifa7|Ifna5, Ifa5|Ifna6, IFNa8/6, Ifa6, Ifa8, Ifna8|	http://www.genome.jp/kegg-bin/show_pathway?mmu04622/mmu:15964%09red/mmu:230405%09red/mmu:15967%09red/mmu:15970%09red/mmu:15962%09red/mmu:15969%09red/mmu:15968%09red
Autoimmune thyroid disease	KEGG PATHWAY	mmu05320	7	69	1.48293e-05	0.000509139	14103|15967|15962|15964|15970|15968|15969	mmu:14103|mmu:15967|mmu:15962|mmu:15964|mmu:15970|mmu:15968|mmu:15969|	14103|15967|15962|15964|15970|15968|15969|	Fasl, APT1LG1, CD178, CD95-L, CD95L, Fas-L, Faslg, Tnfsf6, gld|Ifna4, Ifa4|Ifna1, Ifa1|Ifna11, IFN-[a]11|Ifna7, Ifa7|Ifna5, Ifa5|Ifna6, IFNa8/6, Ifa6, Ifa8, Ifna8|	http://www.genome.jp/kegg-bin/show_pathway?mmu05320/mmu:15964%09red/mmu:15967%09red/mmu:15970%09red/mmu:15962%09red/mmu:15969%09red/mmu:15968%09red/mmu:14103%09red
Cytokine-cytokine receptor interaction	KEGG PATHWAY	mmu04060	12	264	3.68627e-05	0.000949214	14103|16185|15970|22164|15962|230405|15964|22339|15967|15968|15969|240873	mmu:14103|mmu:16185|mmu:15970|mmu:22164|mmu:15962|mmu:230405|mmu:15964|mmu:22339|mmu:15967|mmu:15968|mmu:15969|mmu:240873|	14103|16185|15970|22164|15962|230405|15964|22339|15967|15968|15969|240873|	Fasl, APT1LG1, CD178, CD95-L, CD95L, Fas-L, Faslg, Tnfsf6, gld|Il2rb, CD122, IL-15Rbeta, IL15Rbeta, Il-2/15Rbeta, Il-2Rbeta, p70|Ifna7, Ifa7|Tnfsf4, Ath-1, Ath1, CD134L, OX-40L, Ox40l, TXGP1, Txgp1l, gp34|Ifna1, Ifa1|Ifne, Ifn-tau-1, Ifne1, Ifnt1, Infe1|Ifna11, IFN-[a]11|Vegfa, Vegf, Vpf|Ifna4, Ifa4|Ifna5, Ifa5|Ifna6, IFNa8/6, Ifa6, Ifa8, Ifna8|Tnfsf18, Gitrl|	http://www.genome.jp/kegg-bin/show_pathway?mmu04060/mmu:15964%09red/mmu:240873%09red/mmu:22164%09red/mmu:22339%09red/mmu:230405%09red/mmu:15967%09red/mmu:15970%09red/mmu:15962%09red/mmu:16185%09red/mmu:15969%09red/mmu:15968%09red/mmu:14103%09red
Natural killer cell mediated cytotoxicity	KEGG PATHWAY	mmu04650	8	119	5.85735e-05	0.00120661	14103|19354|15970|15962|15964|15967|15968|15969	mmu:14103|mmu:19354|mmu:15970|mmu:15962|mmu:15964|mmu:15967|mmu:15968|mmu:15969|	14103|19354|15970|15962|15964|15967|15968|15969|	Fasl, APT1LG1, CD178, CD95-L, CD95L, Fas-L, Faslg, Tnfsf6, gld|Rac2, AI323801, AI452260|Ifna7, Ifa7|Ifna1, Ifa1|Ifna11, IFN-[a]11|Ifna4, Ifa4|Ifna5, Ifa5|Ifna6, IFNa8/6, Ifa6, Ifa8, Ifna8|	http://www.genome.jp/kegg-bin/show_pathway?mmu04650/mmu:19354%09red/mmu:15964%09red/mmu:15967%09red/mmu:15970%09red/mmu:15962%09red/mmu:15969%09red/mmu:15968%09red/mmu:14103%09red
Cytosolic DNA-sensing pathway	KEGG PATHWAY	mmu04623	6	63	8.48435e-05	0.00145648	15967|15962|15964|15970|15968|15969	mmu:15967|mmu:15962|mmu:15964|mmu:15970|mmu:15968|mmu:15969|	15967|15962|15964|15970|15968|15969|	Ifna4, Ifa4|Ifna1, Ifa1|Ifna11, IFN-[a]11|Ifna7, Ifa7|Ifna5, Ifa5|Ifna6, IFNa8/6, Ifa6, Ifa8, Ifna8|	http://www.genome.jp/kegg-bin/show_pathway?mmu04623/mmu:15964%09red/mmu:15967%09red/mmu:15970%09red/mmu:15962%09red/mmu:15969%09red/mmu:15968%09red
Measles	KEGG PATHWAY	mmu05162	8	137	0.000148133	0.00217968	14103|15967|15962|15964|16185|15970|15968|15969	mmu:14103|mmu:15967|mmu:15962|mmu:15964|mmu:16185|mmu:15970|mmu:15968|mmu:15969|	14103|15967|15962|15964|16185|15970|15968|15969|	Fasl, APT1LG1, CD178, CD95-L, CD95L, Fas-L, Faslg, Tnfsf6, gld|Ifna4, Ifa4|Ifna1, Ifa1|Ifna11, IFN-[a]11|Il2rb, CD122, IL-15Rbeta, IL15Rbeta, Il-2/15Rbeta, Il-2Rbeta, p70|Ifna7, Ifa7|Ifna5, Ifa5|Ifna6, IFNa8/6, Ifa6, Ifa8, Ifna8|	http://www.genome.jp/kegg-bin/show_pathway?mmu05162/mmu:15964%09red/mmu:15967%09red/mmu:15970%09red/mmu:15962%09red/mmu:16185%09red/mmu:15969%09red/mmu:15968%09red/mmu:14103%09red
Hepatitis B	KEGG PATHWAY	mmu05161	8	145	0.000214167	0.0027574	68576|14103|15970|15962|15964|15967|15968|15969	mmu:68576|mmu:14103|mmu:15970|mmu:15962|mmu:15964|mmu:15967|mmu:15968|mmu:15969|	68576|14103|15970|15962|15964|15967|15968|15969|	Lamtor5, 1110003H18Rik, Hbxip, XIP|Fasl, APT1LG1, CD178, CD95-L, CD95L, Fas-L, Faslg, Tnfsf6, gld|Ifna7, Ifa7|Ifna1, Ifa1|Ifna11, IFN-[a]11|Ifna4, Ifa4|Ifna5, Ifa5|Ifna6, IFNa8/6, Ifa6, Ifa8, Ifna8|	http://www.genome.jp/kegg-bin/show_pathway?mmu05161/mmu:68576%09red/mmu:15964%09red/mmu:15967%09red/mmu:15970%09red/mmu:15962%09red/mmu:15969%09red/mmu:15968%09red/mmu:14103%09red
Jak-STAT signaling pathway	KEGG PATHWAY	mmu04630	8	155	0.000328862	0.00376364	15967|15962|230405|15964|16185|15970|15968|15969	mmu:15967|mmu:15962|mmu:230405|mmu:15964|mmu:16185|mmu:15970|mmu:15968|mmu:15969|	15967|15962|230405|15964|16185|15970|15968|15969|	Ifna4, Ifa4|Ifna1, Ifa1|Ifne, Ifn-tau-1, Ifne1, Ifnt1, Infe1|Ifna11, IFN-[a]11|Il2rb, CD122, IL-15Rbeta, IL15Rbeta, Il-2/15Rbeta, Il-2Rbeta, p70|Ifna7, Ifa7|Ifna5, Ifa5|Ifna6, IFNa8/6, Ifa6, Ifa8, Ifna8|	http://www.genome.jp/kegg-bin/show_pathway?mmu04630/mmu:15964%09red/mmu:230405%09red/mmu:15967%09red/mmu:15970%09red/mmu:15962%09red/mmu:15969%09red/mmu:15968%09red/mmu:16185%09red
Influenza A	KEGG PATHWAY	mmu05164	8	170	0.00059063	0.00608349	14103|15970|15962|50528|15964|15967|15968|15969	mmu:14103|mmu:15970|mmu:15962|mmu:50528|mmu:15964|mmu:15967|mmu:15968|mmu:15969|	14103|15970|15962|50528|15964|15967|15968|15969|	Fasl, APT1LG1, CD178, CD95-L, CD95L, Fas-L, Faslg, Tnfsf6, gld|Ifna7, Ifa7|Ifna1, Ifa1|Tmprss2, D16Ertd61e|Ifna11, IFN-[a]11|Ifna4, Ifa4|Ifna5, Ifa5|Ifna6, IFNa8/6, Ifa6, Ifa8, Ifna8|	http://www.genome.jp/kegg-bin/show_pathway?mmu05164/mmu:50528%09red/mmu:15964%09red/mmu:15967%09red/mmu:15970%09red/mmu:15962%09red/mmu:15969%09red/mmu:15968%09red/mmu:14103%09red
Toll-like receptor signaling pathway	KEGG PATHWAY	mmu04620	6	101	0.000919949	0.00861407	15967|15962|15964|15970|15968|15969	mmu:15967|mmu:15962|mmu:15964|mmu:15970|mmu:15968|mmu:15969|	15967|15962|15964|15970|15968|15969|	Ifna4, Ifa4|Ifna1, Ifa1|Ifna11, IFN-[a]11|Ifna7, Ifa7|Ifna5, Ifa5|Ifna6, IFNa8/6, Ifa6, Ifa8, Ifna8|	http://www.genome.jp/kegg-bin/show_pathway?mmu04620/mmu:15964%09red/mmu:15967%09red/mmu:15970%09red/mmu:15962%09red/mmu:15969%09red/mmu:15968%09red
Tuberculosis	KEGG PATHWAY	mmu05152	7	176	0.00321078	0.0275592	15967|15962|15964|15970|15968|15969|242341	mmu:15967|mmu:15962|mmu:15964|mmu:15970|mmu:15968|mmu:15969|mmu:242341|	15967|15962|15964|15970|15968|15969|242341|	Ifna4, Ifa4|Ifna1, Ifa1|Ifna11, IFN-[a]11|Ifna7, Ifa7|Ifna5, Ifa5|Ifna6, IFNa8/6, Ifa6, Ifa8, Ifna8|Atp6v0d2, 1620401A02Rik, AI324824, V-ATPase|	http://www.genome.jp/kegg-bin/show_pathway?mmu05152/mmu:15964%09red/mmu:15967%09red/mmu:15970%09red/mmu:15962%09red/mmu:242341%09red/mmu:15969%09red/mmu:15968%09red
Hepatitis C	KEGG PATHWAY	mmu05160	6	136	0.00385244	0.0305232	15967|15962|15964|15970|15968|15969	mmu:15967|mmu:15962|mmu:15964|mmu:15970|mmu:15968|mmu:15969|	15967|15962|15964|15970|15968|15969|	Ifna4, Ifa4|Ifna1, Ifa1|Ifna11, IFN-[a]11|Ifna7, Ifa7|Ifna5, Ifa5|Ifna6, IFNa8/6, Ifa6, Ifa8, Ifna8|	http://www.genome.jp/kegg-bin/show_pathway?mmu05160/mmu:15964%09red/mmu:15967%09red/mmu:15970%09red/mmu:15962%09red/mmu:15969%09red/mmu:15968%09red
PI3K-Akt signaling pathway	KEGG PATHWAY	mmu04151	10	351	0.00489939	0.0360455	14103|16185|15970|15962|16416|15964|22339|15967|15968|15969	mmu:14103|mmu:16185|mmu:15970|mmu:15962|mmu:16416|mmu:15964|mmu:22339|mmu:15967|mmu:15968|mmu:15969|	14103|16185|15970|15962|16416|15964|22339|15967|15968|15969|	Fasl, APT1LG1, CD178, CD95-L, CD95L, Fas-L, Faslg, Tnfsf6, gld|Il2rb, CD122, IL-15Rbeta, IL15Rbeta, Il-2/15Rbeta, Il-2Rbeta, p70|Ifna7, Ifa7|Ifna1, Ifa1|Itgb3, CD61, GP3A, INGRB3|Ifna11, IFN-[a]11|Vegfa, Vegf, Vpf|Ifna4, Ifa4|Ifna5, Ifa5|Ifna6, IFNa8/6, Ifa6, Ifa8, Ifna8|	http://www.genome.jp/kegg-bin/show_pathway?mmu04151/mmu:16416%09red/mmu:22339%09red/mmu:15964%09red/mmu:15967%09red/mmu:15970%09red/mmu:15962%09red/mmu:16185%09red/mmu:15969%09red/mmu:15968%09red/mmu:14103%09red
Herpes simplex infection	KEGG PATHWAY	mmu05168	7	205	0.00709642	0.0487288	14103|15967|15962|15964|15970|15968|15969	mmu:14103|mmu:15967|mmu:15962|mmu:15964|mmu:15970|mmu:15968|mmu:15969|	14103|15967|15962|15964|15970|15968|15969|	Fasl, APT1LG1, CD178, CD95-L, CD95L, Fas-L, Faslg, Tnfsf6, gld|Ifna4, Ifa4|Ifna1, Ifa1|Ifna11, IFN-[a]11|Ifna7, Ifa7|Ifna5, Ifa5|Ifna6, IFNa8/6, Ifa6, Ifa8, Ifna8|	http://www.genome.jp/kegg-bin/show_pathway?mmu05168/mmu:15964%09red/mmu:15967%09red/mmu:15970%09red/mmu:15962%09red/mmu:15969%09red/mmu:15968%09red/mmu:14103%09red
Systemic lupus erythematosus	KEGG PATHWAY	mmu05322	5	145	0.0208693	0.126443	97908|69386|319173|319182|260423	mmu:97908|mmu:319155|mmu:319173|mmu:319181|mmu:319151|	97908|319155|319173|319181|319151|	Hist1h3g, H3.1-221, M32460|Hist1h4c|Hist1h2af, H2a-221|Hist1h2bg|Hist1h3e, H3-f, H3.1|	http://www.genome.jp/kegg-bin/show_pathway?mmu05322/mmu:97908%09red/mmu:319173%09red/mmu:319151%09red/mmu:319181%09red/mmu:319155%09red
Ribosome	KEGG PATHWAY	mmu03010	5	145	0.0208693	0.126443	107732|67994|27395|68565|102634941	mmu:107732|mmu:67994|mmu:27395|mmu:68565|mmu:100503055|	107732|67994|27395|68565|100503055|	Mrpl10, 0610040E02Rik, C78440, MRP-L8, Rpml8|Mrps11, 0710005I03Rik, C79873|Mrpl15, HSPC145, MRP-L7, Rpml7|Mrps18a, 1110004O20Rik, C79712| |	http://www.genome.jp/kegg-bin/show_pathway?mmu03010/mmu:100503055%09red/mmu:67994%09red/mmu:68565%09red/mmu:27395%09red/mmu:107732%09red
Transcriptional misregulation in cancer	KEGG PATHWAY	mmu05202	5	178	0.0435211	0.249037	19696|97908|50528|16185|260423	mmu:19696|mmu:97908|mmu:50528|mmu:16185|mmu:319151|	19696|97908|50528|16185|319151|	Rel, c-Rel|Hist1h3g, H3.1-221, M32460|Tmprss2, D16Ertd61e|Il2rb, CD122, IL-15Rbeta, IL15Rbeta, Il-2/15Rbeta, Il-2Rbeta, p70|Hist1h3e, H3-f, H3.1|	http://www.genome.jp/kegg-bin/show_pathway?mmu05202/mmu:97908%09red/mmu:50528%09red/mmu:16185%09red/mmu:19696%09red/mmu:319151%09red
Alcoholism	KEGG PATHWAY	mmu05034	5	199	0.0634858	0.34416	97908|69386|319173|319182|260423	mmu:97908|mmu:319155|mmu:319173|mmu:319181|mmu:319151|	97908|319155|319173|319181|319151|	Hist1h3g, H3.1-221, M32460|Hist1h4c|Hist1h2af, H2a-221|Hist1h2bg|Hist1h3e, H3-f, H3.1|	http://www.genome.jp/kegg-bin/show_pathway?mmu05034/mmu:97908%09red/mmu:319173%09red/mmu:319151%09red/mmu:319181%09red/mmu:319155%09red
Vitamin B6 metabolism	KEGG PATHWAY	mmu00750	1	9	0.0997089	0.513501	103711	mmu:103711|	103711|	Pnpo, AI415282|	http://www.genome.jp/kegg-bin/show_pathway?mmu00750/mmu:103711%09red
VEGF signaling pathway	KEGG PATHWAY	mmu04370	2	60	0.137061	0.672252	22339|19354	mmu:22339|mmu:19354|	22339|19354|	Vegfa, Vegf, Vpf|Rac2, AI323801, AI452260|	http://www.genome.jp/kegg-bin/show_pathway?mmu04370/mmu:19354%09red/mmu:22339%09red
Metabolism of xenobiotics by cytochrome P450	KEGG PATHWAY	mmu00980	2	64	0.151444	0.709035	12408|109857	mmu:12408|mmu:109857|	12408|109857|	Cbr1, AW261796, CR, Cbr|Cbr3, 1110001J05Rik, C81353|	http://www.genome.jp/kegg-bin/show_pathway?mmu00980/mmu:109857%09red/mmu:12408%09red
Pancreatic cancer	KEGG PATHWAY	mmu05212	2	66	0.158744	0.710899	22339|19354	mmu:22339|mmu:19354|	22339|19354|	Vegfa, Vegf, Vpf|Rac2, AI323801, AI452260|	http://www.genome.jp/kegg-bin/show_pathway?mmu05212/mmu:19354%09red/mmu:22339%09red
Oxidative phosphorylation	KEGG PATHWAY	mmu00190	3	135	0.175548	0.753392	11957|242341|70383	mmu:11957|mmu:242341|mmu:70383|	11957|242341|70383|	Atp5j|Atp6v0d2, 1620401A02Rik, AI324824, V-ATPase|Cox10, 2410004F01Rik, AU042636|	http://www.genome.jp/kegg-bin/show_pathway?mmu00190/mmu:70383%09red/mmu:242341%09red/mmu:11957%09red
Rap1 signaling pathway	KEGG PATHWAY	mmu04015	4	214	0.19466	0.801998	16416|244668|22339|19354	mmu:16416|mmu:244668|mmu:22339|mmu:19354|	16416|244668|22339|19354|	Itgb3, CD61, GP3A, INGRB3|Sipa1l2, BC058408, mKIAA1389|Vegfa, Vegf, Vpf|Rac2, AI323801, AI452260|	http://www.genome.jp/kegg-bin/show_pathway?mmu04015/mmu:19354%09red/mmu:244668%09red/mmu:16416%09red/mmu:22339%09red
Rheumatoid arthritis	KEGG PATHWAY	mmu05323	2	82	0.218988	0.835915	242341|22339	mmu:242341|mmu:22339|	242341|22339|	Atp6v0d2, 1620401A02Rik, AI324824, V-ATPase|Vegfa, Vegf, Vpf|	http://www.genome.jp/kegg-bin/show_pathway?mmu05323/mmu:242341%09red/mmu:22339%09red
Ras signaling pathway	KEGG PATHWAY	mmu04014	4	229	0.227239	0.835915	19696|14103|22339|19354	mmu:19696|mmu:14103|mmu:22339|mmu:19354|	19696|14103|22339|19354|	Rel, c-Rel|Fasl, APT1LG1, CD178, CD95-L, CD95L, Fas-L, Faslg, Tnfsf6, gld|Vegfa, Vegf, Vpf|Rac2, AI323801, AI452260|	http://www.genome.jp/kegg-bin/show_pathway?mmu04014/mmu:19354%09red/mmu:22339%09red/mmu:19696%09red/mmu:14103%09red
Viral carcinogenesis	KEGG PATHWAY	mmu05203	4	229	0.227239	0.835915	19696|69386|242341|319182	mmu:19696|mmu:319155|mmu:242341|mmu:319181|	19696|319155|242341|319181|	Rel, c-Rel|Hist1h4c|Atp6v0d2, 1620401A02Rik, AI324824, V-ATPase|Hist1h2bg|	http://www.genome.jp/kegg-bin/show_pathway?mmu05203/mmu:319155%09red/mmu:242341%09red/mmu:19696%09red/mmu:319181%09red
Glycosylphosphatidylinositol(GPI)-anchor biosynthesis	KEGG PATHWAY	mmu00563	1	25	0.239047	0.846859	70325	mmu:70325|	70325|	Pigw, 2610044A17Rik, Gwt1|	http://www.genome.jp/kegg-bin/show_pathway?mmu00563/mmu:70325%09red
Arachidonic acid metabolism	KEGG PATHWAY	mmu00590	2	90	0.249826	0.846859	12408|109857	mmu:12408|mmu:109857|	12408|109857|	Cbr1, AW261796, CR, Cbr|Cbr3, 1110001J05Rik, C81353|	http://www.genome.jp/kegg-bin/show_pathway?mmu00590/mmu:109857%09red/mmu:12408%09red
Collecting duct acid secretion	KEGG PATHWAY	mmu04966	1	27	0.25488	0.846859	242341	mmu:242341|	242341|	Atp6v0d2, 1620401A02Rik, AI324824, V-ATPase|	http://www.genome.jp/kegg-bin/show_pathway?mmu04966/mmu:242341%09red
Pentose phosphate pathway	KEGG PATHWAY	mmu00030	1	30	0.278016	0.857116	18642	mmu:18642|	18642|	Pfkm, AI131669, PFK-A, PFK-M, Pfk-4, Pfk4, Pfka, Pfkx|	http://www.genome.jp/kegg-bin/show_pathway?mmu00030/mmu:18642%09red
Galactose metabolism	KEGG PATHWAY	mmu00052	1	33	0.300436	0.857116	18642	mmu:18642|	18642|	Pfkm, AI131669, PFK-A, PFK-M, Pfk-4, Pfk4, Pfka, Pfkx|	http://www.genome.jp/kegg-bin/show_pathway?mmu00052/mmu:18642%09red
African trypanosomiasis	KEGG PATHWAY	mmu05143	1	34	0.307754	0.857116	14103	mmu:14103|	14103|	Fasl, APT1LG1, CD178, CD95-L, CD95L, Fas-L, Faslg, Tnfsf6, gld|	http://www.genome.jp/kegg-bin/show_pathway?mmu05143/mmu:14103%09red
Fructose and mannose metabolism	KEGG PATHWAY	mmu00051	1	35	0.314996	0.857116	18642	mmu:18642|	18642|	Pfkm, AI131669, PFK-A, PFK-M, Pfk-4, Pfk4, Pfka, Pfkx|	http://www.genome.jp/kegg-bin/show_pathway?mmu00051/mmu:18642%09red
Bladder cancer	KEGG PATHWAY	mmu05219	1	38	0.336272	0.857116	22339	mmu:22339|	22339|	Vegfa, Vegf, Vpf|	http://www.genome.jp/kegg-bin/show_pathway?mmu05219/mmu:22339%09red
Porphyrin and chlorophyll metabolism	KEGG PATHWAY	mmu00860	1	40	0.350088	0.857116	70383	mmu:70383|	70383|	Cox10, 2410004F01Rik, AU042636|	http://www.genome.jp/kegg-bin/show_pathway?mmu00860/mmu:70383%09red
Leukocyte transendothelial migration	KEGG PATHWAY	mmu04670	2	121	0.368612	0.857116	67374|19354	mmu:67374|mmu:19354|	67374|19354|	Jam2, 1110002N23Rik, 2410030G21Rik, 2410167M24Rik, JAM-2, JAM-B, Jcam2, VE-JAM|Rac2, AI323801, AI452260|	http://www.genome.jp/kegg-bin/show_pathway?mmu04670/mmu:19354%09red/mmu:67374%09red
Proteoglycans in cancer	KEGG PATHWAY	mmu05205	3	205	0.370448	0.857116	14103|16416|22339	mmu:14103|mmu:16416|mmu:22339|	14103|16416|22339|	Fasl, APT1LG1, CD178, CD95-L, CD95L, Fas-L, Faslg, Tnfsf6, gld|Itgb3, CD61, GP3A, INGRB3|Vegfa, Vegf, Vpf|	http://www.genome.jp/kegg-bin/show_pathway?mmu05205/mmu:22339%09red/mmu:16416%09red/mmu:14103%09red
Neurotrophin signaling pathway	KEGG PATHWAY	mmu04722	2	123	0.37608	0.857116	14103|18213	mmu:14103|mmu:18213|	14103|18213|	Fasl, APT1LG1, CD178, CD95-L, CD95L, Fas-L, Faslg, Tnfsf6, gld|Ntrk3, AW125844, Ntrk3_tv3, TrkC|	http://www.genome.jp/kegg-bin/show_pathway?mmu04722/mmu:18213%09red/mmu:14103%09red
Focal adhesion	KEGG PATHWAY	mmu04510	3	207	0.376113	0.857116	16416|22339|19354	mmu:16416|mmu:22339|mmu:19354|	16416|22339|19354|	Itgb3, CD61, GP3A, INGRB3|Vegfa, Vegf, Vpf|Rac2, AI323801, AI452260|	http://www.genome.jp/kegg-bin/show_pathway?mmu04510/mmu:19354%09red/mmu:16416%09red/mmu:22339%09red
AMPK signaling pathway	KEGG PATHWAY	mmu04152	2	129	0.398258	0.857116	72674|18642	mmu:72674|mmu:18642|	72674|18642|	Adipor1, 2810031L11Rik, ACDCR1, CGI-45, Paqr1|Pfkm, AI131669, PFK-A, PFK-M, Pfk-4, Pfk4, Pfka, Pfkx|	http://www.genome.jp/kegg-bin/show_pathway?mmu04152/mmu:18642%09red/mmu:72674%09red
Amino sugar and nucleotide sugar metabolism	KEGG PATHWAY	mmu00520	1	48	0.402549	0.857116	72017	mmu:72017|	72017|	Cyb5r1, 1500005G05Rik, B5R.1, C80155, Nqo3a2|	http://www.genome.jp/kegg-bin/show_pathway?mmu00520/mmu:72017%09red
Tight junction	KEGG PATHWAY	mmu04530	2	136	0.423662	0.857116	67374|21873	mmu:67374|mmu:21873|	67374|21873|	Jam2, 1110002N23Rik, 2410030G21Rik, 2410167M24Rik, JAM-2, JAM-B, Jcam2, VE-JAM|Tjp2, ZO-2|	http://www.genome.jp/kegg-bin/show_pathway?mmu04530/mmu:67374%09red/mmu:21873%09red
Fanconi anemia pathway	KEGG PATHWAY	mmu03460	1	52	0.427175	0.857116	80905	mmu:80905|	80905|	Polh, RAD30A, XPV|	http://www.genome.jp/kegg-bin/show_pathway?mmu03460/mmu:80905%09red
Ubiquitin mediated proteolysis	KEGG PATHWAY	mmu04120	2	139	0.43438	0.857116	17318|XLOC_534390	mmu:17318|mmu:17999|	17318|17999|	Mid1, 61B3-R, DXHXS1141, Fxy, Trim18|Nedd4, AA959633, AL023035, AU019897, E430025J12Rik, Nedd4-1, Nedd4a, mKIAA0093|	http://www.genome.jp/kegg-bin/show_pathway?mmu04120/mmu:17318%09red/mmu:17999%09red
Allograft rejection	KEGG PATHWAY	mmu05330	1	54	0.439106	0.857116	14103	mmu:14103|	14103|	Fasl, APT1LG1, CD178, CD95-L, CD95L, Fas-L, Faslg, Tnfsf6, gld|	http://www.genome.jp/kegg-bin/show_pathway?mmu05330/mmu:14103%09red
Endocytosis	KEGG PATHWAY	mmu04144	3	231	0.443024	0.857116	XLOC_534390|72318|16185	mmu:17999|mmu:72318|mmu:16185|	17999|72318|16185|	Nedd4, AA959633, AL023035, AU019897, E430025J12Rik, Nedd4-1, Nedd4a, mKIAA0093|Cyth4, 2510004M07Rik, 5830469K17Rik, AI467541, Pscd4, mFLJ00017|Il2rb, CD122, IL-15Rbeta, IL15Rbeta, Il-2/15Rbeta, Il-2Rbeta, p70|	http://www.genome.jp/kegg-bin/show_pathway?mmu04144/mmu:72318%09red/mmu:16185%09red/mmu:17999%09red
Graft-versus-host disease	KEGG PATHWAY	mmu05332	1	56	0.45079	0.857116	14103	mmu:14103|	14103|	Fasl, APT1LG1, CD178, CD95-L, CD95L, Fas-L, Faslg, Tnfsf6, gld|	http://www.genome.jp/kegg-bin/show_pathway?mmu05332/mmu:14103%09red
mTOR signaling pathway	KEGG PATHWAY	mmu04150	1	61	0.478949	0.857116	22339	mmu:22339|	22339|	Vegfa, Vegf, Vpf|	http://www.genome.jp/kegg-bin/show_pathway?mmu04150/mmu:22339%09red
Type I diabetes mellitus	KEGG PATHWAY	mmu04940	1	61	0.478949	0.857116	14103	mmu:14103|	14103|	Fasl, APT1LG1, CD178, CD95-L, CD95L, Fas-L, Faslg, Tnfsf6, gld|	http://www.genome.jp/kegg-bin/show_pathway?mmu04940/mmu:14103%09red
Synaptic vesicle cycle	KEGG PATHWAY	mmu04721	1	62	0.484406	0.857116	242341	mmu:242341|	242341|	Atp6v0d2, 1620401A02Rik, AI324824, V-ATPase|	http://www.genome.jp/kegg-bin/show_pathway?mmu04721/mmu:242341%09red
Non-alcoholic fatty liver disease (NAFLD)	KEGG PATHWAY	mmu04932	2	154	0.486288	0.857116	14103|72674	mmu:14103|mmu:72674|	14103|72674|	Fasl, APT1LG1, CD178, CD95-L, CD95L, Fas-L, Faslg, Tnfsf6, gld|Adipor1, 2810031L11Rik, ACDCR1, CGI-45, Paqr1|	http://www.genome.jp/kegg-bin/show_pathway?mmu04932/mmu:72674%09red/mmu:14103%09red
Colorectal cancer	KEGG PATHWAY	mmu05210	1	64	0.495149	0.857116	19354	mmu:19354|	19354|	Rac2, AI323801, AI452260|	http://www.genome.jp/kegg-bin/show_pathway?mmu05210/mmu:19354%09red
Glycolysis / Gluconeogenesis	KEGG PATHWAY	mmu00010	1	65	0.500437	0.857116	18642	mmu:18642|	18642|	Pfkm, AI131669, PFK-A, PFK-M, Pfk-4, Pfk4, Pfka, Pfkx|	http://www.genome.jp/kegg-bin/show_pathway?mmu00010/mmu:18642%09red
Renal cell carcinoma	KEGG PATHWAY	mmu05211	1	67	0.510848	0.857116	22339	mmu:22339|	22339|	Vegfa, Vegf, Vpf|	http://www.genome.jp/kegg-bin/show_pathway?mmu05211/mmu:22339%09red
Fc epsilon RI signaling pathway	KEGG PATHWAY	mmu04664	1	70	0.52606	0.857116	19354	mmu:19354|	19354|	Rac2, AI323801, AI452260|	http://www.genome.jp/kegg-bin/show_pathway?mmu04664/mmu:19354%09red
Adipocytokine signaling pathway	KEGG PATHWAY	mmu04920	1	72	0.535938	0.857116	72674	mmu:72674|	72674|	Adipor1, 2810031L11Rik, ACDCR1, CGI-45, Paqr1|	http://www.genome.jp/kegg-bin/show_pathway?mmu04920/mmu:72674%09red
B cell receptor signaling pathway	KEGG PATHWAY	mmu04662	1	73	0.5408	0.857116	19354	mmu:19354|	19354|	Rac2, AI323801, AI452260|	http://www.genome.jp/kegg-bin/show_pathway?mmu04662/mmu:19354%09red
Arrhythmogenic right ventricular cardiomyopathy (ARVC)	KEGG PATHWAY	mmu05412	1	74	0.545612	0.857116	16416	mmu:16416|	16416|	Itgb3, CD61, GP3A, INGRB3|	http://www.genome.jp/kegg-bin/show_pathway?mmu05412/mmu:16416%09red
Adherens junction	KEGG PATHWAY	mmu04520	1	74	0.545612	0.857116	19354	mmu:19354|	19354|	Rac2, AI323801, AI452260|	http://www.genome.jp/kegg-bin/show_pathway?mmu04520/mmu:19354%09red
Phagosome	KEGG PATHWAY	mmu04145	2	174	0.550706	0.857116	16416|242341	mmu:16416|mmu:242341|	16416|242341|	Itgb3, CD61, GP3A, INGRB3|Atp6v0d2, 1620401A02Rik, AI324824, V-ATPase|	http://www.genome.jp/kegg-bin/show_pathway?mmu04145/mmu:242341%09red/mmu:16416%09red
Cardiac muscle contraction	KEGG PATHWAY	mmu04260	1	78	0.56436	0.857116	17896	mmu:17896|	17896|	Myl4, ALC1, AMLC, ELC, ELC1a, GT1, MLC1a, Myla|	http://www.genome.jp/kegg-bin/show_pathway?mmu04260/mmu:17896%09red
Viral myocarditis	KEGG PATHWAY	mmu05416	1	78	0.56436	0.857116	19354	mmu:19354|	19354|	Rac2, AI323801, AI452260|	http://www.genome.jp/kegg-bin/show_pathway?mmu05416/mmu:19354%09red
Biosynthesis of amino acids	KEGG PATHWAY	mmu01230	1	78	0.56436	0.857116	18642	mmu:18642|	18642|	Pfkm, AI131669, PFK-A, PFK-M, Pfk-4, Pfk4, Pfka, Pfkx|	http://www.genome.jp/kegg-bin/show_pathway?mmu01230/mmu:18642%09red
Huntington's disease	KEGG PATHWAY	mmu05016	2	182	0.574841	0.857116	XLOC_448684|11957	mmu:381917|mmu:11957|	381917|11957|	Dnah3, BC051401, Dnahc3|Atp5j|	http://www.genome.jp/kegg-bin/show_pathway?mmu05016/mmu:381917%09red/mmu:11957%09red
Peroxisome	KEGG PATHWAY	mmu04146	1	81	0.577914	0.857116	72129	mmu:72129|	72129|	Pex13, 2610008O20Rik|	http://www.genome.jp/kegg-bin/show_pathway?mmu04146/mmu:72129%09red
Apoptosis	KEGG PATHWAY	mmu04210	1	82	0.582337	0.857116	14103	mmu:14103|	14103|	Fasl, APT1LG1, CD178, CD95-L, CD95L, Fas-L, Faslg, Tnfsf6, gld|	http://www.genome.jp/kegg-bin/show_pathway?mmu04210/mmu:14103%09red
Hypertrophic cardiomyopathy (HCM)	KEGG PATHWAY	mmu05410	1	84	0.591047	0.857116	16416	mmu:16416|	16416|	Itgb3, CD61, GP3A, INGRB3|	http://www.genome.jp/kegg-bin/show_pathway?mmu05410/mmu:16416%09red
Hematopoietic cell lineage	KEGG PATHWAY	mmu04640	1	86	0.599576	0.857116	16416	mmu:16416|	16416|	Itgb3, CD61, GP3A, INGRB3|	http://www.genome.jp/kegg-bin/show_pathway?mmu04640/mmu:16416%09red
ECM-receptor interaction	KEGG PATHWAY	mmu04512	1	88	0.607927	0.857116	16416	mmu:16416|	16416|	Itgb3, CD61, GP3A, INGRB3|	http://www.genome.jp/kegg-bin/show_pathway?mmu04512/mmu:16416%09red
Fc gamma R-mediated phagocytosis	KEGG PATHWAY	mmu04666	1	88	0.607927	0.857116	19354	mmu:19354|	19354|	Rac2, AI323801, AI452260|	http://www.genome.jp/kegg-bin/show_pathway?mmu04666/mmu:19354%09red
Dilated cardiomyopathy	KEGG PATHWAY	mmu05414	1	89	0.612038	0.857116	16416	mmu:16416|	16416|	Itgb3, CD61, GP3A, INGRB3|	http://www.genome.jp/kegg-bin/show_pathway?mmu05414/mmu:16416%09red
Glycerophospholipid metabolism	KEGG PATHWAY	mmu00564	1	91	0.62013	0.857116	18777	mmu:18777|	18777|	Lypla1, Pla1a|	http://www.genome.jp/kegg-bin/show_pathway?mmu00564/mmu:18777%09red
Chemical carcinogenesis	KEGG PATHWAY	mmu05204	1	92	0.624113	0.857116	12408	mmu:12408|	12408|	Cbr1, AW261796, CR, Cbr|	http://www.genome.jp/kegg-bin/show_pathway?mmu05204/mmu:12408%09red
Pathways in cancer	KEGG PATHWAY	mmu05200	3	323	0.664533	0.872512	14103|22339|19354	mmu:14103|mmu:22339|mmu:19354|	14103|22339|19354|	Fasl, APT1LG1, CD178, CD95-L, CD95L, Fas-L, Faslg, Tnfsf6, gld|Vegfa, Vegf, Vpf|Rac2, AI323801, AI452260|	http://www.genome.jp/kegg-bin/show_pathway?mmu05200/mmu:19354%09red/mmu:22339%09red/mmu:14103%09red
Chagas disease (American trypanosomiasis)	KEGG PATHWAY	mmu05142	1	103	0.665274	0.872512	14103	mmu:14103|	14103|	Fasl, APT1LG1, CD178, CD95-L, CD95L, Fas-L, Faslg, Tnfsf6, gld|	http://www.genome.jp/kegg-bin/show_pathway?mmu05142/mmu:14103%09red
Pyrimidine metabolism	KEGG PATHWAY	mmu00240	1	103	0.665274	0.872512	51797	mmu:51797|	51797|	Ctps, Ctps1|	http://www.genome.jp/kegg-bin/show_pathway?mmu00240/mmu:51797%09red
Regulation of actin cytoskeleton	KEGG PATHWAY	mmu04810	2	217	0.669208	0.872512	16416|19354	mmu:16416|mmu:19354|	16416|19354|	Itgb3, CD61, GP3A, INGRB3|Rac2, AI323801, AI452260|	http://www.genome.jp/kegg-bin/show_pathway?mmu04810/mmu:19354%09red/mmu:16416%09red
HIF-1 signaling pathway	KEGG PATHWAY	mmu04066	1	111	0.692358	0.874763	22339	mmu:22339|	22339|	Vegfa, Vegf, Vpf|	http://www.genome.jp/kegg-bin/show_pathway?mmu04066/mmu:22339%09red
Carbon metabolism	KEGG PATHWAY	mmu01200	1	111	0.692358	0.874763	18642	mmu:18642|	18642|	Pfkm, AI131669, PFK-A, PFK-M, Pfk-4, Pfk4, Pfka, Pfkx|	http://www.genome.jp/kegg-bin/show_pathway?mmu01200/mmu:18642%09red
Cholinergic synapse	KEGG PATHWAY	mmu04725	1	113	0.698781	0.874763	60613	mmu:60613|	60613|	Kcnq4|	http://www.genome.jp/kegg-bin/show_pathway?mmu04725/mmu:60613%09red
Thyroid hormone signaling pathway	KEGG PATHWAY	mmu04919	1	118	0.714259	0.874763	16416	mmu:16416|	16416|	Itgb3, CD61, GP3A, INGRB3|	http://www.genome.jp/kegg-bin/show_pathway?mmu04919/mmu:16416%09red
Lysosome	KEGG PATHWAY	mmu04142	1	123	0.728945	0.874763	242341	mmu:242341|	242341|	Atp6v0d2, 1620401A02Rik, AI324824, V-ATPase|	http://www.genome.jp/kegg-bin/show_pathway?mmu04142/mmu:242341%09red
Osteoclast differentiation	KEGG PATHWAY	mmu04380	1	126	0.737393	0.874763	16416	mmu:16416|	16416|	Itgb3, CD61, GP3A, INGRB3|	http://www.genome.jp/kegg-bin/show_pathway?mmu04380/mmu:16416%09red
Axon guidance	KEGG PATHWAY	mmu04360	1	129	0.745579	0.874763	19354	mmu:19354|	19354|	Rac2, AI323801, AI452260|	http://www.genome.jp/kegg-bin/show_pathway?mmu04360/mmu:19354%09red
MAPK signaling pathway	KEGG PATHWAY	mmu04010	2	253	0.747909	0.874763	14103|19354	mmu:14103|mmu:19354|	14103|19354|	Fasl, APT1LG1, CD178, CD95-L, CD95L, Fas-L, Faslg, Tnfsf6, gld|Rac2, AI323801, AI452260|	http://www.genome.jp/kegg-bin/show_pathway?mmu04010/mmu:19354%09red/mmu:14103%09red
Platelet activation	KEGG PATHWAY	mmu04611	1	131	0.750895	0.874763	16416	mmu:16416|	16416|	Itgb3, CD61, GP3A, INGRB3|	http://www.genome.jp/kegg-bin/show_pathway?mmu04611/mmu:16416%09red
FoxO signaling pathway	KEGG PATHWAY	mmu04068	1	135	0.761196	0.874763	14103	mmu:14103|	14103|	Fasl, APT1LG1, CD178, CD95-L, CD95L, Fas-L, Faslg, Tnfsf6, gld|	http://www.genome.jp/kegg-bin/show_pathway?mmu04068/mmu:14103%09red
MicroRNAs in cancer	KEGG PATHWAY	mmu05206	2	270	0.779153	0.874763	16416|22339	mmu:16416|mmu:22339|	16416|22339|	Itgb3, CD61, GP3A, INGRB3|Vegfa, Vegf, Vpf|	http://www.genome.jp/kegg-bin/show_pathway?mmu05206/mmu:16416%09red/mmu:22339%09red
Wnt signaling pathway	KEGG PATHWAY	mmu04310	1	143	0.780543	0.874763	19354	mmu:19354|	19354|	Rac2, AI323801, AI452260|	http://www.genome.jp/kegg-bin/show_pathway?mmu04310/mmu:19354%09red
Parkinson's disease	KEGG PATHWAY	mmu05012	1	147	0.789622	0.874763	11957	mmu:11957|	11957|	Atp5j|	http://www.genome.jp/kegg-bin/show_pathway?mmu05012/mmu:11957%09red
HTLV-I infection	KEGG PATHWAY	mmu05166	2	277	0.791004	0.874763	16185|17701	mmu:16185|mmu:17701|	16185|17701|	Il2rb, CD122, IL-15Rbeta, IL15Rbeta, Il-2/15Rbeta, Il-2Rbeta, p70|Msx1, AA675338, AI324650, Hox-7, Hox7, Hox7.1, msh|	http://www.genome.jp/kegg-bin/show_pathway?mmu05166/mmu:17701%09red/mmu:16185%09red
Adrenergic signaling in cardiomyocytes	KEGG PATHWAY	mmu04261	1	151	0.798327	0.874763	17896	mmu:17896|	17896|	Myl4, ALC1, AMLC, ELC, ELC1a, GT1, MLC1a, Myla|	http://www.genome.jp/kegg-bin/show_pathway?mmu04261/mmu:17896%09red
Cell adhesion molecules (CAMs)	KEGG PATHWAY	mmu04514	1	160	0.816624	0.885393	67374	mmu:67374|	67374|	Jam2, 1110002N23Rik, 2410030G21Rik, 2410167M24Rik, JAM-2, JAM-B, Jcam2, VE-JAM|	http://www.genome.jp/kegg-bin/show_pathway?mmu04514/mmu:67374%09red
RNA transport	KEGG PATHWAY	mmu03013	1	166	0.827894	0.888261	217869	mmu:217869|	217869|	Eif5, 2810011H21Rik, D12Ertd549e|	http://www.genome.jp/kegg-bin/show_pathway?mmu03013/mmu:217869%09red
Alzheimer's disease	KEGG PATHWAY	mmu05010	1	173	0.840172	0.892142	11957	mmu:11957|	11957|	Atp5j|	http://www.genome.jp/kegg-bin/show_pathway?mmu05010/mmu:11957%09red
Chemokine signaling pathway	KEGG PATHWAY	mmu04062	1	196	0.874694	0.912766	19354	mmu:19354|	19354|	Rac2, AI323801, AI452260|	http://www.genome.jp/kegg-bin/show_pathway?mmu04062/mmu:19354%09red
cAMP signaling pathway	KEGG PATHWAY	mmu04024	1	198	0.877319	0.912766	19354	mmu:19354|	19354|	Rac2, AI323801, AI452260|	http://www.genome.jp/kegg-bin/show_pathway?mmu04024/mmu:19354%09red
Epstein-Barr virus infection	KEGG PATHWAY	mmu05169	1	212	0.894222	0.921048	XLOC_534390	mmu:17999|	17999|	Nedd4, AA959633, AL023035, AU019897, E430025J12Rik, Nedd4-1, Nedd4a, mKIAA0093|	http://www.genome.jp/kegg-bin/show_pathway?mmu05169/mmu:17999%09red
Metabolic pathways	KEGG PATHWAY	mmu01100	9	1256	0.916363	0.934509	70383|18642|11957|12408|70325|109857|51797|103711|242341	mmu:70383|mmu:18642|mmu:11957|mmu:12408|mmu:70325|mmu:109857|mmu:51797|mmu:103711|mmu:242341|	70383|18642|11957|12408|70325|109857|51797|103711|242341|	Cox10, 2410004F01Rik, AU042636|Pfkm, AI131669, PFK-A, PFK-M, Pfk-4, Pfk4, Pfka, Pfkx|Atp5j|Cbr1, AW261796, CR, Cbr|Pigw, 2610044A17Rik, Gwt1|Cbr3, 1110001J05Rik, C81353|Ctps, Ctps1|Pnpo, AI415282|Atp6v0d2, 1620401A02Rik, AI324824, V-ATPase|	http://www.genome.jp/kegg-bin/show_pathway?mmu01100/mmu:70325%09red/mmu:109857%09red/mmu:70383%09red/mmu:18642%09red/mmu:12408%09red/mmu:51797%09red/mmu:103711%09red/mmu:242341%09red/mmu:11957%09red
Neuroactive ligand-receptor interaction	KEGG PATHWAY	mmu04080	1	282	0.949656	0.958966	20607	mmu:20607|	20607|	Sstr3, Smstr-3, Smstr3, sst3|	http://www.genome.jp/kegg-bin/show_pathway?mmu04080/mmu:20607%09red
Olfactory transduction	KEGG PATHWAY	mmu04740	2	1079	0.999882	0.999882	629524|634104	mmu:629524|mmu:634104|	629524|634104|	Olfr286, EG629524, MOR286-2|Olfr287, MOR286-1|	http://www.genome.jp/kegg-bin/show_pathway?mmu04740/mmu:634104%09red/mmu:629524%09red

## Sheet: D4U_vs_D5NU.in cis
#Term	Database	ID	Input number	Background number	P-Value	Corrected P-Value	Input	KO	Entrez_ID	KO_name	Hyperlink
Ribosome	KEGG PATHWAY	mmu03010	3	145	0.0194474	0.446379	27395|68565|102634941	mmu:27395|mmu:68565|mmu:100503055|	27395|68565|100503055|	Mrpl15, HSPC145, MRP-L7, Rpml7|Mrps18a, 1110004O20Rik, C79712| |	http://www.genome.jp/kegg-bin/show_pathway?mmu03010/mmu:100503055%09red/mmu:27395%09red/mmu:68565%09red
Cytokine-cytokine receptor interaction	KEGG PATHWAY	mmu04060	4	264	0.0198771	0.446379	14103|22164|240873|22339	mmu:14103|mmu:22164|mmu:240873|mmu:22339|	14103|22164|240873|22339|	Fasl, APT1LG1, CD178, CD95-L, CD95L, Fas-L, Faslg, Tnfsf6, gld|Tnfsf4, Ath-1, Ath1, CD134L, OX-40L, Ox40l, TXGP1, Txgp1l, gp34|Tnfsf18, Gitrl|Vegfa, Vegf, Vpf|	http://www.genome.jp/kegg-bin/show_pathway?mmu04060/mmu:240873%09red/mmu:22339%09red/mmu:22164%09red/mmu:14103%09red
Metabolism of xenobiotics by cytochrome P450	KEGG PATHWAY	mmu00980	2	64	0.0266792	0.446379	12408|109857	mmu:12408|mmu:109857|	12408|109857|	Cbr1, AW261796, CR, Cbr|Cbr3, 1110001J05Rik, C81353|	http://www.genome.jp/kegg-bin/show_pathway?mmu00980/mmu:109857%09red/mmu:12408%09red
Rheumatoid arthritis	KEGG PATHWAY	mmu05323	2	82	0.0414832	0.446379	242341|22339	mmu:242341|mmu:22339|	242341|22339|	Atp6v0d2, 1620401A02Rik, AI324824, V-ATPase|Vegfa, Vegf, Vpf|	http://www.genome.jp/kegg-bin/show_pathway?mmu05323/mmu:242341%09red/mmu:22339%09red
Arachidonic acid metabolism	KEGG PATHWAY	mmu00590	2	90	0.0488477	0.446379	12408|109857	mmu:12408|mmu:109857|	12408|109857|	Cbr1, AW261796, CR, Cbr|Cbr3, 1110001J05Rik, C81353|	http://www.genome.jp/kegg-bin/show_pathway?mmu00590/mmu:109857%09red/mmu:12408%09red
Ras signaling pathway	KEGG PATHWAY	mmu04014	3	229	0.0601252	0.446379	19696|14103|22339	mmu:19696|mmu:14103|mmu:22339|	19696|14103|22339|	Rel, c-Rel|Fasl, APT1LG1, CD178, CD95-L, CD95L, Fas-L, Faslg, Tnfsf6, gld|Vegfa, Vegf, Vpf|	http://www.genome.jp/kegg-bin/show_pathway?mmu04014/mmu:22339%09red/mmu:19696%09red/mmu:14103%09red
AMPK signaling pathway	KEGG PATHWAY	mmu04152	2	129	0.0903851	0.446379	72674|18642	mmu:72674|mmu:18642|	72674|18642|	Adipor1, 2810031L11Rik, ACDCR1, CGI-45, Paqr1|Pfkm, AI131669, PFK-A, PFK-M, Pfk-4, Pfk4, Pfka, Pfkx|	http://www.genome.jp/kegg-bin/show_pathway?mmu04152/mmu:18642%09red/mmu:72674%09red
Glycosylphosphatidylinositol(GPI)-anchor biosynthesis	KEGG PATHWAY	mmu00563	1	25	0.095208	0.446379	70325	mmu:70325|	70325|	Pigw, 2610044A17Rik, Gwt1|	http://www.genome.jp/kegg-bin/show_pathway?mmu00563/mmu:70325%09red
Oxidative phosphorylation	KEGG PATHWAY	mmu00190	2	135	0.0974673	0.446379	70383|242341	mmu:70383|mmu:242341|	70383|242341|	Cox10, 2410004F01Rik, AU042636|Atp6v0d2, 1620401A02Rik, AI324824, V-ATPase|	http://www.genome.jp/kegg-bin/show_pathway?mmu00190/mmu:242341%09red/mmu:70383%09red
Tight junction	KEGG PATHWAY	mmu04530	2	136	0.0986627	0.446379	71908|21873	mmu:71908|mmu:21873|	71908|21873|	Cldn23, 2310014B08Rik|Tjp2, ZO-2|	http://www.genome.jp/kegg-bin/show_pathway?mmu04530/mmu:71908%09red/mmu:21873%09red
Collecting duct acid secretion	KEGG PATHWAY	mmu04966	1	27	0.102149	0.446379	242341	mmu:242341|	242341|	Atp6v0d2, 1620401A02Rik, AI324824, V-ATPase|	http://www.genome.jp/kegg-bin/show_pathway?mmu04966/mmu:242341%09red
Ubiquitin mediated proteolysis	KEGG PATHWAY	mmu04120	2	139	0.102274	0.446379	17318|XLOC_534390	mmu:17318|mmu:17999|	17318|17999|	Mid1, 61B3-R, DXHXS1141, Fxy, Trim18|Nedd4, AA959633, AL023035, AU019897, E430025J12Rik, Nedd4-1, Nedd4a, mKIAA0093|	http://www.genome.jp/kegg-bin/show_pathway?mmu04120/mmu:17318%09red/mmu:17999%09red
Pentose phosphate pathway	KEGG PATHWAY	mmu00030	1	30	0.112461	0.446379	18642	mmu:18642|	18642|	Pfkm, AI131669, PFK-A, PFK-M, Pfk-4, Pfk4, Pfka, Pfkx|	http://www.genome.jp/kegg-bin/show_pathway?mmu00030/mmu:18642%09red
Non-alcoholic fatty liver disease (NAFLD)	KEGG PATHWAY	mmu04932	2	154	0.120848	0.446379	14103|72674	mmu:14103|mmu:72674|	14103|72674|	Fasl, APT1LG1, CD178, CD95-L, CD95L, Fas-L, Faslg, Tnfsf6, gld|Adipor1, 2810031L11Rik, ACDCR1, CGI-45, Paqr1|	http://www.genome.jp/kegg-bin/show_pathway?mmu04932/mmu:72674%09red/mmu:14103%09red
Galactose metabolism	KEGG PATHWAY	mmu00052	1	33	0.122656	0.446379	18642	mmu:18642|	18642|	Pfkm, AI131669, PFK-A, PFK-M, Pfk-4, Pfk4, Pfka, Pfkx|	http://www.genome.jp/kegg-bin/show_pathway?mmu00052/mmu:18642%09red
African trypanosomiasis	KEGG PATHWAY	mmu05143	1	34	0.126028	0.446379	14103	mmu:14103|	14103|	Fasl, APT1LG1, CD178, CD95-L, CD95L, Fas-L, Faslg, Tnfsf6, gld|	http://www.genome.jp/kegg-bin/show_pathway?mmu05143/mmu:14103%09red
Fructose and mannose metabolism	KEGG PATHWAY	mmu00051	1	35	0.129388	0.446379	18642	mmu:18642|	18642|	Pfkm, AI131669, PFK-A, PFK-M, Pfk-4, Pfk4, Pfka, Pfkx|	http://www.genome.jp/kegg-bin/show_pathway?mmu00051/mmu:18642%09red
Bladder cancer	KEGG PATHWAY	mmu05219	1	38	0.139391	0.446379	22339	mmu:22339|	22339|	Vegfa, Vegf, Vpf|	http://www.genome.jp/kegg-bin/show_pathway?mmu05219/mmu:22339%09red
Influenza A	KEGG PATHWAY	mmu05164	2	170	0.141487	0.446379	14103|50528	mmu:14103|mmu:50528|	14103|50528|	Fasl, APT1LG1, CD178, CD95-L, CD95L, Fas-L, Faslg, Tnfsf6, gld|Tmprss2, D16Ertd61e|	http://www.genome.jp/kegg-bin/show_pathway?mmu05164/mmu:50528%09red/mmu:14103%09red
Porphyrin and chlorophyll metabolism	KEGG PATHWAY	mmu00860	1	40	0.145996	0.446379	70383	mmu:70383|	70383|	Cox10, 2410004F01Rik, AU042636|	http://www.genome.jp/kegg-bin/show_pathway?mmu00860/mmu:70383%09red
Transcriptional misregulation in cancer	KEGG PATHWAY	mmu05202	2	178	0.152074	0.446379	19696|50528	mmu:19696|mmu:50528|	19696|50528|	Rel, c-Rel|Tmprss2, D16Ertd61e|	http://www.genome.jp/kegg-bin/show_pathway?mmu05202/mmu:50528%09red/mmu:19696%09red
Amino sugar and nucleotide sugar metabolism	KEGG PATHWAY	mmu00520	1	48	0.171918	0.446379	72017	mmu:72017|	72017|	Cyb5r1, 1500005G05Rik, B5R.1, C80155, Nqo3a2|	http://www.genome.jp/kegg-bin/show_pathway?mmu00520/mmu:72017%09red
Fanconi anemia pathway	KEGG PATHWAY	mmu03460	1	52	0.184586	0.446379	80905	mmu:80905|	80905|	Polh, RAD30A, XPV|	http://www.genome.jp/kegg-bin/show_pathway?mmu03460/mmu:80905%09red
Proteoglycans in cancer	KEGG PATHWAY	mmu05205	2	205	0.188819	0.446379	14103|22339	mmu:14103|mmu:22339|	14103|22339|	Fasl, APT1LG1, CD178, CD95-L, CD95L, Fas-L, Faslg, Tnfsf6, gld|Vegfa, Vegf, Vpf|	http://www.genome.jp/kegg-bin/show_pathway?mmu05205/mmu:22339%09red/mmu:14103%09red
Allograft rejection	KEGG PATHWAY	mmu05330	1	54	0.190848	0.446379	14103	mmu:14103|	14103|	Fasl, APT1LG1, CD178, CD95-L, CD95L, Fas-L, Faslg, Tnfsf6, gld|	http://www.genome.jp/kegg-bin/show_pathway?mmu05330/mmu:14103%09red
Graft-versus-host disease	KEGG PATHWAY	mmu05332	1	56	0.197062	0.446379	14103	mmu:14103|	14103|	Fasl, APT1LG1, CD178, CD95-L, CD95L, Fas-L, Faslg, Tnfsf6, gld|	http://www.genome.jp/kegg-bin/show_pathway?mmu05332/mmu:14103%09red
Rap1 signaling pathway	KEGG PATHWAY	mmu04015	2	214	0.201334	0.446379	244668|22339	mmu:244668|mmu:22339|	244668|22339|	Sipa1l2, BC058408, mKIAA1389|Vegfa, Vegf, Vpf|	http://www.genome.jp/kegg-bin/show_pathway?mmu04015/mmu:244668%09red/mmu:22339%09red
VEGF signaling pathway	KEGG PATHWAY	mmu04370	1	60	0.209349	0.446379	22339	mmu:22339|	22339|	Vegfa, Vegf, Vpf|	http://www.genome.jp/kegg-bin/show_pathway?mmu04370/mmu:22339%09red
mTOR signaling pathway	KEGG PATHWAY	mmu04150	1	61	0.212391	0.446379	22339	mmu:22339|	22339|	Vegfa, Vegf, Vpf|	http://www.genome.jp/kegg-bin/show_pathway?mmu04150/mmu:22339%09red
Type I diabetes mellitus	KEGG PATHWAY	mmu04940	1	61	0.212391	0.446379	14103	mmu:14103|	14103|	Fasl, APT1LG1, CD178, CD95-L, CD95L, Fas-L, Faslg, Tnfsf6, gld|	http://www.genome.jp/kegg-bin/show_pathway?mmu04940/mmu:14103%09red
Synaptic vesicle cycle	KEGG PATHWAY	mmu04721	1	62	0.215422	0.446379	242341	mmu:242341|	242341|	Atp6v0d2, 1620401A02Rik, AI324824, V-ATPase|	http://www.genome.jp/kegg-bin/show_pathway?mmu04721/mmu:242341%09red
Viral carcinogenesis	KEGG PATHWAY	mmu05203	2	229	0.222393	0.446379	19696|242341	mmu:19696|mmu:242341|	19696|242341|	Rel, c-Rel|Atp6v0d2, 1620401A02Rik, AI324824, V-ATPase|	http://www.genome.jp/kegg-bin/show_pathway?mmu05203/mmu:242341%09red/mmu:19696%09red
Glycolysis / Gluconeogenesis	KEGG PATHWAY	mmu00010	1	65	0.224446	0.446379	18642	mmu:18642|	18642|	Pfkm, AI131669, PFK-A, PFK-M, Pfk-4, Pfk4, Pfka, Pfkx|	http://www.genome.jp/kegg-bin/show_pathway?mmu00010/mmu:18642%09red
Pancreatic cancer	KEGG PATHWAY	mmu05212	1	66	0.227431	0.446379	22339	mmu:22339|	22339|	Vegfa, Vegf, Vpf|	http://www.genome.jp/kegg-bin/show_pathway?mmu05212/mmu:22339%09red
Renal cell carcinoma	KEGG PATHWAY	mmu05211	1	67	0.230405	0.446379	22339	mmu:22339|	22339|	Vegfa, Vegf, Vpf|	http://www.genome.jp/kegg-bin/show_pathway?mmu05211/mmu:22339%09red
Autoimmune thyroid disease	KEGG PATHWAY	mmu05320	1	69	0.236318	0.446379	14103	mmu:14103|	14103|	Fasl, APT1LG1, CD178, CD95-L, CD95L, Fas-L, Faslg, Tnfsf6, gld|	http://www.genome.jp/kegg-bin/show_pathway?mmu05320/mmu:14103%09red
Adipocytokine signaling pathway	KEGG PATHWAY	mmu04920	1	72	0.245104	0.450461	72674	mmu:72674|	72674|	Adipor1, 2810031L11Rik, ACDCR1, CGI-45, Paqr1|	http://www.genome.jp/kegg-bin/show_pathway?mmu04920/mmu:72674%09red
Biosynthesis of amino acids	KEGG PATHWAY	mmu01230	1	78	0.262377	0.465246	18642	mmu:18642|	18642|	Pfkm, AI131669, PFK-A, PFK-M, Pfk-4, Pfk4, Pfka, Pfkx|	http://www.genome.jp/kegg-bin/show_pathway?mmu01230/mmu:18642%09red
Peroxisome	KEGG PATHWAY	mmu04146	1	81	0.270866	0.465246	72129	mmu:72129|	72129|	Pex13, 2610008O20Rik|	http://www.genome.jp/kegg-bin/show_pathway?mmu04146/mmu:72129%09red
Apoptosis	KEGG PATHWAY	mmu04210	1	82	0.273674	0.465246	14103	mmu:14103|	14103|	Fasl, APT1LG1, CD178, CD95-L, CD95L, Fas-L, Faslg, Tnfsf6, gld|	http://www.genome.jp/kegg-bin/show_pathway?mmu04210/mmu:14103%09red
ErbB signaling pathway	KEGG PATHWAY	mmu04012	1	87	0.287555	0.476275	211323	mmu:211323|	211323|	Nrg1, 6030402G23Rik, ARIA, D230005F13Rik, GGF, GGFII, HRG, HRGalpha, Hgl, NDF, SMDF|	http://www.genome.jp/kegg-bin/show_pathway?mmu04012/mmu:211323%09red
Glycerophospholipid metabolism	KEGG PATHWAY	mmu00564	1	91	0.298471	0.476275	18777	mmu:18777|	18777|	Lypla1, Pla1a|	http://www.genome.jp/kegg-bin/show_pathway?mmu00564/mmu:18777%09red
Chemical carcinogenesis	KEGG PATHWAY	mmu05204	1	92	0.301174	0.476275	12408	mmu:12408|	12408|	Cbr1, AW261796, CR, Cbr|	http://www.genome.jp/kegg-bin/show_pathway?mmu05204/mmu:12408%09red
Chagas disease (American trypanosomiasis)	KEGG PATHWAY	mmu05142	1	103	0.330235	0.496977	14103	mmu:14103|	14103|	Fasl, APT1LG1, CD178, CD95-L, CD95L, Fas-L, Faslg, Tnfsf6, gld|	http://www.genome.jp/kegg-bin/show_pathway?mmu05142/mmu:14103%09red
HIF-1 signaling pathway	KEGG PATHWAY	mmu04066	1	111	0.350616	0.496977	22339	mmu:22339|	22339|	Vegfa, Vegf, Vpf|	http://www.genome.jp/kegg-bin/show_pathway?mmu04066/mmu:22339%09red
Carbon metabolism	KEGG PATHWAY	mmu01200	1	111	0.350616	0.496977	18642	mmu:18642|	18642|	Pfkm, AI131669, PFK-A, PFK-M, Pfk-4, Pfk4, Pfka, Pfkx|	http://www.genome.jp/kegg-bin/show_pathway?mmu01200/mmu:18642%09red
Pathways in cancer	KEGG PATHWAY	mmu05200	2	323	0.355245	0.496977	14103|22339	mmu:14103|mmu:22339|	14103|22339|	Fasl, APT1LG1, CD178, CD95-L, CD95L, Fas-L, Faslg, Tnfsf6, gld|Vegfa, Vegf, Vpf|	http://www.genome.jp/kegg-bin/show_pathway?mmu05200/mmu:22339%09red/mmu:14103%09red
Metabolic pathways	KEGG PATHWAY	mmu01100	6	1256	0.355956	0.496977	12408|18642|70383|70325|109857|242341	mmu:12408|mmu:18642|mmu:70383|mmu:70325|mmu:109857|mmu:242341|	12408|18642|70383|70325|109857|242341|	Cbr1, AW261796, CR, Cbr|Pfkm, AI131669, PFK-A, PFK-M, Pfk-4, Pfk4, Pfka, Pfkx|Cox10, 2410004F01Rik, AU042636|Pigw, 2610044A17Rik, Gwt1|Cbr3, 1110001J05Rik, C81353|Atp6v0d2, 1620401A02Rik, AI324824, V-ATPase|	http://www.genome.jp/kegg-bin/show_pathway?mmu01100/mmu:70325%09red/mmu:109857%09red/mmu:70383%09red/mmu:18642%09red/mmu:12408%09red/mmu:242341%09red
Natural killer cell mediated cytotoxicity	KEGG PATHWAY	mmu04650	1	119	0.370382	0.496977	14103	mmu:14103|	14103|	Fasl, APT1LG1, CD178, CD95-L, CD95L, Fas-L, Faslg, Tnfsf6, gld|	http://www.genome.jp/kegg-bin/show_pathway?mmu04650/mmu:14103%09red
Leukocyte transendothelial migration	KEGG PATHWAY	mmu04670	1	121	0.37523	0.496977	71908	mmu:71908|	71908|	Cldn23, 2310014B08Rik|	http://www.genome.jp/kegg-bin/show_pathway?mmu04670/mmu:71908%09red
Neurotrophin signaling pathway	KEGG PATHWAY	mmu04722	1	123	0.380041	0.496977	14103	mmu:14103|	14103|	Fasl, APT1LG1, CD178, CD95-L, CD95L, Fas-L, Faslg, Tnfsf6, gld|	http://www.genome.jp/kegg-bin/show_pathway?mmu04722/mmu:14103%09red
Lysosome	KEGG PATHWAY	mmu04142	1	123	0.380041	0.496977	242341	mmu:242341|	242341|	Atp6v0d2, 1620401A02Rik, AI324824, V-ATPase|	http://www.genome.jp/kegg-bin/show_pathway?mmu04142/mmu:242341%09red
PI3K-Akt signaling pathway	KEGG PATHWAY	mmu04151	2	351	0.393676	0.501145	14103|22339	mmu:14103|mmu:22339|	14103|22339|	Fasl, APT1LG1, CD178, CD95-L, CD95L, Fas-L, Faslg, Tnfsf6, gld|Vegfa, Vegf, Vpf|	http://www.genome.jp/kegg-bin/show_pathway?mmu04151/mmu:22339%09red/mmu:14103%09red
FoxO signaling pathway	KEGG PATHWAY	mmu04068	1	135	0.408147	0.501145	14103	mmu:14103|	14103|	Fasl, APT1LG1, CD178, CD95-L, CD95L, Fas-L, Faslg, Tnfsf6, gld|	http://www.genome.jp/kegg-bin/show_pathway?mmu04068/mmu:14103%09red
Hepatitis C	KEGG PATHWAY	mmu05160	1	136	0.410432	0.501145	71908	mmu:71908|	71908|	Cldn23, 2310014B08Rik|	http://www.genome.jp/kegg-bin/show_pathway?mmu05160/mmu:71908%09red
Measles	KEGG PATHWAY	mmu05162	1	137	0.412707	0.501145	14103	mmu:14103|	14103|	Fasl, APT1LG1, CD178, CD95-L, CD95L, Fas-L, Faslg, Tnfsf6, gld|	http://www.genome.jp/kegg-bin/show_pathway?mmu05162/mmu:14103%09red
Hepatitis B	KEGG PATHWAY	mmu05161	1	145	0.430603	0.513701	14103	mmu:14103|	14103|	Fasl, APT1LG1, CD178, CD95-L, CD95L, Fas-L, Faslg, Tnfsf6, gld|	http://www.genome.jp/kegg-bin/show_pathway?mmu05161/mmu:14103%09red
Cell adhesion molecules (CAMs)	KEGG PATHWAY	mmu04514	1	160	0.462714	0.542492	71908	mmu:71908|	71908|	Cldn23, 2310014B08Rik|	http://www.genome.jp/kegg-bin/show_pathway?mmu04514/mmu:71908%09red
Phagosome	KEGG PATHWAY	mmu04145	1	174	0.491065	0.560991	242341	mmu:242341|	242341|	Atp6v0d2, 1620401A02Rik, AI324824, V-ATPase|	http://www.genome.jp/kegg-bin/show_pathway?mmu04145/mmu:242341%09red
Tuberculosis	KEGG PATHWAY	mmu05152	1	176	0.494992	0.560991	242341	mmu:242341|	242341|	Atp6v0d2, 1620401A02Rik, AI324824, V-ATPase|	http://www.genome.jp/kegg-bin/show_pathway?mmu05152/mmu:242341%09red
Huntington's disease	KEGG PATHWAY	mmu05016	1	182	0.506595	0.564729	XLOC_448684	mmu:381917|	381917|	Dnah3, BC051401, Dnahc3|	http://www.genome.jp/kegg-bin/show_pathway?mmu05016/mmu:381917%09red
Herpes simplex infection	KEGG PATHWAY	mmu05168	1	205	0.548681	0.595818	14103	mmu:14103|	14103|	Fasl, APT1LG1, CD178, CD95-L, CD95L, Fas-L, Faslg, Tnfsf6, gld|	http://www.genome.jp/kegg-bin/show_pathway?mmu05168/mmu:14103%09red
Focal adhesion	KEGG PATHWAY	mmu04510	1	207	0.552168	0.595818	22339	mmu:22339|	22339|	Vegfa, Vegf, Vpf|	http://www.genome.jp/kegg-bin/show_pathway?mmu04510/mmu:22339%09red
Epstein-Barr virus infection	KEGG PATHWAY	mmu05169	1	212	0.560769	0.595818	XLOC_534390	mmu:17999|	17999|	Nedd4, AA959633, AL023035, AU019897, E430025J12Rik, Nedd4-1, Nedd4a, mKIAA0093|	http://www.genome.jp/kegg-bin/show_pathway?mmu05169/mmu:17999%09red
Endocytosis	KEGG PATHWAY	mmu04144	1	231	0.59199	0.619313	XLOC_534390	mmu:17999|	17999|	Nedd4, AA959633, AL023035, AU019897, E430025J12Rik, Nedd4-1, Nedd4a, mKIAA0093|	http://www.genome.jp/kegg-bin/show_pathway?mmu04144/mmu:17999%09red
MAPK signaling pathway	KEGG PATHWAY	mmu04010	1	253	0.625405	0.644356	14103	mmu:14103|	14103|	Fasl, APT1LG1, CD178, CD95-L, CD95L, Fas-L, Faslg, Tnfsf6, gld|	http://www.genome.jp/kegg-bin/show_pathway?mmu04010/mmu:14103%09red
MicroRNAs in cancer	KEGG PATHWAY	mmu05206	1	270	0.649357	0.659049	22339	mmu:22339|	22339|	Vegfa, Vegf, Vpf|	http://www.genome.jp/kegg-bin/show_pathway?mmu05206/mmu:22339%09red
Olfactory transduction	KEGG PATHWAY	mmu04740	2	1079	0.923648	0.923648	629524|634104	mmu:629524|mmu:634104|	629524|634104|	Olfr286, EG629524, MOR286-2|Olfr287, MOR286-1|	http://www.genome.jp/kegg-bin/show_pathway?mmu04740/mmu:629524%09red/mmu:634104%09red

## Sheet: D5IU_vs_D5NU in cis
#Term	Database	ID	Input number	Background number	P-Value	Corrected P-Value	Input	KO	Entrez_ID	KO_name	Hyperlink
Glutathione metabolism	KEGG PATHWAY	mmu00480	2	53	0.00255906	0.0691281	75512|14780	mmu:75512|mmu:14780|	75512|14780|	Gpx6, 1700020G18Rik, Ry2d1, olfactory|Gpx5, AV379049, Arep|	http://www.genome.jp/kegg-bin/show_pathway?mmu00480/mmu:75512%09red/mmu:14780%09red
Thyroid hormone synthesis	KEGG PATHWAY	mmu04918	2	71	0.00445988	0.0691281	75512|14780	mmu:75512|mmu:14780|	75512|14780|	Gpx6, 1700020G18Rik, Ry2d1, olfactory|Gpx5, AV379049, Arep|	http://www.genome.jp/kegg-bin/show_pathway?mmu04918/mmu:75512%09red/mmu:14780%09red
Arachidonic acid metabolism	KEGG PATHWAY	mmu00590	2	90	0.00699006	0.0722306	75512|14780	mmu:75512|mmu:14780|	75512|14780|	Gpx6, 1700020G18Rik, Ry2d1, olfactory|Gpx5, AV379049, Arep|	http://www.genome.jp/kegg-bin/show_pathway?mmu00590/mmu:75512%09red/mmu:14780%09red
Riboflavin metabolism	KEGG PATHWAY	mmu00740	1	12	0.0175783	0.136232	11432	mmu:11432|	11432|	Acp2, Acp-2, LAP|	http://www.genome.jp/kegg-bin/show_pathway?mmu00740/mmu:11432%09red
Steroid biosynthesis	KEGG PATHWAY	mmu00100	1	19	0.0269189	0.166897	244209	mmu:244209|	244209|	Cyp2r1|	http://www.genome.jp/kegg-bin/show_pathway?mmu00100/mmu:244209%09red
Nucleotide excision repair	KEGG PATHWAY	mmu03420	1	45	0.0608639	0.270788	107986	mmu:107986|	107986|	Ddb2, 2610043A19Rik|	http://www.genome.jp/kegg-bin/show_pathway?mmu03420/mmu:107986%09red
Acute myeloid leukemia	KEGG PATHWAY	mmu05221	1	57	0.0761405	0.270788	12394	mmu:12394|	12394|	Runx1, AML1, CBF-alpha-2, Cbfa2, Pebp2a2, Pebpa2b|	http://www.genome.jp/kegg-bin/show_pathway?mmu05221/mmu:12394%09red
p53 signaling pathway	KEGG PATHWAY	mmu04115	1	68	0.0899319	0.270788	107986	mmu:107986|	107986|	Ddb2, 2610043A19Rik|	http://www.genome.jp/kegg-bin/show_pathway?mmu04115/mmu:107986%09red
Chronic myeloid leukemia	KEGG PATHWAY	mmu05220	1	73	0.0961345	0.270788	12394	mmu:12394|	12394|	Runx1, AML1, CBF-alpha-2, Cbfa2, Pebp2a2, Pebpa2b|	http://www.genome.jp/kegg-bin/show_pathway?mmu05220/mmu:12394%09red
PPAR signaling pathway	KEGG PATHWAY	mmu03320	1	82	0.107196	0.270788	22259	mmu:22259|	22259|	Nr1h3, AU018371, LXR, RLD1, Unr1|	http://www.genome.jp/kegg-bin/show_pathway?mmu03320/mmu:22259%09red
Progesterone-mediated oocyte maturation	KEGG PATHWAY	mmu04914	1	87	0.113284	0.270788	18576	mmu:18576|	18576|	Pde3b, 9830102A01Rik, AI847709|	http://www.genome.jp/kegg-bin/show_pathway?mmu04914/mmu:18576%09red
Morphine addiction	KEGG PATHWAY	mmu05032	1	92	0.119332	0.270788	18576	mmu:18576|	18576|	Pde3b, 9830102A01Rik, AI847709|	http://www.genome.jp/kegg-bin/show_pathway?mmu05032/mmu:18576%09red
Thyroid hormone signaling pathway	KEGG PATHWAY	mmu04919	1	118	0.150142	0.270788	54720	mmu:54720|	54720|	Rcan1, Adapt78, CALP1L, CSP1, DSC1, Dscr1, MCIP1, RCN1|	http://www.genome.jp/kegg-bin/show_pathway?mmu04919/mmu:54720%09red
Lysosome	KEGG PATHWAY	mmu04142	1	123	0.155946	0.270788	11432	mmu:11432|	11432|	Acp2, Acp-2, LAP|	http://www.genome.jp/kegg-bin/show_pathway?mmu04142/mmu:11432%09red
Hepatitis C	KEGG PATHWAY	mmu05160	1	136	0.170857	0.270788	22259	mmu:22259|	22259|	Nr1h3, AU018371, LXR, RLD1, Unr1|	http://www.genome.jp/kegg-bin/show_pathway?mmu05160/mmu:22259%09red
Ubiquitin mediated proteolysis	KEGG PATHWAY	mmu04120	1	139	0.174261	0.270788	107986	mmu:107986|	107986|	Ddb2, 2610043A19Rik|	http://www.genome.jp/kegg-bin/show_pathway?mmu04120/mmu:107986%09red
Insulin signaling pathway	KEGG PATHWAY	mmu04910	1	142	0.177652	0.270788	18576	mmu:18576|	18576|	Pde3b, 9830102A01Rik, AI847709|	http://www.genome.jp/kegg-bin/show_pathway?mmu04910/mmu:18576%09red
Ribosome	KEGG PATHWAY	mmu03010	1	145	0.181029	0.270788	19935	mmu:19935|	19935|	Mrpl23, L23mrp, Rpl23, Rpl23l|	http://www.genome.jp/kegg-bin/show_pathway?mmu03010/mmu:19935%09red
Hepatitis B	KEGG PATHWAY	mmu05161	1	145	0.181029	0.270788	107986	mmu:107986|	107986|	Ddb2, 2610043A19Rik|	http://www.genome.jp/kegg-bin/show_pathway?mmu05161/mmu:107986%09red
Non-alcoholic fatty liver disease (NAFLD)	KEGG PATHWAY	mmu04932	1	154	0.191081	0.270788	22259	mmu:22259|	22259|	Nr1h3, AU018371, LXR, RLD1, Unr1|	http://www.genome.jp/kegg-bin/show_pathway?mmu04932/mmu:22259%09red
Oxytocin signaling pathway	KEGG PATHWAY	mmu04921	1	158	0.195509	0.270788	54720	mmu:54720|	54720|	Rcan1, Adapt78, CALP1L, CSP1, DSC1, Dscr1, MCIP1, RCN1|	http://www.genome.jp/kegg-bin/show_pathway?mmu04921/mmu:54720%09red
cGMP-PKG signaling pathway	KEGG PATHWAY	mmu04022	1	170	0.208655	0.270788	18576	mmu:18576|	18576|	Pde3b, 9830102A01Rik, AI847709|	http://www.genome.jp/kegg-bin/show_pathway?mmu04022/mmu:18576%09red
Tuberculosis	KEGG PATHWAY	mmu05152	1	176	0.215149	0.270788	16985	mmu:16985|	16985|	Lsp1, Lsp-1, WP34, p50, pp52|	http://www.genome.jp/kegg-bin/show_pathway?mmu05152/mmu:16985%09red
Transcriptional misregulation in cancer	KEGG PATHWAY	mmu05202	1	178	0.217303	0.270788	12394	mmu:12394|	12394|	Runx1, AML1, CBF-alpha-2, Cbfa2, Pebp2a2, Pebpa2b|	http://www.genome.jp/kegg-bin/show_pathway?mmu05202/mmu:12394%09red
Purine metabolism	KEGG PATHWAY	mmu00230	1	179	0.218377	0.270788	18576	mmu:18576|	18576|	Pde3b, 9830102A01Rik, AI847709|	http://www.genome.jp/kegg-bin/show_pathway?mmu00230/mmu:18576%09red
cAMP signaling pathway	KEGG PATHWAY	mmu04024	1	198	0.238522	0.282234	18576	mmu:18576|	18576|	Pde3b, 9830102A01Rik, AI847709|	http://www.genome.jp/kegg-bin/show_pathway?mmu04024/mmu:18576%09red
Proteoglycans in cancer	KEGG PATHWAY	mmu05205	1	205	0.245816	0.282234	16002	mmu:16002|	16002|	Igf2, AL033362, Igf-2, Igf-II, M6pr, Mpr, Peg2|	http://www.genome.jp/kegg-bin/show_pathway?mmu05205/mmu:16002%09red
Endocytosis	KEGG PATHWAY	mmu04144	1	231	0.27232	0.301497	77038	mmu:77038|	77038|	Arfgap2, 2310032E02Rik, Zfp289|	http://www.genome.jp/kegg-bin/show_pathway?mmu04144/mmu:77038%09red
Pathways in cancer	KEGG PATHWAY	mmu05200	1	323	0.359037	0.383798	12394	mmu:12394|	12394|	Runx1, AML1, CBF-alpha-2, Cbfa2, Pebp2a2, Pebpa2b|	http://www.genome.jp/kegg-bin/show_pathway?mmu05200/mmu:12394%09red
Olfactory transduction	KEGG PATHWAY	mmu04740	1	1079	0.778163	0.804102	258527	mmu:258527|	258527|	Olfr1368, MOR256-15|	http://www.genome.jp/kegg-bin/show_pathway?mmu04740/mmu:258527%09red
Metabolic pathways	KEGG PATHWAY	mmu01100	1	1256	0.827798	0.827798	244209	mmu:244209|	244209|	Cyp2r1|	http://www.genome.jp/kegg-bin/show_pathway?mmu01100/mmu:244209%09red

## Sheet: D4U_vs_D5IU in trans
#Term	Database	ID	Input number	Background number	P-Value	Corrected P-Value	Input	KO	Entrez_ID	KO_name	Hyperlink
Protein processing in endoplasmic reticulum	KEGG PATHWAY	mmu04141	71	169	0.00426306	0.586938	81910|216197|67437|56228|12955|18453|17156|140499|103963|100043039|50873|68292|53421|16430|20014|66326|12304|70361|66861|77371|71853|20832|27103|13200|12017|22433|69608|66256|57377|12317|100037258|50907|56085|63958|15481|320011|22027|107513|14828|20334|217365|72265|66753|109815|14827|216080|67819|26400|27054|12282|223455|13418|14376|99683|105245|226641|67397|192193|23802|230815|66890|20224|75744|…	mmu:81910|mmu:216197|mmu:67437|mmu:56228|mmu:12955|mmu:18453|mmu:17156|mmu:140499|mmu:103963|mmu:100042561|mmu:50873|mmu:68292|mmu:53421|mmu:16430|mmu:20014|mmu:66326|mmu:12304|mmu:70361|mmu:66861|mmu:77371|mmu:71853|mmu:20832|mmu:27103|mmu:13200|mmu:12017|mmu:22433|mmu:69608|mmu:66256|mmu:57377|mmu:12317|mmu:100037258|mmu:50907|mmu:56085|mmu:63958|mmu:15481|mmu:320011|mmu:22027|mmu:107513|mmu:14…	81910|216197|67437|56228|12955|18453|17156|140499|103963|100042561|50873|68292|53421|16430|20014|66326|12304|70361|66861|77371|71853|20832|27103|13200|12017|22433|69608|66256|57377|12317|100037258|50907|56085|63958|15481|320011|22027|107513|14828|20334|217365|72265|66753|109815|14827|216080|67819|26400|27054|12282|223455|13418|14376|99683|105245|226641|67397|192193|23802|230815|66890|20224|75744|…	Rrbp1, 1700087N07Rik, 5730465C04Rik, ES/130, mKIAA1398, mRRp0, mRRp1.8, mRRp10, mRRp15a, mRRp15b, mRRp16.8, mRRp2, mRRp41, mRRp47, mRRp5.4, p180|Ckap4, 5630400A09Rik, CLIMP-63, P63|Ssr3, 0610038P07Rik, AL022999, AU022074, AW553833, TRAPG|Ube2j1, 0710008M05Rik, 1110030I22Rik, NCUBE-1, Ncube, Ncube1, Ubc6p|Cryab, Crya-2, Crya2, HspB5, P23|P4hb, ERp59, PDI, Pdia1, Thbp|Man1a2, AI428775, AI528764, AI…	http://www.genome.jp/kegg-bin/show_pathway?mmu04141/mmu:72265%09red/mmu:217365%09red/mmu:12317%09red/mmu:20832%09red/mmu:71853%09red/mmu:107513%09red/mmu:66753%09red/mmu:67397%09red/mmu:63958%09red/mmu:67437%09red/mmu:100037258%09red/mmu:70361%09red/mmu:22433%09red/mmu:66861%09red/mmu:17156%09red/mmu:230815%09red/mmu:50907%09red/mmu:192193%09red/mmu:67475%09red/mmu:56228%09red/mmu:50762%09red/mmu…
Proteoglycans in cancer	KEGG PATHWAY	mmu05205	82	205	0.00622184	0.586938	66922|14182|18479|17022|232807|21844|93897|18709|16412|18569|19206|14368|20848|16416|29875|16410|15430|13345|17698|22422|22421|16438|12443|22414|14367|18706|13982|14362|109880|329251|18792|18793|26413|16439|13712|83383|545291|20662|18707|20969|12843|17532|319757|22411|19353|14103|22370|15442|19094|18710|21859|16653|66911|56717|17931|208650|16402|22160|12842|17390|16440|17395|22413|22410|15200|123…	mmu:66922|mmu:14182|mmu:18479|mmu:17022|mmu:232807|mmu:21844|mmu:93897|mmu:18709|mmu:16412|mmu:18569|mmu:19206|mmu:14368|mmu:20848|mmu:16416|mmu:29875|mmu:16410|mmu:15430|mmu:13345|mmu:17698|mmu:22422|mmu:22421|mmu:16438|mmu:12443|mmu:22414|mmu:14367|mmu:18706|mmu:13982|mmu:14362|mmu:109880|mmu:329251|mmu:18792|mmu:18793|mmu:26413|mmu:16439|mmu:13712|mmu:83383|mmu:545291|mmu:20662|mmu:18707|mmu:2…	66922|14182|18479|17022|232807|21844|93897|18709|16412|18569|19206|14368|20848|16416|29875|16410|15430|13345|17698|22422|22421|16438|12443|22414|14367|18706|13982|14362|109880|329251|18792|18793|26413|16439|13712|83383|545291|20662|18707|20969|12843|17532|319757|22411|19353|14103|22370|15442|19094|18710|21859|18176|66911|56717|17931|208650|16402|22160|12842|17390|16440|17395|22413|22410|15200|123…	Rras2, 2610016H24Rik, C86394, TC21|Fgfr1, AW208770, Eask, FLG, Fgfr-1, Flt-2, Hspy, MFR, bFGF-R-1, c-fgr|Pak1, AW045634, PAK-1, Paka|Lum, Ldc, SLRR2D|Ppp1r12c, 2410197A17Rik, AI839747, B430101M08, Mbs85|Tiam1, AI847750, D16Ium10, D16Ium10e|Fzd10, Fz-10|Pik3r2, p85beta|Itgb1, 4633401G24Rik, AA409975, AA960159, CD29, Fnrb, Gm9863, gpIIa|Pdcd4, D19Ucla1, Ma3, Tis|Ptch1, A230106A15Rik, Ptc, Ptc1, Ptc…	http://www.genome.jp/kegg-bin/show_pathway?mmu05205/mmu:15442%09red/mmu:13039%09red/mmu:319757%09red/mmu:22370%09red/mmu:16438%09red/mmu:19353%09red/mmu:21844%09red/mmu:208650%09red/mmu:12512%09red/mmu:16398%09red/mmu:18709%09red/mmu:18706%09red/mmu:545291%09red/mmu:29875%09red/mmu:20971%09red/mmu:66922%09red/mmu:14368%09red/mmu:12842%09red/mmu:14362%09red/mmu:26413%09red/mmu:19094%09red/mmu:1418…
Thyroid hormone signaling pathway	KEGG PATHWAY	mmu04919	51	118	0.0091825	0.586938	54720|18707|18706|18640|72469|18709|18710|56717|56637|26413|16416|16410|20502|26396|18131|20525|72472|114875|12443|56421|18798|59024|17978|22084|20466|19744|11932|11931|11651|12914|16653|21834|23989|15461|18129|18128|13371|13370|20185|17979|216154|18802|18803|12387|13982|11928|328572|11652|18519|18176|18821	mmu:54720|mmu:18707|mmu:18706|mmu:18640|mmu:72469|mmu:18709|mmu:18710|mmu:56717|mmu:56637|mmu:26413|mmu:16416|mmu:16410|mmu:20502|mmu:26396|mmu:18131|mmu:20525|mmu:72472|mmu:114875|mmu:12443|mmu:56421|mmu:18798|mmu:59024|mmu:17978|mmu:22084|mmu:20466|mmu:19744|mmu:11932|mmu:11931|mmu:11651|mmu:12914|mmu:18176|mmu:21834|mmu:23989|mmu:15461|mmu:18129|mmu:18128|mmu:13371|mmu:13370|mmu:20185|mmu:1797…	54720|18707|18706|18640|72469|18709|18710|56717|56637|26413|16416|16410|20502|26396|18131|20525|72472|114875|12443|56421|18798|59024|17978|22084|20466|19744|11932|11931|11651|12914|18176|21834|23989|15461|18129|18128|13371|13370|20185|17979|216154|18802|18803|12387|13982|11928|328572|11652|18519|18176|18821|	Rcan1, Adapt78, CALP1L, CSP1, DSC1, Dscr1, MCIP1, RCN1|Pik3cd, 2410099E07Rik, 2610208K16Rik, AW545373, p110delta|Pik3ca, 6330412C24Rik, caPI3K, p110, p110alpha|Pfkfb2, 4930568D07Rik|Plcd3, 2610205J15Rik, mKIAA1964|Pik3r2, p85beta|Pik3r3, AA414954, p55pik|Mtor, 2610315D21Rik, AI327068, FRAP, FRAP2, Frap1, RAFT1, RAPT1, flat|Gsk3b, 7330414F15Rik, 8430431H08Rik, C86142, GSK-3, GSK-3beta, GSK3|Mapk1,…	http://www.genome.jp/kegg-bin/show_pathway?mmu04919/mmu:328572%09red/mmu:13370%09red/mmu:13371%09red/mmu:56421%09red/mmu:216154%09red/mmu:72469%09red/mmu:18640%09red/mmu:54720%09red/mmu:18709%09red/mmu:18706%09red/mmu:18707%09red/mmu:56637%09red/mmu:20466%09red/mmu:56717%09red/mmu:18802%09red/mmu:20525%09red/mmu:20502%09red/mmu:23989%09red/mmu:18176%09red/mmu:22084%09red/mmu:114875%09red/mmu:1813…
Acute myeloid leukemia	KEGG PATHWAY	mmu05221	28	57	0.0142852	0.586938	18854|18707|18706|18176|18709|56717|26413|20848|109880|12427|12443|12394|12395|26396|13685|18710|16653|16480|16150|18712|16151|15461|20662|12606|21416|11652|235320|11651	mmu:18854|mmu:18707|mmu:18706|mmu:18176|mmu:18709|mmu:56717|mmu:26413|mmu:20848|mmu:109880|mmu:12427|mmu:12443|mmu:12394|mmu:12395|mmu:26396|mmu:13685|mmu:18710|mmu:18176|mmu:16480|mmu:16150|mmu:18712|mmu:16151|mmu:15461|mmu:20662|mmu:12606|mmu:21416|mmu:11652|mmu:235320|mmu:11651|	18854|18707|18706|18176|18709|56717|26413|20848|109880|12427|12443|12394|12395|26396|13685|18710|18176|16480|16150|18712|16151|15461|20662|12606|21416|11652|235320|11651|	Pml, 1200009E24Rik, AI661194, Trim19|Pik3cd, 2410099E07Rik, 2610208K16Rik, AW545373, p110delta|Pik3ca, 6330412C24Rik, caPI3K, p110, p110alpha|Nras, AV095280, N-ras|Pik3r2, p85beta|Mtor, 2610315D21Rik, AI327068, FRAP, FRAP2, Frap1, RAFT1, RAPT1, flat|Mapk1, 9030612K14Rik, AA407128, AU018647, C78273, ERK, Erk2, MAPK2, PRKM2, Prkm1, p41mapk, p42mapk|Stat3, 1110034C02Rik, AW109958, Aprf|Braf, 9930012…	http://www.genome.jp/kegg-bin/show_pathway?mmu05221/mmu:13685%09red/mmu:16150%09red/mmu:18854%09red/mmu:18709%09red/mmu:18706%09red/mmu:18707%09red/mmu:12395%09red/mmu:12394%09red/mmu:56717%09red/mmu:26413%09red/mmu:235320%09red/mmu:18176%09red/mmu:21416%09red/mmu:20848%09red/mmu:20662%09red/mmu:109880%09red/mmu:11652%09red/mmu:11651%09red/mmu:18710%09red/mmu:18712%09red/mmu:12427%09red/mmu:26396…
Peroxisome	KEGG PATHWAY	mmu04146	36	81	0.0188496	0.586938	110959|13850|212503|12908|15926|170789|113868|26458|16922|74205|19299|12359|18634|18633|18631|433256|668173|17117|22436|15488|71382|19193|67420|14081|80911|224824|54683|59038|235674|19301|76263|19305|72129|67528|11430|28200	mmu:110959|mmu:13850|mmu:212503|mmu:12908|mmu:15926|mmu:170789|mmu:113868|mmu:26458|mmu:16922|mmu:74205|mmu:19299|mmu:12359|mmu:18634|mmu:18633|mmu:18631|mmu:433256|mmu:668173|mmu:17117|mmu:22436|mmu:15488|mmu:71382|mmu:19193|mmu:67420|mmu:14081|mmu:80911|mmu:224824|mmu:54683|mmu:59038|mmu:235674|mmu:19301|mmu:76263|mmu:19305|mmu:72129|mmu:67528|mmu:11430|mmu:28200|	110959|13850|212503|12908|15926|170789|113868|26458|16922|74205|19299|12359|18634|18633|18631|433256|668173|17117|22436|15488|71382|19193|67420|14081|80911|224824|54683|59038|235674|19301|76263|19305|72129|67528|11430|28200|	Nudt19, D7Rp2, D7Rp2-r, D7Rp2-s, D7Rp2e, RP2-r, RP2-s|Ephx2, CEH, Eph2, SEH, sEP|Paox, 2410012F02Rik, AI118225, Pao|Crat, AW107812, CARAT|Idh1, AI314845, AI788952, E030024J03Rik, Id-1, Idh-1, Idpc|Acot8, PTE-2, Pte1|Acaa1a, Acaa, Acaa1, D9Ertd25e, PTL|Slc27a2, ACSVL1, FATP2, VLCS, Vlac, Vlacs|Phyh, AI256161, AI265699, Lnap1, PAHX|Acsl3, 2610510B12Rik, Acs3, C85929, Facl3, Pro2194|Abcd3, AI313901,…	http://www.genome.jp/kegg-bin/show_pathway?mmu04146/mmu:19299%09red/mmu:668173%09red/mmu:11430%09red/mmu:74205%09red/mmu:72129%09red/mmu:235674%09red/mmu:26458%09red/mmu:12359%09red/mmu:67528%09red/mmu:224824%09red/mmu:12908%09red/mmu:110959%09red/mmu:59038%09red/mmu:14081%09red/mmu:19301%09red/mmu:16922%09red/mmu:19305%09red/mmu:17117%09red/mmu:54683%09red/mmu:80911%09red/mmu:67420%09red/mmu:212…
alpha-Linolenic acid metabolism	KEGG PATHWAY	mmu00592	15	25	0.0199229	0.586938	53357|26565|66350|237625|665270|235674|211429|80911|225845|113868|18783|18782|18781|11430|18784	mmu:53357|mmu:26565|mmu:66350|mmu:237625|mmu:665270|mmu:235674|mmu:211429|mmu:80911|mmu:225845|mmu:113868|mmu:18783|mmu:18782|mmu:18781|mmu:11430|mmu:18784|	53357|26565|66350|237625|665270|235674|211429|80911|225845|113868|18783|18782|18781|11430|18784|	Pla2g6, BB112799, PNPLA9, iPLA(2)beta, iPLA2, iPLA2beta|Pla2g10, PLA2GX, mGXsPLA2, sPLA2-X|Pla2g12a, 2310004B05Rik, GXII, GXII-1, GXII-1-PLA2, Pla2g12, Rossy, mGXII-1|Pla2g3|Plb1, 4632413E21Rik, 4930433E17Rik, 4930539A06Rik, BC033606|Acaa1b|Pla2g4b, A030011C02Rik, Gm1013, cPLA2-beta|Acox3, BI685180, EST-s59, PCOX|Pla2g16, C78643, HRSL3, Hrasls3, Hrev107, MLP-3|Acaa1a, Acaa, Acaa1, D9Ertd25e, PTL|…	http://www.genome.jp/kegg-bin/show_pathway?mmu00592/mmu:53357%09red/mmu:225845%09red/mmu:66350%09red/mmu:11430%09red/mmu:237625%09red/mmu:113868%09red/mmu:18784%09red/mmu:80911%09red/mmu:18782%09red/mmu:18783%09red/mmu:26565%09red/mmu:18781%09red/mmu:235674%09red/mmu:211429%09red/mmu:665270%09red
Lysine degradation	KEGG PATHWAY	mmu00310	25	51	0.0201878	0.586938	75410|234135|214162|15107|26432|73251|225888|26433|11669|110446|270076|69188|235626|232811|67956|107823|19193|208043|192289|231051|110695|77683|192195|208266|381022	mmu:75410|mmu:234135|mmu:214162|mmu:15107|mmu:26432|mmu:73251|mmu:225888|mmu:26433|mmu:11669|mmu:110446|mmu:270076|mmu:69188|mmu:235626|mmu:232811|mmu:67956|mmu:107823|mmu:19193|mmu:208043|mmu:192289|mmu:231051|mmu:110695|mmu:77683|mmu:192195|mmu:208266|mmu:381022|	75410|234135|214162|15107|26432|73251|225888|26433|11669|110446|270076|69188|235626|232811|67956|107823|19193|208043|192289|231051|110695|77683|192195|208266|381022|	Kmt2b, 2610014H22Rik, Mll2, Wbp7, mKIAA0304|Whsc1l1, 6720429E03, A530023P05, AI528490, NSD3, WHISTLE|Kmt2a, 6430520K01, ALL-1, All1, Cxxc7, HRX, HTRX1, Mll, Mll1, mKIAA4050|Hadh, AA409008, AU019341, AW742602, HCDH, Hadhsc, Schad|Plod2, D530025C14Rik, LH2, Plod-2|Setd7, 1600028F23Rik, H3K4MT, KMT7, Set7, Set7/9, mKIAA1717|Suv420h1, AA117471, C630029K18Rik, KMT5B, Suv4-20h1|Plod3, AI414586, LH3|Ald…	http://www.genome.jp/kegg-bin/show_pathway?mmu00310/mmu:77683%09red/mmu:232811%09red/mmu:73251%09red/mmu:75410%09red/mmu:208043%09red/mmu:192195%09red/mmu:381022%09red/mmu:26433%09red/mmu:11669%09red/mmu:69188%09red/mmu:107823%09red/mmu:270076%09red/mmu:110695%09red/mmu:26432%09red/mmu:110446%09red/mmu:235626%09red/mmu:231051%09red/mmu:214162%09red/mmu:208266%09red/mmu:67956%09red/mmu:192289%09re…
Regulation of actin cytoskeleton	KEGG PATHWAY	mmu04810	81	217	0.0228702	0.586938	66922|226970|242687|18479|18706|232807|16885|21844|12928|18709|14673|15461|330662|16416|108100|16410|109880|16412|17698|16886|18590|11789|232906|17532|14062|20259|329251|26413|16420|170758|16409|117150|18176|54635|18707|71960|192897|243764|544963|18595|56443|19353|12061|329165|29875|18710|77579|16653|17931|19684|16411|16402|54126|213788|67771|14163|20662|26396|104099|14167|13800|67938|14164|50884…	mmu:66922|mmu:226970|mmu:242687|mmu:18479|mmu:18706|mmu:232807|mmu:16885|mmu:21844|mmu:12928|mmu:18709|mmu:14673|mmu:15461|mmu:330662|mmu:16416|mmu:108100|mmu:16410|mmu:109880|mmu:16412|mmu:17698|mmu:16886|mmu:18590|mmu:11789|mmu:232906|mmu:17532|mmu:14062|mmu:20259|mmu:329251|mmu:26413|mmu:16420|mmu:170758|mmu:16409|mmu:117150|mmu:18176|mmu:54635|mmu:18707|mmu:71960|mmu:192897|mmu:243764|mmu:544…	66922|226970|242687|18479|18706|232807|16885|21844|12928|18709|14673|15461|330662|16416|108100|16410|109880|16412|17698|16886|18590|11789|232906|17532|14062|20259|329251|26413|16420|170758|16409|117150|18176|54635|18707|71960|192897|243764|544963|18595|56443|19353|12061|329165|29875|18710|77579|18176|17931|19684|16411|16402|54126|213788|67771|14163|20662|26396|104099|14167|13800|67938|14164|50884…	Rras2, 2610016H24Rik, C86394, TC21|Arhgef4, 9330140K16Rik, Asef|Wasf2, AW742646, D4Ertd13e, WAVE2|Pak1, AW045634, PAK-1, Paka|Pik3ca, 6330412C24Rik, caPI3K, p110, p110alpha|Ppp1r12c, 2410197A17Rik, AI839747, B430101M08, Mbs85|Limk1|Tiam1, AI847750, D16Ium10, D16Ium10e|Crk, Crk-I, Crk-II, Crk-III, Crk3, CrkIII, Crko, c-Crk, p38|Pik3r2, p85beta|Gna12, AI414047, AI504261, Galpha12|Hras, H-ras, Ha-ra…	http://www.genome.jp/kegg-bin/show_pathway?mmu04810/mmu:12061%09red/mmu:14673%09red/mmu:16420%09red/mmu:544963%09red/mmu:16403%09red/mmu:56443%09red/mmu:83767%09red/mmu:21844%09red/mmu:104099%09red/mmu:67771%09red/mmu:170758%09red/mmu:18709%09red/mmu:18706%09red/mmu:18707%09red/mmu:29875%09red/mmu:108100%09red/mmu:66922%09red/mmu:243764%09red/mmu:13800%09red/mmu:12632%09red/mmu:329165%09red/mmu:2…
Endometrial cancer	KEGG PATHWAY	mmu05213	25	52	0.0237613	0.586938	18707|18706|18176|18709|56637|26413|109880|11789|12443|13712|26396|16202|18710|19211|16653|12550|15461|20662|21416|12385|12387|23805|12006|11652|11651	mmu:18707|mmu:18706|mmu:18176|mmu:18709|mmu:56637|mmu:26413|mmu:109880|mmu:11789|mmu:12443|mmu:13712|mmu:26396|mmu:16202|mmu:18710|mmu:19211|mmu:18176|mmu:12550|mmu:15461|mmu:20662|mmu:21416|mmu:12385|mmu:12387|mmu:23805|mmu:12006|mmu:11652|mmu:11651|	18707|18706|18176|18709|56637|26413|109880|11789|12443|13712|26396|16202|18710|19211|18176|12550|15461|20662|21416|12385|12387|23805|12006|11652|11651|	Pik3cd, 2410099E07Rik, 2610208K16Rik, AW545373, p110delta|Pik3ca, 6330412C24Rik, caPI3K, p110, p110alpha|Nras, AV095280, N-ras|Pik3r2, p85beta|Gsk3b, 7330414F15Rik, 8430431H08Rik, C86142, GSK-3, GSK-3beta, GSK3|Mapk1, 9030612K14Rik, AA407128, AU018647, C78273, ERK, Erk2, MAPK2, PRKM2, Prkm1, p41mapk, p42mapk|Braf, 9930012E13Rik, AA120551, AA387315, AA473386, B-raf, Braf-2, Braf2, C230098H17, C873…	http://www.genome.jp/kegg-bin/show_pathway?mmu05213/mmu:12550%09red/mmu:18709%09red/mmu:18706%09red/mmu:18707%09red/mmu:16202%09red/mmu:26413%09red/mmu:13712%09red/mmu:18176%09red/mmu:11789%09red/mmu:56637%09red/mmu:21416%09red/mmu:20662%09red/mmu:109880%09red/mmu:23805%09red/mmu:11652%09red/mmu:11651%09red/mmu:12385%09red/mmu:12387%09red/mmu:18710%09red/mmu:26396%09red/mmu:12443%09red/mmu:19211%…
Hippo signaling pathway	KEGG PATHWAY	mmu04390	60	154	0.0249654	0.586938	20674|16475|15902|93897|18762|22601|238057|14368|73699|18016|13542|14633|22422|22421|14362|11789|14367|72930|12444|12443|104318|19052|21679|103583|52432|11705|216795|22411|101543|97064|64010|241324|16897|56217|12006|12695|12550|56637|93737|22414|53310|22413|22410|14164|93960|27373|242316|211652|12385|21416|12387|16798|23805|19047|12167|12160|50523|21809|68473|56289	mmu:20674|mmu:16475|mmu:15902|mmu:93897|mmu:18759|mmu:22601|mmu:238057|mmu:14368|mmu:73699|mmu:18016|mmu:13542|mmu:14633|mmu:22422|mmu:22421|mmu:14362|mmu:11789|mmu:14367|mmu:72930|mmu:12444|mmu:12443|mmu:104318|mmu:19052|mmu:21679|mmu:103583|mmu:52432|mmu:11705|mmu:216795|mmu:22411|mmu:101543|mmu:97064|mmu:64010|mmu:241324|mmu:16897|mmu:56217|mmu:12006|mmu:12695|mmu:12550|mmu:56637|mmu:93737|mmu…	20674|16475|15902|93897|18759|22601|238057|14368|73699|18016|13542|14633|22422|22421|14362|11789|14367|72930|12444|12443|104318|19052|21679|103583|52432|11705|216795|22411|101543|97064|64010|241324|16897|56217|12006|12695|12550|56637|93737|22414|53310|22413|22410|14164|93960|27373|242316|211652|12385|21416|12387|16798|23805|19047|12167|12160|50523|21809|68473|56289|	Sox2, Sox-2, lcc, ysb|Ajuba, Jub|Id2, AI255428, C78922, Idb2, bHLHb26|Fzd10, Fz-10|Prkci, 2310021H13Rik, AI427505, PKClambda, Pkci, Pkcl, Prkcl, aPKClambda, mKIAA4165|Yap1, AI325207, Yap, Yap65, Yki, Yorkie|Gdf7, BMP12|Fzd6, Fz6|Ppp2r1b, 2410091N08Rik, AI790395|Nf2, merlin|Dvl1, Dvl, mKIAA4029|Gli2, AW546128|Wnt7b, Wnt-7b|Wnt7a, AI849442, Wnt-7a, px, tw|Fzd1, AW227548, FZ-1, Fz1|Apc, AI047805, AU…	http://www.genome.jp/kegg-bin/show_pathway?mmu04390/mmu:73699%09red/mmu:16798%09red/mmu:56637%09red/mmu:11789%09red/mmu:13542%09red/mmu:12550%09red/mmu:12160%09red/mmu:93960%09red/mmu:56289%09red/mmu:104318%09red/mmu:12167%09red/mmu:12695%09red/mmu:12006%09red/mmu:22421%09red/mmu:103583%09red/mmu:97064%09red/mmu:14368%09red/mmu:19047%09red/mmu:93897%09red/mmu:14362%09red/mmu:22422%09red/mmu:93737…
Prostate cancer	KEGG PATHWAY	mmu05215	38	89	0.025158	0.586938	18707|18706|18176|18709|18710|56717|56637|26427|109880|18590|18595|12443|12448|11911|54635|26396|22027|19211|231991|12914|12912|11835|16653|16150|15461|20662|21416|26413|14183|14182|13557|13555|328572|78284|11652|16151|11651|12387	mmu:18707|mmu:18706|mmu:18176|mmu:18709|mmu:18710|mmu:56717|mmu:56637|mmu:26427|mmu:109880|mmu:18590|mmu:18595|mmu:12443|mmu:12448|mmu:11911|mmu:54635|mmu:26396|mmu:22027|mmu:19211|mmu:231991|mmu:12914|mmu:12912|mmu:11835|mmu:18176|mmu:16150|mmu:15461|mmu:20662|mmu:21416|mmu:26413|mmu:14183|mmu:14182|mmu:13557|mmu:13555|mmu:328572|mmu:78284|mmu:11652|mmu:16151|mmu:11651|mmu:12387|	18707|18706|18176|18709|18710|56717|56637|26427|109880|18590|18595|12443|12448|11911|54635|26396|22027|19211|231991|12914|12912|11835|18176|16150|15461|20662|21416|26413|14183|14182|13557|13555|328572|78284|11652|16151|11651|12387|	Pik3cd, 2410099E07Rik, 2610208K16Rik, AW545373, p110delta|Pik3ca, 6330412C24Rik, caPI3K, p110, p110alpha|Nras, AV095280, N-ras|Pik3r2, p85beta|Pik3r3, AA414954, p55pik|Mtor, 2610315D21Rik, AI327068, FRAP, FRAP2, Frap1, RAFT1, RAPT1, flat|Gsk3b, 7330414F15Rik, 8430431H08Rik, C86142, GSK-3, GSK-3beta, GSK3|Creb3l1, Oasis|Braf, 9930012E13Rik, AA120551, AA387315, AA473386, B-raf, Braf-2, Braf2, C2300…	http://www.genome.jp/kegg-bin/show_pathway?mmu05215/mmu:11651%09red/mmu:328572%09red/mmu:18709%09red/mmu:18706%09red/mmu:18707%09red/mmu:56717%09red/mmu:26413%09red/mmu:14182%09red/mmu:14183%09red/mmu:18176%09red/mmu:56637%09red/mmu:21416%09red/mmu:78284%09red/mmu:20662%09red/mmu:13557%09red/mmu:109880%09red/mmu:11835%09red/mmu:22027%09red/mmu:13555%09red/mmu:18590%09red/mmu:11652%09red/mmu:18595…
Glycosaminoglycan biosynthesis - keratan sulfate	KEGG PATHWAY	mmu00533	10	15	0.03389	0.586938	20442|53618|76969|57370|227327|53418|54371|14595|56375|108902	mmu:20442|mmu:53618|mmu:76969|mmu:57370|mmu:227327|mmu:53418|mmu:54371|mmu:14595|mmu:56375|mmu:108902|	20442|53618|76969|57370|227327|53418|54371|14595|56375|108902|	St3gal1, 5330418N22Rik, AI467004, ST3GalI, Siat4, Siat4a, St3gal-1|Fut8|Chst1, 2610008E20Rik, AW125896, C6ST, GST-1, Gst1, KSGAL6ST|B4galt3, 9530061M23Rik, AA104562, AW125175, ESTM26, ESTM6, R74981|B3gnt7, C330001H22Rik, beta-3GnT7|B4galt2, Ggtb2|Chst2, AI428561, AW121776, C130041E03Rik, Chts2, GST-2, GlcNAc6ST, Gn6st|B4galt1, B-1,4-GalT, B-1,4-GalT1, GalT, Ggtb, Ggtb2, b4Gal-T1, beta-1,4-GalT, b…	http://www.genome.jp/kegg-bin/show_pathway?mmu00533/mmu:20442%09red/mmu:53618%09red/mmu:108902%09red/mmu:54371%09red/mmu:76969%09red/mmu:227327%09red/mmu:53418%09red/mmu:14595%09red/mmu:56375%09red/mmu:57370%09red
Biosynthesis of unsaturated fatty acids	KEGG PATHWAY	mmu01040	14	25	0.0352408	0.586938	20249|106529|68801|30049|329065|20250|76267|70025|235674|80911|70757|113868|56348|11430	mmu:20249|mmu:106529|mmu:68801|mmu:30049|mmu:329065|mmu:20250|mmu:76267|mmu:70025|mmu:235674|mmu:80911|mmu:70757|mmu:113868|mmu:56348|mmu:11430|	20249|106529|68801|30049|329065|20250|76267|70025|235674|80911|70757|113868|56348|11430|	Scd1, AA589638, AI265570, Scd, Scd-1, ab|Tecr, 2410016D23Rik, A230102P12Rik, AI173355, D17Ertd178e, Gpsn2, SC2|Elovl5, 1110059L23Rik, AI747313, AU043003, HELO1|Scd3, 4930513N16Rik|Scd4, ACOD4|Scd2, Scd-2, swty|Fads1, 0710001O03Rik, A930006B21Rik, AI317215, DSD|Acot7, 2410041A17Rik, Ach1, Act, Bach, CTE-IIa, Cte-II, Lach1|Acaa1b|Acox3, BI685180, EST-s59, PCOX|Ptplb, 6330408J20Rik, AI255777, AI4816…	http://www.genome.jp/kegg-bin/show_pathway?mmu01040/mmu:20250%09red/mmu:106529%09red/mmu:113868%09red/mmu:70757%09red/mmu:11430%09red/mmu:70025%09red/mmu:20249%09red/mmu:56348%09red/mmu:80911%09red/mmu:30049%09red/mmu:235674%09red/mmu:76267%09red/mmu:329065%09red/mmu:68801%09red
Fatty acid metabolism	KEGG PATHWAY	mmu01212	23	50	0.040845	0.586938	52538|113868|15107|106529|74205|20250|11409|110446|433256|68801|30049|329065|71147|14081|80911|20249|19063|235674|78070|70757|76267|56348|11430	mmu:52538|mmu:113868|mmu:15107|mmu:106529|mmu:74205|mmu:20250|mmu:11409|mmu:110446|mmu:433256|mmu:68801|mmu:30049|mmu:329065|mmu:71147|mmu:14081|mmu:80911|mmu:20249|mmu:19063|mmu:235674|mmu:78070|mmu:70757|mmu:76267|mmu:56348|mmu:11430|	52538|113868|15107|106529|74205|20250|11409|110446|433256|68801|30049|329065|71147|14081|80911|20249|19063|235674|78070|70757|76267|56348|11430|	Acaa2, 0610011L04Rik, AI255831, AI265397, D18Ertd240e|Acaa1a, Acaa, Acaa1, D9Ertd25e, PTL|Hadh, AA409008, AU019341, AW742602, HCDH, Hadhsc, Schad|Tecr, 2410016D23Rik, A230102P12Rik, AI173355, D17Ertd178e, Gpsn2, SC2|Acsl3, 2610510B12Rik, Acs3, C85929, Facl3, Pro2194|Scd2, Scd-2, swty|Acads, AI196007, Bcd-1, Bcd1, Hdlq8, SCAD|Acat1, 6330585C21Rik, Acat|Acsl5, 1700030F05Rik, ACS2, ACS5, Facl5|Elovl…	http://www.genome.jp/kegg-bin/show_pathway?mmu01212/mmu:11430%09red/mmu:74205%09red/mmu:78070%09red/mmu:235674%09red/mmu:329065%09red/mmu:20250%09red/mmu:106529%09red/mmu:14081%09red/mmu:56348%09red/mmu:68801%09red/mmu:52538%09red/mmu:70757%09red/mmu:80911%09red/mmu:30049%09red/mmu:76267%09red/mmu:433256%09red/mmu:11409%09red/mmu:113868%09red/mmu:71147%09red/mmu:20249%09red/mmu:19063%09red/mmu:15…
Glutathione metabolism	KEGG PATHWAY	mmu00480	24	53	0.0420373	0.586938	75475|14873|14872|69590|14380|71522|66988|110208|68312|103140|14778|207182|20810|110175|15926|14867|14858|14862|14863|14860|14782|16790|56615|76263	mmu:75475|mmu:14873|mmu:14872|mmu:69590|mmu:14380|mmu:71522|mmu:66988|mmu:110208|mmu:68312|mmu:103140|mmu:14778|mmu:207182|mmu:20810|mmu:110175|mmu:15926|mmu:14867|mmu:14858|mmu:14862|mmu:14863|mmu:14860|mmu:14782|mmu:16790|mmu:56615|mmu:76263|	75475|14873|14872|69590|14380|71522|66988|110208|68312|103140|14778|207182|20810|110175|15926|14867|14858|14862|14863|14860|14782|16790|56615|76263|	Oplah, 1700010G02Rik|Gsto1, AA407097, AI194287, AU018802, GSTO_1-1, GSTX, SPG-R, p28|Gstt2, AI266894, Yrs, mGSTT2|Gpx8, 2310016C16Rik, AU017063|G6pd2, G6pdx-ps1, Gpd-2, Gpd2|Ggt6, 9030405D14Rik, AI427679, AW490214|Lap3, 2410015L10Rik, AA410100, LAP-3, Lap, Lapep, Pep-7, Pep-S, Pep7, Peps|Pgd, 0610042A05Rik, AU019875, C78335|Gstm7, 0610005A07Rik, AI894236, Cd203c|Gstt3, AI118089|Gpx3, AA960521, EG…	http://www.genome.jp/kegg-bin/show_pathway?mmu00480/mmu:75475%09red/mmu:20810%09red/mmu:66988%09red/mmu:14872%09red/mmu:16790%09red/mmu:14858%09red/mmu:68312%09red/mmu:207182%09red/mmu:71522%09red/mmu:14782%09red/mmu:56615%09red/mmu:14873%09red/mmu:14380%09red/mmu:14867%09red/mmu:14863%09red/mmu:14862%09red/mmu:14860%09red/mmu:76263%09red/mmu:15926%09red/mmu:110175%09red/mmu:69590%09red/mmu:10314…
Insulin signaling pathway	KEGG PATHWAY	mmu04910	54	142	0.0432896	0.586938	13712|18707|18706|18176|17346|12928|18709|19088|56717|105651|26413|19246|109880|19087|56637|212032|107746|19079|16367|14252|26396|22084|102093|19744|19268|105787|18762|108079|19280|54611|18710|16653|68961|14121|14120|208650|53412|53413|20787|15461|20662|20411|13685|108097|11652|19047|103988|216019|18576|104215|16150|19309|11651|18534	mmu:13712|mmu:18707|mmu:18706|mmu:18176|mmu:17346|mmu:12928|mmu:18709|mmu:19088|mmu:56717|mmu:105651|mmu:26413|mmu:19246|mmu:109880|mmu:19087|mmu:56637|mmu:212032|mmu:107746|mmu:19079|mmu:16367|mmu:14252|mmu:26396|mmu:22084|mmu:102093|mmu:19744|mmu:19268|mmu:105787|mmu:18759|mmu:108079|mmu:19268|mmu:54611|mmu:18710|mmu:18176|mmu:68961|mmu:14121|mmu:14120|mmu:208650|mmu:53412|mmu:53413|mmu:20787|m…	13712|18707|18706|18176|17346|12928|18709|19088|56717|105651|26413|19246|109880|19087|56637|212032|107746|19079|16367|14252|26396|22084|102093|19744|19268|105787|18759|108079|19268|54611|18710|18176|68961|14121|14120|208650|53412|53413|20787|15461|20662|20411|13685|108097|11652|19047|103988|216019|18576|104215|16150|19309|11651|18534|	Elk1, Elk-1|Pik3cd, 2410099E07Rik, 2610208K16Rik, AW545373, p110delta|Pik3ca, 6330412C24Rik, caPI3K, p110, p110alpha|Nras, AV095280, N-ras|Mknk1, 2410048M24Rik, Mnk1|Crk, Crk-I, Crk-II, Crk-III, Crk3, CrkIII, Crko, c-Crk, p38|Pik3r2, p85beta|Prkar2b, AI451071, AW061005, PKARIIbeta, Pkarb2, RII(beta)|Mtor, 2610315D21Rik, AI327068, FRAP, FRAP2, Frap1, RAFT1, RAPT1, flat|Ppp1r3e, A630071A11Rik, AW04…	http://www.genome.jp/kegg-bin/show_pathway?mmu04910/mmu:212032%09red/mmu:12928%09red/mmu:105787%09red/mmu:208650%09red/mmu:13685%09red/mmu:102093%09red/mmu:18709%09red/mmu:18706%09red/mmu:18707%09red/mmu:20787%09red/mmu:104215%09red/mmu:105651%09red/mmu:19079%09red/mmu:26413%09red/mmu:19268%09red/mmu:19047%09red/mmu:13712%09red/mmu:18176%09red/mmu:22084%09red/mmu:56637%09red/mmu:56717%09red/mmu:1…
ECM-receptor interaction	KEGG PATHWAY	mmu04512	36	88	0.0438519	0.586938	21828|94216|114249|12814|16416|16410|16412|665033|16782|15366|192897|20969|68553|22370|11603|16772|245026|16775|16776|12828|16403|12842|12843|12826|104099|16420|64051|16423|12832|14723|23928|21923|20971|16402|16398|13138	mmu:21828|mmu:94216|mmu:114249|mmu:12814|mmu:16416|mmu:16410|mmu:16412|mmu:665033|mmu:16782|mmu:15366|mmu:192897|mmu:20969|mmu:68553|mmu:22370|mmu:11603|mmu:16772|mmu:245026|mmu:16775|mmu:16776|mmu:12828|mmu:16403|mmu:12842|mmu:12843|mmu:12826|mmu:104099|mmu:16420|mmu:64051|mmu:16423|mmu:12832|mmu:14723|mmu:23928|mmu:21923|mmu:20971|mmu:16402|mmu:16398|mmu:13138|	21828|94216|114249|12814|16416|16410|16412|665033|16782|15366|192897|20969|68553|22370|11603|16772|245026|16775|16776|12828|16403|12842|12843|12826|104099|16420|64051|16423|12832|14723|23928|21923|20971|16402|16398|13138|	Thbs4, TSP4|Col4a6, BB116301|Npnt, 1110009H02Rik, AA682063, AI314031, Nctn, POEM|Col11a1, C530001D20Rik, cho|Itgb3, CD61, GP3A, INGRB3|Itgav, 1110004F14Rik, 2610028E01Rik, CD51, D430040G12Rik|Itgb1, 4633401G24Rik, AA409975, AA960159, CD29, Fnrb, Gm9863, gpIIa|Col6a5, Col29a1, EG665033, Gm7455|Lamc2, AA589349|Hmmr, AA386826, CD168, Rhamm|Itgb4, AA407042, C230078O20, CD104|Sdc1, AA408134, AA409076,…	http://www.genome.jp/kegg-bin/show_pathway?mmu04512/mmu:16772%09red/mmu:16775%09red/mmu:11603%09red/mmu:15366%09red/mmu:16423%09red/mmu:16403%09red/mmu:16402%09red/mmu:16398%09red/mmu:104099%09red/mmu:21828%09red/mmu:16420%09red/mmu:21923%09red/mmu:20971%09red/mmu:12843%09red/mmu:12842%09red/mmu:16776%09red/mmu:245026%09red/mmu:114249%09red/mmu:68553%09red/mmu:23928%09red/mmu:12826%09red/mmu:1282…
Thyroid hormone synthesis	KEGG PATHWAY	mmu04918	30	71	0.0468428	0.586938	114479|69590|16439|16438|18798|14778|11911|70337|78284|11932|11931|22027|14828|66811|231991|12912|14782|26427|16440|23985|14683|11515|210044|14725|11928|12304|18510|224129|22094|432530	mmu:114479|mmu:69590|mmu:16439|mmu:16438|mmu:18798|mmu:14778|mmu:11911|mmu:70337|mmu:78284|mmu:11932|mmu:11931|mmu:22027|mmu:14828|mmu:66811|mmu:231991|mmu:12912|mmu:14782|mmu:26427|mmu:16440|mmu:23985|mmu:14683|mmu:11515|mmu:210044|mmu:14725|mmu:11928|mmu:12304|mmu:18510|mmu:224129|mmu:22094|mmu:432530|	114479|69590|16439|16438|18798|14778|11911|70337|78284|11932|11931|22027|14828|66811|231991|12912|14782|26427|16440|23985|14683|11515|210044|14725|11928|12304|18510|224129|22094|432530|	Slc5a5, NIS|Gpx8, 2310016C16Rik, AU017063|Itpr2, AI649341, InsP3R-2, InsP3R-5, Ip3r2, Itpr5, insP3R2|Itpr1, D6Pas2, Gm10429, IP3R1, InsP3R, Ip3r, Itpr-1, P400, Pcp-1, Pcp1, opt|Plcb4, A930039J07Rik, AI854601, C230058B11Rik|Gpx3, AA960521, EGPx, GPx, GSHPx-3, GSHPx-P|Atf4, Atf-4, C/ATF, CREB2, TAXREB67|Iyd, 0610009A07Rik, AI265638, Dehal1|Creb3l4, 1700012K17Rik, 5330432F22Rik, AIBZIP, AV040530, AV…	http://www.genome.jp/kegg-bin/show_pathway?mmu04918/mmu:432530%09red/mmu:210044%09red/mmu:224129%09red/mmu:11515%09red/mmu:23985%09red/mmu:14782%09red/mmu:14683%09red/mmu:14778%09red/mmu:11928%09red/mmu:70337%09red/mmu:12304%09red/mmu:16438%09red/mmu:16439%09red/mmu:14725%09red/mmu:78284%09red/mmu:14828%09red/mmu:22027%09red/mmu:114479%09red/mmu:66811%09red/mmu:231991%09red/mmu:26427%09red/mmu:69…
AMPK signaling pathway	KEGG PATHWAY	mmu04152	49	129	0.0527083	0.586938	20869|18706|18640|52432|18709|56717|26409|73699|12427|12638|11549|72930|12443|13631|56421|19052|19079|22084|55984|68465|72674|19744|11651|105787|30049|108079|231991|329065|12912|18710|227154|14121|14120|16367|20787|26427|13685|18707|20249|108097|170768|11450|78070|78284|11652|235542|18534|74343|20250	mmu:20869|mmu:18706|mmu:18640|mmu:52432|mmu:18709|mmu:56717|mmu:26409|mmu:73699|mmu:12427|mmu:12638|mmu:11549|mmu:72930|mmu:12443|mmu:13631|mmu:56421|mmu:19052|mmu:19079|mmu:22084|mmu:55984|mmu:68465|mmu:72674|mmu:19744|mmu:11651|mmu:105787|mmu:30049|mmu:108079|mmu:231991|mmu:329065|mmu:12912|mmu:18710|mmu:227154|mmu:14121|mmu:14120|mmu:16367|mmu:20787|mmu:26427|mmu:13685|mmu:18707|mmu:20249|mmu:…	20869|18706|18640|52432|18709|56717|26409|73699|12427|12638|11549|72930|12443|13631|56421|19052|19079|22084|55984|68465|72674|19744|11651|105787|30049|108079|231991|329065|12912|18710|227154|14121|14120|16367|20787|26427|13685|18707|20249|108097|170768|11450|78070|78284|11652|235542|18534|74343|20250|	Stk11, AA408040, Lkb1, Par-4, R75140, mLKB1|Pik3ca, 6330412C24Rik, caPI3K, p110, p110alpha|Pfkfb2, 4930568D07Rik|Ppp2r2d, 1300017E19Rik, D7Ertd753e, MDS026|Pik3r2, p85beta|Mtor, 2610315D21Rik, AI327068, FRAP, FRAP2, Frap1, RAFT1, RAPT1, flat|Map3k7, B430101B05, C87327, Tak1|Ppp2r1b, 2410091N08Rik, AI790395|Ccna1|Cftr, AW495489, Abcc7|Adra1a, Adra1c|Ppp2r2b, 2900026H06Rik, 6330404L05Rik, E130009M0…	http://www.genome.jp/kegg-bin/show_pathway?mmu04152/mmu:73699%09red/mmu:13685%09red/mmu:11651%09red/mmu:72674%09red/mmu:56421%09red/mmu:227154%09red/mmu:105787%09red/mmu:78070%09red/mmu:235542%09red/mmu:18640%09red/mmu:18709%09red/mmu:18706%09red/mmu:11450%09red/mmu:20787%09red/mmu:329065%09red/mmu:19079%09red/mmu:20250%09red/mmu:72930%09red/mmu:12638%09red/mmu:22084%09red/mmu:56717%09red/mmu:190…
Hedgehog signaling pathway	KEGG PATHWAY	mmu04340	22	49	0.0530847	0.586938	70425|56637|19206|269209|22422|14633|14632|22421|214897|15245|103583|216795|319757|19335|22414|22413|22410|22411|27373|103236|14725|104318	mmu:70425|mmu:56637|mmu:19206|mmu:269209|mmu:22422|mmu:14633|mmu:14632|mmu:22421|mmu:214897|mmu:15245|mmu:103583|mmu:216795|mmu:319757|mmu:19335|mmu:22414|mmu:22413|mmu:22410|mmu:22411|mmu:27373|mmu:103236|mmu:14725|mmu:104318|	70425|56637|19206|269209|22422|14633|14632|22421|214897|15245|103583|216795|319757|19335|22414|22413|22410|22411|27373|103236|14725|104318|	Csnk1g3, 3300002K07Rik, C330049O21Rik|Gsk3b, 7330414F15Rik, 8430431H08Rik, C86142, GSK-3, GSK-3beta, GSK3|Ptch1, A230106A15Rik, Ptc, Ptc1, Ptch, mes|Stk36, 1700112N14Rik, B930045J24, FU, Fused, mKIAA1278|Wnt7b, Wnt-7b|Gli2, AW546128|Gli1, AV235269, Zfp-5, Zfp5|Wnt7a, AI849442, Wnt-7a, px, tw|Csnk1g1, 9130020E21Rik|Hhip, Hhip1|Fbxw11, 2310065A07Rik, AA536858, BTRC2, BTRCP2, Fbxw1b, HOS|Wnt9a, Wnt1…	http://www.genome.jp/kegg-bin/show_pathway?mmu04340/mmu:15245%09red/mmu:319757%09red/mmu:70425%09red/mmu:104318%09red/mmu:22421%09red/mmu:103583%09red/mmu:22422%09red/mmu:19206%09red/mmu:56637%09red/mmu:14632%09red/mmu:14633%09red/mmu:14725%09red/mmu:269209%09red/mmu:27373%09red/mmu:22413%09red/mmu:22411%09red/mmu:22410%09red/mmu:216795%09red/mmu:22414%09red/mmu:214897%09red/mmu:19335%09red/mmu:1…
Basal cell carcinoma	KEGG PATHWAY	mmu05217	24	55	0.0553491	0.586938	93897|56637|19206|14368|13542|14632|14633|22422|22421|14362|11789|14367|15245|269209|216795|319757|22414|22413|22410|22411|21416|12006|12387|23805	mmu:93897|mmu:56637|mmu:19206|mmu:14368|mmu:13542|mmu:14632|mmu:14633|mmu:22422|mmu:22421|mmu:14362|mmu:11789|mmu:14367|mmu:15245|mmu:269209|mmu:216795|mmu:319757|mmu:22414|mmu:22413|mmu:22410|mmu:22411|mmu:21416|mmu:12006|mmu:12387|mmu:23805|	93897|56637|19206|14368|13542|14632|14633|22422|22421|14362|11789|14367|15245|269209|216795|319757|22414|22413|22410|22411|21416|12006|12387|23805|	Fzd10, Fz-10|Gsk3b, 7330414F15Rik, 8430431H08Rik, C86142, GSK-3, GSK-3beta, GSK3|Ptch1, A230106A15Rik, Ptc, Ptc1, Ptch, mes|Fzd6, Fz6|Dvl1, Dvl, mKIAA4029|Gli1, AV235269, Zfp-5, Zfp5|Gli2, AW546128|Wnt7b, Wnt-7b|Wnt7a, AI849442, Wnt-7a, px, tw|Fzd1, AW227548, FZ-1, Fz1|Apc, AI047805, AU020952, AW124434, CC1, Min, mAPC|Fzd5, 5330434N09Rik, AI427138, Fz-5, Fz5, mFz5|Hhip, Hhip1|Stk36, 1700112N14Rik…	http://www.genome.jp/kegg-bin/show_pathway?mmu05217/mmu:15245%09red/mmu:22422%09red/mmu:13542%09red/mmu:12006%09red/mmu:56637%09red/mmu:14368%09red/mmu:93897%09red/mmu:14362%09red/mmu:11789%09red/mmu:19206%09red/mmu:14367%09red/mmu:21416%09red/mmu:319757%09red/mmu:22421%09red/mmu:14632%09red/mmu:14633%09red/mmu:23805%09red/mmu:269209%09red/mmu:12387%09red/mmu:22413%09red/mmu:22411%09red/mmu:22410…
Pathways in cancer	KEGG PATHWAY	mmu05200	110	323	0.0580359	0.586938	20848|94216|19713|93897|56637|54354|11789|12928|14103|16772|11835|16775|16776|12828|54124|17390|12826|17395|18803|12385|14183|14182|13557|13555|13016|328572|12387|22027|18176|19361|19206|26413|16410|13542|16412|22421|14205|16782|170758|12395|269209|26396|319757|19353|112405|112406|12914|110279|19211|16653|22029|16403|22414|22413|22410|22411|12006|11350|14632|16150|16151|16398|12122|20525|72993|56…	mmu:20848|mmu:94216|mmu:19713|mmu:93897|mmu:56637|mmu:54354|mmu:11789|mmu:12928|mmu:14103|mmu:16772|mmu:11835|mmu:16775|mmu:16776|mmu:12828|mmu:54124|mmu:17390|mmu:12826|mmu:17395|mmu:18803|mmu:12385|mmu:14183|mmu:14182|mmu:13557|mmu:13555|mmu:13016|mmu:328572|mmu:12387|mmu:22027|mmu:18176|mmu:19361|mmu:19206|mmu:26413|mmu:16410|mmu:13542|mmu:16412|mmu:22421|mmu:14205|mmu:16782|mmu:170758|mmu:123…	20848|94216|19713|93897|56637|54354|11789|12928|14103|16772|11835|16775|16776|12828|54124|17390|12826|17395|18803|12385|14183|14182|13557|13555|13016|328572|12387|22027|18176|19361|19206|26413|16410|13542|16412|22421|14205|16782|170758|12395|269209|26396|319757|19353|112405|112406|12914|110279|19211|18176|22029|16403|22414|22413|22410|22411|12006|11350|14632|16150|16151|16398|12122|20525|72993|56…	Stat3, 1110034C02Rik, AW109958, Aprf|Col4a6, BB116301|Ret, PTC, RET51, RET9, c-Ret|Fzd10, Fz-10|Gsk3b, 7330414F15Rik, 8430431H08Rik, C86142, GSK-3, GSK-3beta, GSK3|Rassf5, 1300019G20Rik, AU042887, Maxp1, Nore1, Nore1A, Nore1B, Rapl|Apc, AI047805, AU020952, AW124434, CC1, Min, mAPC|Crk, Crk-I, Crk-II, Crk-III, Crk3, CrkIII, Crko, c-Crk, p38|Fasl, APT1LG1, CD178, CD95-L, CD95L, Fas-L, Faslg, Tnfsf6…	http://www.genome.jp/kegg-bin/show_pathway?mmu05200/mmu:16772%09red/mmu:16775%09red/mmu:14013%09red/mmu:16776%09red/mmu:11789%09red/mmu:72993%09red/mmu:18854%09red/mmu:56289%09red/mmu:170758%09red/mmu:14368%09red/mmu:93897%09red/mmu:14362%09red/mmu:22422%09red/mmu:22421%09red/mmu:12826%09red/mmu:12828%09red/mmu:23805%09red/mmu:269209%09red/mmu:22413%09red/mmu:22411%09red/mmu:22410%09red/mmu:26396…
Galactose metabolism	KEGG PATHWAY	mmu00052	16	33	0.059196	0.586938	212032|232714|74246|66681|226413|103988|11605|216019|319625|76051|69983|72157|56421|14595|216558|53418	mmu:212032|mmu:232714|mmu:74246|mmu:66681|mmu:226413|mmu:103988|mmu:11605|mmu:216019|mmu:319625|mmu:76051|mmu:69983|mmu:72157|mmu:56421|mmu:14595|mmu:216558|mmu:53418|	212032|232714|74246|66681|226413|103988|11605|216019|319625|76051|69983|72157|56421|14595|216558|53418|	Hk3, HK_III, HK-III|Mgam, 6030407P20Rik, MGA|Gale, 2310002A12Rik, AI323962|Pgm1, 3230402E02Rik, Pgm-1, Pgm2|Lct, Gm100, LAC, LPH, Lphl|Gck, GLK, Gk, Gls006, HK4, HKIV, HXKP, MODY2|Gla, Ags|Hkdc1, BC016235|Galm, A530057M15Rik, AU015645, AU020959|Ganc, 5830445O15Rik, 9330160A12, mFLJ00088|Sis, 2010204N08Rik, SI, Si-s|Pgm2, 2610020G18Rik, AA407108, AI098105, Pgm-2, Pgm1|Pfkp, 1200015H23Rik, 9330125N…	http://www.genome.jp/kegg-bin/show_pathway?mmu00052/mmu:11605%09red/mmu:212032%09red/mmu:56421%09red/mmu:103988%09red/mmu:66681%09red/mmu:72157%09red/mmu:53418%09red/mmu:319625%09red/mmu:74246%09red/mmu:232714%09red/mmu:69983%09red/mmu:216558%09red/mmu:76051%09red/mmu:226413%09red/mmu:14595%09red/mmu:216019%09red
TNF signaling pathway	KEGG PATHWAY	mmu04668	42	109	0.0593889	0.586938	18707|18706|66513|18709|15945|12051|26409|12981|15894|17387|20312|78284|26400|20339|11911|21937|21938|16168|26399|16150|231991|19094|12912|18710|22029|14825|12608|16182|26427|12977|17392|17395|26413|12369|26398|16176|71609|11652|16151|11651|56532|21929	mmu:18707|mmu:18706|mmu:66513|mmu:18709|mmu:15945|mmu:12051|mmu:26409|mmu:12981|mmu:15894|mmu:17387|mmu:20312|mmu:78284|mmu:26400|mmu:20339|mmu:11911|mmu:21937|mmu:21938|mmu:16168|mmu:26399|mmu:16150|mmu:231991|mmu:19094|mmu:12912|mmu:18710|mmu:22029|mmu:14825|mmu:12608|mmu:16182|mmu:26427|mmu:12977|mmu:17392|mmu:17395|mmu:26413|mmu:12369|mmu:26398|mmu:16176|mmu:71609|mmu:11652|mmu:16151|mmu:1165…	18707|18706|66513|18709|15945|12051|26409|12981|15894|17387|20312|78284|26400|20339|11911|21937|21938|16168|26399|16150|231991|19094|12912|18710|22029|14825|12608|16182|26427|12977|17392|17395|26413|12369|26398|16176|71609|11652|16151|11651|56532|21929|	Pik3cd, 2410099E07Rik, 2610208K16Rik, AW545373, p110delta|Pik3ca, 6330412C24Rik, caPI3K, p110, p110alpha|Tab1, 2310012M03Rik, Map3k7ip1, b2b449Clo|Pik3r2, p85beta|Cxcl10, C7, CRG-2, INP10, IP-10, IP10, Ifi10, Scyb10, gIP-10, mob-1|Bcl3, AI528691, Bcl-3|Map3k7, B430101B05, C87327, Tak1|Csf2, Csfgm, GMCSF, Gm-CSf, MGI-IGM|Icam1, CD54, Icam-1, Ly-47, MALA-2|Mmp14, AI325305, MT-MMP-1, MT1-MMP, sabe|C…	http://www.genome.jp/kegg-bin/show_pathway?mmu04668/mmu:71609%09red/mmu:26400%09red/mmu:21929%09red/mmu:18709%09red/mmu:18706%09red/mmu:18707%09red/mmu:17387%09red/mmu:26413%09red/mmu:19094%09red/mmu:20312%09red/mmu:20339%09red/mmu:16168%09red/mmu:16176%09red/mmu:22029%09red/mmu:14825%09red/mmu:12981%09red/mmu:78284%09red/mmu:12051%09red/mmu:15945%09red/mmu:26409%09red/mmu:11652%09red/mmu:11651%0…
MAPK signaling pathway	KEGG PATHWAY	mmu04010	88	253	0.0599065	0.586938	17762|30957|58226|12928|14673|18099|16478|17164|381921|11911|63953|14103|26400|26407|26409|70686|18212|15507|60597|12531|14183|14182|16176|67603|78405|320139|18479|18176|26412|26413|109880|26921|170758|26396|18595|26399|26398|319734|19353|15481|16653|13537|17873|13712|16150|16151|53608|18590|17532|102626|14167|19057|17346|21937|72349|23882|15461|12475|13197|211429|66922|109689|71751|14013|19042|1…	mmu:17762|mmu:30957|mmu:58226|mmu:12928|mmu:14673|mmu:18099|mmu:16478|mmu:17164|mmu:381921|mmu:11911|mmu:63953|mmu:14103|mmu:26400|mmu:26407|mmu:26409|mmu:70686|mmu:18212|mmu:15507|mmu:60597|mmu:12531|mmu:14183|mmu:14182|mmu:16176|mmu:67603|mmu:78405|mmu:320139|mmu:18479|mmu:18176|mmu:26412|mmu:26413|mmu:109880|mmu:26921|mmu:170758|mmu:26396|mmu:18595|mmu:26399|mmu:26398|mmu:319734|mmu:19353|mmu:…	17762|30957|58226|12928|14673|18099|16478|17164|381921|11911|63953|14103|26400|26407|26409|70686|18212|15507|60597|12531|14183|14182|16176|67603|78405|320139|18479|18176|26412|26413|109880|26921|170758|26396|18595|26399|26398|319734|19353|15481|18176|13537|17873|13712|16150|16151|53608|18590|17532|102626|14167|19057|17346|21937|72349|23882|15461|12475|13197|211429|66922|109689|71751|14013|19042|1…	Mapt, AI413597, AW045860, Mtapt, Tau|Mapk8ip3, BB120594, D17Wsu15e, JIP-3, JSAP1, JSAP1a, JSAP1b, JSAP1c, JSAP1d, Jip3, Syd2, mKIAA1066|Cacna1h, Cav3.2, MNCb-1209, alpha13.2|Crk, Crk-I, Crk-II, Crk-III, Crk3, CrkIII, Crko, c-Crk, p38|Gna12, AI414047, AI504261, Galpha12|Nlk, AI194375|Jund, Jund1|Mapkapk2, AA960234, MAPKAP-K2, MK-2, MK2, Rps6kc1|Taok2, 1110033K02Rik, B230344N16, MAP3K17, PSK, PSK1,…	http://www.genome.jp/kegg-bin/show_pathway?mmu04010/mmu:17164%09red/mmu:14013%09red/mmu:109689%09red/mmu:170758%09red/mmu:17762%09red/mmu:13197%09red/mmu:12297%09red/mmu:12294%09red/mmu:12293%09red/mmu:18212%09red/mmu:12291%09red/mmu:12298%09red/mmu:19057%09red/mmu:17873%09red/mmu:66513%09red/mmu:67603%09red/mmu:53608%09red/mmu:26396%09red/mmu:26398%09red/mmu:26399%09red/mmu:19353%09red/mmu:19042…
Fc gamma R-mediated phagocytosis	KEGG PATHWAY	mmu04666	35	88	0.0600641	0.586938	53357|242687|18479|18706|245880|12928|18709|56632|26413|12632|16886|20698|20259|19012|16885|18754|67771|56443|19353|22637|18710|17118|18783|13430|218038|18707|18806|18803|76709|11867|73178|11652|11845|11651|83767	mmu:53357|mmu:242687|mmu:18479|mmu:18706|mmu:245880|mmu:12928|mmu:18709|mmu:56632|mmu:26413|mmu:12632|mmu:16886|mmu:20698|mmu:20259|mmu:19012|mmu:16885|mmu:18754|mmu:67771|mmu:56443|mmu:19353|mmu:20963|mmu:18710|mmu:17118|mmu:18783|mmu:13430|mmu:218038|mmu:18707|mmu:18806|mmu:18803|mmu:76709|mmu:11867|mmu:73178|mmu:11652|mmu:11845|mmu:11651|mmu:83767|	53357|242687|18479|18706|245880|12928|18709|56632|26413|12632|16886|20698|20259|19012|16885|18754|67771|56443|19353|20963|18710|17118|18783|13430|218038|18707|18806|18803|76709|11867|73178|11652|11845|11651|83767|	Pla2g6, BB112799, PNPLA9, iPLA(2)beta, iPLA2, iPLA2beta|Wasf2, AW742646, D4Ertd13e, WAVE2|Pak1, AW045634, PAK-1, Paka|Pik3ca, 6330412C24Rik, caPI3K, p110, p110alpha|Wasf3, Scar3, Wave3|Crk, Crk-I, Crk-II, Crk-III, Crk3, CrkIII, Crko, c-Crk, p38|Pik3r2, p85beta|Sphk2, C76851|Mapk1, 9030612K14Rik, AA407128, AU018647, C78273, ERK, Erk2, MAPK2, PRKM2, Prkm1, p41mapk, p42mapk|Cfl2|Limk2, Limk-2|Sphk1,…	http://www.genome.jp/kegg-bin/show_pathway?mmu04666/mmu:53357%09red/mmu:83767%09red/mmu:73178%09red/mmu:11845%09red/mmu:67771%09red/mmu:18709%09red/mmu:18706%09red/mmu:18707%09red/mmu:18803%09red/mmu:12632%09red/mmu:26413%09red/mmu:20259%09red/mmu:12928%09red/mmu:18783%09red/mmu:17118%09red/mmu:19012%09red/mmu:218038%09red/mmu:13430%09red/mmu:56632%09red/mmu:11652%09red/mmu:11651%09red/mmu:20963%…
Glycerophospholipid metabolism	KEGG PATHWAY	mmu00564	36	91	0.0600819	0.586938	53357|26565|231510|66826|14792|215456|320127|236899|99712|19012|218121|333433|26394|110524|11423|66350|75320|214253|227333|18777|66610|665270|28042|50767|18806|210992|102247|212862|68671|237625|211429|225845|18783|18782|18781|18784	mmu:53357|mmu:26565|mmu:231510|mmu:66826|mmu:14792|mmu:215456|mmu:320127|mmu:236899|mmu:99712|mmu:19012|mmu:218121|mmu:333433|mmu:26394|mmu:110524|mmu:11423|mmu:66350|mmu:75320|mmu:214253|mmu:227333|mmu:18777|mmu:237928|mmu:665270|mmu:28042|mmu:50767|mmu:18806|mmu:210992|mmu:102247|mmu:212862|mmu:68671|mmu:237625|mmu:211429|mmu:225845|mmu:18783|mmu:18782|mmu:18781|mmu:18784|	53357|26565|231510|66826|14792|215456|320127|236899|99712|19012|218121|333433|26394|110524|11423|66350|75320|214253|227333|18777|237928|665270|28042|50767|18806|210992|102247|212862|68671|237625|211429|225845|18783|18782|18781|18784|	Pla2g6, BB112799, PNPLA9, iPLA(2)beta, iPLA2, iPLA2beta|Pla2g10, PLA2GX, mGXsPLA2, sPLA2-X|Agpat9, 1-AGPAT, 1-AGPAT_9, 4933407I02Rik, 4933408F15, 9, A230097K15Rik, GPAT-3, mGPAT3|Taz, 5031411C02Rik, 9130012G04Rik, AW107266, AW552613, G4.5|Lpcat3, C3f, Grcc3f, Lpcat, Lpeat, Lplat5, Lpsat, Mboat5, Moact5, Oact5, PTG|Gpat2, A530057A03Rik, Gm116, xGPAT1|Dgki, C130010K08Rik|Pcyt1b, AW045697, CTTbeta|C…	http://www.genome.jp/kegg-bin/show_pathway?mmu00564/mmu:231510%09red/mmu:53357%09red/mmu:102247%09red/mmu:218121%09red/mmu:237625%09red/mmu:66826%09red/mmu:50767%09red/mmu:212862%09red/mmu:210992%09red/mmu:236899%09red/mmu:227333%09red/mmu:18784%09red/mmu:18782%09red/mmu:18783%09red/mmu:18781%09red/mmu:68671%09red/mmu:19012%09red/mmu:237928%09red/mmu:215456%09red/mmu:28042%09red/mmu:214253%09red/…
Mucin type O-Glycan biosynthesis	KEGG PATHWAY	mmu00512	14	28	0.0638541	0.586938	94192|271786|71685|14425|20442|108148|72077|14537|20445|56336|230145|108760|67909|272411	mmu:94192|mmu:271786|mmu:71685|mmu:14425|mmu:20442|mmu:108148|mmu:72077|mmu:14537|mmu:20445|mmu:56336|mmu:230145|mmu:108760|mmu:67909|mmu:272411|	94192|271786|71685|14425|20442|108148|72077|14537|20445|56336|230145|108760|67909|272411|	C1galt1, 2210410E06Rik, AV284120, T-synthase|Galnt13, A230002A12, A230020F20, BB182356|Galnt14, 0610033M06Rik|Galnt3|St3gal1, 5330418N22Rik, AI467004, ST3GalI, Siat4, Siat4a, St3gal-1|Galnt2, AI480629|Gcnt3, 2010013H22Rik, 2210021I22Rik, 2210401J11Rik|Gcnt1, 5630400D21Rik, B130048E03, C2_GlcNAcT, C2GNT, IGnT|St6galnac1, Siat7a|B4galt5, 9430078I07Rik, AW049941, AW539721|Galnt12, 9130206E10, A63006…	http://www.genome.jp/kegg-bin/show_pathway?mmu00512/mmu:20442%09red/mmu:230145%09red/mmu:14425%09red/mmu:72077%09red/mmu:272411%09red/mmu:14537%09red/mmu:56336%09red/mmu:94192%09red/mmu:108760%09red/mmu:271786%09red/mmu:71685%09red/mmu:67909%09red/mmu:20445%09red/mmu:108148%09red
Ether lipid metabolism	KEGG PATHWAY	mmu00565	19	42	0.0656428	0.586938	99712|53357|18476|210992|19012|212862|237625|18806|26565|211429|665270|68255|225845|28042|18783|18782|18781|66350|18784	mmu:99712|mmu:53357|mmu:18476|mmu:210992|mmu:19012|mmu:212862|mmu:237625|mmu:18806|mmu:26565|mmu:211429|mmu:665270|mmu:68255|mmu:225845|mmu:28042|mmu:18783|mmu:18782|mmu:18781|mmu:66350|mmu:18784|	99712|53357|18476|210992|19012|212862|237625|18806|26565|211429|665270|68255|225845|28042|18783|18782|18781|66350|18784|	Cept1, 9930118K05Rik, mCEPT1|Pla2g6, BB112799, PNPLA9, iPLA(2)beta, iPLA2, iPLA2beta|Pafah1b3, Pafahg, mus[g]|Lpcat1, 2900035H07Rik, Aytl2, BB137372, BC005662, C87117, LPCAT, rd11|Ppap2a, Hic53, Hpic53, LPP-1, LPP1, PAP-2a, PAP2-alpha, PAP2a, mPAP|Chpt1|Pla2g3|Pld2|Pla2g10, PLA2GX, mGXsPLA2, sPLA2-X|Pla2g4b, A030011C02Rik, Gm1013, cPLA2-beta|Plb1, 4632413E21Rik, 4930433E17Rik, 4930539A06Rik, BC03…	http://www.genome.jp/kegg-bin/show_pathway?mmu00565/mmu:68255%09red/mmu:53357%09red/mmu:212862%09red/mmu:26565%09red/mmu:210992%09red/mmu:225845%09red/mmu:66350%09red/mmu:665270%09red/mmu:28042%09red/mmu:237625%09red/mmu:18784%09red/mmu:18782%09red/mmu:18783%09red/mmu:18476%09red/mmu:18781%09red/mmu:19012%09red/mmu:99712%09red/mmu:211429%09red/mmu:18806%09red
Estrogen signaling pathway	KEGG PATHWAY	mmu04915	38	98	0.066042	0.586938	18707|18706|18176|14678|14677|18709|26427|17390|16439|16438|15200|26413|18798|11911|26396|78284|15481|22027|16519|231991|18710|12912|16653|76854|15461|20662|16440|17395|14683|14681|11515|210044|20683|13982|224129|432530|11652|11651	mmu:18707|mmu:18706|mmu:18176|mmu:14678|mmu:14677|mmu:18709|mmu:26427|mmu:17390|mmu:16439|mmu:16438|mmu:15200|mmu:26413|mmu:18798|mmu:11911|mmu:26396|mmu:78284|mmu:15481|mmu:22027|mmu:16519|mmu:231991|mmu:18710|mmu:12912|mmu:18176|mmu:76854|mmu:15461|mmu:20662|mmu:16440|mmu:17395|mmu:14683|mmu:14681|mmu:11515|mmu:210044|mmu:20683|mmu:13982|mmu:224129|mmu:432530|mmu:11652|mmu:11651|	18707|18706|18176|14678|14677|18709|26427|17390|16439|16438|15200|26413|18798|11911|26396|78284|15481|22027|16519|231991|18710|12912|18176|76854|15461|20662|16440|17395|14683|14681|11515|210044|20683|13982|224129|432530|11652|11651|	Pik3cd, 2410099E07Rik, 2610208K16Rik, AW545373, p110delta|Pik3ca, 6330412C24Rik, caPI3K, p110, p110alpha|Nras, AV095280, N-ras|Gnai2, C76432, Galphai2, Gia, Gnai-2|Gnai1, AU046200, Gialpha1, Gnai-1|Pik3r2, p85beta|Creb3l1, Oasis|Mmp2, Clg4a, GelA, MMP-2|Itpr2, AI649341, InsP3R-2, InsP3R-5, Ip3r2, Itpr5, insP3R2|Itpr1, D6Pas2, Gm10429, IP3R1, InsP3R, Ip3r, Itpr-1, P400, Pcp-1, Pcp1, opt|Hbegf, AW0…	http://www.genome.jp/kegg-bin/show_pathway?mmu04915/mmu:432530%09red/mmu:210044%09red/mmu:224129%09red/mmu:13982%09red/mmu:11515%09red/mmu:18709%09red/mmu:18706%09red/mmu:18707%09red/mmu:26413%09red/mmu:18176%09red/mmu:14683%09red/mmu:20662%09red/mmu:20683%09red/mmu:14681%09red/mmu:16438%09red/mmu:16439%09red/mmu:14677%09red/mmu:76854%09red/mmu:78284%09red/mmu:14678%09red/mmu:16519%09red/mmu:2202…
Other types of O-glycan biosynthesis	KEGG PATHWAY	mmu00514	15	31	0.0670626	0.586938	14345|26433|223827|20440|224143|108155|19719|232313|16848|98388|57370|381694|14595|99011|53418	mmu:14345|mmu:26433|mmu:223827|mmu:20440|mmu:224143|mmu:108155|mmu:19719|mmu:232313|mmu:16848|mmu:98388|mmu:57370|mmu:381694|mmu:14595|mmu:99011|mmu:53418|	14345|26433|223827|20440|224143|108155|19719|232313|16848|98388|57370|381694|14595|99011|53418|	Fut4, AI451562, CD15, FAL, FucT-IV, LeX, SSEA-1, Ssea1|Plod3, AI414586, LH3|Gxylt1, Glt8d3, Gm1228, Gm87|St6gal1, AW742324, Siat1, St6Gal-I, St6gal, St6galI|Poglut1, 9630046K23Rik, Clp46, Ktelc1, Rumi|Ogt, 1110038P24Rik, 4831420N21Rik, AI115525, Ogtl|Rfng|Gxylt2, Glt8d4, Gm152|Lfng, AW061165|Chst10, AI507003, AU041319, Hnk-1st, ST|B4galt3, 9530061M23Rik, AA104562, AW125175, ESTM26, ESTM6, R74981|…	http://www.genome.jp/kegg-bin/show_pathway?mmu00514/mmu:99011%09red/mmu:20440%09red/mmu:223827%09red/mmu:381694%09red/mmu:26433%09red/mmu:53418%09red/mmu:98388%09red/mmu:224143%09red/mmu:232313%09red/mmu:108155%09red/mmu:14345%09red/mmu:14595%09red/mmu:19719%09red/mmu:57370%09red/mmu:16848%09red
Amino sugar and nucleotide sugar metabolism	KEGG PATHWAY	mmu00520	21	48	0.0685475	0.586938	212032|54342|74091|66681|107652|50798|103988|22235|218138|12764|216019|109754|109785|234730|74246|72157|72017|14584|216558|14583|331026	mmu:212032|mmu:54342|mmu:74091|mmu:66681|mmu:107652|mmu:50798|mmu:103988|mmu:22235|mmu:218138|mmu:12764|mmu:216019|mmu:109754|mmu:109785|mmu:234730|mmu:74246|mmu:72157|mmu:72017|mmu:14584|mmu:216558|mmu:14583|mmu:331026|	212032|54342|74091|66681|107652|50798|103988|22235|218138|12764|216019|109754|109785|234730|74246|72157|72017|14584|216558|14583|331026|	Hk3, HK_III, HK-III|Gnpnat1, AU017428, AU040593, EMeg32, Gpnat1, Gsnpat|Npl, 0610033B02Rik|Pgm1, 3230402E02Rik, Pgm-1, Pgm2|Uap1, AA420407, AA437972, AGX-1, AGX-2, AGX1, AgX, ESTM38, SPAG2|Gne, 2310066H07Rik, DMRV, GLCNE, IBM2, NM, Uae1|Gck, GLK, Gk, Gls006, HK4, HKIV, HXKP, MODY2|Ugdh, Udpgdh|Gmds, BC031788, C87208|Cmas, AW208911, CMPNeu5Ac, D6Bwg0250e|Hkdc1, BC016235|Cyb5r3, 0610016L08Rik, 2500…	http://www.genome.jp/kegg-bin/show_pathway?mmu00520/mmu:50798%09red/mmu:218138%09red/mmu:212032%09red/mmu:74091%09red/mmu:331026%09red/mmu:72157%09red/mmu:103988%09red/mmu:109785%09red/mmu:107652%09red/mmu:109754%09red/mmu:12764%09red/mmu:234730%09red/mmu:74246%09red/mmu:14584%09red/mmu:216019%09red/mmu:66681%09red/mmu:54342%09red/mmu:216558%09red/mmu:14583%09red/mmu:72017%09red/mmu:22235%09red
VEGF signaling pathway	KEGG PATHWAY	mmu04370	25	60	0.0720563	0.598286	18707|18706|18176|18709|56632|26413|17164|18019|20698|102626|170758|19057|26396|19353|19094|18710|16653|18783|15461|15507|18803|211429|19303|11652|11651	mmu:18707|mmu:18706|mmu:18176|mmu:18709|mmu:56632|mmu:26413|mmu:17164|mmu:18019|mmu:20698|mmu:102626|mmu:170758|mmu:19057|mmu:26396|mmu:19353|mmu:19094|mmu:18710|mmu:18176|mmu:18783|mmu:15461|mmu:15507|mmu:18803|mmu:211429|mmu:19303|mmu:11652|mmu:11651|	18707|18706|18176|18709|56632|26413|17164|18019|20698|102626|170758|19057|26396|19353|19094|18710|18176|18783|15461|15507|18803|211429|19303|11652|11651|	Pik3cd, 2410099E07Rik, 2610208K16Rik, AW545373, p110delta|Pik3ca, 6330412C24Rik, caPI3K, p110, p110alpha|Nras, AV095280, N-ras|Pik3r2, p85beta|Sphk2, C76851|Mapk1, 9030612K14Rik, AA407128, AU018647, C78273, ERK, Erk2, MAPK2, PRKM2, Prkm1, p41mapk, p42mapk|Mapkapk2, AA960234, MAPKAP-K2, MK-2, MK2, Rps6kc1|Nfatc2, AI607462, NF-ATc2, NF-ATp, NFAT1, NFAT1-D, Nfatp|Sphk1, 1110006G24Rik, Sk1, Spk1|Mapk…	http://www.genome.jp/kegg-bin/show_pathway?mmu04370/mmu:17164%09red/mmu:170758%09red/mmu:18709%09red/mmu:18706%09red/mmu:18707%09red/mmu:102626%09red/mmu:26413%09red/mmu:19094%09red/mmu:56632%09red/mmu:18176%09red/mmu:19303%09red/mmu:19057%09red/mmu:15507%09red/mmu:18783%09red/mmu:18019%09red/mmu:11652%09red/mmu:11651%09red/mmu:18803%09red/mmu:20698%09red/mmu:18710%09red/mmu:26396%09red/mmu:19353…
Long-term depression	KEGG PATHWAY	mmu04730	25	61	0.0809955	0.643743	14799|18176|14678|14677|54195|14673|26413|73699|109880|16439|16438|19052|18798|14800|26396|16653|12286|18125|15461|16440|14687|14683|14681|211429|18783	mmu:14799|mmu:18176|mmu:14678|mmu:14677|mmu:54195|mmu:14673|mmu:26413|mmu:73699|mmu:109880|mmu:16439|mmu:16438|mmu:19052|mmu:18798|mmu:14800|mmu:26396|mmu:18176|mmu:12286|mmu:18125|mmu:15461|mmu:16440|mmu:14687|mmu:14683|mmu:14681|mmu:211429|mmu:18783|	14799|18176|14678|14677|54195|14673|26413|73699|109880|16439|16438|19052|18798|14800|26396|18176|12286|18125|15461|16440|14687|14683|14681|211429|18783|	Gria1, 2900051M01Rik, Glr-1, Glr1, GluA1, GluR-A, GluRA, Glur-1, Glur1, HIPA1, gluR-K1|Nras, AV095280, N-ras|Gnai2, C76432, Galphai2, Gia, Gnai-2|Gnai1, AU046200, Gialpha1, Gnai-1|Gucy1b3, GC-S-beta-1, GCbeta1|Gna12, AI414047, AI504261, Galpha12|Mapk1, 9030612K14Rik, AA407128, AU018647, C78273, ERK, Erk2, MAPK2, PRKM2, Prkm1, p41mapk, p42mapk|Ppp2r1b, 2410091N08Rik, AI790395|Braf, 9930012E13Rik, …	http://www.genome.jp/kegg-bin/show_pathway?mmu04730/mmu:73699%09red/mmu:14683%09red/mmu:14681%09red/mmu:14687%09red/mmu:26413%09red/mmu:18176%09red/mmu:18783%09red/mmu:19052%09red/mmu:14678%09red/mmu:14673%09red/mmu:16438%09red/mmu:16439%09red/mmu:14677%09red/mmu:109880%09red/mmu:54195%09red/mmu:14800%09red/mmu:12286%09red/mmu:26396%09red/mmu:18798%09red/mmu:18125%09red/mmu:14799%09red/mmu:16440%…
Sulfur metabolism	KEGG PATHWAY	mmu00920	7	11	0.0822299	0.643743	13067|22117|23972|246221|242291|211389|59010	mmu:13067|mmu:22117|mmu:23972|mmu:246221|mmu:242291|mmu:211389|mmu:59010|	13067|22117|23972|246221|242291|211389|59010|	Cyct, T-Cc|Tst, Rhodanese|Papss2, 1810018P12Rik, AI159688, AtpsU2, Atpsk2, Sk2, bm|Mpst, Mst|Impad1, 1110001C20Rik, AA408880, AI451589, AL022796, B230207P20, Jaws, gPAPP|Suox, SO|Sqrdl, 0610039J17Rik, 4930557M22Rik|	http://www.genome.jp/kegg-bin/show_pathway?mmu00920/mmu:211389%09red/mmu:59010%09red/mmu:23972%09red/mmu:242291%09red/mmu:22117%09red/mmu:246221%09red/mmu:13067%09red
cGMP-PKG signaling pathway	KEGG PATHWAY	mmu04022	60	170	0.0878651	0.668751	105675|18707|18706|14678|14677|230103|18709|54195|14673|11941|26413|18158|18019|16438|16439|17261|11549|381290|18160|18798|110891|14886|19057|11911|17540|26396|18754|78284|11932|11931|16533|16531|231991|54611|12912|18710|17931|11550|11553|16367|11554|26427|16440|22068|12288|12289|11539|19735|19047|210044|11928|110893|11515|18576|224129|432530|11652|11651|11739|18821	mmu:105675|mmu:18707|mmu:18706|mmu:14678|mmu:14677|mmu:230103|mmu:18709|mmu:54195|mmu:14673|mmu:11941|mmu:26413|mmu:18158|mmu:18019|mmu:16438|mmu:16439|mmu:17261|mmu:11549|mmu:381290|mmu:18160|mmu:18798|mmu:110891|mmu:14886|mmu:19057|mmu:11911|mmu:17540|mmu:26396|mmu:18754|mmu:78284|mmu:11932|mmu:11931|mmu:16533|mmu:16531|mmu:231991|mmu:54611|mmu:12912|mmu:18710|mmu:17931|mmu:11550|mmu:11553|mmu:…	105675|18707|18706|14678|14677|230103|18709|54195|14673|11941|26413|18158|18019|16438|16439|17261|11549|381290|18160|18798|110891|14886|19057|11911|17540|26396|18754|78284|11932|11931|16533|16531|231991|54611|12912|18710|17931|11550|11553|16367|11554|26427|16440|22068|12288|12289|11539|19735|19047|210044|11928|110893|11515|18576|224129|432530|11652|11651|11739|18821|	Ppif, AW457192, CyP-D, CyP-F, CypD, PPIase|Pik3cd, 2410099E07Rik, 2610208K16Rik, AW545373, p110delta|Pik3ca, 6330412C24Rik, caPI3K, p110, p110alpha|Gnai2, C76432, Galphai2, Gia, Gnai-2|Gnai1, AU046200, Gialpha1, Gnai-1|Npr2, GC-B, GC-B2, GC-B3, cn, mNPR-B, pwe|Pik3r2, p85beta|Gucy1b3, GC-S-beta-1, GCbeta1|Gna12, AI414047, AI504261, Galpha12|Atp2b2, D6Abb2e, Gena300, PMCA2, Tmy, dfw, jog, wms, wri…	http://www.genome.jp/kegg-bin/show_pathway?mmu04022/mmu:105675%09red/mmu:14673%09red/mmu:432530%09red/mmu:210044%09red/mmu:224129%09red/mmu:11550%09red/mmu:16438%09red/mmu:11553%09red/mmu:11539%09red/mmu:11515%09red/mmu:18709%09red/mmu:18706%09red/mmu:18707%09red/mmu:14677%09red/mmu:230103%09red/mmu:26413%09red/mmu:19735%09red/mmu:18158%09red/mmu:17931%09red/mmu:11554%09red/mmu:19057%09red/mmu:11…
Arrhythmogenic right ventricular cardiomyopathy (ARVC)	KEGG PATHWAY	mmu05412	29	74	0.0905707	0.670713	16416|13405|16410|109620|16412|12298|20191|12293|16420|12297|12294|192897|319734|16480|24051|24053|16402|16403|14609|104099|12288|12289|13511|21416|12385|12387|13346|16398|13138	mmu:16416|mmu:13405|mmu:16410|mmu:109620|mmu:16412|mmu:12298|mmu:20191|mmu:12293|mmu:16420|mmu:12297|mmu:12294|mmu:192897|mmu:319734|mmu:16480|mmu:24051|mmu:24053|mmu:16402|mmu:16403|mmu:14609|mmu:104099|mmu:12288|mmu:12289|mmu:13511|mmu:21416|mmu:12385|mmu:12387|mmu:13346|mmu:16398|mmu:13138|	16416|13405|16410|109620|16412|12298|20191|12293|16420|12297|12294|192897|319734|16480|24051|24053|16402|16403|14609|104099|12288|12289|13511|21416|12385|12387|13346|16398|13138|	Itgb3, CD61, GP3A, INGRB3|Dmd, DXSmh7, DXSmh9, Dp427, Dp71, dys, mdx, pke|Itgav, 1110004F14Rik, 2610028E01Rik, CD51, D430040G12Rik|Dsp, 2300002E22Rik, 5730453H04Rik, AA407887, AA407888, AW109828, DP|Itgb1, 4633401G24Rik, AA409975, AA960159, CD29, Fnrb, Gm9863, gpIIa|Cacnb4, 3110038O15Rik, Cchb4, lh|Ryr2, 9330127I20Rik, RYR-2|Cacna2d1, Ca(v)alpha2delta1, Cacna2, Cchl2a|Itgb6, 2210409C20Rik, 483141…	http://www.genome.jp/kegg-bin/show_pathway?mmu05412/mmu:16420%09red/mmu:16403%09red/mmu:16402%09red/mmu:16398%09red/mmu:319734%09red/mmu:104099%09red/mmu:12297%09red/mmu:12294%09red/mmu:12293%09red/mmu:12298%09red/mmu:21416%09red/mmu:24051%09red/mmu:24053%09red/mmu:20191%09red/mmu:16410%09red/mmu:13346%09red/mmu:16412%09red/mmu:16416%09red/mmu:13511%09red/mmu:12385%09red/mmu:12387%09red/mmu:10962…
Dorso-ventral axis formation	KEGG PATHWAY	mmu04320	11	22	0.0940584	0.67821	12877|23871|14011|26413|68166|54418|57746|20662|18129|18128|18131	mmu:12877|mmu:23871|mmu:14011|mmu:26413|mmu:68166|mmu:54418|mmu:57746|mmu:20662|mmu:18129|mmu:18128|mmu:18131|	12877|23871|14011|26413|68166|54418|57746|20662|18129|18128|18131|	Cpeb1, AU024112, Cpeb, mCPEB|Ets1, AI196000, AI448617, D230050P06, Ets-1, Tpl1|Etv6, AW123102, AW557856, Tel|Mapk1, 9030612K14Rik, AA407128, AU018647, C78273, ERK, Erk2, MAPK2, PRKM2, Prkm1, p41mapk, p42mapk|Spire1, 6030430B19Rik, AI415299, AU022898, AW550622, Spir-1|Fmn2, AU024104|Piwil2, Piwil1l, mili|Sos1, 4430401P03Rik, 9630010N06, AI449023|Notch2, AI853703, N2|Notch1, 9930111A19Rik, Mis6, N1…	http://www.genome.jp/kegg-bin/show_pathway?mmu04320/mmu:68166%09red/mmu:26413%09red/mmu:14011%09red/mmu:12877%09red/mmu:23871%09red/mmu:57746%09red/mmu:18131%09red/mmu:20662%09red/mmu:18128%09red/mmu:18129%09red/mmu:54418%09red
Nitrogen metabolism	KEGG PATHWAY	mmu00910	9	17	0.101191	0.695837	230099|14645|14661|12349|23831|12350|12319|12354|56078	mmu:230099|mmu:14645|mmu:14661|mmu:12349|mmu:23831|mmu:12350|mmu:12319|mmu:12354|mmu:56078|	230099|14645|14661|12349|23831|12350|12319|12354|56078|	Car9, CAIX, Ca9, MN/CA9|Glul, GS, Glns|Glud1, AI118167, Gdh-X, Glud, Gludl|Car2, AI131712, CAII, Ca2, Car-2, Ltw-5, Lvtw-5|Car14, AW536446, Ca14|Car3, BB219044, Ca3, Car-3|Car8, AW546993, Ca8, Cals, Cals1, Carp, wdl|Car7, AV343731, Ca7|Car5b, 7330410H16Rik, CAVB, Ca5b, CarVb, D730005F19Rik|	http://www.genome.jp/kegg-bin/show_pathway?mmu00910/mmu:14661%09red/mmu:12349%09red/mmu:14645%09red/mmu:230099%09red/mmu:12319%09red/mmu:23831%09red/mmu:12354%09red/mmu:56078%09red/mmu:12350%09red
Platelet activation	KEGG PATHWAY	mmu04611	47	131	0.101582	0.695837	18762|18707|18706|14678|14677|18709|54195|99571|12814|16416|16412|16439|16438|14161|232906|211429|26413|18798|21390|70549|20866|20619|22637|19094|18710|17931|18783|12842|12843|16440|14065|14062|67938|11651|14683|12832|19047|210044|14723|11515|19224|224129|432530|11652|16398|54519|12229	mmu:18759|mmu:18707|mmu:18706|mmu:14678|mmu:14677|mmu:18709|mmu:54195|mmu:99571|mmu:12814|mmu:16416|mmu:16412|mmu:16439|mmu:16438|mmu:14161|mmu:232906|mmu:211429|mmu:26413|mmu:18798|mmu:21390|mmu:70549|mmu:20866|mmu:20619|mmu:20963|mmu:19094|mmu:18710|mmu:17931|mmu:18783|mmu:12842|mmu:12843|mmu:16440|mmu:14065|mmu:14062|mmu:67938|mmu:11651|mmu:14683|mmu:12832|mmu:19047|mmu:210044|mmu:14723|mmu:11…	18759|18707|18706|14678|14677|18709|54195|99571|12814|16416|16412|16439|16438|14161|232906|211429|26413|18798|21390|70549|20866|20619|20963|19094|18710|17931|18783|12842|12843|16440|14065|14062|67938|11651|14683|12832|19047|210044|14723|11515|19224|224129|432530|11652|16398|54519|12229|	Prkci, 2310021H13Rik, AI427505, PKClambda, Pkci, Pkcl, Prkcl, aPKClambda, mKIAA4165|Pik3cd, 2410099E07Rik, 2610208K16Rik, AW545373, p110delta|Pik3ca, 6330412C24Rik, caPI3K, p110, p110alpha|Gnai2, C76432, Galphai2, Gia, Gnai-2|Gnai1, AU046200, Gialpha1, Gnai-1|Pik3r2, p85beta|Gucy1b3, GC-S-beta-1, GCbeta1|Fgg, 3010002H13Rik, AI256424|Col11a1, C530001D20Rik, cho|Itgb3, CD61, GP3A, INGRB3|Itgb1, 463…	http://www.genome.jp/kegg-bin/show_pathway?mmu04611/mmu:432530%09red/mmu:210044%09red/mmu:224129%09red/mmu:16412%09red/mmu:16398%09red/mmu:16439%09red/mmu:11515%09red/mmu:18709%09red/mmu:18706%09red/mmu:18707%09red/mmu:14065%09red/mmu:12843%09red/mmu:12842%09red/mmu:26413%09red/mmu:19094%09red/mmu:17931%09red/mmu:18710%09red/mmu:14683%09red/mmu:20866%09red/mmu:18783%09red/mmu:19224%09red/mmu:2329…
Metabolism of xenobiotics by cytochrome P450	KEGG PATHWAY	mmu00980	25	64	0.112154	0.732009	14873|14872|14858|11529|14863|12409|68312|103140|109857|552899|13106|14867|14862|56847|14860|15483|26876|110198|100727|11532|74134|394436|56615|76263|621603	mmu:14873|mmu:14872|mmu:14858|mmu:11529|mmu:14863|mmu:12409|mmu:68312|mmu:103140|mmu:109857|mmu:552899|mmu:13106|mmu:14867|mmu:14862|mmu:56847|mmu:14860|mmu:15483|mmu:26876|mmu:110198|mmu:100727|mmu:11532|mmu:74134|mmu:394436|mmu:56615|mmu:76263|mmu:621603|	14873|14872|14858|11529|14863|12409|68312|103140|109857|552899|13106|14867|14862|56847|14860|15483|26876|110198|100727|11532|74134|394436|56615|76263|621603|	Gsto1, AA407097, AI194287, AU018802, GSTO_1-1, GSTX, SPG-R, p28|Gstt2, AI266894, Yrs, mGSTT2|Gsta2, Gst2-2, Gstc-2, Gstc2|Adh7, AI325182, Adh-3, Adh-3e, Adh-3t, Adh3, Adh3-e, Adh3-t, Adh4, Adt-1|Gstm2, Gstb-2, Gstb2|Cbr2, MLCR|Gstm7, 0610005A07Rik, AI894236, Cd203c|Gstt3, AI118089|Cbr3, 1110001J05Rik, C81353|Ugt2a2|Cyp2e1, Cyp2e|Gstm6|Gstm1, Gstb-1, Gstb1|Aldh1a3, ALDH6, RALDH3, V1|Gsta4, GST5.7,…	http://www.genome.jp/kegg-bin/show_pathway?mmu00980/mmu:110198%09red/mmu:14872%09red/mmu:14873%09red/mmu:11532%09red/mmu:14858%09red/mmu:68312%09red/mmu:74134%09red/mmu:56615%09red/mmu:100727%09red/mmu:621603%09red/mmu:13106%09red/mmu:14867%09red/mmu:12409%09red/mmu:14863%09red/mmu:14862%09red/mmu:14860%09red/mmu:76263%09red/mmu:11529%09red/mmu:394436%09red/mmu:109857%09red/mmu:103140%09red/mmu:1…
N-Glycan biosynthesis	KEGG PATHWAY	mmu00510	20	49	0.112334	0.732009	380959|57377|13200|14595|67569|13478|53618|230815|20440|103963|68292|16430|217664|17156|57370|20014|17308|17158|14376|53418	mmu:380959|mmu:57377|mmu:13200|mmu:14595|mmu:67569|mmu:13478|mmu:53618|mmu:230815|mmu:20440|mmu:103963|mmu:68292|mmu:16430|mmu:217664|mmu:17156|mmu:57370|mmu:20014|mmu:17308|mmu:17158|mmu:14376|mmu:53418|	380959|57377|13200|14595|67569|13478|53618|230815|20440|103963|68292|16430|217664|17156|57370|20014|17308|17158|14376|53418|	Alg10b, AA469671, AU045404, AW123895, C85569, Gm917|Mogs, 1810017N02Rik, AI181835, Gcs1|Ddost|B4galt1, B-1,4-GalT, B-1,4-GalT1, GalT, Ggtb, Ggtb2, b4Gal-T1, beta-1,4-GalT, beta-1,4-GalT1, beta4Gal-T1|Mgat4c, 9130411I17Rik, GntIVh|Dpagt1, AU021132, Dpagt2, GPT, Gnpta|Fut8|Man1c1, AI593348|St6gal1, AW742324, Siat1, St6Gal-I, St6gal, St6galI|Rpn1, AU018702, D6Wsu137e, Rpn-1|Stt3b, 1300006C19Rik, Sim…	http://www.genome.jp/kegg-bin/show_pathway?mmu00510/mmu:53618%09red/mmu:20440%09red/mmu:17156%09red/mmu:17308%09red/mmu:68292%09red/mmu:16430%09red/mmu:103963%09red/mmu:57370%09red/mmu:57377%09red/mmu:53418%09red/mmu:17158%09red/mmu:14376%09red/mmu:13200%09red/mmu:380959%09red/mmu:20014%09red/mmu:230815%09red/mmu:217664%09red/mmu:14595%09red/mmu:67569%09red/mmu:13478%09red
Glycosphingolipid biosynthesis - lacto and neolacto series	KEGG PATHWAY	mmu00601	12	26	0.116213	0.732009	26878|14345|14538|20449|108105|80908|53418|57370|14594|14595|56375|108902	mmu:26878|mmu:14345|mmu:14538|mmu:20449|mmu:108105|mmu:80908|mmu:53418|mmu:57370|mmu:14594|mmu:14595|mmu:56375|mmu:108902|	26878|14345|14538|20449|108105|80908|53418|57370|14594|14595|56375|108902|	B3galt2|Fut4, AI451562, CD15, FAL, FucT-IV, LeX, SSEA-1, Ssea1|Gcnt2, 5330430K10Rik, IGnT, IGnTA, IGnTB, IGnTC|St8sia1, 9330109E03Rik, GD3S, Sia-T, Siat8, Siat8a|B3gnt5, beta3GnT5|Abo, NAGAT|B4galt2, Ggtb2|B4galt3, 9530061M23Rik, AA104562, AW125175, ESTM26, ESTM6, R74981|Ggta1, AW108479, GALT, Gal, Ggta, Ggta-1, alpha3GalT|B4galt1, B-1,4-GalT, B-1,4-GalT1, GalT, Ggtb, Ggtb2, b4Gal-T1, beta-1,4-Ga…	http://www.genome.jp/kegg-bin/show_pathway?mmu00601/mmu:108902%09red/mmu:20449%09red/mmu:14538%09red/mmu:57370%09red/mmu:14345%09red/mmu:53418%09red/mmu:26878%09red/mmu:80908%09red/mmu:14595%09red/mmu:14594%09red/mmu:56375%09red/mmu:108105%09red
Wnt signaling pathway	KEGG PATHWAY	mmu04310	50	143	0.120958	0.732009	18099|20671|93897|56637|14368|68010|20377|13542|22422|18019|14362|11789|14367|20379|208846|12443|20319|18798|103583|19057|16974|20438|67772|19353|22421|12914|12444|240514|26409|93840|22414|22413|22410|22411|93960|72293|27373|21416|12006|16973|12387|106042|53627|23805|13016|328572|229658|74499|216795|170758	mmu:18099|mmu:20671|mmu:93897|mmu:56637|mmu:14368|mmu:68010|mmu:20377|mmu:13542|mmu:22422|mmu:18019|mmu:14362|mmu:11789|mmu:14367|mmu:20379|mmu:208846|mmu:12443|mmu:20319|mmu:18798|mmu:103583|mmu:19057|mmu:16974|mmu:20438|mmu:67772|mmu:19353|mmu:22421|mmu:12914|mmu:12444|mmu:14283|mmu:26409|mmu:93840|mmu:22414|mmu:22413|mmu:22410|mmu:22411|mmu:93960|mmu:72293|mmu:27373|mmu:21416|mmu:12006|mmu:169…	18099|20671|93897|56637|14368|68010|20377|13542|22422|18019|14362|11789|14367|20379|208846|12443|20319|18798|103583|19057|16974|20438|67772|19353|22421|12914|12444|14283|26409|93840|22414|22413|22410|22411|93960|72293|27373|21416|12006|16973|12387|106042|53627|23805|13016|328572|229658|74499|216795|170758|	Nlk, AI194375|Sox17|Fzd10, Fz-10|Gsk3b, 7330414F15Rik, 8430431H08Rik, C86142, GSK-3, GSK-3beta, GSK3|Fzd6, Fz6|Bambi, 2610003H06Rik|Sfrp1, 2210415K03Rik, AW011917, AW107218, AW742929, sFRP-1|Dvl1, Dvl, mKIAA4029|Wnt7b, Wnt-7b|Nfatc2, AI607462, NF-ATc2, NF-ATp, NFAT1, NFAT1-D, Nfatp|Fzd1, AW227548, FZ-1, Fz1|Apc, AI047805, AU020952, AW124434, CC1, Min, mAPC|Fzd5, 5330434N09Rik, AI427138, Fz-5, Fz5…	http://www.genome.jp/kegg-bin/show_pathway?mmu04310/mmu:13016%09red/mmu:11789%09red/mmu:13542%09red/mmu:106042%09red/mmu:53627%09red/mmu:18099%09red/mmu:170758%09red/mmu:103583%09red/mmu:67772%09red/mmu:12006%09red/mmu:22421%09red/mmu:20319%09red/mmu:14368%09red/mmu:20377%09red/mmu:93897%09red/mmu:14362%09red/mmu:22422%09red/mmu:20379%09red/mmu:14367%09red/mmu:21416%09red/mmu:19057%09red/mmu:7229…
cAMP signaling pathway	KEGG PATHWAY	mmu04024	67	198	0.123649	0.732009	66922|239273|18479|18706|238871|21844|18709|109648|14799|19206|26413|18707|109880|14632|14678|12638|20191|14062|170758|18160|15245|14800|14677|56508|243764|78284|20606|11932|11931|19353|231991|54611|18710|12912|17356|12914|18806|17931|381290|80911|11554|11705|26427|26396|11941|12288|12289|15562|11539|14683|12669|19047|210044|20682|11928|11515|18576|328572|224129|14812|432530|11652|11430|11651|185…	mmu:66922|mmu:239273|mmu:18479|mmu:18706|mmu:238871|mmu:21844|mmu:18709|mmu:109648|mmu:14799|mmu:19206|mmu:26413|mmu:18707|mmu:109880|mmu:14632|mmu:14678|mmu:12638|mmu:20191|mmu:14062|mmu:170758|mmu:18160|mmu:15245|mmu:14800|mmu:14677|mmu:56508|mmu:243764|mmu:78284|mmu:20606|mmu:11932|mmu:11931|mmu:19353|mmu:231991|mmu:54611|mmu:18710|mmu:12912|mmu:17356|mmu:12914|mmu:18806|mmu:17931|mmu:381290|m…	66922|239273|18479|18706|238871|21844|18709|109648|14799|19206|26413|18707|109880|14632|14678|12638|20191|14062|170758|18160|15245|14800|14677|56508|243764|78284|20606|11932|11931|19353|231991|54611|18710|12912|17356|12914|18806|17931|381290|80911|11554|11705|26427|26396|11941|12288|12289|15562|11539|14683|12669|19047|210044|20682|11928|11515|18576|328572|224129|14812|432530|11652|11430|11651|185…	Rras2, 2610016H24Rik, C86394, TC21|Abcc4, D630049P08Rik, MOATB, MRP4|Pak1, AW045634, PAK-1, Paka|Pik3ca, 6330412C24Rik, caPI3K, p110, p110alpha|Pde4d, 9630011N22Rik, Dpde3|Tiam1, AI847750, D16Ium10, D16Ium10e|Pik3r2, p85beta|Npy, 0710005A05Rik|Gria1, 2900051M01Rik, Glr-1, Glr1, GluA1, GluR-A, GluRA, Glur-1, Glur1, HIPA1, gluR-K1|Ptch1, A230106A15Rik, Ptc, Ptc1, Ptch, mes|Mapk1, 9030612K14Rik, AA4…	http://www.genome.jp/kegg-bin/show_pathway?mmu04024/mmu:15245%09red/mmu:432530%09red/mmu:328572%09red/mmu:210044%09red/mmu:11430%09red/mmu:14812%09red/mmu:15562%09red/mmu:12288%09red/mmu:21844%09red/mmu:11539%09red/mmu:170758%09red/mmu:20682%09red/mmu:18709%09red/mmu:18706%09red/mmu:18707%09red/mmu:66922%09red/mmu:330953%09red/mmu:26413%09red/mmu:19047%09red/mmu:12638%09red/mmu:20606%09red/mmu:10…
Type II diabetes mellitus	KEGG PATHWAY	mmu04930	20	50	0.125973	0.732009	212032|12290|18707|18706|26413|103988|18709|20927|16514|18710|12291|216019|12286|12288|18754|56717|16150|16367|11450|12289	mmu:212032|mmu:12290|mmu:18707|mmu:18706|mmu:26413|mmu:103988|mmu:18709|mmu:20927|mmu:16514|mmu:18710|mmu:12291|mmu:216019|mmu:12286|mmu:12288|mmu:18754|mmu:56717|mmu:16150|mmu:16367|mmu:11450|mmu:12289|	212032|12290|18707|18706|26413|103988|18709|20927|16514|18710|12291|216019|12286|12288|18754|56717|16150|16367|11450|12289|	Hk3, HK_III, HK-III|Cacna1e, A430040I15, BII, Cach6, Cacnl1a6, Cav2.3, Cchra1, alpha1E|Pik3cd, 2410099E07Rik, 2610208K16Rik, AW545373, p110delta|Pik3ca, 6330412C24Rik, caPI3K, p110, p110alpha|Mapk1, 9030612K14Rik, AA407128, AU018647, C78273, ERK, Erk2, MAPK2, PRKM2, Prkm1, p41mapk, p42mapk|Gck, GLK, Gk, Gls006, HK4, HKIV, HXKP, MODY2|Pik3r2, p85beta|Abcc8, D930031B21Rik, SUR1, Sur|Kcnj11, Kir6.2,…	http://www.genome.jp/kegg-bin/show_pathway?mmu04930/mmu:16514%09red/mmu:212032%09red/mmu:26413%09red/mmu:18754%09red/mmu:12290%09red/mmu:12291%09red/mmu:18707%09red/mmu:103988%09red/mmu:12289%09red/mmu:12288%09red/mmu:18710%09red/mmu:56717%09red/mmu:16367%09red/mmu:20927%09red/mmu:12286%09red/mmu:18709%09red/mmu:18706%09red/mmu:11450%09red/mmu:16150%09red/mmu:216019%09red
Histidine metabolism	KEGG PATHWAY	mmu00340	11	24	0.132673	0.732009	15186|109731|11669|140483|338403|13195|15109|621603|11484|110695|56847	mmu:15186|mmu:109731|mmu:11669|mmu:140483|mmu:338403|mmu:13195|mmu:15109|mmu:621603|mmu:11484|mmu:110695|mmu:56847|	15186|109731|11669|140483|338403|13195|15109|621603|11484|110695|56847|	Hdc, AW108189, Hdc-a, Hdc-c, Hdc-e, Hdc-s|Maob, 6330414K01Rik, MAO-B|Aldh2, Ahd-5, Ahd5|Hnmt, 1500031F01Rik, AI788969|Cndp1, AI746433, Cn1|Ddc, Aadc|Hal, Hsd, his, histidase|Aldh3b2, AI848594, C130048D07Rik|Aspa, Acy-2, Acy2, nur7|Aldh7a1, Atq1, D18Wsu181e|Aldh1a3, ALDH6, RALDH3, V1|	http://www.genome.jp/kegg-bin/show_pathway?mmu00340/mmu:338403%09red/mmu:140483%09red/mmu:621603%09red/mmu:15186%09red/mmu:110695%09red/mmu:15109%09red/mmu:11484%09red/mmu:11669%09red/mmu:56847%09red/mmu:109731%09red/mmu:13195%09red
Adrenergic signaling in cardiomyocytes	KEGG PATHWAY	mmu04261	52	151	0.134159	0.732009	18707|18706|14678|14677|18798|18709|11941|20271|73699|399548|11549|72930|12298|20191|12293|381290|19052|12297|12294|11911|56508|52432|78284|11609|11932|11931|319734|231991|19094|12912|18710|12916|11550|11554|26413|26427|12288|12289|11651|14683|20266|19047|210044|11928|11515|224129|432530|11652|235542|17896|17897|18821	mmu:18707|mmu:18706|mmu:14678|mmu:14677|mmu:18798|mmu:18709|mmu:11941|mmu:20271|mmu:73699|mmu:399548|mmu:11549|mmu:72930|mmu:12298|mmu:20191|mmu:12293|mmu:381290|mmu:19052|mmu:12297|mmu:12294|mmu:11911|mmu:56508|mmu:52432|mmu:78284|mmu:11609|mmu:11932|mmu:11931|mmu:319734|mmu:231991|mmu:19094|mmu:12912|mmu:18710|mmu:12916|mmu:11550|mmu:11554|mmu:26413|mmu:26427|mmu:12288|mmu:12289|mmu:11651|mmu:1…	18707|18706|14678|14677|18798|18709|11941|20271|73699|399548|11549|72930|12298|20191|12293|381290|19052|12297|12294|11911|56508|52432|78284|11609|11932|11931|319734|231991|19094|12912|18710|12916|11550|11554|26413|26427|12288|12289|11651|14683|20266|19047|210044|11928|11515|224129|432530|11652|235542|17896|17897|18821|	Pik3cd, 2410099E07Rik, 2610208K16Rik, AW545373, p110delta|Pik3ca, 6330412C24Rik, caPI3K, p110, p110alpha|Gnai2, C76432, Galphai2, Gia, Gnai-2|Gnai1, AU046200, Gialpha1, Gnai-1|Plcb4, A930039J07Rik, AI854601, C230058B11Rik|Pik3r2, p85beta|Atp2b2, D6Abb2e, Gena300, PMCA2, Tmy, dfw, jog, wms, wri|Scn5a, Nav1.5, Nav1.5c, SkM1, SkM2, mH1|Ppp2r1b, 2410091N08Rik, AI790395|Scn4b, Gm1471|Adra1a, Adra1c|Pp…	http://www.genome.jp/kegg-bin/show_pathway?mmu04261/mmu:73699%09red/mmu:432530%09red/mmu:210044%09red/mmu:224129%09red/mmu:11550%09red/mmu:11609%09red/mmu:319734%09red/mmu:17897%09red/mmu:17896%09red/mmu:18709%09red/mmu:18706%09red/mmu:18707%09red/mmu:12297%09red/mmu:12294%09red/mmu:26413%09red/mmu:12293%09red/mmu:72930%09red/mmu:20271%09red/mmu:12298%09red/mmu:14683%09red/mmu:56508%09red/mmu:119…
Adipocytokine signaling pathway	KEGG PATHWAY	mmu04920	27	72	0.134464	0.732009	20848|20869|20525|109648|56717|16452|74205|19079|21938|55984|433256|68465|72674|16150|105787|108079|21937|14081|16367|108097|11450|78070|71609|11652|16151|11651|18534	mmu:20848|mmu:20869|mmu:20525|mmu:109648|mmu:56717|mmu:16452|mmu:74205|mmu:19079|mmu:21938|mmu:55984|mmu:433256|mmu:68465|mmu:72674|mmu:16150|mmu:105787|mmu:108079|mmu:21937|mmu:14081|mmu:16367|mmu:108097|mmu:11450|mmu:78070|mmu:71609|mmu:11652|mmu:16151|mmu:11651|mmu:18534|	20848|20869|20525|109648|56717|16452|74205|19079|21938|55984|433256|68465|72674|16150|105787|108079|21937|14081|16367|108097|11450|78070|71609|11652|16151|11651|18534|	Stat3, 1110034C02Rik, AW109958, Aprf|Stk11, AA408040, Lkb1, Par-4, R75140, mLKB1|Slc2a1, Glut-1, Glut1|Npy, 0710005A05Rik|Mtor, 2610315D21Rik, AI327068, FRAP, FRAP2, Frap1, RAFT1, RAPT1, flat|Jak2, Fd17|Acsl3, 2610510B12Rik, Acs3, C85929, Facl3, Pro2194|Prkab1, 1300015D22Rik, AU021155, E430008F22|Tnfrsf1b, CD120b, TNF-R-II, TNF-R2, TNF-R75, TNF-alphaR2, TNFBR, TNFR80, TNFRII, TNFalpha-R2, Tnfr-1,…	http://www.genome.jp/kegg-bin/show_pathway?mmu04920/mmu:72674%09red/mmu:74205%09red/mmu:105787%09red/mmu:78070%09red/mmu:21938%09red/mmu:71609%09red/mmu:11450%09red/mmu:19079%09red/mmu:20525%09red/mmu:109648%09red/mmu:14081%09red/mmu:56717%09red/mmu:21937%09red/mmu:20848%09red/mmu:20869%09red/mmu:16452%09red/mmu:68465%09red/mmu:11652%09red/mmu:11651%09red/mmu:433256%09red/mmu:108079%09red/mmu:163…
Cholinergic synapse	KEGG PATHWAY	mmu04725	40	113	0.13706	0.732009	18707|18706|18176|14678|14677|14699|18709|26427|16439|16438|14697|16452|26413|18798|11911|243764|78284|11423|213788|16518|16519|231991|18710|12912|16653|12286|15461|16440|12288|12289|14708|12669|11515|210044|100043507|14681|224129|432530|11652|11651	mmu:18707|mmu:18706|mmu:18176|mmu:14678|mmu:14677|mmu:14699|mmu:18709|mmu:26427|mmu:16439|mmu:16438|mmu:14697|mmu:16452|mmu:26413|mmu:18798|mmu:11911|mmu:243764|mmu:78284|mmu:11423|mmu:213788|mmu:16518|mmu:16519|mmu:231991|mmu:18710|mmu:12912|mmu:18176|mmu:12286|mmu:15461|mmu:16440|mmu:12288|mmu:12289|mmu:14708|mmu:12669|mmu:11515|mmu:210044|mmu:14707|mmu:14681|mmu:224129|mmu:432530|mmu:11652|mmu…	18707|18706|18176|14678|14677|14699|18709|26427|16439|16438|14697|16452|26413|18798|11911|243764|78284|11423|213788|16518|16519|231991|18710|12912|18176|12286|15461|16440|12288|12289|14708|12669|11515|210044|14707|14681|224129|432530|11652|11651|	Pik3cd, 2410099E07Rik, 2610208K16Rik, AW545373, p110delta|Pik3ca, 6330412C24Rik, caPI3K, p110, p110alpha|Nras, AV095280, N-ras|Gnai2, C76432, Galphai2, Gia, Gnai-2|Gnai1, AU046200, Gialpha1, Gnai-1|Gngt1, G(y)1, Gng1|Pik3r2, p85beta|Creb3l1, Oasis|Itpr2, AI649341, InsP3R-2, InsP3R-5, Ip3r2, Itpr5, insP3R2|Itpr1, D6Pas2, Gm10429, IP3R1, InsP3R, Ip3r, Itpr-1, P400, Pcp-1, Pcp1, opt|Gnb5, GBS, Gbeta…	http://www.genome.jp/kegg-bin/show_pathway?mmu04725/mmu:432530%09red/mmu:210044%09red/mmu:224129%09red/mmu:14708%09red/mmu:16518%09red/mmu:16439%09red/mmu:11515%09red/mmu:18709%09red/mmu:18706%09red/mmu:18707%09red/mmu:14677%09red/mmu:26413%09red/mmu:18176%09red/mmu:14681%09red/mmu:16452%09red/mmu:16438%09red/mmu:243764%09red/mmu:14699%09red/mmu:78284%09red/mmu:14678%09red/mmu:14697%09red/mmu:165…
Axon guidance	KEGG PATHWAY	mmu04360	45	129	0.137873	0.732009	13836|13837|18479|18176|14678|14677|16412|241568|13839|56637|26413|12632|20352|14159|20564|16886|18019|19057|20359|259302|13637|170758|16885|13639|243743|53972|20358|140570|218397|19353|12568|210801|117600|16653|13643|15461|17974|11350|192198|18845|223881|50780|22253|235611|13176	mmu:13836|mmu:13837|mmu:18479|mmu:18176|mmu:14678|mmu:14677|mmu:16412|mmu:241568|mmu:13837|mmu:56637|mmu:26413|mmu:12632|mmu:20352|mmu:14159|mmu:20564|mmu:16886|mmu:18019|mmu:19057|mmu:20359|mmu:259302|mmu:13637|mmu:170758|mmu:16885|mmu:13639|mmu:243743|mmu:53972|mmu:20358|mmu:140570|mmu:218397|mmu:19353|mmu:12568|mmu:210801|mmu:117600|mmu:18176|mmu:13643|mmu:15461|mmu:17974|mmu:11350|mmu:192198|…	13836|13837|18479|18176|14678|14677|16412|241568|13837|56637|26413|12632|20352|14159|20564|16886|18019|19057|20359|259302|13637|170758|16885|13639|243743|53972|20358|140570|218397|19353|12568|210801|117600|18176|13643|15461|17974|11350|192198|18845|223881|50780|22253|235611|13176|	Epha2, AW545284, Eck, Myk2, Sek-2, Sek2|Epha3, AW492086, Cek4, ETK1, End3, Hek, Hek4, Mek4, Tyro4|Pak1, AW045634, PAK-1, Paka|Nras, AV095280, N-ras|Gnai2, C76432, Galphai2, Gia, Gnai-2|Gnai1, AU046200, Gialpha1, Gnai-1|Itgb1, 4633401G24Rik, AA409975, AA960159, CD29, Fnrb, Gm9863, gpIIa|Lrrc4c, 6430556C10Rik, NGL-1|Epha3, AW492086, Cek4, ETK1, End3, Hek, Hek4, Mek4, Tyro4|Gsk3b, 7330414F15Rik, 843…	http://www.genome.jp/kegg-bin/show_pathway?mmu04360/mmu:14159%09red/mmu:192198%09red/mmu:22253%09red/mmu:235611%09red/mmu:20564%09red/mmu:241568%09red/mmu:13836%09red/mmu:12632%09red/mmu:13637%09red/mmu:20358%09red/mmu:20359%09red/mmu:13639%09red/mmu:18176%09red/mmu:20352%09red/mmu:56637%09red/mmu:19057%09red/mmu:17974%09red/mmu:140570%09red/mmu:53972%09red/mmu:18019%09red/mmu:259302%09red/mmu:14…
Oxytocin signaling pathway	KEGG PATHWAY	mmu04921	54	158	0.138921	0.732009	13712|18707|18706|232807|14678|14677|18798|18709|54195|12294|26413|18019|16438|16439|54720|12298|20191|329251|20192|12293|230103|19079|12297|19057|19735|26396|55984|216459|319734|16518|16519|105787|108079|18160|18710|16653|211429|17931|15461|16440|12288|12289|12443|108097|14683|14681|19047|210044|13631|11515|224129|432530|18783|18176	mmu:13712|mmu:18707|mmu:18706|mmu:232807|mmu:14678|mmu:14677|mmu:18798|mmu:18709|mmu:54195|mmu:12294|mmu:26413|mmu:18019|mmu:16438|mmu:16439|mmu:54720|mmu:12298|mmu:20191|mmu:329251|mmu:20192|mmu:12293|mmu:230103|mmu:19079|mmu:12297|mmu:19057|mmu:19735|mmu:26396|mmu:55984|mmu:216459|mmu:319734|mmu:16518|mmu:16519|mmu:105787|mmu:108079|mmu:18160|mmu:18710|mmu:18176|mmu:211429|mmu:17931|mmu:15461|m…	13712|18707|18706|232807|14678|14677|18798|18709|54195|12294|26413|18019|16438|16439|54720|12298|20191|329251|20192|12293|230103|19079|12297|19057|19735|26396|55984|216459|319734|16518|16519|105787|108079|18160|18710|18176|211429|17931|15461|16440|12288|12289|12443|108097|14683|14681|19047|210044|13631|11515|224129|432530|18783|18176|	Elk1, Elk-1|Pik3cd, 2410099E07Rik, 2610208K16Rik, AW545373, p110delta|Pik3ca, 6330412C24Rik, caPI3K, p110, p110alpha|Ppp1r12c, 2410197A17Rik, AI839747, B430101M08, Mbs85|Gnai2, C76432, Galphai2, Gia, Gnai-2|Gnai1, AU046200, Gialpha1, Gnai-1|Plcb4, A930039J07Rik, AI854601, C230058B11Rik|Pik3r2, p85beta|Gucy1b3, GC-S-beta-1, GCbeta1|Cacna2d3, Cacnad3|Mapk1, 9030612K14Rik, AA407128, AU018647, C78273…	http://www.genome.jp/kegg-bin/show_pathway?mmu04921/mmu:432530%09red/mmu:12289%09red/mmu:210044%09red/mmu:224129%09red/mmu:105787%09red/mmu:319734%09red/mmu:54720%09red/mmu:11515%09red/mmu:18709%09red/mmu:18706%09red/mmu:18707%09red/mmu:14681%09red/mmu:230103%09red/mmu:12297%09red/mmu:19079%09red/mmu:26413%09red/mmu:12293%09red/mmu:19735%09red/mmu:13712%09red/mmu:18176%09red/mmu:17931%09red/mmu:1…
Fc epsilon RI signaling pathway	KEGG PATHWAY	mmu04664	26	70	0.148504	0.739966	18707|18706|18176|18709|18710|26413|12981|170758|26400|26396|18754|26399|26398|19353|22637|19094|14126|16653|18783|15461|20662|18803|211429|11652|11651|12229	mmu:18707|mmu:18706|mmu:18176|mmu:18709|mmu:18710|mmu:26413|mmu:12981|mmu:170758|mmu:26400|mmu:26396|mmu:18754|mmu:26399|mmu:26398|mmu:19353|mmu:20963|mmu:19094|mmu:14126|mmu:18176|mmu:18783|mmu:15461|mmu:20662|mmu:18803|mmu:211429|mmu:11652|mmu:11651|mmu:12229|	18707|18706|18176|18709|18710|26413|12981|170758|26400|26396|18754|26399|26398|19353|20963|19094|14126|18176|18783|15461|20662|18803|211429|11652|11651|12229|	Pik3cd, 2410099E07Rik, 2610208K16Rik, AW545373, p110delta|Pik3ca, 6330412C24Rik, caPI3K, p110, p110alpha|Nras, AV095280, N-ras|Pik3r2, p85beta|Pik3r3, AA414954, p55pik|Mapk1, 9030612K14Rik, AA407128, AU018647, C78273, ERK, Erk2, MAPK2, PRKM2, Prkm1, p41mapk, p42mapk|Csf2, Csfgm, GMCSF, Gm-CSf, MGI-IGM|Rac3, Rac1B|Map2k7, 5930412N11Rik, JNKK_2, Jnkk2, MAPKK_7, MEK_7, Mapkk7, Mek7, Mkk7, Prkmk7, se…	http://www.genome.jp/kegg-bin/show_pathway?mmu04664/mmu:170758%09red/mmu:18709%09red/mmu:18706%09red/mmu:18707%09red/mmu:18803%09red/mmu:26413%09red/mmu:19094%09red/mmu:18176%09red/mmu:18783%09red/mmu:20662%09red/mmu:14126%09red/mmu:12981%09red/mmu:12229%09red/mmu:11652%09red/mmu:11651%09red/mmu:26400%09red/mmu:20963%09red/mmu:18710%09red/mmu:18754%09red/mmu:26396%09red/mmu:26398%09red/mmu:26399%…
Valine, leucine and isoleucine degradation	KEGG PATHWAY	mmu00280	20	52	0.156047	0.739966	58875|12039|213043|268860|66904|11669|66948|52538|11409|235674|208715|110446|12035|56357|113868|72039|15107|78038|110695|227095	mmu:58875|mmu:12039|mmu:213043|mmu:268860|mmu:66904|mmu:11669|mmu:66948|mmu:52538|mmu:11409|mmu:235674|mmu:208715|mmu:110446|mmu:12035|mmu:56357|mmu:113868|mmu:72039|mmu:15107|mmu:78038|mmu:110695|mmu:227095|	58875|12039|213043|268860|66904|11669|66948|52538|11409|235674|208715|110446|12035|56357|113868|72039|15107|78038|110695|227095|	Hibadh, 6430402H10Rik, AI265272|Bckdha|Aox2, Aoh3, Aox3l1|Abat, 9630038C02Rik, AI255750, Gabaat, Gabat, Gm9851, I54, Laibat, X61497|Pccb, 1300012P06Rik, AI314687, R74805|Aldh2, Ahd-5, Ahd5|Acad8, 2310016C19Rik, AI786953|Acaa2, 0610011L04Rik, AI255831, AI265397, D18Ertd240e|Acads, AI196007, Bcd-1, Bcd1, Hdlq8, SCAD|Acaa1b|Hmgcs1, B130032C06Rik|Acat1, 6330585C21Rik, Acat|Bcat1, BCATc, Eca39|Ivd, 13…	http://www.genome.jp/kegg-bin/show_pathway?mmu00280/mmu:227095%09red/mmu:11669%09red/mmu:113868%09red/mmu:110695%09red/mmu:52538%09red/mmu:268860%09red/mmu:58875%09red/mmu:208715%09red/mmu:66904%09red/mmu:15107%09red/mmu:56357%09red/mmu:12039%09red/mmu:110446%09red/mmu:235674%09red/mmu:72039%09red/mmu:78038%09red/mmu:12035%09red/mmu:213043%09red/mmu:66948%09red/mmu:11409%09red
Notch signaling pathway	KEGG PATHWAY	mmu04330	19	49	0.156986	0.739966	74198|19719|20602|54485|103806|14357|18222|12914|16848|13016|207521|13542|66354|18129|18128|18519|18131|328572|270118	mmu:74198|mmu:19719|mmu:20602|mmu:54485|mmu:103806|mmu:14357|mmu:18222|mmu:12914|mmu:16848|mmu:13016|mmu:207521|mmu:13542|mmu:66354|mmu:18129|mmu:18128|mmu:18519|mmu:18131|mmu:328572|mmu:270118|	74198|19719|20602|54485|103806|14357|18222|12914|16848|13016|207521|13542|66354|18129|18128|18519|18131|328572|270118|	Dtx2, 2610524D08Rik, AA408415, AU022494, Deltex2|Rfng|Ncor2, N-CoR, SMRT, SMRTe|Dll4, Delta4|Maml1, AI644666, AW743257, D930008C07Rik, Mam-1, Mam1, mKIAA0200|Dtx1, Fxit1, mKIAA4160|Numb, Nb|Crebbp, AW558298, CBP, CBP/p300, KAT3A, p300/CBP|Lfng, AW061165|Ctbp1, BARS, CtBP1-L, CtBP1-S, CtBP3/BARS, D4S115h, D5H4S115, D5H4S115E|Dtx4, AI449438, BC044798, D930042H13, RNF155|Dvl1, Dvl, mKIAA4029|Snw1, 2…	http://www.genome.jp/kegg-bin/show_pathway?mmu04330/mmu:13016%09red/mmu:18519%09red/mmu:18129%09red/mmu:270118%09red/mmu:74198%09red/mmu:207521%09red/mmu:12914%09red/mmu:13542%09red/mmu:66354%09red/mmu:20602%09red/mmu:18222%09red/mmu:18131%09red/mmu:103806%09red/mmu:14357%09red/mmu:54485%09red/mmu:328572%09red/mmu:18128%09red/mmu:19719%09red/mmu:16848%09red
Circadian rhythm	KEGG PATHWAY	mmu04710	13	31	0.157938	0.739966	108097|105787|27373|108079|12952|12953|104318|12912|19079|103583|18627|18628|79362	mmu:108097|mmu:105787|mmu:27373|mmu:108079|mmu:12952|mmu:12953|mmu:104318|mmu:12912|mmu:19079|mmu:103583|mmu:18627|mmu:18628|mmu:79362|	108097|105787|27373|108079|12952|12953|104318|12912|19079|103583|18627|18628|79362|	Prkab2, 5730553K21Rik, AW049591, BB124140|Prkaa1, AI194361, AI450832, AL024255, AMPKalpha1, C130083N04Rik|Csnk1e, AI426939, AI551861, AW457082, CK1epsilon, CKIe, KC1epsilon, tau|Prkaa2, 2310008I11Rik, A830082D05, AMPKalpha2|Cry1, AU020726, AU021000, Phll1|Cry2, AV006279, D130054K12Rik|Csnk1d, 1200006A05Rik, AA409348, D930010H05Rik|Creb1, 2310001E10Rik, 3526402H21Rik, AV083133, Creb, Creb-1|Prkab1…	http://www.genome.jp/kegg-bin/show_pathway?mmu04710/mmu:19079%09red/mmu:27373%09red/mmu:18627%09red/mmu:18628%09red/mmu:105787%09red/mmu:12912%09red/mmu:12953%09red/mmu:12952%09red/mmu:108079%09red/mmu:104318%09red/mmu:79362%09red/mmu:103583%09red/mmu:108097%09red
Vascular smooth muscle contraction	KEGG PATHWAY	mmu04270	44	128	0.15944	0.739966	53357|26565|232807|54195|14673|26413|54598|11541|109880|16439|16438|213498|11549|329251|211429|230103|18798|26396|18754|56089|17880|66350|16533|16531|18160|17540|17931|11550|216459|16440|12288|12289|14683|19047|210044|237625|11468|11515|224129|432530|18783|18782|18781|18784	mmu:53357|mmu:26565|mmu:232807|mmu:54195|mmu:14673|mmu:26413|mmu:54598|mmu:11541|mmu:109880|mmu:16439|mmu:16438|mmu:213498|mmu:11549|mmu:329251|mmu:211429|mmu:230103|mmu:18798|mmu:26396|mmu:18754|mmu:56089|mmu:17880|mmu:66350|mmu:16533|mmu:16531|mmu:18160|mmu:17540|mmu:17931|mmu:11550|mmu:216459|mmu:16440|mmu:12288|mmu:12289|mmu:14683|mmu:19047|mmu:210044|mmu:237625|mmu:11468|mmu:11515|mmu:224129…	53357|26565|232807|54195|14673|26413|54598|11541|109880|16439|16438|213498|11549|329251|211429|230103|18798|26396|18754|56089|17880|66350|16533|16531|18160|17540|17931|11550|216459|16440|12288|12289|14683|19047|210044|237625|11468|11515|224129|432530|18783|18782|18781|18784|	Pla2g6, BB112799, PNPLA9, iPLA(2)beta, iPLA2, iPLA2beta|Pla2g10, PLA2GX, mGXsPLA2, sPLA2-X|Ppp1r12c, 2410197A17Rik, AI839747, B430101M08, Mbs85|Gucy1b3, GC-S-beta-1, GCbeta1|Gna12, AI414047, AI504261, Galpha12|Mapk1, 9030612K14Rik, AA407128, AU018647, C78273, ERK, Erk2, MAPK2, PRKM2, Prkm1, p41mapk, p42mapk|Calcrl, AV071593, CRLR|Adora2b, A2BAR, A2BR, A2b, AA2BR, AI480866, AI605384|Braf, 9930012E…	http://www.genome.jp/kegg-bin/show_pathway?mmu04270/mmu:53357%09red/mmu:14673%09red/mmu:432530%09red/mmu:210044%09red/mmu:224129%09red/mmu:11550%09red/mmu:16438%09red/mmu:237625%09red/mmu:16439%09red/mmu:11515%09red/mmu:230103%09red/mmu:26413%09red/mmu:17931%09red/mmu:14683%09red/mmu:18784%09red/mmu:18782%09red/mmu:18783%09red/mmu:56089%09red/mmu:18781%09red/mmu:16533%09red/mmu:16531%09red/mmu:11…
Adherens junction	KEGG PATHWAY	mmu04520	27	74	0.160318	0.739966	20613|18099|242687|245880|19268|26413|19246|108100|99167|19294|380928|170758|19353|29875|17356|12914|12550|26409|20411|19280|21416|12385|12387|14182|328572|73178|83767	mmu:20613|mmu:18099|mmu:242687|mmu:245880|mmu:19268|mmu:26413|mmu:19246|mmu:108100|mmu:99167|mmu:19294|mmu:380928|mmu:170758|mmu:19353|mmu:29875|mmu:17356|mmu:12914|mmu:12550|mmu:26409|mmu:20411|mmu:19268|mmu:21416|mmu:12385|mmu:12387|mmu:14182|mmu:328572|mmu:73178|mmu:83767|	20613|18099|242687|245880|19268|26413|19246|108100|99167|19294|380928|170758|19353|29875|17356|12914|12550|26409|20411|19268|21416|12385|12387|14182|328572|73178|83767|	Snai1, AI194338, Sna, Sna1, Snail, Snail1|Nlk, AI194375|Wasf2, AW742646, D4Ertd13e, WAVE2|Wasf3, Scar3, Wave3|Ptprf, AA591035, LAR, LARS, RPTP-LAR|Mapk1, 9030612K14Rik, AA407128, AU018647, C78273, ERK, Erk2, MAPK2, PRKM2, Prkm1, p41mapk, p42mapk|Ptpn1, PTP-1B, PTP-HA2, PTP1B|Baiap2, IRSp53, R75030|Ssx2ip, AU014939, AU042321, Adip|Pvrl2, AI325026, AI987993, Cd112, MPH, Pvr, Pvs, nectin-2|Lmo7, C78…	http://www.genome.jp/kegg-bin/show_pathway?mmu04520/mmu:380928%09red/mmu:19294%09red/mmu:12550%09red/mmu:83767%09red/mmu:73178%09red/mmu:170758%09red/mmu:108100%09red/mmu:19246%09red/mmu:26413%09red/mmu:19268%09red/mmu:20411%09red/mmu:21416%09red/mmu:18099%09red/mmu:26409%09red/mmu:12385%09red/mmu:12387%09red/mmu:245880%09red/mmu:99167%09red/mmu:242687%09red/mmu:14182%09red/mmu:20613%09red/mmu:12…
FoxO signaling pathway	KEGG PATHWAY	mmu04068	46	135	0.16509	0.739966	18099|20848|20869|18706|18176|18709|54601|18710|105787|26413|109880|18707|73251|12444|26558|12443|19079|26557|12359|216439|12795|23882|14103|108079|19094|12914|19211|16653|20873|20620|11652|16367|17873|15461|20662|26396|108097|27373|209091|13197|329934|328572|16150|21809|11651|18534	mmu:18099|mmu:20848|mmu:20869|mmu:18706|mmu:18176|mmu:18709|mmu:54601|mmu:18710|mmu:105787|mmu:26413|mmu:109880|mmu:18707|mmu:73251|mmu:12444|mmu:26558|mmu:12443|mmu:19079|mmu:26557|mmu:12359|mmu:216439|mmu:12795|mmu:23882|mmu:14103|mmu:108079|mmu:19094|mmu:12914|mmu:19211|mmu:18176|mmu:20873|mmu:20620|mmu:11652|mmu:16367|mmu:17873|mmu:15461|mmu:20662|mmu:26396|mmu:108097|mmu:27373|mmu:209091|mmu…	18099|20848|20869|18706|18176|18709|54601|18710|105787|26413|109880|18707|73251|12444|26558|12443|19079|26557|12359|216439|12795|23882|14103|108079|19094|12914|19211|18176|20873|20620|11652|16367|17873|15461|20662|26396|108097|27373|209091|13197|329934|328572|16150|21809|11651|18534|	Nlk, AI194375|Stat3, 1110034C02Rik, AW109958, Aprf|Stk11, AA408040, Lkb1, Par-4, R75140, mLKB1|Pik3ca, 6330412C24Rik, caPI3K, p110, p110alpha|Nras, AV095280, N-ras|Pik3r2, p85beta|Foxo4, Afxh, Mllt7, afx|Pik3r3, AA414954, p55pik|Prkaa1, AI194361, AI450832, AL024255, AMPKalpha1, C130083N04Rik|Mapk1, 9030612K14Rik, AA407128, AU018647, C78273, ERK, Erk2, MAPK2, PRKM2, Prkm1, p41mapk, p42mapk|Braf, 9…	http://www.genome.jp/kegg-bin/show_pathway?mmu04068/mmu:328572%09red/mmu:73251%09red/mmu:105787%09red/mmu:21809%09red/mmu:12795%09red/mmu:26558%09red/mmu:18709%09red/mmu:18706%09red/mmu:18707%09red/mmu:209091%09red/mmu:13197%09red/mmu:12359%09red/mmu:19079%09red/mmu:26413%09red/mmu:19094%09red/mmu:54601%09red/mmu:18176%09red/mmu:26557%09red/mmu:23882%09red/mmu:20620%09red/mmu:20662%09red/mmu:1787…
Glycolysis / Gluconeogenesis	KEGG PATHWAY	mmu00010	24	65	0.165719	0.739966	60525|11529|212032|14433|56421|11669|103988|56847|66681|72157|26876|14120|105246643|14121|14447|13806|110695|11532|216019|319625|68738|58810|621603|18534	mmu:60525|mmu:11529|mmu:212032|mmu:14433|mmu:56421|mmu:11669|mmu:103988|mmu:56847|mmu:66681|mmu:72157|mmu:26876|mmu:14120|mmu:100042025|mmu:14121|mmu:14447|mmu:13806|mmu:110695|mmu:11532|mmu:216019|mmu:319625|mmu:68738|mmu:58810|mmu:621603|mmu:18534|	60525|11529|212032|14433|56421|11669|103988|56847|66681|72157|26876|14120|100042025|14121|14447|13806|110695|11532|216019|319625|68738|58810|621603|18534|	Acss2, 1110017C11Rik, ACAS, Acas1, Acas2, AceCS1, Acs1|Adh7, AI325182, Adh-3, Adh-3e, Adh-3t, Adh3, Adh3-e, Adh3-t, Adh4, Adt-1|Hk3, HK_III, HK-III|Gapdh, Gapd|Pfkp, 1200015H23Rik, 9330125N24Rik, PFK-C|Aldh2, Ahd-5, Ahd5|Gck, GLK, Gk, Gls006, HK4, HKIV, HXKP, MODY2|Aldh1a3, ALDH6, RALDH3, V1|Pgm1, 3230402E02Rik, Pgm-1, Pgm2|Pgm2, 2610020G18Rik, AA407108, AI098105, Pgm-2, Pgm1|Adh4, Adh2|Fbp2, Fbp…	http://www.genome.jp/kegg-bin/show_pathway?mmu00010/mmu:212032%09red/mmu:58810%09red/mmu:11532%09red/mmu:11669%09red/mmu:100042025%09red/mmu:13806%09red/mmu:60525%09red/mmu:110695%09red/mmu:68738%09red/mmu:14433%09red/mmu:216019%09red/mmu:621603%09red/mmu:14120%09red/mmu:14121%09red/mmu:103988%09red/mmu:26876%09red/mmu:72157%09red/mmu:11529%09red/mmu:319625%09red/mmu:56421%09red/mmu:18534%09red/m…
Hepatitis B	KEGG PATHWAY	mmu05161	49	145	0.168002	0.739966	20849|20848|18707|18706|18176|18709|12427|18710|142980|26427|13654|11783|16451|18019|13067|12443|13712|12448|11911|15975|26396|26398|14103|107986|231991|12914|12912|19211|16653|54123|11652|16151|15461|17395|17874|11651|230073|26413|13557|13555|13194|18538|328572|78284|19229|16150|21809|228607|54411	mmu:20849|mmu:20848|mmu:18707|mmu:18706|mmu:18176|mmu:18709|mmu:12427|mmu:18710|mmu:142980|mmu:26427|mmu:13654|mmu:11783|mmu:16451|mmu:18019|mmu:13067|mmu:12443|mmu:13712|mmu:12448|mmu:11911|mmu:15975|mmu:26396|mmu:26398|mmu:14103|mmu:107986|mmu:231991|mmu:12914|mmu:12912|mmu:19211|mmu:18176|mmu:54123|mmu:11652|mmu:16151|mmu:15461|mmu:17395|mmu:17874|mmu:11651|mmu:230073|mmu:26413|mmu:13557|mmu:1…	20849|20848|18707|18706|18176|18709|12427|18710|142980|26427|13654|11783|16451|18019|13067|12443|13712|12448|11911|15975|26396|26398|14103|107986|231991|12914|12912|19211|18176|54123|11652|16151|15461|17395|17874|11651|230073|26413|13557|13555|13194|18538|328572|78284|19229|16150|21809|228607|54411|	Stat4|Stat3, 1110034C02Rik, AW109958, Aprf|Pik3cd, 2410099E07Rik, 2610208K16Rik, AW545373, p110delta|Pik3ca, 6330412C24Rik, caPI3K, p110, p110alpha|Nras, AV095280, N-ras|Pik3r2, p85beta|Ccna1|Pik3r3, AA414954, p55pik|Tlr3, AI957183|Creb3l1, Oasis|Egr2, Egr-2, Krox-20, Krox20, NGF1-B, Zfp-25, Zfp-6|Apaf1, 6230400I06Rik, Apaf-1, Apaf1l, fog, mKIAA0413|Jak1, AA960307, C130039L05Rik|Nfatc2, AI607462,…	http://www.genome.jp/kegg-bin/show_pathway?mmu05161/mmu:107986%09red/mmu:328572%09red/mmu:16150%09red/mmu:21809%09red/mmu:15975%09red/mmu:18709%09red/mmu:18706%09red/mmu:18707%09red/mmu:13194%09red/mmu:26413%09red/mmu:11783%09red/mmu:13712%09red/mmu:18176%09red/mmu:17874%09red/mmu:13654%09red/mmu:20848%09red/mmu:20849%09red/mmu:13067%09red/mmu:18019%09red/mmu:16451%09red/mmu:14103%09red/mmu:23007…
Non-small cell lung cancer	KEGG PATHWAY	mmu05223	21	56	0.170846	0.739966	218772|18707|12443|18176|18803|26413|18710|18709|16653|13555|11682|15461|26396|11652|56289|109880|54354|20662|13557|11651|18706	mmu:218772|mmu:18707|mmu:12443|mmu:18176|mmu:18803|mmu:26413|mmu:18710|mmu:18709|mmu:18176|mmu:13555|mmu:11682|mmu:15461|mmu:26396|mmu:11652|mmu:56289|mmu:109880|mmu:54354|mmu:20662|mmu:13557|mmu:11651|mmu:18706|	218772|18707|12443|18176|18803|26413|18710|18709|18176|13555|11682|15461|26396|11652|56289|109880|54354|20662|13557|11651|18706|	Rarb, A830025K23, Hap, Nr1b2|Pik3cd, 2410099E07Rik, 2610208K16Rik, AW545373, p110delta|Ccnd1, AI327039, CycD1, Cyl-1, PRAD1, bcl-1, cD1|Nras, AV095280, N-ras|Plcg1, AI894140, Cded, Plc-1, Plc-gamma1, Plcg-1|Mapk1, 9030612K14Rik, AA407128, AU018647, C78273, ERK, Erk2, MAPK2, PRKM2, Prkm1, p41mapk, p42mapk|Pik3r3, AA414954, p55pik|Pik3r2, p85beta|Nras, AV095280, N-ras|E2f1, E2F-1, mKIAA4009|Alk, CD…	http://www.genome.jp/kegg-bin/show_pathway?mmu05223/mmu:26413%09red/mmu:26396%09red/mmu:109880%09red/mmu:18176%09red/mmu:12443%09red/mmu:13557%09red/mmu:18710%09red/mmu:54354%09red/mmu:11682%09red/mmu:56289%09red/mmu:11652%09red/mmu:11651%09red/mmu:18709%09red/mmu:18706%09red/mmu:18707%09red/mmu:18803%09red/mmu:13555%09red/mmu:15461%09red/mmu:218772%09red/mmu:20662%09red
Glycosaminoglycan biosynthesis - chondroitin sulfate / dermatan sulfate	KEGG PATHWAY	mmu00532	9	20	0.174384	0.739966	217119|212898|77590|78752|234356|338362|74241|117592|59031	mmu:217119|mmu:212898|mmu:77590|mmu:78752|mmu:234356|mmu:338362|mmu:74241|mmu:117592|mmu:59031|	217119|212898|77590|78752|234356|338362|74241|117592|59031|	Xylt2, E030002B02Rik, XT-II, XT2, xylT-II|Dse, 6030499O08, AI480506, B130024B19Rik, Sart2|Chst15, 4631426J05Rik, BRAG, GalNAcS-6ST, MAd5, mKIAA0598|Csgalnact2, 4632415D10Rik, Galnact2|Csgalnact1, 4732435N03Rik, CSGalNAcT-1|Ust, D930010O20Rik, UA2OST|Chpf, 1700028N03Rik, AI414328, D1Bwg1363e|B3galt6, BB129894, GalTII|Chst12, AI595374, C4S-2, C4ST2|	http://www.genome.jp/kegg-bin/show_pathway?mmu00532/mmu:59031%09red/mmu:212898%09red/mmu:74241%09red/mmu:217119%09red/mmu:117592%09red/mmu:78752%09red/mmu:338362%09red/mmu:234356%09red/mmu:77590%09red
Tight junction	KEGG PATHWAY	mmu04530	46	136	0.175494	0.739966	66922|75723|18176|14678|67374|52432|18762|12739|224912|73699|12737|72930|12695|77579|93737|19052|14677|18754|71960|56449|18260|17880|17532|71908|56863|16897|56217|17356|16653|56173|15461|13822|67938|27375|192195|59310|16456|30960|12385|12387|70737|19211|269587|11652|621628|11651	mmu:66922|mmu:75723|mmu:18176|mmu:14678|mmu:67374|mmu:52432|mmu:18759|mmu:12739|mmu:224912|mmu:73699|mmu:12737|mmu:72930|mmu:12695|mmu:77579|mmu:93737|mmu:19052|mmu:14677|mmu:18754|mmu:71960|mmu:56449|mmu:18260|mmu:17880|mmu:17532|mmu:71908|mmu:56863|mmu:16897|mmu:56217|mmu:17356|mmu:18176|mmu:56173|mmu:15461|mmu:13822|mmu:67938|mmu:27375|mmu:192195|mmu:59310|mmu:16456|mmu:30960|mmu:12385|mmu:123…	66922|75723|18176|14678|67374|52432|18759|12739|224912|73699|12737|72930|12695|77579|93737|19052|14677|18754|71960|56449|18260|17880|17532|71908|56863|16897|56217|17356|18176|56173|15461|13822|67938|27375|192195|59310|16456|30960|12385|12387|70737|19211|269587|11652|621628|11651|	Rras2, 2610016H24Rik, C86394, TC21|Amotl1, 2310010G08Rik, 2310067L22Rik, 4932416D09Rik, JEAP, mFLJ00155|Nras, AV095280, N-ras|Gnai2, C76432, Galphai2, Gia, Gnai-2|Jam2, 1110002N23Rik, 2410030G21Rik, 2410167M24Rik, JAM-2, JAM-B, Jcam2, VE-JAM|Ppp2r2d, 1300017E19Rik, D7Ertd753e, MDS026|Prkci, 2310021H13Rik, AI427505, PKClambda, Pkci, Pkcl, Prkcl, aPKClambda, mKIAA4165|Cldn3, AI182374, Cpetr2, mRVP1…	http://www.genome.jp/kegg-bin/show_pathway?mmu04530/mmu:77579%09red/mmu:73699%09red/mmu:67374%09red/mmu:56863%09red/mmu:59310%09red/mmu:12695%09red/mmu:192195%09red/mmu:66922%09red/mmu:12739%09red/mmu:224912%09red/mmu:12387%09red/mmu:269587%09red/mmu:75723%09red/mmu:18260%09red/mmu:13822%09red/mmu:18176%09red/mmu:30960%09red/mmu:93737%09red/mmu:12737%09red/mmu:19052%09red/mmu:16456%09red/mmu:1689…
Thyroid cancer	KEGG PATHWAY	mmu05216	12	29	0.179327	0.739966	12443|18176|19713|12387|16653|12550|26413|18510|26396|109880|15461|21416	mmu:12443|mmu:18176|mmu:19713|mmu:12387|mmu:18176|mmu:12550|mmu:26413|mmu:18510|mmu:26396|mmu:109880|mmu:15461|mmu:21416|	12443|18176|19713|12387|18176|12550|26413|18510|26396|109880|15461|21416|	Ccnd1, AI327039, CycD1, Cyl-1, PRAD1, bcl-1, cD1|Nras, AV095280, N-ras|Ret, PTC, RET51, RET9, c-Ret|Ctnnb1, Bfc, Catnb, Mesc|Nras, AV095280, N-ras|Cdh1, AA960649, E-cad, Ecad, L-CAM, UVO, Um|Mapk1, 9030612K14Rik, AA407128, AU018647, C78273, ERK, Erk2, MAPK2, PRKM2, Prkm1, p41mapk, p42mapk|Pax8, Pax-8|Map2k2, AA589381, MEK2, MK2, Prkmk2|Braf, 9930012E13Rik, AA120551, AA387315, AA473386, B-raf, Bra…	http://www.genome.jp/kegg-bin/show_pathway?mmu05216/mmu:18510%09red/mmu:26413%09red/mmu:26396%09red/mmu:109880%09red/mmu:18176%09red/mmu:12443%09red/mmu:12550%09red/mmu:21416%09red/mmu:19713%09red/mmu:12387%09red/mmu:15461%09red
Small cell lung cancer	KEGG PATHWAY	mmu05222	30	85	0.181046	0.739966	18707|18706|94216|18709|16412|16410|11783|13067|218772|12443|16782|16776|12448|16772|19211|18710|16775|22029|16150|12828|16403|54124|12826|13557|23928|13555|11652|16151|16398|11651	mmu:18707|mmu:18706|mmu:94216|mmu:18709|mmu:16412|mmu:16410|mmu:11783|mmu:13067|mmu:218772|mmu:12443|mmu:16782|mmu:16776|mmu:12448|mmu:16772|mmu:19211|mmu:18710|mmu:16775|mmu:22029|mmu:16150|mmu:12828|mmu:16403|mmu:54124|mmu:12826|mmu:13557|mmu:23928|mmu:13555|mmu:11652|mmu:16151|mmu:16398|mmu:11651|	18707|18706|94216|18709|16412|16410|11783|13067|218772|12443|16782|16776|12448|16772|19211|18710|16775|22029|16150|12828|16403|54124|12826|13557|23928|13555|11652|16151|16398|11651|	Pik3cd, 2410099E07Rik, 2610208K16Rik, AW545373, p110delta|Pik3ca, 6330412C24Rik, caPI3K, p110, p110alpha|Col4a6, BB116301|Pik3r2, p85beta|Itgb1, 4633401G24Rik, AA409975, AA960159, CD29, Fnrb, Gm9863, gpIIa|Itgav, 1110004F14Rik, 2610028E01Rik, CD51, D430040G12Rik|Apaf1, 6230400I06Rik, Apaf-1, Apaf1l, fog, mKIAA0413|Cyct, T-Cc|Rarb, A830025K23, Hap, Nr1b2|Ccnd1, AI327039, CycD1, Cyl-1, PRAD1, bcl-1…	http://www.genome.jp/kegg-bin/show_pathway?mmu05222/mmu:16772%09red/mmu:16775%09red/mmu:16776%09red/mmu:16403%09red/mmu:16398%09red/mmu:18709%09red/mmu:18706%09red/mmu:18707%09red/mmu:11783%09red/mmu:23928%09red/mmu:12826%09red/mmu:13067%09red/mmu:16410%09red/mmu:16412%09red/mmu:22029%09red/mmu:19211%09red/mmu:13557%09red/mmu:16782%09red/mmu:13555%09red/mmu:11652%09red/mmu:11651%09red/mmu:12828%0…
Glutamatergic synapse	KEGG PATHWAY	mmu04724	39	114	0.182761	0.739966	14799|110355|14677|14699|26413|16439|16438|14697|26558|14678|18798|19057|14800|210274|14805|14807|14809|16519|14645|14823|12286|26557|20511|16440|243961|12288|12289|14708|18806|14683|100043507|11515|210044|14681|211429|224129|14812|432530|18783	mmu:14799|mmu:110355|mmu:14677|mmu:14699|mmu:26413|mmu:16439|mmu:16438|mmu:14697|mmu:26558|mmu:14678|mmu:18798|mmu:19057|mmu:14800|mmu:210274|mmu:14805|mmu:14807|mmu:14809|mmu:16519|mmu:14645|mmu:14823|mmu:12286|mmu:26557|mmu:20511|mmu:16440|mmu:243961|mmu:12288|mmu:12289|mmu:14708|mmu:18806|mmu:14683|mmu:14707|mmu:11515|mmu:210044|mmu:14681|mmu:211429|mmu:224129|mmu:14812|mmu:432530|mmu:18783|	14799|110355|14677|14699|26413|16439|16438|14697|26558|14678|18798|19057|14800|210274|14805|14807|14809|16519|14645|14823|12286|26557|20511|16440|243961|12288|12289|14708|18806|14683|14707|11515|210044|14681|211429|224129|14812|432530|18783|	Gria1, 2900051M01Rik, Glr-1, Glr1, GluA1, GluR-A, GluRA, Glur-1, Glur1, HIPA1, gluR-K1|Adrbk1, Adrbk-1, Bark-1, GRK2, beta_ARK, betaARK1|Gnai1, AU046200, Gialpha1, Gnai-1|Gngt1, G(y)1, Gng1|Mapk1, 9030612K14Rik, AA407128, AU018647, C78273, ERK, Erk2, MAPK2, PRKM2, Prkm1, p41mapk, p42mapk|Itpr2, AI649341, InsP3R-2, InsP3R-5, Ip3r2, Itpr5, insP3R2|Itpr1, D6Pas2, Gm10429, IP3R1, InsP3R, Ip3r, Itpr-1…	http://www.genome.jp/kegg-bin/show_pathway?mmu04724/mmu:14645%09red/mmu:432530%09red/mmu:14681%09red/mmu:224129%09red/mmu:14812%09red/mmu:16438%09red/mmu:11515%09red/mmu:26558%09red/mmu:26557%09red/mmu:14677%09red/mmu:26413%09red/mmu:14683%09red/mmu:19057%09red/mmu:18783%09red/mmu:210044%09red/mmu:14823%09red/mmu:14708%09red/mmu:16439%09red/mmu:14809%09red/mmu:14699%09red/mmu:14805%09red/mmu:1480…
Chronic myeloid leukemia	KEGG PATHWAY	mmu05220	26	73	0.191384	0.739966	18707|18706|18176|12928|18709|14013|26413|109880|12443|12394|26396|16150|16653|110279|18710|208650|21809|15461|20662|11350|13557|13555|13016|11652|16151|11651	mmu:18707|mmu:18706|mmu:18176|mmu:12928|mmu:18709|mmu:14013|mmu:26413|mmu:109880|mmu:12443|mmu:12394|mmu:26396|mmu:16150|mmu:18176|mmu:110279|mmu:18710|mmu:208650|mmu:21809|mmu:15461|mmu:20662|mmu:11350|mmu:13557|mmu:13555|mmu:13016|mmu:11652|mmu:16151|mmu:11651|	18707|18706|18176|12928|18709|14013|26413|109880|12443|12394|26396|16150|18176|110279|18710|208650|21809|15461|20662|11350|13557|13555|13016|11652|16151|11651|	Pik3cd, 2410099E07Rik, 2610208K16Rik, AW545373, p110delta|Pik3ca, 6330412C24Rik, caPI3K, p110, p110alpha|Nras, AV095280, N-ras|Crk, Crk-I, Crk-II, Crk-III, Crk3, CrkIII, Crko, c-Crk, p38|Pik3r2, p85beta|Mecom, D630039M04Rik, Evi-1, Evi1, Jbo, Mds, Mds1, Mds1-Evi1, Prdm3, Znfpr1b1|Mapk1, 9030612K14Rik, AA407128, AU018647, C78273, ERK, Erk2, MAPK2, PRKM2, Prkm1, p41mapk, p42mapk|Braf, 9930012E13Rik…	http://www.genome.jp/kegg-bin/show_pathway?mmu05220/mmu:13016%09red/mmu:14013%09red/mmu:21809%09red/mmu:208650%09red/mmu:18709%09red/mmu:18706%09red/mmu:18707%09red/mmu:12394%09red/mmu:110279%09red/mmu:26413%09red/mmu:18176%09red/mmu:12928%09red/mmu:20662%09red/mmu:109880%09red/mmu:13557%09red/mmu:13555%09red/mmu:11652%09red/mmu:11651%09red/mmu:18710%09red/mmu:11350%09red/mmu:26396%09red/mmu:1244…
Dilated cardiomyopathy	KEGG PATHWAY	mmu05414	31	89	0.192135	0.739966	16403|16416|13405|16410|16412|13346|12298|20191|12293|16420|12297|12294|192897|319734|24051|24053|16402|11554|104099|12288|12289|14683|11515|210044|13138|224129|432530|21809|16398|17897|18821	mmu:16403|mmu:16416|mmu:13405|mmu:16410|mmu:16412|mmu:13346|mmu:12298|mmu:20191|mmu:12293|mmu:16420|mmu:12297|mmu:12294|mmu:192897|mmu:319734|mmu:24051|mmu:24053|mmu:16402|mmu:11554|mmu:104099|mmu:12288|mmu:12289|mmu:14683|mmu:11515|mmu:210044|mmu:13138|mmu:224129|mmu:432530|mmu:21809|mmu:16398|mmu:17897|mmu:18821|	16403|16416|13405|16410|16412|13346|12298|20191|12293|16420|12297|12294|192897|319734|24051|24053|16402|11554|104099|12288|12289|14683|11515|210044|13138|224129|432530|21809|16398|17897|18821|	Itga6, 5033401O05Rik, AI115430, Cd49f, VLA-6|Itgb3, CD61, GP3A, INGRB3|Dmd, DXSmh7, DXSmh9, Dp427, Dp71, dys, mdx, pke|Itgav, 1110004F14Rik, 2610028E01Rik, CD51, D430040G12Rik|Itgb1, 4633401G24Rik, AA409975, AA960159, CD29, Fnrb, Gm9863, gpIIa|Des|Cacnb4, 3110038O15Rik, Cchb4, lh|Ryr2, 9330127I20Rik, RYR-2|Cacna2d1, Ca(v)alpha2delta1, Cacna2, Cchl2a|Itgb6, 2210409C20Rik, 4831415H04Rik|Cacnb3, Bet…	http://www.genome.jp/kegg-bin/show_pathway?mmu05414/mmu:432530%09red/mmu:16420%09red/mmu:210044%09red/mmu:224129%09red/mmu:16403%09red/mmu:16402%09red/mmu:16398%09red/mmu:319734%09red/mmu:104099%09red/mmu:11515%09red/mmu:12297%09red/mmu:12294%09red/mmu:12293%09red/mmu:12298%09red/mmu:14683%09red/mmu:11554%09red/mmu:24051%09red/mmu:24053%09red/mmu:20191%09red/mmu:16410%09red/mmu:13346%09red/mmu:16…
GnRH signaling pathway	KEGG PATHWAY	mmu04912	31	89	0.192135	0.739966	18176|26413|17390|16439|16438|17387|15200|13712|18798|11911|26396|26399|26398|19094|16653|26400|26407|15461|20662|16440|12288|12289|18806|14683|11515|210044|211429|224129|432530|18783|19229	mmu:18176|mmu:26413|mmu:17390|mmu:16439|mmu:16438|mmu:17387|mmu:15200|mmu:13712|mmu:18798|mmu:11911|mmu:26396|mmu:26399|mmu:26398|mmu:19094|mmu:18176|mmu:26400|mmu:26407|mmu:15461|mmu:20662|mmu:16440|mmu:12288|mmu:12289|mmu:18806|mmu:14683|mmu:11515|mmu:210044|mmu:211429|mmu:224129|mmu:432530|mmu:18783|mmu:19229|	18176|26413|17390|16439|16438|17387|15200|13712|18798|11911|26396|26399|26398|19094|18176|26400|26407|15461|20662|16440|12288|12289|18806|14683|11515|210044|211429|224129|432530|18783|19229|	Nras, AV095280, N-ras|Mapk1, 9030612K14Rik, AA407128, AU018647, C78273, ERK, Erk2, MAPK2, PRKM2, Prkm1, p41mapk, p42mapk|Mmp2, Clg4a, GelA, MMP-2|Itpr2, AI649341, InsP3R-2, InsP3R-5, Ip3r2, Itpr5, insP3R2|Itpr1, D6Pas2, Gm10429, IP3R1, InsP3R, Ip3r, Itpr-1, P400, Pcp-1, Pcp1, opt|Mmp14, AI325305, MT-MMP-1, MT1-MMP, sabe|Hbegf, AW047313, Dtr, Dts, Hegfl|Elk1, Elk-1|Plcb4, A930039J07Rik, AI854601, …	http://www.genome.jp/kegg-bin/show_pathway?mmu04912/mmu:432530%09red/mmu:210044%09red/mmu:224129%09red/mmu:11515%09red/mmu:26413%09red/mmu:19094%09red/mmu:13712%09red/mmu:18176%09red/mmu:17387%09red/mmu:14683%09red/mmu:18783%09red/mmu:20662%09red/mmu:26407%09red/mmu:16438%09red/mmu:16439%09red/mmu:26400%09red/mmu:18806%09red/mmu:19229%09red/mmu:26396%09red/mmu:17390%09red/mmu:26399%09red/mmu:1228…
Carbohydrate digestion and absorption	KEGG PATHWAY	mmu04973	17	45	0.195895	0.739966	212032|11932|11651|18707|18706|232714|226413|18709|18710|56485|11928|216019|69983|11652|83771|12289|11931	mmu:212032|mmu:11932|mmu:11651|mmu:18707|mmu:18706|mmu:232714|mmu:226413|mmu:18709|mmu:18710|mmu:56485|mmu:11928|mmu:216019|mmu:69983|mmu:11652|mmu:83771|mmu:12289|mmu:11931|	212032|11932|11651|18707|18706|232714|226413|18709|18710|56485|11928|216019|69983|11652|83771|12289|11931|	Hk3, HK_III, HK-III|Atp1b2, Amog, Atpb-2|Akt1, Akt, PKB, PKB/Akt, PKBalpha, Rac|Pik3cd, 2410099E07Rik, 2610208K16Rik, AW545373, p110delta|Pik3ca, 6330412C24Rik, caPI3K, p110, p110alpha|Mgam, 6030407P20Rik, MGA|Lct, Gm100, LAC, LPH, Lphl|Pik3r2, p85beta|Pik3r3, AA414954, p55pik|Slc2a5, AI526984, Glut5, Slc5a|Atp1a1, Atpa-1, BC010319|Hkdc1, BC016235|Sis, 2010204N08Rik, SI, Si-s|Akt2, 2410016A19Rik,…	http://www.genome.jp/kegg-bin/show_pathway?mmu04973/mmu:212032%09red/mmu:232714%09red/mmu:11651%09red/mmu:69983%09red/mmu:12289%09red/mmu:11928%09red/mmu:226413%09red/mmu:216019%09red/mmu:11652%09red/mmu:83771%09red/mmu:18709%09red/mmu:18706%09red/mmu:18707%09red/mmu:11932%09red/mmu:18710%09red/mmu:56485%09red/mmu:11931%09red
Renal cell carcinoma	KEGG PATHWAY	mmu05211	24	67	0.196751	0.739966	18479|18706|18176|12928|18709|26413|109880|18707|20525|23871|107746|26396|19353|112406|18710|112405|16653|12914|15461|20662|328572|11652|21809|11651	mmu:18479|mmu:18706|mmu:18176|mmu:12928|mmu:18709|mmu:26413|mmu:109880|mmu:18707|mmu:20525|mmu:23871|mmu:107746|mmu:26396|mmu:19353|mmu:112406|mmu:18710|mmu:112405|mmu:18176|mmu:12914|mmu:15461|mmu:20662|mmu:328572|mmu:11652|mmu:21809|mmu:11651|	18479|18706|18176|12928|18709|26413|109880|18707|20525|23871|107746|26396|19353|112406|18710|112405|18176|12914|15461|20662|328572|11652|21809|11651|	Pak1, AW045634, PAK-1, Paka|Pik3ca, 6330412C24Rik, caPI3K, p110, p110alpha|Nras, AV095280, N-ras|Crk, Crk-I, Crk-II, Crk-III, Crk3, CrkIII, Crko, c-Crk, p38|Pik3r2, p85beta|Mapk1, 9030612K14Rik, AA407128, AU018647, C78273, ERK, Erk2, MAPK2, PRKM2, Prkm1, p41mapk, p42mapk|Braf, 9930012E13Rik, AA120551, AA387315, AA473386, B-raf, Braf-2, Braf2, C230098H17, C87398, D6Ertd631e|Pik3cd, 2410099E07Rik, …	http://www.genome.jp/kegg-bin/show_pathway?mmu05211/mmu:23871%09red/mmu:21809%09red/mmu:18709%09red/mmu:18706%09red/mmu:18707%09red/mmu:20525%09red/mmu:18176%09red/mmu:12928%09red/mmu:20662%09red/mmu:112405%09red/mmu:112406%09red/mmu:109880%09red/mmu:107746%09red/mmu:11652%09red/mmu:11651%09red/mmu:26413%09red/mmu:18710%09red/mmu:26396%09red/mmu:12914%09red/mmu:328572%09red/mmu:19353%09red/mmu:18…
Pentose phosphate pathway	KEGG PATHWAY	mmu00030	12	30	0.203403	0.739966	66681|19139|72157|14380|66646|14121|14120|74419|19895|110639|56421|110208	mmu:66681|mmu:19139|mmu:72157|mmu:14380|mmu:66646|mmu:14121|mmu:14120|mmu:74419|mmu:19895|mmu:110639|mmu:56421|mmu:110208|	66681|19139|72157|14380|66646|14121|14120|74419|19895|110639|56421|110208|	Pgm1, 3230402E02Rik, Pgm-1, Pgm2|Prps1, 2310010D17Rik, C76571, C76678, PRS-I, Prps-1|Pgm2, 2610020G18Rik, AA407108, AI098105, Pgm-2, Pgm1|G6pd2, G6pdx-ps1, Gpd-2, Gpd2|Rpe, 2810429B02Rik, 5730518J08Rik|Fbp1, Fbp-2, Fbp2, Fbp3|Fbp2, Fbp-1, Fbp1, Rae-30|Tktl2, 4933401I19Rik|Rpia, RPI|Prps2, 2610101M19Rik, AA589463, AI464149, Prps-2|Pfkp, 1200015H23Rik, 9330125N24Rik, PFK-C|Pgd, 0610042A05Rik, AU019…	http://www.genome.jp/kegg-bin/show_pathway?mmu00030/mmu:66646%09red/mmu:14120%09red/mmu:14380%09red/mmu:19139%09red/mmu:56421%09red/mmu:66681%09red/mmu:72157%09red/mmu:14121%09red/mmu:110208%09red/mmu:110639%09red/mmu:74419%09red/mmu:19895%09red
Bacterial invasion of epithelial cells	KEGG PATHWAY	mmu05100	27	77	0.203881	0.739966	242687|18707|18706|12928|18709|330662|13429|16412|67771|56443|19353|16202|67300|18710|12550|208650|16402|13430|12389|20362|12387|12385|76709|19303|11867|73178|83767	mmu:242687|mmu:18707|mmu:18706|mmu:12928|mmu:18709|mmu:330662|mmu:13429|mmu:16412|mmu:67771|mmu:56443|mmu:19353|mmu:16202|mmu:67300|mmu:18710|mmu:12550|mmu:208650|mmu:16402|mmu:13430|mmu:12389|mmu:20362|mmu:12387|mmu:12385|mmu:76709|mmu:19303|mmu:11867|mmu:73178|mmu:83767|	242687|18707|18706|12928|18709|330662|13429|16412|67771|56443|19353|16202|67300|18710|12550|208650|16402|13430|12389|20362|12387|12385|76709|19303|11867|73178|83767|	Wasf2, AW742646, D4Ertd13e, WAVE2|Pik3cd, 2410099E07Rik, 2610208K16Rik, AW545373, p110delta|Pik3ca, 6330412C24Rik, caPI3K, p110, p110alpha|Crk, Crk-I, Crk-II, Crk-III, Crk3, CrkIII, Crko, c-Crk, p38|Pik3r2, p85beta|Dock1, 9130006G06Rik, AI854900, D630004B07Rik|Dnm1, AI838169, Dnm, Ftfl, mKIAA4093|Itgb1, 4633401G24Rik, AA409975, AA960159, CD29, Fnrb, Gm9863, gpIIa|Arpc5, 5830443F10Rik, p16-Arc|Arp…	http://www.genome.jp/kegg-bin/show_pathway?mmu05100/mmu:12550%09red/mmu:83767%09red/mmu:73178%09red/mmu:67771%09red/mmu:18709%09red/mmu:18706%09red/mmu:18707%09red/mmu:208650%09red/mmu:12387%09red/mmu:12928%09red/mmu:19303%09red/mmu:67300%09red/mmu:16412%09red/mmu:13430%09red/mmu:330662%09red/mmu:16402%09red/mmu:12389%09red/mmu:12385%09red/mmu:16202%09red/mmu:18710%09red/mmu:20362%09red/mmu:24268…
Vitamin digestion and absorption	KEGG PATHWAY	mmu04977	10	24	0.203911	0.739966	20509|69060|67096|53320|245532|665270|79235|17250|69698|65969	mmu:20509|mmu:69060|mmu:67096|mmu:53320|mmu:245532|mmu:665270|mmu:79235|mmu:17250|mmu:69698|mmu:65969|	20509|69060|67096|53320|245532|665270|79235|17250|69698|65969|	Slc19a1, AI323572, RFC, RFC-1, RFC1|Pnlip, 1810007A24Rik, PL, PTL|Mmachc, 1810037K07Rik|Folh1, GCP2, mopsm|Awat2, 9430062J17Rik, ARAT, Dgat2l4, WS|Plb1, 4632413E21Rik, 4930433E17Rik, 4930539A06Rik, BC033606|Lrat, 1300010A18Rik, AI449251|Abcc1, Abcc1a, Abcc1b, MRP, Mdrap, Mrp1|Slc52a3, 2310046K01Rik, RFT2|Cubn, AA408369, AL022750, D2Wsu88e|	http://www.genome.jp/kegg-bin/show_pathway?mmu04977/mmu:79235%09red/mmu:245532%09red/mmu:69060%09red/mmu:17250%09red/mmu:65969%09red/mmu:67096%09red/mmu:53320%09red/mmu:20509%09red/mmu:69698%09red/mmu:665270%09red
ErbB signaling pathway	KEGG PATHWAY	mmu04012	30	87	0.209466	0.739966	18479|18706|18176|12928|18709|100042150|56717|56637|26413|109880|211323|18707|15200|13712|26396|13685|26398|18710|16653|26400|208650|15461|20662|83961|18803|17974|11350|12223|11652|11651	mmu:18479|mmu:18706|mmu:18176|mmu:12928|mmu:18709|mmu:100042150|mmu:56717|mmu:56637|mmu:26413|mmu:109880|mmu:211323|mmu:18707|mmu:15200|mmu:13712|mmu:26396|mmu:13685|mmu:26398|mmu:18710|mmu:18176|mmu:26400|mmu:208650|mmu:15461|mmu:20662|mmu:83961|mmu:18803|mmu:17974|mmu:11350|mmu:12223|mmu:11652|mmu:11651|	18479|18706|18176|12928|18709|100042150|56717|56637|26413|109880|211323|18707|15200|13712|26396|13685|26398|18710|18176|26400|208650|15461|20662|83961|18803|17974|11350|12223|11652|11651|	Pak1, AW045634, PAK-1, Paka|Pik3ca, 6330412C24Rik, caPI3K, p110, p110alpha|Nras, AV095280, N-ras|Crk, Crk-I, Crk-II, Crk-III, Crk3, CrkIII, Crko, c-Crk, p38|Pik3r2, p85beta|Nrg2, Don1, NTAK|Mtor, 2610315D21Rik, AI327068, FRAP, FRAP2, Frap1, RAFT1, RAPT1, flat|Gsk3b, 7330414F15Rik, 8430431H08Rik, C86142, GSK-3, GSK-3beta, GSK3|Mapk1, 9030612K14Rik, AA407128, AU018647, C78273, ERK, Erk2, MAPK2, PRK…	http://www.genome.jp/kegg-bin/show_pathway?mmu04012/mmu:13685%09red/mmu:208650%09red/mmu:18709%09red/mmu:18706%09red/mmu:18707%09red/mmu:100042150%09red/mmu:26413%09red/mmu:13712%09red/mmu:18176%09red/mmu:12928%09red/mmu:56637%09red/mmu:56717%09red/mmu:17974%09red/mmu:20662%09red/mmu:12223%09red/mmu:83961%09red/mmu:109880%09red/mmu:11652%09red/mmu:11651%09red/mmu:211323%09red/mmu:26400%09red/mmu:…
Melanogenesis	KEGG PATHWAY	mmu04916	34	100	0.210523	0.739966	18176|14678|14677|93897|26427|56637|14368|13542|22422|22421|14362|14367|26413|18798|26396|224129|216795|22411|12914|12912|16653|15461|22414|22413|22410|21416|14683|14681|11515|210044|12387|328572|78284|432530	mmu:18176|mmu:14678|mmu:14677|mmu:93897|mmu:26427|mmu:56637|mmu:14368|mmu:13542|mmu:22422|mmu:22421|mmu:14362|mmu:14367|mmu:26413|mmu:18798|mmu:26396|mmu:224129|mmu:216795|mmu:22411|mmu:12914|mmu:12912|mmu:18176|mmu:15461|mmu:22414|mmu:22413|mmu:22410|mmu:21416|mmu:14683|mmu:14681|mmu:11515|mmu:210044|mmu:12387|mmu:328572|mmu:78284|mmu:432530|	18176|14678|14677|93897|26427|56637|14368|13542|22422|22421|14362|14367|26413|18798|26396|224129|216795|22411|12914|12912|18176|15461|22414|22413|22410|21416|14683|14681|11515|210044|12387|328572|78284|432530|	Nras, AV095280, N-ras|Gnai2, C76432, Galphai2, Gia, Gnai-2|Gnai1, AU046200, Gialpha1, Gnai-1|Fzd10, Fz-10|Creb3l1, Oasis|Gsk3b, 7330414F15Rik, 8430431H08Rik, C86142, GSK-3, GSK-3beta, GSK3|Fzd6, Fz6|Dvl1, Dvl, mKIAA4029|Wnt7b, Wnt-7b|Wnt7a, AI849442, Wnt-7a, px, tw|Fzd1, AW227548, FZ-1, Fz1|Fzd5, 5330434N09Rik, AI427138, Fz-5, Fz5, mFz5|Mapk1, 9030612K14Rik, AA407128, AU018647, C78273, ERK, Erk2,…	http://www.genome.jp/kegg-bin/show_pathway?mmu04916/mmu:432530%09red/mmu:210044%09red/mmu:13542%09red/mmu:11515%09red/mmu:22421%09red/mmu:14368%09red/mmu:26413%09red/mmu:93897%09red/mmu:14362%09red/mmu:18176%09red/mmu:22422%09red/mmu:14367%09red/mmu:21416%09red/mmu:14683%09red/mmu:14681%09red/mmu:224129%09red/mmu:14677%09red/mmu:78284%09red/mmu:14678%09red/mmu:216795%09red/mmu:12387%09red/mmu:154…
Hypertrophic cardiomyopathy (HCM)	KEGG PATHWAY	mmu05410	29	84	0.212765	0.739966	16416|13405|16410|16412|13346|12298|20191|12293|16420|19079|12297|12294|192897|11421|319734|105787|108079|24051|24053|16402|16403|104099|12288|12289|108097|13138|21809|16398|17897	mmu:16416|mmu:13405|mmu:16410|mmu:16412|mmu:13346|mmu:12298|mmu:20191|mmu:12293|mmu:16420|mmu:19079|mmu:12297|mmu:12294|mmu:192897|mmu:11421|mmu:319734|mmu:105787|mmu:108079|mmu:24051|mmu:24053|mmu:16402|mmu:16403|mmu:104099|mmu:12288|mmu:12289|mmu:108097|mmu:13138|mmu:21809|mmu:16398|mmu:17897|	16416|13405|16410|16412|13346|12298|20191|12293|16420|19079|12297|12294|192897|11421|319734|105787|108079|24051|24053|16402|16403|104099|12288|12289|108097|13138|21809|16398|17897|	Itgb3, CD61, GP3A, INGRB3|Dmd, DXSmh7, DXSmh9, Dp427, Dp71, dys, mdx, pke|Itgav, 1110004F14Rik, 2610028E01Rik, CD51, D430040G12Rik|Itgb1, 4633401G24Rik, AA409975, AA960159, CD29, Fnrb, Gm9863, gpIIa|Des|Cacnb4, 3110038O15Rik, Cchb4, lh|Ryr2, 9330127I20Rik, RYR-2|Cacna2d1, Ca(v)alpha2delta1, Cacna2, Cchl2a|Itgb6, 2210409C20Rik, 4831415H04Rik|Prkab1, 1300015D22Rik, AU021155, E430008F22|Cacnb3, Beta…	http://www.genome.jp/kegg-bin/show_pathway?mmu05410/mmu:16420%09red/mmu:16403%09red/mmu:105787%09red/mmu:16398%09red/mmu:319734%09red/mmu:17897%09red/mmu:12297%09red/mmu:19079%09red/mmu:12293%09red/mmu:12298%09red/mmu:24051%09red/mmu:24053%09red/mmu:20191%09red/mmu:16410%09red/mmu:13346%09red/mmu:16412%09red/mmu:16416%09red/mmu:11421%09red/mmu:16402%09red/mmu:13405%09red/mmu:108079%09red/mmu:2180…
Fatty acid degradation	KEGG PATHWAY	mmu00071	18	49	0.213348	0.739966	26876|52538|11532|433256|80911|11409|235674|113868|14081|110446|78070|270076|11669|74205|15107|11430|110695|11529	mmu:26876|mmu:52538|mmu:11532|mmu:433256|mmu:80911|mmu:11409|mmu:235674|mmu:113868|mmu:14081|mmu:110446|mmu:78070|mmu:270076|mmu:11669|mmu:74205|mmu:15107|mmu:11430|mmu:110695|mmu:11529|	26876|52538|11532|433256|80911|11409|235674|113868|14081|110446|78070|270076|11669|74205|15107|11430|110695|11529|	Adh4, Adh2|Acaa2, 0610011L04Rik, AI255831, AI265397, D18Ertd240e|Adh5, Adh-5, Adh3, GSNOR|Acsl5, 1700030F05Rik, ACS2, ACS5, Facl5|Acox3, BI685180, EST-s59, PCOX|Acads, AI196007, Bcd-1, Bcd1, Hdlq8, SCAD|Acaa1b|Acaa1a, Acaa, Acaa1, D9Ertd25e, PTL|Acsl1, Acas, Acas1, Acs, FACS, Facl2|Acat1, 6330585C21Rik, Acat|Cpt1c, 6530437J22Rik, 9630004I06Rik|Gcdh, 9030411L18, AI266902, D17825, GCD|Aldh2, Ahd-5,…	http://www.genome.jp/kegg-bin/show_pathway?mmu00071/mmu:15107%09red/mmu:52538%09red/mmu:113868%09red/mmu:14081%09red/mmu:11430%09red/mmu:74205%09red/mmu:110695%09red/mmu:78070%09red/mmu:11529%09red/mmu:235674%09red/mmu:80911%09red/mmu:110446%09red/mmu:26876%09red/mmu:11532%09red/mmu:270076%09red/mmu:11669%09red/mmu:433256%09red/mmu:11409%09red
ABC transporters	KEGG PATHWAY	mmu02010	17	46	0.216112	0.740183	239273|20927|18669|27410|77706|19299|268379|27416|27421|74591|26357|12780|17250|12638|11304|11305|192663	mmu:239273|mmu:20927|mmu:18669|mmu:27410|mmu:77706|mmu:19299|mmu:268379|mmu:27416|mmu:27421|mmu:74591|mmu:26357|mmu:12780|mmu:17250|mmu:12638|mmu:11304|mmu:11305|mmu:192663|	239273|20927|18669|27410|77706|19299|268379|27416|27421|74591|26357|12780|17250|12638|11304|11305|192663|	Abcc4, D630049P08Rik, MOATB, MRP4|Abcc8, D930031B21Rik, SUR1, Sur|Abcb1b, Abcb1, Mdr1, Mdr1b, Pgy-1, Pgy1, mdr|Abca3, 1810036E22Rik, ABC-C, Abc3|Abcb5, 9230106F14Rik|Abcd3, AI313901, AU018866, AW146054, PMP68, PMP70, Pxmp1|Abca13, 9830132L24, A930002G16Rik, AI956815|Abcc5, 2900011L11Rik, AI132311, Abcc5a, Abcc5b, Mrp5|Abcc6, Abcc1b, DCC, Dyscalc1, Mrp6, dyscalc|Abca12, 4832428G11Rik, 4833417A11Ri…	http://www.genome.jp/kegg-bin/show_pathway?mmu02010/mmu:27421%09red/mmu:26357%09red/mmu:19299%09red/mmu:27410%09red/mmu:17250%09red/mmu:11305%09red/mmu:11304%09red/mmu:27416%09red/mmu:239273%09red/mmu:12780%09red/mmu:12638%09red/mmu:20927%09red/mmu:18669%09red/mmu:77706%09red/mmu:192663%09red/mmu:74591%09red/mmu:268379%09red
Synaptic vesicle cycle	KEGG PATHWAY	mmu04721	22	62	0.219843	0.743665	13852|66144|12890|13429|73834|110935|242341|67300|66290|56216|11975|11974|12286|20908|382018|13430|208898|140494|71770|11771|22318|20979	mmu:13852|mmu:66144|mmu:12890|mmu:13429|mmu:73834|mmu:110935|mmu:242341|mmu:67300|mmu:66290|mmu:56216|mmu:11975|mmu:11974|mmu:12286|mmu:20908|mmu:382018|mmu:13430|mmu:208898|mmu:140494|mmu:71770|mmu:11771|mmu:22318|mmu:20979|	13852|66144|12890|13429|73834|110935|242341|67300|66290|56216|11975|11974|12286|20908|382018|13430|208898|140494|71770|11771|22318|20979|	Stx2, AW538950, Epim, G1-536-1, Syn-2, repro34|Atp6v1f, 1110004G16Rik|Cplx2, 921-L, AI413745, AW492120|Dnm1, AI838169, Dnm, Ftfl, mKIAA4093|Atp6v1d, 1110004P10Rik, Atp6m, VATD, Vma8|Atp6v1b1, AW208839, Atp6b1, D630003L15, D630030L16Rik, D630039P21Rik, Vpp-3, Vpp3|Atp6v0d2, 1620401A02Rik, AI324824, V-ATPase|Cltc, 3110065L21Rik, CHC, R74732|Atp6v1g1, 1810024D14Rik, AA960677, ATP6J, Atp6g1, VAG1, Vm…	http://www.genome.jp/kegg-bin/show_pathway?mmu04721/mmu:12890%09red/mmu:11974%09red/mmu:11975%09red/mmu:13429%09red/mmu:20979%09red/mmu:242341%09red/mmu:66290%09red/mmu:140494%09red/mmu:66144%09red/mmu:67300%09red/mmu:382018%09red/mmu:208898%09red/mmu:20908%09red/mmu:13430%09red/mmu:11771%09red/mmu:110935%09red/mmu:13852%09red/mmu:71770%09red/mmu:12286%09red/mmu:56216%09red/mmu:22318%09red/mmu:73…
Protein export	KEGG PATHWAY	mmu03060	11	28	0.230795	0.755324	14828|66286|76687|69089|20818|53421|56529|217337|27058|100043039|66624	mmu:14828|mmu:66286|mmu:76687|mmu:69089|mmu:20818|mmu:53421|mmu:56529|mmu:217337|mmu:27058|mmu:100042561|mmu:66624|	14828|66286|76687|69089|20818|53421|56529|217337|27058|100042561|66624|	Hspa5, AL022860, AU019543, Bip, D2Wsu141e, D2Wsu17e, Grp78, Hsce70, SEZ-7, Sez7, baffled, mBiP|Sec11c, 1810029G24Rik, Sec11l3|Spcs3, 1810011E08Rik|Oxa1l, 1810020M02Rik, AI894287|Srprb, AA409543|Sec61a1, AA408394, AA410007, Sec61a|Sec11a, 1810012E07Rik, 18kDa, Sec11l1, Sid2895p, Spc18, sid2895|Srp68, 2610024I03Rik|Srp9, 9kDa|Gm10177|Spcs2, 5730406I15Rik, AA408713, mKIAA0102|	http://www.genome.jp/kegg-bin/show_pathway?mmu03060/mmu:66624%09red/mmu:53421%09red/mmu:66286%09red/mmu:69089%09red/mmu:14828%09red/mmu:100042561%09red/mmu:27058%09red/mmu:217337%09red/mmu:20818%09red/mmu:56529%09red/mmu:76687%09red
Primary bile acid biosynthesis	KEGG PATHWAY	mmu00120	7	16	0.232742	0.755324	17117|15488|26459|170789|13123|12642|208665	mmu:17117|mmu:15488|mmu:26459|mmu:170789|mmu:13123|mmu:12642|mmu:208665|	17117|15488|26459|170789|13123|12642|208665|	Amacr, Macr1|Hsd17b4, 17-beta-HSD, 17[b]-HSD, 4, DBP, MFE-2, MFP2, MPF-2, Mfp-2, perMFE-2|Slc27a5, FACVL3, FATP5, VLCS-H2, VLCSH2, Vlacsr|Acot8, PTE-2, Pte1|Cyp7b1, AW261589, D3Ertd552e, hct-1|Ch25h, AI462618, m25OH|Akr1d1|	http://www.genome.jp/kegg-bin/show_pathway?mmu00120/mmu:13123%09red/mmu:12642%09red/mmu:208665%09red/mmu:170789%09red/mmu:17117%09red/mmu:15488%09red/mmu:26459%09red
Transcriptional misregulation in cancer	KEGG PATHWAY	mmu05202	57	178	0.238748	0.755324	94315|12395|15902|140780|18647|14011|19696|209446|15081|214162|16825|12981|12427|319148|18053|18590|12580|20466|12444|18791|18792|319153|12394|18854|53618|66629|16009|110794|15446|22431|17355|107823|67603|545192|22029|107951|16480|15405|22289|17392|17395|17523|12606|16409|12608|20185|12475|208266|14247|20683|15078|18510|18627|235320|11908|72949|70122	mmu:94315|mmu:12395|mmu:15902|mmu:140780|mmu:18647|mmu:14011|mmu:19696|mmu:209446|mmu:15078|mmu:214162|mmu:16825|mmu:12981|mmu:12427|mmu:319151|mmu:18053|mmu:18590|mmu:12580|mmu:20466|mmu:12444|mmu:18791|mmu:18792|mmu:97908|mmu:12394|mmu:18854|mmu:53618|mmu:66629|mmu:16009|mmu:110794|mmu:15446|mmu:22431|mmu:17355|mmu:107823|mmu:67603|mmu:545192|mmu:22029|mmu:107951|mmu:16480|mmu:15405|mmu:22289|m…	94315|12395|15902|140780|18647|14011|19696|209446|15078|214162|16825|12981|12427|319151|18053|18590|12580|20466|12444|18791|18792|97908|12394|18854|53618|66629|16009|110794|15446|22431|17355|107823|67603|545192|22029|107951|16480|15405|22289|17392|17395|17523|12606|16409|12608|20185|12475|208266|14247|20683|15078|18510|18627|235320|11908|72949|64144|	Prcc|Runx1t1, Cbfa2t1h, ETO, MTG8|Id2, AI255428, C78922, Idb2, bHLHb26|Bmp2k, 4933417M22Rik, AA673486, AV128808, BIKE|Cdk14, Pftk1, mKIAA0834|Etv6, AW123102, AW557856, Tel|Rel, c-Rel|Tfe3, F830016E06Rik, Tcfe3, Tfe-3, bHLHe33|H3f3a, H3.3A|Kmt2a, 6430520K01, ALL-1, All1, Cxxc7, HRX, HTRX1, Mll, Mll1, mKIAA4050|Ldb1, CLIM2, NLI|Csf2, Csfgm, GMCSF, Gm-CSf, MGI-IGM|Ccna1|Hist1h3e, H3-f, H3.1|Ngfr, LN…	http://www.genome.jp/kegg-bin/show_pathway?mmu05202/mmu:15446%09red/mmu:18510%09red/mmu:16409%09red/mmu:14011%09red/mmu:15405%09red/mmu:18854%09red/mmu:22029%09red/mmu:18647%09red/mmu:319151%09red/mmu:20683%09red/mmu:64144%09red/mmu:17523%09red/mmu:20466%09red/mmu:12394%09red/mmu:53618%09red/mmu:14247%09red/mmu:235320%09red/mmu:107823%09red/mmu:72949%09red/mmu:12475%09red/mmu:12395%09red/mmu:1107…
Protein digestion and absorption	KEGG PATHWAY	mmu04974	30	89	0.239927	0.755324	94216|12814|12816|12836|17380|12840|11928|665033|57738|57442|13717|58803|68553|13482|17254|11932|11931|245026|56643|12828|12842|12843|12826|72472|20514|12822|170745|12832|110893|110891	mmu:94216|mmu:12814|mmu:12816|mmu:12836|mmu:17380|mmu:12840|mmu:11928|mmu:665033|mmu:56643|mmu:57442|mmu:13717|mmu:58803|mmu:68553|mmu:13482|mmu:17254|mmu:11932|mmu:11931|mmu:245026|mmu:56643|mmu:12828|mmu:12842|mmu:12843|mmu:12826|mmu:72472|mmu:20514|mmu:12822|mmu:170745|mmu:12832|mmu:110893|mmu:110891|	94216|12814|12816|12836|17380|12840|11928|665033|56643|57442|13717|58803|68553|13482|17254|11932|11931|245026|56643|12828|12842|12843|12826|72472|20514|12822|170745|12832|110893|110891|	Col4a6, BB116301|Col11a1, C530001D20Rik, cho|Col12a1|Col7a1, AW209154|Mme, 6030454K05Rik, C85356, CALLA, CD10, NEP, SFE|Col9a2, AI427499, Col9a-2|Atp1a1, Atpa-1, BC010319|Col6a5, Col29a1, EG665033, Gm7455|Slc15a1, D630032F02, PECT1, PEPT1|Kcne3, 2210017H05Rik, MiRP2|Eln, AI385707, AI480567, E030024M20Rik|Pga5, 1110035E17Rik, Pepf|Col6a4, 1110001D15Rik, AI413310, AU023415, Dvwa, EG235580, Vwa6|Dpp…	http://www.genome.jp/kegg-bin/show_pathway?mmu04974/mmu:12822%09red/mmu:665033%09red/mmu:17254%09red/mmu:56643%09red/mmu:12843%09red/mmu:12842%09red/mmu:12840%09red/mmu:245026%09red/mmu:13717%09red/mmu:68553%09red/mmu:11928%09red/mmu:12826%09red/mmu:12828%09red/mmu:72472%09red/mmu:110891%09red/mmu:110893%09red/mmu:17380%09red/mmu:58803%09red/mmu:170745%09red/mmu:20514%09red/mmu:13482%09red/mmu:94…
Vasopressin-regulated water reabsorption	KEGG PATHWAY	mmu04962	16	44	0.240825	0.755324	11829|14683|231991|19344|12912|12000|26427|78284|213575|13426|13427|22318|53869|13424|13191|11515	mmu:11829|mmu:14683|mmu:231991|mmu:19344|mmu:12912|mmu:12000|mmu:26427|mmu:78284|mmu:213575|mmu:13426|mmu:13427|mmu:22318|mmu:53869|mmu:13424|mmu:13191|mmu:11515|	11829|14683|231991|19344|12912|12000|26427|78284|213575|13426|13427|22318|53869|13424|13191|11515|	Aqp4, WCH4|Gnas, 5530400H20Rik, A930027G11Rik, C130027O20Rik, GPSA, GSP, Galphas, Gnas1, Gnasxl, Gsa, Nesp, Nespl, Oed-Sml, Oedsml, P1, P2, P3, PHP1A, PHP1B, POH|Creb5, Crebpa, D430026C09Rik|Rab5b, C030027M18Rik|Creb1, 2310001E10Rik, 3526402H21Rik, AV083133, Creb, Creb-1|Avpr2, ADHR, DI1, DIR, ND1, V2R, VPV2R|Creb3l1, Oasis|Creb3l4, 1700012K17Rik, 5330432F22Rik, AIBZIP, AV040530, AV258827, Atce1,…	http://www.genome.jp/kegg-bin/show_pathway?mmu04962/mmu:13426%09red/mmu:13427%09red/mmu:13424%09red/mmu:53869%09red/mmu:231991%09red/mmu:26427%09red/mmu:14683%09red/mmu:19344%09red/mmu:213575%09red/mmu:12912%09red/mmu:78284%09red/mmu:22318%09red/mmu:11515%09red/mmu:11829%09red/mmu:13191%09red/mmu:12000%09red
Bladder cancer	KEGG PATHWAY	mmu05219	14	38	0.248121	0.755324	69635|12443|18176|13557|16653|13555|12550|26413|26396|56289|109880|15461|17390|17395	mmu:69635|mmu:12443|mmu:18176|mmu:13557|mmu:18176|mmu:13555|mmu:12550|mmu:26413|mmu:26396|mmu:56289|mmu:109880|mmu:15461|mmu:17390|mmu:17395|	69635|12443|18176|13557|18176|13555|12550|26413|26396|56289|109880|15461|17390|17395|	Dapk1, D13Ucla1, DAP-Kinase|Ccnd1, AI327039, CycD1, Cyl-1, PRAD1, bcl-1, cD1|Nras, AV095280, N-ras|E2f3, E2F3b, E2f3a|Nras, AV095280, N-ras|E2f1, E2F-1, mKIAA4009|Cdh1, AA960649, E-cad, Ecad, L-CAM, UVO, Um|Mapk1, 9030612K14Rik, AA407128, AU018647, C78273, ERK, Erk2, MAPK2, PRKM2, Prkm1, p41mapk, p42mapk|Map2k2, AA589381, MEK2, MK2, Prkmk2|Rassf1, 123F2, AA536941, AU044980, NORE2A, RDA32, REH3P21…	http://www.genome.jp/kegg-bin/show_pathway?mmu05219/mmu:13557%09red/mmu:26413%09red/mmu:26396%09red/mmu:17390%09red/mmu:109880%09red/mmu:18176%09red/mmu:12443%09red/mmu:12550%09red/mmu:17395%09red/mmu:69635%09red/mmu:56289%09red/mmu:13555%09red/mmu:15461%09red
Metabolic pathways	KEGG PATHWAY	mmu01100	372	1256	0.249733	0.755324	94192|20917|20442|20440|240752|110006|20449|19714|93683|18950|19012|13087|13082|22262|110524|13166|108902|214253|107869|12709|104923|53418|100066|78038|68738|11532|67073|19309|64705|231510|15926|242291|218138|74241|74246|15109|15107|14595|14755|15483|17252|69060|68556|66812|72269|228677|64292|18103|17423|380959|16790|545291|76282|53357|66046|66043|22239|11946|18451|22235|14137|72469|170835|13200|…	mmu:94192|mmu:20917|mmu:20442|mmu:20440|mmu:240752|mmu:110006|mmu:20449|mmu:19714|mmu:93683|mmu:18950|mmu:19012|mmu:13087|mmu:13082|mmu:22262|mmu:110524|mmu:13166|mmu:108902|mmu:214253|mmu:107869|mmu:12709|mmu:104923|mmu:53418|mmu:100066|mmu:78038|mmu:68738|mmu:11532|mmu:67073|mmu:19309|mmu:64705|mmu:231510|mmu:15926|mmu:242291|mmu:218138|mmu:74241|mmu:74246|mmu:15109|mmu:15107|mmu:14595|mmu:1475…	94192|20917|20442|20440|240752|110006|20449|19714|93683|18950|19012|13087|13082|22262|110524|13166|108902|214253|107869|12709|104923|53418|100066|78038|68738|11532|67073|19309|64705|231510|15926|242291|218138|74241|74246|15109|15107|14595|14755|15483|17252|69060|68556|66812|72269|228677|64292|18103|17423|380959|16790|545291|76282|53357|66046|66043|22239|11946|18451|22235|14137|72469|170835|13200|…	C1galt1, 2210410E06Rik, AV284120, T-synthase|Suclg2, AF171077, AW556404, D6Wsu120e, SCS-betaG|St3gal1, 5330418N22Rik, AI467004, ST3GalI, Siat4, Siat4a, St3gal-1|St6gal1, AW742324, Siat1, St6Gal-I, St6gal, St6galI|Pik3c2b, C330011J12Rik, Gm199, PI3K-C2beta, PI3KC2beta|Gusb, AI747421, Gur, Gus, Gus-r, Gus-s, Gus-t, Gus-u, Gut, asd, g|St8sia1, 9330109E03Rik, GD3S, Sia-T, Siat8, Siat8a|Rev3l, Rev, Re…	http://www.genome.jp/kegg-bin/show_pathway?mmu01100/mmu:50798%09red/mmu:13200%09red/mmu:66966%09red/mmu:74185%09red/mmu:237625%09red/mmu:26459%09red/mmu:13195%09red/mmu:53618%09red/mmu:80908%09red/mmu:14380%09red/mmu:11636%09red/mmu:217119%09red/mmu:13850%09red/mmu:240752%09red/mmu:16993%09red/mmu:271786%09red/mmu:64705%09red/mmu:19193%09red/mmu:11846%09red/mmu:14425%09red/mmu:14421%09red/mmu:679…
PI3K-Akt signaling pathway	KEGG PATHWAY	mmu04151	108	351	0.251911	0.755324	13836|94216|22370|56637|12832|13637|13639|11911|192897|14103|65086|16772|245026|16775|16776|12828|12826|14062|13685|14745|12669|14183|14182|235542|18413|22027|18176|26413|12985|16416|16410|16412|14205|14697|16782|17863|14699|54635|26396|22084|11602|68553|19353|105787|108079|12912|19211|16653|16402|16403|26427|12843|104099|18414|100043507|21923|83490|16150|16151|16398|74343|21828|18053|52432|12842…	mmu:13836|mmu:94216|mmu:22370|mmu:56637|mmu:12832|mmu:13637|mmu:13639|mmu:11911|mmu:192897|mmu:14103|mmu:65086|mmu:16772|mmu:245026|mmu:16775|mmu:16776|mmu:12828|mmu:12826|mmu:14062|mmu:13685|mmu:14745|mmu:12669|mmu:14183|mmu:14182|mmu:235542|mmu:18413|mmu:22027|mmu:18176|mmu:26413|mmu:12985|mmu:16416|mmu:16410|mmu:16412|mmu:14205|mmu:14697|mmu:16782|mmu:17863|mmu:14699|mmu:54635|mmu:26396|mmu:22…	13836|94216|22370|56637|12832|13637|13639|11911|192897|14103|65086|16772|245026|16775|16776|12828|12826|14062|13685|14745|12669|14183|14182|235542|18413|22027|18176|26413|12985|16416|16410|16412|14205|14697|16782|17863|14699|54635|26396|22084|11602|68553|19353|105787|108079|12912|19211|18176|16402|16403|26427|12843|104099|18414|14707|21923|83490|16150|16151|16398|74343|21828|18053|52432|12842|736…	Epha2, AW545284, Eck, Myk2, Sek-2, Sek2|Col4a6, BB116301|Vtn, AI256434, Vn|Gsk3b, 7330414F15Rik, 8430431H08Rik, C86142, GSK-3, GSK-3beta, GSK3|Col5a2, 1110014L14Rik, D230017N05|Efna2, CEK7L, Elf1, Epl6, Eplg6, Lerk6|Efna4, EFL-4, Epl4, LERK-4|Atf4, Atf-4, C/ATF, CREB2, TAXREB67|Itgb4, AA407042, C230078O20, CD104|Fasl, APT1LG1, CD178, CD95-L, CD95L, Fas-L, Faslg, Tnfsf6, gld|Lpar3, Edg7, lpA3|Lama…	http://www.genome.jp/kegg-bin/show_pathway?mmu04151/mmu:13685%09red/mmu:16772%09red/mmu:16775%09red/mmu:16776%09red/mmu:15976%09red/mmu:15975%09red/mmu:21923%09red/mmu:245026%09red/mmu:18053%09red/mmu:19052%09red/mmu:12828%09red/mmu:14708%09red/mmu:14707%09red/mmu:16402%09red/mmu:52432%09red/mmu:16367%09red/mmu:235542%09red/mmu:14257%09red/mmu:231991%09red/mmu:26396%09red/mmu:94216%09red/mmu:5463…
Butirosin and neomycin biosynthesis	KEGG PATHWAY	mmu00524	3	5	0.252041	0.755324	212032|103988|216019	mmu:212032|mmu:103988|mmu:216019|	212032|103988|216019|	Hk3, HK_III, HK-III|Gck, GLK, Gk, Gls006, HK4, HKIV, HXKP, MODY2|Hkdc1, BC016235|	http://www.genome.jp/kegg-bin/show_pathway?mmu00524/mmu:103988%09red/mmu:212032%09red/mmu:216019%09red
Colorectal cancer	KEGG PATHWAY	mmu05210	22	64	0.257044	0.755324	18707|18706|18709|56637|26413|109880|11789|13067|12443|170758|19353|18710|17685|21416|72993|12006|12387|23805|11652|21809|11651|13176	mmu:18707|mmu:18706|mmu:18709|mmu:56637|mmu:26413|mmu:109880|mmu:11789|mmu:13067|mmu:12443|mmu:170758|mmu:19353|mmu:18710|mmu:17685|mmu:21416|mmu:72993|mmu:12006|mmu:12387|mmu:23805|mmu:11652|mmu:21809|mmu:11651|mmu:13176|	18707|18706|18709|56637|26413|109880|11789|13067|12443|170758|19353|18710|17685|21416|72993|12006|12387|23805|11652|21809|11651|13176|	Pik3cd, 2410099E07Rik, 2610208K16Rik, AW545373, p110delta|Pik3ca, 6330412C24Rik, caPI3K, p110, p110alpha|Pik3r2, p85beta|Gsk3b, 7330414F15Rik, 8430431H08Rik, C86142, GSK-3, GSK-3beta, GSK3|Mapk1, 9030612K14Rik, AA407128, AU018647, C78273, ERK, Erk2, MAPK2, PRKM2, Prkm1, p41mapk, p42mapk|Braf, 9930012E13Rik, AA120551, AA387315, AA473386, B-raf, Braf-2, Braf2, C230098H17, C87398, D6Ertd631e|Apc, AI…	http://www.genome.jp/kegg-bin/show_pathway?mmu05210/mmu:72993%09red/mmu:21809%09red/mmu:170758%09red/mmu:18709%09red/mmu:18706%09red/mmu:18707%09red/mmu:17685%09red/mmu:26413%09red/mmu:11789%09red/mmu:56637%09red/mmu:21416%09red/mmu:13067%09red/mmu:109880%09red/mmu:23805%09red/mmu:11652%09red/mmu:11651%09red/mmu:12387%09red/mmu:18710%09red/mmu:12443%09red/mmu:19353%09red/mmu:13176%09red/mmu:12006…
Gap junction	KEGG PATHWAY	mmu04540	29	87	0.260393	0.755324	18176|14678|14677|54195|22153|26413|18590|16438|16439|18595|104318|18798|53857|54635|26396|67951|16653|11554|14609|15461|20662|16440|12534|14683|14745|11515|210044|224129|432530	mmu:18176|mmu:14678|mmu:14677|mmu:54195|mmu:22153|mmu:26413|mmu:18590|mmu:16438|mmu:16439|mmu:18595|mmu:104318|mmu:18798|mmu:53857|mmu:54635|mmu:26396|mmu:67951|mmu:18176|mmu:11554|mmu:14609|mmu:15461|mmu:20662|mmu:16440|mmu:12534|mmu:14683|mmu:14745|mmu:11515|mmu:210044|mmu:224129|mmu:432530|	18176|14678|14677|54195|22153|26413|18590|16438|16439|18595|104318|18798|53857|54635|26396|67951|18176|11554|14609|15461|20662|16440|12534|14683|14745|11515|210044|224129|432530|	Nras, AV095280, N-ras|Gnai2, C76432, Galphai2, Gia, Gnai-2|Gnai1, AU046200, Gialpha1, Gnai-1|Gucy1b3, GC-S-beta-1, GCbeta1|Tubb4a, AI325297, M(beta)4, Tubb, Tubb4|Mapk1, 9030612K14Rik, AA407128, AU018647, C78273, ERK, Erk2, MAPK2, PRKM2, Prkm1, p41mapk, p42mapk|Pdgfa|Itpr1, D6Pas2, Gm10429, IP3R1, InsP3R, Ip3r, Itpr-1, P400, Pcp-1, Pcp1, opt|Itpr2, AI649341, InsP3R-2, InsP3R-5, Ip3r2, Itpr5, insP…	http://www.genome.jp/kegg-bin/show_pathway?mmu04540/mmu:22153%09red/mmu:432530%09red/mmu:210044%09red/mmu:224129%09red/mmu:12534%09red/mmu:11515%09red/mmu:104318%09red/mmu:26413%09red/mmu:18176%09red/mmu:53857%09red/mmu:14683%09red/mmu:11554%09red/mmu:20662%09red/mmu:54195%09red/mmu:16438%09red/mmu:14745%09red/mmu:14677%09red/mmu:14678%09red/mmu:18590%09red/mmu:18595%09red/mmu:67951%09red/mmu:263…
Inositol phosphate metabolism	KEGG PATHWAY	mmu00562	21	61	0.261669	0.755324	320634|114875|18706|18802|18803|240752|19211|18798|242291|117150|75678|72469|69718|71780|170835|114663|67073|18707|217837|225326|17330	mmu:320634|mmu:114875|mmu:18706|mmu:18802|mmu:18803|mmu:240752|mmu:19211|mmu:18798|mmu:242291|mmu:117150|mmu:75678|mmu:72469|mmu:69718|mmu:71780|mmu:170835|mmu:114663|mmu:67073|mmu:18707|mmu:217837|mmu:225326|mmu:17330|	320634|114875|18706|18802|18803|240752|19211|18798|242291|117150|75678|72469|69718|71780|170835|114663|67073|18707|217837|225326|17330|	Ocrl, 9530014D17Rik, BB143339, OCRL1|Plcz1, 1700041H07Rik, PLCzeta|Pik3ca, 6330412C24Rik, caPI3K, p110, p110alpha|Plcd4, 4921507K24Rik|Plcg1, AI894140, Cded, Plc-1, Plc-gamma1, Plcg-1|Pik3c2b, C330011J12Rik, Gm199, PI3K-C2beta, PI3KC2beta|Pten, 2310035O07Rik, A130070J02Rik, AI463227, B430203M17Rik, MMAC1, TEP1|Plcb4, A930039J07Rik, AI854601, C230058B11Rik|Impad1, 1110001C20Rik, AA408880, AI451589…	http://www.genome.jp/kegg-bin/show_pathway?mmu00562/mmu:240752%09red/mmu:114663%09red/mmu:67073%09red/mmu:242291%09red/mmu:69718%09red/mmu:17330%09red/mmu:75678%09red/mmu:170835%09red/mmu:320634%09red/mmu:114875%09red/mmu:225326%09red/mmu:72469%09red/mmu:19211%09red/mmu:217837%09red/mmu:18706%09red/mmu:18707%09red/mmu:18803%09red/mmu:18802%09red/mmu:117150%09red/mmu:18798%09red/mmu:71780%09red
Focal adhesion	KEGG PATHWAY	mmu04510	65	207	0.263183	0.755324	21828|18479|18706|232807|94216|12928|18709|22370|70549|56637|12814|330662|16416|16410|109880|16412|18707|18590|232906|14205|12444|665033|329251|16782|26413|107746|170758|13712|54635|20662|192897|68553|18595|19353|16202|19211|16772|245026|18710|16775|16776|17931|11652|14257|12828|16403|12842|12843|12826|104099|16420|67938|12443|59310|12389|12832|19047|12387|23928|19303|21923|15461|16402|16398|11651	mmu:21828|mmu:18479|mmu:18706|mmu:232807|mmu:94216|mmu:12928|mmu:18709|mmu:22370|mmu:70549|mmu:56637|mmu:12814|mmu:330662|mmu:16416|mmu:16410|mmu:109880|mmu:16412|mmu:18707|mmu:18590|mmu:232906|mmu:14205|mmu:12444|mmu:665033|mmu:329251|mmu:16782|mmu:26413|mmu:107746|mmu:170758|mmu:13712|mmu:54635|mmu:20662|mmu:192897|mmu:68553|mmu:18595|mmu:19353|mmu:16202|mmu:19211|mmu:16772|mmu:245026|mmu:18710…	21828|18479|18706|232807|94216|12928|18709|22370|70549|56637|12814|330662|16416|16410|109880|16412|18707|18590|232906|14205|12444|665033|329251|16782|26413|107746|170758|13712|54635|20662|192897|68553|18595|19353|16202|19211|16772|245026|18710|16775|16776|17931|11652|14257|12828|16403|12842|12843|12826|104099|16420|67938|12443|59310|12389|12832|19047|12387|23928|19303|21923|15461|16402|16398|1165…	Thbs4, TSP4|Pak1, AW045634, PAK-1, Paka|Pik3ca, 6330412C24Rik, caPI3K, p110, p110alpha|Ppp1r12c, 2410197A17Rik, AI839747, B430101M08, Mbs85|Col4a6, BB116301|Crk, Crk-I, Crk-II, Crk-III, Crk3, CrkIII, Crko, c-Crk, p38|Pik3r2, p85beta|Vtn, AI256434, Vn|Tln2, 5730421P04Rik, AI507121, AI787438, AL118320, mKIAA0320|Gsk3b, 7330414F15Rik, 8430431H08Rik, C86142, GSK-3, GSK-3beta, GSK3|Col11a1, C530001D20…	http://www.genome.jp/kegg-bin/show_pathway?mmu04510/mmu:16772%09red/mmu:16775%09red/mmu:11651%09red/mmu:16776%09red/mmu:12814%09red/mmu:22370%09red/mmu:18709%09red/mmu:16403%09red/mmu:16402%09red/mmu:17931%09red/mmu:104099%09red/mmu:170758%09red/mmu:21828%09red/mmu:18706%09red/mmu:21923%09red/mmu:12843%09red/mmu:12842%09red/mmu:67938%09red/mmu:26413%09red/mmu:59310%09red/mmu:13712%09red/mmu:24502…
Taurine and hypotaurine metabolism	KEGG PATHWAY	mmu00430	4	8	0.265187	0.755324	12583|207182|71522|246277	mmu:12583|mmu:207182|mmu:71522|mmu:246277|	12583|207182|71522|246277|	Cdo1, 1300002L19Rik, Cdo, D18Ucla3|Ggt7, 1110017C11Rik, 6330563L03Rik, Ggtl3|Ggt6, 9030405D14Rik, AI427679, AW490214|Csad, Csd|	http://www.genome.jp/kegg-bin/show_pathway?mmu00430/mmu:12583%09red/mmu:246277%09red/mmu:207182%09red/mmu:71522%09red
Rap1 signaling pathway	KEGG PATHWAY	mmu04015	67	214	0.266128	0.755324	13836|14182|18707|18706|18176|14678|21844|12387|18709|18762|93737|16416|109880|16412|54354|18053|18590|14205|18595|13637|26413|107746|170758|14062|18798|16409|13639|14677|54635|56508|11602|17532|26399|53978|11651|19353|70549|12928|65086|19094|18710|17356|16653|12550|14257|76089|15461|12977|26396|14065|14167|14164|54519|14683|14745|18803|11515|210044|14183|14681|11541|224129|14812|432530|11652|238…	mmu:13836|mmu:14182|mmu:18707|mmu:18706|mmu:18176|mmu:14678|mmu:21844|mmu:12387|mmu:18709|mmu:18759|mmu:93737|mmu:16416|mmu:109880|mmu:16412|mmu:54354|mmu:18053|mmu:18590|mmu:14205|mmu:18595|mmu:13637|mmu:26413|mmu:107746|mmu:170758|mmu:14062|mmu:18798|mmu:16409|mmu:13639|mmu:14677|mmu:54635|mmu:56508|mmu:11602|mmu:17532|mmu:26399|mmu:53978|mmu:11651|mmu:19353|mmu:70549|mmu:12928|mmu:65086|mmu:19…	13836|14182|18707|18706|18176|14678|21844|12387|18709|18759|93737|16416|109880|16412|54354|18053|18590|14205|18595|13637|26413|107746|170758|14062|18798|16409|13639|14677|54635|56508|11602|17532|26399|53978|11651|19353|70549|12928|65086|19094|18710|17356|18176|12550|14257|76089|15461|12977|26396|14065|14167|14164|54519|14683|14745|18803|11515|210044|14183|14681|11541|224129|14812|432530|11652|238…	Epha2, AW545284, Eck, Myk2, Sek-2, Sek2|Fgfr1, AW208770, Eask, FLG, Fgfr-1, Flt-2, Hspy, MFR, bFGF-R-1, c-fgr|Pik3cd, 2410099E07Rik, 2610208K16Rik, AW545373, p110delta|Pik3ca, 6330412C24Rik, caPI3K, p110, p110alpha|Nras, AV095280, N-ras|Gnai2, C76432, Galphai2, Gia, Gnai-2|Tiam1, AI847750, D16Ium10, D16Ium10e|Ctnnb1, Bfc, Catnb, Mesc|Pik3r2, p85beta|Prkci, 2310021H13Rik, AI427505, PKClambda, Pkci…	http://www.genome.jp/kegg-bin/show_pathway?mmu04015/mmu:11651%09red/mmu:11602%09red/mmu:432530%09red/mmu:210044%09red/mmu:224129%09red/mmu:14812%09red/mmu:12550%09red/mmu:93737%09red/mmu:21844%09red/mmu:170758%09red/mmu:18709%09red/mmu:18706%09red/mmu:18707%09red/mmu:14681%09red/mmu:13836%09red/mmu:14065%09red/mmu:53978%09red/mmu:12387%09red/mmu:238130%09red/mmu:19094%09red/mmu:14182%09red/mmu:14…
Pantothenate and CoA biosynthesis	KEGG PATHWAY	mmu00770	7	17	0.270152	0.755324	66812|75735|209558|71743|12035|22361|64705	mmu:66812|mmu:75735|mmu:209558|mmu:71743|mmu:12035|mmu:22361|mmu:64705|	66812|75735|209558|71743|12035|22361|64705|	Ppcdc, 1810057I13Rik, 8430432M10Rik|Pank1, Pank, Pank1b|Enpp3, AI876438, CD203c|Coasy, 1300003G02Rik, Dpck, Ppat, Ukr1|Bcat1, BCATc, Eca39|Vnn1, V-1|Dpys, 1200017I10Rik, 1300004I01Rik, DHP, DHPase|	http://www.genome.jp/kegg-bin/show_pathway?mmu00770/mmu:75735%09red/mmu:209558%09red/mmu:22361%09red/mmu:71743%09red/mmu:64705%09red/mmu:66812%09red/mmu:12035%09red
Selenocompound metabolism	KEGG PATHWAY	mmu00450	7	17	0.270152	0.755324	70266|23972|211006|107869|229905|20768|216443	mmu:70266|mmu:23972|mmu:211006|mmu:107869|mmu:229905|mmu:20768|mmu:216443|	70266|23972|211006|107869|229905|20768|216443|	Ccbl1, 2010009K05Rik, AI182306, Gtk, Kat1, KatI|Papss2, 1810018P12Rik, AI159688, AtpsU2, Atpsk2, Sk2, bm|Sepsecs, 9130208G10, AA986712, D5Ertd135e, SLA, SecS|Cth, 0610010I13Rik, AI314617, BC019483, CSE, Cys3|Ccbl2, KATIII, Kat3|Sephs2, Sps2, Ysg3|Mars, Metrs, Mtrns|	http://www.genome.jp/kegg-bin/show_pathway?mmu00450/mmu:107869%09red/mmu:70266%09red/mmu:216443%09red/mmu:229905%09red/mmu:23972%09red/mmu:20768%09red/mmu:211006%09red
Amyotrophic lateral sclerosis (ALS)	KEGG PATHWAY	mmu05014	18	52	0.276467	0.760907	13067|19353|14800|12362|14799|19094|21937|12460|19057|67819|21938|12359|14812|18125|11783|20511|12122|26399	mmu:13067|mmu:19353|mmu:14800|mmu:12362|mmu:14799|mmu:19094|mmu:21937|mmu:12460|mmu:19057|mmu:67819|mmu:21938|mmu:12359|mmu:14812|mmu:18125|mmu:11783|mmu:20511|mmu:12122|mmu:26399|	13067|19353|14800|12362|14799|19094|21937|12460|19057|67819|21938|12359|14812|18125|11783|20511|12122|26399|	Cyct, T-Cc|Rac1, AL023026, D5Ertd559e|Gria2, GluA2, GluR-B, Glur-2, Glur2|Casp1, ICE, Il1bc|Gria1, 2900051M01Rik, Glr-1, Glr1, GluA1, GluR-A, GluRA, Glur-1, Glur1, HIPA1, gluR-K1|Mapk11, P38b, Prkm11, Sapk2, Sapk2b, p38-2, p38beta, p38beta2|Tnfrsf1a, CD120a, FPF, TNF-R, TNF-R-I, TNF-R1, TNF-R55, TNF-alphaR1, TNFAR, TNFR60, TNFRI, TNFRp55, TNFalpha-R1, Tnfr-2, Tnfr1, p55, p55-R|Ccs, Ccsd|Ppp3cc, C…	http://www.genome.jp/kegg-bin/show_pathway?mmu05014/mmu:19094%09red/mmu:11783%09red/mmu:21938%09red/mmu:12460%09red/mmu:18125%09red/mmu:14812%09red/mmu:19353%09red/mmu:12122%09red/mmu:14800%09red/mmu:12362%09red/mmu:67819%09red/mmu:19057%09red/mmu:26399%09red/mmu:12359%09red/mmu:13067%09red/mmu:14799%09red/mmu:20511%09red/mmu:21937%09red
Circadian entrainment	KEGG PATHWAY	mmu04713	32	98	0.278687	0.760907	14799|58226|14678|14677|14699|54195|26413|16438|14697|20191|20192|12291|18798|14800|16519|12912|432530|18125|16440|12288|12289|14708|14683|100043507|11515|210044|14681|224129|14812|18627|18628|19416	mmu:14799|mmu:58226|mmu:14678|mmu:14677|mmu:14699|mmu:54195|mmu:26413|mmu:16438|mmu:14697|mmu:20191|mmu:20192|mmu:12291|mmu:18798|mmu:14800|mmu:16519|mmu:12912|mmu:432530|mmu:18125|mmu:16440|mmu:12288|mmu:12289|mmu:14708|mmu:14683|mmu:14707|mmu:11515|mmu:210044|mmu:14681|mmu:224129|mmu:14812|mmu:18627|mmu:18628|mmu:19416|	14799|58226|14678|14677|14699|54195|26413|16438|14697|20191|20192|12291|18798|14800|16519|12912|432530|18125|16440|12288|12289|14708|14683|14707|11515|210044|14681|224129|14812|18627|18628|19416|	Gria1, 2900051M01Rik, Glr-1, Glr1, GluA1, GluR-A, GluRA, Glur-1, Glur1, HIPA1, gluR-K1|Cacna1h, Cav3.2, MNCb-1209, alpha13.2|Gnai2, C76432, Galphai2, Gia, Gnai-2|Gnai1, AU046200, Gialpha1, Gnai-1|Gngt1, G(y)1, Gng1|Gucy1b3, GC-S-beta-1, GCbeta1|Mapk1, 9030612K14Rik, AA407128, AU018647, C78273, ERK, Erk2, MAPK2, PRKM2, Prkm1, p41mapk, p42mapk|Itpr1, D6Pas2, Gm10429, IP3R1, InsP3R, Ip3r, Itpr-1, P4…	http://www.genome.jp/kegg-bin/show_pathway?mmu04713/mmu:432530%09red/mmu:210044%09red/mmu:224129%09red/mmu:14812%09red/mmu:14708%09red/mmu:11515%09red/mmu:14681%09red/mmu:19416%09red/mmu:14677%09red/mmu:26413%09red/mmu:18627%09red/mmu:12291%09red/mmu:18628%09red/mmu:14683%09red/mmu:58226%09red/mmu:20191%09red/mmu:20192%09red/mmu:16438%09red/mmu:14699%09red/mmu:14678%09red/mmu:14697%09red/mmu:1651…
Ras signaling pathway	KEGG PATHWAY	mmu04014	71	229	0.282186	0.760907	66922|53357|14182|18479|18706|18176|21844|18709|54601|23871|13836|19696|240057|56289|12977|54354|18707|18590|16706|14205|18595|13637|14708|26565|85031|26413|170758|13712|14699|13639|19344|54635|26396|18783|11602|226525|17532|225870|66350|218397|19353|14103|11350|18710|17356|16653|14697|11652|14257|18782|19765|15461|20662|14167|11845|14164|18806|18053|100043507|14183|237625|72399|18803|211429|2258…	mmu:66922|mmu:53357|mmu:14182|mmu:18479|mmu:18706|mmu:18176|mmu:21844|mmu:18709|mmu:54601|mmu:23871|mmu:13836|mmu:19696|mmu:240057|mmu:56289|mmu:12977|mmu:54354|mmu:18707|mmu:18590|mmu:16706|mmu:14205|mmu:18595|mmu:13637|mmu:14708|mmu:26565|mmu:85031|mmu:26413|mmu:170758|mmu:13712|mmu:14699|mmu:13639|mmu:19344|mmu:54635|mmu:26396|mmu:18783|mmu:11602|mmu:226525|mmu:17532|mmu:225870|mmu:66350|mmu:2…	66922|53357|14182|18479|18706|18176|21844|18709|54601|23871|13836|19696|240057|56289|12977|54354|18707|18590|16706|14205|18595|13637|14708|26565|85031|26413|170758|13712|14699|13639|19344|54635|26396|18783|11602|226525|17532|225870|66350|218397|19353|14103|11350|18710|17356|18176|14697|11652|14257|18782|19765|15461|20662|14167|11845|14164|18806|18053|14707|14183|237625|72399|18803|211429|225845|1…	Rras2, 2610016H24Rik, C86394, TC21|Pla2g6, BB112799, PNPLA9, iPLA(2)beta, iPLA2, iPLA2beta|Fgfr1, AW208770, Eask, FLG, Fgfr-1, Flt-2, Hspy, MFR, bFGF-R-1, c-fgr|Pak1, AW045634, PAK-1, Paka|Pik3ca, 6330412C24Rik, caPI3K, p110, p110alpha|Nras, AV095280, N-ras|Tiam1, AI847750, D16Ium10, D16Ium10e|Pik3r2, p85beta|Foxo4, Afxh, Mllt7, afx|Ets1, AI196000, AI448617, D230050P06, Ets-1, Tpl1|Epha2, AW54528…	http://www.genome.jp/kegg-bin/show_pathway?mmu04014/mmu:53357%09red/mmu:18595%09red/mmu:11602%09red/mmu:23871%09red/mmu:14812%09red/mmu:18053%09red/mmu:237625%09red/mmu:21844%09red/mmu:11845%09red/mmu:56289%09red/mmu:170758%09red/mmu:18709%09red/mmu:18706%09red/mmu:18707%09red/mmu:225870%09red/mmu:66922%09red/mmu:13836%09red/mmu:26396%09red/mmu:13637%09red/mmu:54601%09red/mmu:14183%09red/mmu:1934…
HTLV-I infection	KEGG PATHWAY	mmu05166	85	277	0.287824	0.760907	66922|18707|20525|18176|13542|93897|18709|18710|70549|56637|14368|13654|13555|59001|17701|16451|22422|18590|12580|19057|18019|14367|18706|18595|81601|12444|14362|12443|11910|17863|74343|13712|15024|17864|11911|12317|245000|16168|216795|17532|26398|52206|22421|12257|17702|66156|22433|100683|12914|12912|21937|16653|23871|12916|11652|66979|240514|16151|15461|22414|11789|22413|22410|22411|11651|18034…	mmu:66922|mmu:18707|mmu:20525|mmu:18176|mmu:13542|mmu:93897|mmu:18709|mmu:18710|mmu:70549|mmu:56637|mmu:14368|mmu:13654|mmu:13555|mmu:59001|mmu:17701|mmu:16451|mmu:22422|mmu:18590|mmu:12580|mmu:19057|mmu:18019|mmu:14367|mmu:18706|mmu:18595|mmu:81601|mmu:12444|mmu:14362|mmu:12443|mmu:11910|mmu:17863|mmu:74343|mmu:13712|mmu:15024|mmu:17864|mmu:11911|mmu:12317|mmu:245000|mmu:16168|mmu:216795|mmu:175…	66922|18707|20525|18176|13542|93897|18709|18710|70549|56637|14368|13654|13555|59001|17701|16451|22422|18590|12580|19057|18019|14367|18706|18595|81601|12444|14362|12443|11910|17863|74343|13712|15024|17864|11911|12317|245000|16168|216795|17532|26398|52206|22421|12257|17702|66156|22433|100683|12914|12912|21937|18176|23871|12916|11652|66979|14283|16151|15461|22414|11789|22413|22410|22411|11651|18034|…	Rras2, 2610016H24Rik, C86394, TC21|Pik3cd, 2410099E07Rik, 2610208K16Rik, AW545373, p110delta|Slc2a1, Glut-1, Glut1|Nras, AV095280, N-ras|Dvl1, Dvl, mKIAA4029|Fzd10, Fz-10|Pik3r2, p85beta|Pik3r3, AA414954, p55pik|Tln2, 5730421P04Rik, AI507121, AI787438, AL118320, mKIAA0320|Gsk3b, 7330414F15Rik, 8430431H08Rik, C86142, GSK-3, GSK-3beta, GSK3|Fzd6, Fz6|Egr2, Egr-2, Krox-20, Krox20, NGF1-B, Zfp-25, Zf…	http://www.genome.jp/kegg-bin/show_pathway?mmu05166/mmu:328572%09red/mmu:12444%09red/mmu:12317%09red/mmu:11651%09red/mmu:23871%09red/mmu:432530%09red/mmu:22422%09red/mmu:210044%09red/mmu:13542%09red/mmu:11789%09red/mmu:17701%09red/mmu:21809%09red/mmu:70461%09red/mmu:11515%09red/mmu:18709%09red/mmu:18706%09red/mmu:18707%09red/mmu:12912%09red/mmu:66922%09red/mmu:56637%09red/mmu:14368%09red/mmu:2175…
Collecting duct acid secretion	KEGG PATHWAY	mmu04966	10	27	0.293279	0.760907	73834|66144|140494|66290|11975|11974|12349|110935|242341|20499	mmu:73834|mmu:66144|mmu:140494|mmu:66290|mmu:11975|mmu:11974|mmu:12349|mmu:110935|mmu:242341|mmu:20499|	73834|66144|140494|66290|11975|11974|12349|110935|242341|20499|	Atp6v1d, 1110004P10Rik, Atp6m, VATD, Vma8|Atp6v1f, 1110004G16Rik|Atp6v0a4, Atp6n1b, a4|Atp6v1g1, 1810024D14Rik, AA960677, ATP6J, Atp6g1, VAG1, Vma10|Atp6v0a1, AA959968, ATP6a1, Atp6n1, Atp6n1a, Atpv0a1, Vpp-1, Vpp1|Atp6v0e, Atp6k, Atp6v0e1, M9.2|Car2, AI131712, CAII, Ca2, Car-2, Ltw-5, Lvtw-5|Atp6v1b1, AW208839, Atp6b1, D630003L15, D630030L16Rik, D630039P21Rik, Vpp-3, Vpp3|Atp6v0d2, 1620401A02Rik…	http://www.genome.jp/kegg-bin/show_pathway?mmu04966/mmu:66290%09red/mmu:73834%09red/mmu:140494%09red/mmu:11974%09red/mmu:11975%09red/mmu:66144%09red/mmu:110935%09red/mmu:12349%09red/mmu:242341%09red/mmu:20499%09red
Drug metabolism - cytochrome P450	KEGG PATHWAY	mmu00982	22	66	0.296526	0.760907	14873|14872|14858|11529|56847|68312|103140|109731|552899|13106|14867|213043|14862|14863|14860|26876|100727|11532|394436|56615|76263|621603	mmu:14873|mmu:14872|mmu:14858|mmu:11529|mmu:56847|mmu:68312|mmu:103140|mmu:109731|mmu:552899|mmu:13106|mmu:14867|mmu:213043|mmu:14862|mmu:14863|mmu:14860|mmu:26876|mmu:100727|mmu:11532|mmu:394436|mmu:56615|mmu:76263|mmu:621603|	14873|14872|14858|11529|56847|68312|103140|109731|552899|13106|14867|213043|14862|14863|14860|26876|100727|11532|394436|56615|76263|621603|	Gsto1, AA407097, AI194287, AU018802, GSTO_1-1, GSTX, SPG-R, p28|Gstt2, AI266894, Yrs, mGSTT2|Gsta2, Gst2-2, Gstc-2, Gstc2|Adh7, AI325182, Adh-3, Adh-3e, Adh-3t, Adh3, Adh3-e, Adh3-t, Adh4, Adt-1|Aldh1a3, ALDH6, RALDH3, V1|Gstm7, 0610005A07Rik, AI894236, Cd203c|Gstt3, AI118089|Maob, 6330414K01Rik, MAO-B|Ugt2a2|Cyp2e1, Cyp2e|Gstm6|Aox2, Aoh3, Aox3l1|Gstm1, Gstb-1, Gstb1|Gstm2, Gstb-2, Gstb2|Gsta4, …	http://www.genome.jp/kegg-bin/show_pathway?mmu00982/mmu:14872%09red/mmu:14873%09red/mmu:11532%09red/mmu:14858%09red/mmu:213043%09red/mmu:68312%09red/mmu:76263%09red/mmu:56615%09red/mmu:100727%09red/mmu:621603%09red/mmu:13106%09red/mmu:14867%09red/mmu:14863%09red/mmu:14862%09red/mmu:14860%09red/mmu:109731%09red/mmu:11529%09red/mmu:394436%09red/mmu:103140%09red/mmu:552899%09red/mmu:26876%09red/mmu:…
Fatty acid elongation	KEGG PATHWAY	mmu00062	9	24	0.298544	0.760907	106529|68801|12686|19063|70025|52538|70757|56348|15107	mmu:106529|mmu:68801|mmu:12686|mmu:19063|mmu:70025|mmu:52538|mmu:70757|mmu:56348|mmu:15107|	106529|68801|12686|19063|70025|52538|70757|56348|15107|	Tecr, 2410016D23Rik, A230102P12Rik, AI173355, D17Ertd178e, Gpsn2, SC2|Elovl5, 1110059L23Rik, AI747313, AU043003, HELO1|Elovl3, CIN-2, Cig30|Ppt1, 9530043G02Rik, AA960502, C77813, CLN1, D4Ertd184e, INCL, PPT|Acot7, 2410041A17Rik, Ach1, Act, Bach, CTE-IIa, Cte-II, Lach1|Acaa2, 0610011L04Rik, AI255831, AI265397, D18Ertd240e|Ptplb, 6330408J20Rik, AI255777, AI481689, HACD2|Hsd17b12, 2610510O05Rik, AI1…	http://www.genome.jp/kegg-bin/show_pathway?mmu00062/mmu:106529%09red/mmu:70757%09red/mmu:52538%09red/mmu:70025%09red/mmu:19063%09red/mmu:15107%09red/mmu:12686%09red/mmu:56348%09red/mmu:68801%09red
Glycosaminoglycan biosynthesis - heparan sulfate / heparin	KEGG PATHWAY	mmu00534	9	24	0.298544	0.760907	217119|23908|54710|50785|54616|93683|15478|117592|17423	mmu:217119|mmu:23908|mmu:54710|mmu:50785|mmu:54616|mmu:93683|mmu:15478|mmu:117592|mmu:17423|	217119|23908|54710|50785|54616|93683|15478|117592|17423|	Xylt2, E030002B02Rik, XT-II, XT2, xylT-II|Hs2st1, AW214369, Hs2st, mKIAA0448|Hs3st3b1, 3-OST-3B, 3OST3B1, 3Ost3b, AU041882, AW536289, Hs3st3b, m3-OST-3B|Hs6st1, 6Ost1|Extl3, 2900009G18Rik, AU040105, Ext1l, mKIAA0519|Glce, 1110017N23Rik, AI747411, C130034A12Rik, Hsepi|Hs3st3a1, 3Ost3a, Hs3st3a|B3galt6, BB129894, GalTII|Ndst2, Mndns, NDST-2|	http://www.genome.jp/kegg-bin/show_pathway?mmu00534/mmu:217119%09red/mmu:93683%09red/mmu:23908%09red/mmu:50785%09red/mmu:15478%09red/mmu:117592%09red/mmu:17423%09red/mmu:54710%09red/mmu:54616%09red
Aldosterone-regulated sodium reabsorption	KEGG PATHWAY	mmu04960	14	40	0.298806	0.760907	18707|18706|110784|18709|18710|83814|11928|26413|16367|20276|20277|108017|11932|11931	mmu:18707|mmu:18706|mmu:110784|mmu:18709|mmu:18710|mmu:83814|mmu:11928|mmu:26413|mmu:16367|mmu:20276|mmu:20277|mmu:108017|mmu:11932|mmu:11931|	18707|18706|110784|18709|18710|83814|11928|26413|16367|20276|20277|108017|11932|11931|	Pik3cd, 2410099E07Rik, 2610208K16Rik, AW545373, p110delta|Pik3ca, 6330412C24Rik, caPI3K, p110, p110alpha|Nr3c2, MR, Mlr|Pik3r2, p85beta|Pik3r3, AA414954, p55pik|Nedd4l, 1300012C07Rik, Nedd4-2, Nedd4b|Atp1a1, Atpa-1, BC010319|Mapk1, 9030612K14Rik, AA407128, AU018647, C78273, ERK, Erk2, MAPK2, PRKM2, Prkm1, p41mapk, p42mapk|Irs1, G972R, IRS-1|Scnn1a, ENaC, SCNEA, Scnn1, mENaC|Scnn1b|Fxyd4, 0610008I…	http://www.genome.jp/kegg-bin/show_pathway?mmu04960/mmu:26413%09red/mmu:108017%09red/mmu:16367%09red/mmu:20277%09red/mmu:20276%09red/mmu:83814%09red/mmu:110784%09red/mmu:11928%09red/mmu:18709%09red/mmu:18706%09red/mmu:18707%09red/mmu:11932%09red/mmu:18710%09red/mmu:11931%09red
Insulin secretion	KEGG PATHWAY	mmu04911	28	86	0.29992	0.760907	20525|432530|20191|18798|11911|56508|78284|11932|11931|16533|16531|231991|12912|20927|16514|26427|16440|12288|12289|14683|11515|210044|140492|140493|11928|224129|103988|22318	mmu:20525|mmu:432530|mmu:20191|mmu:18798|mmu:11911|mmu:56508|mmu:78284|mmu:11932|mmu:11931|mmu:16533|mmu:16531|mmu:231991|mmu:12912|mmu:20927|mmu:16514|mmu:26427|mmu:16440|mmu:12288|mmu:12289|mmu:14683|mmu:11515|mmu:210044|mmu:140492|mmu:140493|mmu:11928|mmu:224129|mmu:103988|mmu:22318|	20525|432530|20191|18798|11911|56508|78284|11932|11931|16533|16531|231991|12912|20927|16514|26427|16440|12288|12289|14683|11515|210044|140492|140493|11928|224129|103988|22318|	Slc2a1, Glut-1, Glut1|Adcy1, AC1, D11Bwg1392e, I-AC, brl, mKIAA4070|Ryr2, 9330127I20Rik, RYR-2|Plcb4, A930039J07Rik, AI854601, C230058B11Rik|Atf4, Atf-4, C/ATF, CREB2, TAXREB67|Rapgef4, 1300003D15Rik, 5730402K07Rik, 6330581N18Rik, EPAC_2, Epac-2, Epac2, mKIAA4040|Creb3l4, 1700012K17Rik, 5330432F22Rik, AIBZIP, AV040530, AV258827, Atce1, CREB3, CREB4, JAL, TISP40, Tisp40alpha, Tisp40beta, mJAL|Atp1…	http://www.genome.jp/kegg-bin/show_pathway?mmu04911/mmu:432530%09red/mmu:210044%09red/mmu:224129%09red/mmu:11515%09red/mmu:140493%09red/mmu:140492%09red/mmu:20525%09red/mmu:14683%09red/mmu:56508%09red/mmu:11928%09red/mmu:16533%09red/mmu:16531%09red/mmu:20191%09red/mmu:16514%09red/mmu:78284%09red/mmu:103988%09red/mmu:20927%09red/mmu:231991%09red/mmu:26427%09red/mmu:12289%09red/mmu:12288%09red/mmu:…
Toxoplasmosis	KEGG PATHWAY	mmu05145	36	113	0.305489	0.762148	105675|21947|20848|18707|18706|14678|14677|18709|26413|16412|16451|16452|13067|16782|66513|21937|16145|26399|15481|19094|16772|18710|16775|16776|17874|16150|16403|21809|26409|16179|14681|23928|11652|16151|11651|15980	mmu:105675|mmu:21947|mmu:20848|mmu:18707|mmu:18706|mmu:14678|mmu:14677|mmu:18709|mmu:26413|mmu:16412|mmu:16451|mmu:16452|mmu:13067|mmu:16782|mmu:66513|mmu:21937|mmu:16145|mmu:26399|mmu:15481|mmu:19094|mmu:16772|mmu:18710|mmu:16775|mmu:16776|mmu:17874|mmu:16150|mmu:16403|mmu:21809|mmu:26409|mmu:16179|mmu:14681|mmu:23928|mmu:11652|mmu:16151|mmu:11651|mmu:15980|	105675|21947|20848|18707|18706|14678|14677|18709|26413|16412|16451|16452|13067|16782|66513|21937|16145|26399|15481|19094|16772|18710|16775|16776|17874|16150|16403|21809|26409|16179|14681|23928|11652|16151|11651|15980|	Ppif, AW457192, CyP-D, CyP-F, CypD, PPIase|Cd40lg, CD154, CD40-L, Cd40l, HIGM1, IGM, IMD3, Ly-62, Ly62, T-BAM, TRAP, Tnfsf5, gp39|Stat3, 1110034C02Rik, AW109958, Aprf|Pik3cd, 2410099E07Rik, 2610208K16Rik, AW545373, p110delta|Pik3ca, 6330412C24Rik, caPI3K, p110, p110alpha|Gnai2, C76432, Galphai2, Gia, Gnai-2|Gnai1, AU046200, Gialpha1, Gnai-1|Pik3r2, p85beta|Mapk1, 9030612K14Rik, AA407128, AU018647…	http://www.genome.jp/kegg-bin/show_pathway?mmu05145/mmu:16772%09red/mmu:16775%09red/mmu:16776%09red/mmu:14681%09red/mmu:21947%09red/mmu:16403%09red/mmu:21809%09red/mmu:18709%09red/mmu:18706%09red/mmu:18707%09red/mmu:26413%09red/mmu:19094%09red/mmu:105675%09red/mmu:23928%09red/mmu:66513%09red/mmu:20848%09red/mmu:13067%09red/mmu:16145%09red/mmu:16451%09red/mmu:16452%09red/mmu:16412%09red/mmu:14677%…
Pancreatic secretion	KEGG PATHWAY	mmu04972	33	103	0.305972	0.762148	26565|80797|11941|80718|12638|16439|16438|12349|20191|381290|18798|66350|11931|19353|16531|69060|16440|12722|23844|14683|18947|11515|210044|237625|53869|11932|11928|224129|13487|432530|18782|18781|18784	mmu:26565|mmu:80797|mmu:11941|mmu:80718|mmu:12638|mmu:16439|mmu:16438|mmu:12349|mmu:20191|mmu:381290|mmu:18798|mmu:66350|mmu:11931|mmu:19353|mmu:16531|mmu:69060|mmu:16440|mmu:12722|mmu:23844|mmu:14683|mmu:18947|mmu:11515|mmu:210044|mmu:237625|mmu:53869|mmu:11932|mmu:11928|mmu:224129|mmu:13487|mmu:432530|mmu:18782|mmu:18781|mmu:18784|	26565|80797|11941|80718|12638|16439|16438|12349|20191|381290|18798|66350|11931|19353|16531|69060|16440|12722|23844|14683|18947|11515|210044|237625|53869|11932|11928|224129|13487|432530|18782|18781|18784|	Pla2g10, PLA2GX, mGXsPLA2, sPLA2-X|Clca2|Atp2b2, D6Abb2e, Gena300, PMCA2, Tmy, dfw, jog, wms, wri|Rab27b, 2310021G14Rik, B130064M09Rik|Cftr, AW495489, Abcc7|Itpr2, AI649341, InsP3R-2, InsP3R-5, Ip3r2, Itpr5, insP3R2|Itpr1, D6Pas2, Gm10429, IP3R1, InsP3R, Ip3r, Itpr-1, P400, Pcp-1, Pcp1, opt|Car2, AI131712, CAII, Ca2, Car-2, Ltw-5, Lvtw-5|Ryr2, 9330127I20Rik, RYR-2|Atp2b4, Pmca4|Plcb4, A930039J07R…	http://www.genome.jp/kegg-bin/show_pathway?mmu04972/mmu:432530%09red/mmu:210044%09red/mmu:224129%09red/mmu:237625%09red/mmu:11515%09red/mmu:69060%09red/mmu:12638%09red/mmu:14683%09red/mmu:18784%09red/mmu:18782%09red/mmu:11928%09red/mmu:18781%09red/mmu:16531%09red/mmu:20191%09red/mmu:23844%09red/mmu:12349%09red/mmu:16438%09red/mmu:16439%09red/mmu:11941%09red/mmu:53869%09red/mmu:18947%09red/mmu:807…
Glycosphingolipid biosynthesis - ganglio series	KEGG PATHWAY	mmu00604	6	15	0.313877	0.774796	20454|20442|11416|14421|20449|50935	mmu:20454|mmu:20442|mmu:11416|mmu:14421|mmu:20449|mmu:50935|	20454|20442|11416|14421|20449|50935|	St3gal5, 3S-T, Siat9, [a]2|St3gal1, 5330418N22Rik, AI467004, ST3GalI, Siat4, Siat4a, St3gal-1|Slc33a1, AI315656, AI788741, Acatn, D630022N01Rik|B4galnt1, 4933429D13Rik, Gal-NAc-T, GalNAc-T, GalNAcT, Galgt1, Ggm-2, Ggm2|St8sia1, 9330109E03Rik, GD3S, Sia-T, Siat8, Siat8a|St6galnac6, ST6GalNAcVI, Siat7f|	http://www.genome.jp/kegg-bin/show_pathway?mmu00604/mmu:20442%09red/mmu:50935%09red/mmu:20454%09red/mmu:14421%09red/mmu:20449%09red/mmu:11416%09red
Caffeine metabolism	KEGG PATHWAY	mmu00232	3	6	0.319767	0.77489	22436|22262|17961	mmu:22436|mmu:22262|mmu:17961|	22436|22262|17961|	Xdh, XO, Xor, Xox-1, Xox1|Uox, AI663847|Nat2, AV377607|	http://www.genome.jp/kegg-bin/show_pathway?mmu00232/mmu:22436%09red/mmu:17961%09red/mmu:22262%09red
Starch and sucrose metabolism	KEGG PATHWAY	mmu00500	18	54	0.321762	0.77489	212032|232714|110006|100727|209558|66681|394436|77559|103988|74185|22235|216019|69983|72157|552899|19309|216558|76051	mmu:212032|mmu:232714|mmu:110006|mmu:100727|mmu:209558|mmu:66681|mmu:394436|mmu:77559|mmu:103988|mmu:74185|mmu:22235|mmu:216019|mmu:69983|mmu:72157|mmu:552899|mmu:19309|mmu:216558|mmu:76051|	212032|232714|110006|100727|209558|66681|394436|77559|103988|74185|22235|216019|69983|72157|552899|19309|216558|76051|	Hk3, HK_III, HK-III|Mgam, 6030407P20Rik, MGA|Gusb, AI747421, Gur, Gus, Gus-r, Gus-s, Gus-t, Gus-u, Gut, asd, g|Ugt2b34, AI788959|Enpp3, AI876438, CD203c|Pgm1, 3230402E02Rik, Pgm-1, Pgm2|Ugt1a1, Gnt1, UDPGT_1-1, UGT1A01, Udpgt-1a, UgtBr1|Agl, 1110061O17Rik, 9430004C13Rik, 9630046L06Rik, AI850929, C77197|Gck, GLK, Gk, Gls006, HK4, HKIV, HXKP, MODY2|Gbe1, 2310045H19Rik, 2810426P10Rik, D16Ertd536e|Ug…	http://www.genome.jp/kegg-bin/show_pathway?mmu00500/mmu:77559%09red/mmu:212032%09red/mmu:394436%09red/mmu:209558%09red/mmu:103988%09red/mmu:66681%09red/mmu:72157%09red/mmu:110006%09red/mmu:74185%09red/mmu:19309%09red/mmu:22235%09red/mmu:552899%09red/mmu:232714%09red/mmu:69983%09red/mmu:100727%09red/mmu:216558%09red/mmu:76051%09red/mmu:216019%09red
Prolactin signaling pathway	KEGG PATHWAY	mmu04917	24	74	0.324221	0.77489	20848|18707|18706|18176|18709|56637|26413|16452|12444|12443|13711|56468|26396|19094|18710|16653|12700|15461|20662|103988|13982|192157|11652|11651	mmu:20848|mmu:18707|mmu:18706|mmu:18176|mmu:18709|mmu:56637|mmu:26413|mmu:16452|mmu:12444|mmu:12443|mmu:13711|mmu:56468|mmu:26396|mmu:19094|mmu:18710|mmu:18176|mmu:12700|mmu:15461|mmu:20662|mmu:103988|mmu:13982|mmu:192157|mmu:11652|mmu:11651|	20848|18707|18706|18176|18709|56637|26413|16452|12444|12443|13711|56468|26396|19094|18710|18176|12700|15461|20662|103988|13982|192157|11652|11651|	Stat3, 1110034C02Rik, AW109958, Aprf|Pik3cd, 2410099E07Rik, 2610208K16Rik, AW545373, p110delta|Pik3ca, 6330412C24Rik, caPI3K, p110, p110alpha|Nras, AV095280, N-ras|Pik3r2, p85beta|Gsk3b, 7330414F15Rik, 8430431H08Rik, C86142, GSK-3, GSK-3beta, GSK3|Mapk1, 9030612K14Rik, AA407128, AU018647, C78273, ERK, Erk2, MAPK2, PRKM2, Prkm1, p41mapk, p42mapk|Jak2, Fd17|Ccnd2, 2600016F06Rik, AI256817, BF642806,…	http://www.genome.jp/kegg-bin/show_pathway?mmu04917/mmu:192157%09red/mmu:13982%09red/mmu:18709%09red/mmu:18706%09red/mmu:18707%09red/mmu:26413%09red/mmu:19094%09red/mmu:13711%09red/mmu:18176%09red/mmu:56637%09red/mmu:20848%09red/mmu:20662%09red/mmu:16452%09red/mmu:103988%09red/mmu:11652%09red/mmu:11651%09red/mmu:18710%09red/mmu:12700%09red/mmu:26396%09red/mmu:12444%09red/mmu:12443%09red/mmu:56468…
Jak-STAT signaling pathway	KEGG PATHWAY	mmu04630	48	155	0.328477	0.77489	20849|20848|18707|18706|18709|229615|56324|12985|59004|12981|16451|16196|16452|12444|12443|230828|24063|56468|24066|15976|15975|16162|237313|237310|16168|242700|387510|18710|12914|18712|208650|12804|213208|20662|83430|11651|114715|12700|58181|57914|230405|192157|328572|11652|18414|18413|15980|13019	mmu:20849|mmu:20848|mmu:18707|mmu:18706|mmu:18709|mmu:229615|mmu:56324|mmu:12985|mmu:59004|mmu:12981|mmu:16451|mmu:16196|mmu:16452|mmu:12444|mmu:12443|mmu:230828|mmu:24063|mmu:56468|mmu:24066|mmu:15976|mmu:15975|mmu:16162|mmu:237313|mmu:237310|mmu:16168|mmu:242700|mmu:387510|mmu:18710|mmu:12914|mmu:18712|mmu:208650|mmu:12804|mmu:213208|mmu:20662|mmu:83430|mmu:11651|mmu:114715|mmu:12700|mmu:58181|…	20849|20848|18707|18706|18709|229615|56324|12985|59004|12981|16451|16196|16452|12444|12443|230828|24063|56468|24066|15976|15975|16162|237313|237310|16168|242700|387510|18710|12914|18712|208650|12804|213208|20662|83430|11651|114715|12700|58181|57914|230405|192157|328572|11652|18414|18413|15980|13019|	Stat4|Stat3, 1110034C02Rik, AW109958, Aprf|Pik3cd, 2410099E07Rik, 2610208K16Rik, AW545373, p110delta|Pik3ca, 6330412C24Rik, caPI3K, p110, p110alpha|Pik3r2, p85beta|Pias3, Pias3l|Stam2, 1200004O12Rik, 5730456G07Rik, BB145015, Hbp|Csf3, Csfg, G-CSF, MGI-IG|Pias4, PIASY, Pias-gamma, Piasg|Csf2, Csfgm, GMCSF, Gm-CSf, MGI-IGM|Jak1, AA960307, C130039L05Rik|Il7, A630026I06Rik, Il-7, hlb368|Jak2, Fd17|Cc…	http://www.genome.jp/kegg-bin/show_pathway?mmu04630/mmu:328572%09red/mmu:192157%09red/mmu:13019%09red/mmu:15976%09red/mmu:237310%09red/mmu:208650%09red/mmu:15975%09red/mmu:230828%09red/mmu:18709%09red/mmu:18706%09red/mmu:18707%09red/mmu:16196%09red/mmu:58181%09red/mmu:12981%09red/mmu:230405%09red/mmu:56324%09red/mmu:12804%09red/mmu:16162%09red/mmu:20849%09red/mmu:20662%09red/mmu:114715%09red/mmu:…
Phosphatidylinositol signaling system	KEGG PATHWAY	mmu04070	26	81	0.330574	0.77489	18707|18706|240752|320127|242291|72469|170835|114663|16439|16438|114875|320634|18798|117150|110524|18709|225326|227333|19211|18710|75678|16440|18802|18803|217837|67073	mmu:18707|mmu:18706|mmu:240752|mmu:320127|mmu:242291|mmu:72469|mmu:170835|mmu:114663|mmu:16439|mmu:16438|mmu:114875|mmu:320634|mmu:18798|mmu:117150|mmu:110524|mmu:18709|mmu:225326|mmu:227333|mmu:19211|mmu:18710|mmu:75678|mmu:16440|mmu:18802|mmu:18803|mmu:217837|mmu:67073|	18707|18706|240752|320127|242291|72469|170835|114663|16439|16438|114875|320634|18798|117150|110524|18709|225326|227333|19211|18710|75678|16440|18802|18803|217837|67073|	Pik3cd, 2410099E07Rik, 2610208K16Rik, AW545373, p110delta|Pik3ca, 6330412C24Rik, caPI3K, p110, p110alpha|Pik3c2b, C330011J12Rik, Gm199, PI3K-C2beta, PI3KC2beta|Dgki, C130010K08Rik|Impad1, 1110001C20Rik, AA408880, AI451589, AL022796, B230207P20, Jaws, gPAPP|Plcd3, 2610205J15Rik, mKIAA1964|Inpp5j, Pib5pa, Pipp|Impa2, 2210415D20Rik, AI326924, AW259601|Itpr2, AI649341, InsP3R-2, InsP3R-5, Ip3r2, Itpr…	http://www.genome.jp/kegg-bin/show_pathway?mmu04070/mmu:72469%09red/mmu:18709%09red/mmu:18706%09red/mmu:18707%09red/mmu:18803%09red/mmu:225326%09red/mmu:227333%09red/mmu:170835%09red/mmu:114875%09red/mmu:242291%09red/mmu:320634%09red/mmu:16438%09red/mmu:16439%09red/mmu:67073%09red/mmu:217837%09red/mmu:320127%09red/mmu:18802%09red/mmu:18710%09red/mmu:240752%09red/mmu:114663%09red/mmu:75678%09red/m…
Melanoma	KEGG PATHWAY	mmu05218	23	71	0.330884	0.77489	18707|18706|18176|18709|26413|109880|18590|18595|12443|54635|26396|16653|19211|18710|12550|15461|14167|14164|14182|13557|13555|11652|11651	mmu:18707|mmu:18706|mmu:18176|mmu:18709|mmu:26413|mmu:109880|mmu:18590|mmu:18595|mmu:12443|mmu:54635|mmu:26396|mmu:18176|mmu:19211|mmu:18710|mmu:12550|mmu:15461|mmu:14167|mmu:14164|mmu:14182|mmu:13557|mmu:13555|mmu:11652|mmu:11651|	18707|18706|18176|18709|26413|109880|18590|18595|12443|54635|26396|18176|19211|18710|12550|15461|14167|14164|14182|13557|13555|11652|11651|	Pik3cd, 2410099E07Rik, 2610208K16Rik, AW545373, p110delta|Pik3ca, 6330412C24Rik, caPI3K, p110, p110alpha|Nras, AV095280, N-ras|Pik3r2, p85beta|Mapk1, 9030612K14Rik, AA407128, AU018647, C78273, ERK, Erk2, MAPK2, PRKM2, Prkm1, p41mapk, p42mapk|Braf, 9930012E13Rik, AA120551, AA387315, AA473386, B-raf, Braf-2, Braf2, C230098H17, C87398, D6Ertd631e|Pdgfa|Pdgfra, AI115593, CD140a, Pdgfr-2|Ccnd1, AI3270…	http://www.genome.jp/kegg-bin/show_pathway?mmu05218/mmu:11651%09red/mmu:12550%09red/mmu:18709%09red/mmu:18706%09red/mmu:18707%09red/mmu:26413%09red/mmu:14182%09red/mmu:18176%09red/mmu:109880%09red/mmu:13557%09red/mmu:14164%09red/mmu:14167%09red/mmu:18590%09red/mmu:11652%09red/mmu:18595%09red/mmu:13555%09red/mmu:18710%09red/mmu:26396%09red/mmu:54635%09red/mmu:12443%09red/mmu:19211%09red/mmu:15461%…
p53 signaling pathway	KEGG PATHWAY	mmu04115	22	68	0.33782	0.777401	67874|11783|13067|12444|12521|12443|12448|22084|245000|16009|23882|107986|19211|17873|20438|230784|12534|12450|209091|13197|17248|12122	mmu:67874|mmu:11783|mmu:13067|mmu:12444|mmu:12521|mmu:12443|mmu:12448|mmu:22084|mmu:245000|mmu:16009|mmu:23882|mmu:107986|mmu:19211|mmu:17873|mmu:20438|mmu:230784|mmu:12534|mmu:12450|mmu:209091|mmu:13197|mmu:17248|mmu:12122|	67874|11783|13067|12444|12521|12443|12448|22084|245000|16009|23882|107986|19211|17873|20438|230784|12534|12450|209091|13197|17248|12122|	Rprm, 2410012A13Rik, Reprimo|Apaf1, 6230400I06Rik, Apaf-1, Apaf1l, fog, mKIAA0413|Cyct, T-Cc|Ccnd2, 2600016F06Rik, AI256817, BF642806, C86853, Vin-1, Vin1, cD2|Cd82, AA682076, AL023070, C33, IA4, Kai1, Tspan27|Ccnd1, AI327039, CycD1, Cyl-1, PRAD1, bcl-1, cD1|Ccne2|Tsc2, Nafld, Tcs2|Atr|Igfbp3, AI649005, IGFBP-3, IGgfbp3|Gadd45g, AI327420, C86281, CR6, DDIT2, OIG37|Ddb2, 2610043A19Rik|Pten, 231003…	http://www.genome.jp/kegg-bin/show_pathway?mmu04115/mmu:107986%09red/mmu:22084%09red/mmu:17248%09red/mmu:12122%09red/mmu:12534%09red/mmu:209091%09red/mmu:13197%09red/mmu:12450%09red/mmu:230784%09red/mmu:11783%09red/mmu:245000%09red/mmu:23882%09red/mmu:13067%09red/mmu:17873%09red/mmu:16009%09red/mmu:12521%09red/mmu:67874%09red/mmu:20438%09red/mmu:12448%09red/mmu:12444%09red/mmu:12443%09red/mmu:192…
Glioma	KEGG PATHWAY	mmu05214	21	65	0.345052	0.777401	13557|11651|18707|18706|18176|18803|26413|18710|18709|19211|16653|56717|13555|11652|26396|109880|15461|20662|18590|18595|12443	mmu:13557|mmu:11651|mmu:18707|mmu:18706|mmu:18176|mmu:18803|mmu:26413|mmu:18710|mmu:18709|mmu:19211|mmu:18176|mmu:56717|mmu:13555|mmu:11652|mmu:26396|mmu:109880|mmu:15461|mmu:20662|mmu:18590|mmu:18595|mmu:12443|	13557|11651|18707|18706|18176|18803|26413|18710|18709|19211|18176|56717|13555|11652|26396|109880|15461|20662|18590|18595|12443|	E2f3, E2F3b, E2f3a|Akt1, Akt, PKB, PKB/Akt, PKBalpha, Rac|Pik3cd, 2410099E07Rik, 2610208K16Rik, AW545373, p110delta|Pik3ca, 6330412C24Rik, caPI3K, p110, p110alpha|Nras, AV095280, N-ras|Plcg1, AI894140, Cded, Plc-1, Plc-gamma1, Plcg-1|Mapk1, 9030612K14Rik, AA407128, AU018647, C78273, ERK, Erk2, MAPK2, PRKM2, Prkm1, p41mapk, p42mapk|Pik3r3, AA414954, p55pik|Pik3r2, p85beta|Pten, 2310035O07Rik, A130…	http://www.genome.jp/kegg-bin/show_pathway?mmu05214/mmu:26413%09red/mmu:18595%09red/mmu:26396%09red/mmu:11651%09red/mmu:109880%09red/mmu:18176%09red/mmu:12443%09red/mmu:13557%09red/mmu:18710%09red/mmu:56717%09red/mmu:20662%09red/mmu:18590%09red/mmu:11652%09red/mmu:19211%09red/mmu:18709%09red/mmu:18706%09red/mmu:18707%09red/mmu:18803%09red/mmu:13555%09red/mmu:15461%09red
Morphine addiction	KEGG PATHWAY	mmu05032	29	92	0.347884	0.777401	109689|110355|14677|14697|14772|14773|14678|14699|14396|23984|16519|54611|432530|12286|18583|18584|14708|11539|14683|100043507|11515|210044|14681|14401|18576|26385|224129|238871|18578	mmu:109689|mmu:110355|mmu:14677|mmu:14697|mmu:14772|mmu:14773|mmu:14678|mmu:14699|mmu:14396|mmu:23984|mmu:16519|mmu:54611|mmu:432530|mmu:12286|mmu:18583|mmu:18584|mmu:14708|mmu:11539|mmu:14683|mmu:14707|mmu:11515|mmu:210044|mmu:14681|mmu:14401|mmu:18576|mmu:26385|mmu:224129|mmu:238871|mmu:18578|	109689|110355|14677|14697|14772|14773|14678|14699|14396|23984|16519|54611|432530|12286|18583|18584|14708|11539|14683|14707|11515|210044|14681|14401|18576|26385|224129|238871|18578|	Arrb1, 1200006I17Rik, AW208571, G430100A01Rik|Adrbk1, Adrbk-1, Bark-1, GRK2, beta_ARK, betaARK1|Gnai1, AU046200, Gialpha1, Gnai-1|Gnb5, GBS, Gbeta5, flr|Grk4, A830025H08Rik, GRK, Gprk2l, Gprk4|Grk5, Gprk5|Gnai2, C76432, Galphai2, Gia, Gnai-2|Gngt1, G(y)1, Gng1|Gabra3, Gabra-3|Pde10a|Kcnj3, GIRK1, Kcnf3, Kir3.1|Pde3a, A930022O17Rik, C87899|Adcy1, AC1, D11Bwg1392e, I-AC, brl, mKIAA4070|Cacna1a, APC…	http://www.genome.jp/kegg-bin/show_pathway?mmu05032/mmu:14401%09red/mmu:14396%09red/mmu:432530%09red/mmu:210044%09red/mmu:224129%09red/mmu:109689%09red/mmu:18584%09red/mmu:11539%09red/mmu:11515%09red/mmu:18583%09red/mmu:14677%09red/mmu:26385%09red/mmu:14683%09red/mmu:14681%09red/mmu:14708%09red/mmu:14699%09red/mmu:14678%09red/mmu:14697%09red/mmu:16519%09red/mmu:14707%09red/mmu:238871%09red/mmu:54…
beta-Alanine metabolism	KEGG PATHWAY	mmu00410	11	32	0.348824	0.777401	11754|268860|56847|11669|227095|621603|338403|228608|20810|110695|64705	mmu:11754|mmu:268860|mmu:56847|mmu:11669|mmu:227095|mmu:621603|mmu:338403|mmu:228608|mmu:20810|mmu:110695|mmu:64705|	11754|268860|56847|11669|227095|621603|338403|228608|20810|110695|64705|	Aoc3, SSAO, VAP1|Abat, 9630038C02Rik, AI255750, Gabaat, Gabat, Gm9851, I54, Laibat, X61497|Aldh1a3, ALDH6, RALDH3, V1|Aldh2, Ahd-5, Ahd5|Hibch, 2610509I15Rik, AI648812|Aldh3b2, AI848594, C130048D07Rik|Cndp1, AI746433, Cn1|Smox, B130066H01Rik, PAO, PAOh1, SMO|Srm, AA407669, SpdST, SpdSy|Aldh7a1, Atq1, D18Wsu181e|Dpys, 1200017I10Rik, 1300004I01Rik, DHP, DHPase|	http://www.genome.jp/kegg-bin/show_pathway?mmu00410/mmu:338403%09red/mmu:20810%09red/mmu:227095%09red/mmu:621603%09red/mmu:110695%09red/mmu:11754%09red/mmu:228608%09red/mmu:64705%09red/mmu:11669%09red/mmu:56847%09red/mmu:268860%09red
Fanconi anemia pathway	KEGG PATHWAY	mmu03460	17	52	0.353007	0.777401	20892|114714|211651|104806|330554|12144|19361|223970|19714|237911|208836|12189|245000|50505|80905|67030|101831	mmu:20892|mmu:114714|mmu:211651|mmu:104806|mmu:330554|mmu:12144|mmu:19361|mmu:223970|mmu:19714|mmu:237911|mmu:208836|mmu:12189|mmu:245000|mmu:50505|mmu:80905|mmu:67030|mmu:101831|	20892|114714|211651|104806|330554|12144|19361|223970|19714|237911|208836|12189|245000|50505|80905|67030|101831|	Stra13|Rad51c, R51H3, Rad51l2|Fancd2, 2410150O07Rik, AU015151, BB137857, FA-D2, FA4, FACD, FAD, FANCD|Fancm, AI427100, C730036B14Rik, D12Ertd364e|Fan1, 6030441H18Rik, Mtmr15|Blm|Rad51, AV304093, Rad51a, Reca|Rmi2, A630055G03Rik, Gm537, Gm929|Rev3l, Rev, Rev3, Sez4|Brip1, 3110009N10Rik, 8030460J03Rik, Bach1, FACJ, Fancj, OF|Fanci|Brca1|Atr|Ercc4, AI606920, Xpf|Polh, RAD30A, XPV|Fancl, 2010322C19Ri…	http://www.genome.jp/kegg-bin/show_pathway?mmu03460/mmu:19361%09red/mmu:114714%09red/mmu:223970%09red/mmu:50505%09red/mmu:208836%09red/mmu:330554%09red/mmu:67030%09red/mmu:245000%09red/mmu:237911%09red/mmu:101831%09red/mmu:19714%09red/mmu:80905%09red/mmu:12189%09red/mmu:104806%09red/mmu:20892%09red/mmu:211651%09red/mmu:12144%09red
Dopaminergic synapse	KEGG PATHWAY	mmu04728	41	133	0.353954	0.777401	14799|14678|14677|14699|56637|73699|16439|16438|16440|72930|14800|14697|16572|19052|18798|19057|11911|52432|78284|11651|16519|109731|231991|19094|12912|12286|26427|16574|12288|12289|14708|235542|14683|100043507|19047|14681|13195|224129|14812|11652|13491	mmu:14799|mmu:14678|mmu:14677|mmu:14699|mmu:56637|mmu:73699|mmu:16439|mmu:16438|mmu:16440|mmu:72930|mmu:14800|mmu:14697|mmu:16572|mmu:19052|mmu:18798|mmu:19057|mmu:11911|mmu:52432|mmu:78284|mmu:11651|mmu:16519|mmu:109731|mmu:231991|mmu:19094|mmu:12912|mmu:12286|mmu:26427|mmu:16574|mmu:12288|mmu:12289|mmu:14708|mmu:235542|mmu:14683|mmu:14707|mmu:19047|mmu:14681|mmu:13195|mmu:224129|mmu:14812|mmu:1…	14799|14678|14677|14699|56637|73699|16439|16438|16440|72930|14800|14697|16572|19052|18798|19057|11911|52432|78284|11651|16519|109731|231991|19094|12912|12286|26427|16574|12288|12289|14708|235542|14683|14707|19047|14681|13195|224129|14812|11652|13491|	Gria1, 2900051M01Rik, Glr-1, Glr1, GluA1, GluR-A, GluRA, Glur-1, Glur1, HIPA1, gluR-K1|Gnai2, C76432, Galphai2, Gia, Gnai-2|Gnai1, AU046200, Gialpha1, Gnai-1|Gngt1, G(y)1, Gng1|Gsk3b, 7330414F15Rik, 8430431H08Rik, C86142, GSK-3, GSK-3beta, GSK3|Ppp2r1b, 2410091N08Rik, AI790395|Itpr2, AI649341, InsP3R-2, InsP3R-5, Ip3r2, Itpr5, insP3R2|Itpr1, D6Pas2, Gm10429, IP3R1, InsP3R, Ip3r, Itpr-1, P400, Pcp…	http://www.genome.jp/kegg-bin/show_pathway?mmu04728/mmu:73699%09red/mmu:14683%09red/mmu:14681%09red/mmu:224129%09red/mmu:14812%09red/mmu:14708%09red/mmu:235542%09red/mmu:16439%09red/mmu:13195%09red/mmu:13491%09red/mmu:19094%09red/mmu:72930%09red/mmu:56637%09red/mmu:19057%09red/mmu:19052%09red/mmu:14677%09red/mmu:14800%09red/mmu:16438%09red/mmu:14697%09red/mmu:14699%09red/mmu:78284%09red/mmu:14678…
Signaling pathways regulating pluripotency of stem cells	KEGG PATHWAY	mmu04550	43	140	0.356915	0.777401	20674|15904|20848|15902|18706|18176|93897|18709|18710|320202|56637|14368|18707|13542|16451|22422|22421|16452|11789|14367|14362|26396|216795|16324|19094|22658|16653|244349|15461|22414|22413|22410|22411|26413|12006|14183|14182|23805|13395|12167|11652|11651|12387	mmu:20674|mmu:15904|mmu:20848|mmu:15902|mmu:18706|mmu:18176|mmu:93897|mmu:18709|mmu:18710|mmu:320202|mmu:56637|mmu:14368|mmu:18707|mmu:13542|mmu:16451|mmu:22422|mmu:22421|mmu:16452|mmu:11789|mmu:14367|mmu:14362|mmu:26396|mmu:216795|mmu:16324|mmu:19094|mmu:22658|mmu:18176|mmu:244349|mmu:15461|mmu:22414|mmu:22413|mmu:22410|mmu:22411|mmu:26413|mmu:12006|mmu:14183|mmu:14182|mmu:23805|mmu:13395|mmu:12…	20674|15904|20848|15902|18706|18176|93897|18709|18710|320202|56637|14368|18707|13542|16451|22422|22421|16452|11789|14367|14362|26396|216795|16324|19094|22658|18176|244349|15461|22414|22413|22410|22411|26413|12006|14183|14182|23805|13395|12167|11652|11651|12387|	Sox2, Sox-2, lcc, ysb|Id4, Idb4, bHLHb27|Stat3, 1110034C02Rik, AW109958, Aprf|Id2, AI255428, C78922, Idb2, bHLHb26|Pik3ca, 6330412C24Rik, caPI3K, p110, p110alpha|Nras, AV095280, N-ras|Fzd10, Fz-10|Pik3r2, p85beta|Pik3r3, AA414954, p55pik|Lefty2, 6030463A22Rik, AV214969, Ebaf, Lefta, Leftb|Gsk3b, 7330414F15Rik, 8430431H08Rik, C86142, GSK-3, GSK-3beta, GSK3|Fzd6, Fz6|Pik3cd, 2410099E07Rik, 2610208K…	http://www.genome.jp/kegg-bin/show_pathway?mmu04550/mmu:12167%09red/mmu:13395%09red/mmu:13542%09red/mmu:18709%09red/mmu:18706%09red/mmu:18707%09red/mmu:22421%09red/mmu:14368%09red/mmu:12387%09red/mmu:26413%09red/mmu:19094%09red/mmu:14182%09red/mmu:14183%09red/mmu:93897%09red/mmu:14362%09red/mmu:18176%09red/mmu:22422%09red/mmu:320202%09red/mmu:14367%09red/mmu:22658%09red/mmu:20848%09red/mmu:16451%…
Lysosome	KEGG PATHWAY	mmu04142	38	123	0.356998	0.777401	110006|18174|74008|11782|17159|64933|16783|76943|12752|11305|11605|11768|211286|67489|11766|11777|11764|53599|17113|67300|11975|13033|27426|20661|260302|19063|12514|242341|140494|252903|12512|13038|13039|11776|11775|11774|54411|19141	mmu:110006|mmu:18174|mmu:74008|mmu:11782|mmu:17159|mmu:64933|mmu:16783|mmu:76943|mmu:12752|mmu:11305|mmu:11605|mmu:11768|mmu:211286|mmu:67489|mmu:11766|mmu:11777|mmu:11764|mmu:53599|mmu:17113|mmu:67300|mmu:11975|mmu:13033|mmu:27426|mmu:20661|mmu:260302|mmu:19063|mmu:12514|mmu:242341|mmu:140494|mmu:252903|mmu:12512|mmu:13038|mmu:13039|mmu:11776|mmu:11775|mmu:11774|mmu:54411|mmu:19141|	110006|18174|74008|11782|17159|64933|16783|76943|12752|11305|11605|11768|211286|67489|11766|11777|11764|53599|17113|67300|11975|13033|27426|20661|260302|19063|12514|242341|140494|252903|12512|13038|13039|11776|11775|11774|54411|19141|	Gusb, AI747421, Gur, Gus, Gus-r, Gus-s, Gus-t, Gus-u, Gut, asd, g|Slc11a2, DCT1, DMT1, Nramp2, mk, van|Arsg, 6330406P08Rik, AI846872|Ap4s1, AI314282|Man2b1, AW107687, LAMAN|Ap3m2, 5830445E16Rik, AP-3B|Lamp1, AI196048, CD107a, Lamp-1|Psapl1, 2310020A21Rik|Cln3, AI323623|Abca2, AI413825, Abc2, D2H0S1474E, mKIAA1062|Gla, Ags|Ap1m2, D9Ertd818e, [m]1B, mu1B|Cln5, A730075N08Rik|Ap4b1, 1810038H16Rik, AV…	http://www.genome.jp/kegg-bin/show_pathway?mmu04142/mmu:11605%09red/mmu:13033%09red/mmu:11975%09red/mmu:13039%09red/mmu:13038%09red/mmu:252903%09red/mmu:11766%09red/mmu:12512%09red/mmu:12514%09red/mmu:12752%09red/mmu:242341%09red/mmu:11768%09red/mmu:140494%09red/mmu:11782%09red/mmu:18174%09red/mmu:11305%09red/mmu:110006%09red/mmu:74008%09red/mmu:67300%09red/mmu:19141%09red/mmu:67489%09red/mmu:206…
Arginine and proline metabolism	KEGG PATHWAY	mmu00330	19	59	0.360519	0.777401	67432|14431|109731|14645|14661|18451|11669|338403|67217|66988|209027|20810|228608|18125|11846|12709|12716|18242|110695	mmu:67432|mmu:14431|mmu:109731|mmu:14645|mmu:14661|mmu:18451|mmu:11669|mmu:338403|mmu:67217|mmu:66988|mmu:209027|mmu:20810|mmu:228608|mmu:18125|mmu:11846|mmu:12709|mmu:12716|mmu:18242|mmu:110695|	67432|14431|109731|14645|14661|18451|11669|338403|67217|66988|209027|20810|228608|18125|11846|12709|12716|18242|110695|	Hoga1, 0610010D20Rik, Dhdpsl, Npl2|Gamt, AA571402, Spintz1|Maob, 6330414K01Rik, MAO-B|Glul, GS, Glns|Glud1, AI118167, Gdh-X, Glud, Gludl|P4ha1, AL022634, P4ha|Aldh2, Ahd-5, Ahd5|Cndp1, AI746433, Cn1|L3hypdh, 2810055F11Rik|Lap3, 2410015L10Rik, AA410100, LAP-3, Lap, Lapep, Pep-7, Pep-S, Pep7, Peps|Pycr1|Srm, AA407669, SpdST, SpdSy|Smox, B130066H01Rik, PAO, PAOh1, SMO|Nos1, 2310005C01Rik, NO, NOS-I,…	http://www.genome.jp/kegg-bin/show_pathway?mmu00330/mmu:14661%09red/mmu:20810%09red/mmu:14645%09red/mmu:18451%09red/mmu:12709%09red/mmu:11846%09red/mmu:228608%09red/mmu:14431%09red/mmu:110695%09red/mmu:67432%09red/mmu:18242%09red/mmu:338403%09red/mmu:18125%09red/mmu:66988%09red/mmu:67217%09red/mmu:11669%09red/mmu:209027%09red/mmu:109731%09red/mmu:12716%09red
Cocaine addiction	KEGG PATHWAY	mmu05030	16	49	0.361315	0.777401	12569|12568|14800|19739|14683|231991|14677|12912|14678|13195|11911|224129|14812|26427|78284|109731	mmu:12569|mmu:12568|mmu:14800|mmu:19739|mmu:14683|mmu:231991|mmu:14677|mmu:12912|mmu:14678|mmu:13195|mmu:11911|mmu:224129|mmu:14812|mmu:26427|mmu:78284|mmu:109731|	12569|12568|14800|19739|14683|231991|14677|12912|14678|13195|11911|224129|14812|26427|78284|109731|	Cdk5r1, Cdk5r, D11Bwg0379e, p25, p35|Cdk5, AW048668, Crk6|Gria2, GluA2, GluR-B, Glur-2, Glur2|Rgs9, RGS9-1, Rgs9-2|Gnas, 5530400H20Rik, A930027G11Rik, C130027O20Rik, GPSA, GSP, Galphas, Gnas1, Gnasxl, Gsa, Nesp, Nespl, Oed-Sml, Oedsml, P1, P2, P3, PHP1A, PHP1B, POH|Creb5, Crebpa, D430026C09Rik|Gnai1, AU046200, Gialpha1, Gnai-1|Creb1, 2310001E10Rik, 3526402H21Rik, AV083133, Creb, Creb-1|Gnai2, C76…	http://www.genome.jp/kegg-bin/show_pathway?mmu05030/mmu:19739%09red/mmu:231991%09red/mmu:26427%09red/mmu:12569%09red/mmu:14683%09red/mmu:78284%09red/mmu:14678%09red/mmu:224129%09red/mmu:12568%09red/mmu:14800%09red/mmu:12912%09red/mmu:14812%09red/mmu:11911%09red/mmu:14677%09red/mmu:109731%09red/mmu:13195%09red
Chagas disease (American trypanosomiasis)	KEGG PATHWAY	mmu05142	32	103	0.363165	0.777401	18707|18706|14678|14677|52432|14675|26413|73699|72930|19052|18798|12317|21937|11421|18709|12503|14103|19094|18710|17874|16150|16151|16179|14683|14681|26398|16176|432530|11652|21809|11651|15980	mmu:18707|mmu:18706|mmu:14678|mmu:14677|mmu:52432|mmu:14675|mmu:26413|mmu:73699|mmu:72930|mmu:19052|mmu:18798|mmu:12317|mmu:21937|mmu:11421|mmu:18709|mmu:12503|mmu:14103|mmu:19094|mmu:18710|mmu:17874|mmu:16150|mmu:16151|mmu:16179|mmu:14683|mmu:14681|mmu:26398|mmu:16176|mmu:432530|mmu:11652|mmu:21809|mmu:11651|mmu:15980|	18707|18706|14678|14677|52432|14675|26413|73699|72930|19052|18798|12317|21937|11421|18709|12503|14103|19094|18710|17874|16150|16151|16179|14683|14681|26398|16176|432530|11652|21809|11651|15980|	Pik3cd, 2410099E07Rik, 2610208K16Rik, AW545373, p110delta|Pik3ca, 6330412C24Rik, caPI3K, p110, p110alpha|Gnai2, C76432, Galphai2, Gia, Gnai-2|Gnai1, AU046200, Gialpha1, Gnai-1|Ppp2r2d, 1300017E19Rik, D7Ertd753e, MDS026|Gna14, AU023208|Mapk1, 9030612K14Rik, AA407128, AU018647, C78273, ERK, Erk2, MAPK2, PRKM2, Prkm1, p41mapk, p42mapk|Ppp2r1b, 2410091N08Rik, AI790395|Ppp2r2b, 2900026H06Rik, 6330404L…	http://www.genome.jp/kegg-bin/show_pathway?mmu05142/mmu:73699%09red/mmu:12317%09red/mmu:432530%09red/mmu:14681%09red/mmu:21809%09red/mmu:18709%09red/mmu:18706%09red/mmu:18707%09red/mmu:26413%09red/mmu:19094%09red/mmu:14675%09red/mmu:14683%09red/mmu:19052%09red/mmu:17874%09red/mmu:14103%09red/mmu:14677%09red/mmu:15980%09red/mmu:14678%09red/mmu:11421%09red/mmu:52432%09red/mmu:12503%09red/mmu:11652%…
Sulfur relay system	KEGG PATHWAY	mmu04122	4	10	0.377088	0.790161	56738|22117|233189|246221	mmu:56738|mmu:22117|mmu:233189|mmu:246221|	56738|22117|233189|246221|	Mocs1, 3110045D15Rik, AI043170, AW536397|Tst, Rhodanese|Ctu1, Atpbd3, BC005752|Mpst, Mst|	http://www.genome.jp/kegg-bin/show_pathway?mmu04122/mmu:246221%09red/mmu:56738%09red/mmu:233189%09red/mmu:22117%09red
Progesterone-mediated oocyte maturation	KEGG PATHWAY	mmu04914	27	87	0.381148	0.790161	12877|69010|18707|18706|14678|14677|18709|18667|26413|69957|109880|12427|19094|52206|66156|54611|18710|12534|12531|11515|210044|18576|224129|432530|11652|11651|209091	mmu:12877|mmu:69010|mmu:18707|mmu:18706|mmu:14678|mmu:14677|mmu:18709|mmu:18667|mmu:26413|mmu:69957|mmu:109880|mmu:12427|mmu:19094|mmu:52206|mmu:66156|mmu:54611|mmu:18710|mmu:12534|mmu:12531|mmu:11515|mmu:210044|mmu:18576|mmu:224129|mmu:432530|mmu:11652|mmu:11651|mmu:209091|	12877|69010|18707|18706|14678|14677|18709|18667|26413|69957|109880|12427|19094|52206|66156|54611|18710|12534|12531|11515|210044|18576|224129|432530|11652|11651|209091|	Cpeb1, AU024112, Cpeb, mCPEB|Anapc13, 1810004D07Rik, APC13, SWM1|Pik3cd, 2410099E07Rik, 2610208K16Rik, AW545373, p110delta|Pik3ca, 6330412C24Rik, caPI3K, p110, p110alpha|Gnai2, C76432, Galphai2, Gia, Gnai-2|Gnai1, AU046200, Gialpha1, Gnai-1|Pik3r2, p85beta|Pgr, 9930019P03Rik, BB114106, NR3C3, PR, PR-A, PR-B|Mapk1, 9030612K14Rik, AA407128, AU018647, C78273, ERK, Erk2, MAPK2, PRKM2, Prkm1, p41mapk,…	http://www.genome.jp/kegg-bin/show_pathway?mmu04914/mmu:432530%09red/mmu:210044%09red/mmu:224129%09red/mmu:12534%09red/mmu:11515%09red/mmu:12531%09red/mmu:18709%09red/mmu:18706%09red/mmu:18707%09red/mmu:209091%09red/mmu:18667%09red/mmu:26413%09red/mmu:19094%09red/mmu:14677%09red/mmu:109880%09red/mmu:14678%09red/mmu:11652%09red/mmu:11651%09red/mmu:69957%09red/mmu:54611%09red/mmu:18710%09red/mmu:69…
Salivary secretion	KEGG PATHWAY	mmu04970	24	77	0.385003	0.790161	54195|11941|16439|16438|11549|20192|381290|18798|12796|11932|11931|16531|11830|11550|11554|18125|16440|14683|11515|210044|11928|224129|432530|22318	mmu:54195|mmu:11941|mmu:16439|mmu:16438|mmu:11549|mmu:20192|mmu:381290|mmu:18798|mmu:12796|mmu:11932|mmu:11931|mmu:16531|mmu:11830|mmu:11550|mmu:11554|mmu:18125|mmu:16440|mmu:14683|mmu:11515|mmu:210044|mmu:11928|mmu:224129|mmu:432530|mmu:22318|	54195|11941|16439|16438|11549|20192|381290|18798|12796|11932|11931|16531|11830|11550|11554|18125|16440|14683|11515|210044|11928|224129|432530|22318|	Gucy1b3, GC-S-beta-1, GCbeta1|Atp2b2, D6Abb2e, Gena300, PMCA2, Tmy, dfw, jog, wms, wri|Itpr2, AI649341, InsP3R-2, InsP3R-5, Ip3r2, Itpr5, insP3R2|Itpr1, D6Pas2, Gm10429, IP3R1, InsP3R, Ip3r, Itpr-1, P400, Pcp-1, Pcp1, opt|Adra1a, Adra1c|Ryr3, AI851294, C230090H21, RYR-3|Atp2b4, Pmca4|Plcb4, A930039J07Rik, AI854601, C230058B11Rik|Camp, CAP18, Cnlp, Cramp, FALL39, MCLP|Atp1b2, Amog, Atpb-2|Atp1b1, …	http://www.genome.jp/kegg-bin/show_pathway?mmu04970/mmu:432530%09red/mmu:210044%09red/mmu:224129%09red/mmu:11550%09red/mmu:16438%09red/mmu:12796%09red/mmu:11515%09red/mmu:14683%09red/mmu:11554%09red/mmu:11928%09red/mmu:16531%09red/mmu:20192%09red/mmu:11549%09red/mmu:16439%09red/mmu:11941%09red/mmu:54195%09red/mmu:11830%09red/mmu:381290%09red/mmu:22318%09red/mmu:18125%09red/mmu:16440%09red/mmu:119…
Linoleic acid metabolism	KEGG PATHWAY	mmu00591	16	50	0.386778	0.790161	13106|53357|26565|100066|237625|56388|13113|211429|665270|225845|13114|18783|18782|18781|66350|18784	mmu:13106|mmu:53357|mmu:26565|mmu:100066|mmu:237625|mmu:56388|mmu:13113|mmu:211429|mmu:665270|mmu:225845|mmu:13114|mmu:18783|mmu:18782|mmu:18781|mmu:66350|mmu:18784|	13106|53357|26565|100066|237625|56388|13113|211429|665270|225845|13114|18783|18782|18781|66350|18784|	Cyp2e1, Cyp2e|Pla2g6, BB112799, PNPLA9, iPLA(2)beta, iPLA2, iPLA2beta|Pla2g10, PLA2GX, mGXsPLA2, sPLA2-X|Cyp2j11, AI314783, Cyp2j11-ps|Pla2g3|Cyp3a25, AI327008|Cyp3a13, IIIAm2|Pla2g4b, A030011C02Rik, Gm1013, cPLA2-beta|Plb1, 4632413E21Rik, 4930433E17Rik, 4930539A06Rik, BC033606|Pla2g16, C78643, HRSL3, Hrasls3, Hrev107, MLP-3|Cyp3a16|Pla2g4a, Pla2g4, cPLA2, cPLA2alpha|Pla2g2d, Splash, mGIID|Pla2g2…	http://www.genome.jp/kegg-bin/show_pathway?mmu00591/mmu:13113%09red/mmu:53357%09red/mmu:13114%09red/mmu:225845%09red/mmu:66350%09red/mmu:13106%09red/mmu:100066%09red/mmu:237625%09red/mmu:18784%09red/mmu:18782%09red/mmu:18783%09red/mmu:26565%09red/mmu:18781%09red/mmu:56388%09red/mmu:211429%09red/mmu:665270%09red
Renin-angiotensin system	KEGG PATHWAY	mmu04614	7	20	0.389047	0.790161	16790|13809|19701|19702|11421|17380|11609	mmu:16790|mmu:13809|mmu:19701|mmu:19702|mmu:11421|mmu:17380|mmu:11609|	16790|13809|19701|19702|11421|17380|11609|	Anpep, AP-M, AP-N, Apn, Cd13, P150|Enpep, 6030431M22Rik, APA, Bp-1/6C3, Ly-51, Ly51|Ren1, D19352, Ren, Ren-1, Ren-A, Ren1c, Ren1d, Rn-1, Rnr|Ren2, Ren, Ren-2, Ren-B, Rn-2, Rnr|Ace, AW208573, CD143|Mme, 6030454K05Rik, C85356, CALLA, CD10, NEP, SFE|Agtr2, AI316812, AW107640|	http://www.genome.jp/kegg-bin/show_pathway?mmu04614/mmu:16790%09red/mmu:13809%09red/mmu:17380%09red/mmu:11609%09red/mmu:11421%09red/mmu:19701%09red/mmu:19702%09red
Glycine, serine and threonine metabolism	KEGG PATHWAY	mmu00260	13	40	0.389313	0.790161	11754|14431|109731|68133|19193|107869|14711|218865|26912|434437|110695|104174|11655	mmu:11754|mmu:14431|mmu:109731|mmu:68133|mmu:19193|mmu:107869|mmu:14711|mmu:218865|mmu:26912|mmu:434437|mmu:110695|mmu:104174|mmu:11655|	11754|14431|109731|68133|19193|107869|14711|218865|26912|434437|110695|104174|11655|	Aoc3, SSAO, VAP1|Gamt, AA571402, Spintz1|Maob, 6330414K01Rik, MAO-B|Gcsh, 1100001L02Rik, 5730591C18Rik|Pipox, LPIPOX, Pso|Cth, 0610010I13Rik, AI314617, BC019483, CSE, Cys3|Gnmt|Chdh, AU041472, D630034H06Rik|Gcat, AI526977, Kbl|Amt, EG434437|Aldh7a1, Atq1, D18Wsu181e|Gldc, D030049L12Rik, D19Wsu57e|Alas1, ALAS, ALAS-N, Alas-1, Alas-h|	http://www.genome.jp/kegg-bin/show_pathway?mmu00260/mmu:107869%09red/mmu:14711%09red/mmu:68133%09red/mmu:26912%09red/mmu:434437%09red/mmu:11655%09red/mmu:110695%09red/mmu:109731%09red/mmu:218865%09red/mmu:11754%09red/mmu:14431%09red/mmu:104174%09red/mmu:19193%09red
Fat digestion and absorption	KEGG PATHWAY	mmu04975	13	40	0.389313	0.790161	17777|237625|18947|19012|69060|237636|66350|14080|26565|18782|67800|18781|18784	mmu:17777|mmu:237625|mmu:18947|mmu:19012|mmu:69060|mmu:237636|mmu:66350|mmu:14080|mmu:26565|mmu:18782|mmu:67800|mmu:18781|mmu:18784|	17777|237625|18947|19012|69060|237636|66350|14080|26565|18782|67800|18781|18784|	Mttp, 1810043K16Rik, MTP|Pla2g3|Pnliprp2, PLRP2|Ppap2a, Hic53, Hpic53, LPP-1, LPP1, PAP-2a, PAP2-alpha, PAP2a, mPAP|Pnlip, 1810007A24Rik, PL, PTL|Npc1l1, 9130221N23Rik, Gm243|Pla2g12a, 2310004B05Rik, GXII, GXII-1, GXII-1-PLA2, Pla2g12, Rossy, mGXII-1|Fabp1, Fabpl, L-FABP|Pla2g10, PLA2GX, mGXsPLA2, sPLA2-X|Pla2g2d, Splash, mGIID|Dgat2, 0610010B06Rik, ARAT, DGAT-2|Pla2g2c|Pla2g5, PLA2, sPLA2|	http://www.genome.jp/kegg-bin/show_pathway?mmu04975/mmu:237625%09red/mmu:67800%09red/mmu:66350%09red/mmu:18947%09red/mmu:14080%09red/mmu:237636%09red/mmu:18784%09red/mmu:18782%09red/mmu:26565%09red/mmu:18781%09red/mmu:69060%09red/mmu:19012%09red/mmu:17777%09red
Amoebiasis	KEGG PATHWAY	mmu05146	36	119	0.403362	0.812655	18707|18706|20719|94216|19344|14675|69379|12814|12981|19349|16782|18798|97848|12279|18709|20708|20723|16772|18710|16775|16776|12828|11846|12842|12843|12826|15507|16409|14683|12475|12832|23928|18788|16176|432530|21809	mmu:18707|mmu:18706|mmu:20719|mmu:94216|mmu:19344|mmu:14675|mmu:69379|mmu:12814|mmu:12981|mmu:19349|mmu:16782|mmu:18798|mmu:97848|mmu:12279|mmu:18709|mmu:20708|mmu:20723|mmu:16772|mmu:18710|mmu:16775|mmu:16776|mmu:12828|mmu:11846|mmu:12842|mmu:12843|mmu:12826|mmu:15507|mmu:16409|mmu:14683|mmu:12475|mmu:12832|mmu:23928|mmu:18788|mmu:16176|mmu:432530|mmu:21809|	18707|18706|20719|94216|19344|14675|69379|12814|12981|19349|16782|18798|97848|12279|18709|20708|20723|16772|18710|16775|16776|12828|11846|12842|12843|12826|15507|16409|14683|12475|12832|23928|18788|16176|432530|21809|	Pik3cd, 2410099E07Rik, 2610208K16Rik, AW545373, p110delta|Pik3ca, 6330412C24Rik, caPI3K, p110, p110alpha|Serpinb6a, 4930482L21Rik, D330015H01Rik, PI-6, Serpinb6, Spi3, ovalbumin|Col4a6, BB116301|Rab5b, C030027M18Rik|Gna14, AU023208|C8g|Col11a1, C530001D20Rik, cho|Csf2, Csfgm, GMCSF, Gm-CSf, MGI-IGM|Rab7, Rab7a|Lamc2, AA589349|Plcb4, A930039J07Rik, AI854601, C230058B11Rik|Serpinb6c, C76171, C76174…	http://www.genome.jp/kegg-bin/show_pathway?mmu05146/mmu:11846%09red/mmu:12279%09red/mmu:16772%09red/mmu:16775%09red/mmu:16409%09red/mmu:16776%09red/mmu:432530%09red/mmu:21809%09red/mmu:18709%09red/mmu:18706%09red/mmu:18707%09red/mmu:12843%09red/mmu:12842%09red/mmu:19349%09red/mmu:69379%09red/mmu:20723%09red/mmu:19344%09red/mmu:12981%09red/mmu:12475%09red/mmu:14683%09red/mmu:23928%09red/mmu:12826%…
mTOR signaling pathway	KEGG PATHWAY	mmu04150	19	61	0.407105	0.814209	105787|20869|18706|26413|18709|19211|18710|56717|245670|11652|16367|22084|109880|16150|18707|11651|19744|13685|108079	mmu:105787|mmu:20869|mmu:18706|mmu:26413|mmu:18709|mmu:19211|mmu:18710|mmu:56717|mmu:245670|mmu:11652|mmu:16367|mmu:22084|mmu:109880|mmu:16150|mmu:18707|mmu:11651|mmu:19744|mmu:13685|mmu:108079|	105787|20869|18706|26413|18709|19211|18710|56717|245670|11652|16367|22084|109880|16150|18707|11651|19744|13685|108079|	Prkaa1, AI194361, AI450832, AL024255, AMPKalpha1, C130083N04Rik|Stk11, AA408040, Lkb1, Par-4, R75140, mLKB1|Pik3ca, 6330412C24Rik, caPI3K, p110, p110alpha|Mapk1, 9030612K14Rik, AA407128, AU018647, C78273, ERK, Erk2, MAPK2, PRKM2, Prkm1, p41mapk, p42mapk|Pik3r2, p85beta|Pten, 2310035O07Rik, A130070J02Rik, AI463227, B430203M17Rik, MMAC1, TEP1|Pik3r3, AA414954, p55pik|Mtor, 2610315D21Rik, AI327068, …	http://www.genome.jp/kegg-bin/show_pathway?mmu04150/mmu:13685%09red/mmu:26413%09red/mmu:11651%09red/mmu:109880%09red/mmu:22084%09red/mmu:105787%09red/mmu:20869%09red/mmu:56717%09red/mmu:16367%09red/mmu:18710%09red/mmu:245670%09red/mmu:11652%09red/mmu:19211%09red/mmu:18709%09red/mmu:18706%09red/mmu:18707%09red/mmu:19744%09red/mmu:16150%09red/mmu:108079%09red
Fatty acid biosynthesis	KEGG PATHWAY	mmu00061	5	14	0.416055	0.821815	433256|74205|99035|71147|14081	mmu:433256|mmu:74205|mmu:99035|mmu:71147|mmu:14081|	433256|74205|99035|71147|14081|	Acsl5, 1700030F05Rik, ACS2, ACS5, Facl5|Acsl3, 2610510B12Rik, Acs3, C85929, Facl3, Pro2194|Olah, AI607300, E230009B14Rik, Thedc1|Oxsm, 4933425A18Rik, C80494|Acsl1, Acas, Acas1, Acs, FACS, Facl2|	http://www.genome.jp/kegg-bin/show_pathway?mmu00061/mmu:14081%09red/mmu:99035%09red/mmu:74205%09red/mmu:71147%09red/mmu:433256%09red
Legionellosis	KEGG PATHWAY	mmu05134	18	58	0.416906	0.821815	13067|67160|12362|20333|20224|94044|17952|15481|12369|14825|17874|18034|17940|19324|11783|16176|12475|16409	mmu:13067|mmu:67160|mmu:12362|mmu:20333|mmu:20224|mmu:94044|mmu:17952|mmu:15481|mmu:12369|mmu:14825|mmu:17874|mmu:18034|mmu:17940|mmu:19324|mmu:11783|mmu:16176|mmu:12475|mmu:16409|	13067|67160|12362|20333|20224|94044|17952|15481|12369|14825|17874|18034|17940|19324|11783|16176|12475|16409|	Cyct, T-Cc|Eef1g, 2610301D06Rik, AA407312, EF1G|Casp1, ICE, Il1bc|Sec22b, 4930564D15Rik, AA517334, AI480645, C81333, ERS-24, Sec22l1|Sar1a, 1600019H17Rik, Sara, Sara1|Bcl2l13, BCL-RAMBO, E430016C20Rik, Mil-1, Mil1|Naip6, Birc1f, Naip-rs4, Naip-rs4A|Hspa8, 2410008N15Rik, Hsc70, Hsc71, Hsc73, Hsp73, Hspa10|Casp7, AI314680, CMH-1, ICE-IAP3, Mch3, caspase-7, mCASP-7|Cxcl1, Fsp, Gro1, KC, Mgsa, N51, S…	http://www.genome.jp/kegg-bin/show_pathway?mmu05134/mmu:67160%09red/mmu:16409%09red/mmu:11783%09red/mmu:14825%09red/mmu:15481%09red/mmu:20333%09red/mmu:18034%09red/mmu:12475%09red/mmu:12362%09red/mmu:19324%09red/mmu:16176%09red/mmu:20224%09red/mmu:17940%09red/mmu:17952%09red/mmu:13067%09red/mmu:12369%09red/mmu:17874%09red/mmu:94044%09red
Bile secretion	KEGG PATHWAY	mmu04976	22	72	0.423763	0.824394	11829|20525|106407|26357|12638|18669|11928|28254|26459|20494|11932|11931|239273|20186|14683|11515|210044|140492|12349|224129|432530|12780	mmu:11829|mmu:20525|mmu:106407|mmu:26357|mmu:12638|mmu:18669|mmu:11928|mmu:28254|mmu:26459|mmu:20494|mmu:11932|mmu:11931|mmu:239273|mmu:20186|mmu:14683|mmu:11515|mmu:210044|mmu:140492|mmu:12349|mmu:224129|mmu:432530|mmu:12780|	11829|20525|106407|26357|12638|18669|11928|28254|26459|20494|11932|11931|239273|20186|14683|11515|210044|140492|12349|224129|432530|12780|	Aqp4, WCH4|Slc2a1, Glut-1, Glut1|Slc51a, AV001382, AW261577, D630035O19Rik, OSTalpha, Osta|Abcg2, ABC15, ABCP, AI428558, BCRP, Bcrp1, MXR, MXR1|Cftr, AW495489, Abcc7|Abcb1b, Abcb1, Mdr1, Mdr1b, Pgy-1, Pgy1, mdr|Atp1a1, Atpa-1, BC010319|Slco1a6, 4930422F19Rik, AI790453, Oatp-5, Oatp5, Slc21a13|Slc27a5, FACVL3, FATP5, VLCS-H2, VLCSH2, Vlacsr|Slc10a2, ASBT, ISBT|Atp1b2, Amog, Atpb-2|Atp1b1, Atp4b, A…	http://www.genome.jp/kegg-bin/show_pathway?mmu04976/mmu:432530%09red/mmu:11829%09red/mmu:210044%09red/mmu:224129%09red/mmu:18669%09red/mmu:11515%09red/mmu:26459%09red/mmu:28254%09red/mmu:140492%09red/mmu:20525%09red/mmu:12638%09red/mmu:239273%09red/mmu:14683%09red/mmu:11928%09red/mmu:106407%09red/mmu:12349%09red/mmu:26357%09red/mmu:12780%09red/mmu:20494%09red/mmu:11932%09red/mmu:20186%09red/mmu:1…
Endocrine and other factor-regulated calcium reabsorption	KEGG PATHWAY	mmu04961	17	55	0.427241	0.824394	14683|11515|67300|18798|13982|11932|11928|13430|12307|13429|71770|11771|53869|16622|16616|11931|19228	mmu:14683|mmu:11515|mmu:67300|mmu:18798|mmu:13982|mmu:11932|mmu:11928|mmu:13430|mmu:12307|mmu:13429|mmu:71770|mmu:11771|mmu:53869|mmu:16622|mmu:16616|mmu:11931|mmu:19228|	14683|11515|67300|18798|13982|11932|11928|13430|12307|13429|71770|11771|53869|16622|16616|11931|19228|	Gnas, 5530400H20Rik, A930027G11Rik, C130027O20Rik, GPSA, GSP, Galphas, Gnas1, Gnasxl, Gsa, Nesp, Nespl, Oed-Sml, Oedsml, P1, P2, P3, PHP1A, PHP1B, POH|Adcy9, ACtp10, AW125421, D16Wsu65e, mKIAA0520|Cltc, 3110065L21Rik, CHC, R74732|Plcb4, A930039J07Rik, AI854601, C230058B11Rik|Esr1, AA420328, AU041214, ER-alpha, ER[a], ERa, ERalpha, ESR, Estr, Estra, Nr3a1|Atp1b2, Amog, Atpb-2|Atp1a1, Atpa-1, BC010…	http://www.genome.jp/kegg-bin/show_pathway?mmu04961/mmu:12307%09red/mmu:13430%09red/mmu:14683%09red/mmu:11771%09red/mmu:11928%09red/mmu:13429%09red/mmu:16622%09red/mmu:13982%09red/mmu:67300%09red/mmu:11515%09red/mmu:16616%09red/mmu:19228%09red/mmu:53869%09red/mmu:11932%09red/mmu:18798%09red/mmu:71770%09red/mmu:11931%09red
Glycerolipid metabolism	KEGG PATHWAY	mmu00561	17	55	0.427241	0.824394	15450|16891|231510|102247|19012|218121|18947|227333|215456|320127|11669|11605|58810|110524|67800|110695|69060	mmu:15450|mmu:16891|mmu:231510|mmu:102247|mmu:19012|mmu:218121|mmu:18947|mmu:227333|mmu:215456|mmu:320127|mmu:11669|mmu:11605|mmu:58810|mmu:110524|mmu:67800|mmu:110695|mmu:69060|	15450|16891|231510|102247|19012|218121|18947|227333|215456|320127|11669|11605|58810|110524|67800|110695|69060|	Lipc, AI256194, HL, Hpl|Lipg, 3110013K01Rik, EL, lipase, mEDL|Agpat9, 1-AGPAT, 1-AGPAT_9, 4933407I02Rik, 4933408F15, 9, A230097K15Rik, GPAT-3, mGPAT3|Agpat6, AU041707, AW545732, GPAT4, Tsarg7|Ppap2a, Hic53, Hpic53, LPP-1, LPP1, PAP-2a, PAP2-alpha, PAP2a, mPAP|Mboat1, 9130215M02Rik, BC023845, LPEAT1, Moact1, Oact1|Pnliprp2, PLRP2|Dgkd, AI841987, D330025K09, DGKdelta, dgkd-2|Gpat2, A530057A03Rik, G…	http://www.genome.jp/kegg-bin/show_pathway?mmu00561/mmu:11605%09red/mmu:11669%09red/mmu:231510%09red/mmu:15450%09red/mmu:67800%09red/mmu:218121%09red/mmu:227333%09red/mmu:18947%09red/mmu:110524%09red/mmu:58810%09red/mmu:215456%09red/mmu:110695%09red/mmu:69060%09red/mmu:320127%09red/mmu:19012%09red/mmu:16891%09red/mmu:102247%09red
Leukocyte transendothelial migration	KEGG PATHWAY	mmu04670	36	121	0.437075	0.830494	19353|18707|18706|14678|67374|18709|12739|17698|16412|54354|15894|232906|12737|14677|56508|18260|16456|71908|17356|19094|56863|18710|56173|17390|17395|67938|16409|59310|18803|12385|12387|17972|19303|621628|13057|19229	mmu:19353|mmu:18707|mmu:18706|mmu:14678|mmu:67374|mmu:18709|mmu:12739|mmu:17698|mmu:16412|mmu:54354|mmu:15894|mmu:232906|mmu:12737|mmu:14677|mmu:56508|mmu:18260|mmu:16456|mmu:71908|mmu:17356|mmu:19094|mmu:56863|mmu:18710|mmu:56173|mmu:17390|mmu:17395|mmu:67938|mmu:16409|mmu:59310|mmu:18803|mmu:12385|mmu:12387|mmu:17972|mmu:19303|mmu:621628|mmu:13057|mmu:19229|	19353|18707|18706|14678|67374|18709|12739|17698|16412|54354|15894|232906|12737|14677|56508|18260|16456|71908|17356|19094|56863|18710|56173|17390|17395|67938|16409|59310|18803|12385|12387|17972|19303|621628|13057|19229|	Rac1, AL023026, D5Ertd559e|Pik3cd, 2410099E07Rik, 2610208K16Rik, AW545373, p110delta|Pik3ca, 6330412C24Rik, caPI3K, p110, p110alpha|Gnai2, C76432, Galphai2, Gia, Gnai-2|Jam2, 1110002N23Rik, 2410030G21Rik, 2410167M24Rik, JAM-2, JAM-B, Jcam2, VE-JAM|Pik3r2, p85beta|Cldn3, AI182374, Cpetr2, mRVP1|Msn, C78546|Itgb1, 4633401G24Rik, AA409975, AA960159, CD29, Fnrb, Gm9863, gpIIa|Rassf5, 1300019G20Rik, A…	http://www.genome.jp/kegg-bin/show_pathway?mmu04670/mmu:67374%09red/mmu:56863%09red/mmu:56508%09red/mmu:19353%09red/mmu:59310%09red/mmu:18709%09red/mmu:18706%09red/mmu:18707%09red/mmu:12739%09red/mmu:12387%09red/mmu:19094%09red/mmu:54354%09red/mmu:19303%09red/mmu:12737%09red/mmu:17972%09red/mmu:232906%09red/mmu:16456%09red/mmu:19229%09red/mmu:16412%09red/mmu:14677%09red/mmu:621628%09red/mmu:14678…
Arachidonic acid metabolism	KEGG PATHWAY	mmu00590	27	90	0.439665	0.830494	53357|26565|69590|71522|13850|12409|14778|207182|109857|170716|13106|66350|71519|16993|64292|72054|665270|19215|100066|237625|211429|19224|225845|18783|18782|18781|18784	mmu:53357|mmu:26565|mmu:69590|mmu:71522|mmu:13850|mmu:12409|mmu:14778|mmu:207182|mmu:109857|mmu:170716|mmu:13106|mmu:66350|mmu:71519|mmu:16993|mmu:64292|mmu:72054|mmu:665270|mmu:19215|mmu:100066|mmu:237625|mmu:211429|mmu:19224|mmu:225845|mmu:18783|mmu:18782|mmu:18781|mmu:18784|	53357|26565|69590|71522|13850|12409|14778|207182|109857|170716|13106|66350|71519|16993|64292|72054|665270|19215|100066|237625|211429|19224|225845|18783|18782|18781|18784|	Pla2g6, BB112799, PNPLA9, iPLA(2)beta, iPLA2, iPLA2beta|Pla2g10, PLA2GX, mGXsPLA2, sPLA2-X|Gpx8, 2310016C16Rik, AU017063|Ggt6, 9030405D14Rik, AI427679, AW490214|Ephx2, CEH, Eph2, SEH, sEP|Cbr2, MLCR|Gpx3, AA960521, EGPx, GPx, GSHPx-3, GSHPx-P|Ggt7, 1110017C11Rik, 6330563L03Rik, Ggtl3|Cbr3, 1110001J05Rik, C81353|Cyp4f13, 0610030I10Rik, Cypf13|Cyp2e1, Cyp2e|Pla2g12a, 2310004B05Rik, GXII, GXII-1, GX…	http://www.genome.jp/kegg-bin/show_pathway?mmu00590/mmu:53357%09red/mmu:100066%09red/mmu:237625%09red/mmu:207182%09red/mmu:170716%09red/mmu:71522%09red/mmu:18784%09red/mmu:18782%09red/mmu:18783%09red/mmu:19224%09red/mmu:18781%09red/mmu:64292%09red/mmu:13106%09red/mmu:72054%09red/mmu:665270%09red/mmu:26565%09red/mmu:13850%09red/mmu:16993%09red/mmu:225845%09red/mmu:66350%09red/mmu:109857%09red/mmu:…
Long-term potentiation	KEGG PATHWAY	mmu04720	20	66	0.443521	0.830494	14799|328572|14800|18176|19047|18798|16653|19057|11911|26413|26396|12914|14812|109880|432530|15461|16440|16438|12288|16439	mmu:14799|mmu:328572|mmu:14800|mmu:18176|mmu:19047|mmu:18798|mmu:18176|mmu:19057|mmu:11911|mmu:26413|mmu:26396|mmu:12914|mmu:14812|mmu:109880|mmu:432530|mmu:15461|mmu:16440|mmu:16438|mmu:12288|mmu:16439|	14799|328572|14800|18176|19047|18798|18176|19057|11911|26413|26396|12914|14812|109880|432530|15461|16440|16438|12288|16439|	Gria1, 2900051M01Rik, Glr-1, Glr1, GluA1, GluR-A, GluRA, Glur-1, Glur1, HIPA1, gluR-K1|Ep300, A430090G16, A730011L11, KAT3B, p300, p300_HAT|Gria2, GluA2, GluR-B, Glur-2, Glur2|Nras, AV095280, N-ras|Ppp1cc, PP-1G, PP1, dis2m1|Plcb4, A930039J07Rik, AI854601, C230058B11Rik|Nras, AV095280, N-ras|Ppp3cc, Calnc|Atf4, Atf-4, C/ATF, CREB2, TAXREB67|Mapk1, 9030612K14Rik, AA407128, AU018647, C78273, ERK, E…	http://www.genome.jp/kegg-bin/show_pathway?mmu04720/mmu:328572%09red/mmu:16438%09red/mmu:16439%09red/mmu:26413%09red/mmu:26396%09red/mmu:432530%09red/mmu:109880%09red/mmu:18176%09red/mmu:14812%09red/mmu:12288%09red/mmu:15461%09red/mmu:19047%09red/mmu:19057%09red/mmu:11911%09red/mmu:12914%09red/mmu:14799%09red/mmu:16440%09red/mmu:18798%09red/mmu:14800%09red
Pancreatic cancer	KEGG PATHWAY	mmu05212	20	66	0.443521	0.830494	19353|20848|18707|18706|19361|26413|13557|18709|19765|18710|13555|16150|11652|109880|16151|16451|21809|11651|170758|12443	mmu:19353|mmu:20848|mmu:18707|mmu:18706|mmu:19361|mmu:26413|mmu:13557|mmu:18709|mmu:19765|mmu:18710|mmu:13555|mmu:16150|mmu:11652|mmu:109880|mmu:16151|mmu:16451|mmu:21809|mmu:11651|mmu:170758|mmu:12443|	19353|20848|18707|18706|19361|26413|13557|18709|19765|18710|13555|16150|11652|109880|16151|16451|21809|11651|170758|12443|	Rac1, AL023026, D5Ertd559e|Stat3, 1110034C02Rik, AW109958, Aprf|Pik3cd, 2410099E07Rik, 2610208K16Rik, AW545373, p110delta|Pik3ca, 6330412C24Rik, caPI3K, p110, p110alpha|Rad51, AV304093, Rad51a, Reca|Mapk1, 9030612K14Rik, AA407128, AU018647, C78273, ERK, Erk2, MAPK2, PRKM2, Prkm1, p41mapk, p42mapk|E2f3, E2F3b, E2f3a|Pik3r2, p85beta|Ralbp1, RLIP76, Rip1|Pik3r3, AA414954, p55pik|E2f1, E2F-1, mKIAA40…	http://www.genome.jp/kegg-bin/show_pathway?mmu05212/mmu:19361%09red/mmu:26413%09red/mmu:20848%09red/mmu:13557%09red/mmu:109880%09red/mmu:12443%09red/mmu:19353%09red/mmu:16150%09red/mmu:21809%09red/mmu:18710%09red/mmu:11652%09red/mmu:11651%09red/mmu:18709%09red/mmu:18706%09red/mmu:18707%09red/mmu:19765%09red/mmu:13555%09red/mmu:16151%09red/mmu:16451%09red/mmu:170758%09red
B cell receptor signaling pathway	KEGG PATHWAY	mmu04662	22	73	0.445557	0.830494	18707|18706|18176|18709|56637|26413|18019|170758|19057|26396|19353|22637|16653|18710|16150|15461|20662|83490|11652|16151|11651|12229	mmu:18707|mmu:18706|mmu:18176|mmu:18709|mmu:56637|mmu:26413|mmu:18019|mmu:170758|mmu:19057|mmu:26396|mmu:19353|mmu:20963|mmu:18176|mmu:18710|mmu:16150|mmu:15461|mmu:20662|mmu:83490|mmu:11652|mmu:16151|mmu:11651|mmu:12229|	18707|18706|18176|18709|56637|26413|18019|170758|19057|26396|19353|20963|18176|18710|16150|15461|20662|83490|11652|16151|11651|12229|	Pik3cd, 2410099E07Rik, 2610208K16Rik, AW545373, p110delta|Pik3ca, 6330412C24Rik, caPI3K, p110, p110alpha|Nras, AV095280, N-ras|Pik3r2, p85beta|Gsk3b, 7330414F15Rik, 8430431H08Rik, C86142, GSK-3, GSK-3beta, GSK3|Mapk1, 9030612K14Rik, AA407128, AU018647, C78273, ERK, Erk2, MAPK2, PRKM2, Prkm1, p41mapk, p42mapk|Nfatc2, AI607462, NF-ATc2, NF-ATp, NFAT1, NFAT1-D, Nfatp|Rac3, Rac1B|Ppp3cc, Calnc|Map2k2…	http://www.genome.jp/kegg-bin/show_pathway?mmu04662/mmu:56637%09red/mmu:26413%09red/mmu:11651%09red/mmu:26396%09red/mmu:12229%09red/mmu:18176%09red/mmu:19353%09red/mmu:83490%09red/mmu:15461%09red/mmu:20662%09red/mmu:19057%09red/mmu:11652%09red/mmu:18710%09red/mmu:18709%09red/mmu:18706%09red/mmu:18707%09red/mmu:20963%09red/mmu:18019%09red/mmu:16151%09red/mmu:16150%09red/mmu:170758%09red
Complement and coagulation cascades	KEGG PATHWAY	mmu04610	23	77	0.457108	0.839637	109828|21788|16644|99571|69379|14067|12946|18791|18792|18793|12279|20701|50909|17221|20702|20703|385643|12061|14161|14062|19128|74145|13136	mmu:109828|mmu:21788|mmu:16644|mmu:99571|mmu:69379|mmu:14067|mmu:12946|mmu:18791|mmu:18792|mmu:18793|mmu:12279|mmu:20701|mmu:50909|mmu:17221|mmu:20702|mmu:20700|mmu:16644|mmu:12061|mmu:14161|mmu:14062|mmu:19128|mmu:74145|mmu:13136|	109828|21788|16644|99571|69379|14067|12946|18791|18792|18793|12279|20701|50909|17221|20702|20700|16644|12061|14161|14062|19128|74145|13136|	C7, A530026G17, Gm1238|Tfpi, A630013F22Rik, AW552122, EPI, LACI|Kng1, Kng|Fgg, 3010002H13Rik, AI256424|C8g|F5, AI173222, Cf-5, Cf5|Cr1l, Crry, Mcp, mCRY|Plat, AU020998, AW212668, D8Ertd2e, tPA|Plau, u-PA, uPA|Plaur, Cd87, u-PAR, uPAR|C9|Serpina1b, D12Ucla2, Dom2, PI2, Spi1-2|C1ra, AI132558, C1r, mC1rA|Cd46, Mcp|Serpina1c, Pi3, Pi6, Skalp, Spi1-3, Spi1-6, Wap3|Serpina1a, Aat-2, Aat2, Dom1, PI1, Sp…	http://www.genome.jp/kegg-bin/show_pathway?mmu04610/mmu:12279%09red/mmu:12061%09red/mmu:50909%09red/mmu:109828%09red/mmu:19128%09red/mmu:69379%09red/mmu:20701%09red/mmu:20700%09red/mmu:20702%09red/mmu:12946%09red/mmu:17221%09red/mmu:16644%09red/mmu:99571%09red/mmu:14067%09red/mmu:14161%09red/mmu:14062%09red/mmu:74145%09red/mmu:18791%09red/mmu:21788%09red/mmu:18793%09red/mmu:18792%09red/mmu:13136%…
Tyrosine metabolism	KEGG PATHWAY	mmu00350	12	39	0.459849	0.839637	14874|213043|109731|11532|13195|11754|26876|14085|621603|13166|11529|56847	mmu:14874|mmu:213043|mmu:109731|mmu:11532|mmu:13195|mmu:11754|mmu:26876|mmu:14085|mmu:621603|mmu:13166|mmu:11529|mmu:56847|	14874|213043|109731|11532|13195|11754|26876|14085|621603|13166|11529|56847|	Gstz1, MAAI|Aox2, Aoh3, Aox3l1|Maob, 6330414K01Rik, MAO-B|Adh5, Adh-5, Adh3, GSNOR|Ddc, Aadc|Aoc3, SSAO, VAP1|Adh4, Adh2|Fah|Aldh3b2, AI848594, C130048D07Rik|Dbh|Adh7, AI325182, Adh-3, Adh-3e, Adh-3t, Adh3, Adh3-e, Adh3-t, Adh4, Adt-1|Aldh1a3, ALDH6, RALDH3, V1|	http://www.genome.jp/kegg-bin/show_pathway?mmu00350/mmu:621603%09red/mmu:14085%09red/mmu:56847%09red/mmu:14874%09red/mmu:11529%09red/mmu:13166%09red/mmu:11754%09red/mmu:26876%09red/mmu:11532%09red/mmu:213043%09red/mmu:109731%09red/mmu:13195%09red
Pyruvate metabolism	KEGG PATHWAY	mmu00620	12	39	0.459849	0.839637	14651|60525|68977|18563|110695|11669|110446|52815|68738|75572|18534|66204	mmu:14651|mmu:60525|mmu:68977|mmu:18563|mmu:110695|mmu:11669|mmu:110446|mmu:52815|mmu:68738|mmu:75572|mmu:18534|mmu:66204|	14651|60525|68977|18563|110695|11669|110446|52815|68738|75572|18534|66204|	Hagh, BC019817, Glo-2, Glo2, Rsp29|Acss2, 1110017C11Rik, ACAS, Acas1, Acas2, AceCS1, Acs1|Haghl, 1500017E18Rik, 2810014I23Rik, C330022E15Rik|Pcx, Pc, Pcb|Aldh7a1, Atq1, D18Wsu181e|Aldh2, Ahd-5, Ahd5|Acat1, 6330585C21Rik, Acat|Ldhd, 4733401P21Rik, D8Bwg1320e|Acss1, 1110032O15Rik, AI788978, Acas2, Acas2l, AceCS2|Acyp2, 2310004B09Rik|Pck1, AI265463, PEPCK, Pck-1|Acyp1, 1110039O14Rik, AI325944|	http://www.genome.jp/kegg-bin/show_pathway?mmu00620/mmu:52815%09red/mmu:60525%09red/mmu:14651%09red/mmu:68977%09red/mmu:18534%09red/mmu:110695%09red/mmu:110446%09red/mmu:75572%09red/mmu:68738%09red/mmu:18563%09red/mmu:11669%09red/mmu:66204%09red
Osteoclast differentiation	KEGG PATHWAY	mmu04380	37	126	0.46272	0.839637	18726|18707|18706|66513|18709|18729|16478|18034|16416|26400|16451|18019|19057|15976|15975|21937|16176|26399|19353|22637|19094|12912|18710|240514|11652|26409|12977|26413|17972|13038|14284|16150|16151|11651|13057|15980|12229	mmu:18726|mmu:18707|mmu:18706|mmu:66513|mmu:18709|mmu:18729|mmu:16478|mmu:18034|mmu:16416|mmu:26400|mmu:16451|mmu:18019|mmu:19057|mmu:15976|mmu:15975|mmu:21937|mmu:16176|mmu:26399|mmu:19353|mmu:20963|mmu:19094|mmu:12912|mmu:18710|mmu:14283|mmu:11652|mmu:26409|mmu:12977|mmu:26413|mmu:17972|mmu:13038|mmu:14284|mmu:16150|mmu:16151|mmu:11651|mmu:13057|mmu:15980|mmu:12229|	18726|18707|18706|66513|18709|18729|16478|18034|16416|26400|16451|18019|19057|15976|15975|21937|16176|26399|19353|20963|19094|12912|18710|14283|11652|26409|12977|26413|17972|13038|14284|16150|16151|11651|13057|15980|12229|	Lilra6, 7M1, Pira3|Pik3cd, 2410099E07Rik, 2610208K16Rik, AW545373, p110delta|Pik3ca, 6330412C24Rik, caPI3K, p110, p110alpha|Tab1, 2310012M03Rik, Map3k7ip1, b2b449Clo|Pik3r2, p85beta|Pira6, 12M1, Pira10, p91B|Jund, Jund1|Nfkb2, NF-kappaB2, lyt, p49, p49/p100, p50B, p52|Itgb3, CD61, GP3A, INGRB3|Map2k7, 5930412N11Rik, JNKK_2, Jnkk2, MAPKK_7, MEK_7, Mapkk7, Mek7, Mkk7, Prkmk7, sek2|Jak1, AA960307, C…	http://www.genome.jp/kegg-bin/show_pathway?mmu04380/mmu:13038%09red/mmu:15976%09red/mmu:18726%09red/mmu:15975%09red/mmu:18709%09red/mmu:18706%09red/mmu:18707%09red/mmu:18729%09red/mmu:26413%09red/mmu:19094%09red/mmu:18034%09red/mmu:19057%09red/mmu:17972%09red/mmu:66513%09red/mmu:18019%09red/mmu:16451%09red/mmu:16416%09red/mmu:15980%09red/mmu:12229%09red/mmu:14284%09red/mmu:14283%09red/mmu:16478%0…
Proximal tubule bicarbonate reclamation	KEGG PATHWAY	mmu04964	7	22	0.469305	0.845984	12349|27376|14661|11928|18534|11932|11931	mmu:12349|mmu:27376|mmu:14661|mmu:11928|mmu:18534|mmu:11932|mmu:11931|	12349|27376|14661|11928|18534|11932|11931|	Car2, AI131712, CAII, Ca2, Car-2, Ltw-5, Lvtw-5|Slc25a10, Dic|Glud1, AI118167, Gdh-X, Glud, Gludl|Atp1a1, Atpa-1, BC010319|Pck1, AI265463, PEPCK, Pck-1|Atp1b2, Amog, Atpb-2|Atp1b1, Atp4b, Atpb, Atpb-1, NKbeta1|	http://www.genome.jp/kegg-bin/show_pathway?mmu04964/mmu:14661%09red/mmu:12349%09red/mmu:18534%09red/mmu:11928%09red/mmu:27376%09red/mmu:11932%09red/mmu:11931%09red
Chemical carcinogenesis	KEGG PATHWAY	mmu05204	27	92	0.478859	0.857565	70266|14873|14872|14858|17961|56388|56847|68312|103140|11529|552899|13106|14867|14862|14863|14860|15483|26876|229905|100727|11532|13113|394436|56615|76263|13114|621603	mmu:70266|mmu:14873|mmu:14872|mmu:14858|mmu:17961|mmu:56388|mmu:56847|mmu:68312|mmu:103140|mmu:11529|mmu:552899|mmu:13106|mmu:14867|mmu:14862|mmu:14863|mmu:14860|mmu:15483|mmu:26876|mmu:229905|mmu:100727|mmu:11532|mmu:13113|mmu:394436|mmu:56615|mmu:76263|mmu:13114|mmu:621603|	70266|14873|14872|14858|17961|56388|56847|68312|103140|11529|552899|13106|14867|14862|14863|14860|15483|26876|229905|100727|11532|13113|394436|56615|76263|13114|621603|	Ccbl1, 2010009K05Rik, AI182306, Gtk, Kat1, KatI|Gsto1, AA407097, AI194287, AU018802, GSTO_1-1, GSTX, SPG-R, p28|Gstt2, AI266894, Yrs, mGSTT2|Gsta2, Gst2-2, Gstc-2, Gstc2|Nat2, AV377607|Cyp3a25, AI327008|Aldh1a3, ALDH6, RALDH3, V1|Gstm7, 0610005A07Rik, AI894236, Cd203c|Gstt3, AI118089|Adh7, AI325182, Adh-3, Adh-3e, Adh-3t, Adh3, Adh3-e, Adh3-t, Adh4, Adt-1|Ugt2a2|Cyp2e1, Cyp2e|Gstm6|Gstm1, Gstb-1,…	http://www.genome.jp/kegg-bin/show_pathway?mmu05204/mmu:70266%09red/mmu:13114%09red/mmu:13113%09red/mmu:14872%09red/mmu:14873%09red/mmu:11532%09red/mmu:14858%09red/mmu:56388%09red/mmu:68312%09red/mmu:56615%09red/mmu:100727%09red/mmu:621603%09red/mmu:13106%09red/mmu:14867%09red/mmu:14863%09red/mmu:14862%09red/mmu:14860%09red/mmu:76263%09red/mmu:11529%09red/mmu:394436%09red/mmu:229905%09red/mmu:103…
TGF-beta signaling pathway	KEGG PATHWAY	mmu04350	24	82	0.488885	0.8653	15904|15902|320202|238057|26413|73699|68010|66313|19052|19650|230597|11705|16324|12914|104394|218441|242316|12667|20683|12167|328572|12160|21809|75788	mmu:15904|mmu:15902|mmu:320202|mmu:238057|mmu:26413|mmu:73699|mmu:68010|mmu:66313|mmu:19052|mmu:19650|mmu:230597|mmu:11705|mmu:16324|mmu:12914|mmu:104394|mmu:218441|mmu:242316|mmu:12667|mmu:20683|mmu:12167|mmu:328572|mmu:12160|mmu:21809|mmu:75788|	15904|15902|320202|238057|26413|73699|68010|66313|19052|19650|230597|11705|16324|12914|104394|218441|242316|12667|20683|12167|328572|12160|21809|75788|	Id4, Idb4, bHLHb27|Id2, AI255428, C78922, Idb2, bHLHb26|Lefty2, 6030463A22Rik, AV214969, Ebaf, Lefta, Leftb|Gdf7, BMP12|Mapk1, 9030612K14Rik, AA407128, AU018647, C78273, ERK, Erk2, MAPK2, PRKM2, Prkm1, p41mapk, p42mapk|Ppp2r1b, 2410091N08Rik, AI790395|Bambi, 2610003H06Rik|Smurf2, 2810411E22Rik, AI558114, AI649275|Ppp2ca, PP2A, R75353|Rbl1, AW547426, PRB1, p107|Zfyve9, E030027L17, Madhip, NSP, SAR…	http://www.genome.jp/kegg-bin/show_pathway?mmu04350/mmu:230597%09red/mmu:73699%09red/mmu:11705%09red/mmu:20683%09red/mmu:12160%09red/mmu:12167%09red/mmu:26413%09red/mmu:75788%09red/mmu:320202%09red/mmu:104394%09red/mmu:238057%09red/mmu:19052%09red/mmu:19650%09red/mmu:242316%09red/mmu:15904%09red/mmu:12667%09red/mmu:15902%09red/mmu:16324%09red/mmu:21809%09red/mmu:68010%09red/mmu:66313%09red/mmu:12…
SNARE interactions in vesicular transport	KEGG PATHWAY	mmu04130	10	33	0.489495	0.8653	13852|20333|74732|20619|56216|20908|12068|71116|22317|22318	mmu:13852|mmu:20333|mmu:74732|mmu:20619|mmu:56216|mmu:20908|mmu:12068|mmu:71116|mmu:22317|mmu:22318|	13852|20333|74732|20619|56216|20908|12068|71116|22317|22318|	Stx2, AW538950, Epim, G1-536-1, Syn-2, repro34|Sec22b, 4930564D15Rik, AA517334, AI480645, C81333, ERS-24, Sec22l1|Stx11, 5830405C08Rik|Snap23, 23kDa, AA408749, SNAP-23, Sndt, Syndet|Stx1b, Stx1b2, Stx1bl, Syn1b|Stx3, Syn-3|Bet1, AW555236, Bet-1|Stx18, 1810035L21Rik, 4933425D03Rik, AU041562|Vamp1, Syb-1, Syb1, VAMP-1, lew|Vamp2, Syb-2, Syb2, sybII|	http://www.genome.jp/kegg-bin/show_pathway?mmu04130/mmu:20619%09red/mmu:20908%09red/mmu:20333%09red/mmu:74732%09red/mmu:56216%09red/mmu:22318%09red/mmu:13852%09red/mmu:22317%09red/mmu:12068%09red/mmu:71116%09red
Endocytosis	KEGG PATHWAY	mmu04144	66	231	0.510066	0.88965	109689|105513|26385|57440|13854|19344|18762|234353|56324|93737|13429|20404|72543|20408|74002|234852|18595|67064|66313|75608|14772|14773|232227|18854|15024|83814|52055|19713|230597|216439|19157|54673|110355|52348|67300|15481|66914|218441|208650|19349|14276|14275|22042|15461|106572|14062|11845|66700|13132|347722|18806|12389|15239|216724|13430|53869|17999|28084|268451|71770|11771|21809|75788|14183|7…	mmu:109689|mmu:105513|mmu:26385|mmu:57440|mmu:13854|mmu:19344|mmu:18759|mmu:234353|mmu:56324|mmu:93737|mmu:13429|mmu:20404|mmu:72543|mmu:20408|mmu:74002|mmu:234852|mmu:18595|mmu:67064|mmu:66313|mmu:75608|mmu:14772|mmu:14773|mmu:232227|mmu:18854|mmu:15024|mmu:83814|mmu:52055|mmu:19713|mmu:230597|mmu:216439|mmu:19157|mmu:54673|mmu:110355|mmu:52348|mmu:67300|mmu:15481|mmu:66914|mmu:218441|mmu:208650…	109689|105513|26385|57440|13854|19344|18759|234353|56324|93737|13429|20404|72543|20408|74002|234852|18595|67064|66313|75608|14772|14773|232227|18854|15024|83814|52055|19713|230597|216439|19157|54673|110355|52348|67300|15481|66914|218441|208650|19349|14276|14275|22042|15461|106572|14062|11845|66700|13132|347722|18806|12389|15239|216724|13430|53869|17999|28084|268451|71770|11771|21809|75788|14183|7…	Arrb1, 1200006I17Rik, AW208571, G430100A01Rik|Chmp7, 4930596K11Rik, 6330407G04Rik, AI450338, AW550775|Grk6, Gprk6|Ehd3, Ehd2|Epn1, AA269831, Ibp1|Rab5b, C030027M18Rik|Prkci, 2310021H13Rik, AI427505, PKClambda, Pkci, Pkcl, Prkcl, aPKClambda, mKIAA4165|Psd3, 4931420C21Rik, AI661273, BC003498, D430018P08, EFA6D|Stam2, 1200004O12Rik, 5730456G07Rik, BB145015, Hbp|Pard6g, 2410049N21Rik, Par6a|Dnm1, AI8…	http://www.genome.jp/kegg-bin/show_pathway?mmu04144/mmu:230597%09red/mmu:11845%09red/mmu:67064%09red/mmu:11554%09red/mmu:83814%09red/mmu:93737%09red/mmu:21809%09red/mmu:208650%09red/mmu:66700%09red/mmu:110355%09red/mmu:20408%09red/mmu:17999%09red/mmu:20404%09red/mmu:74002%09red/mmu:232227%09red/mmu:234353%09red/mmu:105513%09red/mmu:14183%09red/mmu:19344%09red/mmu:26385%09red/mmu:75788%09red/mmu:5…
Hepatitis C	KEGG PATHWAY	mmu05160	39	136	0.511782	0.88965	142980|20848|18707|18706|18176|52432|18709|56637|12739|73699|109880|16451|12737|72930|27103|19052|15976|15975|21937|18260|71908|19094|18710|56863|16653|56173|54123|16150|621628|15461|20662|11651|230073|26413|13666|71609|11652|16151|228607	mmu:142980|mmu:20848|mmu:18707|mmu:18706|mmu:18176|mmu:52432|mmu:18709|mmu:56637|mmu:12739|mmu:73699|mmu:109880|mmu:16451|mmu:12737|mmu:72930|mmu:27103|mmu:19052|mmu:15976|mmu:15975|mmu:21937|mmu:18260|mmu:71908|mmu:19094|mmu:18710|mmu:56863|mmu:18176|mmu:56173|mmu:54123|mmu:16150|mmu:621628|mmu:15461|mmu:20662|mmu:11651|mmu:230073|mmu:26413|mmu:13666|mmu:71609|mmu:11652|mmu:16151|mmu:228607|	142980|20848|18707|18706|18176|52432|18709|56637|12739|73699|109880|16451|12737|72930|27103|19052|15976|15975|21937|18260|71908|19094|18710|56863|18176|56173|54123|16150|621628|15461|20662|11651|230073|26413|13666|71609|11652|16151|228607|	Tlr3, AI957183|Stat3, 1110034C02Rik, AW109958, Aprf|Pik3cd, 2410099E07Rik, 2610208K16Rik, AW545373, p110delta|Pik3ca, 6330412C24Rik, caPI3K, p110, p110alpha|Nras, AV095280, N-ras|Ppp2r2d, 1300017E19Rik, D7Ertd753e, MDS026|Pik3r2, p85beta|Gsk3b, 7330414F15Rik, 8430431H08Rik, C86142, GSK-3, GSK-3beta, GSK3|Cldn3, AI182374, Cpetr2, mRVP1|Ppp2r1b, 2410091N08Rik, AI790395|Braf, 9930012E13Rik, AA120551…	http://www.genome.jp/kegg-bin/show_pathway?mmu05160/mmu:73699%09red/mmu:56863%09red/mmu:71609%09red/mmu:15976%09red/mmu:15975%09red/mmu:18709%09red/mmu:18706%09red/mmu:18707%09red/mmu:12739%09red/mmu:26413%09red/mmu:19094%09red/mmu:72930%09red/mmu:18176%09red/mmu:12737%09red/mmu:56637%09red/mmu:20848%09red/mmu:19052%09red/mmu:20662%09red/mmu:16451%09red/mmu:230073%09red/mmu:621628%09red/mmu:10988…
Chemokine signaling pathway	KEGG PATHWAY	mmu04062	56	196	0.51301	0.88965	109689|20848|18479|18706|18176|14678|21844|14699|18709|100039939|56637|15945|26413|56838|12771|109880|12773|18707|16452|20292|80901|20290|20312|14697|14772|14773|18798|12777|14677|26385|12928|19353|110355|57266|18710|73178|16653|14825|11652|100504362|15461|20662|14708|12768|20308|20309|100043507|11515|210044|19303|224129|432530|16150|16151|11651|19229	mmu:109689|mmu:20848|mmu:18479|mmu:18706|mmu:18176|mmu:14678|mmu:21844|mmu:14699|mmu:18709|mmu:100861978|mmu:56637|mmu:15945|mmu:26413|mmu:56838|mmu:12771|mmu:109880|mmu:12773|mmu:18707|mmu:16452|mmu:20292|mmu:80901|mmu:20290|mmu:20312|mmu:14697|mmu:14772|mmu:14773|mmu:18798|mmu:12777|mmu:14677|mmu:26385|mmu:12928|mmu:19353|mmu:110355|mmu:57266|mmu:18710|mmu:73178|mmu:18176|mmu:14825|mmu:11652|mm…	109689|20848|18479|18706|18176|14678|21844|14699|18709|100861978|56637|15945|26413|56838|12771|109880|12773|18707|16452|20292|80901|20290|20312|14697|14772|14773|18798|12777|14677|26385|12928|19353|110355|57266|18710|73178|18176|14825|11652|18829|15461|20662|14708|12768|20308|20309|14707|11515|210044|19303|224129|432530|16150|16151|11651|19229|	Arrb1, 1200006I17Rik, AW208571, G430100A01Rik|Stat3, 1110034C02Rik, AW109958, Aprf|Pak1, AW045634, PAK-1, Paka|Pik3ca, 6330412C24Rik, caPI3K, p110, p110alpha|Nras, AV095280, N-ras|Gnai2, C76432, Galphai2, Gia, Gnai-2|Tiam1, AI847750, D16Ium10, D16Ium10e|Gngt1, G(y)1, Gng1|Pik3r2, p85beta| |Gsk3b, 7330414F15Rik, 8430431H08Rik, C86142, GSK-3, GSK-3beta, GSK3|Cxcl10, C7, CRG-2, INP10, IP-10, IP10, I…	http://www.genome.jp/kegg-bin/show_pathway?mmu04062/mmu:11651%09red/mmu:20292%09red/mmu:432530%09red/mmu:210044%09red/mmu:224129%09red/mmu:14708%09red/mmu:109689%09red/mmu:80901%09red/mmu:21844%09red/mmu:73178%09red/mmu:11515%09red/mmu:18709%09red/mmu:18706%09red/mmu:18707%09red/mmu:14677%09red/mmu:12777%09red/mmu:12771%09red/mmu:12773%09red/mmu:26385%09red/mmu:18176%09red/mmu:12928%09red/mmu:566…
African trypanosomiasis	KEGG PATHWAY	mmu05143	10	34	0.521707	0.899042	14103|15894|15122|20339|101488143|18798|16775|17874|16176|100503605	mmu:14103|mmu:15894|mmu:15122|mmu:20339|mmu:100503605|mmu:18798|mmu:16775|mmu:17874|mmu:16176|mmu:100503605|	14103|15894|15122|20339|100503605|18798|16775|17874|16176|100503605|	Fasl, APT1LG1, CD178, CD95-L, CD95L, Fas-L, Faslg, Tnfsf6, gld|Icam1, CD54, Icam-1, Ly-47, MALA-2|Hba-a1, Hba, Hba1, Hbat1|Sele, CD62E, E-selectin, Elam|Hbb-bs, Beta-s, Hbbt1, Hbbt2|Plcb4, A930039J07Rik, AI854601, C230058B11Rik|Lama4|Myd88|Il1b, IL-1beta, Il-1b|Hbb-bs, Beta-s, Hbbt1, Hbbt2|	http://www.genome.jp/kegg-bin/show_pathway?mmu05143/mmu:20339%09red/mmu:16775%09red/mmu:17874%09red/mmu:15122%09red/mmu:16176%09red/mmu:15894%09red/mmu:100503605%09red/mmu:18798%09red/mmu:14103%09red
Drug metabolism - other enzymes	KEGG PATHWAY	mmu00983	15	52	0.528656	0.902704	13897|22436|100727|23918|57813|104158|23917|110006|17961|552899|394436|22247|68556|64705|72269	mmu:13897|mmu:22436|mmu:100727|mmu:23918|mmu:57813|mmu:104158|mmu:23917|mmu:110006|mmu:17961|mmu:552899|mmu:394436|mmu:22247|mmu:68556|mmu:64705|mmu:72269|	13897|22436|100727|23918|57813|104158|23917|110006|17961|552899|394436|22247|68556|64705|72269|	Ces1e, Eg, Es-22, Es22, egasyn|Xdh, XO, Xor, Xox-1, Xox1|Ugt2b34, AI788959|Impdh2, IMPD|Tk2, AU024611, mt-TK|Ces1d, Ces3, TGH|Impdh1, B930086D20Rik|Gusb, AI747421, Gur, Gus, Gus-r, Gus-s, Gus-t, Gus-u, Gut, asd, g|Nat2, AV377607|Ugt2a2|Ugt1a1, Gnt1, UDPGT_1-1, UGT1A01, Udpgt-1a, UgtBr1|Umps, 1700095D23Rik, AA408257, AL033308, BB164745|Uckl1, 1110007H10Rik, Urkl1|Dpys, 1200017I10Rik, 1300004I01Rik…	http://www.genome.jp/kegg-bin/show_pathway?mmu00983/mmu:72269%09red/mmu:23917%09red/mmu:57813%09red/mmu:394436%09red/mmu:22247%09red/mmu:22436%09red/mmu:23918%09red/mmu:110006%09red/mmu:13897%09red/mmu:64705%09red/mmu:552899%09red/mmu:104158%09red/mmu:68556%09red/mmu:100727%09red/mmu:17961%09red
Neurotrophin signaling pathway	KEGG PATHWAY	mmu04722	35	123	0.530421	0.902704	18707|18706|18176|12928|18709|18213|18212|26413|20399|109880|18053|12070|107746|26400|11911|26396|19353|14103|19094|18710|16653|16150|16367|56637|15461|20662|20661|11651|18803|11350|17164|73914|16179|11652|78405	mmu:18707|mmu:18706|mmu:18176|mmu:12928|mmu:18709|mmu:18213|mmu:18212|mmu:26413|mmu:20399|mmu:109880|mmu:18053|mmu:12070|mmu:107746|mmu:26400|mmu:11911|mmu:26396|mmu:19353|mmu:14103|mmu:19094|mmu:18710|mmu:18176|mmu:16150|mmu:16367|mmu:56637|mmu:15461|mmu:20662|mmu:20661|mmu:11651|mmu:18803|mmu:11350|mmu:17164|mmu:73914|mmu:16179|mmu:11652|mmu:78405|	18707|18706|18176|12928|18709|18213|18212|26413|20399|109880|18053|12070|107746|26400|11911|26396|19353|14103|19094|18710|18176|16150|16367|56637|15461|20662|20661|11651|18803|11350|17164|73914|16179|11652|78405|	Pik3cd, 2410099E07Rik, 2610208K16Rik, AW545373, p110delta|Pik3ca, 6330412C24Rik, caPI3K, p110, p110alpha|Nras, AV095280, N-ras|Crk, Crk-I, Crk-II, Crk-III, Crk3, CrkIII, Crko, c-Crk, p38|Pik3r2, p85beta|Ntrk3, AW125844, Ntrk3_tv3, TrkC|Ntrk2, GP145-TrkB/GP95-TrkB, Tkrb, trk-B, trkB|Mapk1, 9030612K14Rik, AA407128, AU018647, C78273, ERK, Erk2, MAPK2, PRKM2, Prkm1, p41mapk, p42mapk|Sh2b1, AI425885, …	http://www.genome.jp/kegg-bin/show_pathway?mmu04722/mmu:17164%09red/mmu:11651%09red/mmu:78405%09red/mmu:18709%09red/mmu:18706%09red/mmu:18707%09red/mmu:73914%09red/mmu:26413%09red/mmu:19094%09red/mmu:18212%09red/mmu:18213%09red/mmu:18176%09red/mmu:12928%09red/mmu:18053%09red/mmu:56637%09red/mmu:20662%09red/mmu:20661%09red/mmu:14103%09red/mmu:20399%09red/mmu:109880%09red/mmu:107746%09red/mmu:16367…
Folate biosynthesis	KEGG PATHWAY	mmu00790	4	13	0.539164	0.911919	56738|13361|11647|14590	mmu:56738|mmu:13361|mmu:11647|mmu:14590|	56738|13361|11647|14590|	Mocs1, 3110045D15Rik, AI043170, AW536397|Dhfr, 8430436I03Rik, AA607882, AI662710, AW555094|Alpl, APTNAP, Akp-2, Akp2, TNAP, TNSALP|Ggh, gamma-GH|	http://www.genome.jp/kegg-bin/show_pathway?mmu00790/mmu:13361%09red/mmu:56738%09red/mmu:11647%09red/mmu:14590%09red
Calcium signaling pathway	KEGG PATHWAY	mmu04020	51	181	0.549646	0.923945	105675|58226|14675|20866|11941|21336|11541|12061|16439|16438|18595|20698|11549|20191|20192|14062|12291|12290|18798|19057|269999|18440|243764|102093|56632|68961|11550|12286|11554|18125|114875|16440|12288|12289|15562|213788|14683|18802|18803|11515|210044|12669|110893|110891|72469|21390|432530|381290|11739|19229|18821	mmu:105675|mmu:58226|mmu:14675|mmu:20866|mmu:11941|mmu:21336|mmu:11541|mmu:12061|mmu:16439|mmu:16438|mmu:18595|mmu:20698|mmu:11549|mmu:20191|mmu:20192|mmu:14062|mmu:12291|mmu:12290|mmu:18798|mmu:19057|mmu:269999|mmu:18440|mmu:243764|mmu:102093|mmu:56632|mmu:68961|mmu:11550|mmu:12286|mmu:11554|mmu:18125|mmu:114875|mmu:16440|mmu:12288|mmu:12289|mmu:15562|mmu:213788|mmu:14683|mmu:18802|mmu:18803|mmu…	105675|58226|14675|20866|11941|21336|11541|12061|16439|16438|18595|20698|11549|20191|20192|14062|12291|12290|18798|19057|269999|18440|243764|102093|56632|68961|11550|12286|11554|18125|114875|16440|12288|12289|15562|213788|14683|18802|18803|11515|210044|12669|110893|110891|72469|21390|432530|381290|11739|19229|18821|	Ppif, AW457192, CyP-D, CyP-F, CypD, PPIase|Cacna1h, Cav3.2, MNCb-1209, alpha13.2|Gna14, AU023208|Stim1, SIM|Atp2b2, D6Abb2e, Gena300, PMCA2, Tmy, dfw, jog, wms, wri|Tacr1, Nk1r, Spr, Tac1r|Adora2b, A2BAR, A2BR, A2b, AA2BR, AI480866, AI605384|Bdkrb1, B1BKR, B1R, BKR1, BRADYB1, Bdkrb|Itpr2, AI649341, InsP3R-2, InsP3R-5, Ip3r2, Itpr5, insP3R2|Itpr1, D6Pas2, Gm10429, IP3R1, InsP3R, Ip3r, Itpr-1, P400…	http://www.genome.jp/kegg-bin/show_pathway?mmu04020/mmu:105675%09red/mmu:432530%09red/mmu:210044%09red/mmu:11550%09red/mmu:16438%09red/mmu:72469%09red/mmu:16439%09red/mmu:12061%09red/mmu:11515%09red/mmu:381290%09red/mmu:269999%09red/mmu:18802%09red/mmu:12290%09red/mmu:12291%09red/mmu:56632%09red/mmu:110893%09red/mmu:19057%09red/mmu:114875%09red/mmu:14683%09red/mmu:20866%09red/mmu:58226%09red/mmu:…
Fructose and mannose metabolism	KEGG PATHWAY	mmu00051	10	35	0.553235	0.924307	212032|170768|18640|56421|218138|14121|14120|216019|234730|331026	mmu:212032|mmu:170768|mmu:18640|mmu:56421|mmu:218138|mmu:14121|mmu:14120|mmu:216019|mmu:234730|mmu:331026|	212032|170768|18640|56421|218138|14121|14120|216019|234730|331026|	Hk3, HK_III, HK-III|Pfkfb3, E330010H22Rik, iPFK-2, uPFK-2|Pfkfb2, 4930568D07Rik|Pfkp, 1200015H23Rik, 9330125N24Rik, PFK-C|Gmds, BC031788, C87208|Fbp1, Fbp-2, Fbp2, Fbp3|Fbp2, Fbp-1, Fbp1, Rae-30|Hkdc1, BC016235|Fuk, 1110046B12Rik, AI303278|Gmppb, AI317178, E430010H19|	http://www.genome.jp/kegg-bin/show_pathway?mmu00051/mmu:218138%09red/mmu:212032%09red/mmu:14120%09red/mmu:14121%09red/mmu:331026%09red/mmu:56421%09red/mmu:234730%09red/mmu:18640%09red/mmu:170768%09red/mmu:216019%09red
Carbon metabolism	KEGG PATHWAY	mmu01200	31	111	0.568838	0.924817	60525|20917|17769|15926|14380|66904|74419|108682|110208|212032|14433|19895|56421|110446|11409|110639|434437|227095|18563|66646|14121|14120|105246643|13806|19139|11532|216019|68738|103988|76282|104174	mmu:60525|mmu:20917|mmu:17769|mmu:15926|mmu:14380|mmu:66904|mmu:74419|mmu:108682|mmu:110208|mmu:212032|mmu:14433|mmu:19895|mmu:56421|mmu:110446|mmu:11409|mmu:110639|mmu:434437|mmu:227095|mmu:18563|mmu:66646|mmu:14121|mmu:14120|mmu:100042025|mmu:13806|mmu:19139|mmu:11532|mmu:216019|mmu:68738|mmu:103988|mmu:76282|mmu:104174|	60525|20917|17769|15926|14380|66904|74419|108682|110208|212032|14433|19895|56421|110446|11409|110639|434437|227095|18563|66646|14121|14120|100042025|13806|19139|11532|216019|68738|103988|76282|104174|	Acss2, 1110017C11Rik, ACAS, Acas1, Acas2, AceCS1, Acs1|Suclg2, AF171077, AW556404, D6Wsu120e, SCS-betaG|Mthfr, AI323986|Idh1, AI314845, AI788952, E030024J03Rik, Id-1, Idh-1, Idpc|G6pd2, G6pdx-ps1, Gpd-2, Gpd2|Pccb, 1300012P06Rik, AI314687, R74805|Tktl2, 4933401I19Rik|Gpt2, 4631422C05Rik, ALT2, AU014768, AU041193, C87201|Pgd, 0610042A05Rik, AU019875, C78335|Hk3, HK_III, HK-III|Gapdh, Gapd|Rpia, RP…	http://www.genome.jp/kegg-bin/show_pathway?mmu01200/mmu:227095%09red/mmu:212032%09red/mmu:20917%09red/mmu:17769%09red/mmu:11532%09red/mmu:110639%09red/mmu:100042025%09red/mmu:66904%09red/mmu:14120%09red/mmu:13806%09red/mmu:60525%09red/mmu:68738%09red/mmu:18563%09red/mmu:14433%09red/mmu:216019%09red/mmu:14380%09red/mmu:14121%09red/mmu:103988%09red/mmu:434437%09red/mmu:19895%09red/mmu:11409%09red/m…
HIF-1 signaling pathway	KEGG PATHWAY	mmu04066	31	111	0.568838	0.924817	20848|18707|20525|18640|17346|18709|56717|26413|18706|212032|14433|26396|11602|21857|112406|18710|112405|12914|105246643|22042|13806|13685|170768|18803|216019|71775|328572|11652|11651|230899|15980	mmu:20848|mmu:18707|mmu:20525|mmu:18640|mmu:17346|mmu:18709|mmu:56717|mmu:26413|mmu:18706|mmu:212032|mmu:14433|mmu:26396|mmu:11602|mmu:21857|mmu:112406|mmu:18710|mmu:112405|mmu:12914|mmu:100042025|mmu:22042|mmu:13806|mmu:13685|mmu:170768|mmu:18803|mmu:216019|mmu:71775|mmu:328572|mmu:11652|mmu:11651|mmu:230899|mmu:15980|	20848|18707|20525|18640|17346|18709|56717|26413|18706|212032|14433|26396|11602|21857|112406|18710|112405|12914|100042025|22042|13806|13685|170768|18803|216019|71775|328572|11652|11651|230899|15980|	Stat3, 1110034C02Rik, AW109958, Aprf|Pik3cd, 2410099E07Rik, 2610208K16Rik, AW545373, p110delta|Slc2a1, Glut-1, Glut1|Pfkfb2, 4930568D07Rik|Mknk1, 2410048M24Rik, Mnk1|Pik3r2, p85beta|Mtor, 2610315D21Rik, AI327068, FRAP, FRAP2, Frap1, RAFT1, RAPT1, flat|Mapk1, 9030612K14Rik, AA407128, AU018647, C78273, ERK, Erk2, MAPK2, PRKM2, Prkm1, p41mapk, p42mapk|Pik3ca, 6330412C24Rik, caPI3K, p110, p110alpha|H…	http://www.genome.jp/kegg-bin/show_pathway?mmu04066/mmu:13685%09red/mmu:212032%09red/mmu:11602%09red/mmu:230899%09red/mmu:18640%09red/mmu:18709%09red/mmu:18706%09red/mmu:18707%09red/mmu:100042025%09red/mmu:20525%09red/mmu:13806%09red/mmu:56717%09red/mmu:20848%09red/mmu:14433%09red/mmu:17346%09red/mmu:216019%09red/mmu:112405%09red/mmu:112406%09red/mmu:15980%09red/mmu:21857%09red/mmu:11652%09red/mm…
Non-alcoholic fatty liver disease (NAFLD)	KEGG PATHWAY	mmu04932	43	154	0.570803	0.924817	66046|66694|18706|12865|18709|105787|56637|18707|20463|108079|13067|66091|19079|407790|11911|66445|21937|68465|13106|72674|54405|68197|19353|12861|14103|12864|208104|22433|18710|16150|16367|20787|12606|108097|11651|12369|13666|16176|66576|11652|12122|11450|67130	mmu:66046|mmu:66694|mmu:18706|mmu:12865|mmu:18709|mmu:105787|mmu:56637|mmu:18707|mmu:20463|mmu:108079|mmu:13067|mmu:66091|mmu:19079|mmu:407790|mmu:11911|mmu:66445|mmu:21937|mmu:68465|mmu:13106|mmu:72674|mmu:54405|mmu:68197|mmu:19353|mmu:12861|mmu:14103|mmu:12864|mmu:208104|mmu:22433|mmu:18710|mmu:16150|mmu:16367|mmu:20787|mmu:12606|mmu:108097|mmu:11651|mmu:12369|mmu:13666|mmu:16176|mmu:66576|mmu:…	66046|66694|18706|12865|18709|105787|56637|18707|20463|108079|13067|66091|19079|407790|11911|66445|21937|68465|13106|72674|54405|68197|19353|12861|14103|12864|208104|22433|18710|16150|16367|20787|12606|108097|11651|12369|13666|16176|66576|11652|12122|11450|67130|	Ndufb5, 0610007D05Rik, AU015782, SGDH|Uqcrfs1, 4430402G14Rik, AI875505|Pik3ca, 6330412C24Rik, caPI3K, p110, p110alpha|Cox7a1, COX7A, COX7AH, COX7AM|Pik3r2, p85beta|Prkaa1, AI194361, AI450832, AL024255, AMPKalpha1, C130083N04Rik|Gsk3b, 7330414F15Rik, 8430431H08Rik, C86142, GSK-3, GSK-3beta, GSK3|Pik3cd, 2410099E07Rik, 2610208K16Rik, AW545373, p110delta|Cox7a2l, COX7AR, COX7RP, EB1, SIG-81, SIG81, …	http://www.genome.jp/kegg-bin/show_pathway?mmu04932/mmu:72674%09red/mmu:66445%09red/mmu:105787%09red/mmu:66091%09red/mmu:22433%09red/mmu:18709%09red/mmu:18706%09red/mmu:11450%09red/mmu:20787%09red/mmu:20463%09red/mmu:19079%09red/mmu:208104%09red/mmu:12865%09red/mmu:12864%09red/mmu:12861%09red/mmu:56637%09red/mmu:54405%09red/mmu:66694%09red/mmu:21937%09red/mmu:66576%09red/mmu:13067%09red/mmu:67130…
Nicotinate and nicotinamide metabolism	KEGG PATHWAY	mmu00760	9	32	0.572846	0.924817	18950|213043|209558|76952|59027|667034|68106|66454|226518	mmu:18950|mmu:213043|mmu:209558|mmu:76952|mmu:59027|mmu:667034|mmu:68106|mmu:66454|mmu:226518|	18950|213043|209558|76952|59027|667034|68106|66454|226518|	Pnp, AL024301, AU015798, Np, Np-1, Np-2, Pnp1|Aox2, Aoh3, Aox3l1|Enpp3, AI876438, CD203c|Nt5c2, 2010002I23Rik, CnII, Gm9751, Gmp, Nt5b, Pnt5, cN-II|Nampt, 1110035O14Rik, AI314458, AI480535, NAmPRTase, Pbef, Pbef1, Visfatin|Pnp2|Nt5c3b, 2610037D24Rik, AI841843, C330027I04Rik, Nt5c3l|Nmnat1, 2610529L11Rik, 5730441G13Rik, D4Cole1e, nmnat|Nmnat2, AI843915, D030041I09Rik, PNAT1, PNAT2|	http://www.genome.jp/kegg-bin/show_pathway?mmu00760/mmu:226518%09red/mmu:59027%09red/mmu:76952%09red/mmu:209558%09red/mmu:68106%09red/mmu:18950%09red/mmu:667034%09red/mmu:66454%09red/mmu:213043%09red
Salmonella infection	KEGG PATHWAY	mmu05132	22	79	0.573933	0.924817	242687|19349|26413|12981|13427|13426|13424|74764|67771|56443|19353|19094|14825|17874|12362|12475|76709|16176|15980|11867|73178|83767	mmu:242687|mmu:19349|mmu:26413|mmu:12981|mmu:13427|mmu:13426|mmu:13424|mmu:74764|mmu:67771|mmu:56443|mmu:19353|mmu:19094|mmu:14825|mmu:17874|mmu:12362|mmu:12475|mmu:76709|mmu:16176|mmu:15980|mmu:11867|mmu:73178|mmu:83767|	242687|19349|26413|12981|13427|13426|13424|74764|67771|56443|19353|19094|14825|17874|12362|12475|76709|16176|15980|11867|73178|83767|	Wasf2, AW742646, D4Ertd13e, WAVE2|Rab7, Rab7a|Mapk1, 9030612K14Rik, AA407128, AU018647, C78273, ERK, Erk2, MAPK2, PRKM2, Prkm1, p41mapk, p42mapk|Csf2, Csfgm, GMCSF, Gm-CSf, MGI-IGM|Dync1i2, 3110079H08Rik, AW554389, Dncic2|Dync1i1, DH_IC-1, DHIC-1, DIC, Dncic1, IC74|Dync1h1, 9930018I23Rik, AI894280, DHC1, DHC1a, DNCL, Dnchc1, Dnec1, Dnecl, Loa, MAP1C, P22, Swl, mKIAA0325|Klc4, 1200014P03Rik, AA408…	http://www.genome.jp/kegg-bin/show_pathway?mmu05132/mmu:13426%09red/mmu:13427%09red/mmu:13424%09red/mmu:83767%09red/mmu:73178%09red/mmu:67771%09red/mmu:26413%09red/mmu:19094%09red/mmu:12981%09red/mmu:12475%09red/mmu:17874%09red/mmu:14825%09red/mmu:15980%09red/mmu:12362%09red/mmu:19349%09red/mmu:242687%09red/mmu:19353%09red/mmu:76709%09red/mmu:56443%09red/mmu:16176%09red/mmu:74764%09red/mmu:11867%…
Ubiquinone and other terpenoid-quinone biosynthesis	KEGG PATHWAY	mmu00130	3	10	0.574984	0.924817	18104|71883|27973	mmu:18104|mmu:71883|mmu:27973|	18104|71883|27973|	Nqo1, AV001255, Dia4, Dtd, Nmo-1, Nmo1, Nmor1, Ox-1, Ox1, Qr1|Coq2, 2310002F18Rik|Vkorc1, D7Wsu86e|	http://www.genome.jp/kegg-bin/show_pathway?mmu00130/mmu:27973%09red/mmu:71883%09red/mmu:18104%09red
Toll-like receptor signaling pathway	KEGG PATHWAY	mmu04620	28	101	0.582334	0.924817	142980|18707|18706|66513|18709|15945|26413|21897|15976|15975|26396|13038|26399|26398|19353|19094|18710|54123|16150|26409|17874|16179|12475|26400|16176|11652|16151|11651	mmu:142980|mmu:18707|mmu:18706|mmu:66513|mmu:18709|mmu:15945|mmu:26413|mmu:21897|mmu:15976|mmu:15975|mmu:26396|mmu:13038|mmu:26399|mmu:26398|mmu:19353|mmu:19094|mmu:18710|mmu:54123|mmu:16150|mmu:26409|mmu:17874|mmu:16179|mmu:12475|mmu:26400|mmu:16176|mmu:11652|mmu:16151|mmu:11651|	142980|18707|18706|66513|18709|15945|26413|21897|15976|15975|26396|13038|26399|26398|19353|19094|18710|54123|16150|26409|17874|16179|12475|26400|16176|11652|16151|11651|	Tlr3, AI957183|Pik3cd, 2410099E07Rik, 2610208K16Rik, AW545373, p110delta|Pik3ca, 6330412C24Rik, caPI3K, p110, p110alpha|Tab1, 2310012M03Rik, Map3k7ip1, b2b449Clo|Pik3r2, p85beta|Cxcl10, C7, CRG-2, INP10, IP-10, IP10, Ifi10, Scyb10, gIP-10, mob-1|Mapk1, 9030612K14Rik, AA407128, AU018647, C78273, ERK, Erk2, MAPK2, PRKM2, Prkm1, p41mapk, p42mapk|Tlr1|Ifnar2, AI747302, Ifnar-2|Ifnar1, CD118, Ifar, If…	http://www.genome.jp/kegg-bin/show_pathway?mmu04620/mmu:13038%09red/mmu:15976%09red/mmu:15975%09red/mmu:18709%09red/mmu:18706%09red/mmu:18707%09red/mmu:26413%09red/mmu:19094%09red/mmu:12475%09red/mmu:66513%09red/mmu:17874%09red/mmu:21897%09red/mmu:15945%09red/mmu:26409%09red/mmu:11652%09red/mmu:11651%09red/mmu:26400%09red/mmu:18710%09red/mmu:26396%09red/mmu:26398%09red/mmu:26399%09red/mmu:19353%0…
Glycosylphosphatidylinositol(GPI)-anchor biosynthesis	KEGG PATHWAY	mmu00563	7	25	0.583524	0.924817	18700|56176|14755|56703|67556|66268|327942	mmu:18700|mmu:56176|mmu:14755|mmu:56703|mmu:67556|mmu:66268|mmu:327942|	18700|56176|14755|56703|67556|66268|327942|	Piga, AI194334, Pig-a|Pigp, Dcrc, Dscr5|Pigq, Gpi1, Gpi1h, Gpi1p, Gpih|Pigo, mFLJ00350|Pigm, 4933437L05Rik, AI644422, AV302080, C920011G20Rik|Pigyl, 1810008A14Rik, PIG-Y, Pigy|Pigl, Gm737|	http://www.genome.jp/kegg-bin/show_pathway?mmu00563/mmu:14755%09red/mmu:56176%09red/mmu:66268%09red/mmu:56703%09red/mmu:327942%09red/mmu:67556%09red/mmu:18700%09red
Pentose and glucuronate interconversions	KEGG PATHWAY	mmu00040	10	36	0.583917	0.924817	110006|100727|22235|66646|11669|394436|67880|58810|552899|216558	mmu:110006|mmu:100727|mmu:22235|mmu:66646|mmu:11669|mmu:394436|mmu:67880|mmu:58810|mmu:552899|mmu:216558|	110006|100727|22235|66646|11669|394436|67880|58810|552899|216558|	Gusb, AI747421, Gur, Gus, Gus-r, Gus-s, Gus-t, Gus-u, Gut, asd, g|Ugt2b34, AI788959|Ugdh, Udpgdh|Rpe, 2810429B02Rik, 5730518J08Rik|Aldh2, Ahd-5, Ahd5|Ugt1a1, Gnt1, UDPGT_1-1, UGT1A01, Udpgt-1a, UgtBr1|Dcxr, 0610038K04Rik, 1810027P18Rik|Akr1a1, 2610201A18Rik, Akr1a4|Ugt2a2|Ugp2, UDPGP, UGPase|	http://www.genome.jp/kegg-bin/show_pathway?mmu00040/mmu:66646%09red/mmu:394436%09red/mmu:110006%09red/mmu:58810%09red/mmu:22235%09red/mmu:552899%09red/mmu:100727%09red/mmu:216558%09red/mmu:11669%09red/mmu:67880%09red
Sphingolipid metabolism	KEGG PATHWAY	mmu00600	13	48	0.612012	0.960747	20698|56632|67260|58994|22239|228677|230101|433323|11605|70059|53897|19012|22234	mmu:20698|mmu:56632|mmu:67260|mmu:58994|mmu:22239|mmu:228677|mmu:230101|mmu:433323|mmu:11605|mmu:70059|mmu:53897|mmu:19012|mmu:22234|	20698|56632|67260|58994|22239|228677|230101|433323|11605|70059|53897|19012|22234|	Sphk1, 1110006G24Rik, Sk1, Spk1|Sphk2, C76851|Cers4, 2900019C14Rik, Lass4, Trh1|Smpd3, 4631433G07Rik, AI427456, AW537966, fro, nSMase2|Ugt8a, AI850488, AW455908, Cgt, Ugt8, mCerGT|Sptlc3, C130053K05Rik|Gba2, F630034E04|Sgpp2, SPPase2, Spp2|Gla, Ags|Degs2, 2210008A03Rik, AI852933, DES2|Gal3st1, Cst, Gcst|Ppap2a, Hic53, Hpic53, LPP-1, LPP1, PAP-2a, PAP2-alpha, PAP2a, mPAP|Ugcg, AU043821, C80537, Ep…	http://www.genome.jp/kegg-bin/show_pathway?mmu00600/mmu:11605%09red/mmu:20698%09red/mmu:67260%09red/mmu:230101%09red/mmu:56632%09red/mmu:228677%09red/mmu:22234%09red/mmu:70059%09red/mmu:433323%09red/mmu:19012%09red/mmu:53897%09red/mmu:22239%09red/mmu:58994%09red
Base excision repair	KEGG PATHWAY	mmu03410	10	37	0.613616	0.960747	16882|22594|71726|268395|18538|66979|328417|59001|14156|234258	mmu:16882|mmu:22594|mmu:71726|mmu:268395|mmu:18538|mmu:66979|mmu:328417|mmu:59001|mmu:14156|mmu:234258|	16882|22594|71726|268395|18538|66979|328417|59001|14156|234258|	Lig3, D11Wsu78e|Xrcc1, Xrcc-1|Smug1, 1200013B09Rik, A930006H09Rik, C85220|Mpg, 9830006D05, AI326268, APNG, Aag, Mid1|Pcna|Pole4, 2400007P05Rik, 5830430F06Rik|Parp4, Adprtl1, C030027K23Rik, E230037B21Rik, Gm743, PARPL, PH5P, VAULT3, VPARP, p193|Pole3, 1810034K18Rik, YBL1|Fen1, AW538437, FEN-1|Neil3, AI449477, BC034753, C85903|	http://www.genome.jp/kegg-bin/show_pathway?mmu03410/mmu:22594%09red/mmu:66979%09red/mmu:71726%09red/mmu:14156%09red/mmu:59001%09red/mmu:234258%09red/mmu:328417%09red/mmu:268395%09red/mmu:16882%09red/mmu:18538%09red
Apoptosis	KEGG PATHWAY	mmu04210	22	82	0.634067	0.964264	18707|18706|18709|19088|11783|19087|13067|19057|21937|11651|14103|18710|17874|16150|12122|12369|73914|16176|71609|11652|16151|16179	mmu:18707|mmu:18706|mmu:18709|mmu:19088|mmu:11783|mmu:19087|mmu:13067|mmu:19057|mmu:21937|mmu:11651|mmu:14103|mmu:18710|mmu:17874|mmu:16150|mmu:12122|mmu:12369|mmu:73914|mmu:16176|mmu:71609|mmu:11652|mmu:16151|mmu:16179|	18707|18706|18709|19088|11783|19087|13067|19057|21937|11651|14103|18710|17874|16150|12122|12369|73914|16176|71609|11652|16151|16179|	Pik3cd, 2410099E07Rik, 2610208K16Rik, AW545373, p110delta|Pik3ca, 6330412C24Rik, caPI3K, p110, p110alpha|Pik3r2, p85beta|Prkar2b, AI451071, AW061005, PKARIIbeta, Pkarb2, RII(beta)|Apaf1, 6230400I06Rik, Apaf-1, Apaf1l, fog, mKIAA0413|Prkar2a, 1110061A24Rik, AI317181, AI836829, RII(alpha)|Cyct, T-Cc|Ppp3cc, Calnc|Tnfrsf1a, CD120a, FPF, TNF-R, TNF-R-I, TNF-R1, TNF-R55, TNF-alphaR1, TNFAR, TNFR60, TN…	http://www.genome.jp/kegg-bin/show_pathway?mmu04210/mmu:18709%09red/mmu:12122%09red/mmu:71609%09red/mmu:18706%09red/mmu:18707%09red/mmu:73914%09red/mmu:11783%09red/mmu:19057%09red/mmu:13067%09red/mmu:17874%09red/mmu:14103%09red/mmu:11652%09red/mmu:11651%09red/mmu:12369%09red/mmu:18710%09red/mmu:21937%09red/mmu:19087%09red/mmu:19088%09red/mmu:16176%09red/mmu:16179%09red/mmu:16151%09red/mmu:16150%0…
Glycosphingolipid biosynthesis - globo series	KEGG PATHWAY	mmu00603	4	15	0.634281	0.964264	11605|26879|20442|20449	mmu:11605|mmu:26879|mmu:20442|mmu:20449|	11605|26879|20442|20449|	Gla, Ags|B3galnt1, B3galt3, b3GT3|St3gal1, 5330418N22Rik, AI467004, ST3GalI, Siat4, Siat4a, St3gal-1|St8sia1, 9330109E03Rik, GD3S, Sia-T, Siat8, Siat8a|	http://www.genome.jp/kegg-bin/show_pathway?mmu00603/mmu:20442%09red/mmu:11605%09red/mmu:20449%09red/mmu:26879%09red
Cell cycle	KEGG PATHWAY	mmu04110	34	126	0.638078	0.964264	69010|20842|56637|23834|69957|12427|12580|22137|13557|12444|12443|12448|245000|17219|52206|23882|66156|19090|12914|104394|17873|12534|12531|209091|11350|13197|12577|13555|18538|19650|328572|27214|21809|229776	mmu:69010|mmu:20842|mmu:56637|mmu:23834|mmu:69957|mmu:12427|mmu:12580|mmu:22137|mmu:13557|mmu:12444|mmu:12443|mmu:12448|mmu:245000|mmu:17219|mmu:52206|mmu:23882|mmu:66156|mmu:19090|mmu:12914|mmu:104394|mmu:17873|mmu:12534|mmu:12531|mmu:209091|mmu:11350|mmu:13197|mmu:12577|mmu:13555|mmu:18538|mmu:19650|mmu:328572|mmu:27214|mmu:21809|mmu:229776|	69010|20842|56637|23834|69957|12427|12580|22137|13557|12444|12443|12448|245000|17219|52206|23882|66156|19090|12914|104394|17873|12534|12531|209091|11350|13197|12577|13555|18538|19650|328572|27214|21809|229776|	Anapc13, 1810004D07Rik, APC13, SWM1|Stag1, AU045003, SA-1, Scc3|Gsk3b, 7330414F15Rik, 8430431H08Rik, C86142, GSK-3, GSK-3beta, GSK3|Cdc6, CDC18L|Cdc16, 2700071J12Rik, 2810431D22Rik, APC6|Ccna1|Cdkn2c, C77269, INK4c, INK4d, p18, p18INK4c|Ttk, AL022661, Esk1, Mps1, PYT, esk|E2f3, E2F3b, E2f3a|Ccnd2, 2600016F06Rik, AI256817, BF642806, C86853, Vin-1, Vin1, cD2|Ccnd1, AI327039, CycD1, Cyl-1, PRAD1, bc…	http://www.genome.jp/kegg-bin/show_pathway?mmu04110/mmu:12577%09red/mmu:22137%09red/mmu:328572%09red/mmu:17219%09red/mmu:23834%09red/mmu:21809%09red/mmu:12534%09red/mmu:12531%09red/mmu:209091%09red/mmu:13197%09red/mmu:19090%09red/mmu:245000%09red/mmu:56637%09red/mmu:104394%09red/mmu:23882%09red/mmu:17873%09red/mmu:20842%09red/mmu:19650%09red/mmu:13557%09red/mmu:13555%09red/mmu:69957%09red/mmu:124…
Steroid biosynthesis	KEGG PATHWAY	mmu00100	5	19	0.640259	0.964264	15490|74754|13121|20652|14137	mmu:15490|mmu:74754|mmu:13121|mmu:20652|mmu:14137|	15490|74754|13121|20652|14137|	Hsd17b7, AI266814, ERG27|Dhcr24, 2310076D10Rik, 5830417J06Rik, mKIAA0018|Cyp51, AI426508, CYPLI, Cyp51a1, Ldm, P450-14DM, P450LI|Soat1, 8430426K15Rik, ACAT-1, AW550831, Acact, ald, hid|Fdft1, SQS, SS|	http://www.genome.jp/kegg-bin/show_pathway?mmu00100/mmu:15490%09red/mmu:14137%09red/mmu:74754%09red/mmu:20652%09red/mmu:13121%09red
One carbon pool by folate	KEGG PATHWAY	mmu00670	5	19	0.640259	0.964264	107747|17769|434437|270685|13361	mmu:107747|mmu:17769|mmu:434437|mmu:270685|mmu:13361|	107747|17769|434437|270685|13361|	Aldh1l1, 1810048F20Rik, FDH, Fthfd, Neut2|Mthfr, AI323986|Amt, EG434437|Mthfd1l, 2410004L15Rik, AI647056, Fthfsdc1|Dhfr, 8430436I03Rik, AA607882, AI662710, AW555094|	http://www.genome.jp/kegg-bin/show_pathway?mmu00670/mmu:17769%09red/mmu:13361%09red/mmu:107747%09red/mmu:434437%09red/mmu:270685%09red
Natural killer cell mediated cytotoxicity	KEGG PATHWAY	mmu04650	32	119	0.642502	0.964264	18646|18479|18706|18176|18709|26413|109880|18707|18019|12503|170758|77777|19057|15976|15975|26396|19353|14103|22637|18710|16653|15461|20662|12981|17059|23900|18803|56554|15980|15894|12122|19229	mmu:18646|mmu:18479|mmu:18706|mmu:18176|mmu:18709|mmu:26413|mmu:109880|mmu:18707|mmu:18019|mmu:12503|mmu:170758|mmu:77777|mmu:19057|mmu:15976|mmu:15975|mmu:26396|mmu:19353|mmu:14103|mmu:20963|mmu:18710|mmu:18176|mmu:15461|mmu:20662|mmu:12981|mmu:17059|mmu:23900|mmu:18803|mmu:56554|mmu:15980|mmu:15894|mmu:12122|mmu:19229|	18646|18479|18706|18176|18709|26413|109880|18707|18019|12503|170758|77777|19057|15976|15975|26396|19353|14103|20963|18710|18176|15461|20662|12981|17059|23900|18803|56554|15980|15894|12122|19229|	Prf1, Pfn, Pfp, Prf-1|Pak1, AW045634, PAK-1, Paka|Pik3ca, 6330412C24Rik, caPI3K, p110, p110alpha|Nras, AV095280, N-ras|Pik3r2, p85beta|Mapk1, 9030612K14Rik, AA407128, AU018647, C78273, ERK, Erk2, MAPK2, PRKM2, Prkm1, p41mapk, p42mapk|Braf, 9930012E13Rik, AA120551, AA387315, AA473386, B-raf, Braf-2, Braf2, C230098H17, C87398, D6Ertd631e|Pik3cd, 2410099E07Rik, 2610208K16Rik, AW545373, p110delta|Nfa…	http://www.genome.jp/kegg-bin/show_pathway?mmu04650/mmu:12122%09red/mmu:15976%09red/mmu:15975%09red/mmu:170758%09red/mmu:18709%09red/mmu:18706%09red/mmu:18707%09red/mmu:18803%09red/mmu:77777%09red/mmu:26413%09red/mmu:18176%09red/mmu:19057%09red/mmu:20662%09red/mmu:19229%09red/mmu:14103%09red/mmu:23900%09red/mmu:15980%09red/mmu:109880%09red/mmu:17059%09red/mmu:12503%09red/mmu:12981%09red/mmu:15894…
Cytokine-cytokine receptor interaction	KEGG PATHWAY	mmu04060	72	264	0.645674	0.964264	21947|16171|18053|21942|100504362|100039939|15945|320100|56838|12771|12981|12773|18590|12778|80901|20290|14205|20312|20292|22164|230828|29820|12777|15976|54635|16162|50905|237313|237310|21937|21938|16168|18595|240873|21935|387510|14103|16324|94185|242700|21950|230405|69583|57266|213208|14825|16182|12804|11705|13607|16196|15975|83430|12768|20308|20309|12985|57914|58181|13608|14257|12977|27279|1216…	mmu:21947|mmu:16171|mmu:18053|mmu:21942|mmu:18829|mmu:100861978|mmu:15945|mmu:320100|mmu:56838|mmu:12771|mmu:12981|mmu:12773|mmu:18590|mmu:12778|mmu:80901|mmu:20290|mmu:14205|mmu:20312|mmu:20292|mmu:22164|mmu:230828|mmu:29820|mmu:12777|mmu:15976|mmu:54635|mmu:16162|mmu:50905|mmu:237313|mmu:237310|mmu:21937|mmu:21938|mmu:16168|mmu:18595|mmu:240873|mmu:21935|mmu:387510|mmu:14103|mmu:16324|mmu:94185…	21947|16171|18053|21942|18829|100861978|15945|320100|56838|12771|12981|12773|18590|12778|80901|20290|14205|20312|20292|22164|230828|29820|12777|15976|54635|16162|50905|237313|237310|21937|21938|16168|18595|240873|21935|387510|14103|16324|94185|242700|21950|230405|69583|57266|213208|14825|16182|12804|11705|13607|16196|15975|83430|12768|20308|20309|12985|57914|58181|13608|14257|12977|27279|12167|24…	Cd40lg, CD154, CD40-L, Cd40l, HIGM1, IGM, IMD3, Ly-62, Ly62, T-BAM, TRAP, Tnfsf5, gp39|Il17a, Ctla-8, Ctla8, IL-17, IL-17A, Il17|Ngfr, LNGFR, Tnfrsf16, p75, p75NGFR, p75NTR|Tnfrsf9, 4-1BB, A930040I11Rik, AA408498, AI325004, CDw137, Cd137, ILA, Ly63|Ccl21a, 6CKBAC2, 6Ckine, ALP, AW987545, CKb9, SCYA21a, SLC, Scya21, Scya21b, Tca4, plt| |Cxcl10, C7, CRG-2, INP10, IP-10, IP10, Ifi10, Scyb10, gIP-10,…	http://www.genome.jp/kegg-bin/show_pathway?mmu04060/mmu:18413%09red/mmu:18829%09red/mmu:11705%09red/mmu:21947%09red/mmu:13019%09red/mmu:18053%09red/mmu:21809%09red/mmu:237310%09red/mmu:237313%09red/mmu:15975%09red/mmu:12768%09red/mmu:12167%09red/mmu:16174%09red/mmu:50905%09red/mmu:69583%09red/mmu:12981%09red/mmu:16196%09red/mmu:83430%09red/mmu:12777%09red/mmu:12771%09red/mmu:58181%09red/mmu:12773…
Phagosome	KEGG PATHWAY	mmu04145	47	174	0.649513	0.964264	21828|170786|19349|19344|100043039|22153|53421|16416|16410|16412|13427|13426|13424|17533|20390|16783|53857|66144|15024|12317|110935|50909|16409|242341|225326|19353|67951|17113|66290|11975|11974|16402|18125|22042|17523|12721|15239|20333|12475|140494|17972|71116|13039|73834|16398|13057|54411	mmu:21828|mmu:170786|mmu:19349|mmu:19344|mmu:100042561|mmu:22153|mmu:53421|mmu:16416|mmu:16410|mmu:16412|mmu:13427|mmu:13426|mmu:13424|mmu:17533|mmu:20390|mmu:16783|mmu:53857|mmu:66144|mmu:15024|mmu:12317|mmu:110935|mmu:50909|mmu:16409|mmu:242341|mmu:225326|mmu:19353|mmu:67951|mmu:17113|mmu:66290|mmu:11975|mmu:11974|mmu:16402|mmu:18125|mmu:22042|mmu:17523|mmu:12721|mmu:15239|mmu:20333|mmu:12475|m…	21828|170786|19349|19344|100042561|22153|53421|16416|16410|16412|13427|13426|13424|17533|20390|16783|53857|66144|15024|12317|110935|50909|16409|242341|225326|19353|67951|17113|66290|11975|11974|16402|18125|22042|17523|12721|15239|20333|12475|140494|17972|71116|13039|73834|16398|13057|54411|	Thbs4, TSP4|Cd209a, CD209, CDSIGN, CIRE, DC-SIGN, DC-SIGN1, Dcsign, SIGN-R1, SIGNR5|Rab7, Rab7a|Rab5b, C030027M18Rik|Gm10177|Tubb4a, AI325297, M(beta)4, Tubb, Tubb4|Sec61a1, AA408394, AA410007, Sec61a|Itgb3, CD61, GP3A, INGRB3|Itgav, 1110004F14Rik, 2610028E01Rik, CD51, D430040G12Rik|Itgb1, 4633401G24Rik, AA409975, AA960159, CD29, Fnrb, Gm9863, gpIIa|Dync1i2, 3110079H08Rik, AW554389, Dncic2|Dync1i…	http://www.genome.jp/kegg-bin/show_pathway?mmu04145/mmu:13426%09red/mmu:13427%09red/mmu:13424%09red/mmu:12317%09red/mmu:22153%09red/mmu:11974%09red/mmu:11975%09red/mmu:13039%09red/mmu:16402%09red/mmu:16398%09red/mmu:50909%09red/mmu:21828%09red/mmu:242341%09red/mmu:17523%09red/mmu:66290%09red/mmu:53421%09red/mmu:19349%09red/mmu:140494%09red/mmu:19344%09red/mmu:20333%09red/mmu:12475%09red/mmu:53857…
Ascorbate and aldarate metabolism	KEGG PATHWAY	mmu00053	7	27	0.65242	0.964264	100727|268756|22235|11669|394436|552899|110695	mmu:100727|mmu:268756|mmu:22235|mmu:11669|mmu:394436|mmu:552899|mmu:110695|	100727|268756|22235|11669|394436|552899|110695|	Ugt2b34, AI788959|Gulo, 5730581M22, AU018375, BC028822, sfx, unh, unhip|Ugdh, Udpgdh|Aldh2, Ahd-5, Ahd5|Ugt1a1, Gnt1, UDPGT_1-1, UGT1A01, Udpgt-1a, UgtBr1|Ugt2a2|Aldh7a1, Atq1, D18Wsu181e|	http://www.genome.jp/kegg-bin/show_pathway?mmu00053/mmu:394436%09red/mmu:268756%09red/mmu:552899%09red/mmu:22235%09red/mmu:110695%09red/mmu:100727%09red/mmu:11669%09red
Propanoate metabolism	KEGG PATHWAY	mmu00640	7	27	0.65242	0.964264	60525|20917|268860|66904|110446|68738|227095	mmu:60525|mmu:20917|mmu:268860|mmu:66904|mmu:110446|mmu:68738|mmu:227095|	60525|20917|268860|66904|110446|68738|227095|	Acss2, 1110017C11Rik, ACAS, Acas1, Acas2, AceCS1, Acs1|Suclg2, AF171077, AW556404, D6Wsu120e, SCS-betaG|Abat, 9630038C02Rik, AI255750, Gabaat, Gabat, Gm9851, I54, Laibat, X61497|Pccb, 1300012P06Rik, AI314687, R74805|Acat1, 6330585C21Rik, Acat|Acss1, 1110032O15Rik, AI788978, Acas2, Acas2l, AceCS2|Hibch, 2610509I15Rik, AI648812|	http://www.genome.jp/kegg-bin/show_pathway?mmu00640/mmu:227095%09red/mmu:268860%09red/mmu:60525%09red/mmu:20917%09red/mmu:110446%09red/mmu:68738%09red/mmu:66904%09red
Tryptophan metabolism	KEGG PATHWAY	mmu00380	12	46	0.655555	0.964264	70266|213043|109731|11669|110446|12359|270076|13195|56720|15107|110695|229905	mmu:70266|mmu:213043|mmu:109731|mmu:11669|mmu:110446|mmu:12359|mmu:270076|mmu:13195|mmu:56720|mmu:15107|mmu:110695|mmu:229905|	70266|213043|109731|11669|110446|12359|270076|13195|56720|15107|110695|229905|	Ccbl1, 2010009K05Rik, AI182306, Gtk, Kat1, KatI|Aox2, Aoh3, Aox3l1|Maob, 6330414K01Rik, MAO-B|Aldh2, Ahd-5, Ahd5|Acat1, 6330585C21Rik, Acat|Cat, 2210418N07, Cas-1, Cas1, Cs-1|Gcdh, 9030411L18, AI266902, D17825, GCD|Ddc, Aadc|Tdo2, AA407491, TDO, TO, chky|Hadh, AA409008, AU019341, AW742602, HCDH, Hadhsc, Schad|Aldh7a1, Atq1, D18Wsu181e|Ccbl2, KATIII, Kat3|	http://www.genome.jp/kegg-bin/show_pathway?mmu00380/mmu:70266%09red/mmu:229905%09red/mmu:12359%09red/mmu:270076%09red/mmu:15107%09red/mmu:56720%09red/mmu:110695%09red/mmu:110446%09red/mmu:11669%09red/mmu:213043%09red/mmu:109731%09red/mmu:13195%09red
Prion diseases	KEGG PATHWAY	mmu05020	9	35	0.664061	0.964264	109828|14828|13712|69379|12279|26413|26396|16176|18128	mmu:109828|mmu:14828|mmu:13712|mmu:69379|mmu:12279|mmu:26413|mmu:26396|mmu:16176|mmu:18128|	109828|14828|13712|69379|12279|26413|26396|16176|18128|	C7, A530026G17, Gm1238|Hspa5, AL022860, AU019543, Bip, D2Wsu141e, D2Wsu17e, Grp78, Hsce70, SEZ-7, Sez7, baffled, mBiP|Elk1, Elk-1|C8g|C9|Mapk1, 9030612K14Rik, AA407128, AU018647, C78273, ERK, Erk2, MAPK2, PRKM2, Prkm1, p41mapk, p42mapk|Map2k2, AA589381, MEK2, MK2, Prkmk2|Il1b, IL-1beta, Il-1b|Notch1, 9930111A19Rik, Mis6, N1, Tan1, lin-12|	http://www.genome.jp/kegg-bin/show_pathway?mmu05020/mmu:12279%09red/mmu:109828%09red/mmu:26413%09red/mmu:26396%09red/mmu:69379%09red/mmu:13712%09red/mmu:14828%09red/mmu:16176%09red/mmu:18128%09red
Ubiquitin mediated proteolysis	KEGG PATHWAY	mmu04120	37	139	0.668942	0.964264	69010|56228|229615|50873|59004|69957|13194|76980|15204|66313|18854|103583|83814|12211|63958|52206|231380|107986|66156|17237|216080|208650|12189|246710|20438|73998|117146|140499|235439|68612|17999|67030|105193|75788|22194|22193|268470	mmu:69010|mmu:56228|mmu:229615|mmu:50873|mmu:59004|mmu:69957|mmu:13194|mmu:76980|mmu:15204|mmu:66313|mmu:18854|mmu:103583|mmu:83814|mmu:12211|mmu:63958|mmu:52206|mmu:231380|mmu:107986|mmu:66156|mmu:17237|mmu:216080|mmu:208650|mmu:12189|mmu:246710|mmu:20438|mmu:73998|mmu:117146|mmu:140499|mmu:235439|mmu:68612|mmu:17999|mmu:67030|mmu:105193|mmu:75788|mmu:22194|mmu:22193|mmu:268470|	69010|56228|229615|50873|59004|69957|13194|76980|15204|66313|18854|103583|83814|12211|63958|52206|231380|107986|66156|17237|216080|208650|12189|246710|20438|73998|117146|140499|235439|68612|17999|67030|105193|75788|22194|22193|268470|	Anapc13, 1810004D07Rik, APC13, SWM1|Ube2j1, 0710008M05Rik, 1110030I22Rik, NCUBE-1, Ncube, Ncube1, Ubc6p|Pias3, Pias3l|Park2, PRKN|Pias4, PIASY, Pias-gamma, Piasg|Cdc16, 2700071J12Rik, 2810431D22Rik, APC6|Ddb1, 127kDa, AA408517, p127-Ddb1|Ube2ql1, 3110006E14Rik|Herc2, D15F32S1h, D7H15F32S1, D7H15F37S1, jdf2, mKIAA0393, rjs|Smurf2, 2810411E22Rik, AI558114, AI649275|Pml, 1200009E24Rik, AI661194, Tri…	http://www.genome.jp/kegg-bin/show_pathway?mmu04120/mmu:216080%09red/mmu:76980%09red/mmu:83814%09red/mmu:12211%09red/mmu:208650%09red/mmu:17999%09red/mmu:63958%09red/mmu:103583%09red/mmu:13194%09red/mmu:56228%09red/mmu:140499%09red/mmu:75788%09red/mmu:107986%09red/mmu:73998%09red/mmu:117146%09red/mmu:68612%09red/mmu:235439%09red/mmu:268470%09red/mmu:231380%09red/mmu:67030%09red/mmu:69957%09red/mm…
NOD-like receptor signaling pathway	KEGG PATHWAY	mmu04621	15	58	0.673268	0.964264	22027|16176|12362|26413|19094|17952|107607|14825|16150|66513|17940|26409|16151|637515|21929	mmu:22027|mmu:16176|mmu:12362|mmu:26413|mmu:19094|mmu:17952|mmu:107607|mmu:14825|mmu:16150|mmu:66513|mmu:17940|mmu:26409|mmu:16151|mmu:637515|mmu:21929|	22027|16176|12362|26413|19094|17952|107607|14825|16150|66513|17940|26409|16151|637515|21929|	Hsp90b1, ERp99, GRP94, TA-3, Targ2, Tra-1, Tra1, endoplasmin, gp96|Il1b, IL-1beta, Il-1b|Casp1, ICE, Il1bc|Mapk1, 9030612K14Rik, AA407128, AU018647, C78273, ERK, Erk2, MAPK2, PRKM2, Prkm1, p41mapk, p42mapk|Mapk11, P38b, Prkm11, Sapk2, Sapk2b, p38-2, p38beta, p38beta2|Naip6, Birc1f, Naip-rs4, Naip-rs4A|Nod1, C230079P11, Card4, F830007N14Rik, Nlrc1|Cxcl1, Fsp, Gro1, KC, Mgsa, N51, Scyb1, gro|Ikbkb,…	http://www.genome.jp/kegg-bin/show_pathway?mmu04621/mmu:637515%09red/mmu:26413%09red/mmu:19094%09red/mmu:14825%09red/mmu:22027%09red/mmu:12362%09red/mmu:26409%09red/mmu:21929%09red/mmu:16176%09red/mmu:107607%09red/mmu:17952%09red/mmu:17940%09red/mmu:16151%09red/mmu:16150%09red/mmu:66513%09red
Tuberculosis	KEGG PATHWAY	mmu05152	47	176	0.675396	0.964264	170786|19349|19344|56632|16179|26413|16411|11651|11783|16451|16452|12611|13067|20698|16706|16783|21897|19057|17533|21937|242341|225326|12795|18044|22637|19094|12912|12914|11975|12608|12721|16409|83430|12122|12475|12796|140494|170767|328572|16176|15980|71609|11652|21809|17874|54411|13033	mmu:170786|mmu:19349|mmu:19344|mmu:56632|mmu:16179|mmu:26413|mmu:16411|mmu:11651|mmu:11783|mmu:16451|mmu:16452|mmu:12611|mmu:13067|mmu:20698|mmu:16706|mmu:16783|mmu:21897|mmu:19057|mmu:17533|mmu:21937|mmu:242341|mmu:225326|mmu:12795|mmu:18044|mmu:20963|mmu:19094|mmu:12912|mmu:12914|mmu:11975|mmu:12608|mmu:12721|mmu:16409|mmu:83430|mmu:12122|mmu:12475|mmu:12796|mmu:140494|mmu:170767|mmu:328572|mmu…	170786|19349|19344|56632|16179|26413|16411|11651|11783|16451|16452|12611|13067|20698|16706|16783|21897|19057|17533|21937|242341|225326|12795|18044|20963|19094|12912|12914|11975|12608|12721|16409|83430|12122|12475|12796|140494|170767|328572|16176|15980|71609|11652|21809|17874|54411|13033|	Cd209a, CD209, CDSIGN, CIRE, DC-SIGN, DC-SIGN1, Dcsign, SIGN-R1, SIGNR5|Rab7, Rab7a|Rab5b, C030027M18Rik|Sphk2, C76851|Irak1, AA408924, IRAK, IRAK-1, IRAK1-S, Il1rak, Plpk, mPLK|Mapk1, 9030612K14Rik, AA407128, AU018647, C78273, ERK, Erk2, MAPK2, PRKM2, Prkm1, p41mapk, p42mapk|Itgax, AI449405, Cd11c, Cr4, N418|Akt1, Akt, PKB, PKB/Akt, PKBalpha, Rac|Apaf1, 6230400I06Rik, Apaf-1, Apaf1l, fog, mKIAA0…	http://www.genome.jp/kegg-bin/show_pathway?mmu05152/mmu:13033%09red/mmu:19057%09red/mmu:16409%09red/mmu:11975%09red/mmu:12122%09red/mmu:21809%09red/mmu:12796%09red/mmu:12795%09red/mmu:71609%09red/mmu:242341%09red/mmu:19349%09red/mmu:19094%09red/mmu:11783%09red/mmu:19344%09red/mmu:56632%09red/mmu:12611%09red/mmu:17874%09red/mmu:12475%09red/mmu:225326%09red/mmu:16706%09red/mmu:13067%09red/mmu:16451…
Retinol metabolism	KEGG PATHWAY	mmu00830	23	88	0.677136	0.964264	26358|13082|56388|98711|13087|11668|245532|79235|552899|17252|213043|11529|67442|20148|26876|19683|100727|11532|74134|13113|394436|13114|28200	mmu:26358|mmu:13082|mmu:56388|mmu:98711|mmu:13087|mmu:11668|mmu:245532|mmu:79235|mmu:552899|mmu:17252|mmu:213043|mmu:11529|mmu:67442|mmu:20148|mmu:26876|mmu:19683|mmu:100727|mmu:11532|mmu:74134|mmu:13113|mmu:394436|mmu:13114|mmu:28200|	26358|13082|56388|98711|13087|11668|245532|79235|552899|17252|213043|11529|67442|20148|26876|19683|100727|11532|74134|13113|394436|13114|28200|	Aldh1a7, AI987940, Ahd2-like, Aldh-pb, Aldh1a4, Aldhpb|Cyp26a1, Cyp26, P450RA, P450RAI, RAH|Cyp3a25, AI327008|Rdh10, 3110069K09Rik, 4921506A21Rik, AI875664, AW549993, D1Ertd762e, m366Asp|Cyp2a5, CYPIIA5, Coh, Cyp15a2|Aldh1a1, Ahd-2, Ahd2, Aldh1, Aldh1a2, E1, Raldh1|Awat2, 9430062J17Rik, ARAT, Dgat2l4, WS|Lrat, 1300010A18Rik, AI449251|Ugt2a2|Rdh11, 2610319N22Rik, AI428145, AU045252, Arsdr1, C85936…	http://www.genome.jp/kegg-bin/show_pathway?mmu00830/mmu:13113%09red/mmu:98711%09red/mmu:13114%09red/mmu:19683%09red/mmu:17252%09red/mmu:11532%09red/mmu:11668%09red/mmu:56388%09red/mmu:245532%09red/mmu:213043%09red/mmu:74134%09red/mmu:100727%09red/mmu:26358%09red/mmu:11529%09red/mmu:13082%09red/mmu:13087%09red/mmu:67442%09red/mmu:28200%09red/mmu:79235%09red/mmu:394436%09red/mmu:552899%09red/mmu:26…
Riboflavin metabolism	KEGG PATHWAY	mmu00740	3	12	0.677978	0.964264	54391|209558|319945	mmu:54391|mmu:209558|mmu:319945|	54391|209558|319945|	Rfk, 0610038L10Rik, AF031381, KOI-4|Enpp3, AI876438, CD203c|Flad1, A930017E24Rik, Pp591|	http://www.genome.jp/kegg-bin/show_pathway?mmu00740/mmu:54391%09red/mmu:319945%09red/mmu:209558%09red
Alzheimer's disease	KEGG PATHWAY	mmu05010	46	173	0.683654	0.964264	17762|66046|66694|20617|66043|11946|15925|56637|12569|26413|11783|11487|17380|16438|19057|16439|13067|12568|66091|14433|20192|18798|20463|407790|11816|66445|21937|54405|68197|12861|12864|12865|23821|105246643|18125|16440|12288|12289|226641|12369|13666|16176|14812|66576|12122|67130	mmu:17762|mmu:66046|mmu:66694|mmu:20617|mmu:66043|mmu:11946|mmu:15925|mmu:56637|mmu:12569|mmu:26413|mmu:11783|mmu:11487|mmu:17380|mmu:16438|mmu:19057|mmu:16439|mmu:13067|mmu:12568|mmu:66091|mmu:14433|mmu:20192|mmu:18798|mmu:20463|mmu:407790|mmu:11816|mmu:66445|mmu:21937|mmu:54405|mmu:68197|mmu:12861|mmu:12864|mmu:12865|mmu:23821|mmu:100042025|mmu:18125|mmu:16440|mmu:12288|mmu:12289|mmu:226641|mmu…	17762|66046|66694|20617|66043|11946|15925|56637|12569|26413|11783|11487|17380|16438|19057|16439|13067|12568|66091|14433|20192|18798|20463|407790|11816|66445|21937|54405|68197|12861|12864|12865|23821|100042025|18125|16440|12288|12289|226641|12369|13666|16176|14812|66576|12122|67130|	Mapt, AI413597, AW045860, Mtapt, Tau|Ndufb5, 0610007D05Rik, AU015782, SGDH|Uqcrfs1, 4430402G14Rik, AI875505|Snca, NACP, alphaSYN|Atp5d, 0610008F14Rik, 1500000I11Rik, AA960090, AI876556, AU020773, C85518|Atp5a1, AI035633, AL022851, AL023067, Atpm, D18Ertd206e, Mom2|Ide, 1300012G03Rik, 4833415K22Rik, AA675336, AI507533|Gsk3b, 7330414F15Rik, 8430431H08Rik, C86142, GSK-3, GSK-3beta, GSK3|Cdk5r1, Cdk5…	http://www.genome.jp/kegg-bin/show_pathway?mmu05010/mmu:12289%09red/mmu:226641%09red/mmu:66091%09red/mmu:68197%09red/mmu:17762%09red/mmu:100042025%09red/mmu:12864%09red/mmu:66046%09red/mmu:20463%09red/mmu:26413%09red/mmu:11783%09red/mmu:66043%09red/mmu:12865%09red/mmu:407790%09red/mmu:12861%09red/mmu:56637%09red/mmu:54405%09red/mmu:66694%09red/mmu:19057%09red/mmu:66576%09red/mmu:17380%09red/mmu:1…
DNA replication	KEGG PATHWAY	mmu03030	9	36	0.691768	0.964264	106344|327762|18538|69724|66979|59001|14156|72151|17219	mmu:106344|mmu:327762|mmu:18538|mmu:69724|mmu:66979|mmu:59001|mmu:14156|mmu:72151|mmu:17219|	106344|327762|18538|69724|66979|59001|14156|72151|17219|	Rfc4, A1, AI894123, AU040575, RFC37|Dna2, Dna2l, E130315B21Rik|Pcna|Rnaseh2a, 2400006P09Rik, RNASEHI, RNHIA, RNHL|Pole4, 2400007P05Rik, 5830430F06Rik|Pole3, 1810034K18Rik, YBL1|Fen1, AW538437, FEN-1|Rfc5, 2610020K06Rik, 2610209F07Rik, 36.5kDa, 36kDa, Recc5|Mcm6, ASP-l1, D1Wsu22e, Mcmd6|	http://www.genome.jp/kegg-bin/show_pathway?mmu03030/mmu:327762%09red/mmu:66979%09red/mmu:14156%09red/mmu:72151%09red/mmu:17219%09red/mmu:59001%09red/mmu:106344%09red/mmu:69724%09red/mmu:18538%09red
Gastric acid secretion	KEGG PATHWAY	mmu04971	19	74	0.693771	0.964264	16518|12349|14683|14678|11515|210044|16439|432530|18798|20606|11928|14677|224129|208890|12638|16440|16438|11932|11931	mmu:16518|mmu:12349|mmu:14683|mmu:14678|mmu:11515|mmu:210044|mmu:16439|mmu:432530|mmu:18798|mmu:20606|mmu:11928|mmu:14677|mmu:224129|mmu:208890|mmu:12638|mmu:16440|mmu:16438|mmu:11932|mmu:11931|	16518|12349|14683|14678|11515|210044|16439|432530|18798|20606|11928|14677|224129|208890|12638|16440|16438|11932|11931|	Kcnj2, IRK1, Kcnf1, Kir2.1|Car2, AI131712, CAII, Ca2, Car-2, Ltw-5, Lvtw-5|Gnas, 5530400H20Rik, A930027G11Rik, C130027O20Rik, GPSA, GSP, Galphas, Gnas1, Gnasxl, Gsa, Nesp, Nespl, Oed-Sml, Oedsml, P1, P2, P3, PHP1A, PHP1B, POH|Gnai2, C76432, Galphai2, Gia, Gnai-2|Adcy9, ACtp10, AW125421, D16Wsu65e, mKIAA0520|Adcy2, mKIAA1060|Itpr2, AI649341, InsP3R-2, InsP3R-5, Ip3r2, Itpr5, insP3R2|Adcy1, AC1, D1…	http://www.genome.jp/kegg-bin/show_pathway?mmu04971/mmu:12349%09red/mmu:16438%09red/mmu:16439%09red/mmu:14677%09red/mmu:20606%09red/mmu:432530%09red/mmu:210044%09red/mmu:224129%09red/mmu:16518%09red/mmu:14678%09red/mmu:12638%09red/mmu:208890%09red/mmu:11515%09red/mmu:11928%09red/mmu:16440%09red/mmu:11932%09red/mmu:18798%09red/mmu:14683%09red/mmu:11931%09red
Cysteine and methionine metabolism	KEGG PATHWAY	mmu00270	10	40	0.695747	0.964264	22117|13435|269378|229709|66902|246221|107869|20810|12583|104923	mmu:22117|mmu:13435|mmu:269378|mmu:229709|mmu:66902|mmu:246221|mmu:107869|mmu:20810|mmu:12583|mmu:104923|	22117|13435|269378|229709|66902|246221|107869|20810|12583|104923|	Tst, Rhodanese|Dnmt3a, MmuIIIA|Ahcy, AA987153, AL024110, CuBP, SAHH|Ahcyl1, 1110034F20Rik, AA409031, AA414901, Ahcy-rs3, DCAL, Irbit|Mtap, 1300019I21Rik, MSAP|Mpst, Mst|Cth, 0610010I13Rik, AI314617, BC019483, CSE, Cys3|Srm, AA407669, SpdST, SpdSy|Cdo1, 1300002L19Rik, Cdo, D18Ucla3|Adi1, AL024210, Fe-ARD, MTCBP-1, Ni-ARD|	http://www.genome.jp/kegg-bin/show_pathway?mmu00270/mmu:107869%09red/mmu:20810%09red/mmu:229709%09red/mmu:13435%09red/mmu:12583%09red/mmu:269378%09red/mmu:22117%09red/mmu:246221%09red/mmu:66902%09red/mmu:104923%09red
Cardiac muscle contraction	KEGG PATHWAY	mmu04260	20	78	0.698462	0.964264	12861|12298|20191|12865|12864|12293|12288|12297|17897|11928|11932|66445|66576|66694|20463|12294|17896|12289|11931|319734	mmu:12861|mmu:12298|mmu:20191|mmu:12865|mmu:12864|mmu:12293|mmu:12288|mmu:12297|mmu:17897|mmu:11928|mmu:11932|mmu:66445|mmu:66576|mmu:66694|mmu:20463|mmu:12294|mmu:17896|mmu:12289|mmu:11931|mmu:319734|	12861|12298|20191|12865|12864|12293|12288|12297|17897|11928|11932|66445|66576|66694|20463|12294|17896|12289|11931|319734|	Cox6a1, VIaL|Cacnb4, 3110038O15Rik, Cchb4, lh|Ryr2, 9330127I20Rik, RYR-2|Cox7a1, COX7A, COX7AH, COX7AM|Cox6c|Cacna2d1, Ca(v)alpha2delta1, Cacna2, Cchl2a|Cacna1c, Cav1.2, Cchl1a1, D930026N18Rik, MBC, MELC-CC|Cacnb3, Beta3, CAB3, Ca(v)beta3, Cchb3|Myl3, MLC1s, MLC1v, Mylc, VLC1|Atp1a1, Atpa-1, BC010319|Atp1b2, Amog, Atpb-2|Cyc1, 2610002H19Rik, AA408921|Uqcrh, 2210416J04Rik, 2310021J10Rik, 2610041P1…	http://www.genome.jp/kegg-bin/show_pathway?mmu04260/mmu:12297%09red/mmu:11928%09red/mmu:66445%09red/mmu:12293%09red/mmu:12865%09red/mmu:12864%09red/mmu:12289%09red/mmu:12288%09red/mmu:12298%09red/mmu:319734%09red/mmu:66694%09red/mmu:12294%09red/mmu:17897%09red/mmu:17896%09red/mmu:66576%09red/mmu:12861%09red/mmu:20463%09red/mmu:11932%09red/mmu:20191%09red/mmu:11931%09red
Rheumatoid arthritis	KEGG PATHWAY	mmu05323	21	82	0.703004	0.964264	83430|15894|73834|66144|69583|66290|12977|11975|11974|16176|16171|13038|110935|12981|21809|16168|17392|242341|140494|54411|13039	mmu:83430|mmu:15894|mmu:73834|mmu:66144|mmu:69583|mmu:66290|mmu:12977|mmu:11975|mmu:11974|mmu:16176|mmu:16171|mmu:13038|mmu:110935|mmu:12981|mmu:21809|mmu:16168|mmu:17392|mmu:242341|mmu:140494|mmu:54411|mmu:13039|	83430|15894|73834|66144|69583|66290|12977|11975|11974|16176|16171|13038|110935|12981|21809|16168|17392|242341|140494|54411|13039|	Il23a, IL-23, p19|Icam1, CD54, Icam-1, Ly-47, MALA-2|Atp6v1d, 1110004P10Rik, Atp6m, VATD, Vma8|Atp6v1f, 1110004G16Rik|Tnfsf13, 2310026N09Rik, April, Tall2, Trdl1|Atp6v1g1, 1810024D14Rik, AA960677, ATP6J, Atp6g1, VAG1, Vma10|Csf1, C87615, Csfm, MCSF, op|Atp6v0a1, AA959968, ATP6a1, Atp6n1, Atp6n1a, Atpv0a1, Vpp-1, Vpp1|Atp6v0e, Atp6k, Atp6v0e1, M9.2|Il1b, IL-1beta, Il-1b|Il17a, Ctla-8, Ctla8, IL-17…	http://www.genome.jp/kegg-bin/show_pathway?mmu05323/mmu:83430%09red/mmu:66290%09red/mmu:242341%09red/mmu:66144%09red/mmu:140494%09red/mmu:11974%09red/mmu:11975%09red/mmu:13039%09red/mmu:13038%09red/mmu:17392%09red/mmu:12981%09red/mmu:73834%09red/mmu:21809%09red/mmu:12977%09red/mmu:16171%09red/mmu:16176%09red/mmu:110935%09red/mmu:54411%09red/mmu:15894%09red/mmu:69583%09red/mmu:16168%09red
Malaria	KEGG PATHWAY	mmu05144	12	48	0.703753	0.964264	21828|15894|15122|101488143|20339|21947|17874|12985|16176|100503605|20969|21809	mmu:21828|mmu:15894|mmu:15122|mmu:100503605|mmu:20339|mmu:21947|mmu:17874|mmu:12985|mmu:16176|mmu:100503605|mmu:20969|mmu:21809|	21828|15894|15122|100503605|20339|21947|17874|12985|16176|100503605|20969|21809|	Thbs4, TSP4|Icam1, CD54, Icam-1, Ly-47, MALA-2|Hba-a1, Hba, Hba1, Hbat1|Hbb-bs, Beta-s, Hbbt1, Hbbt2|Sele, CD62E, E-selectin, Elam|Cd40lg, CD154, CD40-L, Cd40l, HIGM1, IGM, IMD3, Ly-62, Ly62, T-BAM, TRAP, Tnfsf5, gp39|Myd88|Csf3, Csfg, G-CSF, MGI-IG|Il1b, IL-1beta, Il-1b|Hbb-bs, Beta-s, Hbbt1, Hbbt2|Sdc1, AA408134, AA409076, CD138, Sstn, Synd, Synd1, syn-1|Tgfb3, Tgfb-3|	http://www.genome.jp/kegg-bin/show_pathway?mmu05144/mmu:20339%09red/mmu:12985%09red/mmu:100503605%09red/mmu:21947%09red/mmu:20969%09red/mmu:21809%09red/mmu:15122%09red/mmu:16176%09red/mmu:21828%09red/mmu:15894%09red/mmu:17874%09red
Amphetamine addiction	KEGG PATHWAY	mmu05031	17	67	0.703842	0.964264	14799|14800|14683|11838|231991|19047|12912|13195|19057|11911|224129|14812|26427|78284|12288|12289|109731	mmu:14799|mmu:14800|mmu:14683|mmu:11838|mmu:231991|mmu:19047|mmu:12912|mmu:13195|mmu:19057|mmu:11911|mmu:224129|mmu:14812|mmu:26427|mmu:78284|mmu:12288|mmu:12289|mmu:109731|	14799|14800|14683|11838|231991|19047|12912|13195|19057|11911|224129|14812|26427|78284|12288|12289|109731|	Gria1, 2900051M01Rik, Glr-1, Glr1, GluA1, GluR-A, GluRA, Glur-1, Glur1, HIPA1, gluR-K1|Gria2, GluA2, GluR-B, Glur-2, Glur2|Gnas, 5530400H20Rik, A930027G11Rik, C130027O20Rik, GPSA, GSP, Galphas, Gnas1, Gnasxl, Gsa, Nesp, Nespl, Oed-Sml, Oedsml, P1, P2, P3, PHP1A, PHP1B, POH|Arc, Arc3.1, C86064, arg3.1, mArc|Creb5, Crebpa, D430026C09Rik|Ppp1cc, PP-1G, PP1, dis2m1|Creb1, 2310001E10Rik, 3526402H21Rik…	http://www.genome.jp/kegg-bin/show_pathway?mmu05031/mmu:231991%09red/mmu:26427%09red/mmu:14812%09red/mmu:11838%09red/mmu:14683%09red/mmu:78284%09red/mmu:224129%09red/mmu:12289%09red/mmu:12288%09red/mmu:12912%09red/mmu:19047%09red/mmu:19057%09red/mmu:11911%09red/mmu:14799%09red/mmu:14800%09red/mmu:109731%09red/mmu:13195%09red
T cell receptor signaling pathway	KEGG PATHWAY	mmu04660	27	105	0.712398	0.964735	21947|18479|18706|18176|18709|56637|26413|12981|18707|18019|12503|26400|19057|26396|16150|19094|18710|16653|208650|15461|20662|18803|26409|17974|11652|16151|11651	mmu:21947|mmu:18479|mmu:18706|mmu:18176|mmu:18709|mmu:56637|mmu:26413|mmu:12981|mmu:18707|mmu:18019|mmu:12503|mmu:26400|mmu:19057|mmu:26396|mmu:16150|mmu:19094|mmu:18710|mmu:18176|mmu:208650|mmu:15461|mmu:20662|mmu:18803|mmu:26409|mmu:17974|mmu:11652|mmu:16151|mmu:11651|	21947|18479|18706|18176|18709|56637|26413|12981|18707|18019|12503|26400|19057|26396|16150|19094|18710|18176|208650|15461|20662|18803|26409|17974|11652|16151|11651|	Cd40lg, CD154, CD40-L, Cd40l, HIGM1, IGM, IMD3, Ly-62, Ly62, T-BAM, TRAP, Tnfsf5, gp39|Pak1, AW045634, PAK-1, Paka|Pik3ca, 6330412C24Rik, caPI3K, p110, p110alpha|Nras, AV095280, N-ras|Pik3r2, p85beta|Gsk3b, 7330414F15Rik, 8430431H08Rik, C86142, GSK-3, GSK-3beta, GSK3|Mapk1, 9030612K14Rik, AA407128, AU018647, C78273, ERK, Erk2, MAPK2, PRKM2, Prkm1, p41mapk, p42mapk|Csf2, Csfgm, GMCSF, Gm-CSf, MGI-…	http://www.genome.jp/kegg-bin/show_pathway?mmu04660/mmu:21947%09red/mmu:208650%09red/mmu:18709%09red/mmu:18706%09red/mmu:18707%09red/mmu:26413%09red/mmu:19094%09red/mmu:18176%09red/mmu:56637%09red/mmu:19057%09red/mmu:17974%09red/mmu:20662%09red/mmu:18019%09red/mmu:12981%09red/mmu:26409%09red/mmu:11652%09red/mmu:11651%09red/mmu:26400%09red/mmu:18803%09red/mmu:18710%09red/mmu:26396%09red/mmu:12503%…
Terpenoid backbone biosynthesis	KEGG PATHWAY	mmu00900	5	21	0.713283	0.964735	110446|319554|208715|192156|230709	mmu:110446|mmu:319554|mmu:208715|mmu:192156|mmu:230709|	110446|319554|208715|192156|230709|	Acat1, 6330585C21Rik, Acat|Idi1, 4832416K17Rik|Hmgcs1, B130032C06Rik|Mvd, C78718, Mpd|Zmpste24, A530043O15Rik, D030046F19, FACE1, Face-1, MADB, STE24, Ste24p|	http://www.genome.jp/kegg-bin/show_pathway?mmu00900/mmu:230709%09red/mmu:319554%09red/mmu:110446%09red/mmu:208715%09red/mmu:192156%09red
Alanine, aspartate and glutamate metabolism	KEGG PATHWAY	mmu00250	9	37	0.718002	0.964735	268860|14645|14661|53320|108682|14584|11484|76282|14583	mmu:268860|mmu:14645|mmu:14661|mmu:53320|mmu:108682|mmu:14584|mmu:11484|mmu:76282|mmu:14583|	268860|14645|14661|53320|108682|14584|11484|76282|14583|	Abat, 9630038C02Rik, AI255750, Gabaat, Gabat, Gm9851, I54, Laibat, X61497|Glul, GS, Glns|Glud1, AI118167, Gdh-X, Glud, Gludl|Folh1, GCP2, mopsm|Gpt2, 4631422C05Rik, ALT2, AU014768, AU041193, C87201|Gfpt2, AI480523, GFAT2|Aspa, Acy-2, Acy2, nur7|Gpt, 1300007J06Rik, 2310022B03Rik, ALT, Gpt-1, Gpt1|Gfpt1, 2810423A18Rik, AI324119, AI449986, GFA, GFAT, GFAT1, GFAT1m, Gfpt|	http://www.genome.jp/kegg-bin/show_pathway?mmu00250/mmu:14661%09red/mmu:14645%09red/mmu:268860%09red/mmu:108682%09red/mmu:53320%09red/mmu:14583%09red/mmu:14584%09red/mmu:11484%09red/mmu:76282%09red
Non-homologous end-joining	KEGG PATHWAY	mmu03450	3	13	0.722016	0.964735	14156|19090|54125	mmu:14156|mmu:19090|mmu:54125|	14156|19090|54125|	Fen1, AW538437, FEN-1|Prkdc, AI326420, AU019811, DNA-PKcs, DNAPDcs, DNAPK, DNPK1, DOXNPH, HYRC1, XRCC7, dxnph, p460, scid, slip|Polm, AI462166, B230309I03Rik, Tdt-N|	http://www.genome.jp/kegg-bin/show_pathway?mmu03450/mmu:14156%09red/mmu:19090%09red/mmu:54125%09red
Influenza A	KEGG PATHWAY	mmu05164	44	170	0.736824	0.964735	142980|117198|18707|18706|66679|18709|56637|15945|26413|16451|15894|16452|77125|13067|27103|232989|18854|15976|15975|100037258|21937|26399|26398|14103|19094|18710|15481|12914|54123|16150|26396|230073|17874|11651|12362|56417|26400|13666|81489|328572|16176|11652|228607|15980	mmu:142980|mmu:117198|mmu:18707|mmu:18706|mmu:66679|mmu:18709|mmu:56637|mmu:15945|mmu:26413|mmu:16451|mmu:15894|mmu:16452|mmu:77125|mmu:13067|mmu:27103|mmu:232989|mmu:18854|mmu:15976|mmu:15975|mmu:100037258|mmu:21937|mmu:26399|mmu:26398|mmu:14103|mmu:19094|mmu:18710|mmu:15481|mmu:12914|mmu:54123|mmu:16150|mmu:26396|mmu:230073|mmu:17874|mmu:11651|mmu:12362|mmu:56417|mmu:26400|mmu:13666|mmu:81489|m…	142980|117198|18707|18706|66679|18709|56637|15945|26413|16451|15894|16452|77125|13067|27103|232989|18854|15976|15975|100037258|21937|26399|26398|14103|19094|18710|15481|12914|54123|16150|26396|230073|17874|11651|12362|56417|26400|13666|81489|328572|16176|11652|228607|15980|	Tlr3, AI957183|Ivns1abp, 1190004M08Rik, 1700126I16Rik, AA960440, HSPC068, ND1, NS-1, NS1-BP, Nd1-L, Nd1-S, mKIAA0850|Pik3cd, 2410099E07Rik, 2610208K16Rik, AW545373, p110delta|Pik3ca, 6330412C24Rik, caPI3K, p110, p110alpha|Rae1, 3230401I12Rik, 41, D2Ertd342e, MNRP, MNRP41|Pik3r2, p85beta|Gsk3b, 7330414F15Rik, 8430431H08Rik, C86142, GSK-3, GSK-3beta, GSK3|Cxcl10, C7, CRG-2, INP10, IP-10, IP10, Ifi1…	http://www.genome.jp/kegg-bin/show_pathway?mmu05164/mmu:26399%09red/mmu:15976%09red/mmu:26400%09red/mmu:18854%09red/mmu:15975%09red/mmu:66679%09red/mmu:18709%09red/mmu:18706%09red/mmu:18707%09red/mmu:56417%09red/mmu:77125%09red/mmu:19094%09red/mmu:232989%09red/mmu:56637%09red/mmu:13067%09red/mmu:16451%09red/mmu:16452%09red/mmu:14103%09red/mmu:230073%09red/mmu:15980%09red/mmu:15945%09red/mmu:12362…
Vitamin B6 metabolism	KEGG PATHWAY	mmu00750	2	9	0.737038	0.964735	216134|213043	mmu:216134|mmu:213043|	216134|213043|	Pdxk, 2310036D04Rik, AA119688, C77999|Aox2, Aoh3, Aox3l1|	http://www.genome.jp/kegg-bin/show_pathway?mmu00750/mmu:216134%09red/mmu:213043%09red
Leishmaniasis	KEGG PATHWAY	mmu05140	16	65	0.738361	0.964735	16179|26413|19094|13712|17972|17874|16451|66513|16176|16412|26409|21809|16452|13057|15980|16409	mmu:16179|mmu:26413|mmu:19094|mmu:13712|mmu:17972|mmu:17874|mmu:16451|mmu:66513|mmu:16176|mmu:16412|mmu:26409|mmu:21809|mmu:16452|mmu:13057|mmu:15980|mmu:16409|	16179|26413|19094|13712|17972|17874|16451|66513|16176|16412|26409|21809|16452|13057|15980|16409|	Irak1, AA408924, IRAK, IRAK-1, IRAK1-S, Il1rak, Plpk, mPLK|Mapk1, 9030612K14Rik, AA407128, AU018647, C78273, ERK, Erk2, MAPK2, PRKM2, Prkm1, p41mapk, p42mapk|Mapk11, P38b, Prkm11, Sapk2, Sapk2b, p38-2, p38beta, p38beta2|Elk1, Elk-1|Ncf4, AI451400, p40phox|Myd88|Jak1, AA960307, C130039L05Rik|Tab1, 2310012M03Rik, Map3k7ip1, b2b449Clo|Il1b, IL-1beta, Il-1b|Itgb1, 4633401G24Rik, AA409975, AA960159, C…	http://www.genome.jp/kegg-bin/show_pathway?mmu05140/mmu:16412%09red/mmu:26413%09red/mmu:19094%09red/mmu:16409%09red/mmu:15980%09red/mmu:13712%09red/mmu:17874%09red/mmu:21809%09red/mmu:26409%09red/mmu:17972%09red/mmu:13057%09red/mmu:16176%09red/mmu:16179%09red/mmu:16451%09red/mmu:16452%09red/mmu:66513%09red
Retrograde endocannabinoid signaling	KEGG PATHWAY	mmu04723	26	103	0.738944	0.964735	14799|14678|14677|14699|26413|16439|16438|14697|18798|14800|14396|16519|19094|12286|16440|12288|12289|14708|269060|100043507|11515|210044|14681|14401|224129|432530	mmu:14799|mmu:14678|mmu:14677|mmu:14699|mmu:26413|mmu:16439|mmu:16438|mmu:14697|mmu:18798|mmu:14800|mmu:14396|mmu:16519|mmu:19094|mmu:12286|mmu:16440|mmu:12288|mmu:12289|mmu:14708|mmu:269060|mmu:14707|mmu:11515|mmu:210044|mmu:14681|mmu:14401|mmu:224129|mmu:432530|	14799|14678|14677|14699|26413|16439|16438|14697|18798|14800|14396|16519|19094|12286|16440|12288|12289|14708|269060|14707|11515|210044|14681|14401|224129|432530|	Gria1, 2900051M01Rik, Glr-1, Glr1, GluA1, GluR-A, GluRA, Glur-1, Glur1, HIPA1, gluR-K1|Gnai2, C76432, Galphai2, Gia, Gnai-2|Gnai1, AU046200, Gialpha1, Gnai-1|Gngt1, G(y)1, Gng1|Mapk1, 9030612K14Rik, AA407128, AU018647, C78273, ERK, Erk2, MAPK2, PRKM2, Prkm1, p41mapk, p42mapk|Itpr2, AI649341, InsP3R-2, InsP3R-5, Ip3r2, Itpr5, insP3R2|Itpr1, D6Pas2, Gm10429, IP3R1, InsP3R, Ip3r, Itpr-1, P400, Pcp-1…	http://www.genome.jp/kegg-bin/show_pathway?mmu04723/mmu:14401%09red/mmu:14396%09red/mmu:432530%09red/mmu:210044%09red/mmu:224129%09red/mmu:14708%09red/mmu:11515%09red/mmu:14677%09red/mmu:26413%09red/mmu:19094%09red/mmu:14681%09red/mmu:16438%09red/mmu:16439%09red/mmu:14699%09red/mmu:14678%09red/mmu:14697%09red/mmu:16519%09red/mmu:14707%09red/mmu:14800%09red/mmu:269060%09red/mmu:12286%09red/mmu:122…
Serotonergic synapse	KEGG PATHWAY	mmu04726	34	133	0.739086	0.964735	18176|81906|14677|14699|26413|109880|16439|16438|14697|545123|14678|18798|14708|76279|16519|109731|16653|12286|15461|16440|12288|12289|15562|100066|14683|100043507|14681|140492|14401|13195|211429|19224|224129|18783	mmu:18176|mmu:81906|mmu:14677|mmu:14699|mmu:26413|mmu:109880|mmu:16439|mmu:16438|mmu:14697|mmu:545123|mmu:14678|mmu:18798|mmu:14708|mmu:76279|mmu:16519|mmu:109731|mmu:18176|mmu:12286|mmu:15461|mmu:16440|mmu:12288|mmu:12289|mmu:15562|mmu:100066|mmu:14683|mmu:14707|mmu:14681|mmu:140492|mmu:14401|mmu:13195|mmu:211429|mmu:19224|mmu:224129|mmu:18783|	18176|81906|14677|14699|26413|109880|16439|16438|14697|545123|14678|18798|14708|76279|16519|109731|18176|12286|15461|16440|12288|12289|15562|100066|14683|14707|14681|140492|14401|13195|211429|19224|224129|18783|	Nras, AV095280, N-ras|Cyp4x1, A230025G20, CYPIVX1, CYP_a, Cyp4a28-ps|Gnai1, AU046200, Gialpha1, Gnai-1|Gngt1, G(y)1, Gng1|Mapk1, 9030612K14Rik, AA407128, AU018647, C78273, ERK, Erk2, MAPK2, PRKM2, Prkm1, p41mapk, p42mapk|Braf, 9930012E13Rik, AA120551, AA387315, AA473386, B-raf, Braf-2, Braf2, C230098H17, C87398, D6Ertd631e|Itpr2, AI649341, InsP3R-2, InsP3R-5, Ip3r2, Itpr5, insP3R2|Itpr1, D6Pas2, …	http://www.genome.jp/kegg-bin/show_pathway?mmu04726/mmu:14401%09red/mmu:14683%09red/mmu:14681%09red/mmu:224129%09red/mmu:14708%09red/mmu:100066%09red/mmu:16439%09red/mmu:76279%09red/mmu:545123%09red/mmu:13195%09red/mmu:140492%09red/mmu:26413%09red/mmu:18176%09red/mmu:18783%09red/mmu:19224%09red/mmu:14677%09red/mmu:16438%09red/mmu:15562%09red/mmu:14699%09red/mmu:109880%09red/mmu:14678%09red/mmu:14…
Measles	KEGG PATHWAY	mmu05162	35	137	0.74254	0.964735	170786|18707|18706|18709|17221|56637|21336|17698|20848|16451|16452|12444|27103|12443|12448|15976|15975|11651|14103|15481|18710|54123|208650|26409|17874|27218|230073|56417|13666|16179|16176|15980|11652|228607|21929	mmu:170786|mmu:18707|mmu:18706|mmu:18709|mmu:17221|mmu:56637|mmu:21336|mmu:17698|mmu:20848|mmu:16451|mmu:16452|mmu:12444|mmu:27103|mmu:12443|mmu:12448|mmu:15976|mmu:15975|mmu:11651|mmu:14103|mmu:15481|mmu:18710|mmu:54123|mmu:208650|mmu:26409|mmu:17874|mmu:27218|mmu:230073|mmu:56417|mmu:13666|mmu:16179|mmu:16176|mmu:15980|mmu:11652|mmu:228607|mmu:21929|	170786|18707|18706|18709|17221|56637|21336|17698|20848|16451|16452|12444|27103|12443|12448|15976|15975|11651|14103|15481|18710|54123|208650|26409|17874|27218|230073|56417|13666|16179|16176|15980|11652|228607|21929|	Cd209a, CD209, CDSIGN, CIRE, DC-SIGN, DC-SIGN1, Dcsign, SIGN-R1, SIGNR5|Pik3cd, 2410099E07Rik, 2610208K16Rik, AW545373, p110delta|Pik3ca, 6330412C24Rik, caPI3K, p110, p110alpha|Pik3r2, p85beta|Cd46, Mcp|Gsk3b, 7330414F15Rik, 8430431H08Rik, C86142, GSK-3, GSK-3beta, GSK3|Tacr1, Nk1r, Spr, Tac1r|Msn, C78546|Stat3, 1110034C02Rik, AW109958, Aprf|Jak1, AA960307, C130039L05Rik|Jak2, Fd17|Ccnd2, 2600016…	http://www.genome.jp/kegg-bin/show_pathway?mmu05162/mmu:15976%09red/mmu:208650%09red/mmu:21929%09red/mmu:18709%09red/mmu:18706%09red/mmu:18707%09red/mmu:56417%09red/mmu:17874%09red/mmu:56637%09red/mmu:20848%09red/mmu:21336%09red/mmu:16451%09red/mmu:16452%09red/mmu:14103%09red/mmu:230073%09red/mmu:15980%09red/mmu:17698%09red/mmu:11652%09red/mmu:11651%09red/mmu:12448%09red/mmu:18710%09red/mmu:15975…
Glyoxylate and dicarboxylate metabolism	KEGG PATHWAY	mmu00630	6	26	0.742916	0.964735	67432|14645|66904|110446|12359|68133	mmu:67432|mmu:14645|mmu:66904|mmu:110446|mmu:12359|mmu:68133|	67432|14645|66904|110446|12359|68133|	Hoga1, 0610010D20Rik, Dhdpsl, Npl2|Glul, GS, Glns|Pccb, 1300012P06Rik, AI314687, R74805|Acat1, 6330585C21Rik, Acat|Cat, 2210418N07, Cas-1, Cas1, Cs-1|Gcsh, 1100001L02Rik, 5730591C18Rik|	http://www.genome.jp/kegg-bin/show_pathway?mmu00630/mmu:14645%09red/mmu:68133%09red/mmu:67432%09red/mmu:110446%09red/mmu:66904%09red/mmu:12359%09red
Cell adhesion molecules (CAMs)	KEGG PATHWAY	mmu04514	41	160	0.750201	0.966068	21947|15894|67374|19268|241568|18190|12739|16410|16412|12737|19294|12561|12560|192167|20339|15024|245537|13003|18260|20969|66797|16456|71908|216856|242122|52118|68481|56863|56173|12550|12555|104099|16409|19280|320840|192198|269116|11658|20971|621628|16403	mmu:21947|mmu:15894|mmu:67374|mmu:19268|mmu:241568|mmu:18190|mmu:12739|mmu:16410|mmu:16412|mmu:12737|mmu:19294|mmu:12561|mmu:12560|mmu:192167|mmu:20339|mmu:15024|mmu:245537|mmu:13003|mmu:18260|mmu:20969|mmu:66797|mmu:16456|mmu:71908|mmu:216856|mmu:242122|mmu:52118|mmu:68481|mmu:56863|mmu:56173|mmu:12550|mmu:12555|mmu:104099|mmu:16409|mmu:19268|mmu:320840|mmu:192198|mmu:269116|mmu:11658|mmu:20971|…	21947|15894|67374|19268|241568|18190|12739|16410|16412|12737|19294|12561|12560|192167|20339|15024|245537|13003|18260|20969|66797|16456|71908|216856|242122|52118|68481|56863|56173|12550|12555|104099|16409|19268|320840|192198|269116|11658|20971|621628|16403|	Cd40lg, CD154, CD40-L, Cd40l, HIGM1, IGM, IMD3, Ly-62, Ly62, T-BAM, TRAP, Tnfsf5, gp39|Icam1, CD54, Icam-1, Ly-47, MALA-2|Jam2, 1110002N23Rik, 2410030G21Rik, 2410167M24Rik, JAM-2, JAM-B, Jcam2, VE-JAM|Ptprf, AA591035, LAR, LARS, RPTP-LAR|Lrrc4c, 6430556C10Rik, NGL-1|Nrxn2, 6430591O13Rik, mKIAA0921|Cldn3, AI182374, Cpetr2, mRVP1|Itgav, 1110004F14Rik, 2610028E01Rik, CD51, D430040G12Rik|Itgb1, 46334…	http://www.genome.jp/kegg-bin/show_pathway?mmu04514/mmu:242122%09red/mmu:67374%09red/mmu:56863%09red/mmu:12555%09red/mmu:21947%09red/mmu:16403%09red/mmu:12550%09red/mmu:269116%09red/mmu:104099%09red/mmu:192198%09red/mmu:241568%09red/mmu:12739%09red/mmu:20339%09red/mmu:245537%09red/mmu:216856%09red/mmu:19268%09red/mmu:20971%09red/mmu:12737%09red/mmu:66797%09red/mmu:16456%09red/mmu:13003%09red/mmu:…
Other glycan degradation	KEGG PATHWAY	mmu00511	4	18	0.750994	0.966068	73744|17159|230101|238023	mmu:73744|mmu:17159|mmu:230101|mmu:238023|	73744|17159|230101|238023|	Man2c1, 1110025H24Rik|Man2b1, AW107687, LAMAN|Gba2, F630034E04|Hexdc, BC069960|	http://www.genome.jp/kegg-bin/show_pathway?mmu00511/mmu:230101%09red/mmu:17159%09red/mmu:238023%09red/mmu:73744%09red
RNA degradation	KEGG PATHWAY	mmu03018	19	78	0.763958	0.970914	104625|18458|214627|72068|319885|218343|210106|72544|93728|234699|436199|75901|213550|53621|103135|227715|13806|57259|74108	mmu:104625|mmu:18458|mmu:214627|mmu:72068|mmu:319885|mmu:218343|mmu:210106|mmu:72544|mmu:93728|mmu:234699|mmu:436199|mmu:75901|mmu:213550|mmu:53621|mmu:103135|mmu:227715|mmu:13806|mmu:57259|mmu:74108|	104625|18458|214627|72068|319885|218343|210106|72544|93728|234699|436199|75901|213550|53621|103135|227715|13806|57259|74108|	Cnot6, CCR4|Pabpc1, PABP, Pabp1, PabpI, Pabpl1, ePAB|Papd5, 5730445M16Rik, 5830428A09|Cnot2, 2600016M12Rik, 2810470K03Rik, AA537049, AA959607, AW557563, C79650|Zcchc7, 4930572I07Rik, D4Wsu132e|Ttc37, mKIAA0372|Papd7, LAK-1, POLK, Pols, TRF4, TRF4-1|Exosc6, 2610510N21Rik, C76919, Mtr3|Pabpc5, C820015E17|Edc4, BC022641|4930525M21Rik|Dcp1a, 1110066A22Rik, 4930568L04Rik, AU019772, D14Ertd817e, Mitc1,…	http://www.genome.jp/kegg-bin/show_pathway?mmu03018/mmu:234699%09red/mmu:214627%09red/mmu:72068%09red/mmu:57259%09red/mmu:227715%09red/mmu:13806%09red/mmu:436199%09red/mmu:319885%09red/mmu:210106%09red/mmu:103135%09red/mmu:93728%09red/mmu:213550%09red/mmu:18458%09red/mmu:218343%09red/mmu:75901%09red/mmu:74108%09red/mmu:53621%09red/mmu:72544%09red/mmu:104625%09red
Biosynthesis of amino acids	KEGG PATHWAY	mmu01230	19	78	0.763958	0.970914	19139|14433|14645|18563|110695|107869|209027|12035|66646|74419|19895|110639|105246643|56421|108682|11846|13806|76282|15926	mmu:19139|mmu:14433|mmu:14645|mmu:18563|mmu:110695|mmu:107869|mmu:209027|mmu:12035|mmu:66646|mmu:74419|mmu:19895|mmu:110639|mmu:100042025|mmu:56421|mmu:108682|mmu:11846|mmu:13806|mmu:76282|mmu:15926|	19139|14433|14645|18563|110695|107869|209027|12035|66646|74419|19895|110639|100042025|56421|108682|11846|13806|76282|15926|	Prps1, 2310010D17Rik, C76571, C76678, PRS-I, Prps-1|Gapdh, Gapd|Glul, GS, Glns|Pcx, Pc, Pcb|Aldh7a1, Atq1, D18Wsu181e|Cth, 0610010I13Rik, AI314617, BC019483, CSE, Cys3|Pycr1|Bcat1, BCATc, Eca39|Rpe, 2810429B02Rik, 5730518J08Rik|Tktl2, 4933401I19Rik|Rpia, RPI|Prps2, 2610101M19Rik, AA589463, AI464149, Prps-2|Gm20899|Pfkp, 1200015H23Rik, 9330125N24Rik, PFK-C|Gpt2, 4631422C05Rik, ALT2, AU014768, AU04…	http://www.genome.jp/kegg-bin/show_pathway?mmu01230/mmu:107869%09red/mmu:11846%09red/mmu:14645%09red/mmu:66646%09red/mmu:13806%09red/mmu:19139%09red/mmu:18563%09red/mmu:56421%09red/mmu:108682%09red/mmu:76282%09red/mmu:15926%09red/mmu:110695%09red/mmu:110639%09red/mmu:74419%09red/mmu:14433%09red/mmu:19895%09red/mmu:209027%09red/mmu:100042025%09red/mmu:12035%09red
PPAR signaling pathway	KEGG PATHWAY	mmu03320	20	82	0.766447	0.970914	20249|16202|30049|11450|26458|26459|329065|74205|20250|113868|235674|14080|14081|80911|78070|433256|11430|18534|20411|103968	mmu:20249|mmu:16202|mmu:30049|mmu:11450|mmu:26458|mmu:26459|mmu:329065|mmu:74205|mmu:20250|mmu:113868|mmu:235674|mmu:14080|mmu:14081|mmu:80911|mmu:78070|mmu:433256|mmu:11430|mmu:18534|mmu:20411|mmu:103968|	20249|16202|30049|11450|26458|26459|329065|74205|20250|113868|235674|14080|14081|80911|78070|433256|11430|18534|20411|103968|	Scd1, AA589638, AI265570, Scd, Scd-1, ab|Ilk, AA511515, ESTM24|Scd3, 4930513N16Rik|Adipoq, 30kDa, APN, Acdc, Acrp30, GBP28, adipo, apM1|Slc27a2, ACSVL1, FATP2, VLCS, Vlac, Vlacs|Slc27a5, FACVL3, FATP5, VLCS-H2, VLCSH2, Vlacsr|Scd4, ACOD4|Acsl3, 2610510B12Rik, Acs3, C85929, Facl3, Pro2194|Scd2, Scd-2, swty|Acaa1a, Acaa, Acaa1, D9Ertd25e, PTL|Acaa1b|Fabp1, Fabpl, L-FABP|Acsl1, Acas, Acas1, Acs, FAC…	http://www.genome.jp/kegg-bin/show_pathway?mmu03320/mmu:103968%09red/mmu:20250%09red/mmu:113868%09red/mmu:74205%09red/mmu:11430%09red/mmu:14081%09red/mmu:20249%09red/mmu:78070%09red/mmu:14080%09red/mmu:26458%09red/mmu:18534%09red/mmu:20411%09red/mmu:80911%09red/mmu:30049%09red/mmu:235674%09red/mmu:11450%09red/mmu:26459%09red/mmu:16202%09red/mmu:433256%09red/mmu:329065%09red
Hematopoietic cell lineage	KEGG PATHWAY	mmu04640	21	86	0.768936	0.970914	12527|12507|16790|12484|13136|16398|14723|21832|12493|12977|12985|16416|16176|16403|12981|22042|16402|17380|12475|16196|16409	mmu:12527|mmu:12507|mmu:16790|mmu:12484|mmu:13136|mmu:16398|mmu:14723|mmu:21832|mmu:12493|mmu:12977|mmu:12985|mmu:16416|mmu:16176|mmu:16403|mmu:12981|mmu:22042|mmu:16402|mmu:17380|mmu:12475|mmu:16196|mmu:16409|	12527|12507|16790|12484|13136|16398|14723|21832|12493|12977|12985|16416|16176|16403|12981|22042|16402|17380|12475|16196|16409|	Cd9, Tspan29|Cd5, Ly-1, Ly-12, Ly-A, Lyt-1|Anpep, AP-M, AP-N, Apn, Cd13, P150|Cd24a, Cd24, HSA, Ly-52, nectadrin|Cd55, Daf, Daf-GPI, Daf1, GPI-DAF|Itga2, CD49B, DX5|Gp1ba, GPIba, GPIbalpha|Thpo, Mgdf, Ml, Mpllg, Tpo|Cd37, Tspan26|Csf1, C87615, Csfm, MCSF, op|Csf3, Csfg, G-CSF, MGI-IG|Itgb3, CD61, GP3A, INGRB3|Il1b, IL-1beta, Il-1b|Itga6, 5033401O05Rik, AI115430, Cd49f, VLA-6|Csf2, Csfgm, GMCSF, G…	http://www.genome.jp/kegg-bin/show_pathway?mmu04640/mmu:13136%09red/mmu:14723%09red/mmu:16409%09red/mmu:16416%09red/mmu:12484%09red/mmu:12493%09red/mmu:16403%09red/mmu:16402%09red/mmu:12527%09red/mmu:12977%09red/mmu:21832%09red/mmu:12985%09red/mmu:16398%09red/mmu:12507%09red/mmu:12981%09red/mmu:17380%09red/mmu:12475%09red/mmu:16196%09red/mmu:16790%09red/mmu:22042%09red/mmu:16176%09red
Phenylalanine metabolism	KEGG PATHWAY	mmu00360	5	23	0.775137	0.974255	621603|11754|109731|13195|56847	mmu:621603|mmu:11754|mmu:109731|mmu:13195|mmu:56847|	621603|11754|109731|13195|56847|	Aldh3b2, AI848594, C130048D07Rik|Aoc3, SSAO, VAP1|Maob, 6330414K01Rik, MAO-B|Ddc, Aadc|Aldh1a3, ALDH6, RALDH3, V1|	http://www.genome.jp/kegg-bin/show_pathway?mmu00360/mmu:621603%09red/mmu:56847%09red/mmu:109731%09red/mmu:11754%09red/mmu:13195%09red
Synthesis and degradation of ketone bodies	KEGG PATHWAY	mmu00072	2	10	0.781181	0.975001	110446|208715	mmu:110446|mmu:208715|	110446|208715|	Acat1, 6330585C21Rik, Acat|Hmgcs1, B130032C06Rik|	http://www.genome.jp/kegg-bin/show_pathway?mmu00072/mmu:110446%09red/mmu:208715%09red
2-Oxocarboxylic acid metabolism	KEGG PATHWAY	mmu01210	4	19	0.782847	0.975001	108682|15926|76282|12035	mmu:108682|mmu:15926|mmu:76282|mmu:12035|	108682|15926|76282|12035|	Gpt2, 4631422C05Rik, ALT2, AU014768, AU041193, C87201|Idh1, AI314845, AI788952, E030024J03Rik, Id-1, Idh-1, Idpc|Gpt, 1300007J06Rik, 2310022B03Rik, ALT, Gpt-1, Gpt1|Bcat1, BCATc, Eca39|	http://www.genome.jp/kegg-bin/show_pathway?mmu01210/mmu:15926%09red/mmu:76282%09red/mmu:108682%09red/mmu:12035%09red
Porphyrin and chlorophyll metabolism	KEGG PATHWAY	mmu00860	9	40	0.787589	0.976468	110006|15369|107508|19044|12892|394436|100727|552899|11655	mmu:110006|mmu:15369|mmu:107508|mmu:19044|mmu:12892|mmu:394436|mmu:100727|mmu:552899|mmu:11655|	110006|15369|107508|19044|12892|394436|100727|552899|11655|	Gusb, AI747421, Gur, Gus, Gus-r, Gus-s, Gus-t, Gus-u, Gut, asd, g|Hmox2, HO-2, HO2|Eprs, 2410081F06Rik, 3010002K18Rik, C79379, Qprs|Ppox, Ppo|Cpox, CPX, Cpo, HCP, cac, nct|Ugt1a1, Gnt1, UDPGT_1-1, UGT1A01, Udpgt-1a, UgtBr1|Ugt2b34, AI788959|Ugt2a2|Alas1, ALAS, ALAS-N, Alas-1, Alas-h|	http://www.genome.jp/kegg-bin/show_pathway?mmu00860/mmu:11655%09red/mmu:12892%09red/mmu:394436%09red/mmu:15369%09red/mmu:107508%09red/mmu:110006%09red/mmu:19044%09red/mmu:552899%09red/mmu:100727%09red
Viral carcinogenesis	KEGG PATHWAY	mmu05203	58	229	0.805558	0.990505	69116|15451|170787|20848|18707|18706|18176|18709|326620|18710|19696|18034|17164|13654|12771|12427|16451|97122|12444|20259|12443|56463|12773|69386|15024|12448|11911|328572|66354|242341|19353|22637|231991|12914|12912|16653|15184|56233|320332|54123|83602|15185|22029|16151|26427|319156|12534|26413|13194|19650|19303|78284|319189|71609|15461|319185|18519|99169	mmu:69116|mmu:15451|mmu:170787|mmu:20848|mmu:18707|mmu:18706|mmu:18176|mmu:18709|mmu:319155|mmu:18710|mmu:19696|mmu:18034|mmu:17164|mmu:13654|mmu:12771|mmu:12427|mmu:16451|mmu:319155|mmu:12444|mmu:20259|mmu:12443|mmu:56463|mmu:12773|mmu:319155|mmu:15024|mmu:12448|mmu:11911|mmu:328572|mmu:66354|mmu:242341|mmu:19353|mmu:20963|mmu:231991|mmu:12914|mmu:12912|mmu:18176|mmu:15184|mmu:56233|mmu:319155|m…	69116|15451|170787|20848|18707|18706|18176|18709|319155|18710|19696|18034|17164|13654|12771|12427|16451|319155|12444|20259|12443|56463|12773|319155|15024|12448|11911|328572|66354|242341|19353|20963|231991|12914|12912|18176|15184|56233|319155|54123|83602|15185|22029|16151|26427|319155|12534|26413|13194|19650|19303|78284|319181|71609|15461|319187|18519|99169|	Ubr4, 1810009A16Rik, A930005E13Rik, D930005K06Rik, Gm1032, Gm1666, N28143, RBAF600, Zubr1, mKIAA0462, p600|Hpn, Hlb320|Hdac10, AW548891, Hd10|Stat3, 1110034C02Rik, AW109958, Aprf|Pik3cd, 2410099E07Rik, 2610208K16Rik, AW545373, p110delta|Pik3ca, 6330412C24Rik, caPI3K, p110, p110alpha|Nras, AV095280, N-ras|Pik3r2, p85beta|Hist1h4c|Pik3r3, AA414954, p55pik|Rel, c-Rel|Nfkb2, NF-kappaB2, lyt, p49, p49…	http://www.genome.jp/kegg-bin/show_pathway?mmu05203/mmu:328572%09red/mmu:17164%09red/mmu:66354%09red/mmu:15185%09red/mmu:15184%09red/mmu:319155%09red/mmu:12534%09red/mmu:83602%09red/mmu:18709%09red/mmu:18706%09red/mmu:18707%09red/mmu:12912%09red/mmu:13194%09red/mmu:242341%09red/mmu:12771%09red/mmu:12773%09red/mmu:20259%09red/mmu:18176%09red/mmu:18034%09red/mmu:19303%09red/mmu:170787%09red/mmu:136…
Nucleotide excision repair	KEGG PATHWAY	mmu03420	10	45	0.806141	0.990505	22592|22590|106344|72151|18538|107986|66979|59001|50505|13194	mmu:22592|mmu:22590|mmu:106344|mmu:72151|mmu:18538|mmu:107986|mmu:66979|mmu:59001|mmu:50505|mmu:13194|	22592|22590|106344|72151|18538|107986|66979|59001|50505|13194|	Ercc5, Xpg|Xpa, AI573865, Xpac|Rfc4, A1, AI894123, AU040575, RFC37|Rfc5, 2610020K06Rik, 2610209F07Rik, 36.5kDa, 36kDa, Recc5|Pcna|Ddb2, 2610043A19Rik|Pole4, 2400007P05Rik, 5830430F06Rik|Pole3, 1810034K18Rik, YBL1|Ercc4, AI606920, Xpf|Ddb1, 127kDa, AA408517, p127-Ddb1|	http://www.genome.jp/kegg-bin/show_pathway?mmu03420/mmu:22592%09red/mmu:50505%09red/mmu:22590%09red/mmu:107986%09red/mmu:72151%09red/mmu:59001%09red/mmu:106344%09red/mmu:18538%09red/mmu:13194%09red/mmu:66979%09red
GABAergic synapse	KEGG PATHWAY	mmu04727	21	89	0.811503	0.992642	14697|268860|14645|100043507|11515|210044|14681|14699|14396|14401|70827|14677|12286|268566|224129|432530|14678|209837|12288|12289|14708	mmu:14697|mmu:268860|mmu:14645|mmu:14707|mmu:11515|mmu:210044|mmu:14681|mmu:14699|mmu:14396|mmu:14401|mmu:70827|mmu:14677|mmu:12286|mmu:268566|mmu:224129|mmu:432530|mmu:14678|mmu:209837|mmu:12288|mmu:12289|mmu:14708|	14697|268860|14645|14707|11515|210044|14681|14699|14396|14401|70827|14677|12286|268566|224129|432530|14678|209837|12288|12289|14708|	Gnb5, GBS, Gbeta5, flr|Abat, 9630038C02Rik, AI255750, Gabaat, Gabat, Gm9851, I54, Laibat, X61497|Glul, GS, Glns|Gng5, G(y)5|Adcy9, ACtp10, AW125421, D16Wsu65e, mKIAA0520|Adcy2, mKIAA1060|Gnao1, AW050213, Galphao, Gnao, alphaO|Gngt1, G(y)1, Gng1|Gabra3, Gabra-3|Gabrb2, AI834970, C030002O17Rik, C030021G16Rik, Gabrab2, Gabrb-2|Trak2, 2900022D04Rik, 4733401O11Rik, AI480836, AW046271, Als2cr3, CALS-C,…	http://www.genome.jp/kegg-bin/show_pathway?mmu04727/mmu:14401%09red/mmu:14645%09red/mmu:12286%09red/mmu:14708%09red/mmu:14699%09red/mmu:70827%09red/mmu:432530%09red/mmu:14681%09red/mmu:224129%09red/mmu:12289%09red/mmu:14707%09red/mmu:268860%09red/mmu:12288%09red/mmu:14678%09red/mmu:14396%09red/mmu:268566%09red/mmu:11515%09red/mmu:209837%09red/mmu:14697%09red/mmu:210044%09red/mmu:14677%09red
Pertussis	KEGG PATHWAY	mmu05133	17	74	0.821266	0.999185	83430|12362|12475|14678|19094|107607|12369|17874|26413|12632|16176|14677|16412|50909|16402|16179|16409	mmu:83430|mmu:12362|mmu:12475|mmu:14678|mmu:19094|mmu:107607|mmu:12369|mmu:17874|mmu:26413|mmu:12632|mmu:16176|mmu:14677|mmu:16412|mmu:50909|mmu:16402|mmu:16179|mmu:16409|	83430|12362|12475|14678|19094|107607|12369|17874|26413|12632|16176|14677|16412|50909|16402|16179|16409|	Il23a, IL-23, p19|Casp1, ICE, Il1bc|Cd14|Gnai2, C76432, Galphai2, Gia, Gnai-2|Mapk11, P38b, Prkm11, Sapk2, Sapk2b, p38-2, p38beta, p38beta2|Nod1, C230079P11, Card4, F830007N14Rik, Nlrc1|Casp7, AI314680, CMH-1, ICE-IAP3, Mch3, caspase-7, mCASP-7|Myd88|Mapk1, 9030612K14Rik, AA407128, AU018647, C78273, ERK, Erk2, MAPK2, PRKM2, Prkm1, p41mapk, p42mapk|Cfl2|Il1b, IL-1beta, Il-1b|Gnai1, AU046200, Gialp…	http://www.genome.jp/kegg-bin/show_pathway?mmu05133/mmu:16412%09red/mmu:26413%09red/mmu:19094%09red/mmu:16409%09red/mmu:16179%09red/mmu:14678%09red/mmu:12632%09red/mmu:16402%09red/mmu:12362%09red/mmu:16176%09red/mmu:107607%09red/mmu:12475%09red/mmu:14677%09red/mmu:12369%09red/mmu:83430%09red/mmu:17874%09red/mmu:50909%09red
Mineral absorption	KEGG PATHWAY	mmu04978	10	46	0.824145	0.999185	15369|18174|22782|11928|71775|13487|225997|11932|11931|14319	mmu:15369|mmu:18174|mmu:22782|mmu:11928|mmu:71775|mmu:13487|mmu:225997|mmu:11932|mmu:11931|mmu:14319|	15369|18174|22782|11928|71775|13487|225997|11932|11931|14319|	Hmox2, HO-2, HO2|Slc11a2, DCT1, DMT1, Nramp2, mk, van|Slc30a1, AI839647, C130040I11Rik, Znt1|Atp1a1, Atpa-1, BC010319|1300017J02Rik, Ica, mICA|Slc26a3, 9030623B18Rik, 9130013M11Rik, AV376035, Dra|Trpm6, CHAK2, TRPM6/CHAK2|Atp1b2, Amog, Atpb-2|Atp1b1, Atp4b, Atpb, Atpb-1, NKbeta1|Fth1, FHC, Fth, HFt, MFH|	http://www.genome.jp/kegg-bin/show_pathway?mmu04978/mmu:13487%09red/mmu:14319%09red/mmu:22782%09red/mmu:15369%09red/mmu:18174%09red/mmu:225997%09red/mmu:11928%09red/mmu:71775%09red/mmu:11932%09red/mmu:11931%09red
Inflammatory mediator regulation of TRP channels	KEGG PATHWAY	mmu04750	30	126	0.835204	1	53357|18707|18706|18709|26399|16439|16438|63873|211429|18798|18754|18442|224129|22368|19094|18710|241118|12061|16440|11515|14683|277328|100066|18803|11418|210044|19047|16176|432530|18783	mmu:53357|mmu:18707|mmu:18706|mmu:18709|mmu:26399|mmu:16439|mmu:16438|mmu:63873|mmu:211429|mmu:18798|mmu:18754|mmu:18442|mmu:224129|mmu:22368|mmu:19094|mmu:18710|mmu:241118|mmu:12061|mmu:16440|mmu:11515|mmu:14683|mmu:277328|mmu:100066|mmu:18803|mmu:11418|mmu:210044|mmu:19047|mmu:16176|mmu:432530|mmu:18783|	53357|18707|18706|18709|26399|16439|16438|63873|211429|18798|18754|18442|224129|22368|19094|18710|241118|12061|16440|11515|14683|277328|100066|18803|11418|210044|19047|16176|432530|18783|	Pla2g6, BB112799, PNPLA9, iPLA(2)beta, iPLA2, iPLA2beta|Pik3cd, 2410099E07Rik, 2610208K16Rik, AW545373, p110delta|Pik3ca, 6330412C24Rik, caPI3K, p110, p110alpha|Pik3r2, p85beta|Map2k6, MEK6, MKK6, Prkmk6, SAPKK3|Itpr2, AI649341, InsP3R-2, InsP3R-5, Ip3r2, Itpr5, insP3R2|Itpr1, D6Pas2, Gm10429, IP3R1, InsP3R, Ip3r, Itpr-1, P400, Pcp-1, Pcp1, opt|Trpv4, 0610033B08Rik, OTRPC4, Trp12, VR-OAC, VRL-2, …	http://www.genome.jp/kegg-bin/show_pathway?mmu04750/mmu:53357%09red/mmu:432530%09red/mmu:210044%09red/mmu:224129%09red/mmu:100066%09red/mmu:12061%09red/mmu:11515%09red/mmu:18709%09red/mmu:18706%09red/mmu:18707%09red/mmu:241118%09red/mmu:11418%09red/mmu:63873%09red/mmu:19094%09red/mmu:14683%09red/mmu:18783%09red/mmu:277328%09red/mmu:18442%09red/mmu:22368%09red/mmu:16438%09red/mmu:16439%09red/mmu:1…
Cytosolic DNA-sensing pathway	KEGG PATHWAY	mmu04623	14	63	0.835334	1	16176|230073|12362|56417|100044068|15945|54123|72512|22040|16150|16151|228607|56532|77125	mmu:16176|mmu:230073|mmu:12362|mmu:56417|mmu:100044068|mmu:15945|mmu:54123|mmu:72512|mmu:22040|mmu:16150|mmu:16151|mmu:228607|mmu:56532|mmu:77125|	16176|230073|12362|56417|100044068|15945|54123|72512|22040|16150|16151|228607|56532|77125|	Il1b, IL-1beta, Il-1b|Ddx58, 6430573D20Rik, C330021E21, RIG-I, RLR-1|Casp1, ICE, Il1bc|Adar, AV242451, Adar1, Adar1p110, Adar1p150, mZaADAR| |Cxcl10, C7, CRG-2, INP10, IP-10, IP10, Ifi10, Scyb10, gIP-10, mob-1|Irf7|Tmem173, 2610307O08Rik, ERIS, MPYS, Mita, STING|Trex1, 1661, AU041952|Ikbkb, AI132552, IKK-2, IKK-beta, IKK2, IKK[b], IKKbeta|Ikbkg, 1110037D23Rik, AI848108, AI851264, AW124339, IKK[g]…	http://www.genome.jp/kegg-bin/show_pathway?mmu04623/mmu:56532%09red/mmu:230073%09red/mmu:56417%09red/mmu:77125%09red/mmu:54123%09red/mmu:16151%09red/mmu:15945%09red/mmu:100044068%09red/mmu:12362%09red/mmu:72512%09red/mmu:16176%09red/mmu:228607%09red/mmu:22040%09red/mmu:16150%09red
Oocyte meiosis	KEGG PATHWAY	mmu04114	26	111	0.840904	1	12877|69010|18667|26413|73699|103583|16439|16438|114875|19052|12448|19057|52206|67141|66156|11835|72415|16440|12534|19047|210044|11515|224129|432530|56739|69957	mmu:12877|mmu:69010|mmu:18667|mmu:26413|mmu:73699|mmu:103583|mmu:16439|mmu:16438|mmu:114875|mmu:19052|mmu:12448|mmu:19057|mmu:52206|mmu:67141|mmu:66156|mmu:11835|mmu:72415|mmu:16440|mmu:12534|mmu:19047|mmu:210044|mmu:11515|mmu:224129|mmu:432530|mmu:56739|mmu:69957|	12877|69010|18667|26413|73699|103583|16439|16438|114875|19052|12448|19057|52206|67141|66156|11835|72415|16440|12534|19047|210044|11515|224129|432530|56739|69957|	Cpeb1, AU024112, Cpeb, mCPEB|Anapc13, 1810004D07Rik, APC13, SWM1|Pgr, 9930019P03Rik, BB114106, NR3C3, PR, PR-A, PR-B|Mapk1, 9030612K14Rik, AA407128, AU018647, C78273, ERK, Erk2, MAPK2, PRKM2, Prkm1, p41mapk, p42mapk|Ppp2r1b, 2410091N08Rik, AI790395|Fbxw11, 2310065A07Rik, AA536858, BTRC2, BTRCP2, Fbxw1b, HOS|Itpr2, AI649341, InsP3R-2, InsP3R-5, Ip3r2, Itpr5, insP3R2|Itpr1, D6Pas2, Gm10429, IP3R1, …	http://www.genome.jp/kegg-bin/show_pathway?mmu04114/mmu:73699%09red/mmu:432530%09red/mmu:210044%09red/mmu:224129%09red/mmu:12534%09red/mmu:11515%09red/mmu:18667%09red/mmu:103583%09red/mmu:26413%09red/mmu:67141%09red/mmu:114875%09red/mmu:19057%09red/mmu:19052%09red/mmu:56739%09red/mmu:72415%09red/mmu:16438%09red/mmu:16439%09red/mmu:11835%09red/mmu:69957%09red/mmu:69010%09red/mmu:12448%09red/mmu:66…
Maturity onset diabetes of the young	KEGG PATHWAY	mmu04950	5	26	0.84795	1	103988|26424|17341|18096|15376	mmu:103988|mmu:26424|mmu:17341|mmu:18096|mmu:15376|	103988|26424|17341|18096|15376|	Gck, GLK, Gk, Gls006, HK4, HKIV, HXKP, MODY2|Nr5a2, AU020803, D1Ertd308e, Ftf, LRH-1, UF2-H3B|Bhlha15, 1810009C13Rik, Bhlhb8, MIST-1, Mist1|Nkx6-1, NKX6A, Nkx6.1|Foxa2, HNF3-beta, HNF3beta, Hnf-3b, Hnf3b, Tcf-3b, Tcf3b|	http://www.genome.jp/kegg-bin/show_pathway?mmu04950/mmu:103988%09red/mmu:18096%09red/mmu:26424%09red/mmu:15376%09red/mmu:17341%09red
Butanoate metabolism	KEGG PATHWAY	mmu00650	5	26	0.84795	1	15107|110446|268860|208715|11409	mmu:15107|mmu:110446|mmu:268860|mmu:208715|mmu:11409|	15107|110446|268860|208715|11409|	Hadh, AA409008, AU019341, AW742602, HCDH, Hadhsc, Schad|Acat1, 6330585C21Rik, Acat|Abat, 9630038C02Rik, AI255750, Gabaat, Gabat, Gm9851, I54, Laibat, X61497|Hmgcs1, B130032C06Rik|Acads, AI196007, Bcd-1, Bcd1, Hdlq8, SCAD|	http://www.genome.jp/kegg-bin/show_pathway?mmu00650/mmu:15107%09red/mmu:268860%09red/mmu:110446%09red/mmu:208715%09red/mmu:11409%09red
NF-kappa B signaling pathway	KEGG PATHWAY	mmu04064	23	100	0.849181	1	21947|15894|100504362|18034|59004|18792|66513|21937|22637|22029|17874|17873|26409|230073|12475|18803|16176|71609|16150|16151|16179|21929|12229	mmu:21947|mmu:15894|mmu:18829|mmu:18034|mmu:59004|mmu:18792|mmu:66513|mmu:21937|mmu:20963|mmu:22029|mmu:17874|mmu:17873|mmu:26409|mmu:230073|mmu:12475|mmu:18803|mmu:16176|mmu:71609|mmu:16150|mmu:16151|mmu:16179|mmu:21929|mmu:12229|	21947|15894|18829|18034|59004|18792|66513|21937|20963|22029|17874|17873|26409|230073|12475|18803|16176|71609|16150|16151|16179|21929|12229|	Cd40lg, CD154, CD40-L, Cd40l, HIGM1, IGM, IMD3, Ly-62, Ly62, T-BAM, TRAP, Tnfsf5, gp39|Icam1, CD54, Icam-1, Ly-47, MALA-2|Ccl21a, 6CKBAC2, 6Ckine, ALP, AW987545, CKb9, SCYA21a, SLC, Scya21, Scya21b, Tca4, plt|Nfkb2, NF-kappaB2, lyt, p49, p49/p100, p50B, p52|Pias4, PIASY, Pias-gamma, Piasg|Plau, u-PA, uPA|Tab1, 2310012M03Rik, Map3k7ip1, b2b449Clo|Tnfrsf1a, CD120a, FPF, TNF-R, TNF-R-I, TNF-R1, TNF-…	http://www.genome.jp/kegg-bin/show_pathway?mmu04064/mmu:21947%09red/mmu:21929%09red/mmu:71609%09red/mmu:20963%09red/mmu:18034%09red/mmu:12475%09red/mmu:66513%09red/mmu:17873%09red/mmu:17874%09red/mmu:230073%09red/mmu:22029%09red/mmu:12229%09red/mmu:26409%09red/mmu:18829%09red/mmu:18803%09red/mmu:21937%09red/mmu:59004%09red/mmu:16176%09red/mmu:18792%09red/mmu:15894%09red/mmu:16179%09red/mmu:16151%…
Viral myocarditis	KEGG PATHWAY	mmu05416	17	78	0.870859	1	18646|13067|21947|12389|12443|13136|170758|11350|19353|15024|24051|24053|13405|15894|12122|230861|13138	mmu:18646|mmu:13067|mmu:21947|mmu:12389|mmu:12443|mmu:13136|mmu:170758|mmu:11350|mmu:19353|mmu:15024|mmu:24051|mmu:24053|mmu:13405|mmu:15894|mmu:12122|mmu:230861|mmu:13138|	18646|13067|21947|12389|12443|13136|170758|11350|19353|15024|24051|24053|13405|15894|12122|230861|13138|	Prf1, Pfn, Pfp, Prf-1|Cyct, T-Cc|Cd40lg, CD154, CD40-L, Cd40l, HIGM1, IGM, IMD3, Ly-62, Ly62, T-BAM, TRAP, Tnfsf5, gp39|Cav1, Cav, Cav-1|Ccnd1, AI327039, CycD1, Cyl-1, PRAD1, bcl-1, cD1|Cd55, Daf, Daf-GPI, Daf1, GPI-DAF|Rac3, Rac1B|Abl1, AI325092, Abl, E430008G22Rik, c-Abl|Rac1, AL023026, D5Ertd559e|H2-T10, H-2T10|Sgcb, 43kDa, AI747103, AI844814, beta-SG|Sgcg, 35kDa, 5430420E18Rik, AI642964, gamm…	http://www.genome.jp/kegg-bin/show_pathway?mmu05416/mmu:15024%09red/mmu:21947%09red/mmu:11350%09red/mmu:170758%09red/mmu:230861%09red/mmu:12443%09red/mmu:19353%09red/mmu:12122%09red/mmu:13138%09red/mmu:18646%09red/mmu:13067%09red/mmu:24051%09red/mmu:13405%09red/mmu:24053%09red/mmu:15894%09red/mmu:13136%09red/mmu:12389%09red
Mismatch repair	KEGG PATHWAY	mmu03430	4	23	0.878937	1	106344|18538|17685|72151	mmu:106344|mmu:18538|mmu:17685|mmu:72151|	106344|18538|17685|72151|	Rfc4, A1, AI894123, AU040575, RFC37|Pcna|Msh2, AI788990|Rfc5, 2610020K06Rik, 2610209F07Rik, 36.5kDa, 36kDa, Recc5|	http://www.genome.jp/kegg-bin/show_pathway?mmu03430/mmu:72151%09red/mmu:106344%09red/mmu:18538%09red/mmu:17685%09red
Purine metabolism	KEGG PATHWAY	mmu00230	42	179	0.888287	1	75533|68695|18160|54195|59001|74167|23918|19139|23972|230103|23917|667034|215446|110639|22262|229589|22436|66681|72090|54611|72157|432530|18950|79059|68106|18103|67054|18583|18584|18587|23984|209558|76952|210044|14544|11515|18576|224129|238871|66979|11636|18578	mmu:75533|mmu:68695|mmu:18160|mmu:54195|mmu:59001|mmu:74167|mmu:23918|mmu:19139|mmu:23972|mmu:230103|mmu:23917|mmu:667034|mmu:215446|mmu:110639|mmu:22262|mmu:229589|mmu:22436|mmu:66681|mmu:72090|mmu:54611|mmu:72157|mmu:432530|mmu:18950|mmu:79059|mmu:68106|mmu:18103|mmu:67054|mmu:18583|mmu:18584|mmu:18587|mmu:23984|mmu:209558|mmu:76952|mmu:210044|mmu:14544|mmu:11515|mmu:18576|mmu:224129|mmu:238871…	75533|68695|18160|54195|59001|74167|23918|19139|23972|230103|23917|667034|215446|110639|22262|229589|22436|66681|72090|54611|72157|432530|18950|79059|68106|18103|67054|18583|18584|18587|23984|209558|76952|210044|14544|11515|18576|224129|238871|66979|11636|18578|	Nme5, 1700019D05Rik, Nm23-M5|Hddc3, 1110033O09Rik, C86475, MESH1|Npr1, AI893888, GC-A, NPR-A, NPRA, Pndr|Gucy1b3, GC-S-beta-1, GCbeta1|Pole3, 1810034K18Rik, YBL1|Nudt9, 1190002C07Rik, AI462474|Impdh2, IMPD|Prps1, 2310010D17Rik, C76571, C76678, PRS-I, Prps-1|Papss2, 1810018P12Rik, AI159688, AtpsU2, Atpsk2, Sk2, bm|Npr2, GC-B, GC-B2, GC-B3, cn, mNPR-B, pwe|Impdh1, B930086D20Rik|Pnp2|Entpd3, Cd39l3,…	http://www.genome.jp/kegg-bin/show_pathway?mmu00230/mmu:23917%09red/mmu:75533%09red/mmu:432530%09red/mmu:210044%09red/mmu:215446%09red/mmu:23918%09red/mmu:18584%09red/mmu:18587%09red/mmu:11515%09red/mmu:18583%09red/mmu:110639%09red/mmu:66979%09red/mmu:18103%09red/mmu:68695%09red/mmu:22262%09red/mmu:68106%09red/mmu:23984%09red/mmu:229589%09red/mmu:67054%09red/mmu:667034%09red/mmu:230103%09red/mmu:…
Alcoholism	KEGG PATHWAY	mmu05034	47	199	0.892098	1	170787|18176|14678|14677|109648|15081|18212|26427|319164|11541|15078|109880|20662|319148|97122|15184|15185|26413|69386|14699|621893|11911|55984|78284|319189|109731|231991|12912|16653|14697|56233|320332|15270|326620|15461|319156|319153|14708|14683|100043507|19047|14681|13195|319165|224129|14812|319185	mmu:170787|mmu:18176|mmu:14678|mmu:14677|mmu:109648|mmu:15078|mmu:18212|mmu:26427|mmu:319162|mmu:11541|mmu:15078|mmu:109880|mmu:20662|mmu:319151|mmu:319155|mmu:15184|mmu:15185|mmu:26413|mmu:319155|mmu:14699|mmu:621893|mmu:11911|mmu:55984|mmu:78284|mmu:319181|mmu:109731|mmu:231991|mmu:12912|mmu:18176|mmu:14697|mmu:56233|mmu:319155|mmu:15270|mmu:319155|mmu:15461|mmu:319155|mmu:97908|mmu:14708|mmu:1…	170787|18176|14678|14677|109648|15078|18212|26427|319162|11541|15078|109880|20662|319151|319155|15184|15185|26413|319155|14699|621893|11911|55984|78284|319181|109731|231991|12912|18176|14697|56233|319155|15270|319155|15461|319155|97908|14708|14683|14707|19047|14681|13195|319170|224129|14812|319187|	Hdac10, AW548891, Hd10|Nras, AV095280, N-ras|Gnai2, C76432, Galphai2, Gia, Gnai-2|Gnai1, AU046200, Gialpha1, Gnai-1|Npy, 0710005A05Rik|H3f3a, H3.3A|Ntrk2, GP145-TrkB/GP95-TrkB, Tkrb, trk-B, trkB|Creb3l1, Oasis|Hist3h2a|Adora2b, A2BAR, A2BR, A2b, AA2BR, AI480866, AI605384|H3f3a, H3.3A|Braf, 9930012E13Rik, AA120551, AA387315, AA473386, B-raf, Braf-2, Braf2, C230098H17, C87398, D6Ertd631e|Sos1, 4430…	http://www.genome.jp/kegg-bin/show_pathway?mmu05034/mmu:109648%09red/mmu:14683%09red/mmu:14681%09red/mmu:15184%09red/mmu:14812%09red/mmu:319155%09red/mmu:319170%09red/mmu:170787%09red/mmu:97908%09red/mmu:12912%09red/mmu:13195%09red/mmu:26413%09red/mmu:18212%09red/mmu:15185%09red/mmu:18176%09red/mmu:319181%09red/mmu:109880%09red/mmu:20662%09red/mmu:14677%09red/mmu:14678%09red/mmu:15078%09red/mmu:1…
RIG-I-like receptor signaling pathway	KEGG PATHWAY	mmu04622	14	68	0.895631	1	100038882|54644|230073|19094|15945|54123|16150|230405|72512|71609|26409|16151|228607|387510	mmu:100038882|mmu:54644|mmu:230073|mmu:19094|mmu:15945|mmu:54123|mmu:16150|mmu:230405|mmu:72512|mmu:71609|mmu:26409|mmu:16151|mmu:228607|mmu:387510|	100038882|54644|230073|19094|15945|54123|16150|230405|72512|71609|26409|16151|228607|387510|	Isg15, G1p2, IGI15, IP17, Irfp, UCRP|Otud5, AA407879, AI553596, BB114028, DUBA, DXImx46e, Sfc7|Ddx58, 6430573D20Rik, C330021E21, RIG-I, RLR-1|Mapk11, P38b, Prkm11, Sapk2, Sapk2b, p38-2, p38beta, p38beta2|Cxcl10, C7, CRG-2, INP10, IP-10, IP10, Ifi10, Scyb10, gIP-10, mob-1|Irf7|Ikbkb, AI132552, IKK-2, IKK-beta, IKK2, IKK[b], IKKbeta|Ifne, Ifn-tau-1, Ifne1, Ifnt1, Infe1|Tmem173, 2610307O08Rik, ERIS,…	http://www.genome.jp/kegg-bin/show_pathway?mmu04622/mmu:230073%09red/mmu:19094%09red/mmu:26409%09red/mmu:71609%09red/mmu:15945%09red/mmu:387510%09red/mmu:72512%09red/mmu:100038882%09red/mmu:54123%09red/mmu:54644%09red/mmu:228607%09red/mmu:230405%09red/mmu:16151%09red/mmu:16150%09red
Basal transcription factors	KEGG PATHWAY	mmu03022	8	44	0.915318	1	68705|270627|14886|24075|228980|99169|209361|83602	mmu:68705|mmu:270627|mmu:14886|mmu:24075|mmu:228980|mmu:99169|mmu:209361|mmu:83602|	68705|270627|14886|24075|228980|99169|209361|83602|	Gtf2f2, 1110031C13Rik, AI326315|Taf1, AU015687, B430306D02Rik, Ccg-1, Ccg1, KAT4, N-TAF1, TAFII250, Taf2a, p250|Gtf2i, 6030441I21Rik, BAP-135, Diws1t, GtfII-I, Spin, TFII-I, WBSCR6|Taf10, 30kDa, AU041226, TAFII30, Taf2h|Taf4a, 135kDa, AI450312, TAFII130, TAFII135, Taf2c1| |Taf3, 140kDa, 4933439M23Rik, AW539625, TAF140, TAFII-140, TAFII140, mTAFII140|Gtf2a1, 6330549H03Rik, AA536742, AA959775, AW06…	http://www.genome.jp/kegg-bin/show_pathway?mmu03022/mmu:228980%09red/mmu:99169%09red/mmu:270627%09red/mmu:209361%09red/mmu:14886%09red/mmu:83602%09red/mmu:24075%09red/mmu:68705%09red
Regulation of autophagy	KEGG PATHWAY	mmu04140	7	40	0.92101	1	105787|108079|75669|74244|66795|56208|225326	mmu:105787|mmu:108079|mmu:75669|mmu:74244|mmu:66795|mmu:56208|mmu:225326|	105787|108079|75669|74244|66795|56208|225326|	Prkaa1, AI194361, AI450832, AL024255, AMPKalpha1, C130083N04Rik|Prkaa2, 2310008I11Rik, A830082D05, AMPKalpha2|Pik3r4, 2210010O15Rik, C730038E05Rik, C85833, D9Ertd418e|Atg7, 1810013K23Rik, Agp7, Apg7l, Atg7l, Gm21553|Atg10, 5330424L23Rik, 5430428K15Rik, AI852123, APG10, Agp10, Apg10l, Apg10p, Atg10l|Becn1, 4921513J16Rik, 5430417M23Rik, Atg6|Pik3c3, 5330434F23Rik, Vps34|	http://www.genome.jp/kegg-bin/show_pathway?mmu04140/mmu:74244%09red/mmu:75669%09red/mmu:105787%09red/mmu:225326%09red/mmu:66795%09red/mmu:56208%09red/mmu:108079%09red
Glycosaminoglycan degradation	KEGG PATHWAY	mmu00531	3	21	0.925902	1	110006|15442|545291	mmu:110006|mmu:15442|mmu:545291|	110006|15442|545291|	Gusb, AI747421, Gur, Gus, Gus-r, Gus-s, Gus-t, Gus-u, Gut, asd, g|Hpse, HSE1, Hpa, Hpr1|Hpse2, Gm968, Hpa2|	http://www.genome.jp/kegg-bin/show_pathway?mmu00531/mmu:545291%09red/mmu:15442%09red/mmu:110006%09red
Citrate cycle (TCA cycle)	KEGG PATHWAY	mmu00020	5	32	0.935858	1	18563|20917|18534|104112|15926	mmu:18563|mmu:20917|mmu:18534|mmu:104112|mmu:15926|	18563|20917|18534|104112|15926|	Pcx, Pc, Pcb|Suclg2, AF171077, AW556404, D6Wsu120e, SCS-betaG|Pck1, AI265463, PEPCK, Pck-1|Acly, A730098H14Rik, AW538652|Idh1, AI314845, AI788952, E030024J03Rik, Id-1, Idh-1, Idpc|	http://www.genome.jp/kegg-bin/show_pathway?mmu00020/mmu:18563%09red/mmu:104112%09red/mmu:20917%09red/mmu:15926%09red/mmu:18534%09red
Phototransduction	KEGG PATHWAY	mmu04744	4	28	0.945511	1	109689|19739|14699|18587	mmu:109689|mmu:19739|mmu:14699|mmu:18587|	109689|19739|14699|18587|	Arrb1, 1200006I17Rik, AW208571, G430100A01Rik|Rgs9, RGS9-1, Rgs9-2|Gngt1, G(y)1, Gng1|Pde6b, Pdeb, r, rd, rd-1, rd1, rd10|	http://www.genome.jp/kegg-bin/show_pathway?mmu04744/mmu:18587%09red/mmu:14699%09red/mmu:109689%09red/mmu:19739%09red
Aminoacyl-tRNA biosynthesis	KEGG PATHWAY	mmu00970	12	66	0.947705	1	384281|211006|102436|23874|107508|70560|22375|69955|226539|107271|272396|216443	mmu:384281|mmu:211006|mmu:102436|mmu:23874|mmu:107508|mmu:70560|mmu:22375|mmu:69955|mmu:226539|mmu:107271|mmu:272396|mmu:216443|	384281|211006|102436|23874|107508|70560|22375|69955|226539|107271|272396|216443|	Gatc, 2010003O18Rik|Sepsecs, 9130208G10, AA986712, D5Ertd135e, SLA, SecS|Lars2, AI035546, Kiaa0028, LEURS|Farsb, C76708, Farsa, Farsl, Farslb, Frsb|Eprs, 2410081F06Rik, 3010002K18Rik, C79379, Qprs|Wars2, 5730427B17Rik, 9430020O07Rik, AI413375, TrpRS|Wars, TrpRS, WRS|Fars2, Fars1, pheRS|Dars2, 5830468K18Rik|Yars, AL024047, AU018965|Tarsl2, A530046H20Rik|Mars, Metrs, Mtrns|	http://www.genome.jp/kegg-bin/show_pathway?mmu00970/mmu:107508%09red/mmu:216443%09red/mmu:226539%09red/mmu:384281%09red/mmu:23874%09red/mmu:22375%09red/mmu:102436%09red/mmu:272396%09red/mmu:70560%09red/mmu:69955%09red/mmu:107271%09red/mmu:211006%09red
Ovarian steroidogenesis	KEGG PATHWAY	mmu04913	10	58	0.953698	1	100066|11515|210044|20845|211429|224129|432530|18783|15490|14683	mmu:100066|mmu:11515|mmu:210044|mmu:20845|mmu:211429|mmu:224129|mmu:432530|mmu:18783|mmu:15490|mmu:14683|	100066|11515|210044|20845|211429|224129|432530|18783|15490|14683|	Cyp2j11, AI314783, Cyp2j11-ps|Adcy9, ACtp10, AW125421, D16Wsu65e, mKIAA0520|Adcy2, mKIAA1060|Star, AV363654, D8Ertd419e|Pla2g4b, A030011C02Rik, Gm1013, cPLA2-beta|Adcy5, AW121902, Ac5|Adcy1, AC1, D11Bwg1392e, I-AC, brl, mKIAA4070|Pla2g4a, Pla2g4, cPLA2, cPLA2alpha|Hsd17b7, AI266814, ERG27|Gnas, 5530400H20Rik, A930027G11Rik, C130027O20Rik, GPSA, GSP, Galphas, Gnas1, Gnasxl, Gsa, Nesp, Nespl, Oed-S…	http://www.genome.jp/kegg-bin/show_pathway?mmu04913/mmu:15490%09red/mmu:432530%09red/mmu:210044%09red/mmu:224129%09red/mmu:100066%09red/mmu:14683%09red/mmu:18783%09red/mmu:20845%09red/mmu:211429%09red/mmu:11515%09red
Asthma	KEGG PATHWAY	mmu05310	3	24	0.957026	1	14126|21947|20292	mmu:14126|mmu:21947|mmu:20292|	14126|21947|20292|	Ms4a2, FcRB, Fce1b, Fcer1b, Fcrbeta, Ms4a1, fcERI|Cd40lg, CD154, CD40-L, Cd40l, HIGM1, IGM, IMD3, Ly-62, Ly62, T-BAM, TRAP, Tnfsf5, gp39|Ccl11, Scya11, eotaxin|	http://www.genome.jp/kegg-bin/show_pathway?mmu05310/mmu:14126%09red/mmu:21947%09red/mmu:20292%09red
Huntington's disease	KEGG PATHWAY	mmu05016	39	182	0.958121	1	105675|66046|66694|66043|11946|21780|11783|20463|16438|20466|13067|105000|66091|18798|407790|66445|54405|68197|12861|12864|12865|231991|67300|12912|66576|12914|110084|228980|26427|327954|20683|328572|78284|14812|71770|11771|11739|13191|67130	mmu:105675|mmu:66046|mmu:66694|mmu:66043|mmu:11946|mmu:21780|mmu:11783|mmu:20463|mmu:16438|mmu:20466|mmu:13067|mmu:105000|mmu:66091|mmu:18798|mmu:407790|mmu:66445|mmu:54405|mmu:68197|mmu:12861|mmu:12864|mmu:12865|mmu:231991|mmu:67300|mmu:12912|mmu:66576|mmu:12914|mmu:110084|mmu:228980|mmu:26427|mmu:327954|mmu:20683|mmu:328572|mmu:78284|mmu:14812|mmu:71770|mmu:11771|mmu:11739|mmu:13191|mmu:67130|	105675|66046|66694|66043|11946|21780|11783|20463|16438|20466|13067|105000|66091|18798|407790|66445|54405|68197|12861|12864|12865|231991|67300|12912|66576|12914|110084|228980|26427|327954|20683|328572|78284|14812|71770|11771|11739|13191|67130|	Ppif, AW457192, CyP-D, CyP-F, CypD, PPIase|Ndufb5, 0610007D05Rik, AU015782, SGDH|Uqcrfs1, 4430402G14Rik, AI875505|Atp5d, 0610008F14Rik, 1500000I11Rik, AA960090, AI876556, AU020773, C85518|Atp5a1, AI035633, AL022851, AL023067, Atpm, D18Ertd206e, Mom2|Tfam, AI661103, Hmgts, mtTFA, tsHMG|Apaf1, 6230400I06Rik, Apaf-1, Apaf1l, fog, mKIAA0413|Cox7a2l, COX7AR, COX7RP, EB1, SIG-81, SIG81, Silg81|Itpr1, D…	http://www.genome.jp/kegg-bin/show_pathway?mmu05016/mmu:228980%09red/mmu:327954%09red/mmu:14812%09red/mmu:66091%09red/mmu:20683%09red/mmu:13191%09red/mmu:105000%09red/mmu:20466%09red/mmu:66046%09red/mmu:20463%09red/mmu:11783%09red/mmu:66043%09red/mmu:12865%09red/mmu:12864%09red/mmu:105675%09red/mmu:12861%09red/mmu:54405%09red/mmu:66694%09red/mmu:67300%09red/mmu:66576%09red/mmu:78284%09red/mmu:130…
Inflammatory bowel disease (IBD)	KEGG PATHWAY	mmu05321	10	59	0.959075	1	20848|83430|20849|16171|16182|16162|16176|16174|21809|15980	mmu:20848|mmu:83430|mmu:20849|mmu:16171|mmu:16182|mmu:16162|mmu:16176|mmu:16174|mmu:21809|mmu:15980|	20848|83430|20849|16171|16182|16162|16176|16174|21809|15980|	Stat3, 1110034C02Rik, AW109958, Aprf|Il23a, IL-23, p19|Stat4|Il17a, Ctla-8, Ctla8, IL-17, IL-17A, Il17|Il18r1, Il18ralpha, Il1rrp|Il12rb2, A930027I18Rik, IL-12RB2, Ifnm|Il1b, IL-1beta, Il-1b|Il18rap, AcPL, IL-18R-beta, IL-18RAcP, IL-18Rbeta, IL-1RAcPL|Tgfb3, Tgfb-3|Ifngr2, Ifgr2, Ifgt|	http://www.genome.jp/kegg-bin/show_pathway?mmu05321/mmu:20848%09red/mmu:15980%09red/mmu:16174%09red/mmu:21809%09red/mmu:16171%09red/mmu:16176%09red/mmu:16162%09red/mmu:20849%09red/mmu:16182%09red/mmu:83430%09red
Nicotine addiction	KEGG PATHWAY	mmu05033	6	40	0.959508	1	14799|14396|14401|14800|12286|14812	mmu:14799|mmu:14396|mmu:14401|mmu:14800|mmu:12286|mmu:14812|	14799|14396|14401|14800|12286|14812|	Gria1, 2900051M01Rik, Glr-1, Glr1, GluA1, GluR-A, GluRA, Glur-1, Glur1, HIPA1, gluR-K1|Gabra3, Gabra-3|Gabrb2, AI834970, C030002O17Rik, C030021G16Rik, Gabrab2, Gabrb-2|Gria2, GluA2, GluR-B, Glur-2, Glur2|Cacna1a, APCA, BI, Caca1a, Cacnl1a4, Cav2.1, Ccha1a, EA2, FHM, HPCA, MHP, MHP1, SCA6, alpha1A, la, nmf352, rkr, tg|Grin2b, AW490526, GluN2B, NR2B, Nmdar2b|	http://www.genome.jp/kegg-bin/show_pathway?mmu05033/mmu:14401%09red/mmu:14396%09red/mmu:14812%09red/mmu:14800%09red/mmu:12286%09red/mmu:14799%09red
Intestinal immune network for IgA production	KEGG PATHWAY	mmu04672	6	42	0.970049	1	21947|56838|69583|12777|21935|16168	mmu:21947|mmu:56838|mmu:69583|mmu:12777|mmu:21935|mmu:16168|	21947|56838|69583|12777|21935|16168|	Cd40lg, CD154, CD40-L, Cd40l, HIGM1, IGM, IMD3, Ly-62, Ly62, T-BAM, TRAP, Tnfsf5, gp39|Ccl28, CCK1, MEC, Scya28|Tnfsf13, 2310026N09Rik, April, Tall2, Trdl1|Ccr10, Cmkbr9, Gpr2|Tnfrsf17, BCM, BCMA, Tnfrsf13, Tnfrsf13a|Il15, AI503618, IL-15|	http://www.genome.jp/kegg-bin/show_pathway?mmu04672/mmu:56838%09red/mmu:16168%09red/mmu:21947%09red/mmu:12777%09red/mmu:69583%09red/mmu:21935%09red
Steroid hormone biosynthesis	KEGG PATHWAY	mmu00140	15	86	0.974941	1	100727|15483|545123|56348|13113|394436|15490|13123|13114|552899|208665|13106|105349|56388|76279	mmu:100727|mmu:15483|mmu:545123|mmu:56348|mmu:13113|mmu:394436|mmu:15490|mmu:13123|mmu:13114|mmu:552899|mmu:208665|mmu:13106|mmu:105349|mmu:56388|mmu:76279|	100727|15483|545123|56348|13113|394436|15490|13123|13114|552899|208665|13106|105349|56388|76279|	Ugt2b34, AI788959|Hsd11b1|Cyp2d11, Cyp2d, P450-2D|Hsd17b12, 2610510O05Rik, AI172963, KIK-I, Kik1|Cyp3a13, IIIAm2|Ugt1a1, Gnt1, UDPGT_1-1, UGT1A01, Udpgt-1a, UgtBr1|Hsd17b7, AI266814, ERG27|Cyp7b1, AW261589, D3Ertd552e, hct-1|Cyp3a16|Ugt2a2|Akr1d1|Cyp2e1, Cyp2e|Akr1c18, AW146047|Cyp3a25, AI327008|Cyp2d26, 1300006E06Rik|	http://www.genome.jp/kegg-bin/show_pathway?mmu00140/mmu:13113%09red/mmu:13123%09red/mmu:394436%09red/mmu:13114%09red/mmu:13106%09red/mmu:15490%09red/mmu:56348%09red/mmu:208665%09red/mmu:552899%09red/mmu:15483%09red/mmu:105349%09red/mmu:76279%09red/mmu:100727%09red/mmu:545123%09red/mmu:56388%09red
mRNA surveillance pathway	KEGG PATHWAY	mmu03015	17	96	0.977546	1	72930|19704|269061|18458|19047|52432|19052|103677|68219|76626|93728|73699|74320|68134|235542|19826|326622	mmu:72930|mmu:19704|mmu:269061|mmu:18458|mmu:19047|mmu:52432|mmu:19052|mmu:103677|mmu:68219|mmu:76626|mmu:93728|mmu:73699|mmu:74320|mmu:68134|mmu:235542|mmu:19826|mmu:326622|	72930|19704|269061|18458|19047|52432|19052|103677|68219|76626|93728|73699|74320|68134|235542|19826|326622|	Ppp2r2b, 2900026H06Rik, 6330404L05Rik, E130009M08Rik, PP2A-PR55B, PR55-BETA, SCA12|Upf1, B430202H16Rik, NORF1, PNORF-1, Rent1, Upflp|Cpsf7, 5730453I16Rik, AL022757, C330017N18Rik|Pabpc1, PABP, Pabp1, PabpI, Pabpl1, ePAB|Ppp1cc, PP-1G, PP1, dis2m1|Ppp2r2d, 1300017E19Rik, D7Ertd753e, MDS026|Ppp2ca, PP2A, R75353|Smg6, AI317223, AU041178|Nudt21, 25kDa, 3110048P04Rik, 5730530J16Rik, AU014860, AW549947…	http://www.genome.jp/kegg-bin/show_pathway?mmu03015/mmu:93728%09red/mmu:73699%09red/mmu:103677%09red/mmu:326622%09red/mmu:72930%09red/mmu:52432%09red/mmu:74320%09red/mmu:76626%09red/mmu:68134%09red/mmu:235542%09red/mmu:19047%09red/mmu:18458%09red/mmu:19052%09red/mmu:68219%09red/mmu:19704%09red/mmu:269061%09red/mmu:19826%09red
Epstein-Barr virus infection	KEGG PATHWAY	mmu05169	44	212	0.979363	1	20848|18707|18706|66513|18709|54194|56637|18034|99169|26400|12427|16451|15894|15184|27103|56463|15024|215446|66354|26399|26398|20602|22637|72090|19094|18710|15481|12914|22029|16150|26409|15507|12534|16179|230073|18803|17999|13666|328572|71609|11652|16151|11651|21929	mmu:20848|mmu:18707|mmu:18706|mmu:66513|mmu:18709|mmu:54194|mmu:56637|mmu:18034|mmu:99169|mmu:26400|mmu:12427|mmu:16451|mmu:15894|mmu:15184|mmu:27103|mmu:56463|mmu:15024|mmu:215446|mmu:66354|mmu:26399|mmu:26398|mmu:20602|mmu:20963|mmu:72090|mmu:19094|mmu:18710|mmu:15481|mmu:12914|mmu:22029|mmu:16150|mmu:26409|mmu:15507|mmu:12534|mmu:16179|mmu:230073|mmu:18803|mmu:17999|mmu:13666|mmu:328572|mmu:71…	20848|18707|18706|66513|18709|54194|56637|18034|99169|26400|12427|16451|15894|15184|27103|56463|15024|215446|66354|26399|26398|20602|20963|72090|19094|18710|15481|12914|22029|16150|26409|15507|12534|16179|230073|18803|17999|13666|328572|71609|11652|16151|11651|21929|	Stat3, 1110034C02Rik, AW109958, Aprf|Pik3cd, 2410099E07Rik, 2610208K16Rik, AW545373, p110delta|Pik3ca, 6330412C24Rik, caPI3K, p110, p110alpha|Tab1, 2310012M03Rik, Map3k7ip1, b2b449Clo|Pik3r2, p85beta|Akap8l, HAP95, Nakap95|Gsk3b, 7330414F15Rik, 8430431H08Rik, C86142, GSK-3, GSK-3beta, GSK3|Nfkb2, NF-kappaB2, lyt, p49, p49/p100, p50B, p52| |Map2k7, 5930412N11Rik, JNKK_2, Jnkk2, MAPKK_7, MEK_7, Map…	http://www.genome.jp/kegg-bin/show_pathway?mmu05169/mmu:26399%09red/mmu:328572%09red/mmu:15184%09red/mmu:230073%09red/mmu:21929%09red/mmu:18709%09red/mmu:18706%09red/mmu:18707%09red/mmu:18803%09red/mmu:19094%09red/mmu:18034%09red/mmu:20602%09red/mmu:56637%09red/mmu:15481%09red/mmu:15507%09red/mmu:66513%09red/mmu:20848%09red/mmu:71609%09red/mmu:17999%09red/mmu:16451%09red/mmu:72090%09red/mmu:21544…
Homologous recombination	KEGG PATHWAY	mmu03440	3	28	0.979813	1	19361|114714|12144	mmu:19361|mmu:114714|mmu:12144|	19361|114714|12144|	Rad51, AV304093, Rad51a, Reca|Rad51c, R51H3, Rad51l2|Blm|	http://www.genome.jp/kegg-bin/show_pathway?mmu03440/mmu:19361%09red/mmu:114714%09red/mmu:12144%09red
Pyrimidine metabolism	KEGG PATHWAY	mmu00240	18	103	0.982915	1	18103|55936|75533|57813|72090|76952|110074|18950|215446|667034|68106|59001|79059|22247|66979|68556|64705|72269	mmu:18103|mmu:55936|mmu:75533|mmu:57813|mmu:72090|mmu:76952|mmu:110074|mmu:18950|mmu:215446|mmu:667034|mmu:68106|mmu:59001|mmu:79059|mmu:22247|mmu:66979|mmu:68556|mmu:64705|mmu:72269|	18103|55936|75533|57813|72090|76952|110074|18950|215446|667034|68106|59001|79059|22247|66979|68556|64705|72269|	Nme2, NM23-H2, NM23B, nm23-M2|Ctps2, A830031M15Rik, AI326475, Ctpsh|Nme5, 1700019D05Rik, Nm23-M5|Tk2, AU024611, mt-TK|Entpd8|Nt5c2, 2010002I23Rik, CnII, Gm9751, Gmp, Nt5b, Pnt5, cN-II|Dut, 5031412I06Rik, 5133400F09Rik, D2Bwg0749e, Dutp, dUTPase|Pnp, AL024301, AU015798, Np, Np-1, Np-2, Pnp1|Entpd3, Cd39l3, HB6, NTPDase-3|Pnp2|Nt5c3b, 2610037D24Rik, AI841843, C330027I04Rik, Nt5c3l|Pole3, 1810034K18…	http://www.genome.jp/kegg-bin/show_pathway?mmu00240/mmu:18103%09red/mmu:72090%09red/mmu:75533%09red/mmu:57813%09red/mmu:76952%09red/mmu:68106%09red/mmu:110074%09red/mmu:215446%09red/mmu:79059%09red/mmu:59001%09red/mmu:55936%09red/mmu:18950%09red/mmu:68556%09red/mmu:22247%09red/mmu:64705%09red/mmu:667034%09red/mmu:72269%09red/mmu:66979%09red
Primary immunodeficiency	KEGG PATHWAY	mmu05340	4	35	0.983794	1	16151|21947|170767|12229	mmu:16151|mmu:21947|mmu:170767|mmu:12229|	16151|21947|170767|12229|	Ikbkg, 1110037D23Rik, AI848108, AI851264, AW124339, IKK[g], NEMO|Cd40lg, CD154, CD40-L, Cd40l, HIGM1, IGM, IMD3, Ly-62, Ly62, T-BAM, TRAP, Tnfsf5, gp39|Rfxap, 5730495K23Rik|Btk, AI528679, xid|	http://www.genome.jp/kegg-bin/show_pathway?mmu05340/mmu:12229%09red/mmu:21947%09red/mmu:16151%09red/mmu:170767%09red
Oxidative phosphorylation	KEGG PATHWAY	mmu00190	25	135	0.98452	1	66046|66694|66043|11946|20463|66091|73834|407790|66144|66445|110935|242341|54405|68197|12861|12864|12865|66290|11975|11974|192113|140494|54411|66576|67130	mmu:66046|mmu:66694|mmu:66043|mmu:11946|mmu:20463|mmu:66091|mmu:73834|mmu:407790|mmu:66144|mmu:66445|mmu:110935|mmu:242341|mmu:54405|mmu:68197|mmu:12861|mmu:12864|mmu:12865|mmu:66290|mmu:11975|mmu:11974|mmu:192113|mmu:140494|mmu:54411|mmu:66576|mmu:67130|	66046|66694|66043|11946|20463|66091|73834|407790|66144|66445|110935|242341|54405|68197|12861|12864|12865|66290|11975|11974|192113|140494|54411|66576|67130|	Ndufb5, 0610007D05Rik, AU015782, SGDH|Uqcrfs1, 4430402G14Rik, AI875505|Atp5d, 0610008F14Rik, 1500000I11Rik, AA960090, AI876556, AU020773, C85518|Atp5a1, AI035633, AL022851, AL023067, Atpm, D18Ertd206e, Mom2|Cox7a2l, COX7AR, COX7RP, EB1, SIG-81, SIG81, Silg81|Ndufa3, 1010001M12Rik, 1700022J01Rik|Atp6v1d, 1110004P10Rik, Atp6m, VATD, Vma8|Ndufa4l2, BC064011|Atp6v1f, 1110004G16Rik|Cyc1, 2610002H19Rik…	http://www.genome.jp/kegg-bin/show_pathway?mmu00190/mmu:192113%09red/mmu:11974%09red/mmu:11975%09red/mmu:66091%09red/mmu:20463%09red/mmu:66290%09red/mmu:66046%09red/mmu:242341%09red/mmu:140494%09red/mmu:66043%09red/mmu:12865%09red/mmu:12864%09red/mmu:12861%09red/mmu:54405%09red/mmu:66694%09red/mmu:66576%09red/mmu:67130%09red/mmu:11946%09red/mmu:68197%09red/mmu:66144%09red/mmu:110935%09red/mmu:407…
Herpes simplex infection	KEGG PATHWAY	mmu05168	41	205	0.986592	1	142980|66513|16451|16452|13067|24075|27103|110809|19294|18636|18854|15024|14886|15976|67996|21937|16168|20384|14103|209361|12914|22029|54123|16150|228980|26409|108014|15975|17874|12534|12261|230073|19047|13666|328572|16176|18627|18628|16151|228607|15980	mmu:142980|mmu:66513|mmu:16451|mmu:16452|mmu:13067|mmu:24075|mmu:27103|mmu:110809|mmu:19294|mmu:18636|mmu:18854|mmu:15024|mmu:14886|mmu:15976|mmu:67996|mmu:21937|mmu:16168|mmu:20384|mmu:14103|mmu:209361|mmu:12914|mmu:22029|mmu:54123|mmu:16150|mmu:228980|mmu:26409|mmu:108014|mmu:15975|mmu:17874|mmu:12534|mmu:12261|mmu:230073|mmu:19047|mmu:13666|mmu:328572|mmu:16176|mmu:18627|mmu:18628|mmu:16151|mm…	142980|66513|16451|16452|13067|24075|27103|110809|19294|18636|18854|15024|14886|15976|67996|21937|16168|20384|14103|209361|12914|22029|54123|16150|228980|26409|108014|15975|17874|12534|12261|230073|19047|13666|328572|16176|18627|18628|16151|228607|15980|	Tlr3, AI957183|Tab1, 2310012M03Rik, Map3k7ip1, b2b449Clo|Jak1, AA960307, C130039L05Rik|Jak2, Fd17|Cyct, T-Cc|Taf10, 30kDa, AU041226, TAFII30, Taf2h|Eif2ak4, 2610011M03, GCN2, MGCN2|Srsf1, 1110054N12Rik, 5730507C05Rik, 6330415C05Rik, AI482334, AW491331, Asf, Sf2, Sfrs1|Pvrl2, AI325026, AI987993, Cd112, MPH, Pvr, Pvs, nectin-2|Cfp, BCFG, Pfc|Pml, 1200009E24Rik, AI661194, Trim19|H2-T10, H-2T10|Gtf2i…	http://www.genome.jp/kegg-bin/show_pathway?mmu05168/mmu:228980%09red/mmu:15975%09red/mmu:19294%09red/mmu:20384%09red/mmu:15976%09red/mmu:18854%09red/mmu:12534%09red/mmu:110809%09red/mmu:18627%09red/mmu:54123%09red/mmu:18628%09red/mmu:209361%09red/mmu:66513%09red/mmu:13067%09red/mmu:24075%09red/mmu:16168%09red/mmu:16451%09red/mmu:16452%09red/mmu:14103%09red/mmu:230073%09red/mmu:22029%09red/mmu:159…
Ribosome	KEGG PATHWAY	mmu03010	26	145	0.991128	1	105245385|26961|57294|20090|78523|19951|68052|20116|76808|66211|67281|26451|100862466|27207|67186|11837|56040|19946|102635601|66481|216767|27370|94064|94062|68028|100502825	mmu:27176|mmu:26961|mmu:57294|mmu:20090|mmu:78523|mmu:19951|mmu:68052|mmu:20116|mmu:76808|mmu:66211|mmu:100502825|mmu:26451|mmu:20085|mmu:27207|mmu:67186|mmu:11837|mmu:56040|mmu:19946|mmu:27176|mmu:66481|mmu:216767|mmu:27370|mmu:94064|mmu:94062|mmu:68028|mmu:100502825|	27176|26961|57294|20090|78523|19951|68052|20116|76808|66211|100502825|26451|20085|27207|67186|11837|56040|19946|27176|66481|216767|27370|94064|94062|68028|100502825|	Rpl7a, Surf3|Rpl8|Rps27, 3200001M24Rik|Rps29|Mrpl9, 8030480E20Rik, AA409733, C330013D18Rik, L9mt|Rpl32, AU020185, rpL32-3A|Rps13, 2700063M04Rik|Rps8|Rpl18a, 2510019J09Rik|Rpl3l, 1110057H16Rik|Gm13826, OTTMUSG00000014624|Rpl27a, L27', L27A, L29|Rps19, Dsk3|Rps11|Rplp2, 2700049I22Rik|Rplp0, 36B4, Arbp, L10E|Rplp1, 2410042H16Rik, Arpp1, C430017H15Rik|Rpl30|Rpl7a, Surf3|Rps21, 1810049N11Rik, 2410030A…	http://www.genome.jp/kegg-bin/show_pathway?mmu03010/mmu:100502825%09red/mmu:26451%09red/mmu:56040%09red/mmu:68028%09red/mmu:19946%09red/mmu:27176%09red/mmu:20116%09red/mmu:27207%09red/mmu:20085%09red/mmu:26961%09red/mmu:66211%09red/mmu:11837%09red/mmu:57294%09red/mmu:216767%09red/mmu:19951%09red/mmu:94064%09red/mmu:66481%09red/mmu:27370%09red/mmu:20090%09red/mmu:78523%09red/mmu:94062%09red/mmu:67…
Ribosome biogenesis in eukaryotes	KEGG PATHWAY	mmu03008	12	81	0.991839	1	59028|67619|66711|104444|14113|225348|245474|105372|195434|230737|101592|102462	mmu:59028|mmu:67619|mmu:66711|mmu:104444|mmu:14113|mmu:225348|mmu:245474|mmu:105372|mmu:195434|mmu:230737|mmu:101592|mmu:102462|	59028|67619|66711|104444|14113|225348|245474|105372|195434|230737|101592|102462|	Rcl1, 2310040A02Rik, AI789745, C76567, RPCL1, Rnac|Nob1, 1700021I09Rik, ART-4, Nob1p, Psmd8bp1|Sbds, 4733401P19Rik, AI836084, CGI-97, SDS|Rexo2, 1810038D15Rik, AW107347, Sfn, Smfn|Fbl, AL022665, FIB, FLRN, RNU3IP1|Wdr36, 5730444A13Rik, Ta-wdrp|Dkc1, BC068171|Utp15, AW544865|Utp14b, 4932411L21Rik, jsd|Gnl2, BC003262, HUMAUANTIG, Ngp-1|Eftud1, 4932434J20Rik, 6030468D11Rik, AI451340, AU019507, AU022…	http://www.genome.jp/kegg-bin/show_pathway?mmu03008/mmu:230737%09red/mmu:101592%09red/mmu:104444%09red/mmu:59028%09red/mmu:105372%09red/mmu:67619%09red/mmu:195434%09red/mmu:102462%09red/mmu:225348%09red/mmu:14113%09red/mmu:66711%09red/mmu:245474%09red
Parkinson's disease	KEGG PATHWAY	mmu05012	26	147	0.992766	1	105675|66046|66694|20617|66043|14678|14677|50873|11783|20463|13067|66091|56228|407790|11946|66445|54405|68197|12861|12864|12865|140499|224129|66576|11739|67130	mmu:105675|mmu:66046|mmu:66694|mmu:20617|mmu:66043|mmu:14678|mmu:14677|mmu:50873|mmu:11783|mmu:20463|mmu:13067|mmu:66091|mmu:56228|mmu:407790|mmu:11946|mmu:66445|mmu:54405|mmu:68197|mmu:12861|mmu:12864|mmu:12865|mmu:140499|mmu:224129|mmu:66576|mmu:11739|mmu:67130|	105675|66046|66694|20617|66043|14678|14677|50873|11783|20463|13067|66091|56228|407790|11946|66445|54405|68197|12861|12864|12865|140499|224129|66576|11739|67130|	Ppif, AW457192, CyP-D, CyP-F, CypD, PPIase|Ndufb5, 0610007D05Rik, AU015782, SGDH|Uqcrfs1, 4430402G14Rik, AI875505|Snca, NACP, alphaSYN|Atp5d, 0610008F14Rik, 1500000I11Rik, AA960090, AI876556, AU020773, C85518|Gnai2, C76432, Galphai2, Gia, Gnai-2|Gnai1, AU046200, Gialpha1, Gnai-1|Park2, PRKN|Apaf1, 6230400I06Rik, Apaf-1, Apaf1l, fog, mKIAA0413|Cox7a2l, COX7AR, COX7RP, EB1, SIG-81, SIG81, Silg81|Cy…	http://www.genome.jp/kegg-bin/show_pathway?mmu05012/mmu:224129%09red/mmu:66091%09red/mmu:20463%09red/mmu:66046%09red/mmu:56228%09red/mmu:11783%09red/mmu:66043%09red/mmu:140499%09red/mmu:12864%09red/mmu:105675%09red/mmu:12861%09red/mmu:54405%09red/mmu:66694%09red/mmu:66576%09red/mmu:13067%09red/mmu:67130%09red/mmu:11946%09red/mmu:14677%09red/mmu:14678%09red/mmu:11739%09red/mmu:68197%09red/mmu:4077…
Taste transduction	KEGG PATHWAY	mmu04742	8	63	0.994149	1	14683|11418|16500|12286|20276|20277|16440|83771	mmu:14683|mmu:11418|mmu:16500|mmu:12286|mmu:20276|mmu:20277|mmu:16440|mmu:83771|	14683|11418|16500|12286|20276|20277|16440|83771|	Gnas, 5530400H20Rik, A930027G11Rik, C130027O20Rik, GPSA, GSP, Galphas, Gnas1, Gnasxl, Gsa, Nesp, Nespl, Oed-Sml, Oedsml, P1, P2, P3, PHP1A, PHP1B, POH|Asic2, ACIC2, Accn1, BNC1, BNaC1, BNaC1a, Mdeg|Kcnb1, Kcr1-1, Kv2.1, Shab|Cacna1a, APCA, BI, Caca1a, Cacnl1a4, Cav2.1, Ccha1a, EA2, FHM, HPCA, MHP, MHP1, SCA6, alpha1A, la, nmf352, rkr, tg|Scnn1a, ENaC, SCNEA, Scnn1, mENaC|Scnn1b|Itpr3, Ip3r3, Itpr…	http://www.genome.jp/kegg-bin/show_pathway?mmu04742/mmu:12286%09red/mmu:16500%09red/mmu:14683%09red/mmu:20277%09red/mmu:20276%09red/mmu:83771%09red/mmu:16440%09red/mmu:11418%09red
MicroRNAs in cancer	KEGG PATHWAY	mmu05206	52	270	0.997112	1	11350|18669|18176|56717|12928|22762|17389|56289|15430|18590|18131|18595|12444|12443|18792|12448|14056|26396|18754|17250|17210|11789|18569|636931|12914|21859|19211|16653|18712|17118|19684|16367|12189|15461|20662|18129|18128|17395|13435|328572|20848|12450|18803|12531|13557|13555|23805|16416|21923|17248|16150|16402	mmu:11350|mmu:18669|mmu:18176|mmu:56717|mmu:12928|mmu:22762|mmu:17389|mmu:56289|mmu:15430|mmu:18590|mmu:18131|mmu:18595|mmu:12444|mmu:12443|mmu:18792|mmu:12448|mmu:14056|mmu:26396|mmu:18754|mmu:17250|mmu:17210|mmu:11789|mmu:18569|mmu:636931|mmu:12914|mmu:21859|mmu:19211|mmu:18176|mmu:18712|mmu:17118|mmu:19684|mmu:16367|mmu:12189|mmu:15461|mmu:20662|mmu:18129|mmu:18128|mmu:17395|mmu:13435|mmu:3285…	11350|18669|18176|56717|12928|22762|17389|56289|15430|18590|18131|18595|12444|12443|18792|12448|14056|26396|18754|17250|17210|11789|18569|636931|12914|21859|19211|18176|18712|17118|19684|16367|12189|15461|20662|18129|18128|17395|13435|328572|20848|12450|18803|12531|13557|13555|23805|16416|21923|17248|16150|16402|	Abl1, AI325092, Abl, E430008G22Rik, c-Abl|Abcb1b, Abcb1, Mdr1, Mdr1b, Pgy-1, Pgy1, mdr|Nras, AV095280, N-ras|Mtor, 2610315D21Rik, AI327068, FRAP, FRAP2, Frap1, RAFT1, RAPT1, flat|Crk, Crk-I, Crk-II, Crk-III, Crk3, CrkIII, Crko, c-Crk, p38|Zfpm2, B330005D23Rik, FOG-2, FOG2|Mmp16, MT3-MMP, Mt3mmp|Rassf1, 123F2, AA536941, AU044980, NORE2A, RDA32, REH3P21, Rassf1A, Rassf1B, Rassf1C|Hoxd10, AI385591, …	http://www.genome.jp/kegg-bin/show_pathway?mmu05206/mmu:328572%09red/mmu:17210%09red/mmu:17250%09red/mmu:14056%09red/mmu:16402%09red/mmu:18669%09red/mmu:12531%09red/mmu:21923%09red/mmu:22762%09red/mmu:636931%09red/mmu:12450%09red/mmu:56717%09red/mmu:18176%09red/mmu:11789%09red/mmu:26396%09red/mmu:18131%09red/mmu:18569%09red/mmu:17118%09red/mmu:20662%09red/mmu:18712%09red/mmu:17389%09red/mmu:13435…
RNA transport	KEGG PATHWAY	mmu03013	28	166	0.997472	1	26905|18458|16211|66679|66069|93728|21335|73192|14265|68134|217869|195236|19704|78655|230861|14359|67242|19826|59015|18141|13681|13685|19069|66603|13664|445007|72787|326622	mmu:26905|mmu:18458|mmu:16211|mmu:66679|mmu:66069|mmu:93728|mmu:21335|mmu:73192|mmu:14265|mmu:68134|mmu:217869|mmu:195236|mmu:19704|mmu:78655|mmu:230861|mmu:14359|mmu:67242|mmu:19826|mmu:59015|mmu:18141|mmu:13681|mmu:13685|mmu:19069|mmu:66603|mmu:13664|mmu:445007|mmu:72787|mmu:326622|	26905|18458|16211|66679|66069|93728|21335|73192|14265|68134|217869|195236|19704|78655|230861|14359|67242|19826|59015|18141|13681|13685|19069|66603|13664|445007|72787|326622|	Eif2s3x, AA409828, AA547477, AI314668, Eif-2gx|Pabpc1, PABP, Pabp1, PabpI, Pabpl1, ePAB|Kpnb1, AA409963, IPOB, Impnb|Rae1, 3230401I12Rik, 41, D2Ertd342e, MNRP, MNRP41|Snupn, 0610031A09Rik, Rnut1, Snupn1|Pabpc5, C820015E17|Tacc3, Aint, C86661, Eric1|Xpot, 1110004L07Rik, 3110065H13Rik, AI452076, C79645, EXPORTIN-T|Fmr1, FMRP, Fmr-1|Upf3b, 5730594O13Rik, AI317193, AW541158, RENT3B, UPF3X|Eif5, 28100…	http://www.genome.jp/kegg-bin/show_pathway?mmu03013/mmu:13685%09red/mmu:13681%09red/mmu:217869%09red/mmu:16211%09red/mmu:326622%09red/mmu:26905%09red/mmu:59015%09red/mmu:72787%09red/mmu:66679%09red/mmu:66069%09red/mmu:21335%09red/mmu:195236%09red/mmu:67242%09red/mmu:14265%09red/mmu:445007%09red/mmu:78655%09red/mmu:66603%09red/mmu:19069%09red/mmu:93728%09red/mmu:18141%09red/mmu:230861%09red/mmu:13…
Antigen processing and presentation	KEGG PATHWAY	mmu04612	10	81	0.998119	1	14828|18044|12912|170767|15024|14827|12317|13039|15481|19141	mmu:14828|mmu:18044|mmu:12912|mmu:170767|mmu:15024|mmu:14827|mmu:12317|mmu:13039|mmu:15481|mmu:19141|	14828|18044|12912|170767|15024|14827|12317|13039|15481|19141|	Hspa5, AL022860, AU019543, Bip, D2Wsu141e, D2Wsu17e, Grp78, Hsce70, SEZ-7, Sez7, baffled, mBiP|Nfya, AA407810, Cbf-b, SEZ-10, SEZ10|Creb1, 2310001E10Rik, 3526402H21Rik, AV083133, Creb, Creb-1|Rfxap, 5730495K23Rik|H2-T10, H-2T10|Pdia3, 58kDa, ERp57, ERp60, ERp61, Erp, Grp58, PDI, PDI-Q2, PI-PLC, PLC[a], Plca|Calr, CRT, Calregulin|Ctsl, 1190035F06Rik, Ctsl1, MEP, fs, nkt|Hspa8, 2410008N15Rik, Hsc70…	http://www.genome.jp/kegg-bin/show_pathway?mmu04612/mmu:15024%09red/mmu:14827%09red/mmu:13039%09red/mmu:18044%09red/mmu:14828%09red/mmu:12912%09red/mmu:15481%09red/mmu:19141%09red/mmu:170767%09red/mmu:12317%09red
Neuroactive ligand-receptor interaction	KEGG PATHWAY	mmu04080	53	282	0.998518	1	14799|17202|21336|54598|11541|11549|12257|239845|20607|14800|14396|14803|18440|14805|18442|14807|243764|14809|213788|11609|53978|16995|381489|65086|20606|14823|21834|78826|11550|11553|18169|14608|12061|14065|14062|15562|14765|11539|19065|14745|12669|11554|14401|12000|14429|21390|14812|22094|110902|14938|23796|13491|19228	mmu:14799|mmu:17202|mmu:21336|mmu:54598|mmu:11541|mmu:11549|mmu:12257|mmu:239845|mmu:20607|mmu:14800|mmu:14396|mmu:14803|mmu:18440|mmu:14805|mmu:18442|mmu:14807|mmu:243764|mmu:14809|mmu:213788|mmu:11609|mmu:53978|mmu:16995|mmu:381489|mmu:65086|mmu:20606|mmu:14823|mmu:21834|mmu:78826|mmu:11550|mmu:11553|mmu:18169|mmu:14608|mmu:12061|mmu:14065|mmu:14062|mmu:15562|mmu:14765|mmu:11539|mmu:19065|mmu:1…	14799|17202|21336|54598|11541|11549|12257|239845|20607|14800|14396|14803|18440|14805|18442|14807|243764|14809|213788|11609|53978|16995|381489|65086|20606|14823|21834|78826|11550|11553|18169|14608|12061|14065|14062|15562|14765|11539|19065|14745|12669|11554|14401|12000|14429|21390|14812|22094|110902|14938|23796|13491|19228|	Gria1, 2900051M01Rik, Glr-1, Glr1, GluA1, GluR-A, GluRA, Glur-1, Glur1, HIPA1, gluR-K1|Mc4r, Mc4-r|Tacr1, Nk1r, Spr, Tac1r|Calcrl, AV071593, CRLR|Adora2b, A2BAR, A2BR, A2b, AA2BR, AI480866, AI605384|Adra1a, Adra1c|Tspo, Bzrp, IBP, PBR, Tspo1|Gpr156, Gababl|Sstr3, Smstr-3, Smstr3, sst3|Gria2, GluA2, GluR-B, Glur-2, Glur2|Gabra3, Gabra-3|Grid1, GluD1, GluRdelta1|P2rx6, P2rxl1, P2x6, P2xm|Grik1, A83…	http://www.genome.jp/kegg-bin/show_pathway?mmu04080/mmu:14401%09red/mmu:14396%09red/mmu:14938%09red/mmu:381489%09red/mmu:11554%09red/mmu:23796%09red/mmu:11550%09red/mmu:11609%09red/mmu:14429%09red/mmu:11553%09red/mmu:11539%09red/mmu:12061%09red/mmu:12257%09red/mmu:239845%09red/mmu:110902%09red/mmu:17202%09red/mmu:14065%09red/mmu:12000%09red/mmu:53978%09red/mmu:21390%09red/mmu:13491%09red/mmu:2060…
Staphylococcus aureus infection	KEGG PATHWAY	mmu05150	4	51	0.999229	1	50909|15894|99571|16409	mmu:50909|mmu:15894|mmu:99571|mmu:16409|	50909|15894|99571|16409|	C1ra, AI132558, C1r, mC1rA|Icam1, CD54, Icam-1, Ly-47, MALA-2|Fgg, 3010002H13Rik, AI256424|Itgam, CD11b/CD18, CR3, CR3A, Cd11b, F730045J24Rik, Ly-40, MAC1, Mac-1, Mac-1a|	http://www.genome.jp/kegg-bin/show_pathway?mmu05150/mmu:15894%09red/mmu:50909%09red/mmu:16409%09red/mmu:99571%09red
Proteasome	KEGG PATHWAY	mmu03050	3	45	0.999364	1	19173|228769|73677	mmu:19173|mmu:228769|mmu:73677|	19173|228769|73677|	Psmb5|Psmf1, AW048666, BC012260, PI31|Psma8, 2410072D24Rik|	http://www.genome.jp/kegg-bin/show_pathway?mmu03050/mmu:19173%09red/mmu:228769%09red/mmu:73677%09red
Systemic lupus erythematosus	KEGG PATHWAY	mmu05322	21	145	0.99939	1	109828|12279|21947|319189|14812|69386|326620|621893|15081|69379|15270|50909|319164|319165|15078|319185|319148|319156|319153|320332|97122	mmu:109828|mmu:12279|mmu:21947|mmu:319181|mmu:14812|mmu:319155|mmu:319155|mmu:621893|mmu:15078|mmu:69379|mmu:15270|mmu:50909|mmu:319162|mmu:319170|mmu:15078|mmu:319187|mmu:319151|mmu:319155|mmu:97908|mmu:319155|mmu:319155|	109828|12279|21947|319181|14812|319155|319155|621893|15078|69379|15270|50909|319162|319170|15078|319187|319151|319155|97908|319155|319155|	C7, A530026G17, Gm1238|C9|Cd40lg, CD154, CD40-L, Cd40l, HIGM1, IGM, IMD3, Ly-62, Ly62, T-BAM, TRAP, Tnfsf5, gp39|Hist1h2bg|Grin2b, AW490526, GluN2B, NR2B, Nmdar2b|Hist1h4c|Hist1h4c|Hist2h2ab, EG621893, H2a-613a|H3f3a, H3.3A|C8g|H2afx, AW228881, H2A.X, H2ax, Hist5-2ax, gammaH2ax|C1ra, AI132558, C1r, mC1rA|Hist3h2a|Hist1h2an|H3f3a, H3.3A|Hist1h2bn|Hist1h3e, H3-f, H3.1|Hist1h4c|Hist1h3g, H3.1-221, M…	http://www.genome.jp/kegg-bin/show_pathway?mmu05322/mmu:50909%09red/mmu:12279%09red/mmu:109828%09red/mmu:69379%09red/mmu:15270%09red/mmu:21947%09red/mmu:14812%09red/mmu:319155%09red/mmu:319170%09red/mmu:319162%09red/mmu:319151%09red/mmu:621893%09red/mmu:319187%09red/mmu:15078%09red/mmu:319181%09red/mmu:97908%09red
Allograft rejection	KEGG PATHWAY	mmu05330	4	54	0.999577	1	18646|14103|15024|21947	mmu:18646|mmu:14103|mmu:15024|mmu:21947|	18646|14103|15024|21947|	Prf1, Pfn, Pfp, Prf-1|Fasl, APT1LG1, CD178, CD95-L, CD95L, Fas-L, Faslg, Tnfsf6, gld|H2-T10, H-2T10|Cd40lg, CD154, CD40-L, Cd40l, HIGM1, IGM, IMD3, Ly-62, Ly62, T-BAM, TRAP, Tnfsf5, gp39|	http://www.genome.jp/kegg-bin/show_pathway?mmu05330/mmu:15024%09red/mmu:21947%09red/mmu:18646%09red/mmu:14103%09red
Type I diabetes mellitus	KEGG PATHWAY	mmu04940	5	61	0.999606	1	18646|19276|14103|16176|15024	mmu:18646|mmu:19276|mmu:14103|mmu:16176|mmu:15024|	18646|19276|14103|16176|15024|	Prf1, Pfn, Pfp, Prf-1|Ptprn2, 4930425H11Rik, IA2beta, PTP-NP, Phol, mKIAA0387, phogrin|Fasl, APT1LG1, CD178, CD95-L, CD95L, Fas-L, Faslg, Tnfsf6, gld|Il1b, IL-1beta, Il-1b|H2-T10, H-2T10|	http://www.genome.jp/kegg-bin/show_pathway?mmu04940/mmu:15024%09red/mmu:19276%09red/mmu:16176%09red/mmu:18646%09red/mmu:14103%09red
Graft-versus-host disease	KEGG PATHWAY	mmu05332	4	56	0.999718	1	18646|14103|16176|15024	mmu:18646|mmu:14103|mmu:16176|mmu:15024|	18646|14103|16176|15024|	Prf1, Pfn, Pfp, Prf-1|Fasl, APT1LG1, CD178, CD95-L, CD95L, Fas-L, Faslg, Tnfsf6, gld|Il1b, IL-1beta, Il-1b|H2-T10, H-2T10|	http://www.genome.jp/kegg-bin/show_pathway?mmu05332/mmu:15024%09red/mmu:16176%09red/mmu:18646%09red/mmu:14103%09red
[truncated: 3 more rows]

## Sheet: D4U_vs_D5NU in trans
#Term	Database	ID	Input number	Background number	P-Value	Corrected P-Value	Input	KO	Entrez_ID	KO_name	Hyperlink
[truncated: 272 more rows]

## Sheet: D5IU_vs_D5NU in trans
#Term	Database	ID	Input number	Background number	P-Value	Corrected P-Value	Input	KO	Entrez_ID	KO_name	Hyperlink
[truncated: 262 more rows]
