# Supplementary material for: Genome-wide analysis and functional prediction of long non-coding RNAs in mouse uterus during the implantation window
Source: Oncotarget. 2017 Sep 16;8(48):84360–72. doi: 10.18632/oncotarget.21031 (PMC5663602; doi:10.18632/oncotarget.21031)
Supplement: Supplementary file 9 [file oncotarget-08-84360-s009.xls]

## Sheet: D4U_vs_D5IU in cis
GO_accession	Description	Term_type	Over_represented_pValue	Corrected_pValue	CAD_item	CAD_list	Bg_item	Bg_list	Gene_names	Gene_description
GO:0003674	molecular_function	molecular_function	0.46283	1	126	143	21893	25027	19720,109857,12394,239652,14780,72129,244668,217038,14390,319182,235956,29871,244667,192970,15968,56055,18777,70325,217869,16985,194219,72017,72709,229697,15970,19696,223870,629524,105242472,72388,22164,11957,238555,14134,70028,56177,207393,51797,21873,212539,12408,666747,17701,17169,60613,545140,218100,217140,15964,16002,319924,260423,22339,229699,74087,319173,XLOC_3180677,18213,242151,19935,807…	Trim27|Cbr3|Runx1|Zfp641|Gpx5|Pex13|Sipa1l2|Mrm1|Gabpa|Hist1h2bh|Zfp825|Scmh1|Disc1|Dhrs11|Ifna5|Gtpbp2|Lypla1|Pigw|Eif5|Lsp1|Slfnl1|Cyb5r1|C1qtnf6|Cym|Ifna7|Rel|Senp1|Olfr286|Efcab13|Ripk4|Tnfsf4|Atp5j|Btn2a2|Fcnb|Dopey2|Olfm1|Elfn2|Ctps|Tjp2|Gm266|Cbr1|Trim43b|Msx1|Mark3|Kcnq4|Olfr288|Zfp322a|Scrn2|Ifna11|Igf2|Apba1|Hist1h3f|Vegfa|Slc16a4|Slc7a13|Hist1h2af|-|Ntrk3|Kcna10|Mrpl23|Pacsin3|Hivep3|L…
GO:0008150	biological_process	biological_process	0.33843	1	112	143	19142	25027	72318,240873,634104,14103,74190,240755,21885,14479,68507,15969,12380,80898,80905,XLOC_2945784,15962,71206,15967,18642,78541,22259,XLOC_900611,102637362,668208,50528,230405,19354,75512,98710,67994,XLOC_2158184,18670,268890,258527,21749,78912,240756,227394,57439,69386,17318,70069,19696,107732,223870,105242472,629524,72388,66591,54720,51797,21873,212539,XLOC_540169,12408,22164,11957,14134,70028,5617…	Cyth4|Tnfsf18|Olfr287|Fasl|Exoc3l4|4933406M09Rik|Tle1|Usp15|Ppfia4|Ifna6|Cast|Erap1|Polh|-|Ifna1|Katnal2|Ifna4|Pfkm|Asb8|Nr1h3|-|Gm34192|Gm13288|Tmprss2|Ifne|Rac2|Gpx6|Rabif|Mrps11|-|Abcb4|Lsamp|Olfr1368|Terf1|Sp2|Klhl12|Slco4c1|Tmem183a|Hist1h4h|Mid1|H1fnt|Rel|Mrpl10|Senp1|Efcab13|Olfr286|Ripk4|Mad2l1bp|Rcan1|Ctps|Tjp2|Gm266|-|Cbr1|Tnfsf4|Atp5j|Fcnb|Dopey2|Olfm1|Syndig1|Hist1h2bh|Zfp825|Scmh1|Di…
GO:0005575	cellular_component	cellular_component	0.021904	1	100	143	15401	25027	21873,XLOC_540169,212539,238555,14134,11957,22164,433485,56177,70069,223870,19696,107732,66591,72388,629524,381217,15970,27393,217869,70325,244667,235956,319182,29871,56055,213556,15968,239652,19720,14390,244668,72129,21928,56222,20607,XLOC_448684,68565,242151,XLOC_3180677,319173,74087,16656,80708,102632416,19935,260423,22339,229699,319924,16002,15964,545140,629959,17169,60613,666747,21885,240755…	Tjp2|-|Gm266|Btn2a2|Fcnb|Atp5j|Tnfsf4|Syndig1|Olfm1|H1fnt|Senp1|Rel|Mrpl10|Mad2l1bp|Ripk4|Olfr286|Fam189a2|Ifna7|Mrpl39|Eif5|Pigw|Disc1|Zfp825|Hist1h2bh|Scmh1|Gtpbp2|Plekhh2|Ifna5|Zfp641|Trim27|Gabpa|Sipa1l2|Pex13|Tnfaip2|Cited4|Sstr3|-|Mrps18a|Kcna10|-|Hist1h2af|Slc7a13|Hivep3|Pacsin3|LOC102632416|Mrpl23|Hist1h3f|Vegfa|Slc16a4|Apba1|Igf2|Ifna11|Olfr288|Gm7020|Mark3|Kcnq4|Trim43b|Tle1|4933406M09R…
GO:0005488	binding	molecular_function	0.035977	1	92	143	14189	25027	12231,240174,18670,98710,67994,17896,50528,230405,19354,16185,668208,102637362,17344,97908,69386,17318,83395,240756,227394,107986,78912,268890,21749,80898,80905,14479,15969,68507,21885,14103,72007,240873,103978,229700,22259,78541,15967,15962,XLOC_2945784,71206,226866,69297,103711,20607,77038,XLOC_380756,209195,22339,260423,80708,16656,102632416,74087,319173,18213,218100,15964,319924,16002,666747,…	Btn1a1|Thada|Abcb4|Rabif|Mrps11|Myl4|Tmprss2|Ifne|Rac2|Il2rb|Gm13288|Gm34192|Pias2|Hist1h3g|Hist1h4h|Mid1|Sp6|Klhl12|Slco4c1|Ddb2|Sp2|Lsamp|Terf1|Erap1|Polh|Usp15|Ifna6|Ppfia4|Tle1|Fasl|Fndc3b|Tnfsf18|Gpc5|Rbm15|Nr1h3|Asb8|Ifna4|Ifna1|-|Katnal2|Sbspon|Lrrc46|Pnpo|Sstr3|Arfgap2|-|Clic6|Vegfa|Hist1h3f|Pacsin3|Hivep3|LOC102632416|Slc7a13|Hist1h2af|Ntrk3|Zfp322a|Ifna11|Apba1|Igf2|Trim43b|Msx1|Mark3|O…
GO:0009987	cellular process	biological_process	0.31247	1	91	143	15346	25027	229699,74087,18213,242151,19935,80708,102632416,20607,77038,XLOC_448684,68565,56222,21928,XLOC_380756,17701,629959,17169,60613,545140,218100,217140,319924,19696,223870,105242472,629524,54720,72388,66591,70069,11957,70028,56177,51797,21873,212539,XLOC_540169,19720,12394,109857,239652,244668,72129,217038,14390,319182,29871,235956,244667,192970,56055,70325,217869,194219,72709,27393,230405,19354,1026…	Slc16a4|Slc7a13|Ntrk3|Kcna10|Mrpl23|Pacsin3|LOC102632416|Sstr3|Arfgap2|-|Mrps18a|Cited4|Tnfaip2|-|Msx1|Gm7020|Mark3|Kcnq4|Olfr288|Zfp322a|Scrn2|Apba1|Rel|Senp1|Efcab13|Olfr286|Rcan1|Ripk4|Mad2l1bp|H1fnt|Atp5j|Dopey2|Olfm1|Ctps|Tjp2|Gm266|-|Trim27|Runx1|Cbr3|Zfp641|Sipa1l2|Pex13|Mrm1|Gabpa|Hist1h2bh|Scmh1|Zfp825|Disc1|Dhrs11|Gtpbp2|Pigw|Eif5|Slfnl1|C1qtnf6|Mrpl39|Ifne|Rac2|Gm34192|-|Abcb4|Rabif|Mr…
GO:0008152	metabolic process	biological_process	0.19878	1	75	143	12138	25027	102637362,50528,75512,98710,67994,XLOC_2158184,18670,21749,78912,17318,69386,21885,240755,14479,68507,12380,80898,80905,XLOC_2945784,71206,18642,22259,74087,18213,XLOC_3180677,19935,80708,102632416,16656,56222,21928,XLOC_380756,77038,103711,XLOC_448684,68565,17701,629959,17169,217140,319924,218100,70069,19696,223870,105242472,629524,72388,51797,XLOC_540169,12408,11957,70028,56177,319182,235956,29…	Gm34192|Tmprss2|Gpx6|Rabif|Mrps11|-|Abcb4|Terf1|Sp2|Mid1|Hist1h4h|Tle1|4933406M09Rik|Usp15|Ppfia4|Cast|Erap1|Polh|-|Katnal2|Pfkm|Nr1h3|Slc7a13|Ntrk3|-|Mrpl23|Pacsin3|LOC102632416|Hivep3|Cited4|Tnfaip2|-|Arfgap2|Pnpo|-|Mrps18a|Msx1|Gm7020|Mark3|Scrn2|Apba1|Zfp322a|H1fnt|Rel|Senp1|Efcab13|Olfr286|Ripk4|Ctps|-|Cbr1|Atp5j|Dopey2|Olfm1|Hist1h2bh|Zfp825|Scmh1|Dhrs11|Gtpbp2|Trim27|Runx1|Cbr3|Zfp641|Gpx5…
GO:0044237	cellular metabolic process	biological_process	0.073013	1	64	143	9625	25027	218100,217140,319924,629959,17169,17701,77038,XLOC_448684,68565,21928,56222,XLOC_380756,18213,74087,102632416,80708,19935,70325,217869,72709,194219,27393,239652,19720,109857,12394,217038,14390,244668,192970,235956,319182,29871,56055,11957,70028,56177,51797,XLOC_540169,223870,19696,72388,629524,105242472,70069,69386,17318,21749,78912,18670,XLOC_2158184,67994,98710,102637362,22259,71206,XLOC_294578…	Zfp322a|Scrn2|Apba1|Gm7020|Mark3|Msx1|Arfgap2|-|Mrps18a|Tnfaip2|Cited4|-|Ntrk3|Slc7a13|LOC102632416|Pacsin3|Mrpl23|Pigw|Eif5|C1qtnf6|Slfnl1|Mrpl39|Zfp641|Trim27|Cbr3|Runx1|Mrm1|Gabpa|Sipa1l2|Dhrs11|Zfp825|Hist1h2bh|Scmh1|Gtpbp2|Atp5j|Dopey2|Olfm1|Ctps|-|Senp1|Rel|Ripk4|Olfr286|Efcab13|H1fnt|Hist1h4h|Mid1|Terf1|Sp2|Abcb4|-|Mrps11|Rabif|Gm34192|Nr1h3|Katnal2|-|Pfkm|Cast|Erap1|Polh|4933406M09Rik|Ppf…
GO:0071704	organic substance metabolic process	biological_process	0.2928	1	63	143	10369	25027	78912,17169,629959,21749,17701,218100,319924,17318,69386,217140,50528,102632416,80708,102637362,19935,XLOC_3180677,18213,74087,68565,XLOC_448684,77038,XLOC_2158184,67994,98710,XLOC_380756,21928,56222,18642,217038,14390,244668,71206,239652,19720,XLOC_2945784,12394,56055,192970,319182,235956,29871,217869,70325,229697,22259,72709,194219,72388,105242472,629524,223870,19696,70069,70028,80905,80898,119…	Sp2|Mark3|Gm7020|Terf1|Msx1|Zfp322a|Apba1|Mid1|Hist1h4h|Scrn2|Tmprss2|LOC102632416|Pacsin3|Gm34192|Mrpl23|-|Ntrk3|Slc7a13|Mrps18a|-|Arfgap2|-|Mrps11|Rabif|-|Tnfaip2|Cited4|Pfkm|Mrm1|Gabpa|Sipa1l2|Katnal2|Zfp641|Trim27|-|Runx1|Gtpbp2|Dhrs11|Hist1h2bh|Zfp825|Scmh1|Eif5|Pigw|Cym|Nr1h3|C1qtnf6|Slfnl1|Ripk4|Efcab13|Olfr286|Senp1|Rel|H1fnt|Dopey2|Polh|Erap1|Atp5j|Cast|Ppfia4|Usp15|4933406M09Rik|Tle1|Ct…
GO:0044238	primary metabolic process	biological_process	0.23448	1	62	143	10014	25027	70069,105242472,629524,72388,19696,223870,14479,68507,51797,21885,240755,80905,70028,80898,11957,12380,235956,319182,29871,192970,244668,217038,14390,18642,XLOC_2945784,19720,12394,71206,239652,22259,229697,194219,72709,217869,70325,19935,102637362,102632416,80708,74087,18213,XLOC_3180677,50528,98710,XLOC_380756,67994,56222,21928,68565,XLOC_448684,XLOC_2158184,77038,78912,17701,17169,629959,21749…	H1fnt|Efcab13|Olfr286|Ripk4|Rel|Senp1|Usp15|Ppfia4|Ctps|Tle1|4933406M09Rik|Polh|Dopey2|Erap1|Atp5j|Cast|Zfp825|Hist1h2bh|Scmh1|Dhrs11|Sipa1l2|Mrm1|Gabpa|Pfkm|-|Trim27|Runx1|Katnal2|Zfp641|Nr1h3|Cym|Slfnl1|C1qtnf6|Eif5|Pigw|Mrpl23|Gm34192|LOC102632416|Pacsin3|Slc7a13|Ntrk3|-|Tmprss2|Rabif|-|Mrps11|Cited4|Tnfaip2|Mrps18a|-|-|Arfgap2|Sp2|Msx1|Mark3|Gm7020|Terf1|Apba1|Hist1h4h|Mid1|Scrn2|Zfp322a|
GO:0044699	single-organism process	biological_process	0.23398	1	60	143	9706	25027	15969,212539,14479,240755,21873,21885,80905,80898,56177,14134,12380,11957,72318,74190,72388,54720,66591,629524,223870,634104,14103,22259,78541,XLOC_900611,56055,244667,235956,72129,244668,15967,239652,71206,XLOC_2945784,15962,19720,XLOC_380756,98710,21928,XLOC_448684,18670,77038,20607,102632416,80708,16656,242151,74087,19354,229699,319924,218100,545140,78912,60613,629959,268890,258527,57439,22739…	Ifna6|Gm266|Usp15|4933406M09Rik|Tjp2|Tle1|Polh|Erap1|Olfm1|Fcnb|Cast|Atp5j|Cyth4|Exoc3l4|Ripk4|Rcan1|Mad2l1bp|Olfr286|Senp1|Olfr287|Fasl|Nr1h3|Asb8|-|Gtpbp2|Disc1|Zfp825|Pex13|Sipa1l2|Ifna4|Zfp641|Katnal2|-|Ifna1|Trim27|-|Rabif|Tnfaip2|-|Abcb4|Arfgap2|Sstr3|LOC102632416|Pacsin3|Hivep3|Kcna10|Slc7a13|Rac2|Slc16a4|Apba1|Zfp322a|Olfr288|Sp2|Kcnq4|Gm7020|Lsamp|Olfr1368|Tmem183a|Slco4c1|Klhl12|
GO:0043170	macromolecule metabolic process	biological_process	0.097781	1	57	143	8593	25027	70069,223870,19696,72388,629524,105242472,240755,68507,14479,12380,80905,80898,70028,192970,319182,29871,235956,239652,71206,19720,XLOC_2945784,12394,217038,14390,244668,72709,194219,229697,22259,70325,217869,18213,XLOC_3180677,74087,102632416,80708,19935,102637362,50528,21928,56222,67994,XLOC_380756,98710,XLOC_2158184,68565,XLOC_448684,17169,629959,21749,17701,78912,69386,217140,17318,319924,218…	H1fnt|Senp1|Rel|Ripk4|Olfr286|Efcab13|4933406M09Rik|Ppfia4|Usp15|Cast|Polh|Erap1|Dopey2|Dhrs11|Hist1h2bh|Scmh1|Zfp825|Zfp641|Katnal2|Trim27|-|Runx1|Mrm1|Gabpa|Sipa1l2|C1qtnf6|Slfnl1|Cym|Nr1h3|Pigw|Eif5|Ntrk3|-|Slc7a13|LOC102632416|Pacsin3|Mrpl23|Gm34192|Tmprss2|Tnfaip2|Cited4|Mrps11|-|Rabif|-|Mrps18a|-|Mark3|Gm7020|Terf1|Msx1|Sp2|Hist1h4h|Scrn2|Mid1|Apba1|Zfp322a|
GO:0044763	single-organism cellular process	biological_process	0.18348	1	55	143	8670	25027	545140,218100,60613,78912,268890,258527,629959,240756,57439,227394,XLOC_380756,98710,21928,20607,18670,77038,102632416,80708,74087,242151,229699,19354,22259,78541,XLOC_900611,56055,235956,244667,72129,244668,15967,XLOC_2945784,19720,15962,71206,239652,212539,14479,15969,21873,240755,80905,80898,56177,12380,11957,72318,629524,72388,74190,66591,54720,14103,634104,223870	Olfr288|Zfp322a|Kcnq4|Sp2|Lsamp|Olfr1368|Gm7020|Klhl12|Tmem183a|Slco4c1|-|Rabif|Tnfaip2|Sstr3|Abcb4|Arfgap2|LOC102632416|Pacsin3|Slc7a13|Kcna10|Slc16a4|Rac2|Nr1h3|Asb8|-|Gtpbp2|Zfp825|Disc1|Pex13|Sipa1l2|Ifna4|-|Trim27|Ifna1|Katnal2|Zfp641|Gm266|Usp15|Ifna6|Tjp2|4933406M09Rik|Polh|Erap1|Olfm1|Cast|Atp5j|Cyth4|Olfr286|Ripk4|Exoc3l4|Mad2l1bp|Rcan1|Fasl|Olfr287|Senp1|
GO:0005623	cell	cellular_component	0.11733	1	54	143	8187	25027	70325,21957,XLOC_900611,22259,27393,18642,14390,244668,72129,239652,19720,56055,213556,244667,235956,319182,29871,56177,80905,80898,14134,12380,11957,XLOC_540169,14479,212539,240755,66591,74190,107732,19696,70069,97908,319924,17318,69386,240756,666747,21749,629959,XLOC_448684,68565,18670,XLOC_2158184,67994,21928,56222,19354,260423,102632416,80708,16656,19935,319173	Pigw|Tnnt3|-|Nr1h3|Mrpl39|Pfkm|Gabpa|Sipa1l2|Pex13|Zfp641|Trim27|Gtpbp2|Plekhh2|Disc1|Zfp825|Hist1h2bh|Scmh1|Olfm1|Polh|Erap1|Fcnb|Cast|Atp5j|-|Usp15|Gm266|4933406M09Rik|Mad2l1bp|Exoc3l4|Mrpl10|Rel|H1fnt|Hist1h3g|Apba1|Mid1|Hist1h4h|Klhl12|Trim43b|Terf1|Gm7020|-|Mrps18a|Abcb4|-|Mrps11|Tnfaip2|Cited4|Rac2|Hist1h3f|LOC102632416|Pacsin3|Hivep3|Mrpl23|Hist1h2af|
GO:0044464	cell part	cellular_component	0.11733	1	54	143	8187	25027	21957,70325,XLOC_900611,22259,27393,14390,18642,72129,244668,239652,19720,213556,56055,244667,319182,29871,235956,80905,56177,80898,14134,12380,11957,XLOC_540169,14479,212539,240755,74190,66591,107732,19696,70069,97908,319924,17318,69386,240756,666747,21749,629959,68565,XLOC_448684,18670,XLOC_2158184,67994,21928,56222,19354,260423,80708,16656,102632416,19935,319173	Tnnt3|Pigw|-|Nr1h3|Mrpl39|Gabpa|Pfkm|Pex13|Sipa1l2|Zfp641|Trim27|Plekhh2|Gtpbp2|Disc1|Hist1h2bh|Scmh1|Zfp825|Polh|Olfm1|Erap1|Fcnb|Cast|Atp5j|-|Usp15|Gm266|4933406M09Rik|Exoc3l4|Mad2l1bp|Mrpl10|Rel|H1fnt|Hist1h3g|Apba1|Mid1|Hist1h4h|Klhl12|Trim43b|Terf1|Gm7020|Mrps18a|-|Abcb4|-|Mrps11|Tnfaip2|Cited4|Rac2|Hist1h3f|Pacsin3|Hivep3|LOC102632416|Mrpl23|Hist1h2af|
GO:0005622	intracellular	cellular_component	0.082341	1	53	143	7824	25027	14134,12380,11957,80905,80898,56177,240755,XLOC_540169,212539,19696,107732,66591,74190,70069,XLOC_900611,21957,70325,27393,22259,239652,19720,14390,18642,72129,244668,244667,235956,319182,29871,213556,56055,18670,XLOC_2158184,68565,XLOC_448684,21928,56222,67994,260423,19354,319173,80708,16656,102632416,19935,97908,17318,69386,319924,240756,666747,629959,21749	Fcnb|Cast|Atp5j|Polh|Erap1|Olfm1|4933406M09Rik|-|Gm266|Rel|Mrpl10|Mad2l1bp|Exoc3l4|H1fnt|-|Tnnt3|Pigw|Mrpl39|Nr1h3|Zfp641|Trim27|Gabpa|Pfkm|Pex13|Sipa1l2|Disc1|Zfp825|Hist1h2bh|Scmh1|Plekhh2|Gtpbp2|Abcb4|-|Mrps18a|-|Tnfaip2|Cited4|Mrps11|Hist1h3f|Rac2|Hist1h2af|Pacsin3|Hivep3|LOC102632416|Mrpl23|Hist1h3g|Mid1|Hist1h4h|Apba1|Klhl12|Trim43b|Gm7020|Terf1|
GO:0003824	catalytic activity	molecular_function	0.60004	1	53	143	9467	25027	17318,217140,21749,17169,666747,240756,217039,74114,67994,98710,75512,18670,103711,18213,XLOC_3180677,74087,16656,102632416,19354,50528,229699,72017,78541,229697,18777,70325,76987,192970,235956,56055,14780,71206,239652,12394,109857,217038,18642,11432,244668,240755,51797,70383,12408,68507,14479,212539,14134,56177,80905,80898,223870,72388,629524	Mid1|Scrn2|Terf1|Mark3|Trim43b|Klhl12|Ggnbp2|Crot|Mrps11|Rabif|Gpx6|Abcb4|Pnpo|Ntrk3|-|Slc7a13|Hivep3|LOC102632416|Rac2|Tmprss2|Slc16a4|Cyb5r1|Asb8|Cym|Lypla1|Pigw|Hdhd2|Dhrs11|Zfp825|Gtpbp2|Gpx5|Katnal2|Zfp641|Runx1|Cbr3|Mrm1|Pfkm|Acp2|Sipa1l2|4933406M09Rik|Ctps|Cox10|Cbr1|Ppfia4|Usp15|Gm266|Fcnb|Olfm1|Polh|Erap1|Senp1|Ripk4|Olfr286|
GO:0005515	protein binding	molecular_function	0.0035354	1	52	143	6504	25027	209195,18670,240174,12231,69297,18213,80708,17344,102632416,668208,22339,16185,50528,230405,17318,319924,16002,15964,21749,17169,107986,227394,240756,666747,21873,21885,207393,15969,68507,14479,238555,22164,56177,223870,240873,72007,14103,72388,78541,15970,103978,16985,217869,244667,29871,15968,19720,XLOC_2945784,15962,244668,72129,15967	Clic6|Abcb4|Thada|Btn1a1|Lrrc46|Ntrk3|Pacsin3|Pias2|LOC102632416|Gm13288|Vegfa|Il2rb|Tmprss2|Ifne|Mid1|Apba1|Igf2|Ifna11|Terf1|Mark3|Ddb2|Slco4c1|Klhl12|Trim43b|Tjp2|Tle1|Elfn2|Ifna6|Ppfia4|Usp15|Btn2a2|Tnfsf4|Olfm1|Senp1|Tnfsf18|Fndc3b|Fasl|Ripk4|Asb8|Ifna7|Gpc5|Lsp1|Eif5|Disc1|Scmh1|Ifna5|Trim27|-|Ifna1|Sipa1l2|Pex13|Ifna4|
GO:0044260	cellular macromolecule metabolic process	biological_process	0.10582	1	52	143	7795	25027	70069,105242472,629524,72388,19696,14479,68507,240755,80905,80898,70028,12380,319182,29871,235956,192970,244668,217038,14390,19720,XLOC_2945784,12394,239652,71206,22259,194219,72709,217869,70325,102637362,19935,80708,102632416,74087,18213,98710,XLOC_380756,67994,56222,21928,68565,XLOC_448684,XLOC_2158184,78912,17701,21749,17169,629959,319924,17318,69386,218100	H1fnt|Efcab13|Olfr286|Ripk4|Rel|Usp15|Ppfia4|4933406M09Rik|Polh|Erap1|Dopey2|Cast|Hist1h2bh|Scmh1|Zfp825|Dhrs11|Sipa1l2|Mrm1|Gabpa|Trim27|-|Runx1|Zfp641|Katnal2|Nr1h3|Slfnl1|C1qtnf6|Eif5|Pigw|Gm34192|Mrpl23|Pacsin3|LOC102632416|Slc7a13|Ntrk3|Rabif|-|Mrps11|Cited4|Tnfaip2|Mrps18a|-|-|Sp2|Msx1|Terf1|Mark3|Gm7020|Apba1|Mid1|Hist1h4h|Zfp322a|
GO:0016020	membrane	cellular_component	0.21401	1	52	143	8273	25027	22339,16185,50528,229699,242151,XLOC_3180677,74087,102632416,80708,18670,20607,72674,57439,227394,217039,17169,258527,268890,60613,545140,319924,208613,634104,240873,14103,72388,629524,72318,238555,22164,11957,80898,433485,56177,21873,240755,XLOC_540169,15969,70383,14479,239652,15962,244668,72129,15967,56055,XLOC_900611,103978,70325,217869,381217,27393	Vegfa|Il2rb|Tmprss2|Slc16a4|Kcna10|-|Slc7a13|LOC102632416|Pacsin3|Abcb4|Sstr3|Adipor1|Tmem183a|Slco4c1|Ggnbp2|Mark3|Olfr1368|Lsamp|Kcnq4|Olfr288|Apba1|Tmem212|Olfr287|Tnfsf18|Fasl|Ripk4|Olfr286|Cyth4|Btn2a2|Tnfsf4|Atp5j|Erap1|Syndig1|Olfm1|Tjp2|4933406M09Rik|-|Ifna6|Cox10|Usp15|Zfp641|Ifna1|Sipa1l2|Pex13|Ifna4|Gtpbp2|-|Gpc5|Pigw|Eif5|Fam189a2|Mrpl39|
GO:0050896	response to stimulus	biological_process	0.0073213	1	47	143	5943	25027	240755,212539,15969,22164,56177,80905,433485,72318,240873,634104,14103,223870,629524,54720,72388,78541,22259,15970,XLOC_900611,235956,15968,56055,15962,14780,71206,239652,244668,15967,98710,XLOC_380756,75512,20607,77038,18670,226866,80708,102632416,668208,229699,230405,19354,15964,545140,218100,268890,258527,57439	4933406M09Rik|Gm266|Ifna6|Tnfsf4|Olfm1|Polh|Syndig1|Cyth4|Tnfsf18|Olfr287|Fasl|Senp1|Olfr286|Rcan1|Ripk4|Asb8|Nr1h3|Ifna7|-|Zfp825|Ifna5|Gtpbp2|Ifna1|Gpx5|Katnal2|Zfp641|Sipa1l2|Ifna4|Rabif|-|Gpx6|Sstr3|Arfgap2|Abcb4|Sbspon|Pacsin3|LOC102632416|Gm13288|Slc16a4|Ifne|Rac2|Ifna11|Olfr288|Zfp322a|Lsamp|Olfr1368|Tmem183a|
GO:0065007	biological regulation	biological_process	0.23009	1	47	143	7458	25027	17701,258527,268890,57439,319924,545140,16656,80708,102632416,102637362,18213,19354,98710,56222,18670,77038,20607,56055,29871,235956,14390,244668,239652,12394,XLOC_2945784,22259,72709,78541,194219,XLOC_900611,72318,66591,72388,54720,105242472,629524,223870,19696,634104,14103,68507,212539,14479,240755,56177,80898,70028	Msx1|Olfr1368|Lsamp|Tmem183a|Apba1|Olfr288|Hivep3|Pacsin3|LOC102632416|Gm34192|Ntrk3|Rac2|Rabif|Cited4|Abcb4|Arfgap2|Sstr3|Gtpbp2|Scmh1|Zfp825|Gabpa|Sipa1l2|Zfp641|Runx1|-|Nr1h3|C1qtnf6|Asb8|Slfnl1|-|Cyth4|Mad2l1bp|Ripk4|Rcan1|Efcab13|Olfr286|Senp1|Rel|Olfr287|Fasl|Ppfia4|Gm266|Usp15|4933406M09Rik|Olfm1|Erap1|Dopey2|
GO:0050789	regulation of biological process	biological_process	0.20356	1	46	143	7207	25027	57439,17701,258527,268890,545140,319924,19354,18213,102637362,16656,80708,102632416,20607,18670,77038,56222,98710,XLOC_2945784,12394,239652,244668,14390,29871,235956,56055,194219,78541,72709,22259,634104,14103,19696,223870,105242472,629524,72388,54720,66591,72318,56177,80898,70028,240755,14479,212539,68507	Tmem183a|Msx1|Olfr1368|Lsamp|Olfr288|Apba1|Rac2|Ntrk3|Gm34192|Hivep3|Pacsin3|LOC102632416|Sstr3|Abcb4|Arfgap2|Cited4|Rabif|-|Runx1|Zfp641|Sipa1l2|Gabpa|Scmh1|Zfp825|Gtpbp2|Slfnl1|Asb8|C1qtnf6|Nr1h3|Olfr287|Fasl|Rel|Senp1|Efcab13|Olfr286|Ripk4|Rcan1|Mad2l1bp|Cyth4|Olfm1|Erap1|Dopey2|4933406M09Rik|Usp15|Gm266|Ppfia4|
GO:0034641	cellular nitrogen compound metabolic process	biological_process	0.012173	1	45	143	5751	25027	56055,29871,319182,235956,244668,14390,217038,12394,XLOC_2945784,19720,239652,71206,22259,194219,72709,629524,105242472,19696,223870,14479,68507,51797,240755,70028,80905,80898,12380,11957,78912,17701,629959,21749,319924,217140,69386,218100,102637362,102632416,74087,18213,98710,XLOC_380756,56222,21928,77038	Gtpbp2|Scmh1|Hist1h2bh|Zfp825|Sipa1l2|Gabpa|Mrm1|Runx1|-|Trim27|Zfp641|Katnal2|Nr1h3|Slfnl1|C1qtnf6|Olfr286|Efcab13|Rel|Senp1|Usp15|Ppfia4|Ctps|4933406M09Rik|Dopey2|Polh|Erap1|Cast|Atp5j|Sp2|Msx1|Gm7020|Terf1|Apba1|Scrn2|Hist1h4h|Zfp322a|Gm34192|LOC102632416|Slc7a13|Ntrk3|Rabif|-|Cited4|Tnfaip2|Arfgap2|
GO:0006807	nitrogen compound metabolic process	biological_process	0.033705	1	45	143	6119	25027	102637362,102632416,74087,18213,98710,XLOC_380756,56222,21928,77038,78912,17701,21749,629959,319924,217140,69386,218100,105242472,629524,19696,223870,14479,68507,51797,240755,80905,70028,80898,12380,11957,56055,319182,29871,235956,244668,14390,217038,XLOC_2945784,19720,12394,239652,71206,22259,194219,72709	Gm34192|LOC102632416|Slc7a13|Ntrk3|Rabif|-|Cited4|Tnfaip2|Arfgap2|Sp2|Msx1|Terf1|Gm7020|Apba1|Scrn2|Hist1h4h|Zfp322a|Efcab13|Olfr286|Rel|Senp1|Usp15|Ppfia4|Ctps|4933406M09Rik|Polh|Dopey2|Erap1|Cast|Atp5j|Gtpbp2|Hist1h2bh|Scmh1|Zfp825|Sipa1l2|Gabpa|Mrm1|-|Trim27|Runx1|Zfp641|Katnal2|Nr1h3|Slfnl1|C1qtnf6|
GO:0044249	cellular biosynthetic process	biological_process	0.072241	1	45	143	6426	25027	14479,68507,51797,240755,80905,80898,70028,11957,105242472,629524,19696,22259,194219,72709,217869,70325,235956,319182,29871,192970,244668,217038,14390,XLOC_2945784,12394,71206,239652,98710,67994,56222,21928,68565,XLOC_2158184,19935,102637362,102632416,74087,18213,319924,69386,217140,17701,629959,17169,21749	Usp15|Ppfia4|Ctps|4933406M09Rik|Polh|Erap1|Dopey2|Atp5j|Efcab13|Olfr286|Rel|Nr1h3|Slfnl1|C1qtnf6|Eif5|Pigw|Zfp825|Hist1h2bh|Scmh1|Dhrs11|Sipa1l2|Mrm1|Gabpa|-|Runx1|Katnal2|Zfp641|Rabif|Mrps11|Cited4|Tnfaip2|Mrps18a|-|Mrpl23|Gm34192|LOC102632416|Slc7a13|Ntrk3|Apba1|Hist1h4h|Scrn2|Msx1|Gm7020|Mark3|Terf1|
GO:1901576	organic substance biosynthetic process	biological_process	0.081536	1	45	143	6484	25027	629524,105242472,19696,80898,80905,70028,11957,14479,68507,51797,240755,244668,14390,217038,XLOC_2945784,12394,71206,239652,319182,235956,29871,192970,217869,70325,22259,194219,72709,19935,102637362,102632416,74087,18213,68565,XLOC_2158184,98710,67994,56222,21928,17701,21749,17169,629959,319924,69386,217140	Olfr286|Efcab13|Rel|Erap1|Polh|Dopey2|Atp5j|Usp15|Ppfia4|Ctps|4933406M09Rik|Sipa1l2|Gabpa|Mrm1|-|Runx1|Katnal2|Zfp641|Hist1h2bh|Zfp825|Scmh1|Dhrs11|Eif5|Pigw|Nr1h3|Slfnl1|C1qtnf6|Mrpl23|Gm34192|LOC102632416|Slc7a13|Ntrk3|Mrps18a|-|Rabif|Mrps11|Cited4|Tnfaip2|Msx1|Terf1|Mark3|Gm7020|Apba1|Hist1h4h|Scrn2|
GO:0009058	biosynthetic process	biological_process	0.10362	1	45	143	6603	25027	319924,217140,69386,17701,17169,21749,629959,68565,XLOC_2158184,98710,67994,56222,21928,19935,102637362,102632416,74087,18213,217869,70325,22259,194219,72709,244668,14390,217038,XLOC_2945784,12394,239652,71206,319182,29871,235956,192970,70028,80905,80898,11957,14479,68507,51797,240755,105242472,629524,19696	Apba1|Scrn2|Hist1h4h|Msx1|Mark3|Terf1|Gm7020|Mrps18a|-|Rabif|Mrps11|Cited4|Tnfaip2|Mrpl23|Gm34192|LOC102632416|Slc7a13|Ntrk3|Eif5|Pigw|Nr1h3|Slfnl1|C1qtnf6|Sipa1l2|Gabpa|Mrm1|-|Runx1|Zfp641|Katnal2|Hist1h2bh|Scmh1|Zfp825|Dhrs11|Dopey2|Polh|Erap1|Atp5j|Usp15|Ppfia4|Ctps|4933406M09Rik|Efcab13|Olfr286|Rel|
GO:0050794	regulation of cellular process	biological_process	0.22081	1	45	143	7091	25027	319924,545140,258527,17701,268890,57439,56222,98710,18670,77038,20607,18213,80708,102632416,102637362,19354,72709,194219,78541,22259,29871,235956,56055,239652,XLOC_2945784,12394,14390,244668,240755,68507,212539,14479,80898,56177,70028,72318,223870,14103,634104,19696,66591,72388,54720,105242472,629524	Apba1|Olfr288|Olfr1368|Msx1|Lsamp|Tmem183a|Cited4|Rabif|Abcb4|Arfgap2|Sstr3|Ntrk3|Pacsin3|LOC102632416|Gm34192|Rac2|C1qtnf6|Slfnl1|Asb8|Nr1h3|Scmh1|Zfp825|Gtpbp2|Zfp641|-|Runx1|Gabpa|Sipa1l2|4933406M09Rik|Ppfia4|Gm266|Usp15|Erap1|Olfm1|Dopey2|Cyth4|Senp1|Fasl|Olfr287|Rel|Mad2l1bp|Ripk4|Rcan1|Efcab13|Olfr286|
GO:0046483	heterocycle metabolic process	biological_process	0.014817	1	44	143	5660	25027	80898,80905,70028,11957,12380,14479,68507,51797,240755,629524,105242472,19696,223870,22259,194219,72709,244668,14390,217038,12394,XLOC_2945784,19720,239652,71206,319182,29871,235956,77038,XLOC_380756,98710,56222,21928,102637362,102632416,74087,18213,218100,319924,217140,69386,78912,17701,629959,21749	Erap1|Polh|Dopey2|Atp5j|Cast|Usp15|Ppfia4|Ctps|4933406M09Rik|Olfr286|Efcab13|Rel|Senp1|Nr1h3|Slfnl1|C1qtnf6|Sipa1l2|Gabpa|Mrm1|Runx1|-|Trim27|Zfp641|Katnal2|Hist1h2bh|Scmh1|Zfp825|Arfgap2|-|Rabif|Cited4|Tnfaip2|Gm34192|LOC102632416|Slc7a13|Ntrk3|Zfp322a|Apba1|Scrn2|Hist1h4h|Sp2|Msx1|Gm7020|Terf1|
GO:1901360	organic cyclic compound metabolic process	biological_process	0.018204	1	44	143	5731	25027	80898,80905,70028,11957,12380,14479,68507,51797,240755,629524,105242472,19696,223870,22259,194219,72709,244668,14390,217038,19720,XLOC_2945784,12394,71206,239652,319182,235956,29871,77038,98710,XLOC_380756,56222,21928,102637362,102632416,74087,18213,218100,319924,217140,69386,78912,17701,629959,21749	Erap1|Polh|Dopey2|Atp5j|Cast|Usp15|Ppfia4|Ctps|4933406M09Rik|Olfr286|Efcab13|Rel|Senp1|Nr1h3|Slfnl1|C1qtnf6|Sipa1l2|Gabpa|Mrm1|Trim27|-|Runx1|Katnal2|Zfp641|Hist1h2bh|Zfp825|Scmh1|Arfgap2|Rabif|-|Cited4|Tnfaip2|Gm34192|LOC102632416|Slc7a13|Ntrk3|Zfp322a|Apba1|Scrn2|Hist1h4h|Sp2|Msx1|Gm7020|Terf1|
GO:1901363	heterocyclic compound binding	molecular_function	0.25382	1	44	143	7013	25027	67994,XLOC_380756,98710,18670,103711,319173,18213,80708,17344,102632416,102637362,260423,19354,69386,17318,97908,21749,17169,268890,17701,78912,68507,212539,70028,80905,80898,56177,72388,629524,194219,78541,22259,229700,217869,319182,29871,235956,56055,239652,71206,12394,217038,14390,244668	Mrps11|-|Rabif|Abcb4|Pnpo|Hist1h2af|Ntrk3|Pacsin3|Pias2|LOC102632416|Gm34192|Hist1h3f|Rac2|Hist1h4h|Mid1|Hist1h3g|Terf1|Mark3|Lsamp|Msx1|Sp2|Ppfia4|Gm266|Dopey2|Polh|Erap1|Olfm1|Ripk4|Olfr286|Slfnl1|Asb8|Nr1h3|Rbm15|Eif5|Hist1h2bh|Scmh1|Zfp825|Gtpbp2|Zfp641|Katnal2|Runx1|Mrm1|Gabpa|Sipa1l2|
GO:0097159	organic cyclic compound binding	molecular_function	0.25593	1	44	143	7019	25027	78912,21749,17169,17701,268890,69386,17318,97908,80708,17344,102632416,102637362,319173,18213,19354,260423,67994,98710,XLOC_380756,103711,18670,56055,319182,29871,235956,14390,217038,244668,239652,71206,12394,22259,78541,194219,217869,229700,72388,629524,68507,212539,56177,80905,80898,70028	Sp2|Terf1|Mark3|Msx1|Lsamp|Hist1h4h|Mid1|Hist1h3g|Pacsin3|Pias2|LOC102632416|Gm34192|Hist1h2af|Ntrk3|Rac2|Hist1h3f|Mrps11|Rabif|-|Pnpo|Abcb4|Gtpbp2|Hist1h2bh|Scmh1|Zfp825|Gabpa|Mrm1|Sipa1l2|Zfp641|Katnal2|Runx1|Nr1h3|Asb8|Slfnl1|Eif5|Rbm15|Ripk4|Olfr286|Ppfia4|Gm266|Olfm1|Polh|Erap1|Dopey2|
GO:0044424	intracellular part	cellular_component	0.26077	1	44	143	7007	25027	240755,XLOC_540169,12380,11957,14134,80905,80898,56177,70069,19696,74190,66591,22259,27393,XLOC_900611,70325,21957,29871,319182,235956,244667,213556,19720,244668,72129,14390,18642,56222,21928,67994,XLOC_2158184,XLOC_448684,68565,19935,102632416,80708,16656,17318,69386,319924,21749,629959,666747,240756	4933406M09Rik|-|Cast|Atp5j|Fcnb|Polh|Erap1|Olfm1|H1fnt|Rel|Exoc3l4|Mad2l1bp|Nr1h3|Mrpl39|-|Pigw|Tnnt3|Scmh1|Hist1h2bh|Zfp825|Disc1|Plekhh2|Trim27|Sipa1l2|Pex13|Gabpa|Pfkm|Cited4|Tnfaip2|Mrps11|-|-|Mrps18a|Mrpl23|LOC102632416|Pacsin3|Hivep3|Mid1|Hist1h4h|Apba1|Terf1|Gm7020|Trim43b|Klhl12|
GO:0006139	nucleobase-containing compound metabolic process	biological_process	0.012402	1	43	143	5445	25027	218100,319924,69386,78912,21749,629959,17701,77038,98710,XLOC_380756,21928,56222,102632416,102637362,18213,74087,22259,72709,194219,14390,217038,244668,71206,239652,XLOC_2945784,19720,12394,319182,29871,235956,80905,80898,70028,12380,11957,68507,14479,240755,51797,105242472,629524,223870,19696	Zfp322a|Apba1|Hist1h4h|Sp2|Terf1|Gm7020|Msx1|Arfgap2|Rabif|-|Tnfaip2|Cited4|LOC102632416|Gm34192|Ntrk3|Slc7a13|Nr1h3|C1qtnf6|Slfnl1|Gabpa|Mrm1|Sipa1l2|Katnal2|Zfp641|-|Trim27|Runx1|Hist1h2bh|Scmh1|Zfp825|Polh|Erap1|Dopey2|Cast|Atp5j|Ppfia4|Usp15|4933406M09Rik|Ctps|Efcab13|Olfr286|Senp1|Rel|
GO:0006725	cellular aromatic compound metabolic process	biological_process	0.023213	1	43	143	5657	25027	244668,217038,14390,12394,XLOC_2945784,19720,71206,239652,319182,29871,235956,22259,194219,72709,105242472,629524,19696,223870,70028,80905,80898,11957,12380,14479,68507,51797,240755,78912,17701,629959,21749,218100,319924,69386,102637362,102632416,74087,18213,77038,98710,XLOC_380756,56222,21928	Sipa1l2|Mrm1|Gabpa|Runx1|-|Trim27|Katnal2|Zfp641|Hist1h2bh|Scmh1|Zfp825|Nr1h3|Slfnl1|C1qtnf6|Efcab13|Olfr286|Rel|Senp1|Dopey2|Polh|Erap1|Atp5j|Cast|Usp15|Ppfia4|Ctps|4933406M09Rik|Sp2|Msx1|Gm7020|Terf1|Zfp322a|Apba1|Hist1h4h|Gm34192|LOC102632416|Slc7a13|Ntrk3|Arfgap2|Rabif|-|Cited4|Tnfaip2|
GO:0009059	macromolecule biosynthetic process	biological_process	0.061399	1	40	143	5540	25027	240755,68507,14479,70028,80905,80898,19696,105242472,629524,72709,194219,22259,217869,70325,192970,319182,29871,235956,239652,12394,XLOC_2945784,14390,244668,21928,56222,67994,98710,XLOC_2158184,68565,18213,74087,102632416,19935,102637362,69386,319924,21749,17169,629959,17701	4933406M09Rik|Ppfia4|Usp15|Dopey2|Polh|Erap1|Rel|Efcab13|Olfr286|C1qtnf6|Slfnl1|Nr1h3|Eif5|Pigw|Dhrs11|Hist1h2bh|Scmh1|Zfp825|Zfp641|Runx1|-|Gabpa|Sipa1l2|Tnfaip2|Cited4|Mrps11|Rabif|-|Mrps18a|Ntrk3|Slc7a13|LOC102632416|Mrpl23|Gm34192|Hist1h4h|Apba1|Terf1|Mark3|Gm7020|Msx1|
GO:0090304	nucleic acid metabolic process	biological_process	0.013616	1	39	143	4853	25027	19696,105242472,629524,240755,14479,68507,12380,80905,80898,70028,319182,29871,235956,12394,XLOC_2945784,19720,239652,71206,244668,217038,14390,194219,72709,22259,74087,18213,102637362,102632416,56222,21928,XLOC_380756,98710,17701,21749,629959,78912,69386,319924,218100	Rel|Efcab13|Olfr286|4933406M09Rik|Usp15|Ppfia4|Cast|Polh|Erap1|Dopey2|Hist1h2bh|Scmh1|Zfp825|Runx1|-|Trim27|Zfp641|Katnal2|Sipa1l2|Mrm1|Gabpa|Slfnl1|C1qtnf6|Nr1h3|Slc7a13|Ntrk3|Gm34192|LOC102632416|Cited4|Tnfaip2|-|Rabif|Msx1|Terf1|Gm7020|Sp2|Hist1h4h|Apba1|Zfp322a|
GO:0034645	cellular macromolecule biosynthetic process	biological_process	0.07954	1	39	143	5491	25027	80898,80905,70028,240755,68507,14479,19696,629524,217869,70325,72709,194219,22259,239652,XLOC_2945784,12394,14390,244668,192970,29871,319182,235956,XLOC_2158184,68565,21928,56222,67994,98710,18213,74087,102632416,102637362,19935,69386,319924,17169,629959,21749,17701	Erap1|Polh|Dopey2|4933406M09Rik|Ppfia4|Usp15|Rel|Olfr286|Eif5|Pigw|C1qtnf6|Slfnl1|Nr1h3|Zfp641|-|Runx1|Gabpa|Sipa1l2|Dhrs11|Scmh1|Hist1h2bh|Zfp825|-|Mrps18a|Tnfaip2|Cited4|Mrps11|Rabif|Ntrk3|Slc7a13|LOC102632416|Gm34192|Mrpl23|Hist1h4h|Apba1|Mark3|Gm7020|Terf1|Msx1|
GO:0010467	gene expression	biological_process	0.1429	1	36	143	5284	25027	XLOC_2158184,68565,56222,98710,67994,18213,19935,102637362,102632416,69386,319924,17701,629959,21749,80905,80898,70028,240755,14479,68507,19696,105242472,629524,217869,194219,72709,22259,12394,XLOC_2945784,239652,244668,14390,217038,235956,319182,29871	-|Mrps18a|Cited4|Rabif|Mrps11|Ntrk3|Mrpl23|Gm34192|LOC102632416|Hist1h4h|Apba1|Msx1|Gm7020|Terf1|Polh|Erap1|Dopey2|4933406M09Rik|Usp15|Ppfia4|Rel|Efcab13|Olfr286|Eif5|Slfnl1|C1qtnf6|Nr1h3|Runx1|-|Zfp641|Sipa1l2|Gabpa|Mrm1|Zfp825|Hist1h2bh|Scmh1|
GO:0043167	ion binding	molecular_function	0.57672	1	36	143	6428	25027	2.17492e+197	Terf1|Mark3|Lsamp|Sp2|Sp6|Trim43b|Mid1|Zfp322a|Ntrk3|Slc7a13|Pias2|LOC102632416|Hivep3|Vegfa|Rac2|Myl4|Arfgap2|Abcb4|Sstr3|Pnpo|Zfp825|Gtpbp2|Zfp641|Katnal2|Trim27|Sipa1l2|Slfnl1|Asb8|Nr1h3|Gpc5|Ripk4|Efcab13|Ppfia4|Gm266|Erap1|Olfm1|
GO:0043229	intracellular organelle	cellular_component	0.40259	1	35	143	5813	25027	629959,666747,240756,319924,69386,19935,16656,80708,102632416,67994,56222,21928,XLOC_448684,68565,XLOC_2158184,213556,319182,235956,29871,244667,72129,244668,14390,19720,22259,21957,70325,XLOC_900611,66591,19696,240755,80905,56177,12380,11957	Gm7020|Trim43b|Klhl12|Apba1|Hist1h4h|Mrpl23|Hivep3|Pacsin3|LOC102632416|Mrps11|Cited4|Tnfaip2|-|Mrps18a|-|Plekhh2|Hist1h2bh|Zfp825|Scmh1|Disc1|Pex13|Sipa1l2|Gabpa|Trim27|Nr1h3|Tnnt3|Pigw|-|Mad2l1bp|Rel|4933406M09Rik|Polh|Olfm1|Cast|Atp5j|
GO:0043226	organelle	cellular_component	0.4053	1	35	143	5819	25027	22259,XLOC_900611,21957,70325,235956,319182,29871,244667,213556,19720,72129,244668,14390,240755,12380,11957,80905,56177,19696,66591,69386,319924,629959,666747,240756,56222,21928,67994,XLOC_2158184,68565,XLOC_448684,19935,80708,16656,102632416	Nr1h3|-|Tnnt3|Pigw|Zfp825|Hist1h2bh|Scmh1|Disc1|Plekhh2|Trim27|Pex13|Sipa1l2|Gabpa|4933406M09Rik|Cast|Atp5j|Polh|Olfm1|Rel|Mad2l1bp|Hist1h4h|Apba1|Gm7020|Trim43b|Klhl12|Cited4|Tnfaip2|Mrps11|-|Mrps18a|-|Mrpl23|Pacsin3|Hivep3|LOC102632416|
GO:0003676	nucleic acid binding	molecular_function	0.14122	1	33	143	4807	25027	217869,229700,22259,194219,217038,14390,244668,239652,71206,12394,235956,319182,29871,80898,80905,70028,68507,629524,97908,69386,17318,78912,21749,268890,17701,XLOC_380756,98710,260423,102632416,17344,102637362,18213,319173	Eif5|Rbm15|Nr1h3|Slfnl1|Mrm1|Gabpa|Sipa1l2|Zfp641|Katnal2|Runx1|Zfp825|Hist1h2bh|Scmh1|Erap1|Polh|Dopey2|Ppfia4|Olfr286|Hist1h3g|Hist1h4h|Mid1|Sp2|Terf1|Lsamp|Msx1|-|Rabif|Hist1h3f|LOC102632416|Pias2|Gm34192|Ntrk3|Hist1h2af|
GO:0044425	membrane part	cellular_component	0.53711	1	33	143	5813	25027	72674,57439,227394,217039,258527,268890,545140,16185,229699,242151,74087,80708,18670,20607,239652,72129,244668,56055,XLOC_900611,70325,381217,27393,634104,208613,72388,629524,11957,80898,56177,433485,21873,XLOC_540169,70383	Adipor1|Tmem183a|Slco4c1|Ggnbp2|Olfr1368|Lsamp|Olfr288|Il2rb|Slc16a4|Kcna10|Slc7a13|Pacsin3|Abcb4|Sstr3|Zfp641|Pex13|Sipa1l2|Gtpbp2|-|Pigw|Fam189a2|Mrpl39|Olfr287|Tmem212|Ripk4|Olfr286|Atp5j|Erap1|Olfm1|Syndig1|Tjp2|-|Cox10|
GO:0018130	heterocycle biosynthetic process	biological_process	0.015811	1	32	143	3827	25027	319924,69386,217140,629959,17701,98710,56222,102632416,102637362,18213,22259,72709,194219,29871,319182,235956,14390,244668,239652,71206,12394,XLOC_2945784,68507,14479,240755,51797,80898,70028,11957,629524,105242472,19696	Apba1|Hist1h4h|Scrn2|Gm7020|Msx1|Rabif|Cited4|LOC102632416|Gm34192|Ntrk3|Nr1h3|C1qtnf6|Slfnl1|Scmh1|Hist1h2bh|Zfp825|Gabpa|Sipa1l2|Zfp641|Katnal2|Runx1|-|Ppfia4|Usp15|4933406M09Rik|Ctps|Erap1|Dopey2|Atp5j|Olfr286|Efcab13|Rel|
GO:0044271	cellular nitrogen compound biosynthetic process	biological_process	0.016455	1	32	143	3839	25027	29871,319182,235956,14390,244668,71206,239652,XLOC_2945784,12394,22259,72709,194219,629524,105242472,19696,68507,14479,240755,51797,70028,80898,11957,629959,17701,319924,69386,217140,102632416,102637362,18213,98710,56222	Scmh1|Hist1h2bh|Zfp825|Gabpa|Sipa1l2|Katnal2|Zfp641|-|Runx1|Nr1h3|C1qtnf6|Slfnl1|Olfr286|Efcab13|Rel|Ppfia4|Usp15|4933406M09Rik|Ctps|Dopey2|Erap1|Atp5j|Gm7020|Msx1|Apba1|Hist1h4h|Scrn2|LOC102632416|Gm34192|Ntrk3|Rabif|Cited4|
GO:1901362	organic cyclic compound biosynthetic process	biological_process	0.01875	1	32	143	3877	25027	22259,194219,72709,319182,29871,235956,244668,14390,XLOC_2945784,12394,239652,71206,14479,68507,51797,240755,70028,80898,11957,629524,105242472,19696,319924,217140,69386,17701,629959,98710,56222,102637362,102632416,18213	Nr1h3|Slfnl1|C1qtnf6|Hist1h2bh|Scmh1|Zfp825|Sipa1l2|Gabpa|-|Runx1|Zfp641|Katnal2|Usp15|Ppfia4|Ctps|4933406M09Rik|Dopey2|Erap1|Atp5j|Olfr286|Efcab13|Rel|Apba1|Scrn2|Hist1h4h|Msx1|Gm7020|Rabif|Cited4|Gm34192|LOC102632416|Ntrk3|
GO:0019438	aromatic compound biosynthetic process	biological_process	0.022994	1	31	143	3787	25027	629959,29871,319182,235956,17701,71206,239652,XLOC_2945784,12394,14390,244668,72709,194219,69386,319924,22259,18213,102632416,102637362,19696,629524,105242472,240755,51797,56222,68507,98710,14479,11957,80898,70028	Gm7020|Scmh1|Hist1h2bh|Zfp825|Msx1|Katnal2|Zfp641|-|Runx1|Gabpa|Sipa1l2|C1qtnf6|Slfnl1|Hist1h4h|Apba1|Nr1h3|Ntrk3|LOC102632416|Gm34192|Rel|Olfr286|Efcab13|4933406M09Rik|Ctps|Cited4|Ppfia4|Rabif|Usp15|Atp5j|Erap1|Dopey2|
GO:0051716	cellular response to stimulus	biological_process	0.2889	1	31	143	4909	25027	223870,14103,634104,72388,54720,19354,629524,72318,80708,102632416,77038,18670,20607,80905,56177,240755,98710,XLOC_380756,212539,239652,71206,57439,244668,235956,258527,268890,56055,218100,545140,78541,22259	Senp1|Fasl|Olfr287|Ripk4|Rcan1|Rac2|Olfr286|Cyth4|Pacsin3|LOC102632416|Arfgap2|Abcb4|Sstr3|Polh|Olfm1|4933406M09Rik|Rabif|-|Gm266|Zfp641|Katnal2|Tmem183a|Sipa1l2|Zfp825|Olfr1368|Lsamp|Gtpbp2|Zfp322a|Olfr288|Asb8|Nr1h3|
GO:0034654	nucleobase-containing compound biosynthetic process	biological_process	0.019483	1	30	143	3587	25027	69386,194219,72709,22259,319924,235956,319182,29871,17701,629959,12394,XLOC_2945784,239652,244668,14390,56222,51797,240755,98710,14479,68507,11957,70028,80898,18213,102637362,102632416,19696,629524,105242472	Hist1h4h|Slfnl1|C1qtnf6|Nr1h3|Apba1|Zfp825|Hist1h2bh|Scmh1|Msx1|Gm7020|Runx1|-|Zfp641|Sipa1l2|Gabpa|Cited4|Ctps|4933406M09Rik|Rabif|Usp15|Ppfia4|Atp5j|Dopey2|Erap1|Ntrk3|Gm34192|LOC102632416|Rel|Olfr286|Efcab13|
GO:0016070	RNA metabolic process	biological_process	0.054168	1	30	143	3916	25027	244668,217038,14390,12394,XLOC_2945784,239652,29871,319182,17701,235956,629959,21749,22259,319924,194219,69386,72709,629524,105242472,19696,102637362,102632416,18213,70028,80898,98710,14479,68507,56222,240755	Sipa1l2|Mrm1|Gabpa|Runx1|-|Zfp641|Scmh1|Hist1h2bh|Msx1|Zfp825|Gm7020|Terf1|Nr1h3|Apba1|Slfnl1|Hist1h4h|C1qtnf6|Olfr286|Efcab13|Rel|Gm34192|LOC102632416|Ntrk3|Dopey2|Erap1|Rabif|Usp15|Ppfia4|Cited4|4933406M09Rik|
GO:0032774	RNA biosynthetic process	biological_process	0.015294	1	28	143	3227	25027	14390,244668,239652,XLOC_2945784,12394,629959,29871,319182,235956,17701,319924,22259,72709,194219,69386,105242472,629524,19696,102632416,102637362,18213,80898,70028,68507,98710,14479,240755,56222	Gabpa|Sipa1l2|Zfp641|-|Runx1|Gm7020|Scmh1|Hist1h2bh|Zfp825|Msx1|Apba1|Nr1h3|C1qtnf6|Slfnl1|Hist1h4h|Efcab13|Olfr286|Rel|LOC102632416|Gm34192|Ntrk3|Erap1|Dopey2|Ppfia4|Rabif|Usp15|4933406M09Rik|Cited4|
GO:0016021	integral to membrane	cellular_component	0.54178	1	28	143	4942	25027	381217,XLOC_900611,545140,70325,268890,258527,56055,239652,72674,227394,57439,244668,72129,217039,21873,70383,18670,20607,433485,242151,74087,80708,16185,634104,208613,72388,229699,629524	Fam189a2|-|Olfr288|Pigw|Lsamp|Olfr1368|Gtpbp2|Zfp641|Adipor1|Slco4c1|Tmem183a|Sipa1l2|Pex13|Ggnbp2|Tjp2|Cox10|Abcb4|Sstr3|Syndig1|Kcna10|Slc7a13|Pacsin3|Il2rb|Olfr287|Tmem212|Ripk4|Slc16a4|Olfr286|
GO:0031224	intrinsic to membrane	cellular_component	0.55246	1	28	143	4964	25027	18670,20607,433485,21873,70383,16185,634104,208613,72388,229699,629524,242151,74087,80708,XLOC_900611,545140,70325,381217,72674,239652,227394,57439,244668,72129,217039,258527,268890,56055	Abcb4|Sstr3|Syndig1|Tjp2|Cox10|Il2rb|Olfr287|Tmem212|Ripk4|Slc16a4|Olfr286|Kcna10|Slc7a13|Pacsin3|-|Olfr288|Pigw|Fam189a2|Adipor1|Zfp641|Slco4c1|Tmem183a|Sipa1l2|Pex13|Ggnbp2|Olfr1368|Lsamp|Gtpbp2|
GO:0006351	transcription, DNA-dependent	biological_process	0.023539	1	27	143	3196	25027	29871,235956,319182,17701,629959,XLOC_2945784,12394,239652,244668,14390,69386,194219,72709,22259,319924,18213,102637362,102632416,19696,629524,56222,240755,14479,98710,68507,70028,80898	Scmh1|Zfp825|Hist1h2bh|Msx1|Gm7020|-|Runx1|Zfp641|Sipa1l2|Gabpa|Hist1h4h|Slfnl1|C1qtnf6|Nr1h3|Apba1|Ntrk3|Gm34192|LOC102632416|Rel|Olfr286|Cited4|4933406M09Rik|Usp15|Rabif|Ppfia4|Dopey2|Erap1|
GO:0043231	intracellular membrane-bounded organelle	cellular_component	0.21528	1	27	143	4038	25027	12380,11957,XLOC_448684,56177,21928,240755,56222,19696,66591,80708,16656,102632416,XLOC_900611,70325,69386,319924,22259,19720,14390,666747,72129,240756,244668,629959,235956,29871,319182	Cast|Atp5j|-|Olfm1|Tnfaip2|4933406M09Rik|Cited4|Rel|Mad2l1bp|Pacsin3|Hivep3|LOC102632416|-|Pigw|Hist1h4h|Apba1|Nr1h3|Trim27|Gabpa|Trim43b|Pex13|Klhl12|Sipa1l2|Gm7020|Zfp825|Scmh1|Hist1h2bh|
GO:0043227	membrane-bounded organelle	cellular_component	0.21768	1	27	143	4044	25027	12380,11957,XLOC_448684,56177,240755,21928,56222,19696,66591,16656,80708,102632416,XLOC_900611,70325,69386,319924,22259,19720,14390,72129,666747,244668,240756,629959,29871,235956,319182	Cast|Atp5j|-|Olfm1|4933406M09Rik|Tnfaip2|Cited4|Rel|Mad2l1bp|Hivep3|Pacsin3|LOC102632416|-|Pigw|Hist1h4h|Apba1|Nr1h3|Trim27|Gabpa|Pex13|Trim43b|Sipa1l2|Klhl12|Gm7020|Scmh1|Zfp825|Hist1h2bh|
GO:0031323	regulation of cellular metabolic process	biological_process	0.042865	1	25	143	3075	25027	12394,XLOC_2945784,239652,244668,14390,17701,235956,29871,194219,72709,22259,319924,19696,223870,105242472,18213,102637362,102632416,77038,80898,70028,56177,56222,240755,68507	Runx1|-|Zfp641|Sipa1l2|Gabpa|Msx1|Zfp825|Scmh1|Slfnl1|C1qtnf6|Nr1h3|Apba1|Rel|Senp1|Efcab13|Ntrk3|Gm34192|LOC102632416|Arfgap2|Erap1|Dopey2|Olfm1|Cited4|4933406M09Rik|Ppfia4|
GO:0003677	DNA binding	molecular_function	0.045459	1	25	143	3093	25027	260423,629524,319173,18213,102632416,102637362,70028,80905,80898,68507,XLOC_380756,98710,12394,14390,244668,21749,17701,235956,29871,319182,78912,97908,69386,194219,22259	Hist1h3f|Olfr286|Hist1h2af|Ntrk3|LOC102632416|Gm34192|Dopey2|Polh|Erap1|Ppfia4|-|Rabif|Runx1|Gabpa|Sipa1l2|Terf1|Msx1|Zfp825|Scmh1|Hist1h2bh|Sp2|Hist1h3g|Hist1h4h|Slfnl1|Nr1h3|
GO:0019222	regulation of metabolic process	biological_process	0.05627	1	25	143	3160	25027	240755,56222,68507,77038,80898,56177,70028,18213,102632416,102637362,223870,19696,105242472,72709,194219,319924,22259,17701,235956,29871,239652,XLOC_2945784,12394,14390,244668	4933406M09Rik|Cited4|Ppfia4|Arfgap2|Erap1|Olfm1|Dopey2|Ntrk3|LOC102632416|Gm34192|Senp1|Rel|Efcab13|C1qtnf6|Slfnl1|Apba1|Nr1h3|Msx1|Zfp825|Scmh1|Zfp641|-|Runx1|Gabpa|Sipa1l2|
GO:0006810	transport	biological_process	0.13457	1	25	143	3500	25027	319924,XLOC_900611,60613,56055,15962,239652,72129,244668,15967,227394,21873,21928,14479,15969,20607,11957,14134,18670,56177,74087,72318,242151,80708,229699,74190	Apba1|-|Kcnq4|Gtpbp2|Ifna1|Zfp641|Pex13|Sipa1l2|Ifna4|Slco4c1|Tjp2|Tnfaip2|Usp15|Ifna6|Sstr3|Atp5j|Fcnb|Abcb4|Olfm1|Slc7a13|Cyth4|Kcna10|Pacsin3|Slc16a4|Exoc3l4|
GO:0051234	establishment of localization	biological_process	0.13457	1	25	143	3500	25027	60613,56055,15962,239652,72129,244668,15967,227394,319924,XLOC_900611,72318,74087,242151,80708,229699,74190,21928,21873,14479,15969,20607,11957,14134,18670,56177	Kcnq4|Gtpbp2|Ifna1|Zfp641|Pex13|Sipa1l2|Ifna4|Slco4c1|Apba1|-|Cyth4|Slc7a13|Kcna10|Pacsin3|Slc16a4|Exoc3l4|Tnfaip2|Tjp2|Usp15|Ifna6|Sstr3|Atp5j|Fcnb|Abcb4|Olfm1|
GO:0051179	localization	biological_process	0.17642	1	25	143	3624	25027	229699,74190,72318,74087,242151,80708,20607,11957,14134,18670,56177,21928,21873,14479,15969,15962,239652,244668,72129,15967,227394,60613,56055,XLOC_900611,319924	Slc16a4|Exoc3l4|Cyth4|Slc7a13|Kcna10|Pacsin3|Sstr3|Atp5j|Fcnb|Abcb4|Olfm1|Tnfaip2|Tjp2|Usp15|Ifna6|Ifna1|Zfp641|Sipa1l2|Pex13|Ifna4|Slco4c1|Kcnq4|Gtpbp2|-|Apba1|
GO:0019219	regulation of nucleobase-containing compound metabolic process	biological_process	0.043645	1	24	143	2929	25027	72709,194219,319924,22259,239652,XLOC_2945784,12394,14390,244668,17701,29871,235956,77038,70028,80898,240755,56222,68507,223870,19696,105242472,18213,102632416,102637362	C1qtnf6|Slfnl1|Apba1|Nr1h3|Zfp641|-|Runx1|Gabpa|Sipa1l2|Msx1|Scmh1|Zfp825|Arfgap2|Dopey2|Erap1|4933406M09Rik|Cited4|Ppfia4|Senp1|Rel|Efcab13|Ntrk3|LOC102632416|Gm34192|
GO:0051171	regulation of nitrogen compound metabolic process	biological_process	0.043645	1	24	143	2929	25027	194219,72709,22259,319924,XLOC_2945784,12394,239652,244668,14390,235956,29871,17701,77038,80898,70028,56222,240755,68507,19696,223870,105242472,18213,102637362,102632416	Slfnl1|C1qtnf6|Nr1h3|Apba1|-|Runx1|Zfp641|Sipa1l2|Gabpa|Zfp825|Scmh1|Msx1|Arfgap2|Erap1|Dopey2|Cited4|4933406M09Rik|Ppfia4|Rel|Senp1|Efcab13|Ntrk3|Gm34192|LOC102632416|
GO:0080090	regulation of primary metabolic process	biological_process	0.05379	1	24	143	2993	25027	19696,223870,105242472,18213,102637362,102632416,77038,70028,80898,56222,240755,68507,12394,XLOC_2945784,239652,244668,14390,17701,235956,29871,194219,72709,22259,319924	Rel|Senp1|Efcab13|Ntrk3|Gm34192|LOC102632416|Arfgap2|Dopey2|Erap1|Cited4|4933406M09Rik|Ppfia4|Runx1|-|Zfp641|Sipa1l2|Gabpa|Msx1|Zfp825|Scmh1|Slfnl1|C1qtnf6|Nr1h3|Apba1|
GO:0023052	signaling	biological_process	0.59623	1	24	143	4346	25027	9.87102e+127	Rabif|Gm266|Usp15|Olfm1|Abcb4|Arfgap2|Sstr3|Pacsin3|Cyth4|Rac2|Ripk4|Rcan1|Olfr286|Senp1|Fasl|Olfr287|Nr1h3|Asb8|Olfr288|Gtpbp2|Lsamp|Olfr1368|Tmem183a|Sipa1l2|
GO:0044700	single organism signaling	biological_process	0.59623	1	24	143	4346	25027	2.22598e+127	Nr1h3|Asb8|Olfr288|Gtpbp2|Lsamp|Olfr1368|Sipa1l2|Tmem183a|Gm266|Rabif|Usp15|Olfm1|Sstr3|Arfgap2|Abcb4|Pacsin3|Cyth4|Olfr286|Rcan1|Ripk4|Rac2|Olfr287|Fasl|Senp1|
GO:0007154	cell communication	biological_process	0.61952	1	24	143	4394	25027	2.1254e+127	Gm266|Rabif|Usp15|Sstr3|Abcb4|Arfgap2|Olfm1|Cyth4|Pacsin3|Olfr287|Fasl|Senp1|Olfr286|Rac2|Ripk4|Rcan1|Asb8|Nr1h3|Olfr288|Lsamp|Olfr1368|Gtpbp2|Sipa1l2|Tmem183a|
GO:0044765	single-organism transport	biological_process	0.024495	1	23	143	2629	25027	1.59622e+120	Ifna1|Zfp641|Ifna4|Pex13|Sipa1l2|Slco4c1|Kcnq4|Gtpbp2|Apba1|Slc16a4|Exoc3l4|Slc7a13|Cyth4|Kcna10|Sstr3|Atp5j|Abcb4|Fcnb|Olfm1|Tjp2|Tnfaip2|Usp15|Ifna6|
GO:0016787	hydrolase activity	molecular_function	0.57661	1	23	143	4119	25027	18213,XLOC_3180677,102632416,223870,50528,19354,51797,212539,14479,18670,80898,76987,235956,56055,239652,71206,11432,240756,217039,217140,78541,229697,18777	Ntrk3|-|LOC102632416|Senp1|Tmprss2|Rac2|Ctps|Gm266|Usp15|Abcb4|Erap1|Hdhd2|Zfp825|Gtpbp2|Zfp641|Katnal2|Acp2|Klhl12|Ggnbp2|Scrn2|Asb8|Cym|Lypla1|
GO:0007165	signal transduction	biological_process	0.66582	1	23	143	4313	25027	5.61772e+122	Olfm1|Sstr3|Arfgap2|Abcb4|Gm266|Rabif|Olfr286|Ripk4|Rcan1|Rac2|Olfr287|Fasl|Senp1|Pacsin3|Cyth4|Olfr288|Nr1h3|Asb8|Sipa1l2|Tmem183a|Gtpbp2|Lsamp|Olfr1368|
GO:0019538	protein metabolic process	biological_process	0.70748	1	23	143	4385	25027	80708,19935,70069,XLOC_3180677,18213,50528,72388,223870,67994,14479,68565,XLOC_448684,80905,80898,XLOC_2158184,17169,21749,244668,229697,217140,17318,70325,217869	Pacsin3|Mrpl23|H1fnt|-|Ntrk3|Tmprss2|Ripk4|Senp1|Mrps11|Usp15|Mrps18a|-|Polh|Erap1|-|Mark3|Terf1|Sipa1l2|Cym|Scrn2|Mid1|Pigw|Eif5|
GO:0051252	regulation of RNA metabolic process	biological_process	0.076814	1	22	143	2803	25027	70028,80898,68507,240755,56222,105242472,19696,102632416,102637362,18213,319924,22259,72709,194219,14390,244668,239652,XLOC_2945784,12394,17701,235956,29871	Dopey2|Erap1|Ppfia4|4933406M09Rik|Cited4|Efcab13|Rel|LOC102632416|Gm34192|Ntrk3|Apba1|Nr1h3|C1qtnf6|Slfnl1|Gabpa|Sipa1l2|Zfp641|-|Runx1|Msx1|Zfp825|Scmh1|
GO:2001141	regulation of RNA biosynthetic process	biological_process	0.076814	1	22	143	2803	25027	102632416,102637362,18213,105242472,19696,68507,240755,56222,80898,70028,17701,235956,29871,14390,244668,239652,12394,XLOC_2945784,319924,22259,72709,194219	LOC102632416|Gm34192|Ntrk3|Efcab13|Rel|Ppfia4|4933406M09Rik|Cited4|Erap1|Dopey2|Msx1|Zfp825|Scmh1|Gabpa|Sipa1l2|Zfp641|Runx1|-|Apba1|Nr1h3|C1qtnf6|Slfnl1|
GO:0010556	regulation of macromolecule biosynthetic process	biological_process	0.08876	1	22	143	2853	25027	29871,17701,235956,244668,14390,12394,XLOC_2945784,239652,22259,319924,194219,72709,102637362,102632416,18213,105242472,19696,68507,56222,240755,70028,80898	Scmh1|Msx1|Zfp825|Sipa1l2|Gabpa|Runx1|-|Zfp641|Nr1h3|Apba1|Slfnl1|C1qtnf6|Gm34192|LOC102632416|Ntrk3|Efcab13|Rel|Ppfia4|Cited4|4933406M09Rik|Dopey2|Erap1|
GO:0031326	regulation of cellular biosynthetic process	biological_process	0.08876	1	22	143	2853	25027	70028,80898,240755,56222,68507,19696,105242472,18213,102632416,102637362,72709,194219,319924,22259,239652,12394,XLOC_2945784,14390,244668,29871,17701,235956	Dopey2|Erap1|4933406M09Rik|Cited4|Ppfia4|Rel|Efcab13|Ntrk3|LOC102632416|Gm34192|C1qtnf6|Slfnl1|Apba1|Nr1h3|Zfp641|Runx1|-|Gabpa|Sipa1l2|Scmh1|Msx1|Zfp825|
GO:0009889	regulation of biosynthetic process	biological_process	0.089805	1	22	143	2857	25027	319924,22259,72709,194219,14390,244668,239652,12394,XLOC_2945784,235956,17701,29871,80898,70028,68507,240755,56222,105242472,19696,102632416,102637362,18213	Apba1|Nr1h3|C1qtnf6|Slfnl1|Gabpa|Sipa1l2|Zfp641|Runx1|-|Zfp825|Msx1|Scmh1|Erap1|Dopey2|Ppfia4|4933406M09Rik|Cited4|Efcab13|Rel|LOC102632416|Gm34192|Ntrk3|
GO:0010468	regulation of gene expression	biological_process	0.091475	1	22	143	2863	25027	19696,105242472,18213,102637362,102632416,70028,80898,56222,240755,68507,12394,XLOC_2945784,239652,244668,14390,235956,29871,17701,194219,72709,22259,319924	Rel|Efcab13|Ntrk3|Gm34192|LOC102632416|Dopey2|Erap1|Cited4|4933406M09Rik|Ppfia4|Runx1|-|Zfp641|Sipa1l2|Gabpa|Zfp825|Scmh1|Msx1|Slfnl1|C1qtnf6|Nr1h3|Apba1|
GO:0060255	regulation of macromolecule metabolic process	biological_process	0.10883	1	22	143	2926	25027	12394,XLOC_2945784,239652,244668,14390,29871,235956,17701,194219,72709,22259,319924,19696,105242472,18213,102637362,102632416,70028,80898,56222,240755,68507	Runx1|-|Zfp641|Sipa1l2|Gabpa|Scmh1|Zfp825|Msx1|Slfnl1|C1qtnf6|Nr1h3|Apba1|Rel|Efcab13|Ntrk3|Gm34192|LOC102632416|Dopey2|Erap1|Cited4|4933406M09Rik|Ppfia4|
GO:0006950	response to stress	biological_process	0.00010841	0.15322	21	143	1479	25027	XLOC_900611,218100,15964,15970,15967,15962,71206,239652,14780,15968,235956,56177,80905,18670,75512,XLOC_380756,15969,240755,230405,668208,102632416	-|Zfp322a|Ifna11|Ifna7|Ifna4|Ifna1|Katnal2|Zfp641|Gpx5|Ifna5|Zfp825|Olfm1|Polh|Abcb4|Gpx6|-|Ifna6|4933406M09Rik|Ifne|Gm13288|LOC102632416|
GO:0006355	regulation of transcription, DNA-dependent	biological_process	0.11684	1	21	143	2797	25027	XLOC_2945784,12394,239652,244668,14390,235956,17701,29871,194219,72709,22259,319924,19696,18213,102637362,102632416,70028,80898,56222,240755,68507	-|Runx1|Zfp641|Sipa1l2|Gabpa|Zfp825|Msx1|Scmh1|Slfnl1|C1qtnf6|Nr1h3|Apba1|Rel|Ntrk3|Gm34192|LOC102632416|Dopey2|Erap1|Cited4|4933406M09Rik|Ppfia4|
GO:2000112	regulation of cellular macromolecule biosynthetic process	biological_process	0.13286	1	21	143	2847	25027	80898,70028,68507,240755,56222,19696,102632416,102637362,18213,319924,22259,72709,194219,14390,244668,239652,XLOC_2945784,12394,235956,29871,17701	Erap1|Dopey2|Ppfia4|4933406M09Rik|Cited4|Rel|LOC102632416|Gm34192|Ntrk3|Apba1|Nr1h3|C1qtnf6|Slfnl1|Gabpa|Sipa1l2|Zfp641|-|Runx1|Zfp825|Scmh1|Msx1|
GO:0005634	nucleus	cellular_component	0.14311	1	21	143	2876	25027	66591,19696,102632416,16656,XLOC_448684,12380,56222,240755,21928,666747,240756,14390,19720,235956,29871,319182,629959,XLOC_900611,22259,319924,69386	Mad2l1bp|Rel|LOC102632416|Hivep3|-|Cast|Cited4|4933406M09Rik|Tnfaip2|Trim43b|Klhl12|Gabpa|Trim27|Zfp825|Scmh1|Hist1h2bh|Gm7020|-|Nr1h3|Apba1|Hist1h4h|
GO:0005737	cytoplasm	cellular_component	0.64225	1	21	143	3867	25027	18642,244668,72129,21749,235956,21957,70325,74190,70069,80708,102632416,19935,14134,11957,XLOC_2158184,68565,56177,80905,80898,21928,67994	Pfkm|Sipa1l2|Pex13|Terf1|Zfp825|Tnnt3|Pigw|Exoc3l4|H1fnt|Pacsin3|LOC102632416|Mrpl23|Fcnb|Atp5j|-|Mrps18a|Olfm1|Polh|Erap1|Tnfaip2|Mrps11|
GO:0044710	single-organism metabolic process	biological_process	0.66114	1	21	143	3921	25027	1.71692e+111	Mark3|Dhrs11|Terf1|Zfp825|Katnal2|Gpx5|Mrm1|Cyb5r1|Scrn2|Pigw|Hivep3|Senp1|4933406M09Rik|Tle1|Ctps|Mrps11|Gpx6|Arfgap2|Atp5j|Olfm1|Pnpo|
GO:0043168	anion binding	molecular_function	0.15183	1	20	143	2756	25027	7.23882e+109	Ripk4|Rac2|Vegfa|LOC102632416|Slc7a13|Ntrk3|Erap1|Pnpo|Abcb4|Gm266|Ppfia4|Sipa1l2|Katnal2|Gtpbp2|Zfp825|Mark3|Terf1|Gpc5|Slfnl1|Asb8|
GO:0046872	metal ion binding	molecular_function	0.82333	1	20	143	4149	25027	7.70382e+112	Arfgap2|Sstr3|Erap1|Olfm1|Myl4|Efcab13|Slc7a13|Pias2|LOC102632416|Hivep3|Zfp322a|Mid1|Nr1h3|Zfp641|Trim27|Trim43b|Sp6|Zfp825|Lsamp|Sp2|
GO:0043169	cation binding	molecular_function	0.83252	1	20	143	4177	25027	1.66561e+112	Hivep3|LOC102632416|Pias2|Slc7a13|Efcab13|Myl4|Erap1|Olfm1|Sstr3|Arfgap2|Sp2|Lsamp|Zfp825|Trim43b|Sp6|Trim27|Zfp641|Nr1h3|Mid1|Zfp322a|
GO:0032991	macromolecular complex	cellular_component	0.8542	1	20	143	4229	25027	21928,240755,XLOC_540169,67994,XLOC_2158184,11957,56177,80905,80898,68565,19935,74190,17318,27393,21957,319182,629959,244667,666747,18642	Tnfaip2|4933406M09Rik|-|Mrps11|-|Atp5j|Olfm1|Polh|Erap1|Mrps18a|Mrpl23|Exoc3l4|Mid1|Mrpl39|Tnnt3|Hist1h2bh|Gm7020|Disc1|Trim43b|Pfkm|
GO:0016740	transferase activity	molecular_function	0.46799	1	19	143	3210	25027	6.29524e+99	Olfr286|Slc16a4|Ripk4|Ntrk3|Fcnb|Abcb4|Polh|4933406M09Rik|Crot|Rabif|Usp15|Cox10|Ppfia4|Runx1|Sipa1l2|Mrm1|Pfkm|Mark3|Pigw|
GO:0005576	extracellular region	cellular_component	0.15977	1	18	143	2449	25027	103978,16002,15970,15964,15962,XLOC_2945784,15967,15968,12231,56177,21885,15969,14479,668208,223870,634104,230405,16656	Gpc5|Igf2|Ifna7|Ifna11|Ifna1|-|Ifna4|Ifna5|Btn1a1|Olfm1|Tle1|Ifna6|Usp15|Gm13288|Senp1|Olfr287|Ifne|Hivep3|
GO:0000166	nucleotide binding	molecular_function	0.28812	1	18	143	2738	25027	2.1254e+98	Gm266|Ppfia4|Mrps11|Abcb4|Pnpo|Ntrk3|Pacsin3|LOC102632416|Ripk4|Rac2|Slfnl1|Asb8|Zfp825|Terf1|Mark3|Gtpbp2|Katnal2|Sipa1l2|
GO:1901265	nucleoside phosphate binding	molecular_function	0.28812	1	18	143	2738	25027	8.07081e+98	Pacsin3|LOC102632416|Ntrk3|Ripk4|Rac2|Gm266|Mrps11|Ppfia4|Pnpo|Abcb4|Gtpbp2|Zfp825|Terf1|Mark3|Sipa1l2|Katnal2|Slfnl1|Asb8|
GO:0036094	small molecule binding	molecular_function	0.32063	1	18	143	2798	25027	2.44669e+98	Sipa1l2|Katnal2|Gtpbp2|Zfp825|Terf1|Mark3|Slfnl1|Asb8|Ripk4|Rac2|LOC102632416|Pacsin3|Ntrk3|Pnpo|Abcb4|Gm266|Mrps11|Ppfia4|
GO:0044267	cellular protein metabolic process	biological_process	0.75426	1	18	143	3579	25027	80708,19935,70069,18213,72388,67994,14479,XLOC_448684,68565,80905,80898,XLOC_2158184,21749,17169,244668,17318,70325,217869	Pacsin3|Mrpl23|H1fnt|Ntrk3|Ripk4|Mrps11|Usp15|-|Mrps18a|Polh|Erap1|-|Terf1|Mark3|Sipa1l2|Mid1|Pigw|Eif5|
GO:0043565	sequence-specific DNA binding	molecular_function	4.58e-05	0.097097	17	143	977	25027	3.19173e+98	Hist1h2af|Ntrk3|LOC102632416|Gm34192|Hist1h3f|Erap1|Terf1|Hist1h2bh|Zfp825|Scmh1|Msx1|Gabpa|Sipa1l2|Hist1h4h|Slfnl1|Nr1h3|Hist1h3g|
GO:0005102	receptor binding	molecular_function	0.00032277	0.34213	16	143	1048	25027	1.59691e+86	Ifna6|Usp15|Olfm1|Tnfsf4|LOC102632416|Ifne|Gm13288|Vegfa|Tnfsf18|Fasl|Ifna7|Igf2|Ifna11|Ifna5|Ifna4|Ifna1|
GO:0032553	ribonucleotide binding	molecular_function	0.29064	1	16	143	2406	25027	6.85072e+88	Ppfia4|Gm266|Abcb4|Pnpo|Ntrk3|LOC102632416|Ripk4|Rac2|Slfnl1|Asb8|Terf1|Mark3|Zfp825|Gtpbp2|Katnal2|Sipa1l2|
GO:0017076	purine nucleotide binding	molecular_function	0.30309	1	16	143	2431	25027	1.86702e+87	Abcb4|Gm266|Ppfia4|Ripk4|Rac2|Ntrk3|Pacsin3|LOC102632416|Slfnl1|Asb8|Katnal2|Sipa1l2|Zfp825|Terf1|Mark3|Gtpbp2|
GO:0006259	DNA metabolic process	biological_process	0.032532	1	15	143	1552	25027	19720,239652,71206,235956,74087,102632416,78912,12380,218100,80898,80905,21928,240755,XLOC_380756,68507	Trim27|Zfp641|Katnal2|Zfp825|Slc7a13|LOC102632416|Sp2|Cast|Zfp322a|Erap1|Polh|Tnfaip2|4933406M09Rik|-|Ppfia4|
GO:0005215	transporter activity	molecular_function	0.24407	1	15	143	2155	25027	217869,56177,XLOC_900611,11957,20607,18670,14134,21873,227394,239652,60613,56055,74087,242151,192970	Eif5|Olfm1|-|Atp5j|Sstr3|Abcb4|Fcnb|Tjp2|Slco4c1|Zfp641|Kcnq4|Gtpbp2|Slc7a13|Kcna10|Dhrs11|
GO:0035639	purine ribonucleoside triphosphate binding	molecular_function	0.37057	1	15	143	2369	25027	2.44668e+82	Sipa1l2|Rac2|Ripk4|Katnal2|Gtpbp2|LOC102632416|Zfp825|Ntrk3|Mark3|Terf1|Abcb4|Gm266|Ppfia4|Slfnl1|Asb8|
GO:0001883	purine nucleoside binding	molecular_function	0.37636	1	15	143	2382	25027	1.86707e+82	Abcb4|Ppfia4|Gm266|Asb8|Slfnl1|Rac2|Ripk4|Sipa1l2|Katnal2|Gtpbp2|LOC102632416|Terf1|Mark3|Ntrk3|Zfp825|
GO:0032549	ribonucleoside binding	molecular_function	0.37636	1	15	143	2382	25027	2.44668e+82	Sipa1l2|Rac2|Ripk4|Katnal2|Gtpbp2|LOC102632416|Zfp825|Mark3|Terf1|Ntrk3|Abcb4|Gm266|Ppfia4|Asb8|Slfnl1|
GO:0032550	purine ribonucleoside binding	molecular_function	0.37636	1	15	143	2382	25027	7.85412e+82	Asb8|Slfnl1|Ppfia4|Gm266|Abcb4|Mark3|Ntrk3|Terf1|Zfp825|LOC102632416|Gtpbp2|Katnal2|Ripk4|Rac2|Sipa1l2|
GO:0032555	purine ribonucleotide binding	molecular_function	0.37959	1	15	143	2387	25027	1.02632e+82	LOC102632416|Gtpbp2|Zfp825|Terf1|Ntrk3|Mark3|Sipa1l2|Rac2|Ripk4|Katnal2|Gm266|Ppfia4|Asb8|Slfnl1|Abcb4|
GO:0001882	nucleoside binding	molecular_function	0.39201	1	15	143	2408	25027	6.85072e+82	Ppfia4|Gm266|Asb8|Slfnl1|Abcb4|Gtpbp2|LOC102632416|Ntrk3|Mark3|Terf1|Zfp825|Rac2|Ripk4|Sipa1l2|Katnal2|
GO:0043234	protein complex	cellular_component	0.56381	1	15	143	2674	25027	21928,240755,17318,XLOC_540169,27393,11957,56177,80898,21957,629959,244667,319182,74190,18642,666747	Tnfaip2|4933406M09Rik|Mid1|-|Mrpl39|Atp5j|Olfm1|Erap1|Tnnt3|Gm7020|Disc1|Hist1h2bh|Exoc3l4|Pfkm|Trim43b|
GO:0044444	cytoplasmic part	cellular_component	0.7693	1	15	143	3032	25027	19935,80708,244668,72129,74190,18642,67994,21928,21957,80905,70325,56177,68565,XLOC_2158184,11957	Mrpl23|Pacsin3|Sipa1l2|Pex13|Exoc3l4|Pfkm|Mrps11|Tnfaip2|Tnnt3|Polh|Pigw|Olfm1|Mrps18a|-|Atp5j|
GO:0022857	transmembrane transporter activity	molecular_function	0.18822	1	14	143	1892	25027	18670,14134,XLOC_900611,11957,20607,56177,217869,21873,239652,242151,192970,74087,56055,60613	Abcb4|Fcnb|-|Atp5j|Sstr3|Olfm1|Eif5|Tjp2|Zfp641|Kcna10|Dhrs11|Slc7a13|Gtpbp2|Kcnq4|
GO:0046914	transition metal ion binding	molecular_function	0.66229	1	14	143	2655	25027	6.66747e+77	Trim43b|Trim27|Hivep3|LOC102632416|Pias2|Zfp825|Slc7a13|Lsamp|Olfm1|Erap1|Zfp322a|Arfgap2|Nr1h3|Mid1|
GO:0001071	nucleic acid binding transcription factor activity	molecular_function	0.041096	1	13	143	1328	25027	68507,22259,72709,194219,102632416,102637362,235956,17701,14390,244668,XLOC_2945784,12394,19696	Ppfia4|Nr1h3|C1qtnf6|Slfnl1|LOC102632416|Gm34192|Zfp825|Msx1|Gabpa|Sipa1l2|-|Runx1|Rel|
GO:0003700	sequence-specific DNA binding transcription factor activity	molecular_function	0.041096	1	13	143	1328	25027	68507,22259,72709,194219,14390,244668,XLOC_2945784,12394,19696,102632416,102637362,235956,17701	Ppfia4|Nr1h3|C1qtnf6|Slfnl1|Gabpa|Sipa1l2|-|Runx1|Rel|LOC102632416|Gm34192|Zfp825|Msx1|
GO:0022891	substrate-specific transmembrane transporter activity	molecular_function	0.17381	1	13	143	1706	25027	21873,56177,217869,14134,XLOC_900611,20607,11957,56055,60613,242151,192970,74087,239652	Tjp2|Olfm1|Eif5|Fcnb|-|Sstr3|Atp5j|Gtpbp2|Kcnq4|Kcna10|Dhrs11|Slc7a13|Zfp641|
GO:0022892	substrate-specific transporter activity	molecular_function	0.23694	1	13	143	1821	25027	192970,242151,74087,56055,60613,239652,21873,14134,XLOC_900611,11957,20607,217869,56177	Dhrs11|Kcna10|Slc7a13|Gtpbp2|Kcnq4|Zfp641|Tjp2|Fcnb|-|Atp5j|Sstr3|Eif5|Olfm1|
GO:0030554	adenyl nucleotide binding	molecular_function	0.42444	1	13	143	2117	25027	8.07086e+71	Pacsin3|Gtpbp2|LOC102632416|Ntrk3|Mark3|Terf1|Zfp825|Ripk4|Sipa1l2|Katnal2|Asb8|Slfnl1|Abcb4|
GO:0035556	intracellular signal transduction	biological_process	0.01676	1	12	143	1051	25027	1.93545e+62	Rac2|Rcan1|Sipa1l2|Senp1|Fasl|Gtpbp2|Cyth4|Abcb4|Arfgap2|Gm266|Rabif|Asb8|
GO:0055085	transmembrane transport	biological_process	0.061738	1	12	143	1283	25027	2.18732e+63	Tjp2|Sstr3|Atp5j|Abcb4|Olfm1|Slc7a13|Kcna10|Kcnq4|Zfp641|Pex13|Slc16a4|Slco4c1|
GO:0016817	hydrolase activity, acting on acid anhydrides	molecular_function	0.11244	1	12	143	1423	25027	2.35956e+67	Zfp825|Ntrk3|LOC102632416|Gtpbp2|Zfp641|Katnal2|Klhl12|Rac2|Asb8|Gm266|Abcb4|Erap1|
GO:0015075	ion transmembrane transporter activity	molecular_function	0.22743	1	12	143	1647	25027	56055,60613,192970,242151,74087,239652,21873,56177,217869,11957,XLOC_900611,20607	Gtpbp2|Kcnq4|Dhrs11|Kcna10|Slc7a13|Zfp641|Tjp2|Olfm1|Eif5|Atp5j|-|Sstr3|
GO:0071840	cellular component organization or biogenesis	biological_process	0.36163	1	12	143	1843	25027	78912,244667,242151,72129,240756,244668,66591,XLOC_2945784,107732,56177,80898,12380	Sp2|Disc1|Kcna10|Pex13|Klhl12|Sipa1l2|Mad2l1bp|-|Mrpl10|Olfm1|Erap1|Cast|
GO:0016772	transferase activity, transferring phosphorus-containing groups	molecular_function	0.41716	1	12	143	1930	25027	1.23942e+61	Runx1|Sipa1l2|Olfr286|Pfkm|Ripk4|Mark3|Ntrk3|Abcb4|Fcnb|Polh|Rabif|Usp15|
GO:0016491	oxidoreductase activity	molecular_function	0.49135	1	12	143	2020	25027	7.55121e+64	Gpx6|Cbr1|Mrps11|4933406M09Rik|Cyb5r1|Pnpo|Olfm1|Hivep3|Zfp825|Dhrs11|Cbr3|Gpx5|
GO:0005524	ATP binding	molecular_function	0.5146	1	12	143	2067	25027	1.02632e+66	LOC102632416|Gtpbp2|Zfp825|Ntrk3|Mark3|Terf1|Sipa1l2|Ripk4|Katnal2|Slfnl1|Asb8|Abcb4|
GO:0032559	adenyl ribonucleotide binding	molecular_function	0.52098	1	12	143	2080	25027	1.86702e+66	Abcb4|Slfnl1|Asb8|Sipa1l2|Ripk4|Katnal2|LOC102632416|Gtpbp2|Zfp825|Ntrk3|Mark3|Terf1|
GO:0008270	zinc ion binding	molecular_function	0.58474	1	12	143	2169	25027	7.70382e+67	Arfgap2|Zfp322a|Erap1|Mid1|Nr1h3|Trim27|Trim43b|Lsamp|Zfp825|LOC102632416|Pias2|Hivep3|
GO:0005126	cytokine receptor binding	molecular_function	6.0258e-09	2.5549e-05	11	143	178	25027	1.59702e+57	Ifna7|Ifna6|Ifna11|Tnfsf4|Ifna5|Ifne|Ifna4|Gm13288|Ifna1|Tnfsf18|Fasl|
GO:0017111	nucleoside-triphosphatase activity	molecular_function	0.099853	1	11	143	1248	25027	5.60551e+62	Gtpbp2|LOC102632416|Zfp825|Rac2|Klhl12|Katnal2|Zfp641|Gm266|Asb8|Erap1|Abcb4|
GO:0016462	pyrophosphatase activity	molecular_function	0.10501	1	11	143	1260	25027	1.02632e+62	LOC102632416|Gtpbp2|Zfp825|Rac2|Klhl12|Katnal2|Zfp641|Gm266|Asb8|Erap1|Abcb4|
GO:0016818	hydrolase activity, acting on acid anhydrides, in phosphorus-containing anhydrides	molecular_function	0.12388	1	11	143	1302	25027	2.40756e+62	Klhl12|Rac2|Katnal2|Zfp641|Gtpbp2|LOC102632416|Zfp825|Erap1|Abcb4|Gm266|Asb8|
GO:0016043	cellular component organization	biological_process	0.35569	1	11	143	1670	25027	56177,80898,12380,78912,242151,244667,244668,240756,72129,66591,XLOC_2945784	Olfm1|Erap1|Cast|Sp2|Kcna10|Disc1|Sipa1l2|Klhl12|Pex13|Mad2l1bp|-|
GO:0004872	receptor activity	molecular_function	0.84123	1	11	143	2479	25027	2.22592e+60	Nr1h3|Sbspon|Olfr288|Sstr3|Olfr1368|Sipa1l2|Olfr286|Ripk4|Tmem183a|Tmprss2|Olfr287|
GO:0006952	defense response	biological_process	0.0006131	0.42106	10	143	495	25027	15968,15962,668208,15967,230405,15964,15969,15970,XLOC_900611,18670	Ifna5|Ifna1|Gm13288|Ifna4|Ifne|Ifna11|Ifna6|Ifna7|-|Abcb4|
GO:0006811	ion transport	biological_process	0.36099	1	10	143	1515	25027	5.61772e+52	Olfm1|Sstr3|Atp5j|Apba1|Tjp2|Zfp641|Kcnq4|Gtpbp2|Slc7a13|Kcna10|
GO:0055114	oxidation-reduction process	biological_process	0.63107	1	10	143	1863	25027	2.40756e+53	4933406M09Rik|Cyb5r1|Mrps11|Gpx6|Pnpo|Olfm1|Dhrs11|Zfp825|Hivep3|Gpx5|
GO:0044446	intracellular organelle part	cellular_component	0.8664	1	10	143	2328	25027	2.40756e+55	4933406M09Rik|Pigw|Tnnt3|Atp5j|Gm7020|Disc1|Hist1h2bh|Sipa1l2|Trim43b|Trim27|
GO:0044422	organelle part	cellular_component	0.8722	1	10	143	2345	25027	2.44669e+55	Sipa1l2|Trim43b|Trim27|Hist1h2bh|Disc1|Gm7020|Pigw|Tnnt3|Atp5j|4933406M09Rik|
GO:0007166	cell surface receptor signaling pathway	biological_process	0.93348	1	10	143	2597	25027	2.58527e+54	Olfr1368|Lsamp|Pacsin3|Olfr287|Olfr286|Tmem183a|Ripk4|Olfr288|Sstr3|Abcb4|
GO:0004871	signal transducer activity	molecular_function	0.94155	1	10	143	2648	25027	1.86702e+54	Abcb4|Sstr3|Olfr288|Nr1h3|Olfr287|Tmem183a|Ripk4|Sipa1l2|Olfr286|Olfr1368|
GO:0060089	molecular transducer activity	molecular_function	0.94155	1	10	143	2648	25027	2.22592e+54	Nr1h3|Abcb4|Olfr288|Sstr3|Olfr1368|Olfr287|Tmem183a|Ripk4|Olfr286|Sipa1l2|
GO:0007264	small GTPase mediated signal transduction	biological_process	0.0056545	1	9	143	574	25027	2.2387e+47	Senp1|Rac2|Sipa1l2|Cyth4|Gtpbp2|Arfgap2|Abcb4|Gm266|Rabif|
GO:0051649	establishment of localization in cell	biological_process	0.142	1	9	143	1040	25027	1.59692e+45	Ifna6|Tnfaip2|Pacsin3|Cyth4|Exoc3l4|Ifna4|Pex13|Sipa1l2|Ifna1|
GO:0009056	catabolic process	biological_process	0.1685	1	9	143	1099	25027	21885,14479,77038,56177,XLOC_448684,235956,102632416,223870,18642	Tle1|Usp15|Arfgap2|Olfm1|-|Zfp825|LOC102632416|Senp1|Pfkm|
GO:0022890	inorganic cation transmembrane transporter activity	molecular_function	0.19146	1	9	143	1122	25027	239652,56055,192970,217869,56177,20607,XLOC_900611,11957,21873	Zfp641|Gtpbp2|Dhrs11|Eif5|Olfm1|Sstr3|-|Atp5j|Tjp2|
GO:0051641	cellular localization	biological_process	0.20084	1	9	143	1133	25027	1.59692e+45	Ifna6|Tnfaip2|Pacsin3|Cyth4|Ifna4|Pex13|Sipa1l2|Exoc3l4|Ifna1|
GO:0008324	cation transmembrane transporter activity	molecular_function	0.35081	1	9	143	1335	25027	XLOC_900611,20607,11957,217869,56177,21873,239652,192970,56055	-|Sstr3|Atp5j|Eif5|Olfm1|Tjp2|Zfp641|Dhrs11|Gtpbp2|
GO:1901564	organonitrogen compound metabolic process	biological_process	0.61776	1	9	143	1672	25027	1.19578e+47	Atp5j|Arfgap2|Scrn2|Ctps|Mrm1|Senp1|Katnal2|Gtpbp2|Terf1|
GO:0006796	phosphate-containing compound metabolic process	biological_process	0.63741	1	9	143	1700	25027	5.17977e+46	Ctps|Pigw|Arfgap2|Atp5j|Ntrk3|Mark3|Ripk4|Sipa1l2|Senp1|
GO:0006793	phosphorus metabolic process	biological_process	0.64812	1	9	143	1715	25027	5.17977e+46	Ctps|Pigw|Arfgap2|Atp5j|Ntrk3|Mark3|Ripk4|Sipa1l2|Senp1|
GO:0005198	structural molecule activity	molecular_function	0.89936	1	9	143	2215	25027	67994,17318,68565,21957,80905,56177,XLOC_2158184,19935,244667	Mrps11|Mid1|Mrps18a|Tnnt3|Polh|Olfm1|-|Mrpl23|Disc1|
GO:0038023	signaling receptor activity	molecular_function	0.93495	1	9	143	2401	25027	2.58528e+49	Olfr1368|Ripk4|Tmem183a|Sipa1l2|Olfr286|Olfr287|Nr1h3|Olfr288|Sstr3|
GO:0043228	non-membrane-bounded organelle	cellular_component	0.93964	1	9	143	2386	25027	67994,21957,80905,68565,XLOC_2158184,19935,213556,244667,19720	Mrps11|Tnnt3|Polh|Mrps18a|-|Mrpl23|Plekhh2|Disc1|Trim27|
GO:0043232	intracellular non-membrane-bounded organelle	cellular_component	0.93964	1	9	143	2386	25027	67994,68565,21957,80905,XLOC_2158184,213556,19935,244667,19720	Mrps11|Mrps18a|Tnnt3|Polh|-|Plekhh2|Mrpl23|Disc1|Trim27|
GO:0007186	G-protein coupled receptor signaling pathway	biological_process	0.94058	1	9	143	2421	25027	2.06075e+49	Sstr3|Olfr288|Abcb4|Olfr286|Ripk4|Tmem183a|Olfr287|Lsamp|Olfr1368|
GO:0006281	DNA repair	biological_process	0.043879	1	8	143	685	25027	71206,239652,235956,102632416,218100,80905,240755,XLOC_380756	Katnal2|Zfp641|Zfp825|LOC102632416|Zfp322a|Polh|4933406M09Rik|-|
GO:0006974	response to DNA damage stimulus	biological_process	0.053231	1	8	143	714	25027	XLOC_380756,240755,80905,218100,102632416,235956,239652,71206	-|4933406M09Rik|Polh|Zfp322a|LOC102632416|Zfp825|Zfp641|Katnal2|
GO:0033554	cellular response to stress	biological_process	0.069772	1	8	143	757	25027	XLOC_380756,240755,80905,218100,102632416,235956,239652,71206	-|4933406M09Rik|Polh|Zfp322a|LOC102632416|Zfp825|Zfp641|Katnal2|
GO:1901575	organic substance catabolic process	biological_process	0.099276	1	8	143	837	25027	21885,14479,77038,XLOC_448684,235956,102632416,223870,18642	Tle1|Usp15|Arfgap2|-|Zfp825|LOC102632416|Senp1|Pfkm|
GO:0016773	phosphotransferase activity, alcohol group as acceptor	molecular_function	0.21169	1	8	143	1007	25027	1.86701e+40	Abcb4|Fcnb|Sipa1l2|Ripk4|Pfkm|Runx1|Ntrk3|Mark3|
GO:0008233	peptidase activity	molecular_function	0.4509	1	8	143	1275	25027	217140,14479,229697,80898,XLOC_3180677,223870,217039,50528	Scrn2|Usp15|Cym|Erap1|-|Senp1|Ggnbp2|Tmprss2|
GO:0043412	macromolecule modification	biological_process	0.64276	1	8	143	1532	25027	6.85072e+40	Ppfia4|Mid1|Pigw|Mark3|Ntrk3|H1fnt|Sipa1l2|Ripk4|
GO:0051704	multi-organism process	biological_process	0.75574	1	8	143	1684	25027	14390,230405,105242472,223870,634104,14479,56177,XLOC_900611	Gabpa|Ifne|Efcab13|Senp1|Olfr287|Usp15|Olfm1|-|
GO:0006412	translation	biological_process	0.7898	1	8	143	1735	25027	19935,21749,67994,80898,80905,217869,68565,XLOC_2158184	Mrpl23|Terf1|Mrps11|Erap1|Polh|Eif5|Mrps18a|-|
GO:0004888	transmembrane signaling receptor activity	molecular_function	0.95428	1	8	143	2297	25027	6.34105e+44	Olfr287|Tmem183a|Ripk4|Olfr286|Sipa1l2|Olfr1368|Olfr288|Sstr3|
GO:0016192	vesicle-mediated transport	biological_process	0.018358	1	7	143	471	25027	1.59622e+35	Ifna1|Sipa1l2|Ifna4|Exoc3l4|Cyth4|Tnfaip2|Ifna6|
GO:0030234	enzyme regulator activity	molecular_function	0.13011	1	7	143	740	25027	2.18852e+36	Tle1|Dhrs11|Cyth4|Pacsin3|Rabif|Arfgap2|Sipa1l2|
GO:0044248	cellular catabolic process	biological_process	0.21651	1	7	143	865	25027	235956,102632416,14479,223870,77038,XLOC_448684,56177	Zfp825|LOC102632416|Usp15|Senp1|Arfgap2|-|Olfm1|
GO:0046907	intracellular transport	biological_process	0.27947	1	7	143	928	25027	7.23188e+35	Cyth4|Pacsin3|Ifna6|Ifna1|Pex13|Ifna4|Sipa1l2|
GO:0044707	single-multicellular organism process	biological_process	0.30798	1	7	143	960	25027	72388,XLOC_448684,56177,21885,16656,80708,14479	Ripk4|-|Olfm1|Tle1|Hivep3|Pacsin3|Usp15|
GO:0006508	proteolysis	biological_process	0.32141	1	7	143	975	25027	50528,XLOC_448684,223870,14479,229697,217140,XLOC_3180677	Tmprss2|-|Senp1|Usp15|Cym|Scrn2|-|
GO:0016301	kinase activity	molecular_function	0.44718	1	7	143	1114	25027	1.23942e+35	Runx1|Abcb4|Sipa1l2|Pfkm|Ripk4|Mark3|Ntrk3|
GO:0070011	peptidase activity, acting on L-amino acid peptides	molecular_function	0.51227	1	7	143	1172	25027	2.29697e+38	Cym|Usp15|Scrn2|Tmprss2|Ggnbp2|Erap1|Senp1|
GO:0032501	multicellular organismal process	biological_process	0.57297	1	7	143	1244	25027	14479,80708,16656,21885,56177,XLOC_448684,72388	Usp15|Pacsin3|Hivep3|Tle1|Olfm1|-|Ripk4|
GO:0006464	cellular protein modification process	biological_process	0.65305	1	7	143	1361	25027	1.82137e+35	Ntrk3|H1fnt|Mark3|Mid1|Ripk4|Sipa1l2|Pigw|
GO:0036211	protein modification process	biological_process	0.65305	1	7	143	1361	25027	7.23882e+35	Ripk4|Sipa1l2|Pigw|Ntrk3|H1fnt|Mark3|Mid1|
GO:0044281	small molecule metabolic process	biological_process	0.75857	1	7	143	1505	25027	2.17492e+37	Terf1|Scrn2|Ctps|Mrm1|Senp1|Arfgap2|Atp5j|
GO:0004930	G-protein coupled receptor activity	molecular_function	0.96235	1	7	143	2127	25027	6.34105e+38	Olfr287|Olfr288|Sstr3|Ripk4|Tmem183a|Olfr286|Olfr1368|
GO:0004386	helicase activity	molecular_function	0.020695	1	6	143	374	25027	1.02632e+36	LOC102632416|Zfp825|Asb8|Klhl12|Katnal2|Zfp641|
GO:0046873	metal ion transmembrane transporter activity	molecular_function	0.15562	1	6	143	639	25027	XLOC_900611,20607,239652,217869,21873,56055	-|Sstr3|Zfp641|Eif5|Tjp2|Gtpbp2|
GO:0044085	cellular component biogenesis	biological_process	0.41282	1	6	143	903	25027	1.23801e+32	Cast|Mrpl10|Olfm1|Pex13|Sipa1l2|Kcna10|
GO:0006996	organelle organization	biological_process	0.45505	1	6	143	943	25027	7.89122e+31	Sp2|Disc1|Pex13|Klhl12|Mad2l1bp|Cast|
GO:0006812	cation transport	biological_process	0.63713	1	6	143	1144	25027	2.18736e+30	Tjp2|Gtpbp2|Atp5j|Sstr3|Zfp641|Olfm1|
GO:0048193	Golgi vesicle transport	biological_process	0.0064824	1	5	143	204	25027	7.23182e+25	Cyth4|Ifna6|Ifna1|Ifna4|Sipa1l2|
GO:0060589	nucleoside-triphosphatase regulator activity	molecular_function	0.059237	1	5	143	370	25027	9.87108e+25	Rabif|Pacsin3|Cyth4|Sipa1l2|Arfgap2|
GO:0010646	regulation of cell communication	biological_process	0.066359	1	5	143	380	25027	2.44669e+26	Sipa1l2|Arfgap2|Senp1|Usp15|Cyth4|
GO:0023051	regulation of signaling	biological_process	0.068875	1	5	143	385	25027	2.44669e+26	Sipa1l2|Arfgap2|Senp1|Usp15|Cyth4|
GO:0048037	cofactor binding	molecular_function	0.1142	1	5	143	448	25027	6.79947e+27	Mrps11|Slc7a13|Dhrs11|Pnpo|Cbr3|
GO:0043933	macromolecular complex subunit organization	biological_process	0.17934	1	5	143	523	25027	1.23806e+25	Cast|Olfm1|Erap1|Pex13|Kcna10|
GO:0005525	GTP binding	molecular_function	0.23066	1	5	143	577	25027	1.86702e+25	Abcb4|Rac2|Gm266|Gtpbp2|Ppfia4|
GO:0032561	guanyl ribonucleotide binding	molecular_function	0.23603	1	5	143	582	25027	1.93542e+25	Rac2|Abcb4|Ppfia4|Gtpbp2|Gm266|
GO:0019001	guanyl nucleotide binding	molecular_function	0.24899	1	5	143	594	25027	1.86702e+25	Abcb4|Rac2|Gtpbp2|Ppfia4|Gm266|
GO:0065008	regulation of biological quality	biological_process	0.34768	1	5	143	678	25027	16656,14479,56177,80898,XLOC_900611	Hivep3|Usp15|Olfm1|Erap1|-|
GO:0016874	ligase activity	molecular_function	0.39066	1	5	143	725	25027	2.17492e+25	Terf1|Mid1|Ctps|Katnal2|Trim43b|
GO:0044421	extracellular region part	cellular_component	0.42049	1	5	143	746	25027	1.03979e+28	Gpc5|Gm13288|Senp1|Olfm1|Ifne|
GO:0022607	cellular component assembly	biological_process	0.42321	1	5	143	747	25027	2.44669e+26	Sipa1l2|Pex13|Olfm1|Cast|Kcna10|
GO:0004672	protein kinase activity	molecular_function	0.4309	1	5	143	759	25027	1.23947e+25	Runx1|Ripk4|Sipa1l2|Ntrk3|Mark3|
GO:0019637	organophosphate metabolic process	biological_process	0.54778	1	5	143	861	25027	5.17971e+25	Ctps|Atp5j|Arfgap2|Senp1|Pigw|
GO:0044428	nuclear part	cellular_component	0.56183	1	5	143	876	25027	1.97207e+28	Trim27|Trim43b|Gm7020|4933406M09Rik|Hist1h2bh|
GO:1901566	organonitrogen compound biosynthetic process	biological_process	0.60224	1	5	143	914	25027	2.17038e+26	Mrm1|Atp5j|Katnal2|Scrn2|Ctps|
GO:1901135	carbohydrate derivative metabolic process	biological_process	0.81665	1	5	143	1193	25027	1.71691e+25	Mark3|Atp5j|Arfgap2|Senp1|Pigw|
GO:0071702	organic substance transport	biological_process	0.90182	1	5	143	1386	25027	80708,74087,72129,XLOC_900611,14134	Pacsin3|Slc7a13|Pex13|-|Fcnb|
GO:0003735	structural constituent of ribosome	molecular_function	0.91956	1	5	143	1424	25027	19935,67994,80905,68565,XLOC_2158184	Mrpl23|Mrps11|Polh|Mrps18a|-|
GO:0005840	ribosome	cellular_component	0.921	1	5	143	1429	25027	80905,68565,XLOC_2158184,19935,67994	Polh|Mrps18a|-|Mrpl23|Mrps11|
GO:0030529	ribonucleoprotein complex	cellular_component	0.96084	1	5	143	1619	25027	XLOC_2158184,68565,80905,67994,19935	-|Mrps18a|Polh|Mrps11|Mrpl23|
GO:0046915	transition metal ion transmembrane transporter activity	molecular_function	0.017369	1	4	143	177	25027	5.60552e+20	Gtpbp2|Tjp2|Sstr3|Zfp641|
GO:0008047	enzyme activator activity	molecular_function	0.023519	1	4	143	191	25027	7.70382e+21	Arfgap2|Sipa1l2|Dhrs11|Tle1|
GO:0000041	transition metal ion transport	biological_process	0.023662	1	4	143	193	25027	2.18736e+20	Tjp2|Gtpbp2|Zfp641|Sstr3|
GO:0006310	DNA recombination	biological_process	0.044585	1	4	143	232	25027	7.12062e+20	Katnal2|Zfp641|Trim27|Sp2|
GO:0034655	nucleobase-containing compound catabolic process	biological_process	0.04722	1	4	143	242	25027	1.02632e+25	LOC102632416|Zfp825|Arfgap2|Senp1|
GO:0051056	regulation of small GTPase mediated signal transduction	biological_process	0.055831	1	4	143	251	25027	7.23182e+21	Cyth4|Sipa1l2|Arfgap2|Senp1|
GO:0044270	cellular nitrogen compound catabolic process	biological_process	0.064726	1	4	143	269	25027	7.70382e+25	Arfgap2|Senp1|LOC102632416|Zfp825|
GO:0046700	heterocycle catabolic process	biological_process	0.066004	1	4	143	271	25027	2.35956e+25	Zfp825|LOC102632416|Arfgap2|Senp1|
GO:0019439	aromatic compound catabolic process	biological_process	0.071297	1	4	143	277	25027	2.23871e+25	Senp1|Arfgap2|Zfp825|LOC102632416|
GO:0044265	cellular macromolecule catabolic process	biological_process	0.071973	1	4	143	281	25027	235956,102632416,14479,XLOC_448684	Zfp825|LOC102632416|Usp15|-|
GO:1901361	organic cyclic compound catabolic process	biological_process	0.072778	1	4	143	280	25027	2.35956e+25	Zfp825|LOC102632416|Arfgap2|Senp1|
GO:0016746	transferase activity, transferring acyl groups	molecular_function	0.10013	1	4	143	308	25027	7.03252e+20	Pigw|Slc16a4|Crot|Usp15|
GO:0015979	photosynthesis	biological_process	0.1036	1	4	143	309	25027	XLOC_540169,27393,71206,80898	-|Mrpl39|Katnal2|Erap1|
GO:0030695	GTPase regulator activity	molecular_function	0.10838	1	4	143	318	25027	9.87107e+20	Rabif|Cyth4|Sipa1l2|Arfgap2|
GO:0006955	immune response	biological_process	0.11074	1	4	143	340	25027	2.21642e+21	Tnfsf4|Tnfsf18|Fasl|Sbspon|
GO:0048519	negative regulation of biological process	biological_process	0.11176	1	4	143	323	25027	1.02632e+25	LOC102632416|Apba1|Usp15|Zfp825|
GO:0050662	coenzyme binding	molecular_function	0.12348	1	4	143	335	25027	1.09857e+22	Cbr3|Pnpo|Dhrs11|Mrps11|
GO:0002376	immune system process	biological_process	0.12446	1	4	143	355	25027	2.40873e+21	Tnfsf18|Fasl|Tnfsf4|Sbspon|
GO:0009057	macromolecule catabolic process	biological_process	0.15338	1	4	143	372	25027	XLOC_448684,235956,14479,102632416	-|Zfp825|Usp15|LOC102632416|
GO:0009966	regulation of signal transduction	biological_process	0.16915	1	4	143	378	25027	7.23182e+21	Cyth4|Senp1|Arfgap2|Sipa1l2|
GO:0048583	regulation of response to stimulus	biological_process	0.20251	1	4	143	408	25027	7.23182e+21	Cyth4|Senp1|Arfgap2|Sipa1l2|
GO:0071822	protein complex subunit organization	biological_process	0.21833	1	4	143	422	25027	8.08986e+20	Erap1|Olfm1|Pex13|Kcna10|
GO:0003924	GTPase activity	molecular_function	0.25391	1	4	143	454	25027	2.1254e+20	Gm266|Gtpbp2|Abcb4|Rac2|
GO:0065003	macromolecular complex assembly	biological_process	0.29409	1	4	143	480	25027	2.42151e+20	Kcna10|Cast|Olfm1|Pex13|
GO:0005216	ion channel activity	molecular_function	0.29623	1	4	143	486	25027	242151,60613,XLOC_900611,217869	Kcna10|Kcnq4|-|Eif5|
GO:0022838	substrate-specific channel activity	molecular_function	0.29623	1	4	143	486	25027	242151,60613,XLOC_900611,217869	Kcna10|Kcnq4|-|Eif5|
GO:0015267	channel activity	molecular_function	0.30406	1	4	143	492	25027	60613,242151,217869,XLOC_900611	Kcnq4|Kcna10|Eif5|-|
GO:0022803	passive transmembrane transporter activity	molecular_function	0.30406	1	4	143	492	25027	242151,60613,XLOC_900611,217869	Kcna10|Kcnq4|-|Eif5|
GO:0007049	cell cycle	biological_process	0.39287	1	4	143	560	25027	2.44669e+21	Sipa1l2|Mad2l1bp|Trim27|Gm7020|
GO:0034220	ion transmembrane transport	biological_process	0.42892	1	4	143	586	25027	1.19576e+19	Atp5j|Olfm1|Slc7a13|Tjp2|
GO:0030001	metal ion transport	biological_process	0.46498	1	4	143	617	25027	2.18736e+20	Tjp2|Gtpbp2|Zfp641|Sstr3|
GO:0009117	nucleotide metabolic process	biological_process	0.48794	1	4	143	633	25027	1.19572e+20	Atp5j|Senp1|Arfgap2|Ctps|
GO:0006753	nucleoside phosphate metabolic process	biological_process	0.50117	1	4	143	644	25027	5.17972e+20	Ctps|Senp1|Arfgap2|Atp5j|
GO:0006468	protein phosphorylation	biological_process	0.53114	1	4	143	671	25027	1.82132e+20	Ntrk3|Mark3|Ripk4|Sipa1l2|
GO:0019752	carboxylic acid metabolic process	biological_process	0.54335	1	4	143	682	25027	2.17038e+21	Mrm1|Terf1|Ctps|Scrn2|
GO:0006082	organic acid metabolic process	biological_process	0.54691	1	4	143	685	25027	2.17492e+21	Terf1|Scrn2|Ctps|Mrm1|
GO:0043436	oxoacid metabolic process	biological_process	0.54691	1	4	143	685	25027	2.17141e+21	Scrn2|Ctps|Terf1|Mrm1|
GO:0016779	nucleotidyltransferase activity	molecular_function	0.56425	1	4	143	695	25027	1.448e+20	Usp15|Rabif|Olfr286|Polh|
GO:0055086	nucleobase-containing small molecule metabolic process	biological_process	0.60183	1	4	143	732	25027	7.70382e+20	Arfgap2|Senp1|Atp5j|Ctps|
GO:0016310	phosphorylation	biological_process	0.66435	1	4	143	792	25027	1.71692e+20	Mark3|Ntrk3|Sipa1l2|Ripk4|
GO:0044764	multi-organism cellular process	biological_process	0.71234	1	4	143	839	25027	5.61771e+24	Olfm1|Efcab13|Ifne|Gabpa|
GO:0015077	monovalent inorganic cation transmembrane transporter activity	molecular_function	0.72694	1	4	143	857	25027	5.61772e+21	Olfm1|Eif5|Atp5j|Dhrs11|
GO:0004175	endopeptidase activity	molecular_function	0.78453	1	4	143	929	25027	2.1704e+21	Ggnbp2|Tmprss2|Usp15|Cym|
GO:0044423	virion part	cellular_component	0.78706	1	4	143	934	25027	6.85072e+20	Ppfia4|Disc1|Olfm1|Tnnt3|
GO:0019012	virion	cellular_component	0.84159	1	4	143	1021	25027	2.19576e+20	Tnnt3|Olfm1|Ppfia4|Disc1|
GO:0015031	protein transport	biological_process	0.84982	1	4	143	1041	25027	XLOC_900611,72129,74087,80708	-|Pex13|Slc7a13|Pacsin3|
GO:0045184	establishment of protein localization	biological_process	0.84982	1	4	143	1041	25027	XLOC_900611,72129,74087,80708	-|Pex13|Slc7a13|Pacsin3|
GO:0005975	carbohydrate metabolic process	biological_process	0.8514	1	4	143	1048	25027	1.86422e+21	Pfkm|Mark3|4933406M09Rik|Dhrs11|
GO:0003723	RNA binding	molecular_function	0.85569	1	4	143	1050	25027	7.12068e+21	Katnal2|Erap1|Eif5|Mrm1|
GO:0008104	protein localization	biological_process	0.88157	1	4	143	1107	25027	80708,74087,72129,XLOC_900611	Pacsin3|Slc7a13|Pex13|-|
GO:0033036	macromolecule localization	biological_process	0.92793	1	4	143	1241	25027	72129,XLOC_900611,80708,74087	Pex13|-|Pacsin3|Slc7a13|
GO:0005164	tumor necrosis factor receptor binding	molecular_function	0.00069515	0.42106	3	143	31	25027	2.40873e+15	Tnfsf18|Tnfsf4|Fasl|
GO:0032813	tumor necrosis factor receptor superfamily binding	molecular_function	0.00069515	0.42106	3	143	31	25027	2.21642e+15	Tnfsf4|Tnfsf18|Fasl|
GO:0045892	negative regulation of transcription, DNA-dependent	biological_process	0.019268	1	3	143	98	25027	2.35956e+20	Zfp825|Apba1|LOC102632416|
GO:0051253	negative regulation of RNA metabolic process	biological_process	0.019268	1	3	143	98	25027	2.35956e+20	Zfp825|LOC102632416|Apba1|
GO:0010629	negative regulation of gene expression	biological_process	0.024859	1	3	143	108	25027	2.35956e+20	Zfp825|LOC102632416|Apba1|
GO:0045934	negative regulation of nucleobase-containing compound metabolic process	biological_process	0.026417	1	3	143	113	25027	2.35956e+20	Zfp825|LOC102632416|Apba1|
GO:0051172	negative regulation of nitrogen compound metabolic process	biological_process	0.026417	1	3	143	113	25027	3.19924e+20	Apba1|LOC102632416|Zfp825|
GO:0010558	negative regulation of macromolecule biosynthetic process	biological_process	0.032078	1	3	143	121	25027	3.19924e+20	Apba1|LOC102632416|Zfp825|
GO:0031327	negative regulation of cellular biosynthetic process	biological_process	0.032078	1	3	143	121	25027	2.35956e+20	Zfp825|Apba1|LOC102632416|
GO:2000113	negative regulation of cellular macromolecule biosynthetic process	biological_process	0.032078	1	3	143	121	25027	3.19924e+20	Apba1|LOC102632416|Zfp825|
GO:0009890	negative regulation of biosynthetic process	biological_process	0.034902	1	3	143	125	25027	2.35956e+20	Zfp825|LOC102632416|Apba1|
GO:0009523	photosystem II	cellular_component	0.040893	1	3	143	132	25027	80898,27393,XLOC_540169	Erap1|Mrpl39|-|
GO:0031324	negative regulation of cellular metabolic process	biological_process	0.044199	1	3	143	138	25027	1.02632e+20	LOC102632416|Apba1|Zfp825|
GO:0003678	DNA helicase activity	molecular_function	0.046536	1	3	143	139	25027	7.12062e+15	Katnal2|Zfp641|Asb8|
GO:0042803	protein homodimerization activity	molecular_function	0.047244	1	3	143	143	25027	8.07082e+15	Pacsin3|Terf1|Disc1|
GO:0010605	negative regulation of macromolecule metabolic process	biological_process	0.048078	1	3	143	142	25027	3.19924e+20	Apba1|LOC102632416|Zfp825|
GO:0009892	negative regulation of metabolic process	biological_process	0.05627	1	3	143	152	25027	3.19924e+20	Apba1|LOC102632416|Zfp825|
GO:0071103	DNA conformation change	biological_process	0.066955	1	3	143	161	25027	789121238080898	Sp2|Cast|Erap1|
GO:0009521	photosystem	cellular_component	0.07473	1	3	143	170	25027	80898,27393,XLOC_540169	Erap1|Mrpl39|-|
GO:0033646	host intracellular part	cellular_component	0.075364	1	3	143	173	25027	2.30405e+17	Ifne|Senp1|Gm13288|
GO:0043656	intracellular region of host	cellular_component	0.075364	1	3	143	173	25027	2.23871e+17	Senp1|Gm13288|Ifne|
GO:0042802	identical protein binding	molecular_function	0.084069	1	3	143	182	25027	2.17492e+15	Terf1|Disc1|Pacsin3|
GO:0007265	Ras protein signal transduction	biological_process	0.085454	1	3	143	182	25027	7.23182e+15	Cyth4|Senp1|Arfgap2|
GO:0046578	regulation of Ras protein signal transduction	biological_process	0.085454	1	3	143	182	25027	7.70382e+15	Arfgap2|Senp1|Cyth4|
GO:0034357	photosynthetic membrane	cellular_component	0.088775	1	3	143	183	25027	XLOC_540169,27393,80898	-|Mrpl39|Erap1|
GO:0072511	divalent inorganic cation transport	biological_process	0.091948	1	3	143	192	25027	2.39652e+15	Zfp641|Sstr3|Gtpbp2|
GO:0004674	protein serine/threonine kinase activity	molecular_function	0.10009	1	3	143	198	25027	1.23942e+15	Runx1|Sipa1l2|Mark3|
GO:0031329	regulation of cellular catabolic process	biological_process	0.11609	1	3	143	209	25027	5.61772e+15	Olfm1|Senp1|Arfgap2|
GO:0009894	regulation of catabolic process	biological_process	0.12112	1	3	143	213	25027	7.70382e+15	Arfgap2|Senp1|Olfm1|
GO:0009579	thylakoid	cellular_component	0.13406	1	3	143	220	25027	80898,XLOC_540169,27393	Erap1|-|Mrpl39|
GO:0044436	thylakoid part	cellular_component	0.13406	1	3	143	220	25027	XLOC_540169,27393,80898	-|Mrpl39|Erap1|
GO:0042221	response to chemical stimulus	biological_process	0.15293	1	3	143	236	25027	2.40755e+16	4933406M09Rik|Nr1h3|Slc16a4|
GO:0033643	host cell part	cellular_component	0.16757	1	3	143	249	25027	2.23871e+17	Senp1|Gm13288|Ifne|
GO:0022402	cell cycle process	biological_process	0.17588	1	3	143	254	25027	2.44669e+15	Sipa1l2|Mad2l1bp|Trim27|
GO:0048523	negative regulation of cellular process	biological_process	0.18954	1	3	143	264	25027	1.02632e+20	LOC102632416|Apba1|Zfp825|
GO:0018995	host	cellular_component	0.21335	1	3	143	281	25027	2.30405e+17	Ifne|Senp1|Gm13288|
GO:0043245	extraorganismal space	cellular_component	0.21335	1	3	143	281	25027	2.30406e+17	Ifne|Gm13288|Senp1|
GO:0043657	host cell	cellular_component	0.21335	1	3	143	281	25027	2.23871e+17	Senp1|Gm13288|Ifne|
GO:0044215	other organism	cellular_component	0.21335	1	3	143	281	25027	2.23871e+17	Senp1|Gm13288|Ifne|
GO:0044216	other organism cell	cellular_component	0.21335	1	3	143	281	25027	2.30406e+17	Ifne|Gm13288|Senp1|
GO:0044217	other organism part	cellular_component	0.21335	1	3	143	281	25027	6.68208e+17	Gm13288|Senp1|Ifne|
GO:0051276	chromosome organization	biological_process	0.22426	1	3	143	283	25027	7.89122e+15	Sp2|Klhl12|Cast|
GO:0003899	DNA-directed RNA polymerase activity	molecular_function	0.24973	1	3	143	301	25027	9.87101e+15	Rabif|Usp15|Olfr286|
GO:0046983	protein dimerization activity	molecular_function	0.33589	1	3	143	359	25027	8.07082e+15	Pacsin3|Disc1|Terf1|
GO:0003008	system process	biological_process	0.34054	1	3	143	358	25027	144791665672388	Usp15|Hivep3|Ripk4|
GO:0034622	cellular macromolecular complex assembly	biological_process	0.36189	1	3	143	375	25027	123805617772129	Cast|Olfm1|Pex13|
GO:0006461	protein complex assembly	biological_process	0.36787	1	3	143	381	25027	2.42152e+15	Kcna10|Pex13|Olfm1|
GO:0070271	protein complex biogenesis	biological_process	0.36787	1	3	143	381	25027	7.21296e+15	Pex13|Olfm1|Kcna10|
GO:0016879	ligase activity, forming carbon-nitrogen bonds	molecular_function	0.42826	1	3	143	425	25027	6.66747e+15	Trim43b|Mid1|Ctps|
GO:0034062	RNA polymerase activity	molecular_function	0.45131	1	3	143	432	25027	6.29525e+15	Olfr286|Rabif|Usp15|
GO:0009144	purine nucleoside triphosphate metabolic process	biological_process	0.45885	1	3	143	440	25027	7.70382e+15	Arfgap2|Senp1|Atp5j|
GO:0009199	ribonucleoside triphosphate metabolic process	biological_process	0.45885	1	3	143	440	25027	7.70382e+15	Arfgap2|Senp1|Atp5j|
GO:0009205	purine ribonucleoside triphosphate metabolic process	biological_process	0.45885	1	3	143	440	25027	1.19578e+15	Atp5j|Arfgap2|Senp1|
GO:0009141	nucleoside triphosphate metabolic process	biological_process	0.48126	1	3	143	455	25027	1.19572e+15	Atp5j|Senp1|Arfgap2|
GO:0009150	purine ribonucleotide metabolic process	biological_process	0.54425	1	3	143	499	25027	2.23871e+15	Senp1|Arfgap2|Atp5j|
GO:0042278	purine nucleoside metabolic process	biological_process	0.54918	1	3	143	505	25027	7.70382e+15	Arfgap2|Senp1|Atp5j|
GO:0046128	purine ribonucleoside metabolic process	biological_process	0.54918	1	3	143	505	25027	1.19578e+15	Atp5j|Arfgap2|Senp1|
GO:0009259	ribonucleotide metabolic process	biological_process	0.55805	1	3	143	509	25027	2.23871e+15	Senp1|Arfgap2|Atp5j|
GO:0019693	ribose phosphate metabolic process	biological_process	0.55805	1	3	143	509	25027	1.19578e+15	Atp5j|Arfgap2|Senp1|
GO:0006163	purine nucleotide metabolic process	biological_process	0.55807	1	3	143	509	25027	7.70382e+15	Arfgap2|Senp1|Atp5j|
GO:0005856	cytoskeleton	cellular_component	0.55875	1	3	143	509	25027	2.44667e+16	Disc1|Plekhh2|Tnnt3|
GO:0009119	ribonucleoside metabolic process	biological_process	0.57233	1	3	143	522	25027	1.19572e+15	Atp5j|Senp1|Arfgap2|
GO:0090407	organophosphate biosynthetic process	biological_process	0.58553	1	3	143	526	25027	119577032551797	Atp5j|Pigw|Ctps|
GO:0006520	cellular amino acid metabolic process	biological_process	0.58692	1	3	143	538	25027	2.17038e+15	Mrm1|Terf1|Ctps|
GO:0031981	nuclear lumen	cellular_component	0.60486	1	3	143	543	25027	6.29959e+16	Gm7020|Hist1h2bh|Trim27|
GO:0009116	nucleoside metabolic process	biological_process	0.60754	1	3	143	549	25027	2.23871e+15	Senp1|Arfgap2|Atp5j|
GO:1901657	glycosyl compound metabolic process	biological_process	0.60754	1	3	143	549	25027	1.19572e+15	Atp5j|Senp1|Arfgap2|
GO:0072521	purine-containing compound metabolic process	biological_process	0.62095	1	3	143	560	25027	2.23871e+15	Senp1|Arfgap2|Atp5j|
GO:0016887	ATPase activity	molecular_function	0.62648	1	3	143	567	25027	808987120618670	Erap1|Katnal2|Abcb4|
GO:0043233	organelle lumen	cellular_component	0.64241	1	3	143	575	25027	3.19183e+16	Hist1h2bh|Gm7020|Trim27|
GO:0070013	intracellular organelle lumen	cellular_component	0.64241	1	3	143	575	25027	1.97206e+16	Trim27|Gm7020|Hist1h2bh|
GO:0031974	membrane-enclosed lumen	cellular_component	0.65532	1	3	143	586	25027	1.97206e+16	Trim27|Gm7020|Hist1h2bh|
GO:0009405	pathogenesis	biological_process	0.66625	1	3	143	598	25027	6.34104e+16	Olfr287|Senp1|Usp15|
GO:0015078	hydrogen ion transmembrane transporter activity	molecular_function	0.68798	1	3	143	617	25027	1.92971e+15	Dhrs11|Olfm1|Atp5j|
GO:0019028	viral capsid	cellular_component	0.68977	1	3	143	619	25027	685072195756177	Ppfia4|Tnnt3|Olfm1|
GO:0071944	cell periphery	cellular_component	0.75035	1	3	143	686	25027	144792192874190	Usp15|Tnfaip2|Exoc3l4|
GO:0044723	single-organism carbohydrate metabolic process	biological_process	0.78116	1	3	143	718	25027	1.86422e+15	Pfkm|Dhrs11|Mark3|
GO:0016032	viral process	biological_process	0.82044	1	3	143	768	25027	5.61771e+19	Olfm1|Efcab13|Ifne|
GO:0044403	symbiosis, encompassing mutualism through parasitism	biological_process	0.85947	1	3	143	831	25027	2.30406e+19	Ifne|Olfm1|Efcab13|
GO:1901137	carbohydrate derivative biosynthetic process	biological_process	0.86193	1	3	143	836	25027	171697032511957	Mark3|Pigw|Atp5j|
GO:0031090	organelle membrane	cellular_component	0.86249	1	3	143	839	25027	1.19572e+15	Atp5j|Sipa1l2|Pigw|
GO:0044419	interspecies interaction between organisms	biological_process	0.86554	1	3	143	842	25027	2.30406e+19	Ifne|Olfm1|Efcab13|
GO:0006629	lipid metabolic process	biological_process	0.91282	1	3	143	949	25027	703251716921885	Pigw|Mark3|Tle1|
GO:0016788	hydrolase activity, acting on ester bonds	molecular_function	0.93101	1	3	143	1012	25027	114321447976987	Acp2|Usp15|Hdhd2|
GO:0004602	glutathione peroxidase activity	molecular_function	0.0018202	0.96471	2	143	11	25027	1478075512	Gpx5|Gpx6|
GO:0003993	acid phosphatase activity	molecular_function	0.0053073	1	2	143	19	25027	7698711432	Hdhd2|Acp2|
GO:0015099	nickel cation transmembrane transporter activity	molecular_function	0.0055828	1	2	143	20	25027	20607239652	Sstr3|Zfp641|
GO:0015675	nickel cation transport	biological_process	0.0055828	1	2	143	20	25027	20607239652	Sstr3|Zfp641|
GO:0006824	cobalt ion transport	biological_process	0.0067678	1	2	143	22	25027	23965220607	Zfp641|Sstr3|
GO:0015087	cobalt ion transmembrane transporter activity	molecular_function	0.0067678	1	2	143	22	25027	23965220607	Zfp641|Sstr3|
GO:0000184	nuclear-transcribed mRNA catabolic process, nonsense-mediated decay	biological_process	0.007125	1	2	143	23	25027	235956102632416	Zfp825|LOC102632416|
GO:0000956	nuclear-transcribed mRNA catabolic process	biological_process	0.0077686	1	2	143	24	25027	235956102632416	Zfp825|LOC102632416|
GO:0006979	response to oxidative stress	biological_process	0.00909	1	2	143	27	25027	7551214780	Gpx6|Gpx5|
GO:0004601	peroxidase activity	molecular_function	0.010613	1	2	143	29	25027	1478075512	Gpx5|Gpx6|
GO:0016684	oxidoreductase activity, acting on peroxide as acceptor	molecular_function	0.010613	1	2	143	29	25027	1478075512	Gpx5|Gpx6|
GO:0016641	oxidoreductase activity, acting on the CH-NH2 group of donors, oxygen as acceptor	molecular_function	0.011553	1	2	143	28	25027	10371116656	Pnpo|Hivep3|
GO:0044057	regulation of system process	biological_process	0.013462	1	2	143	32	25027	1447916656	Usp15|Hivep3|
GO:0006401	RNA catabolic process	biological_process	0.018697	1	2	143	38	25027	235956102632416	Zfp825|LOC102632416|
GO:0006402	mRNA catabolic process	biological_process	0.018697	1	2	143	38	25027	102632416235956	LOC102632416|Zfp825|
GO:0000145	exocyst	cellular_component	0.019509	1	2	143	37	25027	7419021928	Exoc3l4|Tnfaip2|
GO:0005044	scavenger receptor activity	molecular_function	0.035781	1	2	143	53	25027	50528226866	Tmprss2|Sbspon|
GO:0038024	cargo receptor activity	molecular_function	0.035781	1	2	143	53	25027	50528226866	Tmprss2|Sbspon|
GO:0006887	exocytosis	biological_process	0.039255	1	2	143	54	25027	2192874190	Tnfaip2|Exoc3l4|
GO:1901681	sulfur compound binding	molecular_function	0.040763	1	2	143	55	25027	22339103978	Vegfa|Gpc5|
GO:0016638	oxidoreductase activity, acting on the CH-NH2 group of donors	molecular_function	0.040795	1	2	143	55	25027	16656103711	Hivep3|Pnpo|
GO:0030430	host cell cytoplasm	cellular_component	0.046525	1	2	143	59	25027	668208223870	Gm13288|Senp1|
GO:0032011	ARF protein signal transduction	biological_process	0.050511	1	2	143	64	25027	7703872318	Arfgap2|Cyth4|
GO:0032012	regulation of ARF protein signal transduction	biological_process	0.050511	1	2	143	64	25027	7231877038	Cyth4|Arfgap2|
GO:0051239	regulation of multicellular organismal process	biological_process	0.055246	1	2	143	67	25027	1447916656	Usp15|Hivep3|
GO:0016209	antioxidant activity	molecular_function	0.055504	1	2	143	68	25027	7551214780	Gpx6|Gpx5|
GO:0004190	aspartic-type endopeptidase activity	molecular_function	0.05813	1	2	143	70	25027	229697217039	Cym|Ggnbp2|
GO:0070001	aspartic-type peptidase activity	molecular_function	0.05813	1	2	143	70	25027	217039229697	Ggnbp2|Cym|
GO:0009378	four-way junction helicase activity	molecular_function	0.061056	1	2	143	69	25027	71206239652	Katnal2|Zfp641|
GO:0008080	N-acetyltransferase activity	molecular_function	0.077033	1	2	143	79	25027	14479229699	Usp15|Slc16a4|
GO:0009539	photosystem II reaction center	cellular_component	0.077679	1	2	143	80	25027	27393,XLOC_540169	Mrpl39|-|
GO:0006790	sulfur compound metabolic process	biological_process	0.081374	1	2	143	84	25027	21714018670	Scrn2|Abcb4|
GO:0044448	cell cortex part	cellular_component	0.095253	1	2	143	90	25027	2192874190	Tnfaip2|Exoc3l4|
GO:0016407	acetyltransferase activity	molecular_function	0.096276	1	2	143	90	25027	22969914479	Slc16a4|Usp15|
GO:0044106	cellular amine metabolic process	biological_process	0.099685	1	2	143	92	25027	21714056055	Scrn2|Gtpbp2|
GO:0032318	regulation of Ras GTPase activity	biological_process	0.10501	1	2	143	97	25027	77038223870	Arfgap2|Senp1|
GO:0016410	N-acyltransferase activity	molecular_function	0.10571	1	2	143	96	25027	22969914479	Slc16a4|Usp15|
GO:0033124	regulation of GTP catabolic process	biological_process	0.1106	1	2	143	100	25027	77038223870	Arfgap2|Senp1|
GO:0043087	regulation of GTPase activity	biological_process	0.1106	1	2	143	100	25027	22387077038	Senp1|Arfgap2|
GO:0009118	regulation of nucleoside metabolic process	biological_process	0.11635	1	2	143	103	25027	77038223870	Arfgap2|Senp1|
GO:0030811	regulation of nucleotide catabolic process	biological_process	0.11635	1	2	143	103	25027	77038223870	Arfgap2|Senp1|
GO:0033121	regulation of purine nucleotide catabolic process	biological_process	0.11635	1	2	143	103	25027	77038223870	Arfgap2|Senp1|
GO:1900542	regulation of purine nucleotide metabolic process	biological_process	0.11635	1	2	143	103	25027	22387077038	Senp1|Arfgap2|
GO:0008565	protein transporter activity	molecular_function	0.11674	1	2	143	103	25027	74087,XLOC_900611	Slc7a13|-|
GO:0006140	regulation of nucleotide metabolic process	biological_process	0.12655	1	2	143	109	25027	77038223870	Arfgap2|Senp1|
GO:0005381	iron ion transmembrane transporter activity	molecular_function	0.13367	1	2	143	116	25027	2187356055	Tjp2|Gtpbp2|
GO:0006323	DNA packaging	biological_process	0.13515	1	2	143	110	25027	7891212380	Sp2|Cast|
GO:0044445	cytosolic part	cellular_component	0.13692	1	2	143	116	25027	1864256177	Pfkm|Olfm1|
GO:0006826	iron ion transport	biological_process	0.14132	1	2	143	119	25027	5605521873	Gtpbp2|Tjp2|
GO:0009308	amine metabolic process	biological_process	0.14196	1	2	143	114	25027	21714056055	Scrn2|Gtpbp2|
GO:0005829	cytosol	cellular_component	0.14281	1	2	143	119	25027	5617718642	Olfm1|Pfkm|
GO:0051336	regulation of hydrolase activity	biological_process	0.14588	1	2	143	119	25027	22387077038	Senp1|Arfgap2|
GO:0005938	cell cortex	cellular_component	0.14667	1	2	143	118	25027	2192874190	Tnfaip2|Exoc3l4|
GO:0051128	regulation of cellular component organization	biological_process	0.17252	1	2	143	132	25027	66591,XLOC_2945784	Mad2l1bp|-|
GO:0008083	growth factor activity	molecular_function	0.18508	1	2	143	137	25027	22339102632416	Vegfa|LOC102632416|
GO:0032940	secretion by cell	biological_process	0.18716	1	2	143	136	25027	2192874190	Tnfaip2|Exoc3l4|
GO:0005085	guanyl-nucleotide exchange factor activity	molecular_function	0.1911	1	2	143	140	25027	9871072318	Rabif|Cyth4|
GO:0046903	secretion	biological_process	0.19456	1	2	143	140	25027	2192874190	Tnfaip2|Exoc3l4|
GO:0033647	host intracellular organelle	cellular_component	0.20051	1	2	143	147	25027	223870230405	Senp1|Ifne|
GO:0033648	host intracellular membrane-bounded organelle	cellular_component	0.20051	1	2	143	147	25027	223870230405	Senp1|Ifne|
GO:0005096	GTPase activator activity	molecular_function	0.21199	1	2	143	151	25027	24466877038	Sipa1l2|Arfgap2|
GO:0019220	regulation of phosphate metabolic process	biological_process	0.21977	1	2	143	155	25027	77038223870	Arfgap2|Senp1|
GO:0051174	regulation of phosphorus metabolic process	biological_process	0.21977	1	2	143	155	25027	77038223870	Arfgap2|Senp1|
GO:0008135	translation factor activity, nucleic acid binding	molecular_function	0.22553	1	2	143	155	25027	21786980898	Eif5|Erap1|
GO:0006184	GTP catabolic process	biological_process	0.22738	1	2	143	161	25027	77038223870	Arfgap2|Senp1|
GO:1901069	guanosine-containing compound catabolic process	biological_process	0.22738	1	2	143	161	25027	77038223870	Arfgap2|Senp1|
GO:0050790	regulation of catalytic activity	biological_process	0.24232	1	2	143	165	25027	22387077038	Senp1|Arfgap2|
GO:0008238	exopeptidase activity	molecular_function	0.24916	1	2	143	167	25027	21714050528	Scrn2|Tmprss2|
GO:0065009	regulation of molecular function	biological_process	0.25524	1	2	143	171	25027	77038223870	Arfgap2|Senp1|
GO:0006152	purine nucleoside catabolic process	biological_process	0.25763	1	2	143	176	25027	77038223870	Arfgap2|Senp1|
GO:0009143	nucleoside triphosphate catabolic process	biological_process	0.25763	1	2	143	176	25027	77038223870	Arfgap2|Senp1|
GO:0009146	purine nucleoside triphosphate catabolic process	biological_process	0.25763	1	2	143	176	25027	22387077038	Senp1|Arfgap2|
GO:0009154	purine ribonucleotide catabolic process	biological_process	0.25763	1	2	143	176	25027	77038223870	Arfgap2|Senp1|
GO:0009203	ribonucleoside triphosphate catabolic process	biological_process	0.25763	1	2	143	176	25027	22387077038	Senp1|Arfgap2|
GO:0009207	purine ribonucleoside triphosphate catabolic process	biological_process	0.25763	1	2	143	176	25027	22387077038	Senp1|Arfgap2|
GO:0009261	ribonucleotide catabolic process	biological_process	0.25763	1	2	143	176	25027	22387077038	Senp1|Arfgap2|
GO:0046130	purine ribonucleoside catabolic process	biological_process	0.25763	1	2	143	176	25027	77038223870	Arfgap2|Senp1|
GO:0009164	nucleoside catabolic process	biological_process	0.2641	1	2	143	179	25027	22387077038	Senp1|Arfgap2|
GO:0042454	ribonucleoside catabolic process	biological_process	0.2641	1	2	143	179	25027	22387077038	Senp1|Arfgap2|
GO:1901658	glycosyl compound catabolic process	biological_process	0.2641	1	2	143	179	25027	77038223870	Arfgap2|Senp1|
GO:0006195	purine nucleotide catabolic process	biological_process	0.26419	1	2	143	179	25027	22387077038	Senp1|Arfgap2|
GO:0072523	purine-containing compound catabolic process	biological_process	0.26419	1	2	143	179	25027	22387077038	Senp1|Arfgap2|
GO:0006325	chromatin organization	biological_process	0.27264	1	2	143	177	25027	12380240756	Cast|Klhl12|
GO:0046039	GTP metabolic process	biological_process	0.27702	1	2	143	184	25027	77038223870	Arfgap2|Senp1|
GO:1901068	guanosine-containing compound metabolic process	biological_process	0.27914	1	2	143	185	25027	22387077038	Senp1|Arfgap2|
GO:0009166	nucleotide catabolic process	biological_process	0.28789	1	2	143	190	25027	22387077038	Senp1|Arfgap2|
GO:1901292	nucleoside phosphate catabolic process	biological_process	0.29223	1	2	143	192	25027	77038223870	Arfgap2|Senp1|
GO:0000151	ubiquitin ligase complex	cellular_component	0.29271	1	2	143	195	25027	66674717318	Trim43b|Mid1|
GO:0016747	transferase activity, transferring acyl groups other than amino-acyl groups	molecular_function	0.29402	1	2	143	188	25027	22969914479	Slc16a4|Usp15|
GO:0006352	DNA-dependent transcription, initiation	biological_process	0.30378	1	2	143	194	25027	31918269386	Hist1h2bh|Hist1h4h|
GO:0006511	ubiquitin-dependent protein catabolic process	biological_process	0.31012	1	2	143	202	25027	XLOC_448684,14479	-|Usp15|
GO:0019941	modification-dependent protein catabolic process	biological_process	0.31012	1	2	143	202	25027	XLOC_448684,14479	-|Usp15|
GO:0043632	modification-dependent macromolecule catabolic process	biological_process	0.31012	1	2	143	202	25027	XLOC_448684,14479	-|Usp15|
GO:0072509	divalent inorganic cation transmembrane transporter activity	molecular_function	0.33335	1	2	143	211	25027	56055,XLOC_900611	Gtpbp2|-|
GO:0005083	small GTPase regulator activity	molecular_function	0.34967	1	2	143	217	25027	7231877038	Cyth4|Arfgap2|
GO:0016791	phosphatase activity	molecular_function	0.35492	1	2	143	218	25027	7698711432	Hdhd2|Acp2|
GO:0004842	ubiquitin-protein ligase activity	molecular_function	0.37025	1	2	143	232	25027	17318666747	Mid1|Trim43b|
GO:0019787	small conjugating protein ligase activity	molecular_function	0.37025	1	2	143	232	25027	17318666747	Mid1|Trim43b|
GO:0044257	cellular protein catabolic process	biological_process	0.37043	1	2	143	232	25027	14479,XLOC_448684	Usp15|-|
GO:0051603	proteolysis involved in cellular protein catabolic process	biological_process	0.37043	1	2	143	232	25027	14479,XLOC_448684	Usp15|-|
GO:0046434	organophosphate catabolic process	biological_process	0.37163	1	2	143	230	25027	22387077038	Senp1|Arfgap2|
GO:1901136	carbohydrate derivative catabolic process	biological_process	0.37323	1	2	143	231	25027	22387077038	Senp1|Arfgap2|
GO:0016616	oxidoreductase activity, acting on the CH-OH group of donors, NAD or NADP as acceptor	molecular_function	0.39174	1	2	143	237	25027	19297067994	Dhrs11|Mrps11|
GO:1901605	alpha-amino acid metabolic process	biological_process	0.39872	1	2	143	245	25027	21703851797	Mrm1|Ctps|
GO:0005261	cation channel activity	molecular_function	0.40702	1	2	143	244	25027	217869,XLOC_900611	Eif5|-|
GO:0030163	protein catabolic process	biological_process	0.41007	1	2	143	254	25027	14479,XLOC_448684	Usp15|-|
GO:0016071	mRNA metabolic process	biological_process	0.41121	1	2	143	245	25027	102632416235956	LOC102632416|Zfp825|
GO:0016614	oxidoreductase activity, acting on CH-OH group of donors	molecular_function	0.41615	1	2	143	249	25027	19297067994	Dhrs11|Mrps11|
GO:0009607	response to biotic stimulus	biological_process	0.4224	1	2	143	251	25027	433485,XLOC_900611	Syndig1|-|
GO:0008237	metallopeptidase activity	molecular_function	0.43048	1	2	143	255	25027	1447980898	Usp15|Erap1|
GO:0005578	proteinaceous extracellular matrix	cellular_component	0.45023	1	2	143	266	25027	10397856177	Gpc5|Olfm1|
GO:1901565	organonitrogen compound catabolic process	biological_process	0.45529	1	2	143	273	25027	22387077038	Senp1|Arfgap2|
GO:0043623	cellular protein complex assembly	biological_process	0.46309	1	2	143	275	25027	5617772129	Olfm1|Pex13|
GO:0006091	generation of precursor metabolites and energy	biological_process	0.47803	1	2	143	279	25027	1864256177	Pfkm|Olfm1|
GO:0022804	active transmembrane transporter activity	molecular_function	0.49	1	2	143	288	25027	1867014134	Abcb4|Fcnb|
GO:0042578	phosphoric ester hydrolase activity	molecular_function	0.53512	1	2	143	312	25027	1143276987	Acp2|Hdhd2|
GO:0042623	ATPase activity, coupled	molecular_function	0.53901	1	2	143	318	25027	1867080898	Abcb4|Erap1|
GO:0005783	endoplasmic reticulum	cellular_component	0.55953	1	2	143	327	25027	8070870325	Pacsin3|Pigw|
GO:0033692	cellular polysaccharide biosynthetic process	biological_process	0.56156	1	2	143	330	25027	17169192970	Mark3|Dhrs11|
GO:0016053	organic acid biosynthetic process	biological_process	0.56332	1	2	143	332	25027	217140217038	Scrn2|Mrm1|
GO:0046394	carboxylic acid biosynthetic process	biological_process	0.56332	1	2	143	332	25027	217140217038	Scrn2|Mrm1|
GO:0050877	neurological system process	biological_process	0.56809	1	2	143	328	25027	7238814479	Ripk4|Usp15|
GO:0034637	cellular carbohydrate biosynthetic process	biological_process	0.56998	1	2	143	335	25027	19297017169	Dhrs11|Mark3|
GO:0000271	polysaccharide biosynthetic process	biological_process	0.57158	1	2	143	336	25027	17169192970	Mark3|Dhrs11|
GO:0044264	cellular polysaccharide metabolic process	biological_process	0.57162	1	2	143	336	25027	19297017169	Dhrs11|Mark3|
GO:0007275	multicellular organismal development	biological_process	0.57461	1	2	143	339	25027	XLOC_448684,80708	-|Pacsin3|
GO:0031012	extracellular matrix	cellular_component	0.58267	1	2	143	340	25027	10397856177	Gpc5|Olfm1|
GO:0033177	proton-transporting two-sector ATPase complex, proton-transporting domain	cellular_component	0.60327	1	2	143	355	25027	5617711957	Olfm1|Atp5j|
GO:0005976	polysaccharide metabolic process	biological_process	0.60474	1	2	143	358	25027	17169192970	Mark3|Dhrs11|
GO:0016881	acid-amino acid ligase activity	molecular_function	0.60723	1	2	143	364	25027	66674717318	Trim43b|Mid1|
GO:0044262	cellular carbohydrate metabolic process	biological_process	0.63752	1	2	143	379	25027	19297017169	Dhrs11|Mark3|
GO:0016051	carbohydrate biosynthetic process	biological_process	0.66102	1	2	143	395	25027	17169192970	Mark3|Dhrs11|
GO:0008168	methyltransferase activity	molecular_function	0.66184	1	2	143	397	25027	21703868507	Mrm1|Ppfia4|
GO:0009165	nucleotide biosynthetic process	biological_process	0.66573	1	2	143	395	25027	5179711957	Ctps|Atp5j|
GO:1901293	nucleoside phosphate biosynthetic process	biological_process	0.67255	1	2	143	400	25027	5179711957	Ctps|Atp5j|
GO:0044283	small molecule biosynthetic process	biological_process	0.67943	1	2	143	410	25027	217038217140	Mrm1|Scrn2|
GO:0016741	transferase activity, transferring one-carbon groups	molecular_function	0.68339	1	2	143	413	25027	68507217038	Ppfia4|Mrm1|
GO:0005654	nucleoplasm	cellular_component	0.69727	1	2	143	418	25027	319182629959	Hist1h2bh|Gm7020|
GO:0044451	nucleoplasm part	cellular_component	0.69727	1	2	143	418	25027	319182629959	Hist1h2bh|Gm7020|
GO:0016469	proton-transporting two-sector ATPase complex	cellular_component	0.71151	1	2	143	437	25027	5617711957	Olfm1|Atp5j|
GO:0044430	cytoskeletal part	cellular_component	0.72167	1	2	143	443	25027	21957244667	Tnnt3|Disc1|
GO:0044711	single-organism biosynthetic process	biological_process	0.72744	1	2	143	450	25027	217140217038	Scrn2|Mrm1|
GO:0006818	hydrogen transport	biological_process	0.73422	1	2	143	457	25027	5617711957	Olfm1|Atp5j|
GO:0015992	proton transport	biological_process	0.73422	1	2	143	457	25027	1195756177	Atp5j|Olfm1|
GO:0004252	serine-type endopeptidase activity	molecular_function	0.73636	1	2	143	449	25027	5052814479	Tmprss2|Usp15|
GO:0012505	endomembrane system	cellular_component	0.75752	1	2	143	474	25027	24466870325	Sipa1l2|Pigw|
GO:0005179	hormone activity	molecular_function	0.76965	1	2	143	489	25027	1600215967	Igf2|Ifna4|
GO:0006260	DNA replication	biological_process	0.80489	1	2	143	526	25027	2192874087	Tnfaip2|Slc7a13|
GO:0007155	cell adhesion	biological_process	0.80748	1	2	143	526	25027	26889056177	Lsamp|Olfm1|
GO:0008236	serine-type peptidase activity	molecular_function	0.82644	1	2	143	545	25027	5052814479	Tmprss2|Usp15|
GO:0017171	serine hydrolase activity	molecular_function	0.82644	1	2	143	545	25027	5052814479	Tmprss2|Usp15|
GO:0022610	biological adhesion	biological_process	0.83266	1	2	143	557	25027	26889056177	Lsamp|Olfm1|
GO:0008610	lipid biosynthetic process	biological_process	0.83431	1	2	143	562	25027	1716970325	Mark3|Pigw|
GO:0032502	developmental process	biological_process	0.84145	1	2	143	577	25027	XLOC_448684,80708	-|Pacsin3|
GO:0000003	reproduction	biological_process	0.88126	1	2	143	631	25027	19720244668	Trim27|Sipa1l2|
GO:0044255	cellular lipid metabolic process	biological_process	0.88648	1	2	143	643	25027	7032517169	Pigw|Mark3|
GO:0005509	calcium ion binding	molecular_function	0.89155	1	2	143	662	25027	17896105242472	Myl4|Efcab13|
GO:0015672	monovalent inorganic cation transport	biological_process	0.91273	1	2	143	704	25027	1195756177	Atp5j|Olfm1|
GO:0006886	intracellular protein transport	biological_process	0.94052	1	2	143	783	25027	7212980708	Pex13|Pacsin3|
GO:0034613	cellular protein localization	biological_process	0.96264	1	2	143	878	25027	8070872129	Pacsin3|Pex13|
GO:0070727	cellular macromolecule localization	biological_process	0.96264	1	2	143	878	25027	7212980708	Pex13|Pacsin3|
GO:0001504	neurotransmitter uptake	biological_process	0.011405	1	1	143	2	25027	14479	Usp15|
GO:0031644	regulation of neurological system process	biological_process	0.011405	1	1	143	2	25027	14479	Usp15|
GO:0050804	regulation of synaptic transmission	biological_process	0.011405	1	1	143	2	25027	14479	Usp15|
GO:0050827	toxin receptor binding	molecular_function	0.011405	1	1	143	2	25027	14479	Usp15|
GO:0051580	regulation of neurotransmitter uptake	biological_process	0.011405	1	1	143	2	25027	14479	Usp15|
GO:0051581	negative regulation of neurotransmitter uptake	biological_process	0.011405	1	1	143	2	25027	14479	Usp15|
GO:0051588	regulation of neurotransmitter transport	biological_process	0.011405	1	1	143	2	25027	14479	Usp15|
GO:0051589	negative regulation of neurotransmitter transport	biological_process	0.011405	1	1	143	2	25027	14479	Usp15|
GO:0051609	inhibition of neurotransmitter uptake	biological_process	0.011405	1	1	143	2	25027	14479	Usp15|
GO:0051969	regulation of transmission of nerve impulse	biological_process	0.011405	1	1	143	2	25027	14479	Usp15|
GO:0003883	CTP synthase activity	molecular_function	0.011484	1	1	143	2	25027	51797	Ctps|
GO:0003872	6-phosphofructokinase activity	molecular_function	0.017225	1	1	143	3	25027	18642	Pfkm|
GO:0005945	6-phosphofructokinase complex	cellular_component	0.017225	1	1	143	3	25027	18642	Pfkm|
GO:0070176	DRM complex	cellular_component	0.017418	1	1	143	3	25027	629959	Gm7020|
GO:0044161	host cell cytoplasmic vesicle	cellular_component	0.022949	1	1	143	4	25027	223870	Senp1|
GO:0030653	beta-lactam antibiotic metabolic process	biological_process	0.022976	1	1	143	4	25027	217140	Scrn2|
GO:0030654	beta-lactam antibiotic biosynthetic process	biological_process	0.022976	1	1	143	4	25027	217140	Scrn2|
GO:0042316	penicillin metabolic process	biological_process	0.022976	1	1	143	4	25027	217140	Scrn2|
GO:0042318	penicillin biosynthetic process	biological_process	0.022976	1	1	143	4	25027	217140	Scrn2|
GO:0072338	cellular lactam metabolic process	biological_process	0.022976	1	1	143	4	25027	217140	Scrn2|
GO:0072339	cellular lactam biosynthetic process	biological_process	0.022976	1	1	143	4	25027	217140	Scrn2|
GO:0034069	aminoglycoside N-acetyltransferase activity	molecular_function	0.023022	1	1	143	4	25027	229699	Slc16a4|
GO:0046353	aminoglycoside 3-N-acetyltransferase activity	molecular_function	0.023022	1	1	143	4	25027	229699	Slc16a4|
GO:0001505	regulation of neurotransmitter levels	biological_process	0.028253	1	1	143	5	25027	14479	Usp15|
GO:0016999	antibiotic metabolic process	biological_process	0.028651	1	1	143	5	25027	217140	Scrn2|
GO:0017000	antibiotic biosynthetic process	biological_process	0.028651	1	1	143	5	25027	217140	Scrn2|
GO:0017144	drug metabolic process	biological_process	0.028651	1	1	143	5	25027	217140	Scrn2|
GO:0016149	translation release factor activity, codon specific	molecular_function	0.028743	1	1	143	5	25027	80898	Erap1|
GO:0004733	pyridoxamine-phosphate oxidase activity	molecular_function	0.028749	1	1	143	5	25027	103711	Pnpo|
GO:0004832	valine-tRNA ligase activity	molecular_function	0.031874	1	1	143	6	25027	21749	Terf1|
GO:0006438	valyl-tRNA aminoacylation	biological_process	0.031874	1	1	143	6	25027	21749	Terf1|
GO:0034755	iron ion transmembrane transport	biological_process	0.040051	1	1	143	7	25027	21873	Tjp2|
GO:0004146	dihydrofolate reductase activity	molecular_function	0.040069	1	1	143	7	25027	240755	4933406M09Rik|
GO:0000726	non-recombinational repair	biological_process	0.041871	1	1	143	8	25027	XLOC_380756	-|
GO:0006303	double-strand break repair via nonhomologous end joining	biological_process	0.041871	1	1	143	8	25027	XLOC_380756	-|
GO:0007096	regulation of exit from mitosis	biological_process	0.045512	1	1	143	8	25027	66591	Mad2l1bp|
GO:0010458	exit from mitosis	biological_process	0.045512	1	1	143	8	25027	66591	Mad2l1bp|
GO:0005861	troponin complex	cellular_component	0.05141	1	1	143	9	25027	21957	Tnnt3|
GO:0005865	striated muscle thin filament	cellular_component	0.05141	1	1	143	9	25027	21957	Tnnt3|
GO:0030016	myofibril	cellular_component	0.05141	1	1	143	9	25027	21957	Tnnt3|
GO:0030017	sarcomere	cellular_component	0.05141	1	1	143	9	25027	21957	Tnnt3|
GO:0036379	myofilament	cellular_component	0.05141	1	1	143	9	25027	21957	Tnnt3|
GO:0043292	contractile fiber	cellular_component	0.05141	1	1	143	9	25027	21957	Tnnt3|
GO:0044449	contractile fiber part	cellular_component	0.05141	1	1	143	9	25027	21957	Tnnt3|
GO:0042493	response to drug	biological_process	0.056829	1	1	143	10	25027	240755	4933406M09Rik|
GO:0003747	translation release factor activity	molecular_function	0.056833	1	1	143	10	25027	80898	Erap1|
GO:0008079	translation termination factor activity	molecular_function	0.056833	1	1	143	10	25027	80898	Erap1|
GO:0042301	phosphate ion binding	molecular_function	0.061709	1	1	143	11	25027	80898	Erap1|
GO:0001948	glycoprotein binding	molecular_function	0.067061	1	1	143	12	25027	103978	Gpc5|
GO:0043394	proteoglycan binding	molecular_function	0.067061	1	1	143	12	25027	103978	Gpc5|
GO:0043395	heparan sulfate proteoglycan binding	molecular_function	0.067061	1	1	143	12	25027	103978	Gpc5|
GO:0016805	dipeptidase activity	molecular_function	0.067651	1	1	143	12	25027	217140	Scrn2|
GO:0031647	regulation of protein stability	biological_process	0.072706	1	1	143	13	25027	80898	Erap1|
GO:0050821	protein stabilization	biological_process	0.072706	1	1	143	13	25027	80898	Erap1|
GO:0046332	SMAD binding	molecular_function	0.072741	1	1	143	13	25027	16985	Lsp1|
GO:0030151	molybdenum ion binding	molecular_function	0.072825	1	1	143	13	25027	74087	Slc7a13|
GO:0033655	host cell cytoplasm part	cellular_component	0.07292	1	1	143	13	25027	223870	Senp1|
GO:0030173	integral to Golgi membrane	cellular_component	0.073047	1	1	143	13	25027	244668	Sipa1l2|
GO:0031228	intrinsic to Golgi membrane	cellular_component	0.073047	1	1	143	13	25027	244668	Sipa1l2|
GO:0000439	core TFIIH complex	cellular_component	0.076269	1	1	143	14	25027	240755	4933406M09Rik|
GO:0000441	SSL2-core TFIIH complex	cellular_component	0.076269	1	1	143	14	25027	240755	4933406M09Rik|
GO:0032806	carboxy-terminal domain protein kinase complex	cellular_component	0.076269	1	1	143	14	25027	240755	4933406M09Rik|
GO:0016558	protein import into peroxisome matrix	biological_process	0.078148	1	1	143	14	25027	72129	Pex13|
GO:0016560	protein import into peroxisome matrix, docking	biological_process	0.078148	1	1	143	14	25027	72129	Pex13|
GO:0008201	heparin binding	molecular_function	0.078212	1	1	143	14	25027	22339	Vegfa|
GO:0042162	telomeric DNA binding	molecular_function	0.078377	1	1	143	14	25027	21749	Terf1|
GO:0019229	regulation of vasoconstriction	biological_process	0.080038	1	1	143	15	25027	16656	Hivep3|
GO:0042310	vasoconstriction	biological_process	0.080038	1	1	143	15	25027	16656	Hivep3|
GO:0006415	translational termination	biological_process	0.080191	1	1	143	15	25027	80898	Erap1|
GO:0043624	cellular protein complex disassembly	biological_process	0.080191	1	1	143	15	25027	80898	Erap1|
GO:0030261	chromosome condensation	biological_process	0.084081	1	1	143	15	25027	78912	Sp2|
GO:0006551	leucine metabolic process	biological_process	0.085094	1	1	143	16	25027	217038	Mrm1|
GO:0009098	leucine biosynthetic process	biological_process	0.085094	1	1	143	16	25027	217038	Mrm1|
GO:0019722	calcium-mediated signaling	biological_process	0.089321	1	1	143	16	25027	54720	Rcan1|
GO:0019932	second-messenger-mediated signaling	biological_process	0.089321	1	1	143	16	25027	54720	Rcan1|
GO:0046782	regulation of viral transcription	biological_process	0.089383	1	1	143	16	25027	105242472	Efcab13|
GO:0006541	glutamine metabolic process	biological_process	0.090377	1	1	143	17	25027	51797	Ctps|
GO:0005086	ARF guanyl-nucleotide exchange factor activity	molecular_function	0.093468	1	1	143	17	25027	72318	Cyth4|
GO:0000103	sulfate assimilation	biological_process	0.096977	1	1	143	18	25027	18670	Abcb4|
GO:0004020	adenylylsulfate kinase activity	molecular_function	0.096977	1	1	143	18	25027	18670	Abcb4|
GO:0004470	malic enzyme activity	molecular_function	0.09939	1	1	143	18	25027	67994	Mrps11|
GO:0004471	malate dehydrogenase (decarboxylating) activity	molecular_function	0.09939	1	1	143	18	25027	67994	Mrps11|
GO:0006625	protein targeting to peroxisome	biological_process	0.10447	1	1	143	19	25027	72129	Pex13|
GO:0043574	peroxisomal transport	biological_process	0.10447	1	1	143	19	25027	72129	Pex13|
GO:0072662	protein localization to peroxisome	biological_process	0.10447	1	1	143	19	25027	72129	Pex13|
GO:0072663	establishment of protein localization to peroxisome	biological_process	0.10447	1	1	143	19	25027	72129	Pex13|
GO:0016615	malate dehydrogenase activity	molecular_function	0.10461	1	1	143	19	25027	67994	Mrps11|
GO:0031082	BLOC complex	cellular_component	0.10588	1	1	143	20	25027	56177	Olfm1|
GO:0031083	BLOC-1 complex	cellular_component	0.10588	1	1	143	20	25027	56177	Olfm1|
GO:0000774	adenyl-nucleotide exchange factor activity	molecular_function	0.11052	1	1	143	23	25027	80708	Pacsin3|
GO:0010181	FMN binding	molecular_function	0.11512	1	1	143	21	25027	103711	Pnpo|
GO:0008982	protein-N(PI)-phosphohistidine-sugar phosphotransferase activity	molecular_function	0.11512	1	1	143	21	25027	14134	Fcnb|
GO:0017053	transcriptional repressor complex	cellular_component	0.11534	1	1	143	21	25027	629959	Gm7020|
GO:0003013	circulatory system process	biological_process	0.11725	1	1	143	23	25027	16656	Hivep3|
GO:0003018	vascular process in circulatory system	biological_process	0.11725	1	1	143	23	25027	16656	Hivep3|
GO:0008015	blood circulation	biological_process	0.11725	1	1	143	23	25027	16656	Hivep3|
GO:0035150	regulation of tube size	biological_process	0.11725	1	1	143	23	25027	16656	Hivep3|
GO:0050880	regulation of blood vessel size	biological_process	0.11725	1	1	143	23	25027	16656	Hivep3|
GO:0006305	DNA alkylation	biological_process	0.11877	1	1	143	22	25027	68507	Ppfia4|
GO:0006306	DNA methylation	biological_process	0.11877	1	1	143	22	25027	68507	Ppfia4|
GO:0044728	DNA methylation or demethylation	biological_process	0.11877	1	1	143	22	25027	68507	Ppfia4|
GO:0007268	synaptic transmission	biological_process	0.12013	1	1	143	22	25027	14479	Usp15|
GO:0019226	transmission of nerve impulse	biological_process	0.12013	1	1	143	22	25027	14479	Usp15|
GO:0035637	multicellular organismal signaling	biological_process	0.12013	1	1	143	22	25027	14479	Usp15|
GO:0050792	regulation of viral process	biological_process	0.1207	1	1	143	22	25027	105242472	Efcab13|
GO:0003918	DNA topoisomerase type II (ATP-hydrolyzing) activity	molecular_function	0.12675	1	1	143	24	25027	80898	Erap1|
GO:0061505	DNA topoisomerase II activity	molecular_function	0.12675	1	1	143	24	25027	80898	Erap1|
GO:0007131	reciprocal meiotic recombination	biological_process	0.12867	1	1	143	24	25027	19720	Trim27|
GO:0035825	reciprocal DNA recombination	biological_process	0.12867	1	1	143	24	25027	19720	Trim27|
GO:0040029	regulation of gene expression, epigenetic	biological_process	0.12904	1	1	143	24	25027	68507	Ppfia4|
GO:0016646	oxidoreductase activity, acting on the CH-NH group of donors, NAD or NADP as acceptor	molecular_function	0.13605	1	1	143	26	25027	240755	4933406M09Rik|
GO:0001558	regulation of cell growth	biological_process	0.13639	1	1	143	25	25027	XLOC_2945784	-|
GO:0005520	insulin-like growth factor binding	molecular_function	0.13639	1	1	143	25	25027	XLOC_2945784	-|
GO:0008831	dTDP-4-dehydrorhamnose reductase activity	molecular_function	0.13983	1	1	143	27	25027	192970	Dhrs11|
GO:0043903	regulation of symbiosis, encompassing mutualism through parasitism	biological_process	0.14083	1	1	143	26	25027	105242472	Efcab13|
GO:0016049	cell growth	biological_process	0.14134	1	1	143	26	25027	XLOC_2945784	-|
GO:0045226	extracellular polysaccharide biosynthetic process	biological_process	0.14475	1	1	143	28	25027	192970	Dhrs11|
GO:0046379	extracellular polysaccharide metabolic process	biological_process	0.14475	1	1	143	28	25027	192970	Dhrs11|
GO:0042302	structural constituent of cuticle	molecular_function	0.14718	1	1	143	28	25027	17318	Mid1|
GO:0046677	response to antibiotic	biological_process	0.15094	1	1	143	28	25027	229699	Slc16a4|
GO:0007586	digestion	biological_process	0.15239	1	1	143	29	25027	21885	Tle1|
GO:0007219	Notch signaling pathway	biological_process	0.15366	1	1	143	30	25027	80708	Pacsin3|
GO:0008443	phosphofructokinase activity	molecular_function	0.15564	1	1	143	29	25027	18642	Pfkm|
GO:0040008	regulation of growth	biological_process	0.15629	1	1	143	29	25027	XLOC_2945784	-|
GO:0009081	branched-chain amino acid metabolic process	biological_process	0.16168	1	1	143	31	25027	217038	Mrm1|
GO:0009082	branched-chain amino acid biosynthetic process	biological_process	0.16168	1	1	143	31	25027	217038	Mrm1|
GO:0005539	glycosaminoglycan binding	molecular_function	0.165	1	1	143	31	25027	22339	Vegfa|
GO:0051087	chaperone binding	molecular_function	0.16599	1	1	143	34	25027	80708	Pacsin3|
GO:0050830	defense response to Gram-positive bacterium	biological_process	0.16738	1	1	143	32	25027	XLOC_900611	-|
GO:0019083	viral transcription	biological_process	0.1679	1	1	143	32	25027	105242472	Efcab13|
GO:0051051	negative regulation of transport	biological_process	0.1706	1	1	143	34	25027	14479	Usp15|
GO:0007088	regulation of mitosis	biological_process	0.17154	1	1	143	34	25027	66591	Mad2l1bp|
GO:0007346	regulation of mitotic cell cycle	biological_process	0.17154	1	1	143	34	25027	66591	Mad2l1bp|
GO:0051783	regulation of nuclear division	biological_process	0.17154	1	1	143	34	25027	66591	Mad2l1bp|
GO:0043241	protein complex disassembly	biological_process	0.17208	1	1	143	33	25027	80898	Erap1|
GO:0042597	periplasmic space	cellular_component	0.17379	1	1	143	33	25027	56177	Olfm1|
GO:0007267	cell-cell signaling	biological_process	0.17451	1	1	143	33	25027	14479	Usp15|
GO:0043900	regulation of multi-organism process	biological_process	0.17987	1	1	143	34	25027	105242472	Efcab13|
GO:0005669	transcription factor TFIID complex	cellular_component	0.18155	1	1	143	34	25027	319182	Hist1h2bh|
GO:0032984	macromolecular complex disassembly	biological_process	0.18163	1	1	143	35	25027	80898	Erap1|
GO:0000746	conjugation	biological_process	0.18458	1	1	143	36	25027	14390	Gabpa|
GO:0019838	growth factor binding	molecular_function	0.18597	1	1	143	35	25027	XLOC_2945784	-|
GO:0006302	double-strand break repair	biological_process	0.18602	1	1	143	36	25027	XLOC_380756	-|
GO:0003333	amino acid transmembrane transport	biological_process	0.188	1	1	143	36	25027	74087	Slc7a13|
GO:0006836	neurotransmitter transport	biological_process	0.1889	1	1	143	36	25027	14479	Usp15|
GO:0018149	peptide cross-linking	biological_process	0.19045	1	1	143	37	25027	70069	H1fnt|
GO:0007031	peroxisome organization	biological_process	0.19359	1	1	143	37	25027	72129	Pex13|
GO:0019200	carbohydrate kinase activity	molecular_function	0.19421	1	1	143	37	25027	18642	Pfkm|
GO:0001871	pattern binding	molecular_function	0.19506	1	1	143	38	25027	226866	Sbspon|
GO:0030247	polysaccharide binding	molecular_function	0.19506	1	1	143	38	25027	226866	Sbspon|
GO:0009064	glutamine family amino acid metabolic process	biological_process	0.19899	1	1	143	39	25027	51797	Ctps|
GO:0010608	posttranscriptional regulation of gene expression	biological_process	0.20003	1	1	143	39	25027	80898	Erap1|
GO:0022411	cellular component disassembly	biological_process	0.20304	1	1	143	40	25027	80898	Erap1|
GO:0016645	oxidoreductase activity, acting on the CH-NH group of donors	molecular_function	0.20393	1	1	143	41	25027	240755	4933406M09Rik|
GO:0015171	amino acid transmembrane transporter activity	molecular_function	0.21122	1	1	143	41	25027	74087	Slc7a13|
GO:0043604	amide biosynthetic process	biological_process	0.2132	1	1	143	42	25027	217140	Scrn2|
GO:0007127	meiosis I	biological_process	0.2155	1	1	143	42	25027	19720	Trim27|
GO:0005777	peroxisome	cellular_component	0.21672	1	1	143	42	25027	72129	Pex13|
GO:0042579	microbody	cellular_component	0.21672	1	1	143	42	25027	72129	Pex13|
GO:0090066	regulation of anatomical structure size	biological_process	0.21898	1	1	143	44	25027	16656	Hivep3|
GO:0044550	secondary metabolite biosynthetic process	biological_process	0.2201	1	1	143	44	25027	217140	Scrn2|
GO:0006289	nucleotide-excision repair	biological_process	0.22035	1	1	143	44	25027	240755	4933406M09Rik|
GO:0009401	phosphoenolpyruvate-dependent sugar phosphotransferase system	biological_process	0.22121	1	1	143	43	25027	14134	Fcnb|
GO:0004659	prenyltransferase activity	molecular_function	0.22685	1	1	143	45	25027	70383	Cox10|
GO:0008121	ubiquinol-cytochrome-c reductase activity	molecular_function	0.227	1	1	143	44	25027	192970	Dhrs11|
GO:0016681	oxidoreductase activity, acting on diphenols and related substances as donors, cytochrome as acceptor	molecular_function	0.227	1	1	143	44	25027	192970	Dhrs11|
GO:0006865	amino acid transport	biological_process	0.22932	1	1	143	45	25027	74087	Slc7a13|
GO:0008060	ARF GTPase activator activity	molecular_function	0.23141	1	1	143	47	25027	77038	Arfgap2|
GO:0032312	regulation of ARF GTPase activity	biological_process	0.23141	1	1	143	47	25027	77038	Arfgap2|
GO:0006221	pyrimidine nucleotide biosynthetic process	biological_process	0.23167	1	1	143	45	25027	51797	Ctps|
GO:0044272	sulfur compound biosynthetic process	biological_process	0.23378	1	1	143	47	25027	217140	Scrn2|
GO:0003684	damaged DNA binding	molecular_function	0.23405	1	1	143	47	25027	80905	Polh|
GO:0044743	intracellular protein transmembrane import	biological_process	0.23995	1	1	143	47	25027	72129	Pex13|
GO:0065002	intracellular protein transmembrane transport	biological_process	0.23995	1	1	143	47	25027	72129	Pex13|
GO:0004675	transmembrane receptor protein serine/threonine kinase activity	molecular_function	0.24079	1	1	143	49	25027	244668	Sipa1l2|
GO:0032313	regulation of Rab GTPase activity	biological_process	0.24222	1	1	143	48	25027	223870	Senp1|
GO:0032482	Rab protein signal transduction	biological_process	0.24222	1	1	143	48	25027	223870	Senp1|
GO:0032483	regulation of Rab protein signal transduction	biological_process	0.24222	1	1	143	48	25027	223870	Senp1|
GO:0009636	response to toxic substance	biological_process	0.24267	1	1	143	48	25027	229699	Slc16a4|
GO:0060590	ATPase regulator activity	molecular_function	0.24583	1	1	143	52	25027	80708	Pacsin3|
GO:0006265	DNA topological change	biological_process	0.25222	1	1	143	51	25027	80898	Erap1|
GO:0032505	reproduction of a single-celled organism	biological_process	0.25308	1	1	143	50	25027	244668	Sipa1l2|
GO:0043093	cytokinesis by binary fission	biological_process	0.25308	1	1	143	50	25027	244668	Sipa1l2|
GO:0006497	protein lipidation	biological_process	0.25322	1	1	143	50	25027	70325	Pigw|
GO:0006506	GPI anchor biosynthetic process	biological_process	0.25322	1	1	143	50	25027	70325	Pigw|
GO:0006661	phosphatidylinositol biosynthetic process	biological_process	0.25322	1	1	143	50	25027	70325	Pigw|
GO:0042158	lipoprotein biosynthetic process	biological_process	0.25322	1	1	143	50	25027	70325	Pigw|
GO:0007126	meiosis	biological_process	0.25812	1	1	143	52	25027	19720	Trim27|
GO:0051321	meiotic cell cycle	biological_process	0.25812	1	1	143	52	25027	19720	Trim27|
GO:0019033	viral tegument	cellular_component	0.25934	1	1	143	52	25027	244667	Disc1|
GO:0010564	regulation of cell cycle process	biological_process	0.26254	1	1	143	54	25027	66591	Mad2l1bp|
GO:0046474	glycerophospholipid biosynthetic process	biological_process	0.27044	1	1	143	54	25027	70325	Pigw|
GO:0019080	viral genome expression	biological_process	0.27258	1	1	143	55	25027	105242472	Efcab13|
GO:0003916	DNA topoisomerase activity	molecular_function	0.27372	1	1	143	56	25027	80898	Erap1|
GO:0070008	serine-type exopeptidase activity	molecular_function	0.27796	1	1	143	57	25027	50528	Tmprss2|
GO:0051049	regulation of transport	biological_process	0.27942	1	1	143	58	25027	14479	Usp15|
GO:0097367	carbohydrate derivative binding	molecular_function	0.28346	1	1	143	58	25027	22339	Vegfa|
GO:0008094	DNA-dependent ATPase activity	molecular_function	0.28624	1	1	143	59	25027	80898	Erap1|
GO:0000917	barrier septum assembly	biological_process	0.28706	1	1	143	58	25027	244668	Sipa1l2|
GO:0032506	cytokinetic process	biological_process	0.28706	1	1	143	58	25027	244668	Sipa1l2|
GO:0090529	cell septum assembly	biological_process	0.28706	1	1	143	58	25027	244668	Sipa1l2|
GO:0045017	glycerolipid biosynthetic process	biological_process	0.28726	1	1	143	58	25027	70325	Pigw|
GO:0017137	Rab GTPase binding	molecular_function	0.29233	1	1	143	61	25027	223870	Senp1|
GO:0006096	glycolysis	biological_process	0.29791	1	1	143	62	25027	18642	Pfkm|
GO:0030170	pyridoxal phosphate binding	molecular_function	0.29921	1	1	143	61	25027	74087	Slc7a13|
GO:0006220	pyrimidine nucleotide metabolic process	biological_process	0.30026	1	1	143	61	25027	51797	Ctps|
GO:0005217	intracellular ligand-gated ion channel activity	molecular_function	0.30067	1	1	143	61	25027	XLOC_900611	-|
GO:0005218	intracellular ligand-gated calcium channel activity	molecular_function	0.30067	1	1	143	61	25027	XLOC_900611	-|
GO:0005219	ryanodine-sensitive calcium-release channel activity	molecular_function	0.30067	1	1	143	61	25027	XLOC_900611	-|
GO:0006874	cellular calcium ion homeostasis	biological_process	0.30067	1	1	143	61	25027	XLOC_900611	-|
GO:0015278	calcium-release channel activity	molecular_function	0.30067	1	1	143	61	25027	XLOC_900611	-|
GO:0055074	calcium ion homeostasis	biological_process	0.30067	1	1	143	61	25027	XLOC_900611	-|
GO:0072503	cellular divalent inorganic cation homeostasis	biological_process	0.30067	1	1	143	61	25027	XLOC_900611	-|
GO:0072507	divalent inorganic cation homeostasis	biological_process	0.30067	1	1	143	61	25027	XLOC_900611	-|
GO:0019199	transmembrane receptor protein kinase activity	molecular_function	0.30135	1	1	143	64	25027	244668	Sipa1l2|
GO:0006304	DNA modification	biological_process	0.30265	1	1	143	62	25027	68507	Ppfia4|
GO:0019954	asexual reproduction	biological_process	0.30779	1	1	143	63	25027	244668	Sipa1l2|
GO:0006334	nucleosome assembly	biological_process	0.30875	1	1	143	63	25027	12380	Cast|
GO:0031497	chromatin assembly	biological_process	0.30875	1	1	143	63	25027	12380	Cast|
GO:0034728	nucleosome organization	biological_process	0.30875	1	1	143	63	25027	12380	Cast|
GO:0051260	protein homooligomerization	biological_process	0.31529	1	1	143	66	25027	242151	Kcna10|
GO:0016679	oxidoreductase activity, acting on diphenols and related substances as donors	molecular_function	0.31569	1	1	143	65	25027	192970	Dhrs11|
GO:0071806	protein transmembrane transport	biological_process	0.31611	1	1	143	65	25027	72129	Pex13|
GO:0006505	GPI anchor metabolic process	biological_process	0.31805	1	1	143	66	25027	70325	Pigw|
GO:0000910	cytokinesis	biological_process	0.31981	1	1	143	66	25027	244668	Sipa1l2|
GO:0006333	chromatin assembly or disassembly	biological_process	0.32085	1	1	143	66	25027	12380	Cast|
GO:0005184	neuropeptide hormone activity	molecular_function	0.32363	1	1	143	67	25027	15967	Ifna4|
GO:0015144	carbohydrate transmembrane transporter activity	molecular_function	0.32503	1	1	143	68	25027	14134	Fcnb|
GO:1901476	carbohydrate transporter activity	molecular_function	0.32503	1	1	143	68	25027	14134	Fcnb|
GO:0006891	intra-Golgi vesicle-mediated transport	biological_process	0.32622	1	1	143	69	25027	244668	Sipa1l2|
GO:0019748	secondary metabolic process	biological_process	0.32698	1	1	143	71	25027	217140	Scrn2|
GO:0043531	ADP binding	molecular_function	0.3308	1	1	143	74	25027	18670	Abcb4|
GO:0016567	protein ubiquitination	biological_process	0.33091	1	1	143	75	25027	17318	Mid1|
GO:0009247	glycolipid biosynthetic process	biological_process	0.33553	1	1	143	70	25027	70325	Pigw|
GO:0046467	membrane lipid biosynthetic process	biological_process	0.33553	1	1	143	70	25027	70325	Pigw|
GO:0033043	regulation of organelle organization	biological_process	0.33637	1	1	143	72	25027	66591	Mad2l1bp|
GO:0004221	ubiquitin thiolesterase activity	molecular_function	0.33639	1	1	143	72	25027	14479	Usp15|
GO:0005342	organic acid transmembrane transporter activity	molecular_function	0.34055	1	1	143	72	25027	74087	Slc7a13|
GO:0046943	carboxylic acid transmembrane transporter activity	molecular_function	0.34055	1	1	143	72	25027	74087	Slc7a13|
GO:0008643	carbohydrate transport	biological_process	0.34059	1	1	143	72	25027	14134	Fcnb|
GO:0032446	protein modification by small protein conjugation	biological_process	0.34643	1	1	143	79	25027	17318	Mid1|
GO:0070647	protein modification by small protein conjugation or removal	biological_process	0.34643	1	1	143	79	25027	17318	Mid1|
GO:0014070	response to organic cyclic compound	biological_process	0.34719	1	1	143	74	25027	22259	Nr1h3|
GO:0033993	response to lipid	biological_process	0.34719	1	1	143	74	25027	22259	Nr1h3|
GO:0043401	steroid hormone mediated signaling pathway	biological_process	0.34719	1	1	143	74	25027	22259	Nr1h3|
GO:0048545	response to steroid hormone stimulus	biological_process	0.34719	1	1	143	74	25027	22259	Nr1h3|
GO:0071383	cellular response to steroid hormone stimulus	biological_process	0.34719	1	1	143	74	25027	22259	Nr1h3|
GO:0071396	cellular response to lipid	biological_process	0.34719	1	1	143	74	25027	22259	Nr1h3|
GO:0071407	cellular response to organic cyclic compound	biological_process	0.34719	1	1	143	74	25027	22259	Nr1h3|
GO:0000794	condensed nuclear chromosome	cellular_component	0.34807	1	1	143	76	25027	19720	Trim27|
GO:0008514	organic anion transmembrane transporter activity	molecular_function	0.35208	1	1	143	75	25027	74087	Slc7a13|
GO:0000139	Golgi membrane	cellular_component	0.35225	1	1	143	75	25027	244668	Sipa1l2|
GO:0006313	transposition, DNA-mediated	biological_process	0.35271	1	1	143	76	25027	78912	Sp2|
GO:0032196	transposition	biological_process	0.35271	1	1	143	76	25027	78912	Sp2|
GO:0030133	transport vesicle	cellular_component	0.35504	1	1	143	76	25027	56177	Olfm1|
GO:0005262	calcium channel activity	molecular_function	0.35574	1	1	143	76	25027	XLOC_900611	-|
GO:0016765	transferase activity, transferring alkyl or aryl (other than methyl) groups	molecular_function	0.36116	1	1	143	79	25027	70383	Cox10|
GO:0003707	steroid hormone receptor activity	molecular_function	0.36228	1	1	143	78	25027	22259	Nr1h3|
GO:0072528	pyrimidine-containing compound biosynthetic process	biological_process	0.36411	1	1	143	78	25027	51797	Ctps|
GO:0032879	regulation of localization	biological_process	0.36936	1	1	143	81	25027	14479	Usp15|
GO:0040007	growth	biological_process	0.37055	1	1	143	79	25027	XLOC_2945784	-|
GO:0051726	regulation of cell cycle	biological_process	0.37606	1	1	143	83	25027	66591	Mad2l1bp|
GO:0016851	magnesium chelatase activity	molecular_function	0.37645	1	1	143	81	25027	71206	Katnal2|
GO:0051002	ligase activity, forming nitrogen-metal bonds	molecular_function	0.37645	1	1	143	81	25027	71206	Katnal2|
GO:0051003	ligase activity, forming nitrogen-metal bonds, forming coordination complexes	molecular_function	0.37645	1	1	143	81	25027	71206	Katnal2|
GO:0000280	nuclear division	biological_process	0.37771	1	1	143	85	25027	66591	Mad2l1bp|
GO:0007067	mitosis	biological_process	0.37771	1	1	143	85	25027	66591	Mad2l1bp|
GO:0015085	calcium ion transmembrane transporter activity	molecular_function	0.38489	1	1	143	84	25027	XLOC_900611	-|
GO:0051259	protein oligomerization	biological_process	0.38736	1	1	143	85	25027	242151	Kcna10|
GO:0016042	lipid catabolic process	biological_process	0.38882	1	1	143	85	25027	21885	Tle1|
GO:0006007	glucose catabolic process	biological_process	0.39425	1	1	143	89	25027	18642	Pfkm|
GO:0019320	hexose catabolic process	biological_process	0.39425	1	1	143	89	25027	18642	Pfkm|
GO:0046488	phosphatidylinositol metabolic process	biological_process	0.39668	1	1	143	87	25027	70325	Pigw|
GO:0006664	glycolipid metabolic process	biological_process	0.40028	1	1	143	88	25027	70325	Pigw|
GO:0006576	cellular biogenic amine metabolic process	biological_process	0.40087	1	1	143	88	25027	56055	Gtpbp2|
GO:0016790	thiolester hydrolase activity	molecular_function	0.4013	1	1	143	90	25027	14479	Usp15|
GO:0009896	positive regulation of catabolic process	biological_process	0.40627	1	1	143	92	25027	56177	Olfm1|
GO:0010508	positive regulation of autophagy	biological_process	0.40627	1	1	143	92	25027	56177	Olfm1|
GO:0031331	positive regulation of cellular catabolic process	biological_process	0.40627	1	1	143	92	25027	56177	Olfm1|
GO:0000793	condensed chromosome	cellular_component	0.40665	1	1	143	92	25027	19720	Trim27|
GO:0008654	phospholipid biosynthetic process	biological_process	0.40787	1	1	143	91	25027	70325	Pigw|
GO:0005267	potassium channel activity	molecular_function	0.40952	1	1	143	92	25027	217869	Eif5|
GO:0009755	hormone-mediated signaling pathway	biological_process	0.40966	1	1	143	92	25027	22259	Nr1h3|
GO:0032870	cellular response to hormone stimulus	biological_process	0.40966	1	1	143	92	25027	22259	Nr1h3|
GO:0072330	monocarboxylic acid biosynthetic process	biological_process	0.40996	1	1	143	91	25027	217140	Scrn2|
GO:0046365	monosaccharide catabolic process	biological_process	0.41163	1	1	143	94	25027	18642	Pfkm|
GO:0003724	RNA helicase activity	molecular_function	0.41309	1	1	143	93	25027	71206	Katnal2|
GO:0071495	cellular response to endogenous stimulus	biological_process	0.41996	1	1	143	95	25027	22259	Nr1h3|
GO:0000278	mitotic cell cycle	biological_process	0.42046	1	1	143	98	25027	66591	Mad2l1bp|
GO:0008173	RNA methyltransferase activity	molecular_function	0.42212	1	1	143	96	25027	217038	Mrm1|
GO:0031683	G-protein beta/gamma-subunit complex binding	molecular_function	0.42307	1	1	143	94	25027	18670	Abcb4|
GO:0009725	response to hormone stimulus	biological_process	0.42335	1	1	143	96	25027	22259	Nr1h3|
GO:0048285	organelle fission	biological_process	0.42666	1	1	143	99	25027	66591	Mad2l1bp|
GO:0071310	cellular response to organic substance	biological_process	0.42676	1	1	143	97	25027	22259	Nr1h3|
GO:0009719	response to endogenous stimulus	biological_process	0.43341	1	1	143	99	25027	22259	Nr1h3|
GO:0003887	DNA-directed DNA polymerase activity	molecular_function	0.43784	1	1	143	103	25027	80905	Polh|
GO:0005507	copper ion binding	molecular_function	0.43874	1	1	143	100	25027	16656	Hivep3|
GO:0015093	ferrous iron transmembrane transporter activity	molecular_function	0.44066	1	1	143	105	25027	56055	Gtpbp2|
GO:0015684	ferrous iron transport	biological_process	0.44066	1	1	143	105	25027	56055	Gtpbp2|
GO:0005604	basement membrane	cellular_component	0.44084	1	1	143	101	25027	56177	Olfm1|
GO:0005577	fibrinogen complex	cellular_component	0.44122	1	1	143	103	25027	56177	Olfm1|
GO:0030168	platelet activation	biological_process	0.44122	1	1	143	103	25027	56177	Olfm1|
GO:0016591	DNA-directed RNA polymerase II, holoenzyme	cellular_component	0.44386	1	1	143	101	25027	319182	Hist1h2bh|
GO:0015849	organic acid transport	biological_process	0.44421	1	1	143	102	25027	74087	Slc7a13|
GO:0046942	carboxylic acid transport	biological_process	0.44421	1	1	143	102	25027	74087	Slc7a13|
GO:0015995	chlorophyll biosynthetic process	biological_process	0.44562	1	1	143	102	25027	71206	Katnal2|
GO:0070887	cellular response to chemical stimulus	biological_process	0.44655	1	1	143	103	25027	22259	Nr1h3|
GO:0017016	Ras GTPase binding	molecular_function	0.44671	1	1	143	105	25027	223870	Senp1|
GO:0031267	small GTPase binding	molecular_function	0.44671	1	1	143	105	25027	223870	Senp1|
GO:0051020	GTPase binding	molecular_function	0.44671	1	1	143	105	25027	223870	Senp1|
GO:0051287	NAD binding	molecular_function	0.44921	1	1	143	104	25027	67994	Mrps11|
GO:0043414	macromolecule methylation	biological_process	0.44954	1	1	143	105	25027	68507	Ppfia4|
GO:0006643	membrane lipid metabolic process	biological_process	0.45068	1	1	143	103	25027	70325	Pigw|
GO:0072527	pyrimidine-containing compound metabolic process	biological_process	0.45088	1	1	143	103	25027	51797	Ctps|
GO:0010506	regulation of autophagy	biological_process	0.45287	1	1	143	106	25027	56177	Olfm1|
GO:0006650	glycerophospholipid metabolic process	biological_process	0.45382	1	1	143	104	25027	70325	Pigw|
GO:0015711	organic anion transport	biological_process	0.45394	1	1	143	105	25027	74087	Slc7a13|
GO:0001775	cell activation	biological_process	0.45408	1	1	143	107	25027	56177	Olfm1|
GO:0044724	single-organism carbohydrate catabolic process	biological_process	0.45494	1	1	143	107	25027	18642	Pfkm|
GO:0043603	cellular amide metabolic process	biological_process	0.4568	1	1	143	107	25027	217140	Scrn2|
GO:0065004	protein-DNA complex assembly	biological_process	0.45791	1	1	143	105	25027	12380	Cast|
GO:0071824	protein-DNA complex subunit organization	biological_process	0.45791	1	1	143	105	25027	12380	Cast|
GO:0006413	translational initiation	biological_process	0.46041	1	1	143	106	25027	217869	Eif5|
GO:0046486	glycerolipid metabolic process	biological_process	0.46644	1	1	143	108	25027	70325	Pigw|
GO:0006006	glucose metabolic process	biological_process	0.46813	1	1	143	112	25027	18642	Pfkm|
GO:0042157	lipoprotein metabolic process	biological_process	0.46897	1	1	143	110	25027	70325	Pigw|
GO:0000228	nuclear chromosome	cellular_component	0.46982	1	1	143	112	25027	19720	Trim27|
GO:0010033	response to organic substance	biological_process	0.47181	1	1	143	111	25027	22259	Nr1h3|
GO:0015994	chlorophyll metabolic process	biological_process	0.47408	1	1	143	111	25027	71206	Katnal2|
GO:0031301	integral to organelle membrane	cellular_component	0.47553	1	1	143	115	25027	244668	Sipa1l2|
GO:0015079	potassium ion transmembrane transporter activity	molecular_function	0.48172	1	1	143	115	25027	217869	Eif5|
GO:0016052	carbohydrate catabolic process	biological_process	0.48294	1	1	143	116	25027	18642	Pfkm|
GO:0003743	translation initiation factor activity	molecular_function	0.48508	1	1	143	114	25027	217869	Eif5|
GO:0016023	cytoplasmic membrane-bounded vesicle	cellular_component	0.48815	1	1	143	116	25027	56177	Olfm1|
GO:0045502	dynein binding	molecular_function	0.48836	1	1	143	117	25027	244667	Disc1|
GO:0007596	blood coagulation	biological_process	0.49109	1	1	143	119	25027	56177	Olfm1|
GO:0006873	cellular ion homeostasis	biological_process	0.49784	1	1	143	118	25027	XLOC_900611	-|
GO:0006875	cellular metal ion homeostasis	biological_process	0.49784	1	1	143	118	25027	XLOC_900611	-|
GO:0030003	cellular cation homeostasis	biological_process	0.49784	1	1	143	118	25027	XLOC_900611	-|
GO:0031300	intrinsic to organelle membrane	cellular_component	0.49948	1	1	143	123	25027	244668	Sipa1l2|
GO:0055065	metal ion homeostasis	biological_process	0.50372	1	1	143	120	25027	XLOC_900611	-|
GO:0031988	membrane-bounded vesicle	cellular_component	0.50593	1	1	143	122	25027	56177	Olfm1|
GO:0033179	proton-transporting V-type ATPase, V0 domain	cellular_component	0.50801	1	1	143	126	25027	56177	Olfm1|
GO:0042626	ATPase activity, coupled to transmembrane movement of substances	molecular_function	0.50876	1	1	143	126	25027	18670	Abcb4|
GO:0043492	ATPase activity, coupled to movement of substances	molecular_function	0.50876	1	1	143	126	25027	18670	Abcb4|
GO:0000152	nuclear ubiquitin ligase complex	cellular_component	0.509	1	1	143	128	25027	666747	Trim43b|
GO:0005680	anaphase-promoting complex	cellular_component	0.509	1	1	143	128	25027	666747	Trim43b|
GO:0032403	protein complex binding	molecular_function	0.51097	1	1	143	123	25027	18670	Abcb4|
GO:0050801	ion homeostasis	biological_process	0.51241	1	1	143	123	25027	XLOC_900611	-|
GO:0055080	cation homeostasis	biological_process	0.51241	1	1	143	123	25027	XLOC_900611	-|
GO:0007218	neuropeptide signaling pathway	biological_process	0.51249	1	1	143	125	25027	268890	Lsamp|
GO:0005667	transcription factor complex	cellular_component	0.51584	1	1	143	125	25027	319182	Hist1h2bh|
GO:0000428	DNA-directed RNA polymerase complex	cellular_component	0.51665	1	1	143	125	25027	319182	Hist1h2bh|
GO:0030880	RNA polymerase complex	cellular_component	0.51665	1	1	143	125	25027	319182	Hist1h2bh|
GO:0055029	nuclear DNA-directed RNA polymerase complex	cellular_component	0.51665	1	1	143	125	25027	319182	Hist1h2bh|
GO:0055082	cellular chemical homeostasis	biological_process	0.51811	1	1	143	125	25027	XLOC_900611	-|
GO:0006270	DNA replication initiation	biological_process	0.51838	1	1	143	128	25027	74087	Slc7a13|
GO:0022900	electron transport chain	biological_process	0.51998	1	1	143	127	25027	56177	Olfm1|
GO:0016568	chromatin modification	biological_process	0.52027	1	1	143	127	25027	240756	Klhl12|
GO:0044431	Golgi apparatus part	cellular_component	0.52148	1	1	143	128	25027	244668	Sipa1l2|
GO:0015399	primary active transmembrane transporter activity	molecular_function	0.52865	1	1	143	133	25027	18670	Abcb4|
GO:0015405	P-P-bond-hydrolysis-driven transmembrane transporter activity	molecular_function	0.52865	1	1	143	133	25027	18670	Abcb4|
GO:0042025	host cell nucleus	cellular_component	0.53019	1	1	143	134	25027	230405	Ifne|
GO:0030674	protein binding, bridging	molecular_function	0.53078	1	1	143	134	25027	56177	Olfm1|
GO:0060090	binding, bridging	molecular_function	0.53078	1	1	143	134	25027	56177	Olfm1|
GO:0032259	methylation	biological_process	0.53838	1	1	143	135	25027	68507	Ppfia4|
GO:0007599	hemostasis	biological_process	0.53952	1	1	143	137	25027	56177	Olfm1|
GO:0050817	coagulation	biological_process	0.53952	1	1	143	137	25027	56177	Olfm1|
GO:0050878	regulation of body fluid levels	biological_process	0.53952	1	1	143	137	25027	56177	Olfm1|
GO:0072594	establishment of protein localization to organelle	biological_process	0.53996	1	1	143	135	25027	72129	Pex13|
GO:0008509	anion transmembrane transporter activity	molecular_function	0.54043	1	1	143	135	25027	74087	Slc7a13|
GO:0044420	extracellular matrix part	cellular_component	0.5452	1	1	143	137	25027	56177	Olfm1|
GO:0009617	response to bacterium	biological_process	0.54747	1	1	143	138	25027	XLOC_900611	-|
GO:0042742	defense response to bacterium	biological_process	0.54747	1	1	143	138	25027	XLOC_900611	-|
GO:0031461	cullin-RING ubiquitin ligase complex	cellular_component	0.55015	1	1	143	143	25027	666747	Trim43b|
GO:0048878	chemical homeostasis	biological_process	0.55079	1	1	143	137	25027	XLOC_900611	-|
GO:0016668	oxidoreductase activity, acting on a sulfur group of donors, NAD(P) as acceptor	molecular_function	0.55804	1	1	143	144	25027	235956	Zfp825|
GO:0047134	protein-disulfide reductase activity	molecular_function	0.55804	1	1	143	144	25027	235956	Zfp825|
GO:0019899	enzyme binding	molecular_function	0.55864	1	1	143	144	25027	223870	Senp1|
GO:0031410	cytoplasmic vesicle	cellular_component	0.5632	1	1	143	143	25027	56177	Olfm1|
GO:0006779	porphyrin-containing compound biosynthetic process	biological_process	0.56492	1	1	143	144	25027	71206	Katnal2|
GO:0030154	cell differentiation	biological_process	0.56977	1	1	143	147	25027	80708	Pacsin3|
GO:0042060	wound healing	biological_process	0.57084	1	1	143	149	25027	56177	Olfm1|
GO:0006261	DNA-dependent DNA replication	biological_process	0.57236	1	1	143	150	25027	74087	Slc7a13|
GO:0006644	phospholipid metabolic process	biological_process	0.57716	1	1	143	149	25027	70325	Pigw|
GO:0051258	protein polymerization	biological_process	0.57794	1	1	143	152	25027	56177	Olfm1|
GO:0031982	vesicle	cellular_component	0.57838	1	1	143	149	25027	56177	Olfm1|
GO:0032787	monocarboxylic acid metabolic process	biological_process	0.57845	1	1	143	149	25027	217140	Scrn2|
GO:0005794	Golgi apparatus	cellular_component	0.57978	1	1	143	151	25027	244668	Sipa1l2|
GO:0042254	ribosome biogenesis	biological_process	0.58543	1	1	143	152	25027	107732	Mrpl10|
GO:0046148	pigment biosynthetic process	biological_process	0.58551	1	1	143	153	25027	71206	Katnal2|
GO:0070838	divalent metal ion transport	biological_process	0.58821	1	1	143	159	25027	56055	Gtpbp2|
GO:0071705	nitrogen compound transport	biological_process	0.58861	1	1	143	155	25027	74087	Slc7a13|
GO:0015276	ligand-gated ion channel activity	molecular_function	0.59345	1	1	143	158	25027	XLOC_900611	-|
GO:0022834	ligand-gated channel activity	molecular_function	0.59345	1	1	143	158	25027	XLOC_900611	-|
GO:0004812	aminoacyl-tRNA ligase activity	molecular_function	0.59773	1	1	143	161	25027	21749	Terf1|
GO:0016820	hydrolase activity, acting on acid anhydrides, catalyzing transmembrane movement of substances	molecular_function	0.60166	1	1	143	163	25027	18670	Abcb4|
GO:0006418	tRNA aminoacylation for protein translation	biological_process	0.60369	1	1	143	164	25027	21749	Terf1|
GO:0033176	proton-transporting V-type ATPase complex	cellular_component	0.60994	1	1	143	168	25027	56177	Olfm1|
GO:0051301	cell division	biological_process	0.60996	1	1	143	165	25027	244668	Sipa1l2|
GO:0006778	porphyrin-containing compound metabolic process	biological_process	0.61315	1	1	143	164	25027	71206	Katnal2|
GO:0042440	pigment metabolic process	biological_process	0.61593	1	1	143	166	25027	71206	Katnal2|
GO:0019318	hexose metabolic process	biological_process	0.62153	1	1	143	170	25027	18642	Pfkm|
GO:0016875	ligase activity, forming carbon-oxygen bonds	molecular_function	0.62515	1	1	143	173	25027	21749	Terf1|
GO:0016876	ligase activity, forming aminoacyl-tRNA and related compounds	molecular_function	0.62515	1	1	143	173	25027	21749	Terf1|
GO:0009055	electron carrier activity	molecular_function	0.62617	1	1	143	172	25027	56177	Olfm1|
GO:0022613	ribonucleoprotein complex biogenesis	biological_process	0.63356	1	1	143	173	25027	107732	Mrpl10|
GO:0009611	response to wounding	biological_process	0.63538	1	1	143	177	25027	56177	Olfm1|
GO:1901607	alpha-amino acid biosynthetic process	biological_process	0.63599	1	1	143	179	25027	217038	Mrm1|
GO:0005789	endoplasmic reticulum membrane	cellular_component	0.63764	1	1	143	176	25027	70325	Pigw|
GO:0042175	nuclear outer membrane-endoplasmic reticulum membrane network	cellular_component	0.63764	1	1	143	176	25027	70325	Pigw|
GO:0034061	DNA polymerase activity	molecular_function	0.63905	1	1	143	179	25027	80905	Polh|
GO:0043038	amino acid activation	biological_process	0.63929	1	1	143	180	25027	21749	Terf1|
GO:0043039	tRNA aminoacylation	biological_process	0.63929	1	1	143	180	25027	21749	Terf1|
GO:0044432	endoplasmic reticulum part	cellular_component	0.64815	1	1	143	181	25027	70325	Pigw|
GO:0006820	anion transport	biological_process	0.65571	1	1	143	185	25027	74087	Slc7a13|
GO:0005996	monosaccharide metabolic process	biological_process	0.6594	1	1	143	188	25027	18642	Pfkm|
GO:0015629	actin cytoskeleton	cellular_component	0.66146	1	1	143	187	25027	21957	Tnnt3|
GO:0017038	protein import	biological_process	0.66642	1	1	143	192	25027	72129	Pex13|
GO:0003682	chromatin binding	molecular_function	0.66843	1	1	143	192	25027	21749	Terf1|
GO:0004222	metalloendopeptidase activity	molecular_function	0.66862	1	1	143	192	25027	14479	Usp15|
GO:0000276	mitochondrial proton-transporting ATP synthase complex, coupling factor F(o)	cellular_component	0.67537	1	1	143	194	25027	11957	Atp5j|
GO:0019725	cellular homeostasis	biological_process	0.67886	1	1	143	196	25027	XLOC_900611	-|
GO:0015988	energy coupled proton transmembrane transport, against electrochemical gradient	biological_process	0.68334	1	1	143	205	25027	56177	Olfm1|
GO:0015991	ATP hydrolysis coupled proton transport	biological_process	0.68334	1	1	143	205	25027	56177	Olfm1|
GO:0033014	tetrapyrrole biosynthetic process	biological_process	0.68558	1	1	143	201	25027	71206	Katnal2|
GO:0051707	response to other organism	biological_process	0.68919	1	1	143	202	25027	XLOC_900611	-|
GO:0008134	transcription factor binding	molecular_function	0.69	1	1	143	206	25027	244667	Disc1|
GO:0008430	selenium binding	molecular_function	0.69899	1	1	143	208	25027	20607	Sstr3|
GO:0048869	cellular developmental process	biological_process	0.70534	1	1	143	214	25027	80708	Pacsin3|
GO:0005753	mitochondrial proton-transporting ATP synthase complex	cellular_component	0.70812	1	1	143	213	25027	11957	Atp5j|
GO:0045263	proton-transporting ATP synthase complex, coupling factor F(o)	cellular_component	0.71558	1	1	143	217	25027	11957	Atp5j|
GO:0033013	tetrapyrrole metabolic process	biological_process	0.72701	1	1	143	225	25027	71206	Katnal2|
GO:0005615	extracellular space	cellular_component	0.72789	1	1	143	227	25027	56177	Olfm1|
GO:0016667	oxidoreductase activity, acting on a sulfur group of donors	molecular_function	0.72835	1	1	143	229	25027	235956	Zfp825|
GO:0009893	positive regulation of metabolic process	biological_process	0.7309	1	1	143	229	25027	56177	Olfm1|
GO:0031325	positive regulation of cellular metabolic process	biological_process	0.7309	1	1	143	229	25027	56177	Olfm1|
GO:0005882	intermediate filament	cellular_component	0.73421	1	1	143	231	25027	244667	Disc1|
GO:0045111	intermediate filament cytoskeleton	cellular_component	0.73421	1	1	143	231	25027	244667	Disc1|
GO:0008652	cellular amino acid biosynthetic process	biological_process	0.74203	1	1	143	239	25027	217038	Mrm1|
GO:0008234	cysteine-type peptidase activity	molecular_function	0.74267	1	1	143	234	25027	223870	Senp1|
GO:0015985	energy coupled proton transport, down electrochemical gradient	biological_process	0.74421	1	1	143	235	25027	11957	Atp5j|
GO:0015986	ATP synthesis coupled proton transport	biological_process	0.74421	1	1	143	235	25027	11957	Atp5j|
GO:0020037	heme binding	molecular_function	0.74862	1	1	143	242	25027	56177	Olfm1|
GO:0042592	homeostatic process	biological_process	0.74964	1	1	143	239	25027	XLOC_900611	-|
GO:0045259	proton-transporting ATP synthase complex	cellular_component	0.75173	1	1	143	241	25027	11957	Atp5j|
GO:0006914	autophagy	biological_process	0.75459	1	1	143	245	25027	56177	Olfm1|
GO:0030246	carbohydrate binding	molecular_function	0.76052	1	1	143	262	25027	226866	Sbspon|
GO:0046906	tetrapyrrole binding	molecular_function	0.763	1	1	143	252	25027	56177	Olfm1|
GO:0006754	ATP biosynthetic process	biological_process	0.76457	1	1	143	250	25027	11957	Atp5j|
GO:0046034	ATP metabolic process	biological_process	0.77412	1	1	143	257	25027	11957	Atp5j|
GO:0050909	sensory perception of taste	biological_process	0.77646	1	1	143	256	25027	72388	Ripk4|
GO:0016758	transferase activity, transferring hexosyl groups	molecular_function	0.78045	1	1	143	261	25027	240755	4933406M09Rik|
GO:0022836	gated channel activity	molecular_function	0.78291	1	1	143	266	25027	XLOC_900611	-|
GO:0022839	ion gated channel activity	molecular_function	0.78291	1	1	143	266	25027	XLOC_900611	-|
GO:0006457	protein folding	biological_process	0.7849	1	1	143	267	25027	80708	Pacsin3|
GO:0051188	cofactor biosynthetic process	biological_process	0.78537	1	1	143	267	25027	71206	Katnal2|
GO:0033365	protein localization to organelle	biological_process	0.78705	1	1	143	270	25027	72129	Pex13|
GO:0008653	lipopolysaccharide metabolic process	biological_process	0.78872	1	1	143	271	25027	17169	Mark3|
GO:0009103	lipopolysaccharide biosynthetic process	biological_process	0.78872	1	1	143	271	25027	17169	Mark3|
GO:0009142	nucleoside triphosphate biosynthetic process	biological_process	0.79454	1	1	143	273	25027	11957	Atp5j|
GO:0009145	purine nucleoside triphosphate biosynthetic process	biological_process	0.79454	1	1	143	273	25027	11957	Atp5j|
GO:0009201	ribonucleoside triphosphate biosynthetic process	biological_process	0.79454	1	1	143	273	25027	11957	Atp5j|
GO:0009206	purine ribonucleoside triphosphate biosynthetic process	biological_process	0.79454	1	1	143	273	25027	11957	Atp5j|
GO:0016651	oxidoreductase activity, acting on NAD(P)H	molecular_function	0.79784	1	1	143	278	25027	235956	Zfp825|
GO:0051536	iron-sulfur cluster binding	molecular_function	0.80383	1	1	143	280	25027	103978	Gpc5|
GO:0051540	metal cluster binding	molecular_function	0.80383	1	1	143	280	25027	103978	Gpc5|
GO:0042451	purine nucleoside biosynthetic process	biological_process	0.8145	1	1	143	291	25027	11957	Atp5j|
GO:0046129	purine ribonucleoside biosynthetic process	biological_process	0.8145	1	1	143	291	25027	11957	Atp5j|
GO:0007606	sensory perception of chemical stimulus	biological_process	0.81724	1	1	143	291	25027	72388	Ripk4|
GO:0048522	positive regulation of cellular process	biological_process	0.81882	1	1	143	297	25027	56177	Olfm1|
GO:0016853	isomerase activity	molecular_function	0.82235	1	1	143	299	25027	80898	Erap1|
GO:0009163	nucleoside biosynthetic process	biological_process	0.82929	1	1	143	305	25027	11957	Atp5j|
GO:0042455	ribonucleoside biosynthetic process	biological_process	0.82929	1	1	143	305	25027	11957	Atp5j|
GO:1901659	glycosyl compound biosynthetic process	biological_process	0.82929	1	1	143	305	25027	11957	Atp5j|
GO:0048518	positive regulation of biological process	biological_process	0.83129	1	1	143	310	25027	56177	Olfm1|
GO:0007600	sensory perception	biological_process	0.83246	1	1	143	306	25027	72388	Ripk4|
GO:0048610	cellular process involved in reproduction	biological_process	0.83647	1	1	143	315	25027	19720	Trim27|
GO:0051186	cofactor metabolic process	biological_process	0.83971	1	1	143	319	25027	71206	Katnal2|
GO:0006605	protein targeting	biological_process	0.84724	1	1	143	327	25027	72129	Pex13|
GO:0003779	actin binding	molecular_function	0.8527	1	1	143	332	25027	244667	Disc1|
GO:0009152	purine ribonucleotide biosynthetic process	biological_process	0.85402	1	1	143	331	25027	11957	Atp5j|
GO:0005743	mitochondrial inner membrane	cellular_component	0.85892	1	1	143	339	25027	11957	Atp5j|
GO:0005506	iron ion binding	molecular_function	0.85941	1	1	143	339	25027	56177	Olfm1|
GO:0006164	purine nucleotide biosynthetic process	biological_process	0.85996	1	1	143	338	25027	11957	Atp5j|
GO:0009260	ribonucleotide biosynthetic process	biological_process	0.86245	1	1	143	341	25027	11957	Atp5j|
GO:0046390	ribose phosphate biosynthetic process	biological_process	0.86245	1	1	143	341	25027	11957	Atp5j|
GO:0072522	purine-containing compound biosynthetic process	biological_process	0.86347	1	1	143	343	25027	11957	Atp5j|
GO:0044455	mitochondrial membrane part	cellular_component	0.86521	1	1	143	346	25027	11957	Atp5j|
GO:0019866	organelle inner membrane	cellular_component	0.87327	1	1	143	358	25027	11957	Atp5j|
GO:0016482	cytoplasmic transport	biological_process	0.87489	1	1	143	360	25027	72129	Pex13|
GO:0019058	viral infectious cycle	biological_process	0.8774	1	1	143	366	25027	105242472	Efcab13|
GO:0019031	viral envelope	cellular_component	0.8798	1	1	143	364	25027	56177	Olfm1|
GO:0036338	viral membrane	cellular_component	0.8798	1	1	143	364	25027	56177	Olfm1|
GO:0006399	tRNA metabolic process	biological_process	0.88184	1	1	143	373	25027	21749	Terf1|
GO:0007010	cytoskeleton organization	biological_process	0.88322	1	1	143	371	25027	244667	Disc1|
GO:0016757	transferase activity, transferring glycosyl groups	molecular_function	0.90713	1	1	143	408	25027	240755	4933406M09Rik|
GO:0005886	plasma membrane	cellular_component	0.91639	1	1	143	437	25027	14479	Usp15|
GO:0005694	chromosome	cellular_component	0.91924	1	1	143	435	25027	19720	Trim27|
GO:0031966	mitochondrial membrane	cellular_component	0.92518	1	1	143	448	25027	11957	Atp5j|
GO:0034660	ncRNA metabolic process	biological_process	0.93213	1	1	143	467	25027	21749	Terf1|
GO:0005740	mitochondrial envelope	cellular_component	0.94279	1	1	143	493	25027	11957	Atp5j|
GO:0008092	cytoskeletal protein binding	molecular_function	0.94632	1	1	143	508	25027	244667	Disc1|
GO:0044429	mitochondrial part	cellular_component	0.95087	1	1	143	520	25027	11957	Atp5j|
GO:0006396	RNA processing	biological_process	0.96349	1	1	143	569	25027	217038	Mrm1|
GO:0005739	mitochondrion	cellular_component	0.97091	1	1	143	608	25027	11957	Atp5j|
GO:0031967	organelle envelope	cellular_component	0.97854	1	1	143	660	25027	11957	Atp5j|
GO:0031975	envelope	cellular_component	0.9829	1	1	143	698	25027	11957	Atp5j|

## Sheet: D4U_vs_D5NU in cis
GO_accession	Description	Term_type	Over_represented_pValue	Corrected_pValue	CAD_item	CAD_list	Bg_item	Bg_list	Gene_names	Gene_description
GO:0003674	molecular_function	molecular_function	0.67023	1	60	69	21893	25027	192970,56055,98710,71206,70383,217039,239652,244668,235956,52065,76987,319924,227394,240725,18777,22339,240756,217038,80905,240873,109857,72017,19696,100042715,240755,68507,72388,74087,16656,12408,22164,211323,545140,102632416,14103,72129,102637362,XLOC_3180677,634104,XLOC_2355735,70325,21873,50528,226866,56177,100502846,14134,17344,19213,223870,17318,78541,629524,68565,21749,244667,57439,80898,7…	Dhrs11|Gtpbp2|Rabif|Katnal2|Cox10|Ggnbp2|Zfp641|Sipa1l2|Zfp825|Mfhas1|Hdhd2|Apba1|Slco4c1|Sulf1|Lypla1|Vegfa|Klhl12|Mrm1|Polh|Tnfsf18|Cbr3|Cyb5r1|Rel|Gm3985|4933406M09Rik|Ppfia4|Ripk4|Slc7a13|Hivep3|Cbr1|Tnfsf4|Nrg1|Olfr288|LOC102632416|Fasl|Pex13|Gm34192|-|Olfr287|-|Pigw|Tjp2|Tmprss2|Sbspon|Olfm1|Gm19410|Fcnb|Pias2|Ptf1a|Senp1|Mid1|Asb8|Olfr286|Mrps18a|Terf1|Disc1|Tmem183a|Erap1|Dopey2|Pfkm|
GO:0008150	biological_process	biological_process	0.044672	1	59	69	19142	25027	XLOC_448684,16656,74087,12408,211323,22164,72017,433485,19696,109857,100042715,240755,240873,80905,72388,68507,52065,70909,18777,217038,240756,240725,319924,227394,71206,239652,56055,192970,98710,235956,244668,244667,629524,68565,21749,70028,18642,57439,80898,100502846,14134,78541,66591,17318,70069,223870,50528,21873,226866,56177,14103,102632416,545140,XLOC_3180677,70325,634104,12380,72129,102637…	-|Hivep3|Slc7a13|Cbr1|Nrg1|Tnfsf4|Cyb5r1|Syndig1|Rel|Cbr3|Gm3985|4933406M09Rik|Tnfsf18|Polh|Ripk4|Ppfia4|Mfhas1|4921504E06Rik|Lypla1|Mrm1|Klhl12|Sulf1|Apba1|Slco4c1|Katnal2|Zfp641|Gtpbp2|Dhrs11|Rabif|Zfp825|Sipa1l2|Disc1|Olfr286|Mrps18a|Terf1|Dopey2|Pfkm|
GO:0005575	cellular_component	cellular_component	0.0017081	0.92064	54	69	15401	25027	56177,21873,50528,72129,XLOC_3180677,XLOC_2355735,70325,12380,634104,545140,14103,381217,102632416,57439,80898,18642,21749,68565,629524,244667,66591,223870,70069,17318,100502846,14134,71908,19213,227394,319924,22339,240756,52065,70909,244668,235956,56055,70383,217039,239652,22164,211323,74087,16656,XLOC_448684,68507,72388,80905,240873,19696,72674,433485,240755,100042715	Olfm1|Tjp2|Tmprss2|Pex13|-|-|Pigw|Cast|Olfr287|Olfr288|Fasl|Fam189a2|LOC102632416|Tmem183a|Erap1|Pfkm|Terf1|Mrps18a|Olfr286|Disc1|Mad2l1bp|Senp1|H1fnt|Mid1|Gm19410|Fcnb|Cldn23|Ptf1a|Slco4c1|Apba1|Vegfa|Klhl12|Mfhas1|4921504E06Rik|Sipa1l2|Zfp825|Gtpbp2|Cox10|Ggnbp2|Zfp641|Tnfsf4|Nrg1|Slc7a13|Hivep3|-|Ppfia4|Ripk4|Polh|Tnfsf18|Rel|Adipor1|Syndig1|4933406M09Rik|Gm3985|
GO:0009987	cellular process	biological_process	0.097726	1	48	69	15346	25027	21873,56177,545140,14103,102632416,102637362,72129,70325,634104,12380,629524,68565,21749,244667,57439,80898,70028,18642,100502846,223870,70069,17318,66591,78541,70909,52065,240725,319924,227394,240756,217038,98710,56055,192970,239652,71206,244668,235956,74087,XLOC_448684,211323,80905,100042715,240755,109857,19696,68507,72388	Tjp2|Olfm1|Olfr288|Fasl|LOC102632416|Gm34192|Pex13|Pigw|Olfr287|Cast|Olfr286|Mrps18a|Terf1|Disc1|Tmem183a|Erap1|Dopey2|Pfkm|Gm19410|Senp1|H1fnt|Mid1|Mad2l1bp|Asb8|4921504E06Rik|Mfhas1|Sulf1|Apba1|Slco4c1|Klhl12|Mrm1|Rabif|Gtpbp2|Dhrs11|Zfp641|Katnal2|Sipa1l2|Zfp825|Slc7a13|-|Nrg1|Polh|Gm3985|4933406M09Rik|Cbr3|Rel|Ppfia4|Ripk4|
GO:0005488	binding	molecular_function	0.40119	1	42	69	14189	25027	56177,226866,21873,50528,72129,102637362,XLOC_2355735,14103,102632416,80898,70028,629524,21749,244667,17318,223870,78541,100502846,17344,19213,227394,319924,22339,240756,217038,52065,244668,235956,192970,56055,98710,71206,239652,22164,211323,16656,74087,68507,72388,240873,80905,109857	Olfm1|Sbspon|Tjp2|Tmprss2|Pex13|Gm34192|-|Fasl|LOC102632416|Erap1|Dopey2|Olfr286|Terf1|Disc1|Mid1|Senp1|Asb8|Gm19410|Pias2|Ptf1a|Slco4c1|Apba1|Vegfa|Klhl12|Mrm1|Mfhas1|Sipa1l2|Zfp825|Dhrs11|Gtpbp2|Rabif|Katnal2|Zfp641|Tnfsf4|Nrg1|Hivep3|Slc7a13|Ppfia4|Ripk4|Tnfsf18|Polh|Cbr3|
GO:0008152	metabolic process	biological_process	0.07555	1	41	69	12138	25027	XLOC_448684,74087,16656,12408,211323,19696,72017,109857,240755,100042715,80905,72388,68507,18777,217038,240725,319924,71206,239652,192970,56055,98710,235956,244668,68565,21749,629524,70028,18642,80898,100502846,17318,223870,70069,50528,56177,102632416,XLOC_3180677,12380,70325,102637362	-|Slc7a13|Hivep3|Cbr1|Nrg1|Rel|Cyb5r1|Cbr3|4933406M09Rik|Gm3985|Polh|Ripk4|Ppfia4|Lypla1|Mrm1|Sulf1|Apba1|Katnal2|Zfp641|Dhrs11|Gtpbp2|Rabif|Zfp825|Sipa1l2|Mrps18a|Terf1|Olfr286|Dopey2|Pfkm|Erap1|Gm19410|Mid1|Senp1|H1fnt|Tmprss2|Olfm1|LOC102632416|-|Cast|
GO:0003824	catalytic activity	molecular_function	0.0063492	0.99706	38	69	9467	25027	235956,244668,70383,239652,217039,71206,98710,192970,56055,240756,217038,18777,240725,76987,72388,68507,100042715,240755,109857,72017,80905,211323,12408,16656,74087,70325,XLOC_3180677,102632416,56177,50528,78541,17318,223870,14134,18642,80898,629524,21749	Zfp825|Sipa1l2|Cox10|Zfp641|Ggnbp2|Katnal2|Rabif|Dhrs11|Gtpbp2|Klhl12|Mrm1|Lypla1|Sulf1|Hdhd2|Ripk4|Ppfia4|Gm3985|4933406M09Rik|Cbr3|Cyb5r1|Polh|Nrg1|Cbr1|Hivep3|Slc7a13|Pigw|-|LOC102632416|Olfm1|Tmprss2|Asb8|Mid1|Senp1|Fcnb|Pfkm|Erap1|Olfr286|Terf1|
GO:0044699	single-organism process	biological_process	0.011793	1	36	69	9706	25027	80905,240755,72388,16656,74087,XLOC_448684,211323,98710,56055,239652,71206,244668,235956,70909,52065,319924,240725,227394,240756,14134,100502846,223870,66591,78541,629524,244667,80898,57439,545140,102632416,14103,72129,634104,12380,21873,56177	Polh|4933406M09Rik|Ripk4|Hivep3|Slc7a13|-|Nrg1|Rabif|Gtpbp2|Zfp641|Katnal2|Sipa1l2|Zfp825|4921504E06Rik|Mfhas1|Apba1|Sulf1|Slco4c1|Klhl12|Fcnb|Gm19410|Senp1|Mad2l1bp|Asb8|Olfr286|Disc1|Erap1|Tmem183a|Olfr288|LOC102632416|Fasl|Pex13|Olfr287|Cast|Tjp2|Olfm1|
GO:0044237	cellular metabolic process	biological_process	0.042017	1	35	69	9625	25027	70028,18642,80898,21749,68565,629524,223870,17318,70069,100502846,56177,12380,70325,102637362,102632416,211323,XLOC_448684,74087,72388,68507,100042715,240755,19696,109857,80905,217038,319924,240725,235956,244668,239652,71206,98710,56055,192970	Dopey2|Pfkm|Erap1|Terf1|Mrps18a|Olfr286|Senp1|Mid1|H1fnt|Gm19410|Olfm1|Cast|Pigw|Gm34192|LOC102632416|Nrg1|-|Slc7a13|Ripk4|Ppfia4|Gm3985|4933406M09Rik|Rel|Cbr3|Polh|Mrm1|Apba1|Sulf1|Zfp825|Sipa1l2|Zfp641|Katnal2|Rabif|Gtpbp2|Dhrs11|
GO:0071704	organic substance metabolic process	biological_process	0.11094	1	35	69	10369	25027	211323,74087,XLOC_448684,68507,72388,80905,19696,240755,100042715,319924,240725,217038,244668,235956,192970,56055,98710,71206,239652,80898,70028,18642,629524,21749,68565,17318,70069,223870,100502846,50528,102637362,XLOC_3180677,70325,12380,102632416	Nrg1|Slc7a13|-|Ppfia4|Ripk4|Polh|Rel|4933406M09Rik|Gm3985|Apba1|Sulf1|Mrm1|Sipa1l2|Zfp825|Dhrs11|Gtpbp2|Rabif|Katnal2|Zfp641|Erap1|Dopey2|Pfkm|Olfr286|Terf1|Mrps18a|Mid1|H1fnt|Senp1|Gm19410|Tmprss2|Gm34192|-|Pigw|Cast|LOC102632416|
GO:0044238	primary metabolic process	biological_process	0.1101	1	34	69	10014	25027	100502846,70069,223870,17318,629524,68565,21749,70028,18642,80898,102632416,XLOC_3180677,12380,70325,102637362,50528,19696,100042715,240755,80905,72388,68507,XLOC_448684,74087,211323,71206,239652,192970,98710,235956,244668,217038,319924,240725	Gm19410|H1fnt|Senp1|Mid1|Olfr286|Mrps18a|Terf1|Dopey2|Pfkm|Erap1|LOC102632416|-|Cast|Pigw|Gm34192|Tmprss2|Rel|Gm3985|4933406M09Rik|Polh|Ripk4|Ppfia4|-|Slc7a13|Nrg1|Katnal2|Zfp641|Dhrs11|Rabif|Zfp825|Sipa1l2|Mrm1|Apba1|Sulf1|
GO:0016020	membrane	cellular_component	0.0050628	0.92064	33	69	8273	25027	56055,70383,239652,217039,244668,52065,227394,319924,22339,240873,72674,433485,240755,100042715,72388,74087,22164,211323,545140,102632416,14103,381217,72129,XLOC_3180677,70325,634104,21873,50528,56177,71908,629524,80898,57439	Gtpbp2|Cox10|Zfp641|Ggnbp2|Sipa1l2|Mfhas1|Slco4c1|Apba1|Vegfa|Tnfsf18|Adipor1|Syndig1|4933406M09Rik|Gm3985|Ripk4|Slc7a13|Tnfsf4|Nrg1|Olfr288|LOC102632416|Fasl|Fam189a2|Pex13|-|Pigw|Olfr287|Tjp2|Tmprss2|Olfm1|Cldn23|Olfr286|Erap1|Tmem183a|
GO:0043170	macromolecule metabolic process	biological_process	0.02149	1	33	69	8593	25027	240755,100042715,19696,80905,72388,68507,XLOC_448684,74087,211323,239652,71206,98710,192970,235956,244668,217038,319924,240725,100502846,223870,17318,70069,629524,21749,68565,70028,80898,102632416,70325,12380,XLOC_3180677,102637362,50528	4933406M09Rik|Gm3985|Rel|Polh|Ripk4|Ppfia4|-|Slc7a13|Nrg1|Zfp641|Katnal2|Rabif|Dhrs11|Zfp825|Sipa1l2|Mrm1|Apba1|Sulf1|Gm19410|Senp1|Mid1|H1fnt|Olfr286|Terf1|Mrps18a|Dopey2|Erap1|LOC102632416|Pigw|Cast|-|Gm34192|Tmprss2|
GO:0044763	single-organism cellular process	biological_process	0.038732	1	31	69	8670	25027	6.65912e+174	Mad2l1bp|Senp1|Asb8|Ripk4|Polh|Gm19410|4933406M09Rik|Erap1|Tmem183a|Slc7a13|Olfr286|Disc1|Sipa1l2|Pex13|Olfr287|Cast|Zfp825|Gtpbp2|Olfr288|Rabif|LOC102632416|Katnal2|Fasl|Zfp641|Olfm1|Sulf1|Slco4c1|Klhl12|Tjp2|Mfhas1|4921504E06Rik|
GO:0044260	cellular macromolecule metabolic process	biological_process	0.030729	1	30	69	7795	25027	XLOC_448684,74087,629524,68565,21749,70028,211323,80898,19696,240755,100042715,80905,100502846,72388,70069,17318,68507,217038,319924,240725,71206,102632416,239652,192970,98710,70325,12380,235956,244668,102637362	-|Slc7a13|Olfr286|Mrps18a|Terf1|Dopey2|Nrg1|Erap1|Rel|4933406M09Rik|Gm3985|Polh|Gm19410|Ripk4|H1fnt|Mid1|Ppfia4|Mrm1|Apba1|Sulf1|Katnal2|LOC102632416|Zfp641|Dhrs11|Rabif|Pigw|Cast|Zfp825|Sipa1l2|Gm34192|
GO:0005622	intracellular	cellular_component	0.05265	1	29	69	7824	25027	56177,319924,240756,70909,72129,244668,70325,235956,12380,56055,102632416,239652,80898,18642,211323,16656,21749,68565,XLOC_448684,244667,66591,70069,17318,80905,100502846,14134,19696,100042715,240755	Olfm1|Apba1|Klhl12|4921504E06Rik|Pex13|Sipa1l2|Pigw|Zfp825|Cast|Gtpbp2|LOC102632416|Zfp641|Erap1|Pfkm|Nrg1|Hivep3|Terf1|Mrps18a|-|Disc1|Mad2l1bp|H1fnt|Mid1|Polh|Gm19410|Fcnb|Rel|Gm3985|4933406M09Rik|
GO:0005623	cell	cellular_component	0.089131	1	29	69	8187	25027	70909,56177,319924,240756,56055,102632416,239652,72129,244668,235956,70325,12380,16656,21749,68565,XLOC_448684,244667,80898,18642,211323,100502846,80905,14134,19696,240755,100042715,66591,70069,17318	4921504E06Rik|Olfm1|Apba1|Klhl12|Gtpbp2|LOC102632416|Zfp641|Pex13|Sipa1l2|Zfp825|Pigw|Cast|Hivep3|Terf1|Mrps18a|-|Disc1|Erap1|Pfkm|Nrg1|Gm19410|Polh|Fcnb|Rel|4933406M09Rik|Gm3985|Mad2l1bp|H1fnt|Mid1|
GO:0044464	cell part	cellular_component	0.089131	1	29	69	8187	25027	16656,21749,68565,XLOC_448684,244667,80898,18642,211323,100502846,80905,14134,19696,240755,100042715,66591,17318,70069,70909,56177,319924,240756,56055,102632416,239652,244668,72129,70325,235956,12380	Hivep3|Terf1|Mrps18a|-|Disc1|Erap1|Pfkm|Nrg1|Gm19410|Polh|Fcnb|Rel|4933406M09Rik|Gm3985|Mad2l1bp|Mid1|H1fnt|4921504E06Rik|Olfm1|Apba1|Klhl12|Gtpbp2|LOC102632416|Zfp641|Sipa1l2|Pex13|Pigw|Zfp825|Cast|
GO:0044424	intracellular part	cellular_component	0.041628	1	27	69	7007	25027	100042715,240755,19696,14134,80905,100502846,70069,17318,66591,244667,XLOC_448684,21749,68565,16656,211323,18642,80898,102632416,70325,12380,235956,244668,72129,70909,240756,319924,56177	Gm3985|4933406M09Rik|Rel|Fcnb|Polh|Gm19410|H1fnt|Mid1|Mad2l1bp|Disc1|-|Terf1|Mrps18a|Hivep3|Nrg1|Pfkm|Erap1|LOC102632416|Pigw|Cast|Zfp825|Sipa1l2|Pex13|4921504E06Rik|Klhl12|Apba1|Olfm1|
GO:0005515	protein binding	molecular_function	0.03874	1	26	69	6504	25027	102632416,14103,72129,244668,XLOC_2355735,21873,52065,50528,227394,319924,56177,240756,22339,100502846,240873,19213,17344,223870,68507,17318,78541,72388,21749,244667,22164,211323	LOC102632416|Fasl|Pex13|Sipa1l2|-|Tjp2|Mfhas1|Tmprss2|Slco4c1|Apba1|Olfm1|Klhl12|Vegfa|Gm19410|Tnfsf18|Ptf1a|Pias2|Senp1|Ppfia4|Mid1|Asb8|Ripk4|Terf1|Disc1|Tnfsf4|Nrg1|
GO:0050789	regulation of biological process	biological_process	0.043523	1	26	69	7207	25027	5.61773e+147	Olfm1|Apba1|Sulf1|Mfhas1|Olfr287|Zfp825|Sipa1l2|Gm34192|LOC102632416|Fasl|Zfp641|Gtpbp2|Rabif|Olfr288|Dopey2|Erap1|Tmem183a|Hivep3|Olfr286|Ripk4|Asb8|Mad2l1bp|Senp1|Ppfia4|Rel|4933406M09Rik|
GO:0065007	biological regulation	biological_process	0.064761	1	26	69	7458	25027	2.40725e+147	Sulf1|Apba1|Olfm1|Mfhas1|Gm34192|Sipa1l2|Zfp825|Olfr287|Rabif|Olfr288|Gtpbp2|Zfp641|LOC102632416|Fasl|Erap1|Tmem183a|Dopey2|Olfr286|Hivep3|Ppfia4|Senp1|Mad2l1bp|Ripk4|Asb8|4933406M09Rik|Rel|
GO:0034641	cellular nitrogen compound metabolic process	biological_process	0.012923	1	25	69	5751	25027	5.6056e+150	Gtpbp2|Rabif|Katnal2|LOC102632416|Zfp641|Sipa1l2|Gm34192|Cast|Zfp825|Sulf1|Apba1|Mrm1|Polh|Gm19410|Rel|4933406M09Rik|Gm3985|Ppfia4|Senp1|Slc7a13|Terf1|Olfr286|Erap1|Dopey2|Nrg1|
GO:0006807	nitrogen compound metabolic process	biological_process	0.027823	1	25	69	6119	25027	7.12061e+150	Katnal2|LOC102632416|Zfp641|Gtpbp2|Rabif|Cast|Zfp825|Sipa1l2|Gm34192|Mrm1|Sulf1|Apba1|Rel|4933406M09Rik|Gm3985|Gm19410|Polh|Ppfia4|Senp1|Slc7a13|Terf1|Olfr286|Dopey2|Nrg1|Erap1|
GO:0050794	regulation of cellular process	biological_process	0.06057	1	25	69	7091	25027	5.20652e+142	Mfhas1|Sulf1|Apba1|Olfm1|Rabif|Olfr288|Gtpbp2|Zfp641|Fasl|LOC102632416|Gm34192|Sipa1l2|Zfp825|Olfr287|Olfr286|Tmem183a|Erap1|Dopey2|4933406M09Rik|Rel|Senp1|Ppfia4|Mad2l1bp|Ripk4|Asb8|
GO:0044425	membrane part	cellular_component	0.0098708	1	24	69	5813	25027	5.61772e+133	Olfm1|Slco4c1|Mfhas1|Tjp2|Olfr287|Pigw|Sipa1l2|Pex13|Fam189a2|Ggnbp2|Cox10|Zfp641|Gtpbp2|Olfr288|Nrg1|Tmem183a|Erap1|Slc7a13|Olfr286|Ripk4|Syndig1|Adipor1|Gm3985|Cldn23|
GO:0050896	response to stimulus	biological_process	0.011882	1	24	69	5943	25027	2.21646e+138	Tnfsf4|Tmem183a|Olfr286|Asb8|Ripk4|Senp1|Syndig1|4933406M09Rik|Polh|Tnfsf18|Gm19410|Sbspon|Olfm1|Mfhas1|Zfp825|Olfr287|Sipa1l2|LOC102632416|Katnal2|Fasl|Zfp641|Gtpbp2|Rabif|Olfr288|
GO:0016021	integral to membrane	cellular_component	0.0045409	0.92064	22	69	4942	25027	5.20652e+123	Mfhas1|Tjp2|Slco4c1|Cox10|Zfp641|Ggnbp2|Fam189a2|Olfr288|Gtpbp2|Pigw|Olfr287|Pex13|Sipa1l2|Olfr286|Slc7a13|Nrg1|Tmem183a|Cldn23|Gm3985|Adipor1|Syndig1|Ripk4|
GO:0031224	intrinsic to membrane	cellular_component	0.0048361	0.92064	22	69	4964	25027	6.29525e+123	Olfr286|Slc7a13|Tmem183a|Nrg1|Gm3985|Cldn23|Syndig1|Adipor1|Ripk4|Tjp2|Mfhas1|Slco4c1|Olfr288|Gtpbp2|Zfp641|Cox10|Ggnbp2|Fam189a2|Sipa1l2|Pex13|Pigw|Olfr287|
GO:0006139	nucleobase-containing compound metabolic process	biological_process	0.044675	1	22	69	5445	25027	6.29524e+130	Olfr286|Terf1|Slc7a13|Dopey2|Erap1|4933406M09Rik|Rel|Polh|Gm19410|Ppfia4|Senp1|Mrm1|Apba1|Sulf1|Zfp641|LOC102632416|Katnal2|Rabif|Cast|Zfp825|Gm34192|Sipa1l2|
GO:0006725	cellular aromatic compound metabolic process	biological_process	0.065029	1	22	69	5657	25027	2.17038e+130	Mrm1|Apba1|Sulf1|Zfp641|Katnal2|LOC102632416|Rabif|Zfp825|Cast|Gm34192|Sipa1l2|Olfr286|Terf1|Slc7a13|Dopey2|Erap1|4933406M09Rik|Rel|Polh|Gm19410|Senp1|Ppfia4|
GO:0046483	heterocycle metabolic process	biological_process	0.065306	1	22	69	5660	25027	8.08987e+130	Erap1|Dopey2|Terf1|Olfr286|Slc7a13|Ppfia4|Senp1|Gm19410|Polh|4933406M09Rik|Rel|Sulf1|Apba1|Mrm1|Gm34192|Sipa1l2|Zfp825|Cast|Rabif|Zfp641|LOC102632416|Katnal2|
GO:1901360	organic cyclic compound metabolic process	biological_process	0.073144	1	22	69	5731	25027	9.87102e+130	Rabif|Zfp641|Katnal2|LOC102632416|Gm34192|Sipa1l2|Cast|Zfp825|Sulf1|Apba1|Mrm1|Polh|Gm19410|4933406M09Rik|Rel|Senp1|Ppfia4|Terf1|Olfr286|Slc7a13|Erap1|Dopey2|
GO:0044249	cellular biosynthetic process	biological_process	0.18133	1	22	69	6426	25027	6.85078e+126	Ppfia4|Polh|4933406M09Rik|Rel|Erap1|Dopey2|Mrps18a|Olfr286|Terf1|Slc7a13|Gm34192|Sipa1l2|Zfp825|Pigw|Rabif|Dhrs11|Zfp641|Katnal2|LOC102632416|Apba1|Sulf1|Mrm1|
GO:1901576	organic substance biosynthetic process	biological_process	0.19358	1	22	69	6484	25027	2.17038e+126	Mrm1|Sulf1|Apba1|Pigw|Zfp825|Sipa1l2|Gm34192|LOC102632416|Katnal2|Zfp641|Dhrs11|Rabif|Dopey2|Erap1|Slc7a13|Olfr286|Mrps18a|Terf1|Ppfia4|Rel|4933406M09Rik|Polh|
GO:0009058	biosynthetic process	biological_process	0.22117	1	22	69	6603	25027	2.40725e+126	Sulf1|Apba1|Mrm1|Rabif|Dhrs11|Zfp641|Katnal2|LOC102632416|Gm34192|Sipa1l2|Zfp825|Pigw|Olfr286|Mrps18a|Terf1|Slc7a13|Erap1|Dopey2|Polh|4933406M09Rik|Rel|Ppfia4|
GO:0090304	nucleic acid metabolic process	biological_process	0.024762	1	21	69	4853	25027	2.40755e+124	4933406M09Rik|Rel|Gm19410|Polh|Ppfia4|Olfr286|Terf1|Slc7a13|Dopey2|Erap1|Zfp641|Katnal2|LOC102632416|Rabif|Zfp825|Cast|Gm34192|Sipa1l2|Mrm1|Sulf1|Apba1|
GO:1901363	heterocyclic compound binding	molecular_function	0.43635	1	21	69	7013	25027	2.17039e+117	Mrm1|Olfm1|Mfhas1|Zfp825|Gm34192|Sipa1l2|Zfp641|LOC102632416|Katnal2|Rabif|Gtpbp2|Dopey2|Erap1|Olfr286|Terf1|Ripk4|Asb8|Ppfia4|Mid1|Pias2|Polh|
GO:0097159	organic cyclic compound binding	molecular_function	0.43812	1	21	69	7019	25027	5.61772e+117	Olfm1|Mrm1|Mfhas1|Sipa1l2|Gm34192|Zfp825|Gtpbp2|Rabif|LOC102632416|Katnal2|Zfp641|Erap1|Dopey2|Olfr286|Terf1|Ppfia4|Mid1|Asb8|Ripk4|Polh|Pias2|
GO:0051716	cellular response to stimulus	biological_process	0.019287	1	20	69	4909	25027	5.74396e+115	Tmem183a|Olfr286|Asb8|Ripk4|Senp1|4933406M09Rik|Polh|Gm19410|Olfm1|Mfhas1|Zfp825|Olfr287|Sipa1l2|LOC102632416|Fasl|Katnal2|Zfp641|Gtpbp2|Rabif|Olfr288|
GO:0010467	gene expression	biological_process	0.090176	1	20	69	5284	25027	8.08982e+120	Erap1|Nrg1|Dopey2|Mrps18a|Terf1|Olfr286|Ppfia4|Polh|4933406M09Rik|Gm3985|Rel|Apba1|Sulf1|Mrm1|Gm34192|Sipa1l2|Zfp825|Rabif|Zfp641|LOC102632416|
GO:0034645	cellular macromolecule biosynthetic process	biological_process	0.12272	1	20	69	5491	25027	2.40725e+115	Sulf1|Apba1|LOC102632416|Zfp641|Dhrs11|Rabif|Zfp825|Pigw|Sipa1l2|Gm34192|Slc7a13|Terf1|Mrps18a|Olfr286|Dopey2|Erap1|Rel|4933406M09Rik|Polh|Ppfia4|
GO:0009059	macromolecule biosynthetic process	biological_process	0.13165	1	20	69	5540	25027	8.09052e+115	Polh|Rel|4933406M09Rik|Ppfia4|Slc7a13|Mrps18a|Terf1|Olfr286|Erap1|Dopey2|Dhrs11|Rabif|LOC102632416|Zfp641|Sipa1l2|Gm34192|Pigw|Zfp825|Apba1|Sulf1|
GO:0043229	intracellular organelle	cellular_component	0.18931	1	20	69	5813	25027	244667,XLOC_448684,68565,16656,211323,100042715,240755,19696,80905,100502846,66591,240756,319924,56177,102632416,12380,70325,235956,244668,72129	Disc1|-|Mrps18a|Hivep3|Nrg1|Gm3985|4933406M09Rik|Rel|Polh|Gm19410|Mad2l1bp|Klhl12|Apba1|Olfm1|LOC102632416|Cast|Pigw|Zfp825|Sipa1l2|Pex13|
GO:0043226	organelle	cellular_component	0.19052	1	20	69	5819	25027	102632416,12380,70325,235956,244668,72129,240756,319924,56177,100042715,240755,19696,100502846,80905,66591,244667,XLOC_448684,68565,16656,211323	LOC102632416|Cast|Pigw|Zfp825|Sipa1l2|Pex13|Klhl12|Apba1|Olfm1|Gm3985|4933406M09Rik|Rel|Gm19410|Polh|Mad2l1bp|Disc1|-|Mrps18a|Hivep3|Nrg1|
GO:0043167	ion binding	molecular_function	0.51107	1	19	69	6428	25027	5.20652e+105	Mfhas1|Vegfa|Olfm1|Zfp641|LOC102632416|Katnal2|Gtpbp2|Zfp825|Sipa1l2|Terf1|Slc7a13|Hivep3|Erap1|Pias2|Gm19410|Asb8|Ripk4|Ppfia4|Mid1|
GO:0043231	intracellular membrane-bounded organelle	cellular_component	0.058882	1	17	69	4038	25027	16656,XLOC_448684,211323,100502846,240755,100042715,19696,66591,319924,56177,240756,102632416,244668,72129,12380,235956,70325	Hivep3|-|Nrg1|Gm19410|4933406M09Rik|Gm3985|Rel|Mad2l1bp|Apba1|Olfm1|Klhl12|LOC102632416|Sipa1l2|Pex13|Cast|Zfp825|Pigw|
GO:0043227	membrane-bounded organelle	cellular_component	0.059492	1	17	69	4044	25027	XLOC_448684,16656,211323,100042715,240755,19696,100502846,66591,240756,319924,56177,102632416,235956,12380,70325,72129,244668	-|Hivep3|Nrg1|Gm3985|4933406M09Rik|Rel|Gm19410|Mad2l1bp|Klhl12|Apba1|Olfm1|LOC102632416|Zfp825|Cast|Pigw|Pex13|Sipa1l2|
GO:0016787	hydrolase activity	molecular_function	0.07549	1	17	69	4119	25027	80898,211323,223870,78541,100042715,240725,18777,240756,50528,76987,XLOC_3180677,235956,56055,71206,102632416,217039,239652	Erap1|Nrg1|Senp1|Asb8|Gm3985|Sulf1|Lypla1|Klhl12|Tmprss2|Hdhd2|-|Zfp825|Gtpbp2|Katnal2|LOC102632416|Ggnbp2|Zfp641|
GO:0005737	cytoplasm	cellular_component	0.071509	1	16	69	3867	25027	1.00043e+90	Gm3985|Polh|Fcnb|H1fnt|Terf1|Mrps18a|Pfkm|Nrg1|Erap1|LOC102632416|Pigw|Zfp825|Pex13|Sipa1l2|4921504E06Rik|Olfm1|
GO:0016070	RNA metabolic process	biological_process	0.078168	1	16	69	3916	25027	8.08987e+95	Erap1|Dopey2|Terf1|Olfr286|Ppfia4|Rel|4933406M09Rik|Sulf1|Apba1|Mrm1|Sipa1l2|Gm34192|Zfp825|Rabif|LOC102632416|Zfp641|
GO:0003676	nucleic acid binding	molecular_function	0.26419	1	16	69	4807	25027	2.17038e+92	Mrm1|Zfp825|Gm34192|Sipa1l2|Zfp641|LOC102632416|Katnal2|Rabif|Dopey2|Erap1|Terf1|Olfr286|Ppfia4|Mid1|Pias2|Polh|
GO:0019438	aromatic compound biosynthetic process	biological_process	0.10707	1	15	69	3787	25027	1.02637e+89	Gm34192|Ppfia4|Sipa1l2|Zfp825|Rabif|4933406M09Rik|Zfp641|LOC102632416|Katnal2|Rel|Apba1|Sulf1|Erap1|Dopey2|Olfr286|
GO:0018130	heterocycle biosynthetic process	biological_process	0.11494	1	15	69	3827	25027	2.39652e+89	Zfp641|4933406M09Rik|Katnal2|LOC102632416|Rel|Rabif|Zfp825|Ppfia4|Gm34192|Sipa1l2|Olfr286|Dopey2|Apba1|Sulf1|Erap1|
GO:0044271	cellular nitrogen compound biosynthetic process	biological_process	0.11711	1	15	69	3839	25027	7.00288e+89	Dopey2|Erap1|Apba1|Sulf1|Olfr286|Zfp825|Sipa1l2|Ppfia4|Gm34192|Katnal2|LOC102632416|Rel|Zfp641|4933406M09Rik|Rabif|
GO:1901362	organic cyclic compound biosynthetic process	biological_process	0.12424	1	15	69	3877	25027	8.08982e+89	Erap1|Sulf1|Apba1|Dopey2|Olfr286|Sipa1l2|Gm34192|Ppfia4|Zfp825|Rabif|LOC102632416|Katnal2|Rel|4933406M09Rik|Zfp641|
GO:0019538	protein metabolic process	biological_process	0.25787	1	15	69	4385	25027	80898,211323,21749,68565,50528,XLOC_448684,244668,70069,223870,17318,72388,XLOC_3180677,70325,80905,100042715	Erap1|Nrg1|Terf1|Mrps18a|Tmprss2|-|Sipa1l2|H1fnt|Senp1|Mid1|Ripk4|-|Pigw|Polh|Gm3985|
GO:0031323	regulation of cellular metabolic process	biological_process	0.048809	1	14	69	3075	25027	2.39652e+84	Zfp641|4933406M09Rik|Rel|LOC102632416|Zfp825|Ppfia4|Senp1|Gm34192|Sipa1l2|Dopey2|Apba1|Sulf1|Olfm1|Erap1|
GO:0019222	regulation of metabolic process	biological_process	0.05922	1	14	69	3160	25027	7.00288e+84	Dopey2|Erap1|Olfm1|Apba1|Sulf1|LOC102632416|Rel|4933406M09Rik|Zfp641|Zfp825|Sipa1l2|Ppfia4|Senp1|Gm34192|
GO:0006351	transcription, DNA-dependent	biological_process	0.059301	1	14	69	3196	25027	1.02637e+84	Gm34192|Ppfia4|Sipa1l2|Zfp825|Rabif|Zfp641|4933406M09Rik|Rel|LOC102632416|Apba1|Sulf1|Erap1|Dopey2|Olfr286|
GO:0032774	RNA biosynthetic process	biological_process	0.06346	1	14	69	3227	25027	6.29525e+84	Olfr286|Dopey2|Erap1|Apba1|Sulf1|Rel|LOC102632416|4933406M09Rik|Zfp641|Rabif|Zfp825|Sipa1l2|Gm34192|Ppfia4|
GO:0034654	nucleobase-containing compound biosynthetic process	biological_process	0.12776	1	14	69	3587	25027	2.39652e+84	Zfp641|4933406M09Rik|Rel|LOC102632416|Rabif|Zfp825|Ppfia4|Gm34192|Sipa1l2|Olfr286|Dopey2|Apba1|Sulf1|Erap1|
GO:0043168	anion binding	molecular_function	0.058389	1	13	69	2756	25027	7.12061e+70	Katnal2|LOC102632416|Gtpbp2|Zfp825|Asb8|Ripk4|Ppfia4|Sipa1l2|Mfhas1|Terf1|Slc7a13|Vegfa|Erap1|
GO:0019219	regulation of nucleobase-containing compound metabolic process	biological_process	0.066678	1	13	69	2929	25027	2.44668e+79	Sipa1l2|Senp1|Ppfia4|Gm34192|Zfp825|LOC102632416|Rel|4933406M09Rik|Zfp641|Erap1|Apba1|Sulf1|Dopey2|
GO:0051171	regulation of nitrogen compound metabolic process	biological_process	0.066678	1	13	69	2929	25027	1.02632e+79	LOC102632416|Rel|4933406M09Rik|Zfp641|Zfp825|Sipa1l2|Ppfia4|Senp1|Gm34192|Dopey2|Erap1|Apba1|Sulf1|
GO:0080090	regulation of primary metabolic process	biological_process	0.076787	1	13	69	2993	25027	1.02632e+79	LOC102632416|Rel|4933406M09Rik|Zfp641|Sipa1l2|Ppfia4|Gm34192|Senp1|Zfp825|Erap1|Sulf1|Apba1|Dopey2|
GO:0007165	signal transduction	biological_process	0.28561	1	13	69	4313	25027	1.4104e+69	Fasl|Rabif|Olfr288|Gtpbp2|Olfr287|Asb8|Ripk4|Senp1|Sipa1l2|Mfhas1|Olfr286|Tmem183a|Olfm1|
GO:0023052	signaling	biological_process	0.29649	1	13	69	4346	25027	5.74396e+69	Tmem183a|Olfm1|Mfhas1|Olfr286|Ripk4|Asb8|Olfr287|Sipa1l2|Senp1|Fasl|Gtpbp2|Rabif|Olfr288|
GO:0044700	single organism signaling	biological_process	0.29649	1	13	69	4346	25027	5.61776e+69	Olfm1|Tmem183a|Olfr286|Mfhas1|Sipa1l2|Senp1|Ripk4|Asb8|Olfr287|Gtpbp2|Olfr288|Rabif|Fasl|
GO:0007154	cell communication	biological_process	0.31321	1	13	69	4394	25027	5.74396e+69	Tmem183a|Olfm1|Olfr286|Mfhas1|Senp1|Sipa1l2|Olfr287|Asb8|Ripk4|Rabif|Olfr288|Gtpbp2|Fasl|
GO:0006259	DNA metabolic process	biological_process	0.0013222	0.92064	12	69	1552	25027	2.40726e+71	Sulf1|Erap1|Slc7a13|Zfp825|Cast|Ppfia4|Zfp641|4933406M09Rik|Katnal2|LOC102632416|Polh|Gm19410|
GO:0006355	regulation of transcription, DNA-dependent	biological_process	0.092522	1	12	69	2797	25027	8.08982e+73	Erap1|Sulf1|Apba1|Dopey2|Sipa1l2|Ppfia4|Gm34192|Zfp825|Rel|LOC102632416|4933406M09Rik|Zfp641|
GO:0051252	regulation of RNA metabolic process	biological_process	0.093735	1	12	69	2803	25027	1.02632e+73	LOC102632416|Rel|4933406M09Rik|Zfp641|Zfp825|Sipa1l2|Ppfia4|Gm34192|Dopey2|Erap1|Sulf1|Apba1|
GO:2001141	regulation of RNA biosynthetic process	biological_process	0.093735	1	12	69	2803	25027	2.40725e+73	Sulf1|Apba1|Erap1|Dopey2|4933406M09Rik|Zfp641|LOC102632416|Rel|Gm34192|Ppfia4|Sipa1l2|Zfp825|
GO:2000112	regulation of cellular macromolecule biosynthetic process	biological_process	0.10222	1	12	69	2847	25027	7.00288e+73	Dopey2|Erap1|Apba1|Sulf1|Rel|LOC102632416|4933406M09Rik|Zfp641|Zfp825|Sipa1l2|Ppfia4|Gm34192|
GO:0010556	regulation of macromolecule biosynthetic process	biological_process	0.10351	1	12	69	2853	25027	2.39652e+73	Zfp641|4933406M09Rik|LOC102632416|Rel|Ppfia4|Gm34192|Sipa1l2|Zfp825|Apba1|Sulf1|Erap1|Dopey2|
GO:0031326	regulation of cellular biosynthetic process	biological_process	0.10351	1	12	69	2853	25027	8.08982e+73	Erap1|Sulf1|Apba1|Dopey2|Sipa1l2|Gm34192|Ppfia4|Zfp825|LOC102632416|Rel|Zfp641|4933406M09Rik|
GO:0009889	regulation of biosynthetic process	biological_process	0.10426	1	12	69	2857	25027	7.00288e+73	Dopey2|Erap1|Sulf1|Apba1|Rel|LOC102632416|4933406M09Rik|Zfp641|Zfp825|Sipa1l2|Gm34192|Ppfia4|
GO:0010468	regulation of gene expression	biological_process	0.10622	1	12	69	2863	25027	2.39652e+73	Zfp641|4933406M09Rik|LOC102632416|Rel|Gm34192|Ppfia4|Sipa1l2|Zfp825|Apba1|Sulf1|Erap1|Dopey2|
GO:0060255	regulation of macromolecule metabolic process	biological_process	0.11982	1	12	69	2926	25027	2.44669e+73	Sipa1l2|Ppfia4|Gm34192|Zfp825|Rel|LOC102632416|Zfp641|4933406M09Rik|Erap1|Sulf1|Apba1|Dopey2|
GO:0016740	transferase activity	molecular_function	0.21687	1	12	69	3210	25027	1.86422e+63	Pfkm|Mrm1|Olfr286|Ripk4|Pigw|Sipa1l2|Ppfia4|4933406M09Rik|Cox10|Polh|Fcnb|Rabif|
GO:0044267	cellular protein metabolic process	biological_process	0.32311	1	12	69	3579	25027	244668,17318,70069,72388,70325,80905,100042715,80898,211323,21749,68565,XLOC_448684	Sipa1l2|Mid1|H1fnt|Ripk4|Pigw|Polh|Gm3985|Erap1|Nrg1|Terf1|Mrps18a|-|
GO:0005634	nucleus	cellular_component	0.19341	1	11	69	2876	25027	240756,319924,XLOC_448684,16656,235956,12380,66591,19696,102632416,240755,100502846	Klhl12|Apba1|-|Hivep3|Zfp825|Cast|Mad2l1bp|Rel|LOC102632416|4933406M09Rik|Gm19410|
GO:0003677	DNA binding	molecular_function	0.24096	1	11	69	3093	25027	6.85071e+65	Ppfia4|Gm34192|Sipa1l2|Zfp825|Rabif|Polh|LOC102632416|Erap1|Dopey2|Terf1|Olfr286|
GO:0006810	transport	biological_process	0.44486	1	11	69	3500	25027	2.44669e+59	Sipa1l2|Pex13|Fcnb|Gtpbp2|Zfp641|Slco4c1|Apba1|Sulf1|Olfm1|Slc7a13|Tjp2|
GO:0051234	establishment of localization	biological_process	0.44486	1	11	69	3500	25027	3.19924e+59	Apba1|Slco4c1|Sulf1|Olfm1|Slc7a13|Tjp2|Sipa1l2|Pex13|Zfp641|Fcnb|Gtpbp2|
GO:0051179	localization	biological_process	0.4954	1	11	69	3624	25027	5.61772e+59	Olfm1|Slco4c1|Apba1|Sulf1|Slc7a13|Tjp2|Sipa1l2|Pex13|Gtpbp2|Fcnb|Zfp641|
GO:0044710	single-organism metabolic process	biological_process	0.59868	1	11	69	3921	25027	7.12067e+59	Katnal2|Cyb5r1|4933406M09Rik|Dhrs11|Pigw|Zfp825|Senp1|Hivep3|Terf1|Mrm1|Olfm1|
GO:0046872	metal ion binding	molecular_function	0.67065	1	11	69	4149	25027	7.40872e+64	Slc7a13|Hivep3|Mfhas1|Olfm1|Erap1|Gm19410|Zfp641|LOC102632416|Pias2|Mid1|Zfp825|
GO:0043169	cation binding	molecular_function	0.67941	1	11	69	4177	25027	2.35956e+64	Zfp825|Mid1|Pias2|LOC102632416|Zfp641|Gm19410|Olfm1|Erap1|Mfhas1|Slc7a13|Hivep3|
GO:0016043	cellular component organization	biological_process	0.020205	1	10	69	1670	25027	2.40756e+53	Klhl12|Sulf1|Olfm1|Erap1|Disc1|4921504E06Rik|Cast|Pex13|Mad2l1bp|Sipa1l2|
GO:0071840	cellular component organization or biogenesis	biological_process	0.036477	1	10	69	1843	25027	2.40726e+53	Sulf1|Erap1|Olfm1|Klhl12|Disc1|4921504E06Rik|Sipa1l2|Pex13|Mad2l1bp|Cast|
GO:0035639	purine ribonucleoside triphosphate binding	molecular_function	0.15799	1	10	69	2369	25027	5.20652e+55	Mfhas1|Terf1|Katnal2|LOC102632416|Gtpbp2|Asb8|Ripk4|Zfp825|Sipa1l2|Ppfia4|
GO:0001883	purine nucleoside binding	molecular_function	0.16227	1	10	69	2382	25027	5.20652e+55	Mfhas1|Terf1|Zfp825|Asb8|Ripk4|Ppfia4|Sipa1l2|LOC102632416|Katnal2|Gtpbp2|
GO:0032549	ribonucleoside binding	molecular_function	0.16227	1	10	69	2382	25027	5.60551e+55	Gtpbp2|LOC102632416|Katnal2|Ppfia4|Sipa1l2|Zfp825|Asb8|Ripk4|Terf1|Mfhas1|
GO:0032550	purine ribonucleoside binding	molecular_function	0.16227	1	10	69	2382	25027	5.20652e+55	Mfhas1|Terf1|Zfp825|Asb8|Ripk4|Ppfia4|Sipa1l2|Katnal2|LOC102632416|Gtpbp2|
GO:0032555	purine ribonucleotide binding	molecular_function	0.16359	1	10	69	2387	25027	6.85072e+55	Ppfia4|Sipa1l2|Zfp825|Ripk4|Asb8|Gtpbp2|Katnal2|LOC102632416|Terf1|Mfhas1|
GO:0032553	ribonucleotide binding	molecular_function	0.16942	1	10	69	2406	25027	5.20652e+55	Mfhas1|Terf1|Zfp825|Asb8|Ripk4|Ppfia4|Sipa1l2|Katnal2|LOC102632416|Gtpbp2|
GO:0001882	nucleoside binding	molecular_function	0.17029	1	10	69	2408	25027	5.20652e+55	Mfhas1|Terf1|Katnal2|LOC102632416|Gtpbp2|Ripk4|Asb8|Zfp825|Sipa1l2|Ppfia4|
GO:0017076	purine nucleotide binding	molecular_function	0.17706	1	10	69	2431	25027	7.85417e+55	Asb8|Ripk4|Zfp825|Sipa1l2|Ppfia4|LOC102632416|Katnal2|Gtpbp2|Mfhas1|Terf1|
GO:0044765	single-organism transport	biological_process	0.22968	1	10	69	2629	25027	7.40872e+53	Slc7a13|Tjp2|Apba1|Slco4c1|Olfm1|Zfp641|Fcnb|Gtpbp2|Sipa1l2|Pex13|
GO:0000166	nucleotide binding	molecular_function	0.28527	1	10	69	2738	25027	2.17495e+55	Terf1|Mfhas1|Ppfia4|Sipa1l2|Zfp825|Asb8|Ripk4|Gtpbp2|Katnal2|LOC102632416|
GO:1901265	nucleoside phosphate binding	molecular_function	0.28527	1	10	69	2738	25027	7.12061e+55	Katnal2|LOC102632416|Gtpbp2|Ripk4|Asb8|Zfp825|Sipa1l2|Ppfia4|Mfhas1|Terf1|
GO:0036094	small molecule binding	molecular_function	0.30804	1	10	69	2798	25027	5.20652e+55	Mfhas1|Terf1|Katnal2|LOC102632416|Gtpbp2|Ripk4|Asb8|Zfp825|Sipa1l2|Ppfia4|
GO:0032991	macromolecular complex	cellular_component	0.7761	1	10	69	4229	25027	2.44668e+56	Disc1|Mrps18a|Nrg1|Pfkm|Erap1|Olfm1|4933406M09Rik|Gm3985|Polh|Mid1|
GO:0046914	transition metal ion binding	molecular_function	0.35247	1	9	69	2655	25027	8.08986e+49	Erap1|Olfm1|Mfhas1|Slc7a13|Hivep3|Zfp825|Mid1|LOC102632416|Pias2|
GO:0044444	cytoplasmic part	cellular_component	0.49002	1	9	69	3032	25027	6.85656e+50	Mrps18a|Olfm1|Pfkm|Nrg1|Polh|Gm3985|Sipa1l2|Pex13|Pigw|
GO:0005102	receptor binding	molecular_function	0.0073571	1	8	69	1048	25027	22164,56177,22339,211323,240873,102632416,14103,XLOC_2355735	Tnfsf4|Olfm1|Vegfa|Nrg1|Tnfsf18|LOC102632416|Fasl|-|
GO:0017111	nucleoside-triphosphatase activity	molecular_function	0.028723	1	8	69	1248	25027	2.35957e+46	Zfp825|Asb8|Zfp641|LOC102632416|Katnal2|Gtpbp2|Klhl12|Erap1|
GO:0016462	pyrophosphatase activity	molecular_function	0.030055	1	8	69	1260	25027	8.08982e+46	Erap1|Klhl12|Asb8|Zfp825|Gtpbp2|Katnal2|LOC102632416|Zfp641|
GO:0016818	hydrolase activity, acting on acid anhydrides, in phosphorus-containing anhydrides	molecular_function	0.03548	1	8	69	1302	25027	7.85412e+46	Asb8|Zfp825|Gtpbp2|LOC102632416|Katnal2|Zfp641|Erap1|Klhl12|
GO:0006950	response to stress	biological_process	0.052248	1	8	69	1479	25027	5.61772e+50	Olfm1|Zfp825|Gm19410|Polh|4933406M09Rik|Zfp641|Katnal2|LOC102632416|
GO:0016817	hydrolase activity, acting on acid anhydrides	molecular_function	0.055824	1	8	69	1423	25027	2.40757e+46	Klhl12|Erap1|Zfp825|Asb8|Zfp641|LOC102632416|Katnal2|Gtpbp2|
GO:0004872	receptor activity	molecular_function	0.18105	1	8	69	2479	25027	5.74392e+44	Tmem183a|Sbspon|Tmprss2|Olfr286|Olfr287|Ripk4|Sipa1l2|Olfr288|
GO:0016491	oxidoreductase activity	molecular_function	0.217	1	8	69	2020	25027	5.61772e+43	Olfm1|Hivep3|Cbr1|Zfp825|Dhrs11|Cyb5r1|Cbr3|4933406M09Rik|
GO:0005524	ATP binding	molecular_function	0.27031	1	8	69	2067	25027	2.17491e+45	Terf1|LOC102632416|Katnal2|Gtpbp2|Ripk4|Asb8|Zfp825|Sipa1l2|
GO:0032559	adenyl ribonucleotide binding	molecular_function	0.27642	1	8	69	2080	25027	2.17492e+45	Terf1|Sipa1l2|Asb8|Ripk4|Zfp825|Gtpbp2|Katnal2|LOC102632416|
GO:0005215	transporter activity	molecular_function	0.28424	1	8	69	2155	25027	5.61772e+42	Olfm1|Slco4c1|Slc7a13|Tjp2|Dhrs11|Gtpbp2|Fcnb|Zfp641|
GO:0030554	adenyl nucleotide binding	molecular_function	0.29237	1	8	69	2117	25027	2.17496e+45	Terf1|Gtpbp2|Katnal2|LOC102632416|Sipa1l2|Zfp825|Ripk4|Asb8|
GO:0043234	protein complex	cellular_component	0.49767	1	8	69	2674	25027	2.44667e+46	Disc1|Pfkm|Nrg1|Olfm1|Erap1|4933406M09Rik|Gm3985|Mid1|
GO:0006281	DNA repair	biological_process	0.0033808	0.92064	7	69	685	25027	1.00503e+45	Gm19410|Polh|LOC102632416|Katnal2|4933406M09Rik|Zfp641|Zfp825|
GO:0006974	response to DNA damage stimulus	biological_process	0.0042654	0.92064	7	69	714	25027	2.35956e+45	Zfp825|Gm19410|Polh|Zfp641|4933406M09Rik|Katnal2|LOC102632416|
GO:0033554	cellular response to stress	biological_process	0.0058157	0.94841	7	69	757	25027	2.35956e+45	Zfp825|Zfp641|4933406M09Rik|Katnal2|LOC102632416|Polh|Gm19410|
GO:0035556	intracellular signal transduction	biological_process	0.035201	1	7	69	1051	25027	9.87106e+36	Rabif|Gtpbp2|Fasl|Mfhas1|Senp1|Sipa1l2|Asb8|
GO:0008233	peptidase activity	molecular_function	0.069161	1	7	69	1275	25027	100042715,217039,50528,223870,80898,211323,XLOC_3180677	Gm3985|Ggnbp2|Tmprss2|Senp1|Erap1|Nrg1|-|
GO:1901564	organonitrogen compound metabolic process	biological_process	0.21222	1	7	69	1672	25027	5.60552e+41	Gtpbp2|Terf1|Katnal2|Gm3985|Senp1|Mrm1|Nrg1|
GO:0022891	substrate-specific transmembrane transporter activity	molecular_function	0.22048	1	7	69	1706	25027	5.61771e+36	Olfm1|Fcnb|Dhrs11|Slc7a13|Gtpbp2|Tjp2|Zfp641|
GO:0022892	substrate-specific transporter activity	molecular_function	0.271	1	7	69	1821	25027	2.18737e+36	Tjp2|Slc7a13|Gtpbp2|Dhrs11|Fcnb|Zfp641|Olfm1|
GO:0022857	transmembrane transporter activity	molecular_function	0.30623	1	7	69	1892	25027	5.61772e+36	Olfm1|Tjp2|Slc7a13|Gtpbp2|Dhrs11|Fcnb|Zfp641|
GO:0016772	transferase activity, transferring phosphorus-containing groups	molecular_function	0.33431	1	7	69	1930	25027	1.4135e+36	Fcnb|Rabif|Olfr286|Polh|Ripk4|Pfkm|Sipa1l2|
GO:0008270	zinc ion binding	molecular_function	0.44122	1	7	69	2169	25027	5.20652e+39	Mfhas1|Pias2|LOC102632416|Hivep3|Zfp825|Erap1|Mid1|
GO:0004386	helicase activity	molecular_function	0.00084388	0.92064	6	69	374	25027	7.85412e+36	Asb8|Zfp825|Klhl12|Katnal2|LOC102632416|Zfp641|
GO:0022607	cellular component assembly	biological_process	0.019061	1	6	69	747	25027	2.40726e+31	Sulf1|Pex13|Sipa1l2|Olfm1|Cast|4921504E06Rik|
GO:0043565	sequence-specific DNA binding	molecular_function	0.041618	1	6	69	977	25027	1.02632e+39	LOC102632416|Terf1|Zfp825|Sipa1l2|Erap1|Gm34192|
GO:0044085	cellular component biogenesis	biological_process	0.042494	1	6	69	903	25027	7.09092e+31	4921504E06Rik|Sulf1|Olfm1|Pex13|Sipa1l2|Cast|
GO:0006996	organelle organization	biological_process	0.054803	1	6	69	943	25027	2.44667e+32	Disc1|Sulf1|Pex13|Mad2l1bp|Klhl12|Cast|
GO:0009056	catabolic process	biological_process	0.099261	1	6	69	1099	25027	223870,56177,235956,18642,XLOC_448684,102632416	Senp1|Olfm1|Zfp825|Pfkm|-|LOC102632416|
GO:0001071	nucleic acid binding transcription factor activity	molecular_function	0.16018	1	6	69	1328	25027	1.02632e+39	LOC102632416|Rel|Zfp825|Ppfia4|Gm34192|Sipa1l2|
GO:0003700	sequence-specific DNA binding transcription factor activity	molecular_function	0.16018	1	6	69	1328	25027	1.96961e+39	Rel|LOC102632416|Sipa1l2|Ppfia4|Gm34192|Zfp825|
GO:0055085	transmembrane transport	biological_process	0.1764	1	6	69	1283	25027	2.18737e+31	Tjp2|Slc7a13|Zfp641|Olfm1|Pex13|Slco4c1|
GO:0006811	ion transport	biological_process	0.27937	1	6	69	1515	25027	3.19925e+31	Apba1|Olfm1|Zfp641|Slc7a13|Gtpbp2|Tjp2|
GO:0043412	macromolecule modification	biological_process	0.29773	1	6	69	1532	25027	7.23887e+30	Ripk4|Pigw|Sipa1l2|H1fnt|Ppfia4|Mid1|
GO:0015075	ion transmembrane transporter activity	molecular_function	0.33979	1	6	69	1647	25027	2.39653e+31	Zfp641|Gtpbp2|Slc7a13|Tjp2|Dhrs11|Olfm1|
GO:0004888	transmembrane signaling receptor activity	molecular_function	0.37354	1	6	69	2297	25027	6.29525e+33	Olfr286|Olfr288|Olfr287|Ripk4|Sipa1l2|Tmem183a|
GO:0038023	signaling receptor activity	molecular_function	0.42996	1	6	69	2401	25027	5.74392e+33	Tmem183a|Sipa1l2|Ripk4|Olfr287|Olfr286|Olfr288|
GO:0055114	oxidation-reduction process	biological_process	0.44944	1	6	69	1863	25027	2.40756e+32	4933406M09Rik|Cyb5r1|Hivep3|Dhrs11|Zfp825|Olfm1|
GO:0004871	signal transducer activity	molecular_function	0.55739	1	6	69	2648	25027	2.44669e+33	Sipa1l2|Tmem183a|Olfr287|Ripk4|Olfr288|Olfr286|
GO:0060089	molecular transducer activity	molecular_function	0.55739	1	6	69	2648	25027	6.29525e+33	Olfr286|Olfr288|Olfr287|Ripk4|Sipa1l2|Tmem183a|
GO:0044446	intracellular organelle part	cellular_component	0.65442	1	6	69	2328	25027	2.40755e+37	4933406M09Rik|Disc1|Gm3985|Pigw|Nrg1|Sipa1l2|
GO:0044422	organelle part	cellular_component	0.66158	1	6	69	2345	25027	1.00043e+37	Gm3985|Disc1|4933406M09Rik|Nrg1|Pigw|Sipa1l2|
GO:0005576	extracellular region	cellular_component	0.67831	1	6	69	2449	25027	223870,56177,XLOC_2355735,634104,16656,19213	Senp1|Olfm1|-|Olfr287|Hivep3|Ptf1a|
GO:0043933	macromolecular complex subunit organization	biological_process	0.015931	1	5	69	523	25027	2.40726e+25	Sulf1|Pex13|Erap1|Olfm1|Cast|
GO:0007264	small GTPase mediated signal transduction	biological_process	0.027487	1	5	69	574	25027	2.2387e+26	Senp1|Sipa1l2|Rabif|Gtpbp2|Mfhas1|
GO:0044707	single-multicellular organism process	biological_process	0.09653	1	5	69	960	25027	XLOC_448684,16656,72388,211323,56177	-|Hivep3|Ripk4|Nrg1|Olfm1|
GO:1901575	organic substance catabolic process	biological_process	0.097321	1	5	69	837	25027	18642,235956,223870,102632416,XLOC_448684	Pfkm|Zfp825|Senp1|LOC102632416|-|
GO:0044248	cellular catabolic process	biological_process	0.10746	1	5	69	865	25027	102632416,XLOC_448684,235956,223870,56177	LOC102632416|-|Zfp825|Senp1|Olfm1|
GO:0032501	multicellular organismal process	biological_process	0.19359	1	5	69	1244	25027	72388,211323,56177,XLOC_448684,16656	Ripk4|Nrg1|Olfm1|-|Hivep3|
GO:0022890	inorganic cation transmembrane transporter activity	molecular_function	0.21654	1	5	69	1122	25027	2.39653e+26	Zfp641|Gtpbp2|Dhrs11|Tjp2|Olfm1|
GO:0008324	cation transmembrane transporter activity	molecular_function	0.33515	1	5	69	1335	25027	5.61772e+26	Olfm1|Zfp641|Dhrs11|Gtpbp2|Tjp2|
GO:0006464	cellular protein modification process	biological_process	0.37573	1	5	69	1361	25027	7.03257e+25	Pigw|Ripk4|Mid1|H1fnt|Sipa1l2|
GO:0036211	protein modification process	biological_process	0.37573	1	5	69	1361	25027	1.73187e+25	Mid1|H1fnt|Sipa1l2|Pigw|Ripk4|
GO:0004930	G-protein coupled receptor activity	molecular_function	0.4583	1	5	69	2127	25027	5.45141e+27	Olfr288|Olfr286|Tmem183a|Olfr287|Ripk4|
GO:0007186	G-protein coupled receptor signaling pathway	biological_process	0.6147	1	5	69	2421	25027	5.45141e+27	Olfr288|Olfr286|Olfr287|Ripk4|Tmem183a|
GO:0007166	cell surface receptor signaling pathway	biological_process	0.69745	1	5	69	2597	25027	5.45141e+27	Olfr288|Olfr286|Tmem183a|Ripk4|Olfr287|
GO:0005198	structural molecule activity	molecular_function	0.75586	1	5	69	2215	25027	5.61772e+25	Olfm1|Mid1|Disc1|Polh|Mrps18a|
GO:0006955	immune response	biological_process	0.014369	1	4	69	340	25027	1.41032e+21	Fasl|Tnfsf18|Sbspon|Tnfsf4|
GO:0002376	immune system process	biological_process	0.016763	1	4	69	355	25027	2.21642e+21	Tnfsf4|Sbspon|Fasl|Tnfsf18|
GO:0034622	cellular macromolecular complex assembly	biological_process	0.020925	1	4	69	375	25027	1.23802e+20	Cast|Sulf1|Olfm1|Pex13|
GO:0065003	macromolecular complex assembly	biological_process	0.046007	1	4	69	480	25027	5.61777e+20	Olfm1|Pex13|Sulf1|Cast|
GO:0012505	endomembrane system	cellular_component	0.046638	1	4	69	474	25027	2.11324e+25	Nrg1|Pigw|Sipa1l2|Gm3985|
GO:0031090	organelle membrane	cellular_component	0.22182	1	4	69	839	25027	2.11324e+25	Nrg1|Pigw|Sipa1l2|Gm3985|
GO:0006508	proteolysis	biological_process	0.3	1	4	69	975	25027	223870,XLOC_3180677,50528,XLOC_448684	Senp1|-|Tmprss2|-|
GO:0016773	phosphotransferase activity, alcohol group as acceptor	molecular_function	0.35545	1	4	69	1007	25027	2.44669e+20	Sipa1l2|Ripk4|Pfkm|Fcnb|
GO:0006812	cation transport	biological_process	0.42575	1	4	69	1144	25027	5.61772e+20	Olfm1|Tjp2|Gtpbp2|Zfp641|
GO:0070011	peptidase activity, acting on L-amino acid peptides	molecular_function	0.42864	1	4	69	1172	25027	5.05282e+21	Tmprss2|Ggnbp2|Erap1|Senp1|
GO:0071702	organic substance transport	biological_process	0.5777	1	4	69	1386	25027	7.21292e+20	Pex13|Sulf1|Slc7a13|Fcnb|
GO:0006412	translation	biological_process	0.72202	1	4	69	1735	25027	2.17497e+19	Terf1|Mrps18a|Polh|Erap1|
GO:0006796	phosphate-containing compound metabolic process	biological_process	0.75291	1	4	69	1700	25027	7.03257e+21	Pigw|Ripk4|Senp1|Sipa1l2|
GO:0006793	phosphorus metabolic process	biological_process	0.75843	1	4	69	1715	25027	7.03257e+21	Pigw|Ripk4|Senp1|Sipa1l2|
GO:0005164	tumor necrosis factor receptor binding	molecular_function	6.8597e-05	0.14543	3	69	31	25027	2.40873e+15	Tnfsf18|Fasl|Tnfsf4|
GO:0032813	tumor necrosis factor receptor superfamily binding	molecular_function	6.8597e-05	0.14543	3	69	31	25027	2.21642e+15	Tnfsf4|Tnfsf18|Fasl|
GO:0045892	negative regulation of transcription, DNA-dependent	biological_process	0.0027372	0.92064	3	69	98	25027	3.19924e+20	Apba1|Zfp825|LOC102632416|
GO:0051253	negative regulation of RNA metabolic process	biological_process	0.0027372	0.92064	3	69	98	25027	3.19924e+20	Apba1|Zfp825|LOC102632416|
GO:0010629	negative regulation of gene expression	biological_process	0.0036341	0.92064	3	69	108	25027	1.02632e+20	LOC102632416|Apba1|Zfp825|
GO:0045934	negative regulation of nucleobase-containing compound metabolic process	biological_process	0.0041522	0.92064	3	69	113	25027	2.35956e+20	Zfp825|Apba1|LOC102632416|
GO:0051172	negative regulation of nitrogen compound metabolic process	biological_process	0.0041522	0.92064	3	69	113	25027	3.19924e+20	Apba1|Zfp825|LOC102632416|
GO:0010558	negative regulation of macromolecule biosynthetic process	biological_process	0.0049961	0.92064	3	69	121	25027	1.02632e+20	LOC102632416|Apba1|Zfp825|
GO:0031327	negative regulation of cellular biosynthetic process	biological_process	0.0049961	0.92064	3	69	121	25027	1.02632e+20	LOC102632416|Apba1|Zfp825|
GO:2000113	negative regulation of cellular macromolecule biosynthetic process	biological_process	0.0049961	0.92064	3	69	121	25027	2.35956e+20	Zfp825|Apba1|LOC102632416|
GO:0009890	negative regulation of biosynthetic process	biological_process	0.0054283	0.92064	3	69	125	25027	1.02632e+20	LOC102632416|Apba1|Zfp825|
GO:0031324	negative regulation of cellular metabolic process	biological_process	0.0073596	1	3	69	138	25027	1.02632e+20	LOC102632416|Apba1|Zfp825|
GO:0010605	negative regulation of macromolecule metabolic process	biological_process	0.0079775	1	3	69	142	25027	1.02632e+20	LOC102632416|Apba1|Zfp825|
GO:0005126	cytokine receptor binding	molecular_function	0.0080025	1	3	69	178	25027	2.40873e+15	Tnfsf18|Fasl|Tnfsf4|
GO:0003678	DNA helicase activity	molecular_function	0.008268	1	3	69	139	25027	2.39653e+15	Zfp641|Katnal2|Asb8|
GO:0009892	negative regulation of metabolic process	biological_process	0.0095553	1	3	69	152	25027	1.02632e+20	LOC102632416|Zfp825|Apba1|
GO:0071103	DNA conformation change	biological_process	0.01026	1	3	69	161	25027	8.08982e+15	Erap1|Sulf1|Cast|
GO:0005789	endoplasmic reticulum membrane	cellular_component	0.013759	1	3	69	176	25027	1.00043e+19	Gm3985|Nrg1|Pigw|
GO:0042175	nuclear outer membrane-endoplasmic reticulum membrane network	cellular_component	0.013759	1	3	69	176	25027	1.00043e+19	Gm3985|Nrg1|Pigw|
GO:0006325	chromatin organization	biological_process	0.013938	1	3	69	177	25027	2.40725e+16	Sulf1|Klhl12|Cast|
GO:0046915	transition metal ion transmembrane transporter activity	molecular_function	0.014026	1	3	69	177	25027	2.39652e+15	Zfp641|Tjp2|Gtpbp2|
GO:0044432	endoplasmic reticulum part	cellular_component	0.014813	1	3	69	181	25027	1.00043e+19	Gm3985|Pigw|Nrg1|
GO:0000041	transition metal ion transport	biological_process	0.017416	1	3	69	193	25027	2.39652e+15	Zfp641|Tjp2|Gtpbp2|
GO:0034655	nucleobase-containing compound catabolic process	biological_process	0.033851	1	3	69	242	25027	2.35956e+20	Zfp825|Senp1|LOC102632416|
GO:0022402	cell cycle process	biological_process	0.035593	1	3	69	254	25027	2.44669e+15	Sipa1l2|Mad2l1bp|4921504E06Rik|
GO:0048523	negative regulation of cellular process	biological_process	0.041618	1	3	69	264	25027	1.02632e+20	LOC102632416|Apba1|Zfp825|
GO:0044270	cellular nitrogen compound catabolic process	biological_process	0.044069	1	3	69	269	25027	2.2387e+20	Senp1|Zfp825|LOC102632416|
GO:0046700	heterocycle catabolic process	biological_process	0.044942	1	3	69	271	25027	1.02632e+20	LOC102632416|Senp1|Zfp825|
GO:0019439	aromatic compound catabolic process	biological_process	0.047234	1	3	69	277	25027	1.02632e+20	LOC102632416|Senp1|Zfp825|
GO:0051276	chromosome organization	biological_process	0.047282	1	3	69	283	25027	2.40725e+16	Sulf1|Klhl12|Cast|
GO:1901361	organic cyclic compound catabolic process	biological_process	0.048684	1	3	69	280	25027	2.2387e+20	Senp1|Zfp825|LOC102632416|
GO:0044265	cellular macromolecule catabolic process	biological_process	0.050076	1	3	69	281	25027	235956,XLOC_448684,102632416	Zfp825|-|LOC102632416|
GO:0005783	endoplasmic reticulum	cellular_component	0.066135	1	3	69	327	25027	1.00043e+19	Gm3985|Pigw|Nrg1|
GO:0048519	negative regulation of biological process	biological_process	0.069092	1	3	69	323	25027	1.02632e+20	LOC102632416|Zfp825|Apba1|
GO:0046983	protein dimerization activity	molecular_function	0.072201	1	3	69	359	25027	2.17492e+15	Terf1|Ptf1a|Disc1|
GO:0009057	macromolecule catabolic process	biological_process	0.096333	1	3	69	372	25027	235956,XLOC_448684,102632416	Zfp825|-|LOC102632416|
GO:0071822	protein complex subunit organization	biological_process	0.11758	1	3	69	422	25027	808985617772129	Erap1|Olfm1|Pex13|
GO:0048037	cofactor binding	molecular_function	0.1383	1	3	69	448	25027	1.09857e+16	Cbr3|Dhrs11|Slc7a13|
GO:0007049	cell cycle	biological_process	0.20994	1	3	69	560	25027	2.44669e+15	Sipa1l2|Mad2l1bp|4921504E06Rik|
GO:0005525	GTP binding	molecular_function	0.23002	1	3	69	577	25027	560555206568507	Gtpbp2|Mfhas1|Ppfia4|
GO:0032561	guanyl ribonucleotide binding	molecular_function	0.23339	1	3	69	582	25027	520655605568507	Mfhas1|Gtpbp2|Ppfia4|
GO:0019001	guanyl nucleotide binding	molecular_function	0.24256	1	3	69	594	25027	520655605568507	Mfhas1|Gtpbp2|Ppfia4|
GO:0034220	ion transmembrane transport	biological_process	0.24568	1	3	69	586	25027	561777408721873	Olfm1|Slc7a13|Tjp2|
GO:0030001	metal ion transport	biological_process	0.26228	1	3	69	617	25027	2.39653e+15	Zfp641|Gtpbp2|Tjp2|
GO:0046873	metal ion transmembrane transporter activity	molecular_function	0.27582	1	3	69	639	25027	2.39652e+15	Zfp641|Tjp2|Gtpbp2|
GO:0065008	regulation of biological quality	biological_process	0.30009	1	3	69	678	25027	166565617780898	Hivep3|Olfm1|Erap1|
GO:0016779	nucleotidyltransferase activity	molecular_function	0.32254	1	3	69	695	25027	8.0906e+15	Polh|Rabif|Olfr286|
GO:0044421	extracellular region part	cellular_component	0.35047	1	3	69	746	25027	1.92136e+15	Ptf1a|Olfm1|Senp1|
GO:0016874	ligase activity	molecular_function	0.3591	1	3	69	725	25027	217497120617318	Terf1|Katnal2|Mid1|
GO:0030234	enzyme regulator activity	molecular_function	0.36341	1	3	69	740	25027	2.44668e+16	Sipa1l2|Dhrs11|Rabif|
GO:0044423	virion part	cellular_component	0.503	1	3	69	934	25027	2.44668e+15	Disc1|Ppfia4|Olfm1|
GO:0046907	intracellular transport	biological_process	0.50846	1	3	69	928	25027	2.40725e+16	Sulf1|Sipa1l2|Pex13|
GO:0019012	virion	cellular_component	0.56476	1	3	69	1021	25027	6.85076e+15	Ppfia4|Olfm1|Disc1|
GO:0003723	RNA binding	molecular_function	0.58293	1	3	69	1050	25027	2.17039e+15	Mrm1|Erap1|Katnal2|
GO:0051649	establishment of localization in cell	biological_process	0.58662	1	3	69	1040	25027	2.44669e+16	Sipa1l2|Pex13|Sulf1|
GO:0015031	protein transport	biological_process	0.58925	1	3	69	1041	25027	7.40872e+15	Slc7a13|Sulf1|Pex13|
GO:0045184	establishment of protein localization	biological_process	0.58925	1	3	69	1041	25027	7.40872e+15	Slc7a13|Sulf1|Pex13|
GO:0005975	carbohydrate metabolic process	biological_process	0.59218	1	3	69	1048	25027	1.86422e+16	Pfkm|4933406M09Rik|Dhrs11|
GO:0008104	protein localization	biological_process	0.6317	1	3	69	1107	25027	2.40726e+15	Sulf1|Pex13|Slc7a13|
GO:0051641	cellular localization	biological_process	0.64719	1	3	69	1133	25027	7.21292e+16	Pex13|Sipa1l2|Sulf1|
GO:0016301	kinase activity	molecular_function	0.65111	1	3	69	1114	25027	1.86427e+15	Pfkm|Ripk4|Sipa1l2|
GO:0033036	macromolecule localization	biological_process	0.70571	1	3	69	1241	25027	2.40726e+15	Sulf1|Pex13|Slc7a13|
GO:0044281	small molecule metabolic process	biological_process	0.8246	1	3	69	1505	25027	2.2387e+16	Senp1|Mrm1|Terf1|
GO:0051704	multi-organism process	biological_process	0.86764	1	3	69	1684	25027	6.34104e+16	Olfr287|Senp1|Olfm1|
GO:0043228	non-membrane-bounded organelle	cellular_component	0.96749	1	3	69	2386	25027	2.44668e+15	Disc1|Polh|Mrps18a|
GO:0043232	intracellular non-membrane-bounded organelle	cellular_component	0.96749	1	3	69	2386	25027	2.44668e+15	Disc1|Polh|Mrps18a|
GO:0000184	nuclear-transcribed mRNA catabolic process, nonsense-mediated decay	biological_process	0.0018469	0.92064	2	69	23	25027	235956102632416	Zfp825|LOC102632416|
GO:0000956	nuclear-transcribed mRNA catabolic process	biological_process	0.0020423	0.92064	2	69	24	25027	102632416235956	LOC102632416|Zfp825|
GO:0005787	signal peptidase complex	cellular_component	0.0045046	0.92064	2	69	36	25027	100042715211323	Gm3985|Nrg1|
GO:0006465	signal peptide processing	biological_process	0.0045046	0.92064	2	69	36	25027	211323100042715	Nrg1|Gm3985|
GO:0006401	RNA catabolic process	biological_process	0.0053752	0.92064	2	69	38	25027	102632416235956	LOC102632416|Zfp825|
GO:0006402	mRNA catabolic process	biological_process	0.0053752	0.92064	2	69	38	25027	235956102632416	Zfp825|LOC102632416|
GO:0032505	reproduction of a single-celled organism	biological_process	0.008781	1	2	69	50	25027	70909244668	4921504E06Rik|Sipa1l2|
GO:0043093	cytokinesis by binary fission	biological_process	0.008781	1	2	69	50	25027	24466870909	Sipa1l2|4921504E06Rik|
GO:0005044	scavenger receptor activity	molecular_function	0.011229	1	2	69	53	25027	50528226866	Tmprss2|Sbspon|
GO:0038024	cargo receptor activity	molecular_function	0.011229	1	2	69	53	25027	22686650528	Sbspon|Tmprss2|
GO:0006334	nucleosome assembly	biological_process	0.011936	1	2	69	63	25027	12380240725	Cast|Sulf1|
GO:0031497	chromatin assembly	biological_process	0.011936	1	2	69	63	25027	24072512380	Sulf1|Cast|
GO:0034728	nucleosome organization	biological_process	0.011936	1	2	69	63	25027	12380240725	Cast|Sulf1|
GO:0000917	barrier septum assembly	biological_process	0.011985	1	2	69	58	25027	70909244668	4921504E06Rik|Sipa1l2|
GO:0032506	cytokinetic process	biological_process	0.011985	1	2	69	58	25027	70909244668	4921504E06Rik|Sipa1l2|
GO:0090529	cell septum assembly	biological_process	0.011985	1	2	69	58	25027	70909244668	4921504E06Rik|Sipa1l2|
GO:0006333	chromatin assembly or disassembly	biological_process	0.013113	1	2	69	66	25027	12380240725	Cast|Sulf1|
GO:0019954	asexual reproduction	biological_process	0.013616	1	2	69	63	25027	24466870909	Sipa1l2|4921504E06Rik|
GO:0000910	cytokinesis	biological_process	0.015038	1	2	69	66	25027	70909244668	4921504E06Rik|Sipa1l2|
GO:0006518	peptide metabolic process	biological_process	0.015688	1	2	69	68	25027	100042715211323	Gm3985|Nrg1|
GO:0009378	four-way junction helicase activity	molecular_function	0.017838	1	2	69	69	25027	23965271206	Zfp641|Katnal2|
GO:0016485	protein processing	biological_process	0.020953	1	2	69	80	25027	211323100042715	Nrg1|Gm3985|
GO:0051604	protein maturation	biological_process	0.020953	1	2	69	80	25027	211323100042715	Nrg1|Gm3985|
GO:0065004	protein-DNA complex assembly	biological_process	0.033515	1	2	69	105	25027	24072512380	Sulf1|Cast|
GO:0071824	protein-DNA complex subunit organization	biological_process	0.033515	1	2	69	105	25027	24072512380	Sulf1|Cast|
GO:0006323	DNA packaging	biological_process	0.03538	1	2	69	110	25027	12380240725	Cast|Sulf1|
GO:0043603	cellular amide metabolic process	biological_process	0.037857	1	2	69	107	25027	100042715211323	Gm3985|Nrg1|
GO:0005381	iron ion transmembrane transporter activity	molecular_function	0.042043	1	2	69	116	25027	5605521873	Gtpbp2|Tjp2|
GO:0044445	cytosolic part	cellular_component	0.042091	1	2	69	116	25027	5617718642	Olfm1|Pfkm|
GO:0006826	iron ion transport	biological_process	0.044302	1	2	69	119	25027	5605521873	Gtpbp2|Tjp2|
GO:0005829	cytosol	cellular_component	0.044376	1	2	69	119	25027	5617718642	Olfm1|Pfkm|
GO:0016568	chromatin modification	biological_process	0.054439	1	2	69	127	25027	240725240756	Sulf1|Klhl12|
GO:0008083	growth factor activity	molecular_function	0.054533	1	2	69	137	25027	10263241622339	LOC102632416|Vegfa|
GO:0042803	protein homodimerization activity	molecular_function	0.061118	1	2	69	143	25027	24466721749	Disc1|Terf1|
GO:0051301	cell division	biological_process	0.084619	1	2	69	165	25027	70909244668	4921504E06Rik|Sipa1l2|
GO:0042802	identical protein binding	molecular_function	0.09524	1	2	69	182	25027	24466721749	Disc1|Terf1|
GO:0072511	divalent inorganic cation transport	biological_process	0.10633	1	2	69	192	25027	23965256055	Zfp641|Gtpbp2|
GO:0008047	enzyme activator activity	molecular_function	0.11447	1	2	69	191	25027	244668192970	Sipa1l2|Dhrs11|
GO:0031329	regulation of cellular catabolic process	biological_process	0.12949	1	2	69	209	25027	22387056177	Senp1|Olfm1|
GO:0009894	regulation of catabolic process	biological_process	0.13349	1	2	69	213	25027	56177223870	Olfm1|Senp1|
GO:0006310	DNA recombination	biological_process	0.14255	1	2	69	232	25027	23965271206	Zfp641|Katnal2|
GO:0016071	mRNA metabolic process	biological_process	0.1531	1	2	69	245	25027	235956102632416	Zfp825|LOC102632416|
GO:0003008	system process	biological_process	0.16926	1	2	69	358	25027	7238816656	Ripk4|Hivep3|
GO:0043623	cellular protein complex assembly	biological_process	0.18129	1	2	69	275	25027	5617772129	Olfm1|Pex13|
GO:0051056	regulation of small GTPase mediated signal transduction	biological_process	0.18214	1	2	69	251	25027	244668223870	Sipa1l2|Senp1|
GO:0018995	host	cellular_component	0.18795	1	2	69	281	25027	22387019213	Senp1|Ptf1a|
GO:0043245	extraorganismal space	cellular_component	0.18795	1	2	69	281	25027	19213223870	Ptf1a|Senp1|
GO:0043657	host cell	cellular_component	0.18795	1	2	69	281	25027	22387019213	Senp1|Ptf1a|
GO:0044215	other organism	cellular_component	0.18795	1	2	69	281	25027	22387019213	Senp1|Ptf1a|
GO:0044216	other organism cell	cellular_component	0.18795	1	2	69	281	25027	22387019213	Senp1|Ptf1a|
GO:0044217	other organism part	cellular_component	0.18795	1	2	69	281	25027	19213223870	Ptf1a|Senp1|
GO:0006091	generation of precursor metabolites and energy	biological_process	0.19221	1	2	69	279	25027	1864256177	Pfkm|Olfm1|
GO:0003899	DNA-directed RNA polymerase activity	molecular_function	0.21417	1	2	69	301	25027	62952498710	Olfr286|Rabif|
GO:0015979	photosynthesis	biological_process	0.23093	1	2	69	309	25027	7120680898	Katnal2|Erap1|
GO:0007275	multicellular organismal development	biological_process	0.24304	1	2	69	339	25027	211323,XLOC_448684	Nrg1|-|
GO:0050662	coenzyme binding	molecular_function	0.24946	1	2	69	335	25027	192970109857	Dhrs11|Cbr3|
GO:0030695	GTPase regulator activity	molecular_function	0.25457	1	2	69	318	25027	24466898710	Sipa1l2|Rabif|
GO:0006461	protein complex assembly	biological_process	0.29254	1	2	69	381	25027	5617772129	Olfm1|Pex13|
GO:0070271	protein complex biogenesis	biological_process	0.29254	1	2	69	381	25027	5617772129	Olfm1|Pex13|
GO:0060589	nucleoside-triphosphatase regulator activity	molecular_function	0.31059	1	2	69	370	25027	24466898710	Sipa1l2|Rabif|
GO:0008168	methyltransferase activity	molecular_function	0.31445	1	2	69	397	25027	21703868507	Mrm1|Ppfia4|
GO:0009966	regulation of signal transduction	biological_process	0.31563	1	2	69	378	25027	244668223870	Sipa1l2|Senp1|
GO:0010646	regulation of cell communication	biological_process	0.31813	1	2	69	380	25027	244668223870	Sipa1l2|Senp1|
GO:0023051	regulation of signaling	biological_process	0.32299	1	2	69	385	25027	223870244668	Senp1|Sipa1l2|
GO:0016741	transferase activity, transferring one-carbon groups	molecular_function	0.33219	1	2	69	413	25027	21703868507	Mrm1|Ppfia4|
GO:0048583	regulation of response to stimulus	biological_process	0.34825	1	2	69	408	25027	223870244668	Senp1|Sipa1l2|
GO:0034062	RNA polymerase activity	molecular_function	0.35655	1	2	69	432	25027	98710629524	Rabif|Olfr286|
GO:0016192	vesicle-mediated transport	biological_process	0.40325	1	2	69	471	25027	240725244668	Sulf1|Sipa1l2|
GO:0006520	cellular amino acid metabolic process	biological_process	0.46973	1	2	69	538	25027	21749217038	Terf1|Mrm1|
GO:0032502	developmental process	biological_process	0.48431	1	2	69	577	25027	211323,XLOC_448684	Nrg1|-|
GO:0000003	reproduction	biological_process	0.48706	1	2	69	631	25027	70909244668	4921504E06Rik|Sipa1l2|
GO:0016887	ATPase activity	molecular_function	0.50656	1	2	69	567	25027	8089871206	Erap1|Katnal2|
GO:0009405	pathogenesis	biological_process	0.5101	1	2	69	598	25027	223870634104	Senp1|Olfr287|
GO:0015078	hydrogen ion transmembrane transporter activity	molecular_function	0.52963	1	2	69	617	25027	56177192970	Olfm1|Dhrs11|
GO:0019028	viral capsid	cellular_component	0.53247	1	2	69	619	25027	5617768507	Olfm1|Ppfia4|
GO:0019752	carboxylic acid metabolic process	biological_process	0.59733	1	2	69	682	25027	21703821749	Mrm1|Terf1|
GO:0006082	organic acid metabolic process	biological_process	0.59981	1	2	69	685	25027	21749217038	Terf1|Mrm1|
GO:0043436	oxoacid metabolic process	biological_process	0.59981	1	2	69	685	25027	21749217038	Terf1|Mrm1|
GO:0006468	protein phosphorylation	biological_process	0.60915	1	2	69	671	25027	72388244668	Ripk4|Sipa1l2|
GO:0044723	single-organism carbohydrate metabolic process	biological_process	0.6217	1	2	69	718	25027	19297018642	Dhrs11|Pfkm|
GO:0006886	intracellular protein transport	biological_process	0.67028	1	2	69	783	25027	24072572129	Sulf1|Pex13|
GO:0004672	protein kinase activity	molecular_function	0.67308	1	2	69	759	25027	24466872388	Sipa1l2|Ripk4|
GO:0016310	phosphorylation	biological_process	0.69277	1	2	69	792	25027	72388244668	Ripk4|Sipa1l2|
GO:0015077	monovalent inorganic cation transmembrane transporter activity	molecular_function	0.71075	1	2	69	857	25027	56177192970	Olfm1|Dhrs11|
GO:0019637	organophosphate metabolic process	biological_process	0.72258	1	2	69	861	25027	70325223870	Pigw|Senp1|
GO:0034613	cellular protein localization	biological_process	0.73261	1	2	69	878	25027	24072572129	Sulf1|Pex13|
GO:0070727	cellular macromolecule localization	biological_process	0.73261	1	2	69	878	25027	24072572129	Sulf1|Pex13|
GO:0004175	endopeptidase activity	molecular_function	0.74305	1	2	69	929	25027	50528217039	Tmprss2|Ggnbp2|
GO:1901566	organonitrogen compound biosynthetic process	biological_process	0.75187	1	2	69	914	25027	71206217038	Katnal2|Mrm1|
GO:0016788	hydrolase activity, acting on ester bonds	molecular_function	0.79856	1	2	69	1012	25027	24072576987	Sulf1|Hdhd2|
GO:1901135	carbohydrate derivative metabolic process	biological_process	0.87088	1	2	69	1193	25027	22387070325	Senp1|Pigw|
GO:0003735	structural constituent of ribosome	molecular_function	0.91196	1	2	69	1424	25027	6856580905	Mrps18a|Polh|
GO:0005840	ribosome	cellular_component	0.91293	1	2	69	1429	25027	6856580905	Mrps18a|Polh|
GO:0030529	ribonucleoprotein complex	cellular_component	0.94542	1	2	69	1619	25027	8090568565	Polh|Mrps18a|
GO:0003872	6-phosphofructokinase activity	molecular_function	0.0094816	1	1	69	3	25027	18642	Pfkm|
GO:0005945	6-phosphofructokinase complex	cellular_component	0.0094816	1	1	69	3	25027	18642	Pfkm|
GO:0044161	host cell cytoplasmic vesicle	cellular_component	0.012425	1	1	69	4	25027	223870	Senp1|
GO:0016149	translation release factor activity, codon specific	molecular_function	0.014371	1	1	69	5	25027	80898	Erap1|
GO:0004832	valine-tRNA ligase activity	molecular_function	0.018007	1	1	69	6	25027	21749	Terf1|
GO:0006438	valyl-tRNA aminoacylation	biological_process	0.018007	1	1	69	6	25027	21749	Terf1|
GO:0004146	dihydrofolate reductase activity	molecular_function	0.019183	1	1	69	7	25027	240755	4933406M09Rik|
GO:0034755	iron ion transmembrane transport	biological_process	0.019664	1	1	69	7	25027	21873	Tjp2|
GO:0007096	regulation of exit from mitosis	biological_process	0.023067	1	1	69	8	25027	66591	Mad2l1bp|
GO:0010458	exit from mitosis	biological_process	0.023067	1	1	69	8	25027	66591	Mad2l1bp|
GO:0042493	response to drug	biological_process	0.026084	1	1	69	10	25027	240755	4933406M09Rik|
GO:0003747	translation release factor activity	molecular_function	0.027274	1	1	69	10	25027	80898	Erap1|
GO:0008079	translation termination factor activity	molecular_function	0.027274	1	1	69	10	25027	80898	Erap1|
GO:0042301	phosphate ion binding	molecular_function	0.033876	1	1	69	11	25027	80898	Erap1|
GO:0030173	integral to Golgi membrane	cellular_component	0.036042	1	1	69	13	25027	244668	Sipa1l2|
GO:0031228	intrinsic to Golgi membrane	cellular_component	0.036042	1	1	69	13	25027	244668	Sipa1l2|
GO:0033655	host cell cytoplasm part	cellular_component	0.036487	1	1	69	13	25027	223870	Senp1|
GO:0030151	molybdenum ion binding	molecular_function	0.038418	1	1	69	13	25027	74087	Slc7a13|
GO:0031647	regulation of protein stability	biological_process	0.038701	1	1	69	13	25027	80898	Erap1|
GO:0050821	protein stabilization	biological_process	0.038701	1	1	69	13	25027	80898	Erap1|
GO:0000439	core TFIIH complex	cellular_component	0.039309	1	1	69	14	25027	240755	4933406M09Rik|
GO:0000441	SSL2-core TFIIH complex	cellular_component	0.039309	1	1	69	14	25027	240755	4933406M09Rik|
GO:0032806	carboxy-terminal domain protein kinase complex	cellular_component	0.039309	1	1	69	14	25027	240755	4933406M09Rik|
GO:0042162	telomeric DNA binding	molecular_function	0.039917	1	1	69	14	25027	21749	Terf1|
GO:0019229	regulation of vasoconstriction	biological_process	0.041034	1	1	69	15	25027	16656	Hivep3|
GO:0042310	vasoconstriction	biological_process	0.041034	1	1	69	15	25027	16656	Hivep3|
GO:0016558	protein import into peroxisome matrix	biological_process	0.041253	1	1	69	14	25027	72129	Pex13|
GO:0016560	protein import into peroxisome matrix, docking	biological_process	0.041253	1	1	69	14	25027	72129	Pex13|
GO:0008201	heparin binding	molecular_function	0.041561	1	1	69	14	25027	22339	Vegfa|
GO:0006415	translational termination	biological_process	0.04212	1	1	69	15	25027	80898	Erap1|
GO:0043624	cellular protein complex disassembly	biological_process	0.04212	1	1	69	15	25027	80898	Erap1|
GO:0006551	leucine metabolic process	biological_process	0.043914	1	1	69	16	25027	217038	Mrm1|
GO:0009098	leucine biosynthetic process	biological_process	0.043914	1	1	69	16	25027	217038	Mrm1|
GO:0031082	BLOC complex	cellular_component	0.054924	1	1	69	20	25027	56177	Olfm1|
GO:0031083	BLOC-1 complex	cellular_component	0.054924	1	1	69	20	25027	56177	Olfm1|
GO:0015099	nickel cation transmembrane transporter activity	molecular_function	0.05511	1	1	69	20	25027	239652	Zfp641|
GO:0015675	nickel cation transport	biological_process	0.05511	1	1	69	20	25027	239652	Zfp641|
GO:0003993	acid phosphatase activity	molecular_function	0.055879	1	1	69	19	25027	76987	Hdhd2|
GO:0006625	protein targeting to peroxisome	biological_process	0.0563	1	1	69	19	25027	72129	Pex13|
GO:0043574	peroxisomal transport	biological_process	0.0563	1	1	69	19	25027	72129	Pex13|
GO:0072662	protein localization to peroxisome	biological_process	0.0563	1	1	69	19	25027	72129	Pex13|
GO:0072663	establishment of protein localization to peroxisome	biological_process	0.0563	1	1	69	19	25027	72129	Pex13|
GO:0008982	protein-N(PI)-phosphohistidine-sugar phosphotransferase activity	molecular_function	0.059264	1	1	69	21	25027	14134	Fcnb|
GO:0006336	DNA replication-independent nucleosome assembly	biological_process	0.060705	1	1	69	21	25027	240725	Sulf1|
GO:0031055	chromatin remodeling at centromere	biological_process	0.060705	1	1	69	21	25027	240725	Sulf1|
GO:0034080	CENP-A containing nucleosome assembly at centromere	biological_process	0.060705	1	1	69	21	25027	240725	Sulf1|
GO:0034724	DNA replication-independent nucleosome organization	biological_process	0.060705	1	1	69	21	25027	240725	Sulf1|
GO:0043486	histone exchange	biological_process	0.060705	1	1	69	21	25027	240725	Sulf1|
GO:0006824	cobalt ion transport	biological_process	0.061159	1	1	69	22	25027	239652	Zfp641|
GO:0015087	cobalt ion transmembrane transporter activity	molecular_function	0.061159	1	1	69	22	25027	239652	Zfp641|
GO:0003013	circulatory system process	biological_process	0.064659	1	1	69	23	25027	16656	Hivep3|
GO:0003018	vascular process in circulatory system	biological_process	0.064659	1	1	69	23	25027	16656	Hivep3|
GO:0008015	blood circulation	biological_process	0.064659	1	1	69	23	25027	16656	Hivep3|
GO:0035150	regulation of tube size	biological_process	0.064659	1	1	69	23	25027	16656	Hivep3|
GO:0050880	regulation of blood vessel size	biological_process	0.064659	1	1	69	23	25027	16656	Hivep3|
GO:0006305	DNA alkylation	biological_process	0.065106	1	1	69	22	25027	68507	Ppfia4|
GO:0006306	DNA methylation	biological_process	0.065106	1	1	69	22	25027	68507	Ppfia4|
GO:0044728	DNA methylation or demethylation	biological_process	0.065106	1	1	69	22	25027	68507	Ppfia4|
GO:0008831	dTDP-4-dehydrorhamnose reductase activity	molecular_function	0.07044	1	1	69	27	25027	192970	Dhrs11|
GO:0040029	regulation of gene expression, epigenetic	biological_process	0.070506	1	1	69	24	25027	68507	Ppfia4|
GO:0003918	DNA topoisomerase type II (ATP-hydrolyzing) activity	molecular_function	0.07266	1	1	69	24	25027	80898	Erap1|
GO:0061505	DNA topoisomerase II activity	molecular_function	0.07266	1	1	69	24	25027	80898	Erap1|
GO:0045226	extracellular polysaccharide biosynthetic process	biological_process	0.073594	1	1	69	28	25027	192970	Dhrs11|
GO:0046379	extracellular polysaccharide metabolic process	biological_process	0.073594	1	1	69	28	25027	192970	Dhrs11|
GO:0016646	oxidoreductase activity, acting on the CH-NH group of donors, NAD or NADP as acceptor	molecular_function	0.073722	1	1	69	26	25027	240755	4933406M09Rik|
GO:0008484	sulfuric ester hydrolase activity	molecular_function	0.074759	1	1	69	26	25027	240725	Sulf1|
GO:0016641	oxidoreductase activity, acting on the CH-NH2 group of donors, oxygen as acceptor	molecular_function	0.074952	1	1	69	28	25027	16656	Hivep3|
GO:0042302	structural constituent of cuticle	molecular_function	0.077624	1	1	69	28	25027	17318	Mid1|
GO:0043044	ATP-dependent chromatin remodeling	biological_process	0.078808	1	1	69	28	25027	240725	Sulf1|
GO:0008443	phosphofructokinase activity	molecular_function	0.079341	1	1	69	29	25027	18642	Pfkm|
GO:0009081	branched-chain amino acid metabolic process	biological_process	0.083171	1	1	69	31	25027	217038	Mrm1|
GO:0009082	branched-chain amino acid biosynthetic process	biological_process	0.083171	1	1	69	31	25027	217038	Mrm1|
GO:0042597	periplasmic space	cellular_component	0.087175	1	1	69	33	25027	56177	Olfm1|
GO:0044057	regulation of system process	biological_process	0.089181	1	1	69	32	25027	16656	Hivep3|
GO:0005539	glycosaminoglycan binding	molecular_function	0.089599	1	1	69	31	25027	22339	Vegfa|
GO:0043241	protein complex disassembly	biological_process	0.090959	1	1	69	33	25027	80898	Erap1|
GO:0007088	regulation of mitosis	biological_process	0.095261	1	1	69	34	25027	66591	Mad2l1bp|
GO:0007346	regulation of mitotic cell cycle	biological_process	0.095261	1	1	69	34	25027	66591	Mad2l1bp|
GO:0051783	regulation of nuclear division	biological_process	0.095261	1	1	69	34	25027	66591	Mad2l1bp|
GO:0032984	macromolecular complex disassembly	biological_process	0.096663	1	1	69	35	25027	80898	Erap1|
GO:0018149	peptide cross-linking	biological_process	0.097155	1	1	69	37	25027	70069	H1fnt|
GO:0019200	carbohydrate kinase activity	molecular_function	0.10038	1	1	69	37	25027	18642	Pfkm|
GO:0001871	pattern binding	molecular_function	0.10089	1	1	69	38	25027	226866	Sbspon|
GO:0030247	polysaccharide binding	molecular_function	0.10089	1	1	69	38	25027	226866	Sbspon|
GO:0007031	peroxisome organization	biological_process	0.10582	1	1	69	37	25027	72129	Pex13|
GO:0003333	amino acid transmembrane transport	biological_process	0.10621	1	1	69	36	25027	74087	Slc7a13|
GO:0010608	posttranscriptional regulation of gene expression	biological_process	0.10894	1	1	69	39	25027	80898	Erap1|
GO:0022411	cellular component disassembly	biological_process	0.10925	1	1	69	40	25027	80898	Erap1|
GO:0009790	embryo development	biological_process	0.10929	1	1	69	37	25027	211323	Nrg1|
GO:0016645	oxidoreductase activity, acting on the CH-NH group of donors	molecular_function	0.11412	1	1	69	41	25027	240755	4933406M09Rik|
GO:0008121	ubiquinol-cytochrome-c reductase activity	molecular_function	0.11439	1	1	69	44	25027	192970	Dhrs11|
GO:0016681	oxidoreductase activity, acting on diphenols and related substances as donors, cytochrome as acceptor	molecular_function	0.11439	1	1	69	44	25027	192970	Dhrs11|
GO:0009401	phosphoenolpyruvate-dependent sugar phosphotransferase system	biological_process	0.11929	1	1	69	43	25027	14134	Fcnb|
GO:0005777	peroxisome	cellular_component	0.11932	1	1	69	42	25027	72129	Pex13|
GO:0042579	microbody	cellular_component	0.11932	1	1	69	42	25027	72129	Pex13|
GO:0015171	amino acid transmembrane transporter activity	molecular_function	0.12005	1	1	69	41	25027	74087	Slc7a13|
GO:0090066	regulation of anatomical structure size	biological_process	0.1221	1	1	69	44	25027	16656	Hivep3|
GO:0006289	nucleotide-excision repair	biological_process	0.12244	1	1	69	44	25027	240755	4933406M09Rik|
GO:0004659	prenyltransferase activity	molecular_function	0.12511	1	1	69	45	25027	70383	Cox10|
GO:0044743	intracellular protein transmembrane import	biological_process	0.1284	1	1	69	47	25027	72129	Pex13|
GO:0065002	intracellular protein transmembrane transport	biological_process	0.1284	1	1	69	47	25027	72129	Pex13|
GO:0003684	damaged DNA binding	molecular_function	0.12854	1	1	69	47	25027	80905	Polh|
GO:0006865	amino acid transport	biological_process	0.131	1	1	69	45	25027	74087	Slc7a13|
GO:0004675	transmembrane receptor protein serine/threonine kinase activity	molecular_function	0.13214	1	1	69	49	25027	244668	Sipa1l2|
GO:0006497	protein lipidation	biological_process	0.13303	1	1	69	50	25027	70325	Pigw|
GO:0006506	GPI anchor biosynthetic process	biological_process	0.13303	1	1	69	50	25027	70325	Pigw|
GO:0006661	phosphatidylinositol biosynthetic process	biological_process	0.13303	1	1	69	50	25027	70325	Pigw|
GO:0042158	lipoprotein biosynthetic process	biological_process	0.13303	1	1	69	50	25027	70325	Pigw|
GO:0006265	DNA topological change	biological_process	0.14141	1	1	69	51	25027	80898	Erap1|
GO:0019033	viral tegument	cellular_component	0.14176	1	1	69	52	25027	244667	Disc1|
GO:0030430	host cell cytoplasm	cellular_component	0.14207	1	1	69	59	25027	223870	Senp1|
GO:0032313	regulation of Rab GTPase activity	biological_process	0.14228	1	1	69	48	25027	223870	Senp1|
GO:0032482	Rab protein signal transduction	biological_process	0.14228	1	1	69	48	25027	223870	Senp1|
GO:0032483	regulation of Rab protein signal transduction	biological_process	0.14228	1	1	69	48	25027	223870	Senp1|
GO:0046474	glycerophospholipid biosynthetic process	biological_process	0.14329	1	1	69	54	25027	70325	Pigw|
GO:1901681	sulfur compound binding	molecular_function	0.14563	1	1	69	55	25027	22339	Vegfa|
GO:0010564	regulation of cell cycle process	biological_process	0.14578	1	1	69	54	25027	66591	Mad2l1bp|
GO:0016638	oxidoreductase activity, acting on the CH-NH2 group of donors	molecular_function	0.14727	1	1	69	55	25027	16656	Hivep3|
GO:0045017	glycerolipid biosynthetic process	biological_process	0.15372	1	1	69	58	25027	70325	Pigw|
GO:0070008	serine-type exopeptidase activity	molecular_function	0.15471	1	1	69	57	25027	50528	Tmprss2|
GO:0003916	DNA topoisomerase activity	molecular_function	0.15473	1	1	69	56	25027	80898	Erap1|
GO:0097367	carbohydrate derivative binding	molecular_function	0.1561	1	1	69	58	25027	22339	Vegfa|
GO:0006096	glycolysis	biological_process	0.16209	1	1	69	62	25027	18642	Pfkm|
GO:0008094	DNA-dependent ATPase activity	molecular_function	0.16354	1	1	69	59	25027	80898	Erap1|
GO:0006304	DNA modification	biological_process	0.16436	1	1	69	62	25027	68507	Ppfia4|
GO:0030170	pyridoxal phosphate binding	molecular_function	0.16652	1	1	69	61	25027	74087	Slc7a13|
GO:0034508	centromere complex assembly	biological_process	0.16858	1	1	69	63	25027	240725	Sulf1|
GO:0016679	oxidoreductase activity, acting on diphenols and related substances as donors	molecular_function	0.16933	1	1	69	65	25027	192970	Dhrs11|
GO:0071806	protein transmembrane transport	biological_process	0.17083	1	1	69	65	25027	72129	Pex13|
GO:0019199	transmembrane receptor protein kinase activity	molecular_function	0.17204	1	1	69	64	25027	244668	Sipa1l2|
GO:0006505	GPI anchor metabolic process	biological_process	0.17389	1	1	69	66	25027	70325	Pigw|
GO:0017137	Rab GTPase binding	molecular_function	0.17641	1	1	69	61	25027	223870	Senp1|
GO:0015144	carbohydrate transmembrane transporter activity	molecular_function	0.1798	1	1	69	68	25027	14134	Fcnb|
GO:1901476	carbohydrate transporter activity	molecular_function	0.1798	1	1	69	68	25027	14134	Fcnb|
GO:0006891	intra-Golgi vesicle-mediated transport	biological_process	0.18112	1	1	69	69	25027	244668	Sipa1l2|
GO:0004190	aspartic-type endopeptidase activity	molecular_function	0.1827	1	1	69	70	25027	217039	Ggnbp2|
GO:0070001	aspartic-type peptidase activity	molecular_function	0.1827	1	1	69	70	25027	217039	Ggnbp2|
GO:0009247	glycolipid biosynthetic process	biological_process	0.18331	1	1	69	70	25027	70325	Pigw|
GO:0046467	membrane lipid biosynthetic process	biological_process	0.18331	1	1	69	70	25027	70325	Pigw|
GO:0051239	regulation of multicellular organismal process	biological_process	0.18432	1	1	69	67	25027	16656	Hivep3|
GO:0008643	carbohydrate transport	biological_process	0.18869	1	1	69	72	25027	14134	Fcnb|
GO:0033043	regulation of organelle organization	biological_process	0.19121	1	1	69	72	25027	66591	Mad2l1bp|
GO:0005342	organic acid transmembrane transporter activity	molecular_function	0.19464	1	1	69	72	25027	74087	Slc7a13|
GO:0046943	carboxylic acid transmembrane transporter activity	molecular_function	0.19464	1	1	69	72	25027	74087	Slc7a13|
GO:0016567	protein ubiquitination	biological_process	0.1961	1	1	69	75	25027	17318	Mid1|
GO:0000139	Golgi membrane	cellular_component	0.19624	1	1	69	75	25027	244668	Sipa1l2|
GO:0030133	transport vesicle	cellular_component	0.19779	1	1	69	76	25027	56177	Olfm1|
GO:0008514	organic anion transmembrane transporter activity	molecular_function	0.20151	1	1	69	75	25027	74087	Slc7a13|
GO:0032446	protein modification by small protein conjugation	biological_process	0.20521	1	1	69	79	25027	17318	Mid1|
GO:0070647	protein modification by small protein conjugation or removal	biological_process	0.20521	1	1	69	79	25027	17318	Mid1|
GO:0016765	transferase activity, transferring alkyl or aryl (other than methyl) groups	molecular_function	0.20699	1	1	69	79	25027	70383	Cox10|
GO:0016851	magnesium chelatase activity	molecular_function	0.21432	1	1	69	81	25027	71206	Katnal2|
GO:0051002	ligase activity, forming nitrogen-metal bonds	molecular_function	0.21432	1	1	69	81	25027	71206	Katnal2|
GO:0051003	ligase activity, forming nitrogen-metal bonds, forming coordination complexes	molecular_function	0.21432	1	1	69	81	25027	71206	Katnal2|
GO:0051726	regulation of cell cycle	biological_process	0.21513	1	1	69	83	25027	66591	Mad2l1bp|
GO:0006338	chromatin remodeling	biological_process	0.21622	1	1	69	82	25027	240725	Sulf1|
GO:0000280	nuclear division	biological_process	0.21737	1	1	69	85	25027	66591	Mad2l1bp|
GO:0007067	mitosis	biological_process	0.21737	1	1	69	85	25027	66591	Mad2l1bp|
GO:0006576	cellular biogenic amine metabolic process	biological_process	0.2227	1	1	69	88	25027	56055	Gtpbp2|
GO:0046488	phosphatidylinositol metabolic process	biological_process	0.22493	1	1	69	87	25027	70325	Pigw|
GO:0006007	glucose catabolic process	biological_process	0.22667	1	1	69	89	25027	18642	Pfkm|
GO:0019320	hexose catabolic process	biological_process	0.22667	1	1	69	89	25027	18642	Pfkm|
GO:0006664	glycolipid metabolic process	biological_process	0.2267	1	1	69	88	25027	70325	Pigw|
GO:0008654	phospholipid biosynthetic process	biological_process	0.23076	1	1	69	91	25027	70325	Pigw|
GO:0044106	cellular amine metabolic process	biological_process	0.23174	1	1	69	92	25027	56055	Gtpbp2|
GO:0009896	positive regulation of catabolic process	biological_process	0.23638	1	1	69	92	25027	56177	Olfm1|
GO:0010508	positive regulation of autophagy	biological_process	0.23638	1	1	69	92	25027	56177	Olfm1|
GO:0031331	positive regulation of cellular catabolic process	biological_process	0.23638	1	1	69	92	25027	56177	Olfm1|
GO:0005507	copper ion binding	molecular_function	0.23753	1	1	69	100	25027	16656	Hivep3|
GO:0003724	RNA helicase activity	molecular_function	0.23778	1	1	69	93	25027	71206	Katnal2|
GO:0046365	monosaccharide catabolic process	biological_process	0.23857	1	1	69	94	25027	18642	Pfkm|
GO:0008173	RNA methyltransferase activity	molecular_function	0.24348	1	1	69	96	25027	217038	Mrm1|
GO:0000278	mitotic cell cycle	biological_process	0.24596	1	1	69	98	25027	66591	Mad2l1bp|
GO:0048285	organelle fission	biological_process	0.24907	1	1	69	99	25027	66591	Mad2l1bp|
GO:0005577	fibrinogen complex	cellular_component	0.24961	1	1	69	103	25027	56177	Olfm1|
GO:0030168	platelet activation	biological_process	0.24961	1	1	69	103	25027	56177	Olfm1|
GO:0015093	ferrous iron transmembrane transporter activity	molecular_function	0.25524	1	1	69	105	25027	56055	Gtpbp2|
GO:0015684	ferrous iron transport	biological_process	0.25524	1	1	69	105	25027	56055	Gtpbp2|
GO:0008565	protein transporter activity	molecular_function	0.25589	1	1	69	103	25027	74087	Slc7a13|
GO:0005604	basement membrane	cellular_component	0.25639	1	1	69	101	25027	56177	Olfm1|
GO:0006643	membrane lipid metabolic process	biological_process	0.25849	1	1	69	103	25027	70325	Pigw|
GO:0015995	chlorophyll biosynthetic process	biological_process	0.25899	1	1	69	102	25027	71206	Katnal2|
GO:0001775	cell activation	biological_process	0.25908	1	1	69	107	25027	56177	Olfm1|
GO:0043414	macromolecule methylation	biological_process	0.26016	1	1	69	105	25027	68507	Ppfia4|
GO:0032318	regulation of Ras GTPase activity	biological_process	0.26129	1	1	69	97	25027	223870	Senp1|
GO:0006650	glycerophospholipid metabolic process	biological_process	0.26262	1	1	69	104	25027	70325	Pigw|
GO:0003887	DNA-directed DNA polymerase activity	molecular_function	0.26263	1	1	69	103	25027	80905	Polh|
GO:0042157	lipoprotein metabolic process	biological_process	0.26271	1	1	69	110	25027	70325	Pigw|
GO:0044724	single-organism carbohydrate catabolic process	biological_process	0.26429	1	1	69	107	25027	18642	Pfkm|
GO:0015849	organic acid transport	biological_process	0.26606	1	1	69	102	25027	74087	Slc7a13|
GO:0046942	carboxylic acid transport	biological_process	0.26606	1	1	69	102	25027	74087	Slc7a13|
GO:0010506	regulation of autophagy	biological_process	0.26763	1	1	69	106	25027	56177	Olfm1|
GO:0033124	regulation of GTP catabolic process	biological_process	0.2678	1	1	69	100	25027	223870	Senp1|
GO:0043087	regulation of GTPase activity	biological_process	0.2678	1	1	69	100	25027	223870	Senp1|
GO:0009118	regulation of nucleoside metabolic process	biological_process	0.27097	1	1	69	103	25027	223870	Senp1|
GO:0030811	regulation of nucleotide catabolic process	biological_process	0.27097	1	1	69	103	25027	223870	Senp1|
GO:0033121	regulation of purine nucleotide catabolic process	biological_process	0.27097	1	1	69	103	25027	223870	Senp1|
GO:1900542	regulation of purine nucleotide metabolic process	biological_process	0.27097	1	1	69	103	25027	223870	Senp1|
GO:0046486	glycerolipid metabolic process	biological_process	0.27161	1	1	69	108	25027	70325	Pigw|
GO:0015711	organic anion transport	biological_process	0.27234	1	1	69	105	25027	74087	Slc7a13|
GO:0006006	glucose metabolic process	biological_process	0.27316	1	1	69	112	25027	18642	Pfkm|
GO:0009308	amine metabolic process	biological_process	0.27589	1	1	69	114	25027	56055	Gtpbp2|
GO:0015994	chlorophyll metabolic process	biological_process	0.27806	1	1	69	111	25027	71206	Katnal2|
GO:0017016	Ras GTPase binding	molecular_function	0.27934	1	1	69	105	25027	223870	Senp1|
GO:0031267	small GTPase binding	molecular_function	0.27934	1	1	69	105	25027	223870	Senp1|
GO:0051020	GTPase binding	molecular_function	0.27934	1	1	69	105	25027	223870	Senp1|
GO:0045502	dynein binding	molecular_function	0.2797	1	1	69	117	25027	244667	Disc1|
GO:0016052	carbohydrate catabolic process	biological_process	0.28294	1	1	69	116	25027	18642	Pfkm|
GO:0006140	regulation of nucleotide metabolic process	biological_process	0.28371	1	1	69	109	25027	223870	Senp1|
GO:0007596	blood coagulation	biological_process	0.28564	1	1	69	119	25027	56177	Olfm1|
GO:0016023	cytoplasmic membrane-bounded vesicle	cellular_component	0.28591	1	1	69	116	25027	56177	Olfm1|
GO:0031301	integral to organelle membrane	cellular_component	0.28721	1	1	69	115	25027	244668	Sipa1l2|
GO:0031988	membrane-bounded vesicle	cellular_component	0.29673	1	1	69	122	25027	56177	Olfm1|
GO:0033179	proton-transporting V-type ATPase, V0 domain	cellular_component	0.30035	1	1	69	126	25027	56177	Olfm1|
GO:0006270	DNA replication initiation	biological_process	0.30307	1	1	69	128	25027	74087	Slc7a13|
GO:0051336	regulation of hydrolase activity	biological_process	0.30377	1	1	69	119	25027	223870	Senp1|
GO:0031300	intrinsic to organelle membrane	cellular_component	0.30422	1	1	69	123	25027	244668	Sipa1l2|
GO:0022900	electron transport chain	biological_process	0.30671	1	1	69	127	25027	56177	Olfm1|
GO:0044431	Golgi apparatus part	cellular_component	0.31037	1	1	69	128	25027	244668	Sipa1l2|
GO:0030674	protein binding, bridging	molecular_function	0.31843	1	1	69	134	25027	56177	Olfm1|
GO:0060090	binding, bridging	molecular_function	0.31843	1	1	69	134	25027	56177	Olfm1|
GO:0051128	regulation of cellular component organization	biological_process	0.31992	1	1	69	132	25027	66591	Mad2l1bp|
GO:0032259	methylation	biological_process	0.32093	1	1	69	135	25027	68507	Ppfia4|
GO:0007599	hemostasis	biological_process	0.32394	1	1	69	137	25027	56177	Olfm1|
GO:0050817	coagulation	biological_process	0.32394	1	1	69	137	25027	56177	Olfm1|
GO:0050878	regulation of body fluid levels	biological_process	0.32394	1	1	69	137	25027	56177	Olfm1|
GO:0072594	establishment of protein localization to organelle	biological_process	0.32846	1	1	69	135	25027	72129	Pex13|
GO:0009523	photosystem II	cellular_component	0.32875	1	1	69	132	25027	80898	Erap1|
GO:0008509	anion transmembrane transporter activity	molecular_function	0.33279	1	1	69	135	25027	74087	Slc7a13|
GO:0044420	extracellular matrix part	cellular_component	0.33429	1	1	69	137	25027	56177	Olfm1|
GO:0031410	cytoplasmic vesicle	cellular_component	0.33698	1	1	69	143	25027	56177	Olfm1|
GO:0016668	oxidoreductase activity, acting on a sulfur group of donors, NAD(P) as acceptor	molecular_function	0.34375	1	1	69	144	25027	235956	Zfp825|
GO:0047134	protein-disulfide reductase activity	molecular_function	0.34375	1	1	69	144	25027	235956	Zfp825|
GO:0006779	porphyrin-containing compound biosynthetic process	biological_process	0.34474	1	1	69	144	25027	71206	Katnal2|
GO:0051258	protein polymerization	biological_process	0.34502	1	1	69	152	25027	56177	Olfm1|
GO:0006261	DNA-dependent DNA replication	biological_process	0.34596	1	1	69	150	25027	74087	Slc7a13|
GO:0031982	vesicle	cellular_component	0.34703	1	1	69	149	25027	56177	Olfm1|
GO:0042060	wound healing	biological_process	0.34712	1	1	69	149	25027	56177	Olfm1|
GO:0005085	guanyl-nucleotide exchange factor activity	molecular_function	0.3489	1	1	69	140	25027	98710	Rabif|
GO:0008135	translation factor activity, nucleic acid binding	molecular_function	0.35087	1	1	69	155	25027	80898	Erap1|
GO:0033647	host intracellular organelle	cellular_component	0.35251	1	1	69	147	25027	223870	Senp1|
GO:0033648	host intracellular membrane-bounded organelle	cellular_component	0.35251	1	1	69	147	25027	223870	Senp1|
GO:0006644	phospholipid metabolic process	biological_process	0.35399	1	1	69	149	25027	70325	Pigw|
GO:0005794	Golgi apparatus	cellular_component	0.35425	1	1	69	151	25027	244668	Sipa1l2|
GO:0019899	enzyme binding	molecular_function	0.35689	1	1	69	144	25027	223870	Senp1|
GO:0050909	sensory perception of taste	biological_process	0.36312	1	1	69	256	25027	72388	Ripk4|
GO:0046148	pigment biosynthetic process	biological_process	0.36621	1	1	69	153	25027	71206	Katnal2|
GO:0070838	divalent metal ion transport	biological_process	0.36826	1	1	69	159	25027	56055	Gtpbp2|
GO:0071705	nitrogen compound transport	biological_process	0.36857	1	1	69	155	25027	74087	Slc7a13|
GO:0019220	regulation of phosphate metabolic process	biological_process	0.37241	1	1	69	155	25027	223870	Senp1|
GO:0051174	regulation of phosphorus metabolic process	biological_process	0.37241	1	1	69	155	25027	223870	Senp1|
GO:0005096	GTPase activator activity	molecular_function	0.37366	1	1	69	151	25027	244668	Sipa1l2|
GO:0004812	aminoacyl-tRNA ligase activity	molecular_function	0.37797	1	1	69	161	25027	21749	Terf1|
GO:0006184	GTP catabolic process	biological_process	0.38119	1	1	69	161	25027	223870	Senp1|
GO:1901069	guanosine-containing compound catabolic process	biological_process	0.38119	1	1	69	161	25027	223870	Senp1|
GO:0006778	porphyrin-containing compound metabolic process	biological_process	0.38127	1	1	69	164	25027	71206	Katnal2|
GO:0006418	tRNA aminoacylation for protein translation	biological_process	0.38297	1	1	69	164	25027	21749	Terf1|
GO:0019318	hexose metabolic process	biological_process	0.38512	1	1	69	170	25027	18642	Pfkm|
GO:0033176	proton-transporting V-type ATPase complex	cellular_component	0.38744	1	1	69	168	25027	56177	Olfm1|
GO:0033646	host intracellular part	cellular_component	0.38871	1	1	69	173	25027	223870	Senp1|
GO:0043656	intracellular region of host	cellular_component	0.38871	1	1	69	173	25027	223870	Senp1|
GO:0009055	electron carrier activity	molecular_function	0.38922	1	1	69	172	25027	56177	Olfm1|
GO:0050790	regulation of catalytic activity	biological_process	0.38956	1	1	69	165	25027	223870	Senp1|
GO:0042440	pigment metabolic process	biological_process	0.38992	1	1	69	166	25027	71206	Katnal2|
GO:0008238	exopeptidase activity	molecular_function	0.39149	1	1	69	167	25027	50528	Tmprss2|
GO:0009611	response to wounding	biological_process	0.39275	1	1	69	177	25027	56177	Olfm1|
GO:0034061	DNA polymerase activity	molecular_function	0.39886	1	1	69	179	25027	80905	Polh|
GO:0016875	ligase activity, forming carbon-oxygen bonds	molecular_function	0.39948	1	1	69	173	25027	21749	Terf1|
GO:0016876	ligase activity, forming aminoacyl-tRNA and related compounds	molecular_function	0.39948	1	1	69	173	25027	21749	Terf1|
GO:0065009	regulation of molecular function	biological_process	0.39981	1	1	69	171	25027	223870	Senp1|
GO:0009521	photosystem	cellular_component	0.40019	1	1	69	170	25027	80898	Erap1|
GO:1901607	alpha-amino acid biosynthetic process	biological_process	0.40722	1	1	69	179	25027	217038	Mrm1|
GO:0006152	purine nucleoside catabolic process	biological_process	0.40895	1	1	69	176	25027	223870	Senp1|
GO:0009143	nucleoside triphosphate catabolic process	biological_process	0.40895	1	1	69	176	25027	223870	Senp1|
GO:0009146	purine nucleoside triphosphate catabolic process	biological_process	0.40895	1	1	69	176	25027	223870	Senp1|
GO:0009154	purine ribonucleotide catabolic process	biological_process	0.40895	1	1	69	176	25027	223870	Senp1|
GO:0009203	ribonucleoside triphosphate catabolic process	biological_process	0.40895	1	1	69	176	25027	223870	Senp1|
GO:0009207	purine ribonucleoside triphosphate catabolic process	biological_process	0.40895	1	1	69	176	25027	223870	Senp1|
GO:0009261	ribonucleotide catabolic process	biological_process	0.40895	1	1	69	176	25027	223870	Senp1|
GO:0046130	purine ribonucleoside catabolic process	biological_process	0.40895	1	1	69	176	25027	223870	Senp1|
GO:0043038	amino acid activation	biological_process	0.41127	1	1	69	180	25027	21749	Terf1|
GO:0043039	tRNA aminoacylation	biological_process	0.41127	1	1	69	180	25027	21749	Terf1|
GO:0006195	purine nucleotide catabolic process	biological_process	0.41152	1	1	69	179	25027	223870	Senp1|
GO:0072523	purine-containing compound catabolic process	biological_process	0.41152	1	1	69	179	25027	223870	Senp1|
GO:0009164	nucleoside catabolic process	biological_process	0.4142	1	1	69	179	25027	223870	Senp1|
GO:0042454	ribonucleoside catabolic process	biological_process	0.4142	1	1	69	179	25027	223870	Senp1|
GO:1901658	glycosyl compound catabolic process	biological_process	0.4142	1	1	69	179	25027	223870	Senp1|
GO:0017038	protein import	biological_process	0.41726	1	1	69	192	25027	72129	Pex13|
GO:0005996	monosaccharide metabolic process	biological_process	0.4177	1	1	69	188	25027	18642	Pfkm|
GO:0046039	GTP metabolic process	biological_process	0.41927	1	1	69	184	25027	223870	Senp1|
GO:1901068	guanosine-containing compound metabolic process	biological_process	0.42122	1	1	69	185	25027	223870	Senp1|
GO:0034357	photosynthetic membrane	cellular_component	0.42218	1	1	69	183	25027	80898	Erap1|
GO:0007606	sensory perception of chemical stimulus	biological_process	0.42506	1	1	69	291	25027	72388	Ripk4|
GO:0005882	intermediate filament	cellular_component	0.42585	1	1	69	231	25027	244667	Disc1|
GO:0045111	intermediate filament cytoskeleton	cellular_component	0.42585	1	1	69	231	25027	244667	Disc1|
GO:0006820	anion transport	biological_process	0.42708	1	1	69	185	25027	74087	Slc7a13|
GO:0009166	nucleotide catabolic process	biological_process	0.42945	1	1	69	190	25027	223870	Senp1|
GO:0003682	chromatin binding	molecular_function	0.43078	1	1	69	192	25027	21749	Terf1|
GO:1901292	nucleoside phosphate catabolic process	biological_process	0.43211	1	1	69	192	25027	223870	Senp1|
GO:0000151	ubiquitin ligase complex	cellular_component	0.43423	1	1	69	195	25027	17318	Mid1|
GO:0048193	Golgi vesicle transport	biological_process	0.43868	1	1	69	204	25027	244668	Sipa1l2|
GO:0007265	Ras protein signal transduction	biological_process	0.44016	1	1	69	182	25027	223870	Senp1|
GO:0046578	regulation of Ras protein signal transduction	biological_process	0.44016	1	1	69	182	25027	223870	Senp1|
GO:0033014	tetrapyrrole biosynthetic process	biological_process	0.44324	1	1	69	201	25027	71206	Katnal2|
GO:0072509	divalent inorganic cation transmembrane transporter activity	molecular_function	0.44562	1	1	69	211	25027	56055	Gtpbp2|
GO:0008134	transcription factor binding	molecular_function	0.44741	1	1	69	206	25027	244667	Disc1|
GO:0015988	energy coupled proton transmembrane transport, against electrochemical gradient	biological_process	0.44757	1	1	69	205	25027	56177	Olfm1|
GO:0015991	ATP hydrolysis coupled proton transport	biological_process	0.44757	1	1	69	205	25027	56177	Olfm1|
GO:0007600	sensory perception	biological_process	0.44827	1	1	69	306	25027	72388	Ripk4|
GO:0006511	ubiquitin-dependent protein catabolic process	biological_process	0.45336	1	1	69	202	25027	XLOC_448684	-|
GO:0019941	modification-dependent protein catabolic process	biological_process	0.45336	1	1	69	202	25027	XLOC_448684	-|
GO:0043632	modification-dependent macromolecule catabolic process	biological_process	0.45336	1	1	69	202	25027	XLOC_448684	-|
GO:0004674	protein serine/threonine kinase activity	molecular_function	0.45549	1	1	69	198	25027	244668	Sipa1l2|
GO:0005615	extracellular space	cellular_component	0.46074	1	1	69	227	25027	56177	Olfm1|
GO:0044767	single-organism developmental process	biological_process	0.47477	1	1	69	226	25027	211323	Nrg1|
GO:0016791	phosphatase activity	molecular_function	0.47652	1	1	69	218	25027	76987	Hdhd2|
GO:0009579	thylakoid	cellular_component	0.47998	1	1	69	220	25027	80898	Erap1|
GO:0044436	thylakoid part	cellular_component	0.47998	1	1	69	220	25027	80898	Erap1|
GO:0033013	tetrapyrrole metabolic process	biological_process	0.48066	1	1	69	225	25027	71206	Katnal2|
GO:0050877	neurological system process	biological_process	0.48182	1	1	69	328	25027	72388	Ripk4|
GO:0016667	oxidoreductase activity, acting on a sulfur group of donors	molecular_function	0.48472	1	1	69	229	25027	235956	Zfp825|
GO:0009893	positive regulation of metabolic process	biological_process	0.48867	1	1	69	229	25027	56177	Olfm1|
GO:0031325	positive regulation of cellular metabolic process	biological_process	0.48867	1	1	69	229	25027	56177	Olfm1|
GO:0046434	organophosphate catabolic process	biological_process	0.49025	1	1	69	230	25027	223870	Senp1|
GO:0008234	cysteine-type peptidase activity	molecular_function	0.49104	1	1	69	234	25027	223870	Senp1|
GO:0016616	oxidoreductase activity, acting on the CH-OH group of donors, NAD or NADP as acceptor	molecular_function	0.49451	1	1	69	237	25027	192970	Dhrs11|
GO:0042221	response to chemical stimulus	biological_process	0.49664	1	1	69	236	25027	240755	4933406M09Rik|
GO:0020037	heme binding	molecular_function	0.49798	1	1	69	242	25027	56177	Olfm1|
GO:1901136	carbohydrate derivative catabolic process	biological_process	0.49805	1	1	69	231	25027	223870	Senp1|
GO:0044257	cellular protein catabolic process	biological_process	0.49848	1	1	69	232	25027	XLOC_448684	-|
GO:0051603	proteolysis involved in cellular protein catabolic process	biological_process	0.49848	1	1	69	232	25027	XLOC_448684	-|
GO:0004842	ubiquitin-protein ligase activity	molecular_function	0.49867	1	1	69	232	25027	17318	Mid1|
GO:0019787	small conjugating protein ligase activity	molecular_function	0.49867	1	1	69	232	25027	17318	Mid1|
GO:0008652	cellular amino acid biosynthetic process	biological_process	0.5048	1	1	69	239	25027	217038	Mrm1|
GO:0033643	host cell part	cellular_component	0.50704	1	1	69	249	25027	223870	Senp1|
GO:0006914	autophagy	biological_process	0.50765	1	1	69	245	25027	56177	Olfm1|
GO:0046906	tetrapyrrole binding	molecular_function	0.51233	1	1	69	252	25027	56177	Olfm1|
GO:0016614	oxidoreductase activity, acting on CH-OH group of donors	molecular_function	0.51239	1	1	69	249	25027	192970	Dhrs11|
GO:1901605	alpha-amino acid metabolic process	biological_process	0.51351	1	1	69	245	25027	217038	Mrm1|
GO:0009607	response to biotic stimulus	biological_process	0.51371	1	1	69	251	25027	433485	Syndig1|
GO:0030246	carbohydrate binding	molecular_function	0.52895	1	1	69	262	25027	226866	Sbspon|
GO:0008237	metallopeptidase activity	molecular_function	0.52941	1	1	69	255	25027	80898	Erap1|
GO:0030163	protein catabolic process	biological_process	0.5307	1	1	69	254	25027	XLOC_448684	-|
GO:0016758	transferase activity, transferring hexosyl groups	molecular_function	0.53339	1	1	69	261	25027	240755	4933406M09Rik|
GO:0033365	protein localization to organelle	biological_process	0.53754	1	1	69	270	25027	72129	Pex13|
GO:0005578	proteinaceous extracellular matrix	cellular_component	0.54106	1	1	69	266	25027	56177	Olfm1|
GO:0048856	anatomical structure development	biological_process	0.54496	1	1	69	283	25027	211323	Nrg1|
GO:0051188	cofactor biosynthetic process	biological_process	0.5454	1	1	69	267	25027	71206	Katnal2|
GO:0016651	oxidoreductase activity, acting on NAD(P)H	molecular_function	0.55396	1	1	69	278	25027	235956	Zfp825|
GO:1901565	organonitrogen compound catabolic process	biological_process	0.55458	1	1	69	273	25027	223870	Senp1|
GO:0022804	active transmembrane transporter activity	molecular_function	0.5757	1	1	69	288	25027	14134	Fcnb|
GO:0048522	positive regulation of cellular process	biological_process	0.57935	1	1	69	297	25027	56177	Olfm1|
GO:0016853	isomerase activity	molecular_function	0.57945	1	1	69	299	25027	80898	Erap1|
GO:0016746	transferase activity, transferring acyl groups	molecular_function	0.58816	1	1	69	308	25027	70325	Pigw|
GO:0048518	positive regulation of biological process	biological_process	0.59512	1	1	69	310	25027	56177	Olfm1|
GO:0006605	protein targeting	biological_process	0.60617	1	1	69	327	25027	72129	Pex13|
GO:0042578	phosphoric ester hydrolase activity	molecular_function	0.60907	1	1	69	312	25027	76987	Hdhd2|
GO:0005506	iron ion binding	molecular_function	0.61006	1	1	69	339	25027	56177	Olfm1|
GO:0051186	cofactor metabolic process	biological_process	0.61126	1	1	69	319	25027	71206	Katnal2|
GO:0042623	ATPase activity, coupled	molecular_function	0.61564	1	1	69	318	25027	80898	Erap1|
GO:0003779	actin binding	molecular_function	0.62246	1	1	69	332	25027	244667	Disc1|
GO:0016053	organic acid biosynthetic process	biological_process	0.62332	1	1	69	332	25027	217038	Mrm1|
GO:0046394	carboxylic acid biosynthetic process	biological_process	0.62332	1	1	69	332	25027	217038	Mrm1|
GO:0033692	cellular polysaccharide biosynthetic process	biological_process	0.62382	1	1	69	330	25027	192970	Dhrs11|
GO:0034637	cellular carbohydrate biosynthetic process	biological_process	0.62891	1	1	69	335	25027	192970	Dhrs11|
GO:0044264	cellular polysaccharide metabolic process	biological_process	0.62998	1	1	69	336	25027	192970	Dhrs11|
GO:0000271	polysaccharide biosynthetic process	biological_process	0.63066	1	1	69	336	25027	192970	Dhrs11|
GO:0031012	extracellular matrix	cellular_component	0.63111	1	1	69	340	25027	56177	Olfm1|
GO:0016482	cytoplasmic transport	biological_process	0.64128	1	1	69	360	25027	72129	Pex13|
GO:0019031	viral envelope	cellular_component	0.64296	1	1	69	364	25027	56177	Olfm1|
GO:0036338	viral membrane	cellular_component	0.64296	1	1	69	364	25027	56177	Olfm1|
GO:0033177	proton-transporting two-sector ATPase complex, proton-transporting domain	cellular_component	0.64608	1	1	69	355	25027	56177	Olfm1|
GO:0005976	polysaccharide metabolic process	biological_process	0.65408	1	1	69	358	25027	192970	Dhrs11|
GO:0016881	acid-amino acid ligase activity	molecular_function	0.66004	1	1	69	364	25027	17318	Mid1|
GO:0007010	cytoskeleton organization	biological_process	0.66677	1	1	69	371	25027	244667	Disc1|
GO:0006399	tRNA metabolic process	biological_process	0.66943	1	1	69	373	25027	21749	Terf1|
GO:0044262	cellular carbohydrate metabolic process	biological_process	0.67334	1	1	69	379	25027	192970	Dhrs11|
GO:0016051	carbohydrate biosynthetic process	biological_process	0.68912	1	1	69	395	25027	192970	Dhrs11|
GO:0044283	small molecule biosynthetic process	biological_process	0.69836	1	1	69	410	25027	217038	Mrm1|
GO:0016757	transferase activity, transferring glycosyl groups	molecular_function	0.69876	1	1	69	408	25027	240755	4933406M09Rik|
GO:0044430	cytoskeletal part	cellular_component	0.69967	1	1	69	443	25027	244667	Disc1|
GO:0004252	serine-type endopeptidase activity	molecular_function	0.71387	1	1	69	449	25027	50528	Tmprss2|
GO:0016879	ligase activity, forming carbon-nitrogen bonds	molecular_function	0.71803	1	1	69	425	25027	17318	Mid1|
GO:0016469	proton-transporting two-sector ATPase complex	cellular_component	0.72483	1	1	69	437	25027	56177	Olfm1|
GO:0009144	purine nucleoside triphosphate metabolic process	biological_process	0.73052	1	1	69	440	25027	223870	Senp1|
GO:0009199	ribonucleoside triphosphate metabolic process	biological_process	0.73052	1	1	69	440	25027	223870	Senp1|
GO:0009205	purine ribonucleoside triphosphate metabolic process	biological_process	0.73052	1	1	69	440	25027	223870	Senp1|
GO:0044711	single-organism biosynthetic process	biological_process	0.73081	1	1	69	450	25027	217038	Mrm1|
GO:0003924	GTPase activity	molecular_function	0.73509	1	1	69	454	25027	56055	Gtpbp2|
GO:0006818	hydrogen transport	biological_process	0.73985	1	1	69	457	25027	56177	Olfm1|
GO:0015992	proton transport	biological_process	0.73985	1	1	69	457	25027	56177	Olfm1|
GO:0009141	nucleoside triphosphate metabolic process	biological_process	0.74231	1	1	69	455	25027	223870	Senp1|
GO:0034660	ncRNA metabolic process	biological_process	0.7477	1	1	69	467	25027	21749	Terf1|
GO:0005179	hormone activity	molecular_function	0.74919	1	1	69	489	25027	XLOC_2355735	-|
GO:0005856	cytoskeleton	cellular_component	0.75407	1	1	69	509	25027	244667	Disc1|
GO:0009150	purine ribonucleotide metabolic process	biological_process	0.77421	1	1	69	499	25027	223870	Senp1|
GO:0008092	cytoskeletal protein binding	molecular_function	0.77899	1	1	69	508	25027	244667	Disc1|
GO:0042278	purine nucleoside metabolic process	biological_process	0.77907	1	1	69	505	25027	223870	Senp1|
GO:0046128	purine ribonucleoside metabolic process	biological_process	0.77907	1	1	69	505	25027	223870	Senp1|
GO:0006163	purine nucleotide metabolic process	biological_process	0.77987	1	1	69	509	25027	223870	Senp1|
GO:0009259	ribonucleotide metabolic process	biological_process	0.78044	1	1	69	509	25027	223870	Senp1|
GO:0019693	ribose phosphate metabolic process	biological_process	0.78044	1	1	69	509	25027	223870	Senp1|
GO:0006260	DNA replication	biological_process	0.78174	1	1	69	526	25027	74087	Slc7a13|
GO:0008236	serine-type peptidase activity	molecular_function	0.78452	1	1	69	545	25027	50528	Tmprss2|
GO:0017171	serine hydrolase activity	molecular_function	0.78452	1	1	69	545	25027	50528	Tmprss2|
GO:0009119	ribonucleoside metabolic process	biological_process	0.7895	1	1	69	522	25027	223870	Senp1|
GO:0090407	organophosphate biosynthetic process	biological_process	0.79028	1	1	69	526	25027	70325	Pigw|
GO:0007155	cell adhesion	biological_process	0.79112	1	1	69	526	25027	56177	Olfm1|
GO:0009116	nucleoside metabolic process	biological_process	0.80393	1	1	69	549	25027	223870	Senp1|
GO:1901657	glycosyl compound metabolic process	biological_process	0.80393	1	1	69	549	25027	223870	Senp1|
GO:0022610	biological adhesion	biological_process	0.80745	1	1	69	557	25027	56177	Olfm1|
GO:0008610	lipid biosynthetic process	biological_process	0.80902	1	1	69	562	25027	70325	Pigw|
GO:0006396	RNA processing	biological_process	0.80981	1	1	69	569	25027	217038	Mrm1|
GO:0072521	purine-containing compound metabolic process	biological_process	0.81235	1	1	69	560	25027	223870	Senp1|
GO:0009117	nucleotide metabolic process	biological_process	0.84858	1	1	69	633	25027	223870	Senp1|
GO:0044255	cellular lipid metabolic process	biological_process	0.85268	1	1	69	643	25027	70325	Pigw|
GO:0006753	nucleoside phosphate metabolic process	biological_process	0.85334	1	1	69	644	25027	223870	Senp1|
GO:0005509	calcium ion binding	molecular_function	0.86287	1	1	69	662	25027	100502846	Gm19410|
GO:0015672	monovalent inorganic cation transport	biological_process	0.87608	1	1	69	704	25027	56177	Olfm1|
GO:0055086	nucleobase-containing small molecule metabolic process	biological_process	0.88778	1	1	69	732	25027	223870	Senp1|
GO:0016032	viral process	biological_process	0.89091	1	1	69	768	25027	56177	Olfm1|
GO:0044403	symbiosis, encompassing mutualism through parasitism	biological_process	0.91048	1	1	69	831	25027	56177	Olfm1|
GO:0044764	multi-organism cellular process	biological_process	0.91186	1	1	69	839	25027	56177	Olfm1|
GO:0044419	interspecies interaction between organisms	biological_process	0.91334	1	1	69	842	25027	56177	Olfm1|
GO:1901137	carbohydrate derivative biosynthetic process	biological_process	0.91814	1	1	69	836	25027	70325	Pigw|
GO:0044428	nuclear part	cellular_component	0.9224	1	1	69	876	25027	240755	4933406M09Rik|
GO:0006629	lipid metabolic process	biological_process	0.94136	1	1	69	949	25027	70325	Pigw|

## Sheet: D5IU_vs_D5NU in cis
GO_accession	Description	Term_type	Over_represented_pValue	Corrected_pValue	CAD_item	CAD_list	Bg_item	Bg_list	Gene_names	Gene_description
GO:0003674	molecular_function	molecular_function	0.21816	1	28	30	21893	25027	XLOC_3180677,229905,16002,258527,21957,327942,19935,12394,75512,80708,14780,77038,109333,244209,22187,XLOC_521327,11432,16985,116903,18576,22259,73139,19720,229906,209195,107986,22368,12310	-|Ccbl2|Igf2|Olfr1368|Tnnt3|Pigl|Mrpl23|Runx1|Gpx6|Pacsin3|Gpx5|Arfgap2|Pkn2|Cyp2r1|Ubb|-|Acp2|Lsp1|Calcb|Pde3b|Nr1h3|Cenpv|Trim27|Gtf2b|Clic6|Ddb2|Trpv2|Calca|
GO:0005488	binding	molecular_function	0.11485	1	20	30	14189	25027	18576,116903,16985,XLOC_521327,22187,12310,209195,107986,229906,22368,19720,22259,16002,229905,80708,109333,77038,244209,12394,327942	Pde3b|Calcb|Lsp1|-|Ubb|Calca|Clic6|Ddb2|Gtf2b|Trpv2|Trim27|Nr1h3|Igf2|Ccbl2|Pacsin3|Pkn2|Arfgap2|Cyp2r1|Runx1|Pigl|
GO:0008150	biological_process	biological_process	0.91995	1	20	30	19142	25027	22368,229906,22259,73139,19720,192976,18576,54720,XLOC_521327,75512,244209,77038,80708,109333,14780,19935,258527,12394,229905,XLOC_3180677	Trpv2|Gtf2b|Nr1h3|Cenpv|Trim27|Lrrc75a|Pde3b|Rcan1|-|Gpx6|Cyp2r1|Arfgap2|Pacsin3|Pkn2|Gpx5|Mrpl23|Olfr1368|Runx1|Ccbl2|-|
GO:0005575	cellular_component	cellular_component	0.76261	1	17	30	15401	25027	258527,19935,21957,109333,80708,XLOC_3180677,16002,19720,73139,22259,12310,229906,22368,116903,XLOC_521327,18576,192976	Olfr1368|Mrpl23|Tnnt3|Pkn2|Pacsin3|-|Igf2|Trim27|Cenpv|Nr1h3|Calca|Gtf2b|Trpv2|Calcb|-|Pde3b|Lrrc75a|
GO:0008152	metabolic process	biological_process	0.33923	1	16	30	12138	25027	244209,80708,109333,77038,14780,75512,12394,19935,229905,XLOC_3180677,229906,73139,19720,22259,18576,XLOC_521327	Cyp2r1|Pacsin3|Pkn2|Arfgap2|Gpx5|Gpx6|Runx1|Mrpl23|Ccbl2|-|Gtf2b|Cenpv|Trim27|Nr1h3|Pde3b|-|
GO:0009987	cellular process	biological_process	0.91354	1	15	30	15346	25027	19720,73139,12394,258527,19935,22259,80708,109333,77038,229906,22368,XLOC_521327,54720,18576,192976	Trim27|Cenpv|Runx1|Olfr1368|Mrpl23|Nr1h3|Pacsin3|Pkn2|Arfgap2|Gtf2b|Trpv2|-|Rcan1|Pde3b|Lrrc75a|
GO:0005515	protein binding	molecular_function	0.012652	1	13	30	6504	25027	19720,80708,12310,22368,229906,107986,209195,116903,22187,XLOC_521327,16985,18576,16002	Trim27|Pacsin3|Calca|Trpv2|Gtf2b|Ddb2|Clic6|Calcb|Ubb|-|Lsp1|Pde3b|Igf2|
GO:0044238	primary metabolic process	biological_process	0.54356	1	12	30	10014	25027	XLOC_3180677,XLOC_521327,18576,12394,19720,73139,19935,22259,80708,109333,77038,229906	-|-|Pde3b|Runx1|Trim27|Cenpv|Mrpl23|Nr1h3|Pacsin3|Pkn2|Arfgap2|Gtf2b|
GO:0071704	organic substance metabolic process	biological_process	0.60523	1	12	30	10369	25027	80708,109333,77038,229906,12394,73139,19720,22259,19935,18576,XLOC_3180677,XLOC_521327	Pacsin3|Pkn2|Arfgap2|Gtf2b|Runx1|Cenpv|Trim27|Nr1h3|Mrpl23|Pde3b|-|-|
GO:0044763	single-organism cellular process	biological_process	0.42282	1	11	30	8670	25027	22368,80708,109333,77038,258527,22259,19720,192976,54720,18576,XLOC_521327	Trpv2|Pacsin3|Pkn2|Arfgap2|Olfr1368|Nr1h3|Trim27|Lrrc75a|Rcan1|Pde3b|-|
GO:0043170	macromolecule metabolic process	biological_process	0.44216	1	11	30	8593	25027	18576,XLOC_521327,XLOC_3180677,229906,80708,109333,19935,22259,73139,19720,12394	Pde3b|-|-|Gtf2b|Pacsin3|Pkn2|Mrpl23|Nr1h3|Cenpv|Trim27|Runx1|
GO:0044699	single-organism process	biological_process	0.61061	1	11	30	9706	25027	77038,80708,109333,22368,19720,22259,258527,18576,54720,192976,XLOC_521327	Arfgap2|Pacsin3|Pkn2|Trpv2|Trim27|Nr1h3|Olfr1368|Pde3b|Rcan1|Lrrc75a|-|
GO:0044237	cellular metabolic process	biological_process	0.61773	1	11	30	9625	25027	109333,80708,77038,229906,19720,12394,73139,22259,19935,18576,XLOC_521327	Pkn2|Pacsin3|Arfgap2|Gtf2b|Trim27|Runx1|Cenpv|Nr1h3|Mrpl23|Pde3b|-|
GO:0044424	intracellular part	cellular_component	0.30269	1	10	30	7007	25027	18576,XLOC_521327,80708,109333,229906,19720,73139,21957,22259,19935	Pde3b|-|Pacsin3|Pkn2|Gtf2b|Trim27|Cenpv|Tnnt3|Nr1h3|Mrpl23|
GO:0050794	regulation of cellular process	biological_process	0.32257	1	10	30	7091	25027	80708,109333,77038,229906,12394,258527,22259,54720,18576,XLOC_521327	Pacsin3|Pkn2|Arfgap2|Gtf2b|Runx1|Olfr1368|Nr1h3|Rcan1|Pde3b|-|
GO:0050789	regulation of biological process	biological_process	0.34269	1	10	30	7207	25027	12394,258527,22259,77038,80708,109333,229906,XLOC_521327,54720,18576	Runx1|Olfr1368|Nr1h3|Arfgap2|Pacsin3|Pkn2|Gtf2b|-|Rcan1|Pde3b|
GO:0065007	biological regulation	biological_process	0.38875	1	10	30	7458	25027	229906,80708,109333,77038,22259,258527,12394,18576,54720,XLOC_521327	Gtf2b|Pacsin3|Pkn2|Arfgap2|Nr1h3|Olfr1368|Runx1|Pde3b|Rcan1|-|
GO:0044260	cellular macromolecule metabolic process	biological_process	0.44662	1	10	30	7795	25027	18576,XLOC_521327,80708,109333,229906,19720,73139,12394,22259,19935	Pde3b|-|Pacsin3|Pkn2|Gtf2b|Trim27|Cenpv|Runx1|Nr1h3|Mrpl23|
GO:0005622	intracellular	cellular_component	0.45449	1	10	30	7824	25027	18576,XLOC_521327,229906,80708,109333,21957,22259,19935,73139,19720	Pde3b|-|Gtf2b|Pacsin3|Pkn2|Tnnt3|Nr1h3|Mrpl23|Cenpv|Trim27|
GO:0005623	cell	cellular_component	0.51901	1	10	30	8187	25027	229906,109333,80708,19935,21957,22259,19720,73139,18576,XLOC_521327	Gtf2b|Pkn2|Pacsin3|Mrpl23|Tnnt3|Nr1h3|Trim27|Cenpv|Pde3b|-|
GO:0044464	cell part	cellular_component	0.51901	1	10	30	8187	25027	18576,XLOC_521327,80708,109333,229906,19720,73139,22259,21957,19935	Pde3b|-|Pacsin3|Pkn2|Gtf2b|Trim27|Cenpv|Nr1h3|Tnnt3|Mrpl23|
GO:0003824	catalytic activity	molecular_function	0.69032	1	10	30	9467	25027	11432,XLOC_3180677,18576,73139,12394,75512,22368,109333,14780,244209	Acp2|-|Pde3b|Cenpv|Runx1|Gpx6|Trpv2|Pkn2|Gpx5|Cyp2r1|
GO:0043229	intracellular organelle	cellular_component	0.24232	1	9	30	5813	25027	18576,XLOC_521327,80708,229906,19720,73139,22259,19935,21957	Pde3b|-|Pacsin3|Gtf2b|Trim27|Cenpv|Nr1h3|Mrpl23|Tnnt3|
GO:0043226	organelle	cellular_component	0.24339	1	9	30	5819	25027	21957,22259,19935,73139,19720,229906,80708,XLOC_521327,18576	Tnnt3|Nr1h3|Mrpl23|Cenpv|Trim27|Gtf2b|Pacsin3|-|Pde3b|
GO:0050896	response to stimulus	biological_process	0.2671	1	9	30	5943	25027	2.22593e+46	Nr1h3|Olfr1368|Gpx6|Arfgap2|Pacsin3|Gpx5|Pkn2|Pde3b|Rcan1|
GO:0009058	biosynthetic process	biological_process	0.55059	1	8	30	6603	25027	XLOC_521327,18576,229905,12394,73139,22259,19935,229906	-|Pde3b|Ccbl2|Runx1|Cenpv|Nr1h3|Mrpl23|Gtf2b|
GO:0016020	membrane	cellular_component	0.79957	1	8	30	8273	25027	80708,109333,22368,258527,18576,192976,XLOC_3180677,XLOC_521327	Pacsin3|Pkn2|Trpv2|Olfr1368|Pde3b|Lrrc75a|-|-|
GO:0007165	signal transduction	biological_process	0.2466	1	7	30	4313	25027	1.85768e+36	Pde3b|Pacsin3|Rcan1|Arfgap2|Pkn2|Nr1h3|Olfr1368|
GO:0023052	signaling	biological_process	0.25204	1	7	30	4346	25027	1.09334e+36	Pkn2|Pacsin3|Arfgap2|Rcan1|Pde3b|Olfr1368|Nr1h3|
GO:0044700	single organism signaling	biological_process	0.25204	1	7	30	4346	25027	2.22593e+36	Nr1h3|Olfr1368|Pde3b|Rcan1|Pacsin3|Arfgap2|Pkn2|
GO:0007154	cell communication	biological_process	0.26046	1	7	30	4394	25027	7.70388e+36	Arfgap2|Pacsin3|Rcan1|Pkn2|Pde3b|Olfr1368|Nr1h3|
GO:0051716	cellular response to stimulus	biological_process	0.36792	1	7	30	4909	25027	8.07085e+36	Pacsin3|Rcan1|Arfgap2|Pkn2|Pde3b|Olfr1368|Nr1h3|
GO:0006139	nucleobase-containing compound metabolic process	biological_process	0.45447	1	7	30	5445	25027	229906,77038,18576,XLOC_521327,22259,19720,12394	Gtf2b|Arfgap2|Pde3b|-|Nr1h3|Trim27|Runx1|
GO:0010467	gene expression	biological_process	0.46424	1	7	30	5284	25027	18576,229906,12394,73139,XLOC_521327,22259,19935	Pde3b|Gtf2b|Runx1|Cenpv|-|Nr1h3|Mrpl23|
GO:0006725	cellular aromatic compound metabolic process	biological_process	0.49692	1	7	30	5657	25027	19720,12394,XLOC_521327,22259,18576,77038,229906	Trim27|Runx1|-|Nr1h3|Pde3b|Arfgap2|Gtf2b|
GO:0046483	heterocycle metabolic process	biological_process	0.49727	1	7	30	5660	25027	22259,XLOC_521327,19720,12394,229906,77038,18576	Nr1h3|-|Trim27|Runx1|Gtf2b|Arfgap2|Pde3b|
GO:0034645	cellular macromolecule biosynthetic process	biological_process	0.50344	1	7	30	5491	25027	19935,XLOC_521327,22259,12394,73139,229906,18576	Mrpl23|-|Nr1h3|Runx1|Cenpv|Gtf2b|Pde3b|
GO:1901360	organic cyclic compound metabolic process	biological_process	0.51253	1	7	30	5731	25027	229906,18576,77038,22259,XLOC_521327,19720,12394	Gtf2b|Pde3b|Arfgap2|Nr1h3|-|Trim27|Runx1|
GO:0009059	macromolecule biosynthetic process	biological_process	0.5135	1	7	30	5540	25027	19935,XLOC_521327,22259,12394,73139,229906,18576	Mrpl23|-|Nr1h3|Runx1|Cenpv|Gtf2b|Pde3b|
GO:0034641	cellular nitrogen compound metabolic process	biological_process	0.51678	1	7	30	5751	25027	12394,19720,XLOC_521327,22259,77038,18576,229906	Runx1|Trim27|-|Nr1h3|Arfgap2|Pde3b|Gtf2b|
GO:0006807	nitrogen compound metabolic process	biological_process	0.59051	1	7	30	6119	25027	12394,19720,22259,XLOC_521327,77038,18576,229906	Runx1|Trim27|Nr1h3|-|Arfgap2|Pde3b|Gtf2b|
GO:0043167	ion binding	molecular_function	0.5958	1	7	30	6428	25027	19720,22259,XLOC_521327,244209,109333,77038,229905	Trim27|Nr1h3|-|Cyp2r1|Pkn2|Arfgap2|Ccbl2|
GO:0044249	cellular biosynthetic process	biological_process	0.67998	1	7	30	6426	25027	18576,229906,73139,12394,19935,XLOC_521327,22259	Pde3b|Gtf2b|Cenpv|Runx1|Mrpl23|-|Nr1h3|
GO:1901576	organic substance biosynthetic process	biological_process	0.69004	1	7	30	6484	25027	XLOC_521327,22259,19935,73139,12394,229906,18576	-|Nr1h3|Mrpl23|Cenpv|Runx1|Gtf2b|Pde3b|
GO:1901363	heterocyclic compound binding	molecular_function	0.74235	1	7	30	7013	25027	2.22591e+37	Nr1h3|Runx1|Gtf2b|Pkn2|Pacsin3|Pde3b|Cyp2r1|
GO:0097159	organic cyclic compound binding	molecular_function	0.74318	1	7	30	7019	25027	2.22591e+37	Nr1h3|Runx1|Gtf2b|Pde3b|Cyp2r1|Pkn2|Pacsin3|
GO:0019219	regulation of nucleobase-containing compound metabolic process	biological_process	0.11782	1	6	30	2929	25027	18576,77038,229906,12394,XLOC_521327,22259	Pde3b|Arfgap2|Gtf2b|Runx1|-|Nr1h3|
GO:0051171	regulation of nitrogen compound metabolic process	biological_process	0.11782	1	6	30	2929	25027	12394,XLOC_521327,22259,77038,18576,229906	Runx1|-|Nr1h3|Arfgap2|Pde3b|Gtf2b|
GO:0080090	regulation of primary metabolic process	biological_process	0.12685	1	6	30	2993	25027	229906,18576,77038,XLOC_521327,22259,12394	Gtf2b|Pde3b|Arfgap2|-|Nr1h3|Runx1|
GO:0031323	regulation of cellular metabolic process	biological_process	0.13864	1	6	30	3075	25027	18576,77038,229906,12394,22259,XLOC_521327	Pde3b|Arfgap2|Gtf2b|Runx1|Nr1h3|-|
GO:0019222	regulation of metabolic process	biological_process	0.15281	1	6	30	3160	25027	12394,XLOC_521327,22259,18576,77038,229906	Runx1|-|Nr1h3|Pde3b|Arfgap2|Gtf2b|
GO:0043231	intracellular membrane-bounded organelle	cellular_component	0.31684	1	6	30	4038	25027	80708,18576,229906,19720,22259,XLOC_521327	Pacsin3|Pde3b|Gtf2b|Trim27|Nr1h3|-|
GO:0043227	membrane-bounded organelle	cellular_component	0.31828	1	6	30	4044	25027	19720,22259,XLOC_521327,80708,18576,229906	Trim27|Nr1h3|-|Pacsin3|Pde3b|Gtf2b|
GO:0046872	metal ion binding	molecular_function	0.32418	1	6	30	4149	25027	XLOC_521327,22259,19720,229905,77038,244209	-|Nr1h3|Trim27|Ccbl2|Arfgap2|Cyp2r1|
GO:0043169	cation binding	molecular_function	0.33089	1	6	30	4177	25027	229905,244209,77038,22259,XLOC_521327,19720	Ccbl2|Cyp2r1|Arfgap2|Nr1h3|-|Trim27|
GO:0090304	nucleic acid metabolic process	biological_process	0.51274	1	6	30	4853	25027	19720,12394,XLOC_521327,22259,18576,229906	Trim27|Runx1|-|Nr1h3|Pde3b|Gtf2b|
GO:0043228	non-membrane-bounded organelle	cellular_component	0.17505	1	5	30	2386	25027	2.19572e+24	Tnnt3|Mrpl23|Trim27|Cenpv|Pde3b|
GO:0043232	intracellular non-membrane-bounded organelle	cellular_component	0.17505	1	5	30	2386	25027	2.19572e+24	Tnnt3|Mrpl23|Trim27|Cenpv|Pde3b|
GO:0046914	transition metal ion binding	molecular_function	0.18705	1	5	30	2655	25027	244209,77038,19720,XLOC_521327,22259	Cyp2r1|Arfgap2|Trim27|-|Nr1h3|
GO:0006355	regulation of transcription, DNA-dependent	biological_process	0.2243	1	5	30	2797	25027	12394,XLOC_521327,22259,18576,229906	Runx1|-|Nr1h3|Pde3b|Gtf2b|
GO:0051252	regulation of RNA metabolic process	biological_process	0.22549	1	5	30	2803	25027	18576,229906,12394,22259,XLOC_521327	Pde3b|Gtf2b|Runx1|Nr1h3|-|
GO:2001141	regulation of RNA biosynthetic process	biological_process	0.22549	1	5	30	2803	25027	12394,22259,XLOC_521327,18576,229906	Runx1|Nr1h3|-|Pde3b|Gtf2b|
GO:0005634	nucleus	cellular_component	0.2281	1	5	30	2876	25027	19720,22259,XLOC_521327,18576,229906	Trim27|Nr1h3|-|Pde3b|Gtf2b|
GO:2000112	regulation of cellular macromolecule biosynthetic process	biological_process	0.23572	1	5	30	2847	25027	18576,229906,12394,22259,XLOC_521327	Pde3b|Gtf2b|Runx1|Nr1h3|-|
GO:0010556	regulation of macromolecule biosynthetic process	biological_process	0.23693	1	5	30	2853	25027	18576,229906,12394,XLOC_521327,22259	Pde3b|Gtf2b|Runx1|-|Nr1h3|
GO:0031326	regulation of cellular biosynthetic process	biological_process	0.23693	1	5	30	2853	25027	12394,22259,XLOC_521327,18576,229906	Runx1|Nr1h3|-|Pde3b|Gtf2b|
GO:0009889	regulation of biosynthetic process	biological_process	0.23801	1	5	30	2857	25027	18576,229906,12394,XLOC_521327,22259	Pde3b|Gtf2b|Runx1|-|Nr1h3|
GO:0010468	regulation of gene expression	biological_process	0.23816	1	5	30	2863	25027	XLOC_521327,22259,12394,229906,18576	-|Nr1h3|Runx1|Gtf2b|Pde3b|
GO:0060255	regulation of macromolecule metabolic process	biological_process	0.25234	1	5	30	2926	25027	229906,18576,XLOC_521327,22259,12394	Gtf2b|Pde3b|-|Nr1h3|Runx1|
GO:0006351	transcription, DNA-dependent	biological_process	0.31863	1	5	30	3196	25027	229906,18576,22259,XLOC_521327,12394	Gtf2b|Pde3b|Nr1h3|-|Runx1|
GO:0032774	RNA biosynthetic process	biological_process	0.32619	1	5	30	3227	25027	229906,18576,22259,XLOC_521327,12394	Gtf2b|Pde3b|Nr1h3|-|Runx1|
GO:0034654	nucleobase-containing compound biosynthetic process	biological_process	0.41151	1	5	30	3587	25027	229906,18576,XLOC_521327,22259,12394	Gtf2b|Pde3b|-|Nr1h3|Runx1|
GO:0019438	aromatic compound biosynthetic process	biological_process	0.45792	1	5	30	3787	25027	12394,22259,XLOC_521327,18576,229906	Runx1|Nr1h3|-|Pde3b|Gtf2b|
GO:0018130	heterocycle biosynthetic process	biological_process	0.46714	1	5	30	3827	25027	XLOC_521327,22259,12394,229906,18576	-|Nr1h3|Runx1|Gtf2b|Pde3b|
GO:0044271	cellular nitrogen compound biosynthetic process	biological_process	0.4701	1	5	30	3839	25027	12394,22259,XLOC_521327,18576,229906	Runx1|Nr1h3|-|Pde3b|Gtf2b|
GO:1901362	organic cyclic compound biosynthetic process	biological_process	0.47994	1	5	30	3877	25027	18576,229906,12394,22259,XLOC_521327	Pde3b|Gtf2b|Runx1|Nr1h3|-|
GO:0016070	RNA metabolic process	biological_process	0.49056	1	5	30	3916	25027	229906,18576,XLOC_521327,22259,12394	Gtf2b|Pde3b|-|Nr1h3|Runx1|
GO:0019538	protein metabolic process	biological_process	0.61648	1	5	30	4385	25027	80708,109333,XLOC_3180677,73139,19935	Pacsin3|Pkn2|-|Cenpv|Mrpl23|
GO:0044425	membrane part	cellular_component	0.85636	1	5	30	5813	25027	XLOC_521327,258527,192976,80708,109333	-|Olfr1368|Lrrc75a|Pacsin3|Pkn2|
GO:0005102	receptor binding	molecular_function	0.035532	1	4	30	1048	25027	1.16903e+20	Calcb|Pde3b|Igf2|Calca|
GO:0001071	nucleic acid binding transcription factor activity	molecular_function	0.069825	1	4	30	1328	25027	229906,22259,XLOC_521327,12394	Gtf2b|Nr1h3|-|Runx1|
GO:0003700	sequence-specific DNA binding transcription factor activity	molecular_function	0.069825	1	4	30	1328	25027	22259,XLOC_521327,12394,229906	Nr1h3|-|Runx1|Gtf2b|
GO:0008270	zinc ion binding	molecular_function	0.23163	1	4	30	2169	25027	19720,22259,XLOC_521327,77038	Trim27|Nr1h3|-|Arfgap2|
GO:0003677	DNA binding	molecular_function	0.49807	1	4	30	3093	25027	2.29906e+20	Gtf2b|Pde3b|Nr1h3|Runx1|
GO:0044444	cytoplasmic part	cellular_component	0.5258	1	4	30	3032	25027	8.07087e+19	Pacsin3|Cenpv|Tnnt3|Mrpl23|
GO:0006810	transport	biological_process	0.54725	1	4	30	3500	25027	XLOC_521327,80708,22368,192976	-|Pacsin3|Trpv2|Lrrc75a|
GO:0051234	establishment of localization	biological_process	0.54725	1	4	30	3500	25027	80708,192976,22368,XLOC_521327	Pacsin3|Lrrc75a|Trpv2|-|
GO:0051179	localization	biological_process	0.57444	1	4	30	3624	25027	22368,192976,80708,XLOC_521327	Trpv2|Lrrc75a|Pacsin3|-|
GO:0044267	cellular protein metabolic process	biological_process	0.63375	1	4	30	3579	25027	1.09334e+20	Pkn2|Pacsin3|Cenpv|Mrpl23|
GO:0044710	single-organism metabolic process	biological_process	0.68831	1	4	30	3921	25027	7.55121e+20	Gpx6|Gpx5|Arfgap2|Cyp2r1|
GO:0016787	hydrolase activity	molecular_function	0.69476	1	4	30	4119	25027	11432,XLOC_3180677,18576,109333	Acp2|-|Pde3b|Pkn2|
GO:0005737	cytoplasm	cellular_component	0.71183	1	4	30	3867	25027	8.07087e+19	Pacsin3|Cenpv|Tnnt3|Mrpl23|
GO:0032991	macromolecular complex	cellular_component	0.77169	1	4	30	4229	25027	7.31392e+20	Cenpv|Tnnt3|Mrpl23|Pkn2|
GO:0003676	nucleic acid binding	molecular_function	0.85063	1	4	30	4807	25027	2.29906e+20	Gtf2b|Pde3b|Nr1h3|Runx1|
GO:0016021	integral to membrane	cellular_component	0.87412	1	4	30	4942	25027	XLOC_521327,258527,192976,80708	-|Olfr1368|Lrrc75a|Pacsin3|
GO:0031224	intrinsic to membrane	cellular_component	0.87641	1	4	30	4964	25027	XLOC_521327,258527,192976,80708	-|Olfr1368|Lrrc75a|Pacsin3|
GO:0005179	hormone activity	molecular_function	0.01998	1	3	30	489	25027	1.60021e+15	Igf2|Calca|Calcb|
GO:0015031	protein transport	biological_process	0.10635	1	3	30	1041	25027	80708,192976,XLOC_521327	Pacsin3|Lrrc75a|-|
GO:0045184	establishment of protein localization	biological_process	0.10635	1	3	30	1041	25027	XLOC_521327,192976,80708	-|Lrrc75a|Pacsin3|
GO:0051649	establishment of localization in cell	biological_process	0.10642	1	3	30	1040	25027	XLOC_521327,192976,80708	-|Lrrc75a|Pacsin3|
GO:0008104	protein localization	biological_process	0.12203	1	3	30	1107	25027	80708,192976,XLOC_521327	Pacsin3|Lrrc75a|-|
GO:0051641	cellular localization	biological_process	0.12674	1	3	30	1133	25027	80708,192976,XLOC_521327	Pacsin3|Lrrc75a|-|
GO:0033036	macromolecule localization	biological_process	0.15957	1	3	30	1241	25027	192976,80708,XLOC_521327	Lrrc75a|Pacsin3|-|
GO:0071702	organic substance transport	biological_process	0.19861	1	3	30	1386	25027	XLOC_521327,192976,80708	-|Lrrc75a|Pacsin3|
GO:0055114	oxidation-reduction process	biological_process	0.39555	1	3	30	1863	25027	2.44209e+15	Cyp2r1|Gpx5|Gpx6|
GO:0016491	oxidoreductase activity	molecular_function	0.45154	1	3	30	2020	25027	7.55121e+15	Gpx6|Gpx5|Cyp2r1|
GO:0044446	intracellular organelle part	cellular_component	0.50988	1	3	30	2328	25027	185762195719720	Pde3b|Tnnt3|Trim27|
GO:0044422	organelle part	cellular_component	0.51521	1	3	30	2345	25027	197202195718576	Trim27|Tnnt3|Pde3b|
GO:0005198	structural molecule activity	molecular_function	0.5359	1	3	30	2215	25027	731391993521957	Cenpv|Mrpl23|Tnnt3|
GO:0044765	single-organism transport	biological_process	0.56636	1	3	30	2629	25027	XLOC_521327,22368,192976	-|Trpv2|Lrrc75a|
GO:0005576	extracellular region	cellular_component	0.56704	1	3	30	2449	25027	1.16903e+15	Calcb|Calca|Igf2|
GO:0004602	glutathione peroxidase activity	molecular_function	0.00010855	0.46025	2	30	11	25027	1478075512	Gpx5|Gpx6|
GO:0006979	response to oxidative stress	biological_process	0.00046073	0.62363	2	30	27	25027	7551214780	Gpx6|Gpx5|
GO:0004601	peroxidase activity	molecular_function	0.00058833	0.62363	2	30	29	25027	1478075512	Gpx5|Gpx6|
GO:0016684	oxidoreductase activity, acting on peroxide as acceptor	molecular_function	0.00058833	0.62363	2	30	29	25027	7551214780	Gpx6|Gpx5|
GO:0016209	antioxidant activity	molecular_function	0.0032375	1	2	30	68	25027	1478075512	Gpx5|Gpx6|
GO:0009306	protein secretion	biological_process	0.0040065	1	2	30	80	25027	XLOC_521327,192976	-|Lrrc75a|
GO:0032940	secretion by cell	biological_process	0.0099906	1	2	30	136	25027	192976,XLOC_521327	Lrrc75a|-|
GO:0046903	secretion	biological_process	0.010253	1	2	30	140	25027	192976,XLOC_521327	Lrrc75a|-|
GO:0004674	protein serine/threonine kinase activity	molecular_function	0.014498	1	2	30	198	25027	10933312394	Pkn2|Runx1|
GO:0042578	phosphoric ester hydrolase activity	molecular_function	0.0404	1	2	30	312	25027	1143218576	Acp2|Pde3b|
GO:0060589	nucleoside-triphosphatase regulator activity	molecular_function	0.046594	1	2	30	370	25027	7703880708	Arfgap2|Pacsin3|
GO:0005694	chromosome	cellular_component	0.092854	1	2	30	435	25027	1857619720	Pde3b|Trim27|
GO:0004672	protein kinase activity	molecular_function	0.17193	1	2	30	759	25027	10933312394	Pkn2|Runx1|
GO:0030234	enzyme regulator activity	molecular_function	0.18818	1	2	30	740	25027	8070877038	Pacsin3|Arfgap2|
GO:0016773	phosphotransferase activity, alcohol group as acceptor	molecular_function	0.27022	1	2	30	1007	25027	10933312394	Pkn2|Runx1|
GO:0035556	intracellular signal transduction	biological_process	0.30151	1	2	30	1051	25027	7703854720	Arfgap2|Rcan1|
GO:0016788	hydrolase activity, acting on ester bonds	molecular_function	0.30229	1	2	30	1012	25027	1143218576	Acp2|Pde3b|
GO:0016301	kinase activity	molecular_function	0.32008	1	2	30	1114	25027	10933312394	Pkn2|Runx1|
GO:0006950	response to stress	biological_process	0.54035	1	2	30	1479	25027	7551214780	Gpx6|Gpx5|
GO:0006796	phosphate-containing compound metabolic process	biological_process	0.54532	1	2	30	1700	25027	77038109333	Arfgap2|Pkn2|
GO:0006793	phosphorus metabolic process	biological_process	0.55077	1	2	30	1715	25027	10933377038	Pkn2|Arfgap2|
GO:0003735	structural constituent of ribosome	molecular_function	0.56869	1	2	30	1424	25027	7313919935	Cenpv|Mrpl23|
GO:0005840	ribosome	cellular_component	0.57059	1	2	30	1429	25027	1993573139	Mrpl23|Cenpv|
GO:0016772	transferase activity, transferring phosphorus-containing groups	molecular_function	0.63263	1	2	30	1930	25027	12394109333	Runx1|Pkn2|
GO:0030529	ribonucleoprotein complex	cellular_component	0.63427	1	2	30	1619	25027	7313919935	Cenpv|Mrpl23|
GO:0030554	adenyl nucleotide binding	molecular_function	0.66565	1	2	30	2117	25027	10933380708	Pkn2|Pacsin3|
GO:0006412	translation	biological_process	0.66938	1	2	30	1735	25027	1993573139	Mrpl23|Cenpv|
GO:0017076	purine nucleotide binding	molecular_function	0.74756	1	2	30	2431	25027	10933380708	Pkn2|Pacsin3|
GO:0000166	nucleotide binding	molecular_function	0.80875	1	2	30	2738	25027	80708109333	Pacsin3|Pkn2|
GO:1901265	nucleoside phosphate binding	molecular_function	0.80875	1	2	30	2738	25027	10933380708	Pkn2|Pacsin3|
GO:0043168	anion binding	molecular_function	0.80982	1	2	30	2756	25027	229905109333	Ccbl2|Pkn2|
GO:0036094	small molecule binding	molecular_function	0.81953	1	2	30	2798	25027	10933380708	Pkn2|Pacsin3|
GO:0043234	protein complex	cellular_component	0.82195	1	2	30	2674	25027	21957109333	Tnnt3|Pkn2|
GO:0038023	signaling receptor activity	molecular_function	0.83073	1	2	30	2401	25027	22259258527	Nr1h3|Olfr1368|
GO:0004872	receptor activity	molecular_function	0.8417	1	2	30	2479	25027	25852722259	Olfr1368|Nr1h3|
GO:0007166	cell surface receptor signaling pathway	biological_process	0.8627	1	2	30	2597	25027	25852780708	Olfr1368|Pacsin3|
GO:0004871	signal transducer activity	molecular_function	0.86416	1	2	30	2648	25027	25852722259	Olfr1368|Nr1h3|
GO:0060089	molecular transducer activity	molecular_function	0.86416	1	2	30	2648	25027	25852722259	Olfr1368|Nr1h3|
GO:0016740	transferase activity	molecular_function	0.88659	1	2	30	3210	25027	10933312394	Pkn2|Runx1|
GO:0005861	troponin complex	cellular_component	0.011869	1	1	30	9	25027	21957	Tnnt3|
GO:0005865	striated muscle thin filament	cellular_component	0.011869	1	1	30	9	25027	21957	Tnnt3|
GO:0030016	myofibril	cellular_component	0.011869	1	1	30	9	25027	21957	Tnnt3|
GO:0030017	sarcomere	cellular_component	0.011869	1	1	30	9	25027	21957	Tnnt3|
GO:0036379	myofilament	cellular_component	0.011869	1	1	30	9	25027	21957	Tnnt3|
GO:0043292	contractile fiber	cellular_component	0.011869	1	1	30	9	25027	21957	Tnnt3|
GO:0044449	contractile fiber part	cellular_component	0.011869	1	1	30	9	25027	21957	Tnnt3|
GO:0046332	SMAD binding	molecular_function	0.012808	1	1	30	13	25027	16985	Lsp1|
GO:0017025	TBP-class protein binding	molecular_function	0.016654	1	1	30	13	25027	229906	Gtf2b|
GO:0003993	acid phosphatase activity	molecular_function	0.018776	1	1	30	19	25027	11432	Acp2|
GO:0019722	calcium-mediated signaling	biological_process	0.019952	1	1	30	16	25027	54720	Rcan1|
GO:0019932	second-messenger-mediated signaling	biological_process	0.019952	1	1	30	16	25027	54720	Rcan1|
GO:0000772	mating pheromone activity	molecular_function	0.022531	1	1	30	25	25027	18576	Pde3b|
GO:0004114	3',5'-cyclic-nucleotide phosphodiesterase activity	molecular_function	0.023488	1	1	30	30	25027	18576	Pde3b|
GO:0018342	protein prenylation	biological_process	0.024226	1	1	30	22	25027	109333	Pkn2|
GO:0097354	prenylation	biological_process	0.024226	1	1	30	22	25027	109333	Pkn2|
GO:0000774	adenyl-nucleotide exchange factor activity	molecular_function	0.024716	1	1	30	23	25027	80708	Pacsin3|
GO:0007131	reciprocal meiotic recombination	biological_process	0.028838	1	1	30	24	25027	19720	Trim27|
GO:0035825	reciprocal DNA recombination	biological_process	0.028838	1	1	30	24	25027	19720	Trim27|
GO:0005186	pheromone activity	molecular_function	0.029341	1	1	30	30	25027	18576	Pde3b|
GO:0007219	Notch signaling pathway	biological_process	0.029596	1	1	30	30	25027	80708	Pacsin3|
GO:0008318	protein prenyltransferase activity	molecular_function	0.032302	1	1	30	28	25027	109333	Pkn2|
GO:0004112	cyclic-nucleotide phosphodiesterase activity	molecular_function	0.034174	1	1	30	39	25027	18576	Pde3b|
GO:0051087	chaperone binding	molecular_function	0.038276	1	1	30	34	25027	80708	Pacsin3|
GO:0016846	carbon-sulfur lyase activity	molecular_function	0.043271	1	1	30	36	25027	73139	Cenpv|
GO:0008060	ARF GTPase activator activity	molecular_function	0.047402	1	1	30	47	25027	77038	Arfgap2|
GO:0032312	regulation of ARF GTPase activity	biological_process	0.047402	1	1	30	47	25027	77038	Arfgap2|
GO:0007127	meiosis I	biological_process	0.048564	1	1	30	42	25027	19720	Trim27|
GO:0004659	prenyltransferase activity	molecular_function	0.049275	1	1	30	45	25027	109333	Pkn2|
GO:0060590	ATPase regulator activity	molecular_function	0.055591	1	1	30	52	25027	80708	Pacsin3|
GO:0007126	meiosis	biological_process	0.05858	1	1	30	52	25027	19720	Trim27|
GO:0051321	meiotic cell cycle	biological_process	0.05858	1	1	30	52	25027	19720	Trim27|
GO:0032011	ARF protein signal transduction	biological_process	0.05976	1	1	30	64	25027	77038	Arfgap2|
GO:0032012	regulation of ARF protein signal transduction	biological_process	0.05976	1	1	30	64	25027	77038	Arfgap2|
GO:0030170	pyridoxal phosphate binding	molecular_function	0.066011	1	1	30	61	25027	229905	Ccbl2|
GO:0000990	core RNA polymerase binding transcription factor activity	molecular_function	0.066947	1	1	30	59	25027	229906	Gtf2b|
GO:0000996	core DNA-dependent RNA polymerase binding promoter specificity activity	molecular_function	0.066947	1	1	30	59	25027	229906	Gtf2b|
GO:0016987	sigma factor activity	molecular_function	0.066947	1	1	30	59	25027	229906	Gtf2b|
GO:0014070	response to organic cyclic compound	biological_process	0.074345	1	1	30	74	25027	22259	Nr1h3|
GO:0033993	response to lipid	biological_process	0.074345	1	1	30	74	25027	22259	Nr1h3|
GO:0043401	steroid hormone mediated signaling pathway	biological_process	0.074345	1	1	30	74	25027	22259	Nr1h3|
GO:0048545	response to steroid hormone stimulus	biological_process	0.074345	1	1	30	74	25027	22259	Nr1h3|
GO:0071383	cellular response to steroid hormone stimulus	biological_process	0.074345	1	1	30	74	25027	22259	Nr1h3|
GO:0071396	cellular response to lipid	biological_process	0.074345	1	1	30	74	25027	22259	Nr1h3|
GO:0071407	cellular response to organic cyclic compound	biological_process	0.074345	1	1	30	74	25027	22259	Nr1h3|
GO:0003707	steroid hormone receptor activity	molecular_function	0.078764	1	1	30	78	25027	22259	Nr1h3|
GO:0000794	condensed nuclear chromosome	cellular_component	0.079407	1	1	30	76	25027	19720	Trim27|
GO:0008081	phosphoric diester hydrolase activity	molecular_function	0.083431	1	1	30	88	25027	18576	Pde3b|
GO:0016765	transferase activity, transferring alkyl or aryl (other than methyl) groups	molecular_function	0.085594	1	1	30	79	25027	109333	Pkn2|
GO:0032318	regulation of Ras GTPase activity	biological_process	0.086048	1	1	30	97	25027	77038	Arfgap2|
GO:0033124	regulation of GTP catabolic process	biological_process	0.089562	1	1	30	100	25027	77038	Arfgap2|
GO:0043087	regulation of GTPase activity	biological_process	0.089562	1	1	30	100	25027	77038	Arfgap2|
GO:0009118	regulation of nucleoside metabolic process	biological_process	0.093575	1	1	30	103	25027	77038	Arfgap2|
GO:0030811	regulation of nucleotide catabolic process	biological_process	0.093575	1	1	30	103	25027	77038	Arfgap2|
GO:0033121	regulation of purine nucleotide catabolic process	biological_process	0.093575	1	1	30	103	25027	77038	Arfgap2|
GO:1900542	regulation of purine nucleotide metabolic process	biological_process	0.093575	1	1	30	103	25027	77038	Arfgap2|
GO:0009755	hormone-mediated signaling pathway	biological_process	0.095833	1	1	30	92	25027	22259	Nr1h3|
GO:0032870	cellular response to hormone stimulus	biological_process	0.095833	1	1	30	92	25027	22259	Nr1h3|
GO:0071495	cellular response to endogenous stimulus	biological_process	0.099148	1	1	30	95	25027	22259	Nr1h3|
GO:0006140	regulation of nucleotide metabolic process	biological_process	0.099598	1	1	30	109	25027	77038	Arfgap2|
GO:0000793	condensed chromosome	cellular_component	0.099722	1	1	30	92	25027	19720	Trim27|
GO:0009725	response to hormone stimulus	biological_process	0.10015	1	1	30	96	25027	22259	Nr1h3|
GO:0071310	cellular response to organic substance	biological_process	0.10174	1	1	30	97	25027	22259	Nr1h3|
GO:0009719	response to endogenous stimulus	biological_process	0.10345	1	1	30	99	25027	22259	Nr1h3|
GO:0070887	cellular response to chemical stimulus	biological_process	0.10809	1	1	30	103	25027	22259	Nr1h3|
GO:0051336	regulation of hydrolase activity	biological_process	0.11151	1	1	30	119	25027	77038	Arfgap2|
GO:0000228	nuclear chromosome	cellular_component	0.11419	1	1	30	112	25027	19720	Trim27|
GO:0010033	response to organic substance	biological_process	0.11547	1	1	30	111	25027	22259	Nr1h3|
GO:0009523	photosystem II	cellular_component	0.13216	1	1	30	132	25027	109333	Pkn2|
GO:0005096	GTPase activator activity	molecular_function	0.13244	1	1	30	151	25027	77038	Arfgap2|
GO:0007265	Ras protein signal transduction	biological_process	0.14298	1	1	30	182	25027	77038	Arfgap2|
GO:0046578	regulation of Ras protein signal transduction	biological_process	0.14298	1	1	30	182	25027	77038	Arfgap2|
GO:0019220	regulation of phosphate metabolic process	biological_process	0.14717	1	1	30	155	25027	77038	Arfgap2|
GO:0051174	regulation of phosphorus metabolic process	biological_process	0.14717	1	1	30	155	25027	77038	Arfgap2|
GO:0006184	GTP catabolic process	biological_process	0.15513	1	1	30	161	25027	77038	Arfgap2|
GO:1901069	guanosine-containing compound catabolic process	biological_process	0.15513	1	1	30	161	25027	77038	Arfgap2|
GO:0042803	protein homodimerization activity	molecular_function	0.15587	1	1	30	143	25027	80708	Pacsin3|
GO:0030154	cell differentiation	biological_process	0.15622	1	1	30	147	25027	80708	Pacsin3|
GO:0050790	regulation of catalytic activity	biological_process	0.16048	1	1	30	165	25027	77038	Arfgap2|
GO:0065009	regulation of molecular function	biological_process	0.16618	1	1	30	171	25027	77038	Arfgap2|
GO:0006152	purine nucleoside catabolic process	biological_process	0.1682	1	1	30	176	25027	77038	Arfgap2|
GO:0009143	nucleoside triphosphate catabolic process	biological_process	0.1682	1	1	30	176	25027	77038	Arfgap2|
GO:0009146	purine nucleoside triphosphate catabolic process	biological_process	0.1682	1	1	30	176	25027	77038	Arfgap2|
GO:0009154	purine ribonucleotide catabolic process	biological_process	0.1682	1	1	30	176	25027	77038	Arfgap2|
GO:0009203	ribonucleoside triphosphate catabolic process	biological_process	0.1682	1	1	30	176	25027	77038	Arfgap2|
GO:0009207	purine ribonucleoside triphosphate catabolic process	biological_process	0.1682	1	1	30	176	25027	77038	Arfgap2|
GO:0009261	ribonucleotide catabolic process	biological_process	0.1682	1	1	30	176	25027	77038	Arfgap2|
GO:0046130	purine ribonucleoside catabolic process	biological_process	0.1682	1	1	30	176	25027	77038	Arfgap2|
GO:0009521	photosystem	cellular_component	0.16998	1	1	30	170	25027	109333	Pkn2|
GO:0005083	small GTPase regulator activity	molecular_function	0.17084	1	1	30	217	25027	77038	Arfgap2|
GO:0009164	nucleoside catabolic process	biological_process	0.17152	1	1	30	179	25027	77038	Arfgap2|
GO:0042454	ribonucleoside catabolic process	biological_process	0.17152	1	1	30	179	25027	77038	Arfgap2|
GO:1901658	glycosyl compound catabolic process	biological_process	0.17152	1	1	30	179	25027	77038	Arfgap2|
GO:0008047	enzyme activator activity	molecular_function	0.17161	1	1	30	191	25027	77038	Arfgap2|
GO:0006195	purine nucleotide catabolic process	biological_process	0.17188	1	1	30	179	25027	77038	Arfgap2|
GO:0072523	purine-containing compound catabolic process	biological_process	0.17188	1	1	30	179	25027	77038	Arfgap2|
GO:0046039	GTP metabolic process	biological_process	0.18048	1	1	30	184	25027	77038	Arfgap2|
GO:1901068	guanosine-containing compound metabolic process	biological_process	0.181	1	1	30	185	25027	77038	Arfgap2|
GO:0034357	photosynthetic membrane	cellular_component	0.18243	1	1	30	183	25027	109333	Pkn2|
GO:0009166	nucleotide catabolic process	biological_process	0.18254	1	1	30	190	25027	77038	Arfgap2|
GO:1901292	nucleoside phosphate catabolic process	biological_process	0.1849	1	1	30	192	25027	77038	Arfgap2|
GO:0015629	actin cytoskeleton	cellular_component	0.18662	1	1	30	187	25027	21957	Tnnt3|
GO:0042802	identical protein binding	molecular_function	0.19078	1	1	30	182	25027	80708	Pacsin3|
GO:0031329	regulation of cellular catabolic process	biological_process	0.19329	1	1	30	209	25027	77038	Arfgap2|
GO:0009894	regulation of catabolic process	biological_process	0.19716	1	1	30	213	25027	77038	Arfgap2|
GO:0051056	regulation of small GTPase mediated signal transduction	biological_process	0.19755	1	1	30	251	25027	77038	Arfgap2|
GO:0003682	chromatin binding	molecular_function	0.20457	1	1	30	192	25027	18576	Pde3b|
GO:0016791	phosphatase activity	molecular_function	0.2057	1	1	30	218	25027	11432	Acp2|
GO:0000775	chromosome, centromeric region	cellular_component	0.20598	1	1	30	197	25027	18576	Pde3b|
GO:0008134	transcription factor binding	molecular_function	0.21092	1	1	30	206	25027	229906	Gtf2b|
GO:0006352	DNA-dependent transcription, initiation	biological_process	0.21396	1	1	30	194	25027	229906	Gtf2b|
GO:0009579	thylakoid	cellular_component	0.21771	1	1	30	220	25027	109333	Pkn2|
GO:0044436	thylakoid part	cellular_component	0.21771	1	1	30	220	25027	109333	Pkn2|
GO:0048869	cellular developmental process	biological_process	0.21796	1	1	30	214	25027	80708	Pacsin3|
GO:1901136	carbohydrate derivative catabolic process	biological_process	0.21819	1	1	30	231	25027	77038	Arfgap2|
GO:0046434	organophosphate catabolic process	biological_process	0.22193	1	1	30	230	25027	77038	Arfgap2|
GO:0034655	nucleobase-containing compound catabolic process	biological_process	0.23026	1	1	30	242	25027	77038	Arfgap2|
GO:0042221	response to chemical stimulus	biological_process	0.23636	1	1	30	236	25027	22259	Nr1h3|
GO:0006310	DNA recombination	biological_process	0.2397	1	1	30	232	25027	19720	Trim27|
GO:0030695	GTPase regulator activity	molecular_function	0.2518	1	1	30	318	25027	77038	Arfgap2|
GO:0044270	cellular nitrogen compound catabolic process	biological_process	0.2528	1	1	30	269	25027	77038	Arfgap2|
GO:0022402	cell cycle process	biological_process	0.25299	1	1	30	254	25027	19720	Trim27|
GO:0020037	heme binding	molecular_function	0.25359	1	1	30	242	25027	244209	Cyp2r1|
GO:0046700	heterocycle catabolic process	biological_process	0.25423	1	1	30	271	25027	77038	Arfgap2|
GO:1901565	organonitrogen compound catabolic process	biological_process	0.25485	1	1	30	273	25027	77038	Arfgap2|
GO:0004553	hydrolase activity, hydrolyzing O-glycosyl compounds	molecular_function	0.25733	1	1	30	270	25027	109333	Pkn2|
GO:0019439	aromatic compound catabolic process	biological_process	0.26005	1	1	30	277	25027	77038	Arfgap2|
GO:0008289	lipid binding	molecular_function	0.26096	1	1	30	273	25027	327942	Pigl|
GO:1901361	organic cyclic compound catabolic process	biological_process	0.2619	1	1	30	280	25027	77038	Arfgap2|
GO:0046906	tetrapyrrole binding	molecular_function	0.26218	1	1	30	252	25027	244209	Cyp2r1|
GO:0016798	hydrolase activity, acting on glycosyl bonds	molecular_function	0.2794	1	1	30	299	25027	109333	Pkn2|
GO:0006457	protein folding	biological_process	0.28635	1	1	30	267	25027	80708	Pacsin3|
GO:0015979	photosynthesis	biological_process	0.28977	1	1	30	309	25027	109333	Pkn2|
GO:0000988	protein binding transcription factor activity	molecular_function	0.29682	1	1	30	318	25027	229906	Gtf2b|
GO:0016705	oxidoreductase activity, acting on paired donors, with incorporation or reduction of molecular oxygen	molecular_function	0.29911	1	1	30	306	25027	244209	Cyp2r1|
GO:0009966	regulation of signal transduction	biological_process	0.30312	1	1	30	378	25027	77038	Arfgap2|
GO:0010646	regulation of cell communication	biological_process	0.30383	1	1	30	380	25027	77038	Arfgap2|
GO:0023051	regulation of signaling	biological_process	0.3077	1	1	30	385	25027	77038	Arfgap2|
GO:0048610	cellular process involved in reproduction	biological_process	0.31358	1	1	30	315	25027	19720	Trim27|
GO:0005783	endoplasmic reticulum	cellular_component	0.31943	1	1	30	327	25027	80708	Pacsin3|
GO:0007275	multicellular organismal development	biological_process	0.32389	1	1	30	339	25027	80708	Pacsin3|
GO:0048583	regulation of response to stimulus	biological_process	0.32496	1	1	30	408	25027	77038	Arfgap2|
GO:0005506	iron ion binding	molecular_function	0.34986	1	1	30	339	25027	244209	Cyp2r1|
GO:0044427	chromosomal part	cellular_component	0.35093	1	1	30	359	25027	18576	Pde3b|
GO:0046983	protein dimerization activity	molecular_function	0.35404	1	1	30	359	25027	80708	Pacsin3|
GO:0016829	lyase activity	molecular_function	0.37761	1	1	30	408	25027	73139	Cenpv|
GO:0009144	purine nucleoside triphosphate metabolic process	biological_process	0.38536	1	1	30	440	25027	77038	Arfgap2|
GO:0009199	ribonucleoside triphosphate metabolic process	biological_process	0.38536	1	1	30	440	25027	77038	Arfgap2|
GO:0009205	purine ribonucleoside triphosphate metabolic process	biological_process	0.38536	1	1	30	440	25027	77038	Arfgap2|
GO:0009141	nucleoside triphosphate metabolic process	biological_process	0.39604	1	1	30	455	25027	77038	Arfgap2|
GO:0005216	ion channel activity	molecular_function	0.40005	1	1	30	486	25027	22368	Trpv2|
GO:0022838	substrate-specific channel activity	molecular_function	0.40005	1	1	30	486	25027	22368	Trpv2|
GO:0044430	cytoskeletal part	cellular_component	0.40316	1	1	30	443	25027	21957	Tnnt3|
GO:0015267	channel activity	molecular_function	0.40455	1	1	30	492	25027	22368	Trpv2|
GO:0022803	passive transmembrane transporter activity	molecular_function	0.40455	1	1	30	492	25027	22368	Trpv2|
GO:0048037	cofactor binding	molecular_function	0.41325	1	1	30	448	25027	229905	Ccbl2|
GO:0009150	purine ribonucleotide metabolic process	biological_process	0.42476	1	1	30	499	25027	77038	Arfgap2|
GO:0042278	purine nucleoside metabolic process	biological_process	0.42555	1	1	30	505	25027	77038	Arfgap2|
GO:0046128	purine ribonucleoside metabolic process	biological_process	0.42555	1	1	30	505	25027	77038	Arfgap2|
GO:0009259	ribonucleotide metabolic process	biological_process	0.43261	1	1	30	509	25027	77038	Arfgap2|
GO:0019693	ribose phosphate metabolic process	biological_process	0.43261	1	1	30	509	25027	77038	Arfgap2|
GO:0006163	purine nucleotide metabolic process	biological_process	0.4328	1	1	30	509	25027	77038	Arfgap2|
GO:0009119	ribonucleoside metabolic process	biological_process	0.43888	1	1	30	522	25027	77038	Arfgap2|
GO:0007264	small GTPase mediated signal transduction	biological_process	0.44202	1	1	30	574	25027	77038	Arfgap2|
GO:0005856	cytoskeleton	cellular_component	0.44259	1	1	30	509	25027	21957	Tnnt3|
GO:0009116	nucleoside metabolic process	biological_process	0.45807	1	1	30	549	25027	77038	Arfgap2|
GO:1901657	glycosyl compound metabolic process	biological_process	0.45807	1	1	30	549	25027	77038	Arfgap2|
GO:0031981	nuclear lumen	cellular_component	0.46003	1	1	30	543	25027	19720	Trim27|
GO:0072521	purine-containing compound metabolic process	biological_process	0.46075	1	1	30	560	25027	77038	Arfgap2|
GO:0007049	cell cycle	biological_process	0.47934	1	1	30	560	25027	19720	Trim27|
GO:0043233	organelle lumen	cellular_component	0.48069	1	1	30	575	25027	19720	Trim27|
GO:0070013	intracellular organelle lumen	cellular_component	0.48069	1	1	30	575	25027	19720	Trim27|
GO:0006468	protein phosphorylation	biological_process	0.48311	1	1	30	671	25027	109333	Pkn2|
GO:0031974	membrane-enclosed lumen	cellular_component	0.48734	1	1	30	586	25027	19720	Trim27|
GO:0032502	developmental process	biological_process	0.48872	1	1	30	577	25027	80708	Pacsin3|
GO:0005509	calcium ion binding	molecular_function	0.4934	1	1	30	662	25027	229905	Ccbl2|
GO:0009117	nucleotide metabolic process	biological_process	0.50771	1	1	30	633	25027	77038	Arfgap2|
GO:0006753	nucleoside phosphate metabolic process	biological_process	0.51443	1	1	30	644	25027	77038	Arfgap2|
GO:0019028	viral capsid	cellular_component	0.51542	1	1	30	619	25027	21957	Tnnt3|
GO:0000003	reproduction	biological_process	0.54679	1	1	30	631	25027	19720	Trim27|
GO:0016310	phosphorylation	biological_process	0.55828	1	1	30	792	25027	109333	Pkn2|
GO:0055086	nucleobase-containing small molecule metabolic process	biological_process	0.5599	1	1	30	732	25027	77038	Arfgap2|
GO:0006886	intracellular protein transport	biological_process	0.58285	1	1	30	783	25027	80708	Pacsin3|
GO:1901575	organic substance catabolic process	biological_process	0.6135	1	1	30	837	25027	77038	Arfgap2|
GO:0044248	cellular catabolic process	biological_process	0.6211	1	1	30	865	25027	77038	Arfgap2|
GO:0034613	cellular protein localization	biological_process	0.62224	1	1	30	878	25027	80708	Pacsin3|
GO:0070727	cellular macromolecule localization	biological_process	0.62224	1	1	30	878	25027	80708	Pacsin3|
GO:0019637	organophosphate metabolic process	biological_process	0.62418	1	1	30	861	25027	77038	Arfgap2|
GO:0044428	nuclear part	cellular_component	0.63202	1	1	30	876	25027	19720	Trim27|
GO:0046907	intracellular transport	biological_process	0.64814	1	1	30	928	25027	80708	Pacsin3|
GO:0044423	virion part	cellular_component	0.66903	1	1	30	934	25027	21957	Tnnt3|
GO:0006508	proteolysis	biological_process	0.68201	1	1	30	975	25027	XLOC_3180677	-|
GO:0044707	single-multicellular organism process	biological_process	0.69928	1	1	30	960	25027	80708	Pacsin3|
GO:0043565	sequence-specific DNA binding	molecular_function	0.70197	1	1	30	977	25027	22259	Nr1h3|
GO:0019012	virion	cellular_component	0.70226	1	1	30	1021	25027	21957	Tnnt3|
GO:0009056	catabolic process	biological_process	0.71575	1	1	30	1099	25027	77038	Arfgap2|
GO:1901135	carbohydrate derivative metabolic process	biological_process	0.73533	1	1	30	1193	25027	77038	Arfgap2|
GO:0055085	transmembrane transport	biological_process	0.7563	1	1	30	1283	25027	22368	Trpv2|
GO:0006464	cellular protein modification process	biological_process	0.76911	1	1	30	1361	25027	109333	Pkn2|
GO:0036211	protein modification process	biological_process	0.76911	1	1	30	1361	25027	109333	Pkn2|
GO:0008233	peptidase activity	molecular_function	0.78146	1	1	30	1275	25027	XLOC_3180677	-|
GO:0032501	multicellular organismal process	biological_process	0.79808	1	1	30	1244	25027	80708	Pacsin3|
GO:0043412	macromolecule modification	biological_process	0.81148	1	1	30	1532	25027	109333	Pkn2|
GO:0006811	ion transport	biological_process	0.82059	1	1	30	1515	25027	22368	Trpv2|
GO:0044281	small molecule metabolic process	biological_process	0.82562	1	1	30	1505	25027	77038	Arfgap2|
GO:0015075	ion transmembrane transporter activity	molecular_function	0.84888	1	1	30	1647	25027	22368	Trpv2|
GO:0006259	DNA metabolic process	biological_process	0.85225	1	1	30	1552	25027	19720	Trim27|
GO:1901564	organonitrogen compound metabolic process	biological_process	0.85873	1	1	30	1672	25027	77038	Arfgap2|
GO:0022891	substrate-specific transmembrane transporter activity	molecular_function	0.85936	1	1	30	1706	25027	22368	Trpv2|
GO:0022892	substrate-specific transporter activity	molecular_function	0.87856	1	1	30	1821	25027	22368	Trpv2|
GO:0022857	transmembrane transporter activity	molecular_function	0.88514	1	1	30	1892	25027	22368	Trpv2|
GO:0005524	ATP binding	molecular_function	0.89663	1	1	30	2067	25027	109333	Pkn2|
GO:0032559	adenyl ribonucleotide binding	molecular_function	0.89785	1	1	30	2080	25027	109333	Pkn2|
GO:0005215	transporter activity	molecular_function	0.91648	1	1	30	2155	25027	22368	Trpv2|
GO:0035639	purine ribonucleoside triphosphate binding	molecular_function	0.9296	1	1	30	2369	25027	109333	Pkn2|
GO:0001883	purine nucleoside binding	molecular_function	0.93044	1	1	30	2382	25027	109333	Pkn2|
GO:0032549	ribonucleoside binding	molecular_function	0.93044	1	1	30	2382	25027	109333	Pkn2|
GO:0032550	purine ribonucleoside binding	molecular_function	0.93044	1	1	30	2382	25027	109333	Pkn2|
GO:0032555	purine ribonucleotide binding	molecular_function	0.93092	1	1	30	2387	25027	109333	Pkn2|
GO:0032553	ribonucleotide binding	molecular_function	0.93248	1	1	30	2406	25027	109333	Pkn2|
GO:0001882	nucleoside binding	molecular_function	0.93254	1	1	30	2408	25027	109333	Pkn2|
GO:0004930	G-protein coupled receptor activity	molecular_function	0.94855	1	1	30	2127	25027	258527	Olfr1368|
GO:0004888	transmembrane signaling receptor activity	molecular_function	0.95725	1	1	30	2297	25027	258527	Olfr1368|
GO:0007186	G-protein coupled receptor signaling pathway	biological_process	0.96459	1	1	30	2421	25027	258527	Olfr1368|

## Sheet: D4U_vs_D5IU in trans
GO_accession	Description	Term_type	Over_represented_pValue	Corrected_pValue	CAD_item	CAD_list	Bg_item	Bg_list	Gene_names	Gene_description
GO:0005488	binding	molecular_function	3.1825e-73	1.3494e-69	4587	6810	14189	25027	15204,72151,56307,110380,17191,67846,237911,16562,245450,20619,98766,218035,76469,241327,11655,234413,18602,234733,27392,67996,67180,56233,17975,223970,14115,66826,14103,140493,242505,22044,338364,239273,73318,11836,72117,269470,105835,17999,319184,240613,270086,21832,16882,227720,67071,80985,238455,13809,66970,100043597,24017,19012,12462,18030,240873,17217,98221,319277,269224,14360,268291,105244…	Herc2|Rfc5|Metap2|Shroom2|Mbd2|Tmem39a|Brip1|Kif1c|Slitrk2|Snap23|Ubac1|Vps41|Cmya5|Olfml2a|Alas1|Zfp961|Padi4|Ddx19b|Pign|Srsf6|Yipf5|Hdac7|Ncl|Rmi2|Fbln2|Taz|Fasl|Kcnn3|Rasef|Trh|Trim65|Abcc4|Ube2d2b|Araf|Naa50|Wdr3|Sgsm3|Nedd4|Hist1h2bk|9930021J03Rik|Ogfod1|Thpo|Lig3|Nup214|Rps6ka6|Trim44|Macc1|Enpep|Ssbp2|Srcap|Rnf13|Ppap2a|Cct3|Nfil3|Tnfsf18|Mcm4|Eif3m|A230046K03Rik|Pask|Fyn|Rnf217|LOC105244…
GO:0005515	protein binding	molecular_function	1.0012e-53	2.1226e-50	2308	6810	6504	25027	18034,215449,218763,228361,242721,19384,66069,230971,54137,102580,12344,16891,14852,58220,71458,242860,100169864,20818,69601,100042424,14178,21872,674895,319965,30785,12798,29810,64295,105782,14867,20416,109828,13819,76947,74320,80744,22378,20399,19099,21745,216853,65256,80707,268729,226432,74365,227746,78405,245532,69550,276829,192157,13690,21899,100710,12632,382406,83796,74392,12822,21961,54484…	Nfkb2|Rap1b|Lrrc3b|Ambra1|Klhdc7a|Ran|Snupn|Megf6|Acrbp|Alg9|Capza3|Lipg|Gspt1|Pard6b|Bcor|Rsbn1l|Slc10a3-ubl4|Srprb|Dab2ip|Gm3837|Fgf7|Tjp1|Nek10|Cc2d1b|Cttnbp2|Cnn2|Bag3|Tmub1|Scrib|Gstm6|Shc1|C7|Epas1|Ndufaf6|Wdr33|Cwc22|Wbp2|Sh2b1|Mapk8ip1|Tep1|Wrap53|Asb2|Wwox|Gm626|Ipo9|Lonrf3|Rabepk|Ntf5|Awat2|Bst2|Smtnl2|Socs7|Eif4g2|Tlr6|Pds5b|Cfl2|Poc1b|Smarcd2|Specc1l|Col18a1|Tns1|Mkrn1|Pwp2|Frk|Disc1|…
GO:0043167	ion binding	molecular_function	1.1818e-39	1.6703e-36	2233	6810	6428	25027	71325,80892,30841,78309,268656,214616,57441,97476,22259,17901,18806,69597,235542,17688,338367,321003,71673,210992,14211,70120,227333,66196,233893,68507,12972,108089,624512,229007,67979,16798,59001,233552,100043772,19334,104886,216848,93699,74400,56788,67245,545389,244141,241324,545471,74735,192236,93703,13371,235072,103988,210719,13430,219249,23834,68632,56398,18080,231452,22709,75678,52837,53312…	Tchhl1|Zfhx4|Kdm2b|Cul9|Sptlc1|Spata5l1|Gmnn|C86695|Nr1h3|Myl1|Pld2|Afg3l2|Ppp2r3a|Msh6|Myo1d|Xpnpep3|Rnf215|Lpcat1|Smc2|Yars2|Dgkd|Myo19|Zfp764|Ppfia4|Cryz|Rnf144a|Vmn2r33|Zgpat|Atad1|Lats1|Pole3|Gdpd5|Zfp850|Rab22a|Rab15|Chd3|Pcdhgb1|Zfp819|Scube2|Peli1|Cep170|Nars2|Crb2|Zfp345|Trim14|Hps1|Pcdhgb6|Dio2|Sept7|Gck|Mkx|Dnm2|Tdrd3|Cdc6|Myct1|Chp1|Nin|Sdad1|Zfp51|Ippk|Tmx4|Nub1|Mok|Gsk3b|Limch1|Ptge…
GO:0043168	anion binding	molecular_function	3.1541e-27	3.3433e-24	1033	6810	2756	25027	104215,236193,212032,213002,228482,320213,17346,18693,18793,18705,11750,108841,381634,13176,17454,229211,17161,211347,52513,213452,66922,14923,320027,231834,11636,56200,208618,109880,68010,73828,73296,17250,381393,14718,15975,18984,69922,67442,23882,54380,232906,19691,22637,218699,380855,13483,66966,78903,16976,106572,12235,72345,14126,11350,230737,228061,227058,107373,19704,19353,12675,12465,785…	Rhoq|Zfp709|Hk3|Ifitm6|Arhgap11a|Senp5|Mknk1|Pick1|Plaur|Pik3c2g|Anxa7|Rdh13|Gm1043|Dcc|Mov10|Acad9|Maoa|Pank3|Ddx56|Dstyk|Rras2|Guk1|Fstl4|Snx8|Ak1|Ddx21|Etl4|Braf|Bambi|Dcaf4|Rhobtb3|Abcc1|4921509C19Rik|Got1|Ifnar1|Por|Vrk2|Retsat|Gadd45g|Smarcal1|Arhgap35|Recql|Zap70|Pxk|Rsl1|Dpp6|Trit1|Wrnip1|Lrpap1|Rab31|Bub1|Amer1|Ms4a2|Abl1|Gnl2|Agps|Dnah7b|Fam111a|Upf1|Rac1|Chuk|Cct5|Asb8|Gnao1|Bckdha|Imp…
GO:0036094	small molecule binding	molecular_function	4.6868e-24	3.9744e-21	1029	6810	2798	25027	20874,75985,637515,12988,84094,11854,270198,228151,16551,16578,16561,73804,19687,69581,16554,27416,268756,100087,71960,14687,12638,14674,19182,217207,79059,75533,15258,52065,27103,208104,74522,94213,381921,238803,19335,108888,17164,54188,16150,54614,15510,68867,69719,72147,213439,67844,211948,100503545,235439,85305,67636,68133,240960,19348,14235,245670,22174,240505,320632,117599,13660,16885,19713…	Slk|Rab30|Nlrp1b|Csk|Plvap|Rhod|Pfkfb4|4833423E24Rik|Kif11|Kif9|Kif1b|Kif2c|Rfc1|Rhou|Kif13b|Abcc5|Gulo|Kti12|Myh14|Gnaz|Cftr|Gna13|Psmc3|Dhx8|Nme3|Nme5|Hipk2|Mfhas1|Eif2ak4|Mlxip|Morc2a|Ddx50|Taok2|Zfp366|Rab23|Atad3a|Mapkapk2|Cpsf4|Ikbkb|Prpf40b|Hspd1|Rnf122|Cad|Zbtb46|Gpr174|Rab32|Pde12|Nuggc|Herc1|Kars|Lyrm5|Gcsh|Dnah14|Kif20a|Foxm1|Rragb|Tyro3|Cdc42bpg|Snrnp200|Helb|Ehd1|Limk1|Ret|Pak1|Sept8…
GO:0003824	catalytic activity	molecular_function	6.3787e-24	4.5076e-21	3019	6810	9467	25027	208982,18707,13482,66401,14792,13549,12503,218914,76499,14538,209027,102635744,11546,77219,59010,320709,102637083,20768,11820,102632688,21923,27421,106344,78514,67040,330998,102633718,235626,14184,272538,114570,228677,13058,74006,56191,665033,67292,29864,59040,54364,68612,13121,15257,15161,11568,67454,15259,102093,19225,18557,320011,105787,19079,100039060,20527,11529,80915,52028,13033,15486,54683…	Hmgcll1|Pik3cd|Dpp4|Nudt2|Lpcat3|Dyrk1b|Cd247|Wapal|Clasp2|Gcnt2|Pycr1|Gm28729|Parp2|Ptgr2|Sqrdl|Tmem117|Gm33985|Sephs2|App|Gm30694|Tnc|Abcc6|Rfc4|Arhgap10|Ddx17|Ankrd34c|Gm31477|Setd2|Fgfr3|Tango6|Crip3|Sptlc3|Cybb|Dnm1l|Tro|Col6a5|Pigc|Rnf11|Rhot1|Rpp30|Ube2c|Cyp51|Hipk1|Hcfc1|Aebp1|Ikbip|Hipk3|Phkb|Ptgs2|Cdk18|Uggt1|Prkaa1|Prkab1|0610010B08Rik|Slc2a3|Adh7|Dusp12|Bbs1|Ctsd|Hsd17b2|Prdx5|Atf3|Ga…
GO:0000166	nucleotide binding	molecular_function	1.1569e-23	6.1313e-21	1008	6810	2738	25027	64652,22235,18762,66397,71361,13528,70472,67414,71743,320940,19744,20845,224823,319636,56298,213575,230661,17355,17918,99586,223255,231580,233895,69237,74044,13000,71751,12995,26401,18640,75050,14380,227541,224088,23924,170731,19331,333433,13836,14675,105246960,20187,212508,381112,68730,328329,101358,277898,20112,19376,236539,27403,11947,260315,235604,69847,213326,320119,606496,104458,56707,53608…	Nisch|Ugdh|Prkcz|Sar1b|Aifm2|Dtnb|Atad2|Mfn1|Coasy|Atp11c|Rheb|Star|Rrp36|Fsd1l|Atl2|Dync2li1|Tesk2|Aff1|Myo5a|Dpyd|Stk24|Gak|Prr14|Gtpbp4|Ttf2|Csnk2a2|Map3k13|Csnk2a1|Map3k1|Pfkfb2|Kif27|G6pd2|Camk1d|Atp13a3|Katna1|Mfn2|Rab19|Gpd1l|Epha2|Gna14|LOC105246960|Ryk|Mtg1|Arhgef33|Dus1l|Mast4|Fbxl14|Slc15a5|Rps6ka2|Rab34|Phgdh|Abca7|Atp5b|Nav3|Camkv|Wnk4|Scyl2|Rps6kc1|Gsk3a|Rars|Zfp111|Map3k6|Gm21759|P…
GO:1901265	nucleoside phosphate binding	molecular_function	1.1569e-23	6.1313e-21	1008	6810	2738	25027	67121,269019,19338,234733,360013,214897,53857,12461,237107,14183,73287,72902,71091,53975,13017,72149,14533,208795,17219,70894,67772,237911,16562,19340,217410,72151,232223,319555,67951,100043133,27984,234413,244281,434218,68080,74934,236930,269400,19299,76469,29869,217371,98314,18440,228980,11836,66948,74127,100101806,80291,70560,108989,320790,228543,381293,18669,60530,213389,242505,74143,70178,10…	Mastl|Stk32a|Rab33b|Ddx19b|Myo18a|Csnk1g1|Tuba8|Cct2|Gnl3l|Fgfr2|1700040L02Rik|Spock3|Cdkl1|Ddx20|Ctbp2|Strada|Bloc1s1|Tmem63a|Mcm6|Efcab3|Chd8|Brip1|Kif1c|Rab3d|Trib2|Rfc5|Txnrd3|Nwd1|Tubb6|9130023H24Rik|Efhd2|Zfp961|Myo16|Trim34b|Gpn3|Armc4|Ercc6l|Rtel1|Abcd3|Cmya5|Ulk2|Rab40b|D2hgdh|P2rx6|Taf4a|Araf|Acad8|Krt80|Srp54c|Rilpl2|Wars2|Tpr|Chd7|Rhov|Kif14|Abcb1b|Fignl1|Prdm9|Rasef|Opa1|Abhd17c|Ak6|…
GO:0016787	hydrolase activity	molecular_function	1.0925e-22	5.1467e-20	1419	6810	4119	25027	68708,192663,332175,23794,19275,102093,74088,15932,13406,11568,103135,17216,13033,52028,252870,80915,19079,105244086,626834,209334,432720,11434,15451,66866,16440,320492,104416,22042,74340,326618,73737,224897,381122,245007,100019,233905,12482,268451,381802,102635744,56515,218914,76499,320806,140765,75560,66401,68972,13482,223828,50524,56696,102632688,102637083,11820,243842,17388,238988,14683,56717…	Rabl2|Abcg4|Zdhhc23|Adamts5|Ptprn|Phkb|Them7|Idua|Dmp1|Aebp1|Pan2|Mcm2|Ctsd|Bbs1|Usp7|Dusp12|Prkab1|LOC105244086|Klk13|Gen1|Akr1c19|Acr|Hpn|Nhlrc2|Itpr3|A830018L16Rik|Bap1|Tfrc|Ahcyl2|Tpm4|1110008P14Rik|Dpp9|Capn13|Zbtb38|Mdn1|Zfp646|Ms4a1|Rab11fip4|Tsen2|Gm28729|Rnf138|Wapal|Clasp2|Gfm2|Tmprss3|Ep400|Nudt2|Tatdn3|Dpp4|Pphln1|Sall2|Gpr132|Gm30694|Gm33985|App|Gltscr1|Mmp15|Erc2|Gnas|Mtor|Ddx17|Gm1…
GO:0017076	purine nucleotide binding	molecular_function	2.5993e-21	1.1021e-18	897	6810	2431	25027	269209,59021,22589,208943,71619,170472,18004,50755,17776,16560,240641,28185,12537,192170,71924,13728,12534,12167,53324,116904,117229,70294,17199,12361,19878,109242,68015,26412,14182,22671,53322,67064,268379,12464,13006,216439,66497,19229,101568,19094,67017,12795,12469,100048658,20230,20133,226539,15461,12649,17132,18392,12566,98999,234730,73707,110082,18712,403395,338359,224876,13840,77579,16452,…	Stk36|Rab2a|Atrx|Myo5c|Arl14|Recql5|Nek1|Fbxo18|Mast2|Kif1a|Kif20b|Tomm70a|Cdk11b|Eif4a3|Tube1|Mark2|Cdk1|Bmpr1b|Nptx2|Alpk3|Stk33|Rnf126|Mc1r|Cask|Rock2|Kif24|Trap1|Map4k2|Fgfr1|Rnf112|Nucb2|Chmp1b|Abca13|Cct4|Smc3|Agap2|Cmss1|Ptk2b|Vrk3|Mapk11|Fam210b|Plk3|Cct8|Ddx43|Satb1|Rrm1|Dars2|Hras|Chek1|Maf|Orc1|Cdk2|Znfx1|Fuk|Gucy2g|Dnah5|Pim1|Clec3a|Supv3l1|Gm324|Epha6|Myh10|Jak2|Eftud1|Rassf10|Gm266|…
GO:0032553	ribonucleotide binding	molecular_function	6.2236e-21	2.3989e-18	887	6810	2406	25027	71751,26401,18640,12995,75050,227541,23924,170731,19331,13836,14675,20187,212508,381112,328329,101358,277898,20112,19376,27403,260315,11947,213326,69847,235604,320119,606496,64652,18762,66397,13528,70472,71743,67414,20845,19744,319636,56298,213575,17918,230661,223255,231580,233895,69237,13000,74044,76108,18213,231380,68299,271127,102640673,55984,224105,208650,26399,54616,270685,93762,20411,75423,…	Map3k13|Map3k1|Pfkfb2|Csnk2a1|Kif27|Camk1d|Katna1|Mfn2|Rab19|Epha2|Gna14|Ryk|Mtg1|Arhgef33|Mast4|Fbxl14|Slc15a5|Rps6ka2|Rab34|Abca7|Nav3|Atp5b|Scyl2|Wnk4|Camkv|Rps6kc1|Gsk3a|Nisch|Prkcz|Sar1b|Dtnb|Atad2|Coasy|Mfn1|Star|Rheb|Fsd1l|Atl2|Dync2li1|Myo5a|Tesk2|Stk24|Gak|Prr14|Gtpbp4|Csnk2a2|Ttf2|Rap2a|Ntrk3|Uba6|Vps53|Adamts16|LOC102640673|Camkk1|Pak2|Cblb|Map2k6|Extl3|Mthfd1l|Smarca5|Sorbs1|Arl5a|Ttk…
GO:0001882	nucleoside binding	molecular_function	8.626e-21	3.0479e-18	887	6810	2408	25027	56351,219189,70737,26448,53312,75317,226026,26409,258369,14681,56637,22152,78541,83408,72654,12467,19704,19353,12465,75678,12675,23834,381983,230737,11350,227058,107373,13839,106572,12235,14126,72345,78903,380855,13430,13483,66966,210719,22637,26385,16572,27373,13371,218699,103988,235072,19691,226421,54380,232906,19889,545389,244141,23882,69922,19334,227154,104886,216848,381393,16798,15975,67979,…	Ptges3|Vwa8|Cgn|Mok|Nub1|Parpbp|Smc5|Map3k7|Olfr509|Gnao1|Gsk3b|Tubb3|Asb8|Gimap3|Ccdc12|Cct6b|Upf1|Rac1|Cct5|Ippk|Chuk|Cdc6|Lmtk3|Gnl2|Abl1|Dnah7b|Fam111a|Epha5|Rab31|Bub1|Ms4a2|Amer1|Wrnip1|Rsl1|Dnm2|Dpp6|Trit1|Mkx|Zap70|Grk6|Kif5a|Csnk1e|Dio2|Pxk|Gck|Sept7|Recql|5430435G22Rik|Smarcal1|Arhgap35|Rp2h|Cep170|Nars2|Gadd45g|Vrk2|Rab22a|Stradb|Rab15|Chd3|4921509C19Rik|Lats1|Ifnar1|Atad1|Dcaf4|Rhobtb…
GO:0035639	purine ribonucleoside triphosphate binding	molecular_function	9.9678e-21	3.251e-18	874	6810	2369	25027	74006,66634,50772,13990,59040,230103,215449,102636264,14184,19384,74558,20818,434223,224938,67040,19092,21454,74355,213469,106344,74653,232989,18000,14852,27421,19090,320709,102637083,15201,11898,56325,14672,236900,22027,50524,240843,674895,228775,57869,78749,225997,218914,320806,279561,327762,56515,102635744,17218,13549,11652,26557,75560,12648,14236,245945,665113,320661,19349,66390,100502698,116…	Dnm1l|Mcm8|Mapk6|Smarcad1|Rhot1|Npr2|Rap1b|Gm33378|Fgfr3|Ran|Gvin1|Srprb|Gm1966|Pja2|Ddx17|Prkg2|Tcp1|Smchd1|Lgi3|Rfc4|Pomk|Hnrnpul1|Sept2|Gspt1|Abcc6|Prkdc|Tmem117|Gm33985|Hells|Ass1|Abcb9|Gna11|Pdk3|Hsp90b1|Sall2|Brinp2|Nek10|Trib3|Adck2|Filip1l|Trpm6|Wapal|Gfm2|Wnk3|Dna2|Rnf138|Gm28729|Mcm5|Dyrk1b|Akt2|Homer2|Ep400|Chd1|Foxn2|Rbm47|Tnik|D5Ertd579e|Rab7|Slmo2|1700021K19Rik|Ak4|Mdn1|Abca12|Dync1…
GO:0032555	purine ribonucleotide binding	molecular_function	1.3972e-20	4.2315e-18	879	6810	2387	25027	104318,214952,20620,12611,57813,109229,13204,66997,20878,71389,217337,18763,170768,13205,14159,23972,71643,107182,73991,11677,69890,268930,11600,107271,20445,216799,13400,72065,20877,13681,18534,26905,22245,231876,19346,236643,17096,69834,223649,239554,83813,17919,70425,102635315,208638,16653,26396,72713,68837,20927,53859,14773,12229,223922,19769,319899,103236,16706,216443,668303,71723,17295,2706…	Csnk1d|Rhot2|Plk2|Cebpg|Tk2|Fam118b|Dhx15|Psmd12|Aurka|Chd6|Srp68|Pkd1|Pfkfb3|Ddx3x|Fes|Papss2|Zgrf1|Btaf1|Atl1|Akr1b3|Zfp219|Pkmyt1|Angpt1|Yars|St6galnac1|Nlrp3|Dmpk|Rap2c|Aurkb|Eif4a1|Pck1|Eif2s3x|Uck1|Lmtk2|Rab6a|Sytl5|Lyn|Rab43|Nrbp2|Foxred2|Tnk1|Myo5b|Csnk1g3|Gm32687|Slc25a38|Kras|Map2k2|Angptl1|Foxk2|Abcc8|Map3k14|Grk5|Btk|Atf7|Rit1|Dock6|Csnk1g2|Ksr1|Mars|Kif26a|Dhx34|Met|Map3k15|Msh2|Rap1…
GO:0001883	purine nucleoside binding	molecular_function	1.7482e-20	4.3602e-18	877	6810	2382	25027	234865,74610,69635,68961,12567,66164,110651,66887,140780,18647,72981,110809,216344,20873,19718,22390,77706,59125,67273,140810,16559,11302,54562,24018,243659,233870,106522,235442,102545,104721,74153,140795,229003,75735,77407,140743,16574,18802,105245342,70691,72039,71602,20817,56087,246710,212539,101592,78748,16452,77579,13840,224876,338359,403395,18712,110082,73707,234730,98999,12566,18392,17132,…	Nup133|Abcb8|Dapk1|Phkg2|Cdk4|Nip7|Rps6ka3|Lonp2|Bmp2k|Cdk14|Prkrir|Srsf1|Rab21|Plk4|Rfc2|Wee1|Abcb5|Nek7|Ndufa10|Ttbk2|Kif17|Aatk|Lrrc6|Rngtt|Styk1|Tufm|Pkdcc|Rab8b|Cmtm7|Ddx1|Uba7|P2ry14|Helz2|Pank1|Rab35|Rem2|Kif5c|Plcd4|LOC105245342|3830403N18Rik|Mccc1|Myo1e|Srpk2|Dnah10|Rhobtb2|Gm266|Eftud1|Rassf10|Jak2|Myh10|Epha6|Gm324|Supv3l1|Clec3a|Pim1|Dnah5|Gucy2g|Fuk|Znfx1|Cdk2|Orc1|Maf|Rrm1|Dars2|Hra…
GO:0032549	ribonucleoside binding	molecular_function	1.7482e-20	4.3602e-18	877	6810	2382	25027	19334,69922,227154,104886,216848,232906,54380,19889,545389,244141,23882,26385,16572,22637,13371,27373,218699,103988,235072,226421,19691,78903,13430,380855,13483,66966,210719,23834,230737,381983,11350,227058,107373,13839,106572,12235,14126,72345,78541,72654,83408,12467,19704,19353,12465,75678,12675,26448,75317,53312,26409,226026,258369,14681,56637,22152,56351,219189,70737,16145,104215,320982,21461…	Rab22a|Vrk2|Stradb|Rab15|Chd3|Arhgap35|Smarcal1|Rp2h|Cep170|Nars2|Gadd45g|Grk6|Kif5a|Zap70|Dio2|Csnk1e|Pxk|Gck|Sept7|5430435G22Rik|Recql|Wrnip1|Dnm2|Rsl1|Dpp6|Trit1|Mkx|Cdc6|Gnl2|Lmtk3|Abl1|Dnah7b|Fam111a|Epha5|Rab31|Bub1|Ms4a2|Amer1|Asb8|Ccdc12|Gimap3|Cct6b|Upf1|Rac1|Cct5|Ippk|Chuk|Mok|Parpbp|Nub1|Map3k7|Smc5|Olfr509|Gnao1|Gsk3b|Tubb3|Ptges3|Vwa8|Cgn|Igtp|Rhoq|Arl4c|Spata5l1|Tmem104|Zfp709|Hk3|P…
GO:0032550	purine ribonucleoside binding	molecular_function	1.7482e-20	4.3602e-18	877	6810	2382	25027	54188,16150,103733,56217,107607,73914,26413,68867,54614,15510,17279,14635,238803,78653,19335,230073,18552,78394,223881,17164,108888,245670,14235,240505,22174,13429,19348,78286,13660,16885,100210,18005,16573,109136,117599,16475,320632,67844,100503545,211948,72147,213439,69719,192656,235283,19416,240960,23954,68133,105245236,18160,231887,69955,30877,85305,27416,19687,69581,16554,229534,93687,16561,…	Cpsf4|Ikbkb|Tubg1|Mpp5|Nod1|Irak3|Mapk1|Rnf122|Prpf40b|Hspd1|Melk|Galk1|Zfp366|Bola3|Rab23|Ddx58|Pcsk5|Ddx52|Rnd1|Mapkapk2|Atad3a|Rragb|Foxm1|Cdc42bpg|Tyro3|Dnm1|Kif20a|Nav2|Ehd1|Limk1|Gpn2|Nek2|Kif5b|Mmaa|Helb|Ajuba|Snrnp200|Rab32|Nuggc|Pde12|Zbtb46|Gpr174|Cad|Ripk2|Gramd1b|Rasd1|Dnah14|Nek3|Gcsh|LOC105245236|Npr1|Pdap1|Fars2|Gnl3|Kars|Abcc5|Rfc1|Rhou|Kif13b|Pbxip1|Csnk1a1|Kif1b|Kif15|Kif2c|BC02…
GO:0030554	adenyl nucleotide binding	molecular_function	8.3005e-19	1.9552e-16	785	6810	2117	25027	55984,208650,224105,102640673,54616,26399,231380,18213,271127,68299,22137,18212,74254,20555,11783,102436,16886,270685,93762,73754,72807,18759,74410,15115,272396,53608,52033,102633023,56707,104458,11946,67789,21812,381835,18595,26357,231932,218629,26400,105242467,16451,331063,17880,19360,66815,381112,212508,20187,328329,227541,75050,18640,12995,26401,71751,13836,23924,235604,69847,213326,11947,274…	Camkk1|Cblb|Pak2|LOC102640673|Extl3|Map2k6|Uba6|Ntrk3|Adamts16|Vps53|Ttk|Ntrk2|Gpn1|Slfn1|Apaf1|Lars2|Limk2|Mthfd1l|Smarca5|Thap1|Zfp429|Prkci|Ttll11|Hars|Tarsl2|Map3k6|Pbk|Gm21759|Zfp111|Rars|Atp5a1|Dalrd3|Tgfbr1|Sbk3|Pdgfra|Abcg2|Gimap7|Dhx29|Map2k7|LOC105242467|Jak1|Gsdmc2|Myh11|Rad50|Ccdc109b|Arhgef33|Mtg1|Ryk|Mast4|Camk1d|Kif27|Pfkfb2|Csnk2a1|Map3k1|Map3k13|Epha2|Katna1|Camkv|Wnk4|Scyl2|Atp5…
GO:0005524	ATP binding	molecular_function	4.0432e-18	9.0226e-16	765	6810	2067	25027	212032,236193,320534,214616,320982,16145,13176,16568,17454,17688,76251,108841,381634,66942,18793,338367,211347,69597,320213,217837,213002,18693,17346,66196,26921,320027,70120,213452,18099,14211,52513,14923,17250,73828,15975,67979,16798,381393,26427,56200,11636,68010,109880,244141,545389,19889,54380,216848,104886,69922,19334,227154,66966,13483,380855,78903,226421,19691,103988,235072,13371,27373,21…	Hk3|Zfp709|Tmem104|Spata5l1|Arl4c|Igtp|Dcc|Kif3a|Mov10|Msh6|Ercc6l2|Rdh13|Gm1043|Ddx18|Plaur|Myo1d|Pank3|Afg3l2|Senp5|Itpk1|Ifitm6|Pick1|Mknk1|Myo19|Map4k4|Fstl4|Yars2|Dstyk|Nlk|Smc2|Ddx56|Guk1|Abcc1|Dcaf4|Ifnar1|Atad1|Lats1|4921509C19Rik|Creb3l1|Ddx21|Ak1|Bambi|Braf|Nars2|Cep170|Rp2h|Smarcal1|Chd3|Rab15|Vrk2|Rab22a|Stradb|Trit1|Dpp6|Rsl1|Wrnip1|5430435G22Rik|Recql|Gck|Sept7|Dio2|Csnk1e|Pxk|Kif5a…
GO:0032559	adenyl ribonucleotide binding	molecular_function	7.0415e-18	1.4928e-15	768	6810	2080	25027	319636,20845,230661,17918,233895,231580,223255,13000,74044,66397,18762,13528,71743,70472,20112,277898,101358,213326,69847,235604,260315,27403,11947,606496,320119,227541,75050,26401,18640,12995,71751,13836,23924,381112,20187,212508,328329,331063,17880,66815,19360,381835,18595,21812,26357,231932,218629,105242467,26400,16451,52033,53608,102633023,56707,104458,11946,67789,72807,18759,74410,15115,2723…	Fsd1l|Star|Tesk2|Myo5a|Prr14|Gak|Stk24|Csnk2a2|Ttf2|Sar1b|Prkcz|Dtnb|Coasy|Atad2|Rps6ka2|Slc15a5|Fbxl14|Scyl2|Wnk4|Camkv|Nav3|Abca7|Atp5b|Gsk3a|Rps6kc1|Camk1d|Kif27|Map3k1|Pfkfb2|Csnk2a1|Map3k13|Epha2|Katna1|Arhgef33|Ryk|Mtg1|Mast4|Gsdmc2|Myh11|Ccdc109b|Rad50|Sbk3|Pdgfra|Tgfbr1|Abcg2|Gimap7|Dhx29|LOC105242467|Map2k7|Jak1|Pbk|Map3k6|Gm21759|Zfp111|Rars|Atp5a1|Dalrd3|Zfp429|Prkci|Ttll11|Hars|Tarsl2…
GO:0051179	localization	biological_process	1.1277e-16	2.2769e-14	1234	6810	3624	25027	217316,56216,20191,77951,15193,63873,98999,321007,105246828,17132,66700,13591,71775,67621,21849,641361,98193,66870,70882,68750,71732,16511,20539,57780,17118,76509,226744,12361,12816,53324,433801,11771,240752,16211,224860,94187,66626,20848,12788,218333,231861,16412,54667,110809,225998,216344,54004,19718,66935,77706,65116,105246977,16174,16679,118449,20536,235442,228608,18301,66270,20442,74153,6748…	Slc16a5|Stx1b|Ryr2|Cyp20a1|Hdgfrp2|Trpv4|Znfx1|Serac1|LOC105246828|Maf|Chmp3|Ebf1|1300017J02Rik|Bend5|Trim28|Pinlyp|Dcaf8|Serbp1|Armc3|Rreb1|Vps11|Kcnh2|Slc7a5|Fxyd7|Marcks|Plet1|Cnst|Cask|Col12a1|Nptx2|Gm13212|Ap2a1|Pik3c2b|Kpnb1|Plcl2|Zfp423|Cdip1|Stat3|Cnga1|Ice1|Tnrc18|Itgb1|Atp8b2|Srsf1|Rorb|Rab21|Diap2|Rfc2|Cir1|Abcb5|Prrg2|LOC105246977|Il18rap|Krt86|Synpo2|Slc4a3|Rab8b|Smox|Fxyd5|Fam134b|S…
GO:0017111	nucleoside-triphosphatase activity	molecular_function	2.8e-16	5.3965e-14	482	6810	1248	25027	22589,626578,319880,59021,16560,214901,107932,71619,170472,208943,192170,71924,28185,240641,243272,57440,21974,18175,224824,270192,16581,16664,109242,19878,22671,79456,19324,70882,229841,216439,11306,19330,268379,14461,66497,381290,225845,22427,114896,15461,100048658,20230,11842,56382,71740,98999,237806,110082,66043,109168,69263,228421,236573,12799,237886,22153,338359,93838,216363,13206,77579,328…	Atrx|Gbp10|Tmcc3|Rab2a|Kif1a|Chtf18|Chd4|Arl14|Recql5|Myo5c|Eif4a3|Tube1|Tomm70a|Kif20b|Sbno1|Ehd3|Top2b|Nrap|Pex6|Rab6b|Kifc2|Krt14|Kif24|Rock2|Rnf112|Recql4|Rab1|Armc3|Cenpe|Agap2|Abcb7|Rab18|Abca13|Gata2|Cmss1|Atp2b4|Pla2g16|Wrn|Afg3l1|Hras|Ddx43|Satb1|Arf3|Rab9|Pvrl4|Znfx1|Dnah9|Dnah5|Atp5d|Atl3|Rfc3|Kif18a|Gbp9|Cnp|Slfn9|Tubb4a|Supv3l1|Dqx1|Rab3ip|Ddx4|Myh10|Rab26|Rab11a|Gm7361|Gm266|Myo5b|R…
GO:0006810	transport	biological_process	4.1773e-16	7.3799e-14	1191	6810	3500	25027	67203,170731,109270,68695,171395,239652,58207,72611,237558,14412,73435,241447,56375,13859,76983,231014,14807,11947,216810,71361,20529,70699,16533,52357,64652,104245,76088,66949,109332,110052,319636,269615,224823,27041,210148,228033,66500,12753,11549,18414,14396,223666,14812,71947,246707,53623,260302,140919,18212,22317,30957,329002,22433,11774,99633,22272,67952,233836,66488,213053,331063,223648,40…	Nde1|Mfn2|Prr5|Hddc3|Pkd1l1|Zfp641|Slc43a3|Zfp655|Myrfl|Slc6a13|Tex35|Cers6|B4galt4|Eps15l1|Scfd1|9330182L06Rik|Grik3|Atp5b|Tom1l2|Aifm2|Slc31a1|Nup205|Kcnmb1|Wwc2|Nisch|Slc6a5|Dock8|Trim59|Cdcp1|Dek|Fsd1l|Plch2|Rrp36|G3bp1|Slc30a6|Atp5g3|Slc30a7|Clock|Adra1a|Osmr|Gabra3|Arhgap39|Grin2b|2310067B10Rik|Emilin2|Gria3|Gga3|Slc17a6|Ntrk2|Vamp1|Mapk8ip3|Zfp236|Xbp1|Ap3b1|Lphn2|Uqcrq|Tomm20|Slc5a11|Fam1…
GO:0051234	establishment of localization	biological_process	4.1773e-16	7.3799e-14	1191	6810	3500	25027	22068,27421,631797,108011,105244844,218544,235339,243197,19092,83671,16506,70385,56717,272538,216011,75863,56191,68612,66634,100043039,59040,14813,109754,13549,75480,328370,76499,406220,211961,320806,73102,102635744,234076,68259,108052,20192,53945,320709,11820,20333,75786,212139,78586,16440,20607,11910,69117,68188,227632,12482,100019,67542,216441,326618,74340,68051,108735,110902,74354,16539,67454…	Trpc6|Abcc6|Fer1l6|Ap4e1|LOC105244844|Sgtb|Dlat|Mfsd7a|Prkg2|Sytl2|Kcnd1|Spdl1|Mtor|Tango6|Lrrc20|Clec4g|Tro|Ube2c|Mcm8|Gm4184|Rhot1|Grin2c|Cyb5r3|Dyrk1b|1700003F12Rik|Rft1|Clasp2|Krt77|Asxl3|Gfm2|Slc22a23|Gm28729|Tmco3|Ift80|Slc14a1|Ryr3|Slc40a1|Tmem117|App|Sec22b|Ckap5|Cc2d1a|Srbd1|Itpr3|Sstr3|Atf3|Adh6a|Sympk|Kcnt1|Ms4a1|Mdn1|Cog6|Slc26a10|Tpm4|Ahcyl2|Nutf2|Sft2d2|Chrna2|Lrguk|Kcns2|Ikbip|Hcfc…
GO:0016462	pyrophosphatase activity	molecular_function	6.1688e-16	1.0462e-13	484	6810	1260	25027	93762,102216272,16576,75423,239273,100101919,242505,60530,18669,381293,74143,74254,66826,11783,16886,76108,80291,70686,320790,102640673,240756,68080,17880,11852,244281,67951,319555,331063,100043133,19299,76469,69981,269400,74934,236930,218629,12339,16562,237911,67772,17219,26357,231932,223601,72151,66964,15204,328417,19340,53975,219151,53857,11920,22690,234733,360013,19338,237107,13859,277898,208…	Smarca5|Ak6|Kif7|Arl5a|Abcc4|Dnah7c|Rasef|Fignl1|Abcb1b|Kif14|Opa1|Gpn1|Taz|Apaf1|Limk2|Rap2a|Rilpl2|Dusp16|Chd7|LOC102640673|Klhl12|Gpn3|Myh11|Rhob|Myo16|Tubb6|Nwd1|Gsdmc2|9130023H24Rik|Abcd3|Cmya5|Tmem30a|Rtel1|Armc4|Ercc6l|Dhx29|Capn7|Kif1c|Brip1|Chd8|Mcm6|Abcg2|Gimap7|Fam49b|Rfc5|Golt1b|Herc2|Parp4|Rab3d|Ddx20|Scara3|Tuba8|Atm|Zfp28|Ddx19b|Myo18a|Rab33b|Gnl3l|Eps15l1|Slc15a5|Thnsl1|Rab34|Atp5…
GO:0046872	metal ion binding	molecular_function	7.2085e-16	1.1755e-13	1382	6810	4149	25027	218397,328329,235682,16790,622665,93716,26401,105246960,216616,224088,100503605,57745,57438,66361,100502777,170763,193813,68379,22776,17752,12642,328099,100494,232784,232853,16975,13528,320940,69116,230815,105689,329064,242747,19059,241688,76366,211389,217333,207806,13047,58859,80890,208777,72519,269997,320080,319530,210503,22260,58186,16656,13511,67945,11746,234776,71768,17355,76507,77652,109113…	Rasa1|Mast4|Zfp445|Anpep|Ccdc17|Pcdhga8|Map3k1|LOC105246960|Efemp1|Atp13a3|Hbb-bs|Zfp112|March7|Zfand1|LOC100502777|Zfp87|Mcfd2|Ciz1|Zim1|Mt4|Ch25h|Prps1l3|Zfand2a|Zfp212|Zfp954|Lrp8|Dtnb|Atp11c|Ubr4|Man1c1|Mycbp2|Pkd2l1|Zfp933|Ppp3r2|Dzank1|Mtif3|Suox|Trim47|Gm608|Cux1|Efemp2|Trim2|Sned1|Tmem55a|Zfp747|Zbtb39|Zfp750|Zfp677|Nr1h2|Rad18|Hivep3|Dsg2|Rpl41|Anxa4|Atmin|Vwce|Aff1|Aoc1|Zfp955a|Uhrf2|Ub…
GO:0097159	organic cyclic compound binding	molecular_function	8.6844e-16	1.3638e-13	2214	6810	7019	25027	216019,21410,24128,104099,15403,108654,19328,83925,208213,67991,15078,18754,666704,14797,268417,56388,19329,15382,332110,208967,229700,16469,71200,72000,72168,13175,52502,28030,237030,19340,210853,17219,67772,70894,72149,208795,12564,269400,68080,434218,67951,237107,12461,15430,665700,74134,22690,269019,67121,72902,229279,319183,73287,105246961,269639,18669,13837,100101919,70178,74127,70620,74107…	Hkdc1|Hnf1b|Xrn2|Itga9|Hoxa6|Fam210a|Rab12|Trps1|Tmem132c|Nacc2|H3f3a|Prkce|Samd1|Aes|Zkscan17|Cyp3a25|Rab17|Hnrnpa1|Mapk15|Thnsl1|Rbm15|Jrk|Dydc2|Lmntd2|Aifm3|Dclk1|Carhsp1|Gfm1|Gm4916|Rab3d|Zfp947|Mcm6|Chd8|Efcab3|Strada|Tmem63a|Cdh8|Rtel1|Gpn3|Trim34b|Tubb6|Gnl3l|Cct2|Hoxd10|Hmcn2|Cyp2s1|Zfp28|Stk32a|Mastl|Spock3|Hnrnpa3|Hist1h2bj|1700040L02Rik|LOC105246961|Zfp512|Abcb1b|Epha3|Dnah7c|Abhd17c|K…
GO:1901363	heterocyclic compound binding	molecular_function	9.4269e-16	1.4275e-13	2212	6810	7013	25027	223626,19009,434223,19092,209558,22068,110611,13555,105244844,224129,212392,67139,13990,66634,50772,100039087,102636264,230103,22757,74558,320806,211961,114886,234373,56515,279561,67260,59092,109754,75560,243842,50524,240843,22027,56696,114774,666938,57869,14683,68292,68346,69117,76267,16440,74137,66866,51789,408062,320492,19395,268451,100019,18260,18457,68708,192663,18991,103135,13406,22436,1721…	Them6|Pou6f1|Gm1966|Prkg2|Enpp3|Trpc6|Hdlbp|E2f1|LOC105244844|Adcy5|Ccdc110|Mis12|Smarcad1|Mcm8|Mapk6|Gm2042|Gm33378|Npr2|Zkscan5|Gvin1|Gfm2|Asxl3|Cygb|Sugp2|Rnf138|Wnk3|Cers4|Pcbp4|Cyb5r3|Ep400|Gltscr1|Sall2|Brinp2|Hsp90b1|Gpr132|Pawr|Bend4|Adck2|Gnas|Stt3b|Sirt5|Adh6a|Fads1|Itpr3|Nuak2|Nhlrc2|Tnk2|Zfp873|A830018L16Rik|Rasgrp2|Rab11fip4|Mdn1|Ocln|Bloc1s6|Rabl2|Abcg4|Pou3f1|Pan2|Dmp1|Xdh|Mcm2|Cyp…
GO:0016818	hydrolase activity, acting on acid anhydrides, in phosphorus-containing anhydrides	molecular_function	9.81e-16	1.4343e-13	497	6810	1302	25027	19335,140709,102635744,230073,78394,327762,320806,218914,75560,108888,12648,17218,57752,103733,105782,107607,14672,56325,102637083,11820,15201,67547,54614,14683,238988,68339,213469,69719,56717,67844,100503545,434223,20818,67040,213439,231887,30877,56336,27421,240960,74653,106344,68133,105245236,18000,14852,19348,59040,66634,13990,74006,319848,245670,240505,13429,74558,16905,19384,320632,78286,136…	Rab23|Col26a1|Gm28729|Ddx58|Ddx52|Dna2|Gfm2|Wapal|Ep400|Atad3a|Chd1|Mcm5|Tacc2|Tubg1|Scrib|Nod1|Gna11|Abcb9|Gm33985|App|Hells|Slc39a8|Prpf40b|Gnas|Erc2|Ccdc88c|Lgi3|Cad|Mtor|Rab32|Nuggc|Gm1966|Srprb|Ddx17|Gpr174|Pdap1|Gnl3|B4galt5|Abcc6|Dnah14|Pomk|Rfc4|Gcsh|LOC105245236|Sept2|Gspt1|Kif20a|Rhot1|Mcm8|Smarcad1|Dnm1l|Slc17a4|Rragb|Cdc42bpg|Dnm1|Gvin1|Lmna|Ran|Snrnp200|Nav2|Ehd1|Kif5b|Tango6|Mmaa|He…
GO:0043169	cation binding	molecular_function	1.0713e-15	1.514e-13	1389	6810	4177	25027	22183,102193,214766,241035,13106,233651,68277,66854,13087,101568,72308,328274,77579,381845,57330,11569,622127,66471,11846,101488143,105193,67708,68796,74120,11487,207352,27054,11658,192113,209225,383563,69047,76279,78619,666532,58198,13007,16875,229905,114565,217331,330863,235050,192191,70977,269401,194401,103284,13067,66972,223726,74570,76246,269704,12317,241431,72193,22782,320878,68744,320040,4…	Zrsr1|Zdhhc7|Mmp21|Pkhd1|Cyp2e1|Dchs1|2310057M21Rik|Trim35|Cyp2a5|Vrk3|Brf1|Zfp459|Myh10|2310014L17Rik|Gigyf1|Aebp2|Cyp3a57|Anp32e|Arg1|Hbb-bt|Nhlrc1|Pcnxl4|Tmem214|Zfp263|Adam10|Sec23ip|Sec23b|Alcam|Atp12a|Zfp710|Gpr25|Atp2c2|Cyp2d26|Zfp449|Gm13139|Sall1|Csrp1|Lhx8|Ccbl2|Zbtb21|Unk|Trim67|Zfp810|Med9|Cabs1|Znf512b|Mical3|Zc3h10|Cyct|Slc25a23|Mpped1|Zkscan1|Rtf1|Zfp664|Calr|Xirp2|Scaf11|Slc30a1|M…
GO:0016817	hydrolase activity, acting on acid anhydrides	molecular_function	5.9935e-14	8.1976e-12	528	6810	1423	25027	53617,66196,320027,14923,66922,52513,67979,17250,21413,208618,56200,26427,14678,320534,229877,214616,236193,16145,12075,104215,215999,320982,76251,381634,11853,17454,16568,66942,338367,338403,227693,69597,320213,213002,78541,83408,19704,107373,227058,23834,230737,11350,106572,16646,24071,70737,219189,53312,22152,14681,54380,232906,67895,23882,11949,233887,19334,11941,104886,216848,78903,67488,134…	Krt35|Myo19|Fstl4|Guk1|Rras2|Ddx56|Atad1|Abcc1|Tcf4|Etl4|Ddx21|Creb3l1|Gnai2|Tmem104|Rap1gds1|Spata5l1|Zfp709|Igtp|Bfsp1|Rhoq|Mcu|Arl4c|Ercc6l2|Gm1043|Rhoc|Mov10|Kif3a|Ddx18|Myo1d|Cndp1|Zer1|Afg3l2|Senp5|Ifitm6|Asb8|Gimap3|Upf1|Fam111a|Dnah7b|Cdc6|Gnl2|Abl1|Rab31|Kpna1|Synj2bp|Cgn|Vwa8|Nub1|Tubb3|Gnao1|Smarcal1|Arhgap35|Ppa1|Gadd45g|Atp5c1|Zfp553|Rab22a|Atp2b2|Rab15|Chd3|Wrnip1|Calcoco1|Dnm2|Trit…
GO:0035556	intracellular signal transduction	biological_process	6.4696e-13	8.5722e-11	402	6810	1051	25027	69237,227720,56289,18803,54126,230972,213575,76507,72739,381605,269608,67016,19744,269615,67414,72057,19328,232853,53972,66397,29809,18762,271639,213649,20224,18754,666048,268417,243867,226525,11845,13494,22640,245638,74194,19329,347722,19376,18844,214137,16801,58222,66704,13175,238690,218397,229474,381112,212508,14675,19331,230085,22697,19340,231932,100416706,210853,17354,78889,207212,11852,5438…	Gtpbp4|Nup214|Rassf1|Plcg1|Arhgef7|Arhgef16|Dync2li1|Aoc1|Zkscan3|Tbc1d2|Plekhg5|Tbc1d2b|Rheb|Plch2|Mfn1|Phf10|Rab12|Zfp954|Ngef|Sar1b|Rabgap1l|Prkcz|Adcy10|Arhgef19|Sar1a|Prkce|Trabd2b|Zkscan17|Fbxo46|Rasal2|Arf6|Drg1|Zfp1|Tbc1d8b|Rnd3|Rab17|Agap1|Rab34|Plxna1|Arhgap29|Arhgef1|Rab37|Rbm4b|Dclk1|Zfp458|Rasa1|Fhdc1|Arhgef33|Mtg1|Gna14|Rab19|N28178|Zscan21|Rab3d|Gimap7|AA987161|Zfp947|Mllt10|Wsb1|A…
GO:0016740	transferase activity	molecular_function	3.1047e-11	3.9891e-09	1063	6810	3210	25027	210992,18099,140499,59035,227333,26921,20451,68507,100043772,59001,21413,80289,16798,67979,28042,268656,13349,75541,320982,16145,99526,104248,214616,320534,414872,217837,320127,69597,110891,338403,338367,16568,105638,100727,26878,11856,227620,381983,13839,230376,75678,320634,83408,20454,56637,78287,14479,26448,69241,102639251,229473,245555,244757,56351,227154,13479,545389,67574,20449,19889,103988…	Lpcat1|Nlk|Ube2j2|Carm1|Dgkd|Map4k4|St8sia3|Ppfia4|Zfp850|Pole3|Tcf4|Lysmd3|Lats1|Atad1|Ept1|Sptlc1|Ackr1|1700019G17Rik|Arl4c|Igtp|Usp53|Cabin1|Spata5l1|Tmem104|Zyg11b|Itpk1|Dgki|Afg3l2|Slc8a2|Cndp1|Myo1d|Kif3a|Dph3|Ugt2b34|B3galt2|Arhgap6|Uap1l1|Lmtk3|Epha5|Haus6|Ippk|Ocrl|Gimap3|St3gal5|Gsk3b|Rbsn|Usp15|Mok|Polr2d|Znf660|D930015E06Rik|C77370|Glb1l2|Ptges3|Stradb|Dpep1|Cep170|Alg13|St8sia1|Rp2h|…
GO:0005634	nucleus	cellular_component	4.2153e-11	5.2567e-09	950	6810	2876	25027	70294,11487,239364,192170,68303,22033,71619,78825,70984,16775,68979,192232,59021,13006,17193,338351,330953,78619,12912,320135,68750,19013,71732,13003,14182,59014,11421,15416,237360,116848,319188,107029,14406,17132,18148,15461,20957,107815,19696,16420,15331,381308,108961,72308,67621,244058,56216,73569,72399,23970,57330,66439,66471,57340,234730,78809,56619,229542,70691,30939,17535,20467,17873,75475…	Rnf126|Adam10|Tspyl5|Eif4a3|Fam114a1|Traf5|Arl14|Desi2|4931406C07Rik|Lama4|Nol11|Hps4|Rab2a|Smc3|Mbd4|Akap17b|Hcn4|Zfp449|Creb1|BC049715|Rreb1|Ppara|Vps11|Vcan|Fgfr1|Rrs1|Ace|Hoxb8|Adamts14|Baz2a|Hist1h2bp|Me2|Gabrg2|Maf|Npm1|Hras|Sycp1|Scml2|Rel|Itgb6|Hmgn2|Mnda|E2f8|Brf1|Bend5|Rgma|Stx1b|Vgll3|Brap|Pacsin2|Gigyf1|2010012O05Rik|Anp32e|Jph3|Fuk|4930562C15Rik|Clec4e|Gatad2b|3830403N18Rik|Pttg1|Mre…
GO:0003674	molecular_function	molecular_function	6.5616e-11	7.9489e-09	6110	6810	21893	25027	14211,210992,140499,18628,333193,67602,73844,321003,60611,80877,233893,19072,52705,77799,192652,18710,100043772,233552,59001,21413,76560,67979,13349,75541,216961,242608,80892,326619,71325,68312,104248,22110,17117,60345,214616,57441,75956,80708,239318,227693,74569,69597,17901,57266,11705,100727,16069,75747,23834,21689,210544,94279,68632,27370,52837,230376,75678,218194,22709,18080,20454,72555,25848…
277343,67196,73914,20186,22063,14635,14560,17279,384059,67160,105244931,70248,381066,77110,102634234,104082,108160,54354,227715,103733,57752,13136,76510,28010,83691,59012,27426,70351,22719,21681,231510,320923,16475,13486,408068,26374,70355,99683,83814,233332,22194,107585,105245236,213827,19416,69487,94062,69955,231887,69706,18160,56809,54601,235283,268882,78255,72515,12609,216643,52055,56392,3198…	Smc2|Lpcat1|Ube2j2|Per3|Proser3|Necap1|Ankrd45|Xpnpep3|Foxj2|Lrba|Zfp764|Prep|Krr1|Sla2|Wdr81|Pik3r3|Zfp850|Gdpd5|Pole3|Tcf4|Prss8|Atad1|Ackr1|1700019G17Rik|Coro6|Podn|Zfhx4|Hist1h4a|Tchhl1|Gstm7|Cabin1|Tspyl1|Amacr|Nrip2|Spata5l1|Gmnn|Srrm2|Pacsin3|Plcxd3|Zer1|Ttc17|Afg3l2|Myl1|Cxcl14|Amh|Ugt2b34|Igj|Sesn3|Cdc6|Tekt1|Tbc1d31|Sfxn2|Myct1|Rps26|Tmx4|Haus6|Ippk|Phactr1|Zfp51|Nin|St3gal5|Shisa9|Olfr…
Thbs4|Uckl1|Zbtb7a|Atpif1|Vapa|Acsm2|Pycard|Gm11007|Top2a|Rbbp6|Cirbp|Angpt4|Pald1|Tnpo2|Gm156|Pomgnt1|Cnbp|Spag5|Mapk3|Pcdha6|Adcy9|Taf12|Gpr165|Tacc3|Pbxip1|Lipc|Plekhg4|Setmar|Ncf4|Gstz1|Slc4a2|Snai1|Ranbp10|Fam155a|Krt17|Hmgcr|Pfdn5|Atxn7l2|Tfpi|Skiv2l2|Zfpl1|Senp8|Abca4|Dgkq|Dguok|Ckmt1|Dstn|Pdia5|Ston2|Gng5|Cdh10|Zbtb37|Nufip2|Ivd|Dok3|Wac|Zfp647|Wfdc8|Ube2t|Irak3|Nr1h4|Trpc1|Galk1|Gdf10|Me…
GO:0034641	cellular nitrogen compound metabolic process	biological_process	7.2825e-11	8.5772e-09	1794	6810	5751	25027	223881,57752,18667,54195,67186,230073,22719,213773,27426,78394,94112,20186,11835,102607,15426,26381,207742,76303,77110,215384,381066,80838,103733,73233,99480,54214,57753,107607,56336,319185,71365,105245236,14056,18160,69955,231887,108013,54601,66420,13813,235283,27528,192656,18005,20743,19387,78286,211135,109136,16475,56220,78284,71949,72125,408068,72462,73822,13497,99683,233332,240753,257929,732…	Rnd1|Tacc2|Pgr|Gucy1b3|Rplp2|Ddx58|Zfp61|Tbl3|Nagpa|Ddx52|Med15|Nr1h4|Ar|Snx19|Hoxc8|Esrrg|Rnf43|Osbp|Gpbp1l1|Fcgbp|Zfp948|Hist1h1a|Tubg1|Zfp942|Dnttip2|Golga4|Noc3l|Nod1|B4galt5|Hist1h2bl|Pdss2|LOC105245236|Ezh2|Npr1|Fars2|Pdap1|Celf4|Foxo4|Polr2e|Eomes|Gramd1b|Nrep|Ripk2|Nek2|Sptbn2|Rangap1|Nav2|D130040H23Rik|Mmaa|Ajuba|Zfp386|Creb3l4|Cers5|Amer2|Zfp738|Rrp1b|Mfsd12|Drp2|Sec24b|Adamts17|Plekha6…
GO:0044763	single-organism cellular process	biological_process	8.5074e-11	9.749e-09	2489	6810	8670	25027	213895,233057,110355,68854,16504,258608,622473,14429,80732,320473,106073,12144,13852,73122,15441,23984,432486,71703,66290,58202,18415,667663,382066,237877,238123,50884,12314,15463,16531,28254,140570,18570,71382,58178,72388,14163,404286,217721,56089,66118,67144,67569,16668,13346,110385,432530,258663,99982,12531,226999,16570,101476,22791,11864,20174,12304,54161,72668,243407,230861,18046,67398,25898…	Bms1|Zfp940|Adrbk1|Asb11|Kcnc3|Olfr986|Ripply1|Galr3|Mynn|Heatr5b|Mfsd5|Blm|Stx2|Tgfbrap1|Hp1bp3|Pde10a|Gnptab|Armcx3|Atp6v1g1|Nelfb|Hspa4l|Myo3a|Prdm10|Atad5|Cog5|Nckap1|Calm2|Agfg1|Kcnma1|Slco1a6|Plxnb2|Pdcd6|Pex1|Sorcs1|Ripk4|Fgd1|Vmn1r179|Mfsd7c|Ramp3|Sarnp|Lrrc40|Mgat4c|Krt18|Des|Pde4c|Adcy1|Olfr739|Kdm1a|Cdc25b|Slc9a2|Kif3c|Plekha1|Dnajc2|Arnt2|Ruvbl2|Pdia4|Copg1|Skida1|C130060K24Rik|Eif4g3…
GO:0016887	ATPase activity	molecular_function	9.1746e-11	1.0237e-08	231	6810	567	25027	320027,71723,73834,104721,24015,140795,70099,52513,77407,140743,14923,20362,17250,67979,320631,20927,54483,71602,56087,56200,101592,78748,13681,69635,74610,236193,229877,320534,214616,16649,20174,66164,208084,66887,14375,69716,110809,223770,381634,76251,13205,19718,66942,77706,227693,11302,109229,69597,320213,214952,110084,68278,13204,268379,19330,216439,19704,11306,672511,19324,83408,70882,79456…	Fstl4|Dhx34|Atp6v1d|Ddx1|Abce1|P2ry14|Smc4|Ddx56|Rab35|Rem2|Guk1|Sept8|Abcc1|Atad1|Abca15|Abcc8|Mefv|Myo1e|Dnah10|Ddx21|Eftud1|Rassf10|Eif4a1|Dapk1|Abcb8|Zfp709|Rap1gds1|Tmem104|Spata5l1|Kpna4|Ruvbl2|Nip7|Pif1|Lonp2|Xrcc6|Trip13|Srsf1|Brd1|Gm1043|Ercc6l2|Ddx3x|Rfc2|Ddx18|Abcb5|Zer1|Aatk|Fam118b|Afg3l2|Senp5|Rhot2|Dnah1|Ddx39|Dhx15|Abca13|Rab18|Agap2|Upf1|Abcb7|Rnf213|Rab1|Gimap3|Armc3|Recql4|Pex1…
GO:0007264	small GTPase mediated signal transduction	biological_process	1.1737e-10	1.2761e-08	231	6810	574	25027	19346,14020,108100,381812,234353,104215,27387,18176,16145,74694,320982,75547,72065,74002,66967,19415,11853,241308,216344,67231,19157,214952,24015,109905,235442,140500,140743,14923,77407,66922,19769,544963,545156,170758,240057,19414,16653,328967,17250,20362,74206,73296,71972,212539,19344,208618,69834,246710,223754,19332,14678,241694,56349,232906,53869,328778,230098,217944,19334,14677,209478,19762,…	Rab6a|Evi5|Baiap2|Cracr2a|Psd3|Rhoq|Sh2d3c|Nras|Igtp|Tbc1d30|Arl4c|Akap13|Rap2c|Psd2|Edem3|Rasal1|Rhoc|Ralgps1|Rab21|Tbc1d20|Cyth1|Rhot2|Abce1|Rap1a|Rab8b|Acap3|Rem2|Guk1|Rab35|Rras2|Rit1|Iqgap2|Kalrn|Rac3|Syngap1|Rasa3|Kras|Arhgef37|Abcc1|Sept8|Sipa1l3|Rhobtb3|Dnmbp|Gm266|Rab5b|Etl4|Rab43|Rhobtb2|Tbc1d22a|Rab20|Gnai2|Ralgapa2|Net1|Arhgap35|Rab11a|Rab26|Arhgef39|Rapgef5|Rab22a|Gnai1|Tbc1d12|Rit2|…
GO:0016788	hydrolase activity, acting on ester bonds	molecular_function	1.4519e-10	1.539e-08	374	6810	1012	25027	103135,435732,19268,18968,71472,270198,19275,18584,74088,11496,105244086,237523,80915,252870,268465,18576,240892,97287,27355,56291,545677,26909,66866,241989,338371,74270,209334,277343,74392,68021,105247232,55989,233905,54384,12482,105246811,100502698,104416,12307,22083,26394,68106,13482,68972,626802,238803,56515,117600,381802,13537,19819,26458,238871,14026,381801,237625,216974,13016,50524,1052440…	Pan2|Gm5709|Ptprf|Pola1|Usp19|Pfkfb4|Ptprn|Pde8a|Them7|Adam22|LOC105244086|Ptprq|Dusp12|Usp7|Eme1|Pde3b|Dusp27|Mtmr14|Pald1|Styx|Gm12888|Exo1|Nhlrc2|Pabpc4l|Endov|Usp20|Gen1|Wfdc8|Specc1l|Bphl|LOC105247232|Nop58|Zfp646|Mtmr7|Ms4a1|LOC105246811|1700021K19Rik|Bap1|Calb1|Ctr9|Lypla2|Nt5c3b|Dpp4|Tatdn3|Gm14322|Zfp366|Rnf138|Srgap1|Tsen2|Dusp2|Rnaseh1|Slc27a2|Pde4d|Evl|Tatdn2|Pla2g3|Proca1|Ctbp1|Sall2…
GO:0008270	zinc ion binding	molecular_function	3.4054e-10	3.5217e-08	739	6810	2169	25027	110829,238328,76123,22658,231452,320634,75212,19704,102639251,78287,77569,66869,11614,75729,53883,240518,229473,18854,26424,110784,237400,72958,216848,50873,67245,545389,233887,545471,81896,69020,234356,23802,192236,74735,67538,215615,238317,140482,14778,102639713,14201,21892,70796,360213,667962,71673,12830,67057,619329,233893,68010,70797,76217,109880,17190,12972,108089,15289,12153,636931,233552,…	Lims1|Vash1|Gpsm2|Pcgf2|Sdad1|Ocrl|Rnf121|Upf1|Znf660|Rbsn|Limch1|Zfp869|Nr0b1|Fam227a|Celsr2|Peli3|D930015E06Rik|Pml|Nr5a2|Nr3c2|Mex3d|Zfp493|Chd3|Park2|Peli1|Cep170|Zfp553|Zfp345|Ift122|Zfp707|Csgalnact1|Amfr|Hps1|Trim14|Zswim3|Rnpep|Elmsan1|Zfp358|Gpx3|LOC102639713|Fhl3|Tll1|Zdhhc1|Trim46|Gm8898|Rnf215|Col4a5|Yaf2|F420015M19Rik|Zfp764|Bambi|Ankib1|Jakmip2|Braf|Mbd1|Cryz|Rnf144a|Hmgb1|Bmp1|Trim…
GO:0016301	kinase activity	molecular_function	3.4994e-10	3.5327e-08	410	6810	1114	25027	17346,69597,71713,414872,320127,217837,211347,12568,69562,338367,18793,69716,56532,17169,320982,214616,12394,170745,20174,71745,12704,17165,68010,109880,107951,12372,17913,11636,170786,67979,16798,381393,19713,17250,100043772,18479,14923,20683,71902,213452,18746,18099,26407,26398,75669,70415,227333,26921,110355,57782,27373,56632,218699,55987,26385,22637,68556,11790,11305,78903,56421,66966,1005043…	Mknk1|Afg3l2|Cdc40|Zyg11b|Dgki|Itpk1|Pank3|Cdk5|Cdk13|Myo1d|Plaur|Trip13|Ripk3|Mark3|Arl4c|Spata5l1|Runx1|Xpnpep2|Ruvbl2|Cul2|Cit|Mapkapk5|Bambi|Braf|Cdk9|Casq1|Myo1c|Ak1|Cd209a|Atad1|Lats1|4921509C19Rik|Ret|Abcc1|Zfp850|Pak1|Guk1|Sp1|Cand1|Dstyk|Pkm|Nlk|Map3k4|Map2k4|Pik3r4|Stk26|Dgkd|Map4k4|Adrbk1|Rbak|Csnk1e|Sphk2|Pxk|Cpxm2|Grk6|Zap70|Uckl1|Speg|Abca2|Wrnip1|Pfkp|Trit1|Gm11007|Dnah2|Pip4k2a|Dp…
GO:0006725	cellular aromatic compound metabolic process	biological_process	6.4112e-10	6.3218e-08	1757	6810	5657	25027	68507,241624,23918,14011,26427,329003,229007,101197,67979,15289,80289,59001,70028,100986,100043772,18099,140499,18628,59035,15436,667034,56449,19072,70120,52705,68279,66196,233893,232807,60611,110891,69597,104394,75956,14401,18185,17688,338367,15399,326619,80892,15369,78309,75547,268656,320534,214616,57441,22259,21834,17129,22110,20842,53312,69241,102639251,14479,78287,23886,56637,22152,77569,141…	Ppfia4|Exd1|Impdh2|Etv6|Creb3l1|Zfp516|Zgpat|Zfp956|Atad1|Hmgb1|Lysmd3|Pole3|Dopey2|Akap9|Zfp850|Nlk|Ube2j2|Per3|Carm1|Hoxd4|Pnp2|Ybx3|Prep|Yars2|Krr1|Mcoln2|Myo19|Zfp764|Ppp1r12c|Foxj2|Slc8a2|Afg3l2|E2f4|Srrm2|Gabrb2|Nrl|Msh6|Myo1d|Hoxa2|Hist1h4a|Zfhx4|Hmox2|Cul9|Akap13|Sptlc1|Tmem104|Spata5l1|Gmnn|Nr1h3|Thrb|Smad5|Tspyl1|Stag1|Nub1|Polr2d|Znf660|Usp15|Rbsn|Gdf15|Gsk3b|Tubb3|Limch1|Foxh1|Zfp869|…
GO:0006807	nitrogen compound metabolic process	biological_process	8.127e-10	7.8315e-08	1891	6810	6119	25027	12593,170768,13382,18491,18763,11677,17937,109229,57813,12611,104771,237339,20878,66997,11989,70292,218693,226182,13681,12396,14020,22245,407823,109154,22678,664883,20445,408022,18424,140492,218138,102635315,68837,74117,66336,21766,331474,319186,71063,18546,72585,381306,50708,109905,67684,223922,18024,70227,93692,230590,22247,18045,21374,14283,56382,11842,20773,22750,94094,71007,234258,17392,7623…	Cdyl|Pfkfb3|Dld|Pappa|Pkd1|Akr1b3|Nab2|Fam118b|Tk2|Cebpg|Jkamp|L3mbtl3|Aurka|Psmd12|Slc7a3|Afap1|Paip1|Taf5|Eif4a1|Cbfa2t2|Evi5|Uck1|Baz2b|Mlec|Zfp2|Nova1|St6galnac1|Primpol|Otx2|Kcnn2|Gmds|Gm32687|Foxk2|Actr3|Cenpp|Tex261|Rgag4|Hist1h2bm|Zfp597|Pcp4|Lypd1|BC055324|Hist1h1c|Rap1a|Luc7l3|Atf7|Nfe2l2|Zfp619|Glrx|Zyg11a|Umps|Nfyb|Tbp|Fosl1|Rab9|Arf3|Sptlc2|Zfp9|Trim34a|D7Ertd443e|Neil3|Mmp3|Grhpr|Hi…
GO:0044765	single-organism transport	biological_process	9.3744e-10	8.8328e-08	872	6810	2629	25027	70900,230598,329064,242747,76088,76568,104245,76713,70699,20529,16533,71361,210148,80890,58859,52466,58186,69237,269997,11951,110893,319636,110052,219158,17355,212508,241447,56375,237558,14412,73435,239652,328329,58207,72611,68695,227541,621628,16648,73598,224088,170731,67203,105246960,11947,27403,76983,16523,13859,71233,30791,56490,67952,99633,22272,77683,22433,67948,329002,102633023,11946,24610…	4921517D22Rik|Nrd1|Pkd2l1|Zfp933|Dock8|Ift46|Slc6a5|1700039E15Rik|Nup205|Slc31a1|Kcnmb1|Aifm2|Slc30a6|Trim2|Efemp2|Slc46a1|Rad18|Gtpbp4|Zfp747|Atp5g1|Slc8a3|Fsd1l|Dek|Ccar2|Aff1|Mtg1|Cers6|B4galt4|Myrfl|Slc6a13|Tex35|Zfp641|Mast4|Slc43a3|Zfp655|Hddc3|Camk1d|Cldn20|Kpna3|1700001O22Rik|Atp13a3|Mfn2|Nde1|LOC105246960|Atp5b|Abca7|Scfd1|Kcnj8|Eps15l1|Enkur|Slc39a1|Zbtb20|Tomm20|Lphn2|Uqcrq|Ehmt1|Xbp1|…
GO:1901360	organic cyclic compound metabolic process	biological_process	9.9103e-10	9.1347e-08	1776	6810	5731	25027	106073,84704,80732,74182,100689,12144,15415,68553,15441,18519,226139,74255,66290,104923,58202,102639574,110935,105247233,107508,78251,233057,23877,13180,57782,20589,64424,320024,622473,73610,217716,110532,26379,52710,66251,71382,16633,218734,100042698,170762,21417,100039913,105244343,57905,237877,16365,12314,11816,66580,67089,16531,15463,68178,67763,99982,22608,18986,223770,235956,27387,71745,152…	Mfsd5|Snurf|Mynn|Gpcpd1|Spon2|Blm|Hoxb7|Col6a4|Hp1bp3|Kat2b|Cox15|Smu1|Atp6v1g1|Adi1|Nelfb|Gm35854|Atp6v1b1|LOC105247233|Eprs|Zfp712|Zfp940|Fiz1|Pcbd1|Rbak|Ighmbp2|Polr1e|Nceh1|Ripply1|Zfp433|Mlh3|Adarb1|Esrra|Slc52a2|Arfgap3|Pex1|Klra2|3830406C13Rik|Gm3973|Nup155|Zeb1|Rhox2b|LOC105244343|Isy1|Atad5|Irg1|Calm2|Apoe|Esf1|Psmc6|Kcnma1|Agfg1|Cgnl1|Prpsap1|Kdm1a|Ybx1|Pou2f1|Brd1|Zfp825|Sh2d3c|Cul2|Hi…
GO:0016772	transferase activity, transferring phosphorus-containing groups	molecular_function	1.042e-09	9.4001e-08	661	6810	1930	25027	73707,269003,234730,67708,105244999,18712,16452,244058,224876,13840,19229,101568,12795,225845,67017,19094,12649,80334,232210,12566,30955,19878,70572,26412,244216,14182,216154,216724,212862,84652,13007,21849,22754,268379,225010,269209,67936,240752,18004,192113,17776,13728,12534,12167,225326,105247050,12537,116904,117229,17199,12361,16412,140780,107817,18647,70549,12567,68961,218333,110651,74610,11…	Gucy2g|Sap130|Fuk|Pcnxl4|LOC105244999|Pim1|Jak2|Rgma|Gm324|Epha6|Ptk2b|Vrk3|Plk3|Pla2g16|Fam210b|Mapk11|Chek1|Kcnip4|Hmces|Cdk2|Pik3cg|Rock2|Ipo5|Map4k2|Zfp771|Fgfr1|Med16|Rufy1|Chpt1|Fam126a|Csrp1|Trim28|Zfp92|Abca13|Lclat1|Stk36|Wdr55|Pik3c2b|Nek1|Atp12a|Mast2|Mark2|Cdk1|Bmpr1b|Pik3c3|LOC105247050|Cdk11b|Alpk3|Stk33|Mc1r|Cask|Itgb1|Bmp2k|Jmjd6|Cdk14|Tln2|Cdk4|Phkg2|Ice1|Rps6ka3|Abcb8|Aim1|Dapk1…
GO:0046483	heterocycle metabolic process	biological_process	1.0678e-09	9.4319e-08	1755	6810	5660	25027	19009,67219,223626,67040,330998,19697,66556,235626,223732,14531,13555,106344,319535,15405,212392,224129,67139,59040,50772,66634,54364,100039087,102636264,110639,22757,268566,230103,17536,114570,406220,211961,243743,218914,56515,234373,381802,73102,67260,109754,14236,320709,17864,243842,102637083,11820,68024,56696,50524,114774,666938,67123,19139,14957,68292,12914,72795,14113,209334,78586,16440,119…	Pou6f1|Med18|Them6|Ddx17|Ankrd34c|Rela|Drap1|Setd2|Ldoc1l|Gcm1|E2f1|Rfc4|Zfp182|Hoxa9|Ccdc110|Adcy5|Mis12|Rhot1|Mapk6|Mcm8|Rpp30|Gm2042|Gm33378|Prps2|Zkscan5|Gphn|Npr2|Meis2|Crip3|Krt77|Asxl3|Plxna4|Wapal|Rnf138|Sugp2|Tsen2|Slc22a23|Cers4|Cyb5r3|Foxn2|Tmem117|Mybl1|Gltscr1|Gm33985|App|Hist1h2bc|Gpr132|Sall2|Pawr|Bend4|Ubap1|Prps1|Hist1h1d|Stt3b|Crebbp|Ttc19|Fbl|Gen1|Srbd1|Itpr3|Atf3|Nhlrc2|Wdr5|T…
GO:0044699	single-organism process	biological_process	1.4893e-09	1.2887e-07	2751	6810	9706	25027	619310,56697,110880,624910,56440,277154,20660,100037258,21461,240725,319518,14783,100009614,56177,213788,12773,12530,654801,171199,70691,140795,22232,140743,14609,319772,67619,69274,229658,57265,12771,76246,16559,22782,320040,320878,17761,76742,224481,22310,666244,66972,12190,213603,69635,244238,52700,330908,20499,71770,383563,70045,209225,59021,239364,11487,74120,18475,78619,235431,330953,70693,…	Zfp872|Akap10|Scn4a|Rgs21|Snx1|Nynrin|Sorl1|Dnajc3|Tcp10a|Sulf1|Pdpr|Grb10|Gm10024|Olfm1|Chrm5|Ccr4|Cdc25a|Zfp784|Vmn1r18|3830403N18Rik|P2ry14|Slc35a2|Rem2|Gja1|C130050O18Rik|Nob1|Ctdspl|Vangl1|Fzd2|Ccr3|Rtf1|Kif17|Slc30a1|Rnf222|Mical2|Map7|Snx27|Tfb1m|Vmn2r42|Tmsb15b1|Slc25a23|Brca2|Slc44a3|Dapk1|Mrgpre|Txndc17|Opcml|Slc12a7|Ap2b1|Gpr25|2610528A11Rik|Zfp710|Rab2a|Tspyl5|Adam10|Zfp263|Pafah1b2|Z…
GO:0016773	phosphotransferase activity, alcohol group as acceptor	molecular_function	1.7064e-09	1.447e-07	371	6810	1007	25027	231876,110651,22245,12567,68961,69577,66587,69635,74610,20877,16412,18647,11600,13400,140780,268930,67273,59125,23972,77706,22390,14159,170768,103573,20873,106522,20878,233870,243659,69225,57813,11302,20620,68891,140810,270110,104318,75619,17295,270672,16706,75735,103236,12229,14773,53859,26396,22631,70425,83813,20817,223649,17096,56531,12799,224876,13840,225638,16452,68646,17281,68559,67708,7370…	Lmtk2|Rps6ka3|Uck1|Cdk4|Phkg2|Fastkd3|Fastk|Dapk1|Abcb8|Aurkb|Itgb1|Cdk14|Angpt1|Dmpk|Bmp2k|Pkmyt1|Ndufa10|Nek7|Papss2|Abcb5|Wee1|Fes|Pfkfb3|Xpo1|Plk4|Pkdcc|Aurka|Tufm|Styk1|Carkd|Tk2|Aatk|Plk2|Cd177|Ttbk2|Irf2bp2|Csnk1d|Fastkd2|Met|Map3k15|Ksr1|Pank1|Csnk1g2|Btk|Grk5|Map3k14|Map2k2|Ywhaz|Csnk1g3|Tnk1|Srpk2|Nrbp2|Lyn|Ylpm1|Cnp|Gm324|Epha6|Alpk2|Jak2|Nadk2|Fyco1|Pdrg1|Pcnxl4|Gucy2g|Pim1|Camk1g|Cyb…
GO:0048037	cofactor binding	molecular_function	1.9801e-09	1.6161e-07	184	6810	448	25027	234309,208628,218865,107029,56348,70503,76238,18663,17252,20773,13063,74051,15107,50493,12585,67442,15488,66841,107869,18597,11409,78245,245026,69761,243874,12409,11532,12039,213081,23917,66663,108682,270076,74754,50995,229905,246277,216439,229841,230721,52837,194225,228061,75387,58875,100198,110208,11611,15483,229211,17161,231329,13382,108841,76355,320878,67420,109154,15186,227197,15446,230908,6…	Cbr4|Kntc1|Chdh|Me2|Hsd17b12|Ddo|Grhpr|Pgk2|Rdh11|Sptlc2|Cycs|Steap2|Hadh|Txnrd1|Cdr2|Retsat|Hsd17b4|Etfdh|Cth|Pdha1|Acads|Acbd7|Col6a6|1600015I10Rik|Nlrp9b|Cbr2|Adh5|Bckdha|Wdr19|Impdh1|Uba5|Gpt2|Gcdh|Dhcr24|Uba2|Ccbl2|Csad|Agap2|Cenpe|Pabpc4|Tmx4|Gm13103|Agps|Sirt4|Hibadh|H6pd|Pgd|Agxt|Hsd11b1|Acad9|Maoa|Polr2b|Dld|Rdh13|Tgds|Mical2|Far1|Mlec|Hdc|Ndufs1|Hpgd|Tardbp|Mto1|Gmds|Hhip|Sptlc1|Gsr|Kdm…
GO:0090304	nucleic acid metabolic process	biological_process	1.982e-09	1.6161e-07	1513	6810	4853	25027	59043,20849,18810,229663,12606,234366,20181,100502950,100041230,217664,110593,12705,396184,242523,107932,105244006,18538,71840,105247109,57440,21974,77782,73430,69263,17281,546144,102633156,73666,214627,237758,15107,224585,110749,67229,232875,20021,14461,380785,18663,330401,22427,239667,114896,65945,72556,237806,319899,19356,102871,72515,97122,71116,12609,20980,23805,75706,216443,381022,71723,176…	Wsb2|Stat4|Plec|Csde1|Cebpa|Gatad2a|Rxra|Gm3336|Hist1h4m|Mgat2|Prdm2|Cited1|Flrt1|Dmrta1|Chd4|LOC105244006|Pcna|Tekt4|LOC105247109|Ehd3|Top2b|Polq|1700049G17Rik|Rfc3|Fyco1|Wdr72|LOC102633156|Thoc3|Papd5|Zfp454|Hadh|Zfp160|Chaf1b|Prpf18|Zscan18|Polr2c|Gata2|Begain|Pgk2|Tmcc1|Wrn|Dip2b|Afg3l1|Clstn1|Zfp566|Dnah9|Dock6|Rad17|D330045A20Rik|Wdr43|Hist2h4|Stx18|Cebpd|Syt2|Apc2|Krt24|Mars|Kmt2d|Dhx34|Ms…
GO:0006139	nucleobase-containing compound metabolic process	biological_process	2.2168e-09	1.7734e-07	1688	6810	5445	25027	105247232,12395,12307,59052,108800,67254,26927,21928,106042,27369,68052,240869,338371,231326,241989,16651,13435,16477,277343,69833,235661,434128,16413,239546,21416,12937,76574,11602,212999,54141,240411,66464,229534,11515,17059,22755,13599,18950,73229,240753,257929,15357,17955,11601,12928,270028,108143,68153,20613,78284,56220,16475,211135,19387,78286,20743,18005,13497,99683,73822,72462,408068,7194…	LOC105247232|Runx1t1|Calb1|Mettl9|Ston2|2900011O08Rik|Foxl2|Tnfaip2|Prickle1|Dguok|Rps13|Zbtb37|Endov|Aasdh|Pabpc4l|Sspn|Dnmt3a|Junb|Wfdc8|Polr2f|Dync1li1|Pnmal2|Itgb1bp1|Zfp647|Tcf7l2|Pcdha6|Mfsd2a|Angpt4|Tnpo2|Spag5|Loxhd1|Taf12|Pbxip1|Adcy9|Klrb1c|Zfp93|Ecel1|Pnp|3110052M02Rik|Plekha6|Olfr299|Hmgcr|Nap1l4|Angpt2|Crk|Fam155a|Taf9|Gtf2e2|Snai1|Creb3l4|Zfp386|Ajuba|D130040H23Rik|Rangap1|Nav2|Sptb…
GO:0043227	membrane-bounded organelle	cellular_component	2.5612e-09	2.011e-07	1280	6810	4044	25027	16796,209212,56490,217125,77683,67948,70024,56086,78913,14824,12916,18139,231932,223601,72068,14697,13449,105242467,244349,74202,218973,64934,67573,102640673,54616,240514,19401,18451,231724,22437,68299,13710,11776,75423,12212,93762,52696,21897,16975,13528,67414,329064,231991,100952,76568,207806,66397,29809,80890,18141,72519,23879,16656,23988,17978,22260,51813,20845,12447,328329,104884,235682,2275…	Lasp1|Osgin2|Zbtb20|Samd14|Ehmt1|Fbxo28|Mcm10|Set|Ltn1|Grn|Crem|Zfml|Gimap7|Fam49b|Cnot2|Gnb5|Dok2|LOC105242467|Kat6a|Fblim1|Wdhd1|Pes1|Loxl4|LOC102640673|Extl3|Ccdc85b|Rara|P4ha1|Rad9b|Xirp1|Vps53|Elf3|Ap3d1|Arl5a|Chic1|Smarca5|Zwint|Tlr1|Lrp8|Dtnb|Mfn1|Pkd2l1|Creb5|Emilin1|Ift46|Gm608|Sar1b|Rabgap1l|Trim2|Nup50|Tmem55a|Fxr2|Hivep3|Pin1|Ncoa2|Nr1h2|Ccnc|Star|Ccne1|Mast4|Tdp1|Zfp445|Camk1d|Map3k1…
GO:0043231	intracellular membrane-bounded organelle	cellular_component	2.7894e-09	2.1504e-07	1278	6810	4038	25027	106957,12608,20463,18647,140780,21399,69635,21886,52700,244238,24075,84035,330908,68219,56741,76246,74570,320040,72193,12317,229906,12380,224481,192191,100126226,74600,22232,140795,15376,69386,225362,319885,109294,77371,56222,76687,239170,67619,227195,75475,21461,231004,54525,229227,56619,56177,20467,70691,64933,14084,654801,66471,234730,57340,78809,23970,73569,244058,230098,216821,57330,381308,7…	Slc39a6|Cebpb|Cox7a2l|Cdk14|Bmp2k|Tcea1|Dapk1|Tle2|Txndc17|Mrgpre|Taf10|Kremen1|Opcml|Nudt21|Igdcc4|Rtf1|Zkscan1|Rnf222|Scaf11|Calr|Gtf2b|Cast|Tfb1m|Med9|5430421N21Rik|Mrpl47|Slc35a2|P2ry14|Foxa2|Hist1h4h|Reep2|Zcchc7|Prex2|Sec24a|Cited4|Spcs3|Fam160b2|Nob1|Ino80d|Oplah|Tcp10a|Samd11|Syt7|4932438A13Rik|Clec4e|Olfm1|Sin3b|3830403N18Rik|Ap3m2|Faf1|Zfp784|Anp32e|Fuk|Jph3|4930562C15Rik|Pacsin2|Vgll3|…
GO:0032561	guanyl ribonucleotide binding	molecular_function	5.0463e-09	3.8208e-07	225	6810	582	25027	74591,100019,228543,14725,76108,67059,80291,100101806,11304,19349,102640673,217371,239273,52065,100101919,80718,102216272,20411,75423,74143,74254,11843,442827,242505,14674,18669,14673,235661,14687,207704,12638,56055,52398,69581,237107,27416,53857,104303,360013,19338,19299,68080,11852,11854,67951,17532,19340,75985,270028,68708,12780,26357,271457,192663,231932,215449,117599,170731,109136,14675,2803…	Abca12|Mdn1|Rhov|Lrp2|Rap2a|Ola1|Rilpl2|Srp54c|Abca4|Rab7|LOC102640673|Rab40b|Abcc4|Mfhas1|Dnah7c|Rab27b|Ak6|Sorbs1|Arl5a|Opa1|Gpn1|Arf4|Rab44|Rasef|Gna13|Abcb1b|Gna12|Dync1li1|Gnaz|Gtpbp10|Cftr|Gtpbp2|Sept11|Rhou|Gnl3l|Abcc5|Tuba8|Arl1|Myo18a|Rab33b|Abcd3|Gpn3|Rhob|Rhod|Tubb6|Mras|Rab3d|Rab30|Fam155a|Rabl2|Abcc2|Abcg2|Rab5a|Abcg4|Gimap7|Rap1b|Helb|Mfn2|Mmaa|Gna14|Gfm1|Gpn2|Nav2|Rab19|Ehd1|Ran|Gv…
GO:0046914	transition metal ion binding	molecular_function	6.0443e-09	4.4961e-07	872	6810	2655	25027	83486,66825,110751,218214,23794,332175,11568,18968,109205,17389,170772,11796,109889,13121,435653,55983,74198,100066,26909,102637277,225523,11496,100039060,17184,11529,207181,59004,54484,432720,76267,12914,69117,100710,385674,74270,68121,14708,22666,100502698,384309,22083,245532,225791,74365,408062,212281,56364,208922,72230,56515,19099,114886,218914,235315,627626,63857,50524,77219,11820,102637083,…	Rbm5|Rnf186|Adam33|Kdm1b|Adamts5|Zdhhc23|Aebp1|Pola1|Sobp|Mmp16|Glcci1|Birc3|Mzf1|Cyp51|Fcrlb|Pdzrn3|Dtx2|Cyp2j11|Exo1|Gm21994|Cep120|Adam22|0610010B08Rik|Matr3|Adh7|Rbms3|Pias4|Mkrn1|Akr1c19|Fads1|Crebbp|Adh6a|Pds5b|Zfp174|Usp20|Cep70|Gng7|Zbtb14|1700021K19Rik|Trim56|Ctr9|Awat2|Zadh2|Lonrf3|Zfp873|A530054K11Rik|Zmym3|Cpeb3|Zfp558|Rnf138|Mapk8ip1|Cygb|Wapal|Rnf214|Ptchd4|Bco1|Sall2|Ptgr2|App|Gm33…
GO:0005525	GTP binding	molecular_function	6.3647e-09	4.6528e-07	223	6810	577	25027	213439,20818,434223,67844,11845,100503545,74194,260315,27403,11947,19329,19092,13494,231931,14852,18000,240960,19416,347722,27421,19376,30877,13429,245670,58222,74006,240255,212508,59040,215449,117599,170731,109136,28030,100210,14675,19331,78286,13660,19384,74558,69237,27410,320806,327762,227613,19335,223881,213575,56298,19744,14236,19328,56325,67414,14672,56217,103733,66397,20224,449000,64652,54…	Gpr174|Srprb|Gm1966|Rab32|Arf6|Nuggc|Rnd3|Nav3|Abca7|Atp5b|Rab17|Prkg2|Drg1|Gimap6|Gspt1|Sept2|Dnah14|Rasd1|Agap1|Abcc6|Rab34|Gnl3|Dnm1|Rragb|Rab37|Dnm1l|Ythdc2|Mtg1|Rhot1|Rap1b|Helb|Mfn2|Mmaa|Gfm1|Gpn2|Gna14|Rab19|Nav2|Ehd1|Ran|Gvin1|Gtpbp4|Abca3|Gfm2|Dna2|Tubb4b|Rab23|Rnd1|Dync2li1|Atl2|Rheb|Foxn2|Rab12|Abcb9|Mfn1|Gna11|Mpp5|Tubg1|Sar1b|Sar1a|Zfp960|Nisch|Prpf40b|Gpn1|Opa1|Arf4|Rab44|Gna13|Rase…
GO:0043412	macromolecule modification	biological_process	7.563e-09	5.4351e-07	532	6810	1532	25027	17165,71745,12704,19258,12532,170745,20174,12531,17169,69716,56532,69562,12568,71713,56550,75669,70415,71096,269941,17308,24015,26398,103963,22193,26407,278279,53413,71902,57344,107751,18479,170786,22632,19713,107951,12372,105247220,74178,75079,66813,433742,75607,319520,327954,24044,11790,19647,217716,67553,110355,55987,50995,72349,72388,330010,244895,381338,19224,16687,72508,667663,13631,59052,2…	Mapkapk5|Cul2|Cit|Ptpn4|Cdc25c|Xpnpep2|Ruvbl2|Cdc25b|Mark3|Trip13|Ripk3|Cdk13|Cdk5|Cdc40|Ube2d2a|Pik3r4|Stk26|Sntg1|Chsy1|Mgat1|Abce1|Map2k4|Rpn1|Ube2e3|Map3k4|Tmtc2|Exoc7|Cand1|As3mt|Prrxl1|Pak1|Cd209a|Yy1|Ret|Cdk9|Casq1|LOC105247220|Stk40|Zbtb49|Bcl2l14|Gm12722|Wnk2|Dusp4|Dnah2|Scamp2|Speg|Rbbp6|Mlh3|Gstcd|Adrbk1|Cpxm2|Uba2|Dusp3|Ripk4|Ttll10|Peak1|Lonrf2|Ptgs1|Krt6a|Rps6kb1|Myo3a|Eef2k|Mettl9|…
GO:0019001	guanyl nucleotide binding	molecular_function	8.2562e-09	5.8344e-07	228	6810	594	25027	67059,76108,14725,80291,100101806,100019,74591,228543,102640673,217371,11304,19349,80718,102216272,20411,75423,239273,52065,100101919,14674,242505,18669,14673,235661,74254,74143,11843,442827,52398,56055,14687,207704,12638,53857,104303,360013,19338,69581,237107,27416,68080,11854,11852,67951,19299,75985,12780,68708,270028,26357,271457,231932,192663,17532,19340,19384,74558,215449,117599,170731,10913…	Ola1|Rap2a|Lrp2|Rilpl2|Srp54c|Mdn1|Abca12|Rhov|LOC102640673|Rab40b|Abca4|Rab7|Rab27b|Ak6|Sorbs1|Arl5a|Abcc4|Mfhas1|Dnah7c|Gna13|Rasef|Abcb1b|Gna12|Dync1li1|Gpn1|Opa1|Arf4|Rab44|Sept11|Gtpbp2|Gnaz|Gtpbp10|Cftr|Tuba8|Arl1|Myo18a|Rab33b|Rhou|Gnl3l|Abcc5|Gpn3|Rhod|Rhob|Tubb6|Abcd3|Rab30|Abcc2|Rabl2|Fam155a|Abcg2|Rab5a|Gimap7|Abcg4|Mras|Rab3d|Ran|Gvin1|Rap1b|Helb|Mfn2|Mmaa|Gfm1|Gna14|Gpn2|Rab19|Nav2|E…
GO:0008104	protein localization	biological_process	9.398e-09	6.5324e-07	396	6810	1107	25027	66437,57441,16649,238276,22791,16691,12075,101476,13854,654812,216961,74694,235567,66942,18806,56550,104799,13346,16668,67144,80708,24015,67057,53617,75669,66105,227333,667962,71902,57344,360213,233060,140721,67398,22193,233271,636931,234852,75608,320631,100043772,23945,81910,20334,16162,105501,52023,54161,26427,12211,54380,64213,14167,67515,12585,67437,244049,73122,11775,106073,433742,269437,757…	Fis1|Gmnn|Kpna4|Akap5|Dnajc2|Krt8|Bfsp1|Plekha1|Epn1|Angptl7|Coro6|Tbc1d30|Dnajc13|Ddx18|Pld2|Ube2d2a|Vipas39|Des|Krt18|Lrrc40|Pacsin3|Abce1|Yaf2|Krt35|Pik3r4|Ube2d3|Dgkd|Gm8898|Cand1|As3mt|Trim46|Zfp382|Caskin2|Srpr|Ube2e3|Luzp2|Trim71|Chmp1a|Chmp4b|Abca15|Zfp850|Mgll|Rrbp1|Sec23a|Il12rb2|Abhd4|Pibf1|Copg1|Creb3l1|Birc6|Smarcal1|St7|Fgf12|Ttc33|Cdr2|Ssr3|Mctp2|Tgfbrap1|Ap3b2|Mfsd5|Gm12722|Plch1|…
GO:0006464	cellular protein modification process	biological_process	1.6497e-08	1.1103e-06	476	6810	1361	25027	105246169,237523,26417,16202,80915,56445,68273,320011,14302,240892,27355,97287,71592,105787,69181,56291,93687,545677,234878,108079,15469,19268,15257,74729,71974,12236,109889,67045,101214,26397,216080,18557,20874,15259,19275,12545,12988,244421,99890,381921,54384,16179,27103,66254,74365,665113,51789,635895,15258,78923,74137,118452,14257,12914,68292,14113,26563,11546,17279,78749,26413,73914,674895,6…	LOC105246169|Ptprq|Mapk3|Ilk|Dusp12|Dnaja2|Pomgnt1|Uggt1|Frk|Dusp27|Pald1|Mtmr14|Pogk|Prkaa1|Dyrk2|Styx|Csnk1a1|Gm12888|BC021891|Prkaa2|Prmt1|Ptprf|Hipk1|Setmar|Prmt3|Bub1b|Mzf1|Riok2|Tra2a|Map2k3|Ube2d1|Cdk18|Slk|Hipk3|Ptprn|Cdc7|Csk|Lonrf1|Prmt6|Taok2|Mtmr7|Irak1|Eif2ak4|Dimt1|Lonrf3|Tnik|Tnk2|Gm7168|Hipk2|Chsy3|Nuak2|Baalc|Flt4|Crebbp|Stt3b|Fbl|Ror1|Parp2|Melk|Filip1l|Mapk1|Irak3|Nek10|Ube2t|S…
GO:0036211	protein modification process	biological_process	1.6497e-08	1.1103e-06	476	6810	1361	25027	16706,108105,109294,268470,103236,14773,53859,18073,12229,94088,74153,20442,17295,270672,70425,66975,83813,17096,223649,20817,218294,16430,26396,64933,54122,12530,791260,20877,64707,74041,73166,18647,268930,11600,20445,19243,140780,13400,231876,110651,380928,14020,68961,12567,69635,320139,98386,106522,20878,24018,243659,11302,104318,76246,20620,140810,69890,117592,59125,22390,14159,225998,20873,1…	Ksr1|B3gnt5|Prex2|Ube2z|Csnk1g2|Grk5|Map3k14|Nid1|Btk|Trim6|Uba7|St3gal1|Met|Map3k15|Csnk1g3|Trappc13|Tnk1|Lyn|Nrbp2|Srpk2|Cdc14b|Stt3a|Map2k2|Ap3m2|Uevld|Cdc25a|Tomt|Aurkb|Suv39h2|Ddias|Tm7sf2|Cdk14|Pkmyt1|Angpt1|St6galnac1|Ptp4a1|Bmp2k|Dmpk|Lmtk2|Rps6ka3|Lmo7|Evi5|Phkg2|Cdk4|Dapk1|Ptpn7|Lbr|Pkdcc|Aurka|Rngtt|Styk1|Aatk|Csnk1d|Rtf1|Plk2|Ttbk2|Zfp219|B3galt6|Nek7|Wee1|Fes|Rorb|Plk4|Plec|Podxl2|Ro…
GO:0071702	organic substance transport	biological_process	1.7228e-08	1.1413e-06	481	6810	1386	25027	54409,328561,241062,192236,81896,213993,52348,11983,269437,214597,75751,11305,73610,242570,79554,56324,24044,56421,67607,50797,73122,13852,11775,106073,433742,110789,12211,64213,17777,14167,67515,12585,67437,244049,67089,13038,80384,11975,213539,12314,26409,109815,78455,11816,213081,105445,16687,27359,20502,16423,67661,331374,26558,140570,22626,16646,385658,74919,56089,14163,319807,66251,14114,66…	Ramp2|Apol10b|Pgap1|Hps1|Ift122|Ccdc186|Vps37a|Atpif1|Plch1|Sidt2|Ipo4|Abca2|Zfp433|Raver2|Cptp|Stam2|Scamp2|Pfkp|Zfp788|Copb2|Tgfbrap1|Stx2|Ap3b2|Mfsd5|Gm12722|Gpr98|Birc6|St7|Mttp|Fgf12|Ttc33|Cdr2|Ssr3|Mctp2|Psmc6|Ctsk|Tex21|Atp6v0a1|Bag2|Calm2|Map3k7|Vimp|Helz|Apoe|Wdr19|Dock9|Krt6a|Sytl4|Slc16a2|Cd47|Ift172|Dgkk|Homer3|Plxnb2|Slc23a3|Kpna1|Nxpe3|Slc35f6|Ramp3|Fgd1|Nwd2|Arfgap3|Fbln1|Sarnp|Pab…
GO:0015031	protein transport	biological_process	1.795e-08	1.1531e-06	373	6810	1041	25027	385643,72129,26909,56430,16554,16480,56523,71983,16669,16660,212999,270028,216080,280635,320051,15161,11766,67454,74354,72599,12298,108800,75425,93700,67397,226432,11304,18453,74591,16179,70297,68188,74392,11910,65114,74105,54214,73192,217026,53375,26381,67160,30785,56208,68259,72287,67196,76899,327762,19099,80288,406220,76499,240913,75480,26557,233726,13549,66811,231821,100043039,68612,99683,225…	Kng2|Pex13|Exo1|Clip1|Kif13b|Jup|Pmfbp1|Tmco6|Krt19|Krt31|Tnpo2|Fam155a|Ube2d1|Emilin3|Exph5|Hcfc1|Ap1g2|Ikbip|Lrguk|Pdia5|Cacnb4|Ston2|Tti1|Pcdhgb2|Erp29|Ipo9|Abca4|P4hb|Abca12|Irak1|Gcc2|Sympk|Specc1l|Atf3|Vps35|Gga2|Golga4|Xpot|Heatr6|Mtx2|Esrrg|Eef1g|Cttnbp2|Becn1|Ift80|Plekhf1|Ube2t|Golga1|Dna2|Mapk8ip1|Bcl9l|Krt77|Clasp2|Adamts4|1700003F12Rik|Homer2|Ipo7|Dyrk1b|Duoxa2|Adap1|Gm4184|Ube2c|Sec…
GO:0045184	establishment of protein localization	biological_process	1.795e-08	1.1531e-06	373	6810	1041	25027	57743,213827,232989,108011,16329,56363,218544,66468,83671,56717,70385,384214,78286,100210,52440,21968,12444,16905,14470,271564,69608,66069,75863,56191,211978,225215,100043039,99683,68612,26557,233726,231821,66811,13549,240913,75480,406220,80288,76499,19099,327762,67196,76899,67160,26381,72287,68259,30785,56208,53375,217026,74105,54214,73192,65114,11910,74392,68188,70297,16179,74591,18453,67397,22…	Sec61a2|Arcn1|Hnrnpul1|Ap4e1|Inpp1|Tmeff2|Sgtb|Ska1|Sytl2|Mtor|Spdl1|Ephx4|Nav2|Gpn2|Tax1bp1|Tom1|Ccnd2|Lmna|Rabac1|Vps13a|Sec24d|Snupn|Clec4g|Tro|Zfyve26|Rsl24d1|Gm4184|Sec24b|Ube2c|Homer2|Ipo7|Adap1|Duoxa2|Dyrk1b|Adamts4|1700003F12Rik|Krt77|Bcl9l|Clasp2|Mapk8ip1|Dna2|Ube2t|Golga1|Eef1g|Esrrg|Plekhf1|Ift80|Cttnbp2|Becn1|Mtx2|Heatr6|Gga2|Golga4|Xpot|Vps35|Atf3|Specc1l|Sympk|Gcc2|Irak1|Abca12|P4hb…
GO:0003924	GTPase activity	molecular_function	2.7052e-08	1.7119e-06	180	6810	454	25027	24015,109905,235442,19769,66922,77407,140743,14923,67398,16653,320631,20927,20362,17250,19344,17919,212539,101592,19332,14678,69834,56087,26905,19346,74610,69635,18176,16145,104215,381812,66887,208084,20445,72065,320982,77706,73991,216344,11853,233870,66997,214952,19324,83408,11306,19330,268379,230737,227058,22671,14679,106572,71382,68203,71924,57440,270192,319880,626578,103080,59021,14681,71619,…	Abce1|Rap1a|Rab8b|Rit1|Rras2|Rab35|Rem2|Guk1|Srpr|Kras|Abca15|Abcc8|Sept8|Abcc1|Rab5b|Myo5b|Gm266|Eftud1|Rab20|Gnai2|Rab43|Dnah10|Eif2s3x|Rab6a|Abcb8|Dapk1|Nras|Igtp|Rhoq|Cracr2a|Lonp2|Pif1|St6galnac1|Rap2c|Arl4c|Abcb5|Atl1|Rab21|Rhoc|Tufm|Psmd12|Rhot2|Rab1|Gimap3|Abcb7|Rab18|Abca13|Gnl2|Dnah7b|Rnf112|Gnai3|Rab31|Pex1|Diras2|Tube1|Ehd3|Rab6b|Tmcc3|Gbp10|Sept10|Rab2a|Gnao1|Arl14|Tubb3|Lonrf2|Arhga…
GO:0033036	macromolecule localization	biological_process	3.4094e-08	2.1259e-06	434	6810	1241	25027	381823,207740,56523,16669,71983,16660,66686,212999,385643,72129,26909,56430,16554,16480,320051,15161,11766,67454,268747,74354,242594,270028,69089,216080,280635,18453,74591,16179,72599,12298,108800,75425,93700,67397,11304,226432,11910,65114,70297,74392,68188,26381,67160,56208,30785,68259,72287,231999,68339,76899,67196,74105,54214,73192,53375,217026,328370,240913,75480,233726,26557,74412,13549,6681…	Apold1|Ubald1|Pmfbp1|Krt19|Tmco6|Krt31|Dcbld1|Tnpo2|Kng2|Pex13|Exo1|Clip1|Kif13b|Jup|Exph5|Hcfc1|Ap1g2|Ikbip|Lrrc16b|Lrguk|1700024P16Rik|Fam155a|Oxa1l|Ube2d1|Emilin3|P4hb|Abca12|Irak1|Pdia5|Cacnb4|Ston2|Tti1|Pcdhgb2|Erp29|Abca4|Ipo9|Atf3|Vps35|Gcc2|Specc1l|Sympk|Esrrg|Eef1g|Becn1|Cttnbp2|Ift80|Plekhf1|Plekha8|Ccdc88c|Golga1|Ube2t|Gga2|Golga4|Xpot|Mtx2|Heatr6|Rft1|Adamts4|1700003F12Rik|Ipo7|Homer2…
GO:0030117	membrane coat	cellular_component	3.6189e-08	2.192e-06	83	6810	170	25027	54161,74934,20334,11766,106633,11539,64933,246102,330474,212999,11768,57344,71902,77371,11774,16480,26909,75669,56490,67489,67057,223691,260302,68188,67416,18212,70349,11776,11764,216961,235567,66437,16649,231876,108800,209225,73699,27359,71770,213081,76499,16882,12387,19099,67661,11771,27054,74585,70699,319807,16647,68259,12021,217026,54160,78921,67300,74105,232989,213827,77057,16329,108011,8189…	Copg1|Armc4|Sec23a|Ap1g2|Ift140|Adora1|Ap3m2|Rttn|Zc3h4|Tnpo2|Ap1m2|As3mt|Cand1|Sec24a|Ap3b1|Jup|Exo1|Pik3r4|Zbtb20|Ap4b1|Yaf2|Eif3l|Gga3|Sympk|Armcx2|Ntrk2|Copb1|Ap3d1|Ap1b1|Coro6|Dnajc13|Fis1|Kpna4|Lmtk2|Ston2|Zfp710|Ppp2r1b|Sytl4|Ap2b1|Wdr19|Clasp2|Lig3|Ctnnb1|Mapk8ip1|Ift172|Ap2a1|Sec23b|Sppl3|Nup205|Nwd2|Kpna2|Ift80|Bard1|Heatr6|Copg2|9130019O22Rik|Cltc|Gga2|Hnrnpul1|Arcn1|Ston1|Inpp1|Ap4e1|…
GO:0048475	coated membrane	cellular_component	3.6189e-08	2.192e-06	83	6810	170	25027	76499,16882,19099,12387,11771,67661,27054,74585,73699,209225,71770,27359,213081,217026,54160,78921,67300,74105,70699,319807,16647,68259,12021,50525,50797,226525,230249,56717,75751,232989,213827,77057,16329,108011,81896,192236,218343,110749,99683,73666,381686,101861,11775,16648,12607,69608,14470,231855,11539,106633,64933,246102,54161,74934,20334,11766,11774,16480,26909,75669,56490,67489,223691,670…	Clasp2|Lig3|Mapk8ip1|Ctnnb1|Ap2a1|Ift172|Sec23b|Sppl3|Ppp2r1b|Zfp710|Ap2b1|Sytl4|Wdr19|Heatr6|Copg2|9130019O22Rik|Cltc|Gga2|Nup205|Nwd2|Kpna2|Ift80|Bard1|Spag6|Copb2|Rasal2|AI314180|Mtor|Ipo4|Hnrnpul1|Arcn1|Ston1|Inpp1|Ap4e1|Ift122|Hps1|Ttc37|Chaf1b|Sec24b|Thoc3|Kpna7|Ints4|Ap3b2|Kpna3|Cebpz|Sec24d|Rabac1|Ap5z1|Adora1|Ift140|Ap3m2|Rttn|Copg1|Armc4|Sec23a|Ap1g2|Ap3b1|Jup|Exo1|Pik3r4|Zbtb20|Ap4b1|E…
GO:0051641	cellular localization	biological_process	4.5814e-08	2.736e-06	399	6810	1133	25027	94185,20965,67203,12607,109270,224088,16648,192976,233824,72611,72168,70361,71846,241447,240255,15239,245944,75623,226144,192198,13859,69339,226525,76983,66089,216810,27403,16647,70699,11990,12021,271639,64652,18754,15505,76568,16680,72322,67300,100043597,73699,381605,269615,65973,16882,27410,18164,71943,18141,13512,56873,18803,108989,68299,240613,11764,231430,100101806,18414,74068,54616,58810,66…	Tnfrsf21|Syn2|Nde1|Cebpz|Prr5|Atp13a3|Kpna3|Lrrc75a|Cog7|Zfp655|Aifm3|Lman1|Syce2|Cers6|Ythdc2|Hgs|Vps54|Tex30|Erlin1|Lrrc4|Eps15l1|Ccdc54|Rasal2|Scfd1|Rmnd5b|Tom1l2|Abca7|Kpna2|Nup205|Atrn|Bard1|Adcy10|Nisch|Prkce|Hsph1|Ift46|Krt84|Xpo5|Cltc|Srcap|Ppp2r1b|Tbc1d2|Plch2|Asph|Lig3|Abca3|Nptx1|Tom1l1|Nup50|Dsg3|Lmbr1|Plcg1|Tpr|Vps53|9930021J03Rik|Ap1b1|Cox18|Srp54c|Osmr|Asz1|Extl3|Akr1a1|0610009B22R…
GO:0034613	cellular protein localization	biological_process	6.8228e-08	3.9628e-06	318	6810	878	25027	56440,110750,240725,18802,12773,106633,22631,19414,64933,433759,11768,77371,16367,76561,73447,56041,67489,75706,20867,16679,74570,241431,320040,68744,13204,103573,170768,70349,225998,109054,434778,100126226,106957,16594,20445,70363,231876,236643,70247,71770,209225,16775,224860,16211,226744,28185,27054,11771,16681,71840,320148,12387,12606,641361,268379,71732,56878,26422,320135,66870,77057,55935,67…	Snx1|Cse1l|Sulf1|Plcd4|Ccr4|Ift140|Ywhaz|Rasa3|Ap3m2|Hdac1|Ap1m2|Sec24a|Irs1|Snx7|Wdr13|Uso1|Ap4b1|Krt24|Stip1|Krt86|Zkscan1|Xirp2|Rnf222|Zfp740|Dhx15|Xpo1|Pfkfb3|Copb1|Rorb|Pfdn4|Ccdc160|5430421N21Rik|Slc39a6|Klc2|St6galnac1|Fam135b|Lmtk2|Sytl5|Psmd1|Ap2b1|Zfp710|Lama4|Plcl2|Kpnb1|Cnst|Tomm70a|Sec23b|Ap2a1|Krt2|Tekt4|B430306N03Rik|Ctnnb1|Cebpa|Pinlyp|Abca13|Vps11|Rbms1|Nbea|BC049715|Serbp1|Ston1…
GO:0070727	cellular macromolecule localization	biological_process	6.8228e-08	3.9628e-06	318	6810	878	25027	56523,71983,16669,16660,212999,66686,72129,385643,56430,26909,16554,16480,320051,11766,67454,74354,270028,69089,280635,74591,16179,108800,12298,75425,11304,226432,11910,70297,68188,74392,26381,30785,72287,68259,68339,76899,74105,54214,73192,53375,217026,75480,233726,13549,231821,327762,19099,80288,406220,76499,12444,21968,52440,69608,14470,16905,100210,78286,100043039,99683,225215,211978,56191,75…	Pmfbp1|Tmco6|Krt19|Krt31|Tnpo2|Dcbld1|Pex13|Kng2|Clip1|Exo1|Kif13b|Jup|Exph5|Ap1g2|Ikbip|Lrguk|Fam155a|Oxa1l|Emilin3|Abca12|Irak1|Ston2|Cacnb4|Tti1|Abca4|Ipo9|Atf3|Gcc2|Sympk|Specc1l|Esrrg|Cttnbp2|Plekhf1|Ift80|Ccdc88c|Golga1|Gga2|Golga4|Xpot|Mtx2|Heatr6|1700003F12Rik|Ipo7|Dyrk1b|Adap1|Dna2|Mapk8ip1|Bcl9l|Krt77|Clasp2|Ccnd2|Tom1|Tax1bp1|Sec24d|Rabac1|Lmna|Gpn2|Nav2|Gm4184|Sec24b|Rsl24d1|Zfyve26|T…
GO:0042623	ATPase activity, coupled	molecular_function	1.6815e-07	9.6343e-06	132	6810	318	25027	319636,327762,78394,230073,102635744,140709,74044,54614,67547,241116,68339,11820,15201,72162,234374,56325,277898,106344,56336,27421,56717,69719,67040,320632,16648,272538,13990,240255,245670,100043133,331063,76469,269400,74934,236930,218629,12339,237911,12780,67772,245880,223601,72151,217951,53975,12638,234733,19687,16480,27416,93762,217207,239273,18669,244421,94213,100019,12395,70686,72198,72199,…	Fsd1l|Dna2|Ddx52|Ddx58|Gm28729|Col26a1|Ttf2|Prpf40b|Slc39a8|Ccdc108|Ccdc88c|App|Hells|Dhx36|Ddx49|Abcb9|Slc15a5|Rfc4|B4galt5|Abcc6|Mtor|Cad|Ddx17|Snrnp200|Kpna3|Tango6|Smarcad1|Ythdc2|Rragb|9130023H24Rik|Gsdmc2|Cmya5|Rtel1|Armc4|Ercc6l|Dhx29|Capn7|Brip1|Abcc2|Chd8|Wasf3|Fam49b|Rfc5|Tmem196|Ddx20|Cftr|Ddx19b|Rfc1|Jup|Abcc5|Smarca5|Dhx8|Abcc4|Abcb1b|Lonrf1|Ddx50|Mdn1|Runx1t1|Dusp16|Skiv2l2|Mms19|11…
GO:0046907	intracellular transport	biological_process	3.2357e-07	1.8292e-05	328	6810	928	25027	56494,171531,56216,218343,110749,20191,101861,73666,381686,77057,237500,15526,212943,628236,50525,53612,321007,107815,230249,12606,74753,641361,268379,56878,26422,71732,66870,264134,320135,71770,209225,26885,16211,52463,226744,71840,28185,11771,27054,16681,12387,16594,106957,20445,68505,70363,70247,236643,231876,20848,20867,74570,16679,320040,68744,241431,13204,70349,170768,103573,225998,109054,1…	Gosr2|Mlph|Stx1b|Ttc37|Chaf1b|Ryr2|Ints4|Thoc3|Kpna7|Ston1|Tmtc3|Hspa9|Fam46a|Lipo4|Spag6|Vti1b|Serac1|Scml2|AI314180|Cebpa|5830415F09Rik|Pinlyp|Abca13|Rbms1|Nbea|Vps11|Serbp1|Ttc26|BC049715|Ap2b1|Zfp710|Casp8ap2|Kpnb1|Tet1|Cnst|Tekt4|Tomm70a|Ap2a1|Sec23b|Krt2|Ctnnb1|Klc2|Slc39a6|St6galnac1|Vps51|Fam135b|Psmd1|Sytl5|Lmtk2|Stat3|Stip1|Zkscan1|Krt86|Rnf222|Zfp740|Xirp2|Dhx15|Copb1|Pfkfb3|Xpo1|Rorb|…
GO:0050662	coenzyme binding	molecular_function	3.4633e-07	1.9321e-05	136	6810	335	25027	78797,68730,72168,216136,105246960,333433,14380,109857,70451,26876,236539,15490,12778,235439,67636,15492,13016,208213,67883,71361,22235,623534,99586,74419,209027,17355,18126,229709,224823,66948,71412,20148,170760,100929,98314,74340,21925,76108,105734,109778,66787,69117,68346,109731,17436,107605,381236,80718,74246,69123,56357,233066,209737,18125,13017,72902,11529,74032,73287,268756,232223,68581,23…	Ndor1|Dus1l|Aifm3|Ilvbl|LOC105246960|Gpd1l|G6pd2|Cbr3|Dhrs13|Adh4|Phgdh|Hsd17b7|Ackr3|Herc1|Lyrm5|Hsd3b1|Ctbp1|Tmem132c|Uxs1|Aifm2|Ugdh|Nme9|Dpyd|Tktl2|Pycr1|Aff1|Nos2|Ahcyl1|Rrp36|Acad8|Dhrs2|Dhrs3|Acbd3|Tyw1|D2hgdh|Ahcyl2|Tnnc2|Rap2a|Tigd5|Blvra|Gskip|Adh6a|Sirt5|Maob|Me1|Rdh1|Lipo1|Rab27b|Gale|Eci3|Ivd|Syne4|Kif15|Nos1|Ctbp2|Spock3|Adh7|Sdr42e1|1700040L02Rik|Gulo|Txnrd3|Tmed10|Dhrsx|Decr1|Kdm1…
GO:0051649	establishment of localization in cell	biological_process	3.6509e-07	2.0104e-05	363	6810	1040	25027	360213,53413,57344,71902,667962,223672,67398,278279,140721,233060,53617,67057,24015,216197,75669,105501,16162,20334,26427,54161,320631,233271,636931,23945,100043772,13854,12142,12075,216961,235567,654812,16649,57441,66437,16691,22791,238276,67144,80708,13346,16668,104799,208898,14163,56089,66251,319807,66118,71268,54160,78921,19704,230721,59042,78455,213081,109815,213539,80384,11975,67089,27359,1…	Trim46|Exoc7|As3mt|Cand1|Gm8898|Apol9a|Srpr|Tmtc2|Caskin2|Zfp382|Krt35|Yaf2|Abce1|Ckap4|Pik3r4|Abhd4|Il12rb2|Sec23a|Creb3l1|Copg1|Abca15|Luzp2|Trim71|Mgll|Zfp850|Epn1|Prdm1|Bfsp1|Coro6|Dnajc13|Angptl7|Kpna4|Gmnn|Fis1|Krt8|Dnajc2|Akap5|Lrrc40|Pacsin3|Des|Krt18|Vipas39|Unc13c|Fgd1|Ramp3|Arfgap3|Nwd2|Sarnp|Lrrfip2|Copg2|9130019O22Rik|Upf1|Pabpc4|Cope|Helz|Wdr19|Vimp|Bag2|Tex21|Atp6v0a1|Psmc6|Sytl4|K…
GO:0016192	vesicle-mediated transport	biological_process	4.2262e-07	2.2702e-05	181	6810	471	25027	246102,21821,108143,66964,67454,74354,244281,11766,108735,218035,319613,74934,56490,11774,16480,22433,26909,105504,71898,244548,212999,70297,22317,11776,26951,18212,68188,67416,260302,246707,65114,52696,12307,18516,66050,69550,108800,21928,67542,11764,20460,68299,19099,18164,76499,16882,65973,13511,73699,26557,109332,54214,74105,67300,217026,67414,20333,16150,56208,68259,12021,76899,70699,16647,6…	Rttn|Ift88|Taf9|Golt1b|Ikbip|Lrguk|Myo16|Ap1g2|Sft2d2|Vps41|Sybu|Armc4|Zbtb20|Ap3b1|Jup|Xbp1|Exo1|Exoc5|Apol9b|Elmod2|Tnpo2|Gcc2|Vamp1|Ap3d1|Zw10|Ntrk2|Sympk|Armcx2|Gga3|Emilin2|Vps35|Zwint|Calb1|Pbx3|0610009B22Rik|Bst2|Ston2|Tnfaip2|Cog6|Ap1b1|Stil|Vps53|Mapk8ip1|Nptx1|Clasp2|Lig3|Asph|Dsg2|Ppp2r1b|Homer2|Cdcp1|Golga4|Gga2|Cltc|Heatr6|Mfn1|Sec22b|Ikbkb|Becn1|Ift80|Bard1|Golga1|Nup205|Kpna2|Trapp…
GO:0004523	ribonuclease H activity	molecular_function	4.2298e-07	2.2702e-05	36	6810	68	25027	238317,105246872,105247233,105244844,105247166,105246828,235320,105246977,105244410,105244980,105245117,69151,105244999,105246138,105247232,105244036,105247234,105246811,105244034,105244006,105244343,105245342,19819,105247109,105245097,105247050,105244460,105246904,105246355,105246572,105244086,105245755,105244931,105245604,667034,105244063	Elmsan1|LOC105246872|LOC105247233|LOC105244844|LOC105247166|LOC105246828|Zbtb16|LOC105246977|LOC105244410|LOC105244980|LOC105245117|Lzic|LOC105244999|LOC105246138|LOC105247232|LOC105244036|LOC105247234|LOC105246811|LOC105244034|LOC105244006|LOC105244343|LOC105245342|Rnaseh1|LOC105247109|LOC105245097|LOC105247050|LOC105244460|LOC105246904|LOC105246355|LOC105246572|LOC105244086|LOC105245755|LOC1052…
GO:0042440	pigment metabolic process	biological_process	8.8724e-07	4.7024e-05	77	6810	166	25027	50995,67758,215384,70472,320709,59010,19701,17217,71382,71361,27377,19181,224824,219189,229709,108888,67089,17218,74051,66634,72168,50493,15107,226139,14450,66841,78286,23924,109136,218865,114896,260315,78903,320024,327954,208967,106344,228608,17216,76561,64009,217666,381823,14923,71960,67979,17219,75985,74117,218214,232223,72151,67880,74340,20174,20148,69716,68291,15369,99982,13424,208084,74591,…	Uba2|Aadac|Fcgbp|Atad2|Tmem117|Sqrdl|Ren1|Mcm4|Pex1|Aifm2|Yme1l1|Psmc2|Pex6|Vwa8|Ahcyl1|Atad3a|Psmc6|Mcm5|Steap2|Mcm8|Aifm3|Txnrd1|Hadh|Cox15|Gart|Etfdh|Nav2|Katna1|Mmaa|Chdh|Afg3l1|Nav3|Wrnip1|Nceh1|Dnah2|Thnsl1|Rfc4|Smox|Mcm2|Snx7|Syne1|L2hgdh|Apold1|Guk1|Myh14|Atad1|Mcm6|Rab30|Actr3|Kdm1b|Txnrd3|Rfc5|Dcxr|Ahcyl2|Ruvbl2|Dhrs3|Trip13|Mto1|Hmox2|Kdm1a|Dync1h1|Pif1|Abca12|Mdn1|Maoa|Maob|Fignl1|Rfc…
GO:0006281	DNA repair	biological_process	9.9037e-07	5.1842e-05	251	6810	685	25027	72151,20613,100416706,19360,98766,17389,22755,434218,319555,234413,73229,208836,19687,20892,102637277,26909,192651,22690,380850,72807,27081,71592,320683,100039060,56707,105246961,67993,19361,19182,66826,54678,239546,14088,60530,277343,209334,242505,101835,268395,102216272,140919,209760,338371,385674,24135,232854,408062,212281,235907,12484,102640673,67573,208650,320492,11639,22666,11764,72230,3811…	Rfc5|Snai1|AA987161|Rad50|Ubac1|Mmp16|Zfp93|Trim34b|Nwd1|Zfp961|3110052M02Rik|Fanci|Rfc1|Stra13|Gm21994|Exo1|Zfp286|Zfp28|Gm5141|Zfp429|Zfp275|Pogk|Zfp629|0610010B08Rik|Zfp111|LOC105246961|Nudt12|Rad51|Psmc3|Taz|Zfp108|Zfp647|Fancc|Fignl1|Wfdc8|Gen1|Rasef|AW146154|Mpg|Ak6|Slc17a6|Tmc7|Endov|Zfp174|Zfp68|Zfp418|Zfp873|A530054K11Rik|Zfp65|Cd24a|LOC102640673|Loxl4|Cblb|A830018L16Rik|Ak4|Zbtb14|Ap1b1…
GO:0046148	pigment biosynthetic process	biological_process	1.0612e-06	5.487e-05	72	6810	153	25027	71382,71361,17217,19701,59010,320709,215384,70472,50995,17218,229709,108888,67089,219189,224824,19181,27377,23924,109136,78286,66841,14450,15107,50493,226139,72168,66634,74051,106344,208967,327954,260315,114896,78903,218865,71960,381823,14923,217666,17216,228608,76561,64009,67880,72151,232223,218214,75985,74117,67979,17219,208084,74591,100019,99982,13424,68291,69716,20148,20174,74340,110084,69597…	Pex1|Aifm2|Mcm4|Ren1|Sqrdl|Tmem117|Fcgbp|Atad2|Uba2|Mcm5|Ahcyl1|Atad3a|Psmc6|Vwa8|Pex6|Psmc2|Yme1l1|Katna1|Mmaa|Nav2|Etfdh|Gart|Hadh|Txnrd1|Cox15|Aifm3|Mcm8|Steap2|Rfc4|Thnsl1|Dnah2|Nav3|Afg3l1|Wrnip1|Chdh|Myh14|Apold1|Guk1|L2hgdh|Mcm2|Smox|Snx7|Syne1|Dcxr|Rfc5|Txnrd3|Kdm1b|Rab30|Actr3|Atad1|Mcm6|Pif1|Abca12|Mdn1|Kdm1a|Dync1h1|Mto1|Trip13|Dhrs3|Ruvbl2|Ahcyl2|Dnah1|Afg3l2|Ak6|Mical2|Cdc27|Psmc3|Rf…
GO:0006974	response to DNA damage stimulus	biological_process	1.1238e-06	5.7408e-05	260	6810	714	25027	60530,242505,66826,102216272,140919,209760,24135,232854,67573,102640673,208650,235907,12484,231724,212167,19355,11764,67370,320790,243780,100416706,72151,434218,319555,234413,19360,98766,22690,72807,380850,27081,20892,56707,105246961,320683,109594,246229,22640,22776,170763,268417,66971,208967,636741,20926,17089,239652,104884,22697,23924,105246960,66131,216177,210503,16882,114714,72739,232784,2427…	Fignl1|Rasef|Taz|Ak6|Slc17a6|Tmc7|Zfp68|Zfp418|Loxl4|LOC102640673|Cblb|Zfp65|Cd24a|Rad9b|Gsap|Rad1|Ap1b1|Zfp606|Chd7|E330009J07Rik|AA987161|Rfc5|Trim34b|Nwd1|Zfp961|Rad50|Ubac1|Zfp28|Zfp429|Gm5141|Zfp275|Stra13|Zfp111|LOC105246961|Zfp629|Lmo1|Bivm|Zfp1|Zim1|Zfp87|Zkscan17|Cdk5rap1|Thnsl1|Zfp964|Supt6|Lyar|Zfp641|Tdp1|Zscan21|Katna1|LOC105246960|Tipin|AU041133|Zfp677|Lig3|Rad51c|Zkscan3|Zfp212|Zfp…
GO:0006259	DNA metabolic process	biological_process	1.4873e-06	7.5073e-05	518	6810	1552	25027	67229,384763,224585,105244034,18102,214627,237758,70350,73677,22592,69263,72556,65945,114896,22750,239667,22427,18663,94094,234258,13109,244556,100862348,211651,105246904,319655,18393,77782,16881,224824,73430,105247109,21974,56702,18538,238693,105244006,55993,214901,110593,56362,330812,353208,236643,407823,22678,14375,408022,22704,107970,170768,217337,107182,69890,223669,12611,109229,17685,72480,…	Prpf18|Zfp667|Zfp160|LOC105244034|Nme1|Papd5|Zfp454|Basp1|Psma8|Ercc5|Rfc3|Zfp566|Clstn1|Afg3l1|Zfp9|Dip2b|Wrn|Pgk2|Trim34a|Neil3|Cyp2j5|Zfp791|Gm9295|Fancd2|LOC105246904|Podxl2|Orc2|Polq|Lig1|Pex6|1700049G17Rik|LOC105247109|Top2b|Hist1h1b|Pcna|Zfp58|LOC105244006|Msh4|Chtf18|Prdm2|Sult1b1|Rnf150|Zfp931|Sytl5|Baz2b|Zfp2|Xrcc6|Primpol|Zfp46|Hist1h1t|Pfkfb3|Srp68|Btaf1|Zfp219|Zfp7|Cebpg|Fam118b|Msh2…
GO:0005509	calcium ion binding	molecular_function	1.765e-06	8.8041e-05	241	6810	662	25027	17896,20194,19707,109711,20692,102866,12937,17174,246104,72902,68567,14299,12564,70894,216459,18602,268747,15257,634731,27984,18220,382018,211482,23876,93700,329628,12307,208650,78830,76299,14107,69325,11745,381122,12373,14725,192193,17897,18131,245007,21925,268451,19395,231997,242505,227731,50909,20201,14115,12308,114249,214593,227867,26611,320873,20200,13139,56506,67988,329972,269878,93713,9968…	Myl4|S100a10|Reps1|Actn1|Sparc|Pls3|Pcdha6|Masp1|Rhbdl3|Spock3|Cgref1|Ncs1|Cdh8|Efcab3|Myl6b|Padi4|Lrrc16b|Hipk1|Susd1|Efhd2|Nucb1|Unc13a|Efhb|Fbln5|Pcdhgb2|Fat4|Calb1|Cblb|Slc25a12|Erp44|Fat1|1700012B09Rik|Anxa3|Capn13|Casq2|Lrp2|Edem1|Myl3|Notch3|Zbtb38|Tnnc2|Rab11fip4|Rasgrp2|Fkbp14|Rasef|Slc25a25|C1ra|S100a8|Fbln2|Calb2|Npnt|Duox2|Epc2|Rcn2|Cdh10|S100a6|Dgka|Cib2|Tmx3|Spata21|Megf8|Pcdhga5|Tc…
GO:0004386	helicase activity	molecular_function	3.4601e-06	0.00017005	148	6810	374	25027	208618,56200,56087,93695,53605,67979,70691,20362,14923,52513,104721,67155,24015,71723,320040,71389,68278,13204,69597,110084,213002,69085,107182,77706,17454,20586,76251,19718,13205,66942,69716,235956,208084,14375,66887,214616,20174,13681,11630,64113,53312,67089,22589,69623,170472,107932,214901,237877,28185,27377,192170,19181,70737,224824,243272,227058,107373,23834,79456,71382,13211,83408,78541,197…	Etl4|Ddx21|Dnah10|Gpnmb|Nap1l1|Atad1|3830403N18Rik|Sept8|Guk1|Ddx56|Ddx1|Smarca2|Abce1|Dhx34|Rnf222|Chd6|Ddx39|Dhx15|Afg3l2|Dnah1|Ifitm6|Zcchc9|Btaf1|Abcb5|Mov10|Smarca4|Ercc6l2|Rfc2|Ddx3x|Ddx18|Trip13|Zfp825|Pif1|Xrcc6|Lonp2|Spata5l1|Ruvbl2|Eif4a1|Aim1|Moap1|Nub1|Psmc6|Atrx|Zfp33b|Recql5|Chd4|Chtf18|Atad5|Tomm70a|Yme1l1|Eif4a3|Psmc2|Cgn|Pex6|Sbno1|Dnah7b|Fam111a|Cdc6|Recql4|Pex1|Dhx9|Gimap3|Asb8…
GO:0008033	tRNA processing	biological_process	3.4892e-06	0.00017005	86	6810	196	25027	12638,19193,17299,26407,76574,14923,319899,228608,27416,71723,277250,24015,233189,12828,23918,15469,17952,239554,18537,18457,18571,218214,232223,75985,99982,70549,19395,14782,108989,21925,100019,69716,68291,214616,20174,104318,245671,320878,66078,208266,13382,14113,67667,17161,67273,235661,109731,71361,98685,11898,67516,231570,233802,52708,17940,23917,218232,66580,224824,27410,57440,381802,328162…	Cftr|Pipox|Mettl1|Map3k4|Mfsd2a|Guk1|Dock6|Smox|Abcc5|Dhx34|Kdm3b|Abce1|Ctu1|Col4a3|Impdh2|Prmt1|Naip6|Foxred2|Pcmt1|Bloc1s6|Pdcd6ip|Kdm1b|Txnrd3|Rab30|Kdm1a|Tln2|Rasgrp2|Gsr|Tpr|Tnnc2|Mdn1|Trip13|Mto1|Spata5l1|Ruvbl2|Csnk1d|Klf8|Mical2|Tsen34|Dot1l|Dld|Fbl|Alkbh8|Maoa|Ndufa10|Dync1li1|Maob|Aifm2|Trmt1l|Ass1|Kctd4|A830010M20Rik|Thumpd1|Zfp410|Naip1|Impdh1|Ptpdc1|Esf1|Pex6|Abca3|Ehd3|Tsen2|Trmt61a…
GO:0006886	intracellular protein transport	biological_process	3.6926e-06	0.00017791	279	6810	783	25027	100210,78286,21968,12444,52440,69608,14470,16905,225215,211978,66069,75863,56191,100043039,99683,213827,232989,16329,108011,218544,66468,70385,56717,384214,83671,76899,26381,30785,72287,68259,53375,217026,74105,73192,54214,233726,13549,75480,80288,406220,76499,327762,19099,74591,16179,226432,11304,12298,108800,75425,11910,74392,68188,70297,16669,71983,16660,212999,56523,26909,56430,16554,16480,38…	Gpn2|Nav2|Tom1|Ccnd2|Tax1bp1|Sec24d|Rabac1|Lmna|Rsl24d1|Zfyve26|Snupn|Clec4g|Tro|Gm4184|Sec24b|Arcn1|Hnrnpul1|Inpp1|Ap4e1|Sgtb|Ska1|Spdl1|Mtor|Ephx4|Sytl2|Golga1|Esrrg|Cttnbp2|Plekhf1|Ift80|Mtx2|Heatr6|Gga2|Xpot|Golga4|Ipo7|Dyrk1b|1700003F12Rik|Bcl9l|Krt77|Clasp2|Dna2|Mapk8ip1|Abca12|Irak1|Ipo9|Abca4|Cacnb4|Ston2|Tti1|Atf3|Specc1l|Sympk|Gcc2|Krt19|Tmco6|Krt31|Tnpo2|Pmfbp1|Exo1|Clip1|Kif13b|Jup|Kn…
GO:0016891	endoribonuclease activity, producing 5'-phosphomonoesters	molecular_function	4.2579e-06	0.00020285	42	6810	87	25027	105246138,105247232,105244980,105245117,105244999,69151,105244034,105246811,105247234,105244036,105244844,105247166,67724,238317,105247233,105246872,105246977,105244410,20534,235320,105246828,105244086,105246572,105245755,69163,105244460,26407,105246355,105246904,667034,105244063,381066,105245604,105244931,105244006,105244343,105247050,19819,18571,105245342,105245097,105247109	LOC105246138|LOC105247232|LOC105244980|LOC105245117|LOC105244999|Lzic|LOC105244034|LOC105246811|LOC105247234|LOC105244036|LOC105244844|LOC105247166|Pop1|Elmsan1|LOC105247233|LOC105246872|LOC105246977|LOC105244410|Slc4a1ap|Zbtb16|LOC105246828|LOC105244086|LOC105246572|LOC105245755|Mrpl44|LOC105244460|Map3k4|LOC105246355|LOC105246904|Pnp2|LOC105244063|Zfp948|LOC105245604|LOC105244931|LOC105244006|L…
GO:0007018	microtubule-based movement	biological_process	4.4174e-06	0.00020811	40	6810	73	25027	1.65602e+215	Kif1a|Kif11|Casp8ap2|Eif1b|Col5a2|Kif5c|Kif1c|Yme1l1|E2f6|Kif20b|Kifc2|Ift46|Becn1|Kif24|Kif13b|Cenpe|Kif26a|Kif9|Kif15|Kif2c|Cdca7l|Kif1b|Dnah1|Kif17|Dnah7c|Kif5a|Kif26b|Kif7|Dnah2|Kif3a|Kif14|Kif3c|Kif5b|Dync1h1|Dync1i2|Dnah5|Kif18a|Kif27|Dync1i1|Kif20a|
GO:0034470	ncRNA processing	biological_process	4.8688e-06	0.00022685	118	6810	291	25027	110891,218693,66078,208266,245671,241989,320878,239273,104318,109731,67771,67273,17161,235661,14113,69024,67667,224481,13382,68291,99890,27362,69716,21925,100019,99982,19395,70549,14782,108989,20174,320534,225348,214616,59052,269470,66254,239554,69090,109880,23918,15469,17952,12828,66442,71974,75985,232223,18537,18457,18571,218214,319899,57344,105372,76574,14923,68260,72515,26407,12638,19193,5903…	Slc8a2|Paip1|Tsen34|Dot1l|Klf8|Pabpc4l|Mical2|Abcc4|Csnk1d|Maob|Arpc5|Ndufa10|Maoa|Dync1li1|Fbl|Snx15|Alkbh8|Tfb1m|Dld|Mto1|Prmt6|Dnajb9|Trip13|Tnnc2|Mdn1|Kdm1a|Rasgrp2|Tln2|Gsr|Tpr|Ruvbl2|Tmem104|Wdr36|Spata5l1|Mettl9|Wdr3|Dimt1|Foxred2|Ascc1|Braf|Impdh2|Prmt1|Naip6|Col4a3|Spc25|Prmt3|Rab30|Txnrd3|Pcmt1|Bloc1s6|Pdcd6ip|Kdm1b|Dock6|As3mt|Utp15|Mfsd2a|Guk1|Trmt12|Wdr43|Map3k4|Cftr|Pipox|Carm1|Mett…
GO:0004672	protein kinase activity	molecular_function	5.4866e-06	0.00025286	274	6810	759	25027	71902,213452,18099,26407,26398,75669,70415,26921,68010,109880,107951,12372,170786,381393,16798,19713,18479,56532,17169,12394,170745,17165,12704,71745,17346,71713,414872,12568,69562,338367,18793,13839,381983,11350,12235,72388,83408,12675,26409,13631,26448,19224,72508,56637,16687,667663,56351,244895,75607,227154,69922,320473,74178,57782,110355,218699,27373,22637,26385,55987,11790,66966,20527,16202,…	Cand1|Dstyk|Nlk|Map3k4|Map2k4|Pik3r4|Stk26|Map4k4|Bambi|Braf|Cdk9|Casq1|Cd209a|4921509C19Rik|Lats1|Ret|Pak1|Ripk3|Mark3|Runx1|Xpnpep2|Mapkapk5|Cit|Cul2|Mknk1|Cdc40|Zyg11b|Cdk5|Cdk13|Myo1d|Plaur|Epha5|Lmtk3|Abl1|Bub1|Ripk4|Gimap3|Chuk|Map3k7|Eef2k|Mok|Ptgs1|Rps6kb1|Gsk3b|Krt6a|Myo3a|Ptges3|Peak1|Wnk2|Stradb|Vrk2|Heatr5b|Stk40|Rbak|Adrbk1|Pxk|Csnk1e|Zap70|Grk6|Cpxm2|Speg|Trit1|Slc2a3|Ilk|Usp7|Mapk3…
GO:0046915	transition metal ion transmembrane transporter activity	molecular_function	5.9632e-06	0.00027187	77	6810	177	25027	326618,244238,19346,18176,67059,76108,72065,18763,442827,74254,74143,216344,666311,77031,14115,20607,269152,21897,104303,215257,237107,53376,140743,56055,105372,214944,58226,270028,15975,231932,75985,16653,56726,19340,17532,76223,72668,59040,16184,57330,212508,328778,53869,239652,21873,109323,13660,104886,13494,231931,19092,27528,15461,99696,20818,30877,83408,19324,53945,67991,238328,230737,16069…	Tpm4|Mrgpre|Rab6a|Nras|Ola1|Rap2a|Rap2c|Pkd1|Rab44|Gpn1|Opa1|Rab21|Zscan25|Slc9a8|Fbln2|Sstr3|Kif26b|Tlr1|Arl1|Il1f9|Gnl3l|Usp2|Rem2|Gtpbp2|Utp15|Mob3b|Cacna1h|Fam155a|Ifnar1|Gimap7|Rab30|Kras|Sh3bgrl|Rab3d|Mras|Agbl3|Skida1|Rhot1|Il2ra|Gigyf1|Mtg1|Rab26|Rab11a|Zfp641|Tjp2|C1qtnf7|Ehd1|Rab15|Drg1|Gimap6|Prkg2|Nrep|Hras|Ankrd50|Srprb|Gnl3|Gimap3|Rab1|Slc40a1|Nacc2|Vash1|Gnl2|Igj|Rab31|Slc31a1|Pcsk…
GO:0048583	regulation of response to stimulus	biological_process	6.1363e-06	0.00027679	157	6810	408	25027	231801,72556,235633,20662,19229,110355,17392,54409,19739,26385,19734,102141,24066,18518,230098,56349,209478,50876,217944,626596,11487,72754,140570,19735,215476,56508,19736,71746,380711,15463,16800,216439,227800,17425,223254,108121,66251,29875,229663,213990,226970,21844,14163,211329,210544,27220,56089,19415,14528,19157,67231,72699,14020,108100,74694,74002,75547,66967,235048,234353,328967,71972,742…	Agfg2|Zfp566|Als2cl|Sos1|Ptk2b|Adrbk1|Mmp3|Ramp2|Rgs9|Grk6|Rgs16|Snx25|Spry4|Igbp1|Arhgef39|Net1|Tbc1d12|Tmod2|Rapgef5|Rgs22|Adam10|Arhgef10l|Plxnb2|Rgs2|Prr14l|Rapgef4|Rgs4|Rgl3|Rap1gap2|Agfg1|Arhgef2|Agap2|Rabgap1|Foxk1|Farp1|U2af1|Arfgap3|Iqgap1|Csde1|Agap3|Arhgef4|Tiam1|Fgd1|Ncoa7|Tbc1d31|Cartpt|Ramp3|Rasal1|Gch1|Cyth1|Tbc1d20|Lime1|Evi5|Baiap2|Tbc1d30|Psd2|Akap13|Edem3|Zfp599|Psd3|Arhgef37|D…
GO:0033554	cellular response to stress	biological_process	6.2189e-06	0.00027756	270	6810	757	25027	19687,102637277,26909,192651,71592,100039060,67993,20613,17389,22755,208836,73229,408062,212281,320492,11639,22666,72230,381199,15574,102640165,19182,19361,54678,239546,14088,277343,209334,101835,268395,338371,385674,98828,217026,54188,107607,50524,69944,234725,327762,238803,626802,56515,22719,235047,108888,408068,50772,59040,211135,117599,102636264,224938,19359,72147,223626,21872,105245236,10634…	Rfc1|Gm21994|Exo1|Zfp286|Pogk|0610010B08Rik|Nudt12|Snai1|Mmp16|Zfp93|Fanci|3110052M02Rik|Zfp873|A530054K11Rik|A830018L16Rik|Ak4|Zbtb14|Zfp558|Tmem151a|Hus1|Gm36298|Psmc3|Rad51|Zfp108|Zfp647|Fancc|Wfdc8|Gen1|AW146154|Mpg|Endov|Zfp174|Cdc123|Heatr6|Cpsf4|Nod1|Sall2|2810021J22Rik|Zfp612|Dna2|Zfp366|Gm14322|Rnf138|Zfp61|Zfp809|Atad3a|Zfp738|Mapk6|Rhot1|D130040H23Rik|Helb|Gm33378|Pja2|Rad23b|Zbtb46|Th…
GO:0043565	sequence-specific DNA binding	molecular_function	6.6324e-06	0.00029293	310	6810	977	25027	21417,319151,100039913,17425,12023,29875,13712,320332,76915,71241,75729,23962,77569,14106,16687,69623,53312,67490,319150,21685,15415,110784,26424,17135,22025,320799,100504325,210719,26379,319168,73610,102639713,268297,14778,30960,56632,11911,387609,545471,23802,60611,15436,667962,56484,22255,107751,100043772,59001,319191,18046,246086,229011,229007,26427,13984,232337,14011,319156,278672,21834,2225…	Zeb1|Hist1h3e|Rhox2b|Foxk1|Barx2|Iqgap1|Elk1|Hist4h4|Mnd1|Dmrtc2|Fam227a|Oasl2|Limch1|Foxh1|Krt6a|Zfp33b|Nub1|Ufl1|Hist1h3b|Tef|Hoxb7|Nr3c2|Nr5a2|Mafk|Nr2c1|Zhx3|Gm11007|Mkx|Esrra|Hist1h2ah|Zfp433|LOC102639713|Scml4|Gpx3|Vapa|Sphk2|Atf4|Zhx2|Zfp345|Amfr|Foxj2|Hoxd4|Gm8898|Foxo3|Uncx|Prrxl1|Zfp850|Pole3|Hist1h2ai|Nfyc|Onecut3|Samd10|Zgpat|Creb3l1|Esx1|Zfp637|Etv6|Hist1h4d|Duxbl1|Thrb|Nr1h3|Lmx1a|P…
GO:0000041	transition metal ion transport	biological_process	7.7514e-06	0.00033882	82	6810	193	25027	76223,72668,14678,75985,16653,56726,270028,15975,231932,17532,19340,22041,56055,105372,53376,140743,214944,58226,104303,227618,237107,215257,20607,21897,216344,74254,74143,666311,14115,77031,18763,442827,18176,76108,67059,72065,68185,326618,244238,19346,67909,56419,68203,18552,20530,80890,19335,69237,57440,320806,270192,67991,238328,230737,16069,106572,20529,83408,19324,53945,329064,71775,30877,1…	Agbl3|Skida1|Gnai2|Rab30|Kras|Sh3bgrl|Fam155a|Ifnar1|Gimap7|Mras|Rab3d|Trf|Gtpbp2|Utp15|Usp2|Rem2|Mob3b|Cacna1h|Arl1|Lrrc26|Gnl3l|Il1f9|Sstr3|Tlr1|Rab21|Gpn1|Opa1|Zscan25|Fbln2|Slc9a8|Pkd1|Rab44|Nras|Rap2a|Ola1|Rap2c|Coa4|Tpm4|Mrgpre|Rab6a|Galntl5|Diap3|Diras2|Pcsk5|Slc31a2|Trim2|Rab23|Gtpbp4|Ehd3|Gfm2|Rab6b|Nacc2|Vash1|Gnl2|Igj|Rab31|Slc31a1|Gimap3|Rab1|Slc40a1|Pkd2l1|1300017J02Rik|Gnl3|Hras|Prk…
[truncated: 3,668 more rows]

## Sheet: D4U_vs_D5NU in trans
GO_accession	Description	Term_type	Over_represented_pValue	Corrected_pValue	CAD_item	CAD_list	Bg_item	Bg_list	Gene_names	Gene_description
[truncated: 3,286 more rows]

[truncated: 1 more sheets: D5IU_vs_D5NU in trans]
