# Supplementary material for: Genome-wide analysis and functional prediction of long non-coding RNAs in mouse uterus during the implantation window
Source: Oncotarget. 2017 Sep 16;8(48):84360–72. doi: 10.18632/oncotarget.21031 (PMC5663602; doi:10.18632/oncotarget.21031)
Supplement: Supplementary file 10 [file oncotarget-08-84360-s010.xls]

## Sheet: D4U_vs_D5IU.in cis
#Term	Database	ID	Input number	Background number	P-Value	Corrected P-Value	Input	KO	Entrez_ID	KO_name	Hyperlink
Glutathione metabolism	KEGG PATHWAY	mmu00480	2	53	0.00286527	0.0773261	75512|14780	mmu:75512|mmu:14780|	75512|14780|	Gpx6, 1700020G18Rik, Ry2d1, olfactory|Gpx5, AV379049, Arep|	http://www.genome.jp/kegg-bin/show_pathway?mmu00480/mmu:75512%09red/mmu:14780%09red
Thyroid hormone synthesis	KEGG PATHWAY	mmu04918	2	71	0.00498878	0.0773261	75512|14780	mmu:75512|mmu:14780|	75512|14780|	Gpx6, 1700020G18Rik, Ry2d1, olfactory|Gpx5, AV379049, Arep|	http://www.genome.jp/kegg-bin/show_pathway?mmu04918/mmu:75512%09red/mmu:14780%09red
Arachidonic acid metabolism	KEGG PATHWAY	mmu00590	2	90	0.00781121	0.0807158	75512|14780	mmu:75512|mmu:14780|	75512|14780|	Gpx6, 1700020G18Rik, Ry2d1, olfactory|Gpx5, AV379049, Arep|	http://www.genome.jp/kegg-bin/show_pathway?mmu00590/mmu:75512%09red/mmu:14780%09red
Ubiquitin mediated proteolysis	KEGG PATHWAY	mmu04120	2	139	0.017623	0.115332	17344|107986	mmu:17344|mmu:107986|	17344|107986|	Pias2, 6330408K17Rik, AI462206, ARIP3, AU018068, Dib, Miz1, PIASxalpha, PIASxb, PIASxbeta, SIZ2|Ddb2, 2610043A19Rik|	http://www.genome.jp/kegg-bin/show_pathway?mmu04120/mmu:107986%09red/mmu:17344%09red
Riboflavin metabolism	KEGG PATHWAY	mmu00740	1	12	0.0186019	0.115332	11432	mmu:11432|	11432|	Acp2, Acp-2, LAP|	http://www.genome.jp/kegg-bin/show_pathway?mmu00740/mmu:11432%09red
Pathways in cancer	KEGG PATHWAY	mmu05200	2	323	0.0797979	0.213304	12394|17344	mmu:12394|mmu:17344|	12394|17344|	Runx1, AML1, CBF-alpha-2, Cbfa2, Pebp2a2, Pebpa2b|Pias2, 6330408K17Rik, AI462206, ARIP3, AU018068, Dib, Miz1, PIASxalpha, PIASxb, PIASxbeta, SIZ2|	http://www.genome.jp/kegg-bin/show_pathway?mmu05200/mmu:17344%09red/mmu:12394%09red
Other types of O-glycan biosynthesis	KEGG PATHWAY	mmu00514	1	31	0.0451855	0.213304	268510	mmu:268510|	268510|	Mgat5b, C330018B01, GnT-IX, mGnTVB|	http://www.genome.jp/kegg-bin/show_pathway?mmu00514/mmu:268510%09red
Nucleotide excision repair	KEGG PATHWAY	mmu03420	1	45	0.064324	0.213304	107986	mmu:107986|	107986|	Ddb2, 2610043A19Rik|	http://www.genome.jp/kegg-bin/show_pathway?mmu03420/mmu:107986%09red
ABC transporters	KEGG PATHWAY	mmu02010	1	46	0.0656767	0.213304	18670	mmu:18670|	18670|	Abcb4, Mdr2, Pgy-2, Pgy2, mdr-2|	http://www.genome.jp/kegg-bin/show_pathway?mmu02010/mmu:18670%09red
N-Glycan biosynthesis	KEGG PATHWAY	mmu00510	1	49	0.0697233	0.213304	268510	mmu:268510|	268510|	Mgat5b, C330018B01, GnT-IX, mGnTVB|	http://www.genome.jp/kegg-bin/show_pathway?mmu00510/mmu:268510%09red
Acute myeloid leukemia	KEGG PATHWAY	mmu05221	1	57	0.0804312	0.213304	12394	mmu:12394|	12394|	Runx1, AML1, CBF-alpha-2, Cbfa2, Pebp2a2, Pebpa2b|	http://www.genome.jp/kegg-bin/show_pathway?mmu05221/mmu:12394%09red
p53 signaling pathway	KEGG PATHWAY	mmu04115	1	68	0.0949591	0.213304	107986	mmu:107986|	107986|	Ddb2, 2610043A19Rik|	http://www.genome.jp/kegg-bin/show_pathway?mmu04115/mmu:107986%09red
Bile secretion	KEGG PATHWAY	mmu04976	1	72	0.100186	0.213304	18670	mmu:18670|	18670|	Abcb4, Mdr2, Pgy-2, Pgy2, mdr-2|	http://www.genome.jp/kegg-bin/show_pathway?mmu04976/mmu:18670%09red
Chronic myeloid leukemia	KEGG PATHWAY	mmu05220	1	73	0.101489	0.213304	12394	mmu:12394|	12394|	Runx1, AML1, CBF-alpha-2, Cbfa2, Pebp2a2, Pebpa2b|	http://www.genome.jp/kegg-bin/show_pathway?mmu05220/mmu:12394%09red
Peroxisome	KEGG PATHWAY	mmu04146	1	81	0.111841	0.213304	74114	mmu:74114|	74114|	Crot, 1200003H03Rik|	http://www.genome.jp/kegg-bin/show_pathway?mmu04146/mmu:74114%09red
PPAR signaling pathway	KEGG PATHWAY	mmu03320	1	82	0.113127	0.213304	22259	mmu:22259|	22259|	Nr1h3, AU018371, LXR, RLD1, Unr1|	http://www.genome.jp/kegg-bin/show_pathway?mmu03320/mmu:22259%09red
Small cell lung cancer	KEGG PATHWAY	mmu05222	1	85	0.116973	0.213304	17344	mmu:17344|	17344|	Pias2, 6330408K17Rik, AI462206, ARIP3, AU018068, Dib, Miz1, PIASxalpha, PIASxb, PIASxbeta, SIZ2|	http://www.genome.jp/kegg-bin/show_pathway?mmu05222/mmu:17344%09red
Thyroid hormone signaling pathway	KEGG PATHWAY	mmu04919	1	118	0.158231	0.255107	54720	mmu:54720|	54720|	Rcan1, Adapt78, CALP1L, CSP1, DSC1, Dscr1, MCIP1, RCN1|	http://www.genome.jp/kegg-bin/show_pathway?mmu04919/mmu:54720%09red
Lysosome	KEGG PATHWAY	mmu04142	1	123	0.164316	0.255107	11432	mmu:11432|	11432|	Acp2, Acp-2, LAP|	http://www.genome.jp/kegg-bin/show_pathway?mmu04142/mmu:11432%09red
Hepatitis C	KEGG PATHWAY	mmu05160	1	136	0.179938	0.255107	22259	mmu:22259|	22259|	Nr1h3, AU018371, LXR, RLD1, Unr1|	http://www.genome.jp/kegg-bin/show_pathway?mmu05160/mmu:22259%09red
Ribosome	KEGG PATHWAY	mmu03010	1	145	0.190587	0.255107	19935	mmu:19935|	19935|	Mrpl23, L23mrp, Rpl23, Rpl23l|	http://www.genome.jp/kegg-bin/show_pathway?mmu03010/mmu:19935%09red
Hepatitis B	KEGG PATHWAY	mmu05161	1	145	0.190587	0.255107	107986	mmu:107986|	107986|	Ddb2, 2610043A19Rik|	http://www.genome.jp/kegg-bin/show_pathway?mmu05161/mmu:107986%09red
Non-alcoholic fatty liver disease (NAFLD)	KEGG PATHWAY	mmu04932	1	154	0.201101	0.255107	22259	mmu:22259|	22259|	Nr1h3, AU018371, LXR, RLD1, Unr1|	http://www.genome.jp/kegg-bin/show_pathway?mmu04932/mmu:22259%09red
Jak-STAT signaling pathway	KEGG PATHWAY	mmu04630	1	155	0.202261	0.255107	17344	mmu:17344|	17344|	Pias2, 6330408K17Rik, AI462206, ARIP3, AU018068, Dib, Miz1, PIASxalpha, PIASxb, PIASxbeta, SIZ2|	http://www.genome.jp/kegg-bin/show_pathway?mmu04630/mmu:17344%09red
Oxytocin signaling pathway	KEGG PATHWAY	mmu04921	1	158	0.205731	0.255107	54720	mmu:54720|	54720|	Rcan1, Adapt78, CALP1L, CSP1, DSC1, Dscr1, MCIP1, RCN1|	http://www.genome.jp/kegg-bin/show_pathway?mmu04921/mmu:54720%09red
Tuberculosis	KEGG PATHWAY	mmu05152	1	176	0.226247	0.262345	16985	mmu:16985|	16985|	Lsp1, Lsp-1, WP34, p50, pp52|	http://www.genome.jp/kegg-bin/show_pathway?mmu05152/mmu:16985%09red
Transcriptional misregulation in cancer	KEGG PATHWAY	mmu05202	1	178	0.228494	0.262345	12394	mmu:12394|	12394|	Runx1, AML1, CBF-alpha-2, Cbfa2, Pebp2a2, Pebpa2b|	http://www.genome.jp/kegg-bin/show_pathway?mmu05202/mmu:12394%09red
Proteoglycans in cancer	KEGG PATHWAY	mmu05205	1	205	0.25822	0.285887	16002	mmu:16002|	16002|	Igf2, AL033362, Igf-2, Igf-II, M6pr, Mpr, Peg2|	http://www.genome.jp/kegg-bin/show_pathway?mmu05205/mmu:16002%09red
Endocytosis	KEGG PATHWAY	mmu04144	1	231	0.285791	0.305501	77038	mmu:77038|	77038|	Arfgap2, 2310032E02Rik, Zfp289|	http://www.genome.jp/kegg-bin/show_pathway?mmu04144/mmu:77038%09red
Olfactory transduction	KEGG PATHWAY	mmu04740	1	1079	0.796954	0.823519	258527	mmu:258527|	258527|	Olfr1368, MOR256-15|	http://www.genome.jp/kegg-bin/show_pathway?mmu04740/mmu:258527%09red
Metabolic pathways	KEGG PATHWAY	mmu01100	1	1256	0.844714	0.844714	268510	mmu:268510|	268510|	Mgat5b, C330018B01, GnT-IX, mGnTVB|	http://www.genome.jp/kegg-bin/show_pathway?mmu01100/mmu:268510%09red

## Sheet: D4U_vs_D5NU in cis
#Term	Database	ID	Input number	Background number	P-Value	Corrected P-Value	Input	KO	Entrez_ID	KO_name	Hyperlink
Other types of O-glycan biosynthesis	KEGG PATHWAY	mmu00514	1	31	0.00895564	0.0488702	268510	mmu:268510|	268510|	Mgat5b, C330018B01, GnT-IX, mGnTVB|	http://www.genome.jp/kegg-bin/show_pathway?mmu00514/mmu:268510%09red
N-Glycan biosynthesis	KEGG PATHWAY	mmu00510	1	49	0.0139629	0.0488702	268510	mmu:268510|	268510|	Mgat5b, C330018B01, GnT-IX, mGnTVB|	http://www.genome.jp/kegg-bin/show_pathway?mmu00510/mmu:268510%09red
Small cell lung cancer	KEGG PATHWAY	mmu05222	1	85	0.0239124	0.0557957	17344	mmu:17344|	17344|	Pias2, 6330408K17Rik, AI462206, ARIP3, AU018068, Dib, Miz1, PIASxalpha, PIASxb, PIASxbeta, SIZ2|	http://www.genome.jp/kegg-bin/show_pathway?mmu05222/mmu:17344%09red
Ubiquitin mediated proteolysis	KEGG PATHWAY	mmu04120	1	139	0.0386753	0.0602176	17344	mmu:17344|	17344|	Pias2, 6330408K17Rik, AI462206, ARIP3, AU018068, Dib, Miz1, PIASxalpha, PIASxb, PIASxbeta, SIZ2|	http://www.genome.jp/kegg-bin/show_pathway?mmu04120/mmu:17344%09red
Jak-STAT signaling pathway	KEGG PATHWAY	mmu04630	1	155	0.0430126	0.0602176	17344	mmu:17344|	17344|	Pias2, 6330408K17Rik, AI462206, ARIP3, AU018068, Dib, Miz1, PIASxalpha, PIASxb, PIASxbeta, SIZ2|	http://www.genome.jp/kegg-bin/show_pathway?mmu04630/mmu:17344%09red
Pathways in cancer	KEGG PATHWAY	mmu05200	1	323	0.0875508	0.102143	17344	mmu:17344|	17344|	Pias2, 6330408K17Rik, AI462206, ARIP3, AU018068, Dib, Miz1, PIASxalpha, PIASxb, PIASxbeta, SIZ2|	http://www.genome.jp/kegg-bin/show_pathway?mmu05200/mmu:17344%09red
Metabolic pathways	KEGG PATHWAY	mmu01100	1	1256	0.303972	0.303972	268510	mmu:268510|	268510|	Mgat5b, C330018B01, GnT-IX, mGnTVB|	http://www.genome.jp/kegg-bin/show_pathway?mmu01100/mmu:268510%09red

## Sheet: D5IU_vs_D5NU in cis
#Term	Database	ID	Input number	Background number	P-Value	Corrected P-Value	Input	KO	Entrez_ID	KO_name	Hyperlink
Selenocompound metabolism	KEGG PATHWAY	mmu00450	1	17	0.00934983	0.0727316	229905	mmu:229905|	229905|	Ccbl2, KATIII, Kat3|	http://www.genome.jp/kegg-bin/show_pathway?mmu00450/mmu:229905%09red
Glycosylphosphatidylinositol(GPI)-anchor biosynthesis	KEGG PATHWAY	mmu00563	1	25	0.0134794	0.0727316	327942	mmu:327942|	327942|	Pigl, Gm737|	http://www.genome.jp/kegg-bin/show_pathway?mmu00563/mmu:327942%09red
Basal transcription factors	KEGG PATHWAY	mmu03022	1	44	0.0232234	0.0727316	229906	mmu:229906|	229906|	Gtf2b|	http://www.genome.jp/kegg-bin/show_pathway?mmu03022/mmu:229906%09red
Tryptophan metabolism	KEGG PATHWAY	mmu00380	1	46	0.0242439	0.0727316	229905	mmu:229905|	229905|	Ccbl2, KATIII, Kat3|	http://www.genome.jp/kegg-bin/show_pathway?mmu00380/mmu:229905%09red
Salmonella infection	KEGG PATHWAY	mmu05132	1	79	0.0409407	0.094891	109333	mmu:109333|	109333|	Pkn2, 6030436C20Rik, AI507382, PRK2, Prkcl2, Stk7|	http://www.genome.jp/kegg-bin/show_pathway?mmu05132/mmu:109333%09red
Chemical carcinogenesis	KEGG PATHWAY	mmu05204	1	92	0.0474455	0.094891	229905	mmu:229905|	229905|	Ccbl2, KATIII, Kat3|	http://www.genome.jp/kegg-bin/show_pathway?mmu05204/mmu:229905%09red
Inflammatory mediator regulation of TRP channels	KEGG PATHWAY	mmu04750	1	126	0.064266	0.11017	22368	mmu:22368|	22368|	Trpv2, GRC, OTRPC2, VRL-1, Vrl1|	http://www.genome.jp/kegg-bin/show_pathway?mmu04750/mmu:22368%09red
Parkinson's disease	KEGG PATHWAY	mmu05012	1	147	0.0745178	0.111777	22187	mmu:22187|	22187|	Ubb, AL033289, Rps27a, Uba52, Ubb2, Ubc|	http://www.genome.jp/kegg-bin/show_pathway?mmu05012/mmu:22187%09red
Epstein-Barr virus infection	KEGG PATHWAY	mmu05169	1	212	0.105596	0.136276	229906	mmu:229906|	229906|	Gtf2b|	http://www.genome.jp/kegg-bin/show_pathway?mmu05169/mmu:229906%09red
Viral carcinogenesis	KEGG PATHWAY	mmu05203	1	229	0.113564	0.136276	229906	mmu:229906|	229906|	Gtf2b|	http://www.genome.jp/kegg-bin/show_pathway?mmu05203/mmu:229906%09red
Metabolic pathways	KEGG PATHWAY	mmu01100	2	1256	0.137484	0.149983	327942|229905	mmu:327942|mmu:229905|	327942|229905|	Pigl, Gm737|Ccbl2, KATIII, Kat3|	http://www.genome.jp/kegg-bin/show_pathway?mmu01100/mmu:327942%09red/mmu:229905%09red
PI3K-Akt signaling pathway	KEGG PATHWAY	mmu04151	1	351	0.168849	0.168849	109333	mmu:109333|	109333|	Pkn2, 6030436C20Rik, AI507382, PRK2, Prkcl2, Stk7|	http://www.genome.jp/kegg-bin/show_pathway?mmu04151/mmu:109333%09red

## Sheet: D4U_vs_D5IU.in trans
#Term	Database	ID	Input number	Background number	P-Value	Corrected P-Value	Input	KO	Entrez_ID	KO_name	Hyperlink
RNA transport	KEGG PATHWAY	mmu03013	84	166	8.82423e-07	0.000243549	223921|26905|20610|53356|13690|72322|16211|66679|13665|54709|73192|108067|75826|67724|93728|208643|21335|17149|70047|14265|70699|60365|218210|68969|69736|217869|445007|21681|231042|218693|69912|78655|195236|19704|53975|69482|100042807|67204|208366|227720|668382|66603|66069|225160|27374|56488|237082|103468|20901|66235|20918|108989|67242|73666|54364|55944|110379|234865|59015|22196|18141|71844|13681…	mmu:223921|mmu:26905|mmu:20610|mmu:53356|mmu:13690|mmu:72322|mmu:16211|mmu:66679|mmu:13665|mmu:54709|mmu:73192|mmu:108067|mmu:75826|mmu:67724|mmu:93728|mmu:208643|mmu:21335|mmu:17149|mmu:70047|mmu:14265|mmu:70699|mmu:60365|mmu:218210|mmu:68969|mmu:69736|mmu:217869|mmu:445007|mmu:21681|mmu:231042|mmu:218693|mmu:69912|mmu:78655|mmu:195236|mmu:19704|mmu:53975|mmu:69482|mmu:78655|mmu:67204|mmu:208366…	223921|26905|20610|53356|13690|72322|16211|66679|13665|54709|73192|108067|75826|67724|93728|208643|21335|17149|70047|14265|70699|60365|218210|68969|69736|217869|445007|21681|231042|218693|69912|78655|195236|19704|53975|69482|78655|67204|208366|227720|668382|66603|66069|225160|27374|56488|237082|103468|20901|66235|20918|108989|67242|73666|54364|55944|110379|234865|59015|22196|18141|71844|13681|241…	Aaas, AAA, ADRACALA, D030041N15Rik, GL003|Eif2s3x, AA409828, AA547477, AI314668, Eif-2gx|Sumo3, 2810014B19Rik, AA409334, AW121497, AW536077, D10Ertd345e, SMT3A, SUMO-3, Smt3B, Smt3h1|Eif3g, 44kDa, D0Jmb4, Eif3s4, TU-189B2, eIF3-p44, p44|Eif4g2, AA589388, DAP-5, E130105L11Rik, Nat1, Natm1, p97|Xpo5, 2410004H11Rik, 2700038C24Rik, AI648907, AW549301, Exp5, RanBp21, mKIAA1291|Kpnb1, AA409963, IPOB, I…	http://www.genome.jp/kegg-bin/show_pathway?mmu03013/mmu:13685%09red/mmu:231042%09red/mmu:53356%09red/mmu:20610%09red/mmu:20918%09red/mmu:72322%09red/mmu:55944%09red/mmu:13681%09red/mmu:17149%09red/mmu:269113%09red/mmu:13684%09red/mmu:23879%09red/mmu:192170%09red/mmu:100041953%09red/mmu:69736%09red/mmu:66679%09red/mmu:108067%09red/mmu:217869%09red/mmu:73666%09red/mmu:16211%09red/mmu:72124%09red/mm…
DNA replication	KEGG PATHWAY	mmu03030	26	36	0.000103374	0.0142656	19718|16881|19819|59001|14156|19076|19075|18972|69263|18974|327762|17216|17217|68275|17218|17219|106344|72151|19687|66979|18969|18968|381760|18538|69724|19891	mmu:19718|mmu:16881|mmu:19819|mmu:59001|mmu:14156|mmu:19076|mmu:19075|mmu:18972|mmu:69263|mmu:18974|mmu:327762|mmu:17216|mmu:17217|mmu:68275|mmu:17218|mmu:17219|mmu:106344|mmu:72151|mmu:19687|mmu:66979|mmu:18969|mmu:18968|mmu:381760|mmu:18538|mmu:69724|mmu:19891|	19718|16881|19819|59001|14156|19076|19075|18972|69263|18974|327762|17216|17217|68275|17218|17219|106344|72151|19687|66979|18969|18968|381760|18538|69724|19891|	Rfc2, 2610008M13Rik, 40kDa, AI326953, Recc2|Lig1, AL033288, LigI|Rnaseh1|Pole3, 1810034K18Rik, YBL1|Fen1, AW538437, FEN-1|Prim2, AI323589|Prim1, AI324982|Pold2, 50kDa, p50, po1D2|Rfc3, 2810416I22Rik, 38kDa, AU022547, Recc3|Pole2|Dna2, Dna2l, E130315B21Rik|Mcm2, AA959861, AW476101, BM28, CDCL1, Mcmd2, mKIAA0030|Mcm4, 19G, AI325074, AU045576, Cdc21, Mcmd4, mKIAA4003, mcdc21|Rpa1, 5031405K23Rik, 70k…	http://www.genome.jp/kegg-bin/show_pathway?mmu03030/mmu:17217%09red/mmu:17216%09red/mmu:14156%09red/mmu:17219%09red/mmu:17218%09red/mmu:18974%09red/mmu:18972%09red/mmu:69724%09red/mmu:68275%09red/mmu:19076%09red/mmu:19075%09red/mmu:19718%09red/mmu:66979%09red/mmu:381760%09red/mmu:19819%09red/mmu:72151%09red/mmu:19687%09red/mmu:19891%09red/mmu:18968%09red/mmu:18969%09red/mmu:327762%09red/mmu:69263…
Cell cycle	KEGG PATHWAY	mmu04110	58	126	0.000283869	0.0202843	69010|26965|433759|21781|56452|50793|12545|107995|12448|268930|12428|22390|22137|217232|218294|12447|12445|66440|12567|12566|12235|13006|17216|12236|56150|245000|56371|17218|17217|52206|23882|22631|13557|21809|104394|11920|30939|17873|22628|12649|12534|12532|12530|27401|13197|12577|13555|17219|18538|19650|23834|20842|27214|268697|17246|18392|18393|69957	mmu:69010|mmu:26965|mmu:433759|mmu:21781|mmu:56452|mmu:50793|mmu:12545|mmu:107995|mmu:12448|mmu:268930|mmu:12428|mmu:22390|mmu:22137|mmu:217232|mmu:218294|mmu:12447|mmu:12445|mmu:66440|mmu:12567|mmu:12566|mmu:12235|mmu:13006|mmu:17216|mmu:12236|mmu:56150|mmu:245000|mmu:56371|mmu:17218|mmu:17217|mmu:52206|mmu:23882|mmu:22631|mmu:13557|mmu:21809|mmu:104394|mmu:11920|mmu:30939|mmu:17873|mmu:22628|mm…	69010|26965|433759|21781|56452|50793|12545|107995|12448|268930|12428|22390|22137|217232|218294|12447|12445|66440|12567|12566|12235|13006|17216|12236|56150|245000|56371|17218|17217|52206|23882|22631|13557|21809|104394|11920|30939|17873|22628|12649|12534|12532|12530|27401|13197|12577|13555|17219|18538|19650|23834|20842|27214|268697|17246|18392|18393|69957|	Anapc13, 1810004D07Rik, APC13, SWM1|Cul1|Hdac1, HD1, Hdac1-ps, MommeD5, RPD3|Tfdp1, Dp1, Drtf1|Orc6, 6720420I10Rik, Orc6l|Orc3, Orc3l|Cdc7, AI597260, Cdc7l1, muCdc7|Cdc20, 2310042N09Rik, C87100, p55CDC|Ccne2|Pkmyt1, 6230424P17, AW209059, Myt1|Ccna2, AA408589, Ccn-1, Ccn1, Ccna, CycA2, Cyca|Wee1, Wee1A|Ttk, AL022661, Esk1, Mps1, PYT, esk|Cdc27, AI452358, APC3, BC023187|Cdc14b, 2810432N10Rik, A5300…	http://www.genome.jp/kegg-bin/show_pathway?mmu04110/mmu:12235%09red/mmu:12236%09red/mmu:17216%09red/mmu:12577%09red/mmu:22137%09red/mmu:50793%09red/mmu:17219%09red/mmu:17217%09red/mmu:23834%09red/mmu:21809%09red/mmu:12534%09red/mmu:12532%09red/mmu:12530%09red/mmu:13197%09red/mmu:217232%09red/mmu:218294%09red/mmu:268930%09red/mmu:433759%09red/mmu:268697%09red/mmu:245000%09red/mmu:104394%09red/mmu:…
Ribosome biogenesis in eukaryotes	KEGG PATHWAY	mmu03008	42	81	0.000293975	0.0202843	217109|14113|30877|14791|245474|67724|27993|230737|24128|52530|16418|237107|213895|269470|225348|56488|105372|13000|216987|55989|100019|67619|237082|54364|72515|12995|67973|101592|208366|67045|104444|103573|21771|19384|110816|73674|102216272|20826|67134|69237|213773|217995	mmu:217109|mmu:14113|mmu:30877|mmu:14791|mmu:245474|mmu:67724|mmu:27993|mmu:230737|mmu:24128|mmu:52530|mmu:16418|mmu:237107|mmu:213895|mmu:269470|mmu:225348|mmu:56488|mmu:105372|mmu:13000|mmu:216987|mmu:55989|mmu:100019|mmu:67619|mmu:237082|mmu:54364|mmu:72515|mmu:12995|mmu:67973|mmu:101592|mmu:208366|mmu:67045|mmu:104444|mmu:103573|mmu:21771|mmu:19384|mmu:110816|mmu:73674|mmu:102216272|mmu:20826…	217109|14113|30877|14791|245474|67724|27993|230737|24128|52530|16418|237107|213895|269470|225348|56488|105372|13000|216987|55989|100019|67619|237082|54364|72515|12995|67973|101592|208366|67045|104444|103573|21771|19384|110816|73674|102216272|20826|67134|69237|213773|217995|	Utp18, 6230425C22Rik, 6430513M13, Wdr50|Fbl, AL022665, FIB, FLRN, RNU3IP1|Gnl3, Ns|Emg1, C2f, Grcc2f|Dkc1, BC068171|Pop1, 4932434G09Rik|Imp4, AA409888, AV031295, D1Wsu40e|Gnl2, BC003262, HUMAUANTIG, Ngp-1|Xrn2|Nhp2, 2410130M07Rik, D11Ertd175e, Nola2|Eif6, 1110004P11, AA408895, CAB, Itgb4bp, eIF-6, imc-415, p27(BBP), p27BBP|Gnl3l, BC020354|Bms1, AA408648, AU020092, AU043373, BB007109, BC030906, Bm…	http://www.genome.jp/kegg-bin/show_pathway?mmu03008/mmu:12995%09red/mmu:230737%09red/mmu:237082%09red/mmu:73674%09red/mmu:217109%09red/mmu:67619%09red/mmu:213773%09red/mmu:213895%09red/mmu:14791%09red/mmu:208366%09red/mmu:21771%09red/mmu:105372%09red/mmu:54364%09red/mmu:101592%09red/mmu:104444%09red/mmu:269470%09red/mmu:69237%09red/mmu:30877%09red/mmu:72515%09red/mmu:13000%09red/mmu:245474%09red/…
Protein processing in endoplasmic reticulum	KEGG PATHWAY	mmu04141	71	169	0.000524953	0.0289774	81910|228684|216197|67437|56228|26965|140499|103963|70361|15519|53421|16430|66967|66861|64209|71853|14828|11911|56550|66212|213539|66256|57377|386649|100037258|22393|12334|81489|56445|12330|15481|320011|107513|12955|57743|20334|217365|72265|19359|70377|433742|66397|67838|67819|18024|110379|17155|15505|18415|26420|22194|105245|140740|56085|192193|23802|22193|20224|13665|14827|13666|13135|66435|674…	mmu:81910|mmu:228684|mmu:216197|mmu:67437|mmu:56228|mmu:26965|mmu:140499|mmu:103963|mmu:70361|mmu:15519|mmu:53421|mmu:16430|mmu:66967|mmu:66861|mmu:64209|mmu:71853|mmu:14828|mmu:11911|mmu:56550|mmu:66212|mmu:213539|mmu:66256|mmu:57377|mmu:386649|mmu:100037258|mmu:22393|mmu:12334|mmu:81489|mmu:56445|mmu:12330|mmu:15481|mmu:320011|mmu:107513|mmu:12955|mmu:57743|mmu:20334|mmu:217365|mmu:72265|mmu:19…	81910|228684|216197|67437|56228|26965|140499|103963|70361|15519|53421|16430|66967|66861|64209|71853|14828|11911|56550|66212|213539|66256|57377|386649|100037258|22393|12334|81489|56445|12330|15481|320011|107513|12955|57743|20334|217365|72265|19359|70377|22194|66397|67838|67819|18024|110379|17155|15505|18415|26420|22194|105245|140740|56085|192193|23802|22193|20224|13665|14827|13666|13135|66435|6747…	Rrbp1, 1700087N07Rik, 5730465C04Rik, ES/130, mKIAA1398, mRRp0, mRRp1.8, mRRp10, mRRp15a, mRRp15b, mRRp16.8, mRRp2, mRRp41, mRRp47, mRRp5.4, p180|Sel1l2, Gm118|Ckap4, 5630400A09Rik, CLIMP-63, P63|Ssr3, 0610038P07Rik, AL022999, AU022074, AW553833, TRAPG|Ube2j1, 0710008M05Rik, 1110030I22Rik, NCUBE-1, Ncube, Ncube1, Ubc6p|Cul1|Ube2j2, 1200007B18Rik, 2400008G19Rik, 5730472G04Rik, AL022923, NCUBE-2, Ub…	http://www.genome.jp/kegg-bin/show_pathway?mmu04141/mmu:70361%09red/mmu:71853%09red/mmu:12334%09red/mmu:107513%09red/mmu:18415%09red/mmu:66967%09red/mmu:12330%09red/mmu:67437%09red/mmu:100037258%09red/mmu:11911%09red/mmu:66861%09red/mmu:64209%09red/mmu:72265%09red/mmu:67475%09red/mmu:18786%09red/mmu:53421%09red/mmu:22193%09red/mmu:57743%09red/mmu:192193%09red/mmu:56453%09red/mmu:20334%09red/mmu:2…
Spliceosome	KEGG PATHWAY	mmu03040	55	132	0.002392	0.110032	20638|20639|60321|107686|15382|53317|107701|15387|17149|60365|50783|320632|68981|110809|21681|57905|108121|101214|67996|67465|70767|67678|225160|217207|101943|14105|20382|20383|15481|20826|20462|73666|229279|66373|13204|75062|66354|23983|66585|108014|20641|20643|20222|76938|193116|192170|28000|66101|67332|72654|19656|76522|68479|225027|70052	mmu:20638|mmu:20639|mmu:60321|mmu:107686|mmu:15382|mmu:53317|mmu:107701|mmu:15387|mmu:17149|mmu:60365|mmu:50783|mmu:320632|mmu:68981|mmu:110809|mmu:21681|mmu:57905|mmu:108121|mmu:101214|mmu:67996|mmu:67465|mmu:70767|mmu:67678|mmu:225160|mmu:217207|mmu:101943|mmu:14105|mmu:20382|mmu:20383|mmu:15481|mmu:20826|mmu:20462|mmu:73666|mmu:229279|mmu:66373|mmu:13204|mmu:75062|mmu:66354|mmu:23983|mmu:66585…	20638|20639|60321|107686|15382|53317|107701|15387|17149|60365|50783|320632|68981|110809|21681|57905|108121|101214|67996|67465|70767|67678|225160|217207|101943|14105|20382|20383|15481|20826|20462|73666|229279|66373|13204|75062|66354|23983|66585|108014|20641|20643|20222|76938|193116|192170|28000|66101|67332|72654|19656|76522|68479|225027|70052|	Snrpb, AL024368, AU018828, SM-B, SM11, SMB, SNRNP-B|Snrpb2, 2810052G09Rik|Wbp11, 2510026P17Rik, D6Wsu113e, Npwbp, SIPP1|Snrpd2, 1810009A06Rik, SMD2|Hnrnpa1, HDP-1, Hdp, Hnrpa1, hnRNP_A1, hnrnp-A1|Plrg1, AA958940, C80566, Tango4|Sf3b4, 49kDa, SF3b49, SF3b50, Sap49|Hnrnpk, Hnrpk, KBBP, NOVA|Magoh, Mago-m, Mos2|Rbm8a, 2310057C03Rik, AA673428, Rbm8|Lsm4|Snrnp200, A330064G03Rik, Ascc3l1, BC011390, HEL…	http://www.genome.jp/kegg-bin/show_pathway?mmu03040/mmu:67678%09red/mmu:50783%09red/mmu:17149%09red/mmu:20383%09red/mmu:20382%09red/mmu:13204%09red/mmu:53317%09red/mmu:192170%09red/mmu:101214%09red/mmu:110809%09red/mmu:15382%09red/mmu:68479%09red/mmu:108121%09red/mmu:75062%09red/mmu:67996%09red/mmu:57905%09red/mmu:23983%09red/mmu:66101%09red/mmu:20641%09red/mmu:20643%09red/mmu:76938%09red/mmu:320…
Pyrimidine metabolism	KEGG PATHWAY	mmu00240	44	103	0.00430501	0.16974	55936|75533|18974|18102|20133|245841|59001|20017|51797|20019|20135|232223|69241|231329|19075|18972|23959|69833|667034|69719|22247|22245|68556|50493|64424|21877|215446|66422|66420|66401|21915|110074|66979|18103|80914|19076|99586|18969|18968|20021|67486|79059|68106|28071	mmu:55936|mmu:75533|mmu:18974|mmu:18102|mmu:20133|mmu:245841|mmu:59001|mmu:20017|mmu:51797|mmu:20019|mmu:20135|mmu:232223|mmu:69241|mmu:231329|mmu:19075|mmu:18972|mmu:23959|mmu:69833|mmu:667034|mmu:69719|mmu:22247|mmu:22245|mmu:68556|mmu:50493|mmu:64424|mmu:21877|mmu:215446|mmu:66422|mmu:66420|mmu:66401|mmu:21915|mmu:110074|mmu:66979|mmu:18103|mmu:80914|mmu:19076|mmu:99586|mmu:18969|mmu:18968|mmu…	55936|75533|18974|18102|20133|245841|59001|20017|51797|20019|20135|232223|69241|231329|19075|18972|23959|69833|667034|69719|22247|22245|68556|50493|64424|21877|215446|66422|66420|66401|21915|110074|66979|18103|80914|19076|99586|18969|18968|20021|67486|79059|68106|28071|	Ctps2, A830031M15Rik, AI326475, Ctpsh|Nme5, 1700019D05Rik, Nm23-M5|Pole2|Nme1, AL024257, NDPK-A, NM23-M1, NM23A|Rrm1, RnrM1|Polr2h|Pole3, 1810034K18Rik, YBL1|Polr1b, 128kDa, D630020H17Rik, RPA116, RPA135, RPA2, Rpo1-2|Ctps, Ctps1|Polr1a, 194kDa, 3010014K16Rik, RPA194, Rpo1-4, mRPA1|Rrm2, AA407299, R2|Txnrd3, AI196535, TR2, Tgr|Polr2d, 2310002G05Rik, 2610028L19Rik, HSRBP4, RBP4|Polr2b, Pol2rb, Rpb…	http://www.genome.jp/kegg-bin/show_pathway?mmu00240/mmu:23959%09red/mmu:28071%09red/mmu:20135%09red/mmu:20021%09red/mmu:215446%09red/mmu:19076%09red/mmu:18974%09red/mmu:75533%09red/mmu:18972%09red/mmu:232223%09red/mmu:21915%09red/mmu:99586%09red/mmu:68106%09red/mmu:22245%09red/mmu:20133%09red/mmu:19075%09red/mmu:245841%09red/mmu:51797%09red/mmu:68556%09red/mmu:64424%09red/mmu:667034%09red/mmu:674…
Small cell lung cancer	KEGG PATHWAY	mmu05222	36	85	0.0101012	0.262394	22033|94216|18708|19697|12830|12567|11783|12447|13063|12675|30955|12448|12566|16773|218772|16772|19211|16775|22029|16150|12828|18126|16400|54124|20181|27401|13557|11796|13555|66197|19225|11652|16151|16398|11651|16410	mmu:22033|mmu:94216|mmu:18708|mmu:19697|mmu:12830|mmu:12567|mmu:11783|mmu:12447|mmu:13063|mmu:12675|mmu:30955|mmu:12448|mmu:12566|mmu:16773|mmu:218772|mmu:16772|mmu:19211|mmu:16775|mmu:22029|mmu:16150|mmu:12828|mmu:18126|mmu:16400|mmu:54124|mmu:20181|mmu:27401|mmu:13557|mmu:11796|mmu:13555|mmu:66197|mmu:19225|mmu:11652|mmu:16151|mmu:16398|mmu:11651|mmu:16410|	22033|94216|18708|19697|12830|12567|11783|12447|13063|12675|30955|12448|12566|16773|218772|16772|19211|16775|22029|16150|12828|18126|16400|54124|20181|27401|13557|11796|13555|66197|19225|11652|16151|16398|11651|16410|	Traf5|Col4a6, BB116301|Pik3r1, PI3K, p50alpha, p55alpha, p85alpha|Rela, p65|Col4a5|Cdk4, Crk3|Apaf1, 6230400I06Rik, Apaf-1, Apaf1l, fog, mKIAA0413|Ccne1, AW538188, CycE1|Cycs|Chuk, AI256658, Chuk1, Fbx24, Fbxo24, IKBKA, IKK1, Ikka, NFKBIKA|Pik3cg, 5830428L06Rik, PI3Kgamma, p110gamma|Ccne2|Cdk2, A630093N05Rik|Lama2, 5830440B04, dy, mKIAA4087, mer, merosin|Rarb, A830025K23, Hap, Nr1b2|Lama1, AA4084…	http://www.genome.jp/kegg-bin/show_pathway?mmu05222/mmu:16773%09red/mmu:16772%09red/mmu:16775%09red/mmu:11651%09red/mmu:22033%09red/mmu:66197%09red/mmu:16398%09red/mmu:22029%09red/mmu:19697%09red/mmu:18708%09red/mmu:12675%09red/mmu:11783%09red/mmu:19225%09red/mmu:12828%09red/mmu:13063%09red/mmu:16410%09red/mmu:12566%09red/mmu:12567%09red/mmu:54124%09red/mmu:13557%09red/mmu:13555%09red/mmu:11652%0…
Pyruvate metabolism	KEGG PATHWAY	mmu00620	20	39	0.0114638	0.262394	14651|60525|17436|56752|14194|18534|110460|76238|11669|52815|18746|110446|235339|75572|68738|13382|107029|110695|18597|66204	mmu:14651|mmu:60525|mmu:17436|mmu:56752|mmu:14194|mmu:18534|mmu:110460|mmu:76238|mmu:11669|mmu:52815|mmu:18746|mmu:110446|mmu:235339|mmu:75572|mmu:68738|mmu:13382|mmu:107029|mmu:110695|mmu:18597|mmu:66204|	14651|60525|17436|56752|14194|18534|110460|76238|11669|52815|18746|110446|235339|75572|68738|13382|107029|110695|18597|66204|	Hagh, BC019817, Glo-2, Glo2, Rsp29|Acss2, 1110017C11Rik, ACAS, Acas1, Acas2, AceCS1, Acs1|Me1, D9Ertd267e, Mdh-1, Mod-1, Mod1|Aldh9a1, AA139417, Abaldh, ESTM40, TMABA-DH, Tmabadh|Fh1, Fh, Fh-1|Pck1, AI265463, PEPCK, Pck-1|Acat2, AW742799, Tcp-1x, Tcp1-rs1|Grhpr, 1110059D05Rik, 6430629L09Rik|Aldh2, Ahd-5, Ahd5|Ldhd, 4733401P21Rik, D8Bwg1320e|Pkm, AA414905, AL024370, AL024424, Pk-2, Pk-3, Pk3, Pkm2…	http://www.genome.jp/kegg-bin/show_pathway?mmu00620/mmu:56752%09red/mmu:52815%09red/mmu:107029%09red/mmu:14194%09red/mmu:60525%09red/mmu:13382%09red/mmu:76238%09red/mmu:235339%09red/mmu:18746%09red/mmu:18534%09red/mmu:110695%09red/mmu:18597%09red/mmu:110446%09red/mmu:110460%09red/mmu:68738%09red/mmu:14651%09red/mmu:75572%09red/mmu:11669%09red/mmu:66204%09red/mmu:17436%09red
Mismatch repair	KEGG PATHWAY	mmu03430	14	23	0.0115605	0.262394	16881|106344|381760|18972|69263|26909|72151|18538|19687|19718|19891|217716|68275|17688	mmu:16881|mmu:106344|mmu:381760|mmu:18972|mmu:69263|mmu:26909|mmu:72151|mmu:18538|mmu:19687|mmu:19718|mmu:19891|mmu:217716|mmu:68275|mmu:17688|	16881|106344|381760|18972|69263|26909|72151|18538|19687|19718|19891|217716|68275|17688|	Lig1, AL033288, LigI|Rfc4, A1, AI894123, AU040575, RFC37|Ssbp1, 2810480P10Rik, G630031O20Rik, MtSSB, mtDBP|Pold2, 50kDa, p50, po1D2|Rfc3, 2810416I22Rik, 38kDa, AU022547, Recc3|Exo1, 5730442G03Rik, Msa|Rfc5, 2610020K06Rik, 2610209F07Rik, 36.5kDa, 36kDa, Recc5|Pcna|Rfc1, 140kDa, Alp145, RFC140, Recc1|Rfc2, 2610008M13Rik, 40kDa, AI326953, Recc2|Rpa2, AA409079, AI325195, AU020965, RPA34, Rf-A2|Mlh3, …	http://www.genome.jp/kegg-bin/show_pathway?mmu03430/mmu:68275%09red/mmu:69263%09red/mmu:381760%09red/mmu:72151%09red/mmu:217716%09red/mmu:17688%09red/mmu:19687%09red/mmu:18972%09red/mmu:19891%09red/mmu:26909%09red/mmu:16881%09red/mmu:106344%09red/mmu:18538%09red/mmu:19718%09red
p53 signaling pathway	KEGG PATHWAY	mmu04115	30	68	0.0117517	0.262394	53892|75747|12448|11783|26374|20135|12370|12447|12445|13063|68428|170770|12567|12566|245000|16009|23882|19211|11920|17873|12521|12649|20438|12367|12534|12450|13197|268697|17246|18787	mmu:53892|mmu:75747|mmu:12448|mmu:11783|mmu:26374|mmu:20135|mmu:12370|mmu:12447|mmu:12445|mmu:13063|mmu:68428|mmu:170770|mmu:12567|mmu:12566|mmu:245000|mmu:16009|mmu:23882|mmu:19211|mmu:11920|mmu:17873|mmu:12521|mmu:12649|mmu:20438|mmu:12367|mmu:12534|mmu:12450|mmu:13197|mmu:268697|mmu:17246|mmu:18787|	53892|75747|12448|11783|26374|20135|12370|12447|12445|13063|68428|170770|12567|12566|245000|16009|23882|19211|11920|17873|12521|12649|20438|12367|12534|12450|13197|268697|17246|18787|	Ppm1d, AV338790, Wip1|Sesn3, 5630400E15Rik, BC003348, SEST3|Ccne2|Apaf1, 6230400I06Rik, Apaf-1, Apaf1l, fog, mKIAA0413|Rfwd2, AI316802, C80879, Cop1|Rrm2, AA407299, R2|Casp8, CASP-8, FLICE, MACH, Mch5|Ccne1, AW538188, CycE1|Ccnd3, 9230106B05Rik, AA682053, AL024085, AW146355, C78795|Cycs|Steap3, 1010001D01Rik, Tsap6, pHyde|Bbc3, PUMA, PUMA/JFY1|Cdk4, Crk3|Cdk2, A630093N05Rik|Atr|Igfbp3, AI649005, …	http://www.genome.jp/kegg-bin/show_pathway?mmu04115/mmu:20135%09red/mmu:12566%09red/mmu:12370%09red/mmu:12534%09red/mmu:170770%09red/mmu:13197%09red/mmu:12450%09red/mmu:11783%09red/mmu:268697%09red/mmu:245000%09red/mmu:18787%09red/mmu:23882%09red/mmu:53892%09red/mmu:17873%09red/mmu:13063%09red/mmu:16009%09red/mmu:12567%09red/mmu:75747%09red/mmu:12521%09red/mmu:26374%09red/mmu:17246%09red/mmu:6842…
Pathways in cancer	KEGG PATHWAY	mmu05200	108	323	0.0122568	0.262394	94216|93897|14178|14179|56636|15519|12830|54354|12370|12675|234779|12928|19401|14103|11836|16772|16773|16775|12828|54124|72993|14180|12387|27401|13557|14184|13555|13016|13017|17246|56289|18176|19361|433759|19206|26413|26417|13542|14205|170758|12395|19225|14194|67673|26396|20850|12156|218772|57265|319757|19211|22029|16480|16400|22417|22412|22413|26420|20181|12005|16150|16151|16398|22033|19697|1244…	mmu:94216|mmu:93897|mmu:14178|mmu:14179|mmu:56636|mmu:15519|mmu:12830|mmu:54354|mmu:12370|mmu:12675|mmu:234779|mmu:12928|mmu:19401|mmu:14103|mmu:110157|mmu:16772|mmu:16773|mmu:16775|mmu:12828|mmu:54124|mmu:72993|mmu:14180|mmu:12387|mmu:27401|mmu:13557|mmu:14184|mmu:13555|mmu:13016|mmu:13017|mmu:17246|mmu:56289|mmu:18176|mmu:19361|mmu:433759|mmu:19206|mmu:26413|mmu:26417|mmu:13542|mmu:14205|mmu:17…	94216|93897|14178|14179|56636|15519|12830|54354|12370|12675|234779|12928|19401|14103|110157|16772|16773|16775|12828|54124|72993|14180|12387|27401|13557|14184|13555|13016|13017|17246|56289|18176|19361|433759|19206|26413|26417|13542|14205|170758|12395|19225|14194|67673|26396|20850|12156|218772|57265|319757|19211|22029|16480|16400|22417|22412|22413|26420|20181|12005|16150|16151|16398|22033|19697|124…	Col4a6, BB116301|Fzd10, Fz-10|Fgf7, Kgf|Fgf8, Aigf, Fgf-8|Fgf21|Hsp90aa1, 86kDa, 89kDa, AL024080, AL024147, Hsp86-1, Hsp89, Hsp90, Hspca, hsp4|Col4a5|Rassf5, 1300019G20Rik, AU042887, Maxp1, Nore1, Nore1A, Nore1B, Rapl|Casp8, CASP-8, FLICE, MACH, Mch5|Chuk, AI256658, Chuk1, Fbx24, Fbxo24, IKBKA, IKK1, Ikka, NFKBIKA|Plcg2, PLCgamma2, Plcg-2|Crk, Crk-I, Crk-II, Crk-III, Crk3, CrkIII, Crko, c-Crk, p3…	http://www.genome.jp/kegg-bin/show_pathway?mmu05200/mmu:16773%09red/mmu:16772%09red/mmu:16775%09red/mmu:319757%09red/mmu:72993%09red/mmu:67673%09red/mmu:56289%09red/mmu:170758%09red/mmu:12387%09red/mmu:93897%09red/mmu:14362%09red/mmu:22422%09red/mmu:14366%09red/mmu:19225%09red/mmu:12828%09red/mmu:12190%09red/mmu:22413%09red/mmu:22412%09red/mmu:22411%09red/mmu:22417%09red/mmu:26396%09red/mmu:94216…
Proteasome	KEGG PATHWAY	mmu03050	22	45	0.0123591	0.262394	23997|19182|70247|66413|19181|59029|21762|19173|19172|19177|67089|19192|17463|66997|19167|26444|26446|26441|26440|26443|26442|103554	mmu:23997|mmu:19182|mmu:70247|mmu:66413|mmu:19181|mmu:59029|mmu:21762|mmu:19173|mmu:19172|mmu:19177|mmu:67089|mmu:19192|mmu:17463|mmu:66997|mmu:19167|mmu:73677|mmu:26446|mmu:26441|mmu:26440|mmu:26443|mmu:26442|mmu:103554|	23997|19182|70247|66413|19181|59029|21762|19173|19172|19177|67089|19192|17463|66997|19167|73677|26446|26441|26440|26443|26442|103554|	Psmd13, S11|Psmc3, TBP-1|Psmd1, 2410026J11Rik, P112, S1|Psmd6, 2400006A19Rik|Psmc2|Psmd14, 2610312C03Rik, 3200001M20Rik, AA986732, Pad1, Poh1, rpm11|Psmd2, 9430095H01Rik, AA407121, TEG-190, Tex190|Psmb5|Psmb4, Pros-27|Psmb7, AU020723, MC14|Psmc6, 2300001E01Rik, AI451058|Psme3, AA410043, AU020960, Ki, PA28gamma, REGgamma, pa28g|Psmd7, AW107203, Mov-34, Mov34|Psmd12, 1500002F15Rik, AI480719, P55|Ps…	http://www.genome.jp/kegg-bin/show_pathway?mmu03050/mmu:73677%09red/mmu:67089%09red/mmu:70247%09red/mmu:66413%09red/mmu:19167%09red/mmu:19182%09red/mmu:19181%09red/mmu:66997%09red/mmu:26446%09red/mmu:26440%09red/mmu:26441%09red/mmu:26442%09red/mmu:26443%09red/mmu:21762%09red/mmu:23997%09red/mmu:59029%09red/mmu:19172%09red/mmu:19173%09red/mmu:19177%09red/mmu:103554%09red/mmu:19192%09red/mmu:17463%…
Oocyte meiosis	KEGG PATHWAY	mmu04114	43	111	0.0169752	0.334654	107995|19056|26965|22628|26413|73699|26417|268930|16438|20112|12447|30939|19052|19053|19055|12448|12566|12235|66440|12314|13006|56150|52206|67141|69010|78803|22631|20878|19059|20874|110651|72415|70405|12534|12532|19047|210044|432530|268697|217232|67071|226849|69957	mmu:107995|mmu:19056|mmu:26965|mmu:22628|mmu:26413|mmu:73699|mmu:26417|mmu:268930|mmu:16438|mmu:20112|mmu:12447|mmu:30939|mmu:19052|mmu:19053|mmu:19055|mmu:12448|mmu:12566|mmu:12235|mmu:66440|mmu:12313|mmu:13006|mmu:56150|mmu:52206|mmu:67141|mmu:69010|mmu:78803|mmu:22631|mmu:20878|mmu:19059|mmu:20874|mmu:110651|mmu:72415|mmu:70405|mmu:12534|mmu:12532|mmu:19047|mmu:210044|mmu:432530|mmu:268697|mmu…	107995|19056|26965|22628|26413|73699|26417|268930|16438|20112|12447|30939|19052|19053|19055|12448|12566|12235|66440|12313|13006|56150|52206|67141|69010|78803|22631|20878|19059|20874|110651|72415|70405|12534|12532|19047|210044|432530|268697|217232|67071|226849|69957|	Cdc20, 2310042N09Rik, C87100, p55CDC|Ppp3cb, 1110063J16Rik, Calnb, CnAbeta, Cnab|Cul1|Ywhag, 14-3-3gamma, D7Bwg1348e|Mapk1, 9030612K14Rik, AA407128, AU018647, C78273, ERK, Erk2, MAPK2, PRKM2, Prkm1, p41mapk, p42mapk|Ppp2r1b, 2410091N08Rik, AI790395|Mapk3, Erk-1, Erk1, Ert2, Esrk1, Mnk1, Mtap2k, Prkm3, p44, p44erk1, p44mapk|Pkmyt1, 6230424P17, AW209059, Myt1|Itpr1, D6Pas2, Gm10429, IP3R1, InsP3R, …	http://www.genome.jp/kegg-bin/show_pathway?mmu04114/mmu:12313%09red/mmu:12235%09red/mmu:73699%09red/mmu:432530%09red/mmu:210044%09red/mmu:67141%09red/mmu:16438%09red/mmu:70405%09red/mmu:12534%09red/mmu:12532%09red/mmu:26417%09red/mmu:217232%09red/mmu:110651%09red/mmu:26413%09red/mmu:20112%09red/mmu:268930%09red/mmu:22631%09red/mmu:268697%09red/mmu:19055%09red/mmu:26965%09red/mmu:19056%09red/mmu:1…
Folate biosynthesis	KEGG PATHWAY	mmu00790	9	13	0.0235343	0.413155	17434|19286|14528|14590|14287|56738|13361|20751|11647	mmu:17434|mmu:19286|mmu:14528|mmu:14590|mmu:14287|mmu:56738|mmu:13361|mmu:20751|mmu:11647|	17434|19286|14528|14590|14287|56738|13361|20751|11647|	Mocs2, AI415403|Pts, PTPS|Gch1, GTP-CH, GTPCH, Gch|Ggh, gamma-GH|Fpgs, AA408187|Mocs1, 3110045D15Rik, AI043170, AW536397|Dhfr, 8430436I03Rik, AA607882, AI662710, AW555094|Spr, AA409688, Gm10328|Alpl, APTNAP, Akp-2, Akp2, TNAP, TNSALP|	http://www.genome.jp/kegg-bin/show_pathway?mmu00790/mmu:13361%09red/mmu:19286%09red/mmu:14287%09red/mmu:14528%09red/mmu:11647%09red/mmu:56738%09red/mmu:20751%09red/mmu:17434%09red/mmu:14590%09red
Carbon metabolism	KEGG PATHWAY	mmu01200	42	111	0.023951	0.413155	60525|17436|18642|328099|14380|18648|18663|108682|107272|14718|239017|67680|18597|21991|14433|18746|14194|103988|11428|110446|235339|13382|434437|100678|433182|18655|67834|66171|110460|66646|19733|236539|107029|269951|108037|11674|19139|11532|19895|68738|11611|100198	mmu:60525|mmu:17436|mmu:18642|mmu:328099|mmu:14380|mmu:18648|mmu:18663|mmu:108682|mmu:107272|mmu:14718|mmu:239017|mmu:67680|mmu:18597|mmu:21991|mmu:14433|mmu:18746|mmu:14194|mmu:103988|mmu:11428|mmu:110446|mmu:235339|mmu:13382|mmu:434437|mmu:100678|mmu:13806|mmu:18655|mmu:67834|mmu:66171|mmu:110460|mmu:66646|mmu:19733|mmu:236539|mmu:107029|mmu:269951|mmu:108037|mmu:11674|mmu:19139|mmu:11532|mmu:1…	60525|17436|18642|328099|14380|18648|18663|108682|107272|14718|239017|67680|18597|21991|14433|18746|14194|103988|11428|110446|235339|13382|434437|100678|13806|18655|67834|66171|110460|66646|19733|236539|107029|269951|108037|11674|19139|11532|19895|68738|11611|100198|	Acss2, 1110017C11Rik, ACAS, Acas1, Acas2, AceCS1, Acs1|Me1, D9Ertd267e, Mdh-1, Mod-1, Mod1|Pfkm, AI131669, PFK-A, PFK-M, Pfk-4, Pfk4, Pfka, Pfkx|Prps1l3, AU021838, AW536152, Gm5081|G6pd2, G6pdx-ps1, Gpd-2, Gpd2|Pgam1, 2310050F24Rik, Pgam-1|Pgk2, Pgk-2, Tcp-2|Gpt2, 4631422C05Rik, ALT2, AU014768, AU041193, C87201|Psat1, D8Ertd814e, EPIP, PSA, Psat|Got1, AI789014, Got-1, cAspAT, cCAT|Ogdhl|Sdhb, 071…	http://www.genome.jp/kegg-bin/show_pathway?mmu01200/mmu:14718%09red/mmu:100678%09red/mmu:18642%09red/mmu:328099%09red/mmu:11532%09red/mmu:18648%09red/mmu:18663%09red/mmu:236539%09red/mmu:107029%09red/mmu:269951%09red/mmu:13806%09red/mmu:60525%09red/mmu:19895%09red/mmu:19733%09red/mmu:68738%09red/mmu:14433%09red/mmu:107272%09red/mmu:67680%09red/mmu:11611%09red/mmu:11428%09red/mmu:14380%09red/mmu:1…
Terpenoid backbone biosynthesis	KEGG PATHWAY	mmu00900	12	21	0.0259652	0.421553	71365|320581|15360|208715|56075|14593|15357|14272|110446|319554|19671|110460	mmu:71365|mmu:320581|mmu:15360|mmu:208715|mmu:56075|mmu:14593|mmu:15357|mmu:14272|mmu:110446|mmu:319554|mmu:19671|mmu:110460|	71365|320581|15360|208715|56075|14593|15357|14272|110446|319554|19671|110460|	Pdss2, 5430420P03Rik, Gm60, Plmp, kd, mDLP1|Idi2, 4833405L16Rik, IPPI2|Hmgcs2, 1300002P16, mHS|Hmgcs1, B130032C06Rik|Pdss1, 2610203G20Rik, 2700031G06Rik, TPT, TPT_1, Tprt, mDLP1, mSPS1|Ggps1, 1810026C22Rik, 9530089B04Rik, AI843169, C79210|Hmgcr, HMG-CoAR, Red|Fnta, FTA|Acat1, 6330585C21Rik, Acat|Idi1, 4832416K17Rik|Rce1, D19Ertd283e, D19Ertd98e|Acat2, AW742799, Tcp-1x, Tcp1-rs1|	http://www.genome.jp/kegg-bin/show_pathway?mmu00900/mmu:319554%09red/mmu:14272%09red/mmu:15357%09red/mmu:208715%09red/mmu:15360%09red/mmu:71365%09red/mmu:110446%09red/mmu:19671%09red/mmu:110460%09red/mmu:320581%09red/mmu:56075%09red/mmu:14593%09red
Viral carcinogenesis	KEGG PATHWAY	mmu05203	76	229	0.0348581	0.485909	15451|107995|18176|433759|12428|18708|19696|319157|252870|15387|13654|26417|12534|16451|17000|21374|12370|12447|15184|20259|326620|56463|26413|69386|208727|14884|22335|68153|12566|11911|66354|12567|20850|16151|319158|22628|100041230|78284|22033|19664|242341|107932|22631|97122|105782|320332|22029|74197|27401|15185|229906|319185|15461|68024|109711|12649|17096|12367|12448|19697|12445|326619|17164|13…	mmu:15451|mmu:107995|mmu:18176|mmu:433759|mmu:12428|mmu:18708|mmu:19696|mmu:319155|mmu:252870|mmu:15387|mmu:13654|mmu:26417|mmu:12534|mmu:16451|mmu:17000|mmu:21374|mmu:12370|mmu:12447|mmu:15184|mmu:20259|mmu:319155|mmu:56463|mmu:26413|mmu:319155|mmu:208727|mmu:14884|mmu:22335|mmu:68153|mmu:12566|mmu:11911|mmu:66354|mmu:12567|mmu:20850|mmu:16151|mmu:319155|mmu:22628|mmu:319155|mmu:78284|mmu:22033|…	15451|107995|18176|433759|12428|18708|19696|319155|252870|15387|13654|26417|12534|16451|17000|21374|12370|12447|15184|20259|319155|56463|26413|319155|208727|14884|22335|68153|12566|11911|66354|12567|20850|16151|319155|22628|319155|78284|22033|19664|242341|107932|22631|319155|105782|319155|22029|74197|27401|15185|229906|319187|15461|319181|109711|12649|17096|12367|12448|19697|12445|319155|17164|13…	Hpn, Hlb320|Cdc20, 2310042N09Rik, C87100, p55CDC|Nras, AV095280, N-ras|Hdac1, HD1, Hdac1-ps, MommeD5, RPD3|Ccna2, AA408589, Ccn-1, Ccn1, Ccna, CycA2, Cyca|Pik3r1, PI3K, p50alpha, p55alpha, p85alpha|Rel, c-Rel|Hist1h4c|Usp7, 2210010O09Rik, AA409944, AA617399, AU019296, AW548146, C80752, Hausp|Hnrnpk, Hnrpk, KBBP, NOVA|Egr2, Egr-2, Krox-20, Krox20, NGF1-B, Zfp-25, Zfp-6|Mapk3, Erk-1, Erk1, Ert2, Es…	http://www.genome.jp/kegg-bin/show_pathway?mmu05203/mmu:252870%09red/mmu:22335%09red/mmu:105782%09red/mmu:66354%09red/mmu:15185%09red/mmu:15184%09red/mmu:22033%09red/mmu:13205%09red/mmu:319155%09red/mmu:22029%09red/mmu:19697%09red/mmu:19696%09red/mmu:18708%09red/mmu:242341%09red/mmu:13194%09red/mmu:26417%09red/mmu:18746%09red/mmu:20259%09red/mmu:18176%09red/mmu:15387%09red/mmu:21374%09red/mmu:136…
Chronic myeloid leukemia	KEGG PATHWAY	mmu05220	29	73	0.0350046	0.485909	14389|18176|433759|18708|19247|19697|26417|12675|30955|12394|12567|26396|20850|21812|12928|11836|16150|21809|15461|20416|16151|26413|13557|13555|13016|13017|11652|17246|11651	mmu:14389|mmu:18176|mmu:433759|mmu:18708|mmu:19247|mmu:19697|mmu:26417|mmu:12675|mmu:30955|mmu:12394|mmu:12567|mmu:26396|mmu:20850|mmu:21812|mmu:12928|mmu:110157|mmu:16150|mmu:21809|mmu:15461|mmu:20416|mmu:16151|mmu:26413|mmu:13557|mmu:13555|mmu:13016|mmu:13017|mmu:11652|mmu:17246|mmu:11651|	14389|18176|433759|18708|19247|19697|26417|12675|30955|12394|12567|26396|20850|21812|12928|110157|16150|21809|15461|20416|16151|26413|13557|13555|13016|13017|11652|17246|11651|	Gab2, AI463667, D130058I17Rik, p97|Nras, AV095280, N-ras|Hdac1, HD1, Hdac1-ps, MommeD5, RPD3|Pik3r1, PI3K, p50alpha, p55alpha, p85alpha|Ptpn11, 2700084A17Rik, AW536184, PTP1D, PTP2C, SAP-2, SH-PTP2, SH-PTP3, SHP-2, Shp2, Syp|Rela, p65|Mapk3, Erk-1, Erk1, Ert2, Esrk1, Mnk1, Mtap2k, Prkm3, p44, p44erk1, p44mapk|Chuk, AI256658, Chuk1, Fbx24, Fbxo24, IKBKA, IKK1, Ikka, NFKBIKA|Pik3cg, 5830428L06Rik, …	http://www.genome.jp/kegg-bin/show_pathway?mmu05220/mmu:13017%09red/mmu:13016%09red/mmu:16150%09red/mmu:21809%09red/mmu:19697%09red/mmu:18708%09red/mmu:12675%09red/mmu:12394%09red/mmu:26417%09red/mmu:20416%09red/mmu:26413%09red/mmu:433759%09red/mmu:18176%09red/mmu:12928%09red/mmu:12567%09red/mmu:17246%09red/mmu:13557%09red/mmu:14389%09red/mmu:19247%09red/mmu:11652%09red/mmu:11651%09red/mmu:21812%…
Fanconi anemia pathway	KEGG PATHWAY	mmu03460	22	52	0.0384571	0.485909	19361|67196|12190|80905|101831|211651|223970|268465|245000|68275|104806|237911|233826|12189|14087|14088|69928|237211|208836|19891|12144|230484	mmu:19361|mmu:67196|mmu:12190|mmu:80905|mmu:101831|mmu:211651|mmu:223970|mmu:268465|mmu:245000|mmu:68275|mmu:104806|mmu:237911|mmu:233826|mmu:12189|mmu:14087|mmu:14088|mmu:69928|mmu:237211|mmu:208836|mmu:19891|mmu:12144|mmu:230484|	19361|67196|12190|80905|101831|211651|223970|268465|245000|68275|104806|237911|233826|12189|14087|14088|69928|237211|208836|19891|12144|230484|	Rad51, AV304093, Rad51a, Reca|Ube2t, 2700084L22Rik, C80607|Brca2, Fancd1, RAB163|Polh, RAD30A, XPV|C230052I12Rik, AW124591, AW538696, Faap24|Fancd2, 2410150O07Rik, AU015151, BB137857, FA-D2, FA4, FACD, FAD, FANCD|Rmi2, A630055G03Rik, Gm537, Gm929|Eme1, 6820428D13|Atr|Rpa1, 5031405K23Rik, 70kDa, AA589576, AW557552, RF-A, RP-A, Rpa|Fancm, AI427100, C730036B14Rik, D12Ertd364e|Brip1, 3110009N10Rik, 8…	http://www.genome.jp/kegg-bin/show_pathway?mmu03460/mmu:223970%09red/mmu:268465%09red/mmu:80905%09red/mmu:237211%09red/mmu:69928%09red/mmu:19361%09red/mmu:68275%09red/mmu:14088%09red/mmu:14087%09red/mmu:67196%09red/mmu:245000%09red/mmu:12144%09red/mmu:12190%09red/mmu:230484%09red/mmu:208836%09red/mmu:19891%09red/mmu:211651%09red/mmu:233826%09red/mmu:237911%09red/mmu:12189%09red/mmu:104806%09red/m…
N-Glycan biosynthesis	KEGG PATHWAY	mmu00510	21	49	0.0387095	0.485909	380959|68292|207958|20440|53618|103534|102580|66789|103963|13135|57377|16430|217664|269181|17155|57370|66248|17158|67574|53418|227697	mmu:380959|mmu:68292|mmu:207958|mmu:20440|mmu:53618|mmu:103534|mmu:102580|mmu:66789|mmu:103963|mmu:13135|mmu:57377|mmu:16430|mmu:217664|mmu:269181|mmu:17155|mmu:57370|mmu:66248|mmu:17158|mmu:67574|mmu:53418|mmu:227697|	380959|68292|207958|20440|53618|103534|102580|66789|103963|13135|57377|16430|217664|269181|17155|57370|66248|17158|67574|53418|227697|	Alg10b, AA469671, AU045404, AW123895, C85569, Gm917|Stt3b, 1300006C19Rik, Simp|Alg11, AI849156, AW492253, B230397C21|St6gal1, AW742324, Siat1, St6Gal-I, St6gal, St6galI|Fut8|Mgat4b, AA407995, GnTIVb|Alg9, 8230402H15Rik, AI747665, B430313H07Rik, Dibd1|Alg14, 5430428G01Rik, AI854024|Rpn1, AU018702, D6Wsu137e, Rpn-1|Dad1, AI323713|Mogs, 1810017N02Rik, AI181835, Gcs1|Stt3a, AA408947, BB081708, Itm1|M…	http://www.genome.jp/kegg-bin/show_pathway?mmu00510/mmu:53618%09red/mmu:20440%09red/mmu:13135%09red/mmu:207958%09red/mmu:269181%09red/mmu:17155%09red/mmu:68292%09red/mmu:16430%09red/mmu:103534%09red/mmu:57370%09red/mmu:57377%09red/mmu:53418%09red/mmu:103963%09red/mmu:380959%09red/mmu:66789%09red/mmu:67574%09red/mmu:102580%09red/mmu:217664%09red/mmu:17158%09red/mmu:66248%09red/mmu:227697%09red
Ubiquitin mediated proteolysis	KEGG PATHWAY	mmu04120	49	139	0.0387345	0.485909	107995|56228|26965|76375|229615|69010|67921|69957|67923|26374|50995|22196|74153|56469|26554|66440|67673|20438|56371|52206|231380|70093|105193|433742|77891|26401|69807|12189|17246|71745|75717|28000|216150|140499|56550|22193|27401|11796|66894|13194|100763|66105|22213|217232|75788|22194|68612|22192|268470	mmu:107995|mmu:56228|mmu:26965|mmu:76375|mmu:229615|mmu:69010|mmu:67921|mmu:69957|mmu:67923|mmu:26374|mmu:50995|mmu:22196|mmu:74153|mmu:56469|mmu:26554|mmu:66440|mmu:67673|mmu:20438|mmu:56371|mmu:52206|mmu:231380|mmu:70093|mmu:105193|mmu:22194|mmu:77891|mmu:26401|mmu:69807|mmu:12189|mmu:17246|mmu:71745|mmu:75717|mmu:28000|mmu:216150|mmu:140499|mmu:56550|mmu:22193|mmu:27401|mmu:11796|mmu:66894|mmu…	107995|56228|26965|76375|229615|69010|67921|69957|67923|26374|50995|22196|74153|56469|26554|66440|67673|20438|56371|52206|231380|70093|105193|22194|77891|26401|69807|12189|17246|71745|75717|28000|216150|140499|56550|22193|27401|11796|66894|13194|100763|66105|22213|217232|75788|22194|68612|22192|268470|	Cdc20, 2310042N09Rik, C87100, p55CDC|Ube2j1, 0710008M05Rik, 1110030I22Rik, NCUBE-1, Ncube, Ncube1, Ubc6p|Cul1|Det1, 2610034H20Rik|Pias3, Pias3l|Anapc13, 1810004D07Rik, APC13, SWM1|Ube2f, 2510010F15Rik, AI851109|Cdc16, 2700071J12Rik, 2810431D22Rik, APC6|Tceb1, 2610043E24Rik, 2610301I15Rik, AA407206, AI987979, AW049146|Rfwd2, AI316802, C80879, Cop1|Uba2, AA986091, Arx, Sae2, UBA1, Ubl1a2, Uble1b|Ub…	http://www.genome.jp/kegg-bin/show_pathway?mmu04120/mmu:216150%09red/mmu:231380%09red/mmu:67673%09red/mmu:69807%09red/mmu:67921%09red/mmu:71745%09red/mmu:67923%09red/mmu:26554%09red/mmu:13194%09red/mmu:105193%09red/mmu:217232%09red/mmu:56228%09red/mmu:140499%09red/mmu:75788%09red/mmu:77891%09red/mmu:74153%09red/mmu:268470%09red/mmu:26965%09red/mmu:66105%09red/mmu:68612%09red/mmu:100763%09red/mmu:…
Progesterone-mediated oocyte maturation	KEGG PATHWAY	mmu04914	33	87	0.0404924	0.485909	69010|14679|18708|15519|26413|26417|268930|12428|20112|66440|30955|11836|12566|12235|19094|56150|56371|52206|54611|110651|11652|26420|12534|12532|12530|210044|18576|432530|268697|217232|67071|11651|69957	mmu:69010|mmu:14679|mmu:18708|mmu:15519|mmu:26413|mmu:26417|mmu:268930|mmu:12428|mmu:20112|mmu:66440|mmu:30955|mmu:110157|mmu:12566|mmu:12235|mmu:19094|mmu:56150|mmu:56371|mmu:52206|mmu:54611|mmu:110651|mmu:11652|mmu:26420|mmu:12534|mmu:12532|mmu:12530|mmu:210044|mmu:18576|mmu:432530|mmu:268697|mmu:217232|mmu:67071|mmu:11651|mmu:69957|	69010|14679|18708|15519|26413|26417|268930|12428|20112|66440|30955|110157|12566|12235|19094|56150|56371|52206|54611|110651|11652|26420|12534|12532|12530|210044|18576|432530|268697|217232|67071|11651|69957|	Anapc13, 1810004D07Rik, APC13, SWM1|Gnai3, AI158965, AW537698, Galphai3, Gnai-3|Pik3r1, PI3K, p50alpha, p55alpha, p85alpha|Hsp90aa1, 86kDa, 89kDa, AL024080, AL024147, Hsp86-1, Hsp89, Hsp90, Hspca, hsp4|Mapk1, 9030612K14Rik, AA407128, AU018647, C78273, ERK, Erk2, MAPK2, PRKM2, Prkm1, p41mapk, p42mapk|Mapk3, Erk-1, Erk1, Ert2, Esrk1, Mnk1, Mtap2k, Prkm3, p44, p44erk1, p44mapk|Pkmyt1, 6230424P17, AW…	http://www.genome.jp/kegg-bin/show_pathway?mmu04914/mmu:12235%09red/mmu:432530%09red/mmu:210044%09red/mmu:12534%09red/mmu:12532%09red/mmu:18708%09red/mmu:12530%09red/mmu:26417%09red/mmu:66440%09red/mmu:217232%09red/mmu:110651%09red/mmu:26413%09red/mmu:19094%09red/mmu:20112%09red/mmu:268930%09red/mmu:268697%09red/mmu:12566%09red/mmu:67071%09red/mmu:14679%09red/mmu:11652%09red/mmu:11651%09red/mmu:6…
Metabolic pathways	KEGG PATHWAY	mmu01100	358	1256	0.0481952	0.515614	20443|20440|11821|20449|20448|19012|13082|269181|225010|67574|19378|107869|320951|104923|53418|67078|68738|67073|19309|231510|56752|67311|242291|14450|14593|20216|21991|67883|14755|71761|15586|17252|68556|64424|66422|76238|64292|18103|18102|380959|11951|14528|217214|11611|53357|11949|11946|11947|18451|22235|223722|20133|20135|57377|57370|73166|26879|71949|78923|99586|11532|246221|11534|103534|217…	mmu:20443|mmu:20440|mmu:11821|mmu:20449|mmu:20448|mmu:19012|mmu:13082|mmu:269181|mmu:225010|mmu:67574|mmu:19378|mmu:107869|mmu:320951|mmu:104923|mmu:53418|mmu:67078|mmu:68738|mmu:67073|mmu:19309|mmu:231510|mmu:56752|mmu:67311|mmu:242291|mmu:14450|mmu:14593|mmu:20216|mmu:21991|mmu:67883|mmu:14755|mmu:71761|mmu:15586|mmu:17252|mmu:68556|mmu:64424|mmu:66422|mmu:76238|mmu:64292|mmu:18103|mmu:18102|mm…	20443|20440|11821|20449|20448|19012|13082|269181|225010|67574|19378|107869|320951|104923|53418|67078|68738|67073|19309|231510|56752|67311|242291|14450|14593|20216|21991|67883|14755|71761|15586|17252|68556|64424|66422|76238|64292|18103|18102|380959|11951|14528|217214|11611|53357|11949|11946|11947|18451|22235|223722|20133|20135|57377|57370|73166|26879|71949|78923|99586|11532|246221|11534|103534|217…	St3gal4, Siat4c|St6gal1, AW742324, Siat1, St6Gal-I, St6gal, St6galI|Aprt, C85684|St8sia1, 9330109E03Rik, GD3S, Sia-T, Siat8, Siat8a|St6galnac4, SIAT7-D, ST6GalNAcIV, Siat7d|Ppap2a, Hic53, Hpic53, LPP-1, LPP1, PAP-2a, PAP2-alpha, PAP2a, mPAP|Cyp26a1, Cyp26, P450RA, P450RAI, RAH|Mgat4a, 9530018I07Rik, GnT-IVa, glcNAc-T-IVa|Lclat1, AI181996, Agpat8, Alcat1, Gm91, Lycat|Alg13, 2810046O15Rik, 4833435D…	http://www.genome.jp/kegg-bin/show_pathway?mmu01100/mmu:11821%09red/mmu:13190%09red/mmu:53618%09red/mmu:19895%09red/mmu:20021%09red/mmu:67680%09red/mmu:207958%09red/mmu:19286%09red/mmu:11637%09red/mmu:11636%09red/mmu:217119%09red/mmu:17772%09red/mmu:665563%09red/mmu:68349%09red/mmu:241062%09red/mmu:12182%09red/mmu:14425%09red/mmu:14421%09red/mmu:56752%09red/mmu:20440%09red/mmu:269951%09red/mmu:22…
Hepatitis B	KEGG PATHWAY	mmu05161	50	145	0.0482708	0.515614	20849|18176|15530|12428|18708|19697|13654|26417|11783|16451|12567|12370|12447|13205|13063|21898|12675|30955|13712|12448|12566|11911|26396|20850|21812|26398|14103|22631|11836|19211|26401|16150|21809|15461|106759|26420|12367|73181|11799|230073|26413|13557|13555|13194|18538|78284|11652|16151|22335|11651	mmu:20849|mmu:18176|mmu:15530|mmu:12428|mmu:18708|mmu:19697|mmu:13654|mmu:26417|mmu:11783|mmu:16451|mmu:12567|mmu:12370|mmu:12447|mmu:13205|mmu:13063|mmu:21898|mmu:12675|mmu:30955|mmu:13712|mmu:12448|mmu:12566|mmu:11911|mmu:26396|mmu:20850|mmu:21812|mmu:26398|mmu:14103|mmu:22631|mmu:110157|mmu:19211|mmu:26401|mmu:16150|mmu:21809|mmu:15461|mmu:106759|mmu:26420|mmu:12367|mmu:73181|mmu:11799|mmu:230…	20849|18176|15530|12428|18708|19697|13654|26417|11783|16451|12567|12370|12447|13205|13063|21898|12675|30955|13712|12448|12566|11911|26396|20850|21812|26398|14103|22631|110157|19211|26401|16150|21809|15461|106759|26420|12367|73181|11799|230073|26413|13557|13555|13194|18538|78284|11652|16151|22335|11651|	Stat4|Nras, AV095280, N-ras|Hspg2, AI852380, Pcn, Plc, per|Ccna2, AA408589, Ccn-1, Ccn1, Ccna, CycA2, Cyca|Pik3r1, PI3K, p50alpha, p55alpha, p85alpha|Rela, p65|Egr2, Egr-2, Krox-20, Krox20, NGF1-B, Zfp-25, Zfp-6|Mapk3, Erk-1, Erk1, Ert2, Esrk1, Mnk1, Mtap2k, Prkm3, p44, p44erk1, p44mapk|Apaf1, 6230400I06Rik, Apaf-1, Apaf1l, fog, mKIAA0413|Jak1, AA960307, C130039L05Rik|Cdk4, Crk3|Casp8, CASP-8, FL…	http://www.genome.jp/kegg-bin/show_pathway?mmu05161/mmu:22335%09red/mmu:16150%09red/mmu:230073%09red/mmu:13205%09red/mmu:21809%09red/mmu:12370%09red/mmu:19697%09red/mmu:18708%09red/mmu:12675%09red/mmu:11799%09red/mmu:13194%09red/mmu:26417%09red/mmu:20850%09red/mmu:26413%09red/mmu:11783%09red/mmu:13712%09red/mmu:18176%09red/mmu:73181%09red/mmu:13654%09red/mmu:20849%09red/mmu:16451%09red/mmu:14103%…
Purine metabolism	KEGG PATHWAY	mmu00230	60	179	0.0485723	0.515614	75533|68695|328099|14450|11821|20019|53893|245841|69833|59001|20017|20133|23959|68106|20135|69241|231329|19139|19075|432530|11564|18972|18974|18576|27369|215446|667034|14923|66358|23972|67486|28071|64424|18160|54611|72157|66420|66401|79059|66979|18103|18102|19076|23984|18969|271639|18968|20021|210044|11534|56248|18746|110385|11639|102216272|238871|76974|11636|11637|18578	mmu:75533|mmu:68695|mmu:328099|mmu:14450|mmu:11821|mmu:20019|mmu:53893|mmu:245841|mmu:69833|mmu:59001|mmu:20017|mmu:20133|mmu:23959|mmu:68106|mmu:20135|mmu:69241|mmu:231329|mmu:19139|mmu:19075|mmu:432530|mmu:11564|mmu:18972|mmu:18974|mmu:18576|mmu:27369|mmu:215446|mmu:667034|mmu:14923|mmu:66358|mmu:23972|mmu:67486|mmu:28071|mmu:64424|mmu:18160|mmu:54611|mmu:72157|mmu:66420|mmu:66401|mmu:79059|mmu…	75533|68695|328099|14450|11821|20019|53893|245841|69833|59001|20017|20133|23959|68106|20135|69241|231329|19139|19075|432530|11564|18972|18974|18576|27369|215446|667034|14923|66358|23972|67486|28071|64424|18160|54611|72157|66420|66401|79059|66979|18103|18102|19076|23984|18969|271639|18968|20021|210044|11534|56248|18746|110385|11639|102216272|238871|76974|11636|11637|18578|	Nme5, 1700019D05Rik, Nm23-M5|Hddc3, 1110033O09Rik, C86475, MESH1|Prps1l3, AU021838, AW536152, Gm5081|Gart, Gaps, Prgs|Aprt, C85684|Polr1a, 194kDa, 3010014K16Rik, RPA194, Rpo1-4, mRPA1|Nudt5|Polr2h|Polr2f, 1810060D16Rik|Pole3, 1810034K18Rik, YBL1|Polr1b, 128kDa, D630020H17Rik, RPA116, RPA135, RPA2, Rpo1-2|Rrm1, RnrM1|Nt5e, 2210401F01Rik, AI447961, CD73, NT, Nt5, eNT|Nt5c3b, 2610037D24Rik, AI841843…	http://www.genome.jp/kegg-bin/show_pathway?mmu00230/mmu:23959%09red/mmu:11821%09red/mmu:28071%09red/mmu:75533%09red/mmu:20021%09red/mmu:432530%09red/mmu:210044%09red/mmu:215446%09red/mmu:56248%09red/mmu:19076%09red/mmu:18974%09red/mmu:328099%09red/mmu:27369%09red/mmu:11534%09red/mmu:66979%09red/mmu:68695%09red/mmu:18746%09red/mmu:245841%09red/mmu:68106%09red/mmu:23984%09red/mmu:20135%09red/mmu:20…
NOD-like receptor signaling pathway	KEGG PATHWAY	mmu04621	23	58	0.0564554	0.577099	66824|15519|26413|26417|20296|12370|20310|12675|107607|216799|54483|19094|192656|26409|26420|12362|19697|11796|16173|16176|16150|16151|21929	mmu:66824|mmu:15519|mmu:26413|mmu:26417|mmu:20296|mmu:12370|mmu:20310|mmu:12675|mmu:107607|mmu:216799|mmu:54483|mmu:19094|mmu:192656|mmu:26409|mmu:26420|mmu:12362|mmu:19697|mmu:11796|mmu:16173|mmu:16176|mmu:16150|mmu:16151|mmu:21929|	66824|15519|26413|26417|20296|12370|20310|12675|107607|216799|54483|19094|192656|26409|26420|12362|19697|11796|16173|16176|16150|16151|21929|	Pycard, 9130417A21Rik, Asc, CARD5, TMS-1, TNS1, masc|Hsp90aa1, 86kDa, 89kDa, AL024080, AL024147, Hsp86-1, Hsp89, Hsp90, Hspca, hsp4|Mapk1, 9030612K14Rik, AA407128, AU018647, C78273, ERK, Erk2, MAPK2, PRKM2, Prkm1, p41mapk, p42mapk|Mapk3, Erk-1, Erk1, Ert2, Esrk1, Mnk1, Mtap2k, Prkm3, p44, p44erk1, p44mapk|Ccl2, AI323594, HC11, JE, MCAF, MCP-1, MCP1, SMC-CF, Scya2, Sigje|Casp8, CASP-8, FLICE, MACH…	http://www.genome.jp/kegg-bin/show_pathway?mmu04621/mmu:12370%09red/mmu:21929%09red/mmu:19697%09red/mmu:12675%09red/mmu:66824%09red/mmu:26417%09red/mmu:26413%09red/mmu:19094%09red/mmu:20310%09red/mmu:54483%09red/mmu:107607%09red/mmu:20296%09red/mmu:12362%09red/mmu:26409%09red/mmu:192656%09red/mmu:11796%09red/mmu:26420%09red/mmu:216799%09red/mmu:15519%09red/mmu:16173%09red/mmu:16176%09red/mmu:1615…
Glycine, serine and threonine metabolism	KEGG PATHWAY	mmu00260	17	40	0.0617396	0.597545	68133|107272|14431|109731|17161|236539|76238|18648|107869|13382|11611|26912|434437|110695|11655|100678|108037	mmu:68133|mmu:107272|mmu:14431|mmu:109731|mmu:17161|mmu:236539|mmu:76238|mmu:18648|mmu:107869|mmu:13382|mmu:11611|mmu:26912|mmu:434437|mmu:110695|mmu:11655|mmu:100678|mmu:108037|	68133|107272|14431|109731|17161|236539|76238|18648|107869|13382|11611|26912|434437|110695|11655|100678|108037|	Gcsh, 1100001L02Rik, 5730591C18Rik|Psat1, D8Ertd814e, EPIP, PSA, Psat|Gamt, AA571402, Spintz1|Maob, 6330414K01Rik, MAO-B|Maoa, 1110061B18Rik, AA407771|Phgdh, 3-PGDH, 3PGDH, 4930479N23, A10, PGAD, PGD, PGDH, SERA|Grhpr, 1110059D05Rik, 6430629L09Rik|Pgam1, 2310050F24Rik, Pgam-1|Cth, 0610010I13Rik, AI314617, BC019483, CSE, Cys3|Dld|Agxt, AGT, Agt1, Agxt1, SPT|Gcat, AI526977, Kbl|Amt, EG434437|Aldh7a…	http://www.genome.jp/kegg-bin/show_pathway?mmu00260/mmu:107869%09red/mmu:11611%09red/mmu:17161%09red/mmu:13382%09red/mmu:76238%09red/mmu:26912%09red/mmu:100678%09red/mmu:434437%09red/mmu:11655%09red/mmu:110695%09red/mmu:107272%09red/mmu:68133%09red/mmu:14431%09red/mmu:18648%09red/mmu:108037%09red/mmu:109731%09red/mmu:236539%09red
Apoptosis	KEGG PATHWAY	mmu04210	30	82	0.0663186	0.597545	19087|19084|18708|19697|11783|12370|19059|13063|12675|30955|19055|19056|21937|12334|16150|53859|14103|19088|11652|13804|12367|11651|11796|12368|16176|16177|16175|11920|16151|16179	mmu:19087|mmu:19084|mmu:18708|mmu:19697|mmu:11783|mmu:12370|mmu:19059|mmu:13063|mmu:12675|mmu:30955|mmu:19055|mmu:19056|mmu:21937|mmu:12334|mmu:16150|mmu:53859|mmu:14103|mmu:19088|mmu:11652|mmu:13804|mmu:12367|mmu:11651|mmu:11796|mmu:12368|mmu:16176|mmu:16177|mmu:16175|mmu:11920|mmu:16151|mmu:16179|	19087|19084|18708|19697|11783|12370|19059|13063|12675|30955|19055|19056|21937|12334|16150|53859|14103|19088|11652|13804|12367|11651|11796|12368|16176|16177|16175|11920|16151|16179|	Prkar2a, 1110061A24Rik, AI317181, AI836829, RII(alpha)|Prkar1a, 1300018C22Rik, RIalpha, Tse-1, Tse1|Pik3r1, PI3K, p50alpha, p55alpha, p85alpha|Rela, p65|Apaf1, 6230400I06Rik, Apaf-1, Apaf1l, fog, mKIAA0413|Casp8, CASP-8, FLICE, MACH, Mch5|Ppp3r2, CaNB2|Cycs|Chuk, AI256658, Chuk1, Fbx24, Fbxo24, IKBKA, IKK1, Ikka, NFKBIKA|Pik3cg, 5830428L06Rik, PI3Kgamma, p110gamma|Ppp3ca, 2900074D19Rik, CN, Caln,…	http://www.genome.jp/kegg-bin/show_pathway?mmu04210/mmu:12334%09red/mmu:12370%09red/mmu:19697%09red/mmu:18708%09red/mmu:12675%09red/mmu:13804%09red/mmu:11783%09red/mmu:19055%09red/mmu:19056%09red/mmu:19059%09red/mmu:13063%09red/mmu:53859%09red/mmu:14103%09red/mmu:12367%09red/mmu:11651%09red/mmu:12368%09red/mmu:21937%09red/mmu:11796%09red/mmu:19087%09red/mmu:19084%09red/mmu:19088%09red/mmu:11920%0…
Selenocompound metabolism	KEGG PATHWAY	mmu00450	9	17	0.0678839	0.597545	50493|70266|232223|212679|23972|107869|20768|109079|216443	mmu:50493|mmu:70266|mmu:232223|mmu:212679|mmu:23972|mmu:107869|mmu:20768|mmu:109079|mmu:216443|	50493|70266|232223|212679|23972|107869|20768|109079|216443|	Txnrd1, TR, TR1, TrxR1|Ccbl1, 2010009K05Rik, AI182306, Gtk, Kat1, KatI|Txnrd3, AI196535, TR2, Tgr|Mars2, C730026E21Rik, MetRS|Papss2, 1810018P12Rik, AI159688, AtpsU2, Atpsk2, Sk2, bm|Cth, 0610010I13Rik, AI314617, BC019483, CSE, Cys3|Sephs2, Sps2, Ysg3|Sephs1, 1110046B24Rik, AA589574, AI505014, AW111620, SELD, SPS, SPS1|Mars, Metrs, Mtrns|	http://www.genome.jp/kegg-bin/show_pathway?mmu00450/mmu:107869%09red/mmu:70266%09red/mmu:216443%09red/mmu:109079%09red/mmu:23972%09red/mmu:212679%09red/mmu:50493%09red/mmu:20768%09red/mmu:232223%09red
Pancreatic cancer	KEGG PATHWAY	mmu05212	25	66	0.0682349	0.597545	19361|18708|19730|19697|26417|16451|12190|12675|30955|170758|12567|21812|19765|11836|16150|21809|26420|18805|26413|13557|13555|22339|11652|16151|11651	mmu:19361|mmu:18708|mmu:19730|mmu:19697|mmu:26417|mmu:16451|mmu:12190|mmu:12675|mmu:30955|mmu:170758|mmu:12567|mmu:21812|mmu:19765|mmu:110157|mmu:16150|mmu:21809|mmu:26420|mmu:18805|mmu:26413|mmu:13557|mmu:13555|mmu:22339|mmu:11652|mmu:16151|mmu:11651|	19361|18708|19730|19697|26417|16451|12190|12675|30955|170758|12567|21812|19765|110157|16150|21809|26420|18805|26413|13557|13555|22339|11652|16151|11651|	Rad51, AV304093, Rad51a, Reca|Pik3r1, PI3K, p50alpha, p55alpha, p85alpha|Ralgds, Gnds, Rgds, mKIAA1308|Rela, p65|Mapk3, Erk-1, Erk1, Ert2, Esrk1, Mnk1, Mtap2k, Prkm3, p44, p44erk1, p44mapk|Jak1, AA960307, C130039L05Rik|Brca2, Fancd1, RAB163|Chuk, AI256658, Chuk1, Fbx24, Fbxo24, IKBKA, IKK1, Ikka, NFKBIKA|Pik3cg, 5830428L06Rik, PI3Kgamma, p110gamma|Rac3, Rac1B|Cdk4, Crk3|Tgfbr1, ALK5, AU017191, Al…	http://www.genome.jp/kegg-bin/show_pathway?mmu05212/mmu:22339%09red/mmu:21809%09red/mmu:19697%09red/mmu:170758%09red/mmu:18708%09red/mmu:12675%09red/mmu:26417%09red/mmu:19361%09red/mmu:26413%09red/mmu:19730%09red/mmu:16451%09red/mmu:12567%09red/mmu:13557%09red/mmu:13555%09red/mmu:11652%09red/mmu:11651%09red/mmu:21812%09red/mmu:18805%09red/mmu:26420%09red/mmu:110157%09red/mmu:12190%09red/mmu:30955…
VEGF signaling pathway	KEGG PATHWAY	mmu04370	23	60	0.0716997	0.597545	18176|18708|26413|17164|26417|232889|19059|20698|102626|30955|170758|19055|19056|234779|11836|26396|19094|15461|15507|19225|22339|11652|11651	mmu:18176|mmu:18708|mmu:26413|mmu:17164|mmu:26417|mmu:232889|mmu:19059|mmu:20698|mmu:102626|mmu:30955|mmu:170758|mmu:19055|mmu:19056|mmu:234779|mmu:110157|mmu:26396|mmu:19094|mmu:15461|mmu:15507|mmu:19225|mmu:22339|mmu:11652|mmu:11651|	18176|18708|26413|17164|26417|232889|19059|20698|102626|30955|170758|19055|19056|234779|110157|26396|19094|15461|15507|19225|22339|11652|11651|	Nras, AV095280, N-ras|Pik3r1, PI3K, p50alpha, p55alpha, p85alpha|Mapk1, 9030612K14Rik, AA407128, AU018647, C78273, ERK, Erk2, MAPK2, PRKM2, Prkm1, p41mapk, p42mapk|Mapkapk2, AA960234, MAPKAP-K2, MK-2, MK2, Rps6kc1|Mapk3, Erk-1, Erk1, Ert2, Esrk1, Mnk1, Mtap2k, Prkm3, p44, p44erk1, p44mapk|Pla2g4c, D7Ertd445e|Ppp3r2, CaNB2|Sphk1, 1110006G24Rik, Sk1, Spk1|Mapkapk3, 3PK, AI874665, MAPKAP-K3, MAPKAP3…	http://www.genome.jp/kegg-bin/show_pathway?mmu04370/mmu:17164%09red/mmu:22339%09red/mmu:170758%09red/mmu:18708%09red/mmu:102626%09red/mmu:26417%09red/mmu:26413%09red/mmu:19094%09red/mmu:232889%09red/mmu:18176%09red/mmu:19055%09red/mmu:19056%09red/mmu:15507%09red/mmu:19225%09red/mmu:19059%09red/mmu:234779%09red/mmu:11652%09red/mmu:11651%09red/mmu:20698%09red/mmu:26396%09red/mmu:110157%09red/mmu:30…
Acute myeloid leukemia	KEGG PATHWAY	mmu05221	22	57	0.0734387	0.597545	18176|18708|26413|26417|72508|12675|30955|12394|12395|26396|20850|19401|11836|16480|16150|18712|15461|13685|19697|11652|16151|11651	mmu:18176|mmu:18708|mmu:26413|mmu:26417|mmu:72508|mmu:12675|mmu:30955|mmu:12394|mmu:12395|mmu:26396|mmu:20850|mmu:19401|mmu:110157|mmu:16480|mmu:16150|mmu:18712|mmu:15461|mmu:13685|mmu:19697|mmu:11652|mmu:16151|mmu:11651|	18176|18708|26413|26417|72508|12675|30955|12394|12395|26396|20850|19401|110157|16480|16150|18712|15461|13685|19697|11652|16151|11651|	Nras, AV095280, N-ras|Pik3r1, PI3K, p50alpha, p55alpha, p85alpha|Mapk1, 9030612K14Rik, AA407128, AU018647, C78273, ERK, Erk2, MAPK2, PRKM2, Prkm1, p41mapk, p42mapk|Mapk3, Erk-1, Erk1, Ert2, Esrk1, Mnk1, Mtap2k, Prkm3, p44, p44erk1, p44mapk|Rps6kb1, 2610318I15Rik, 4732464A07Rik, 70kDa, AA959758, AI256796, AI314060, S6K1, p70/85s6k, p70s6k|Chuk, AI256658, Chuk1, Fbx24, Fbxo24, IKBKA, IKK1, Ikka, NF…	http://www.genome.jp/kegg-bin/show_pathway?mmu05221/mmu:13685%09red/mmu:19697%09red/mmu:18708%09red/mmu:12675%09red/mmu:12395%09red/mmu:12394%09red/mmu:26417%09red/mmu:20850%09red/mmu:26413%09red/mmu:18176%09red/mmu:19401%09red/mmu:11652%09red/mmu:11651%09red/mmu:18712%09red/mmu:26396%09red/mmu:16151%09red/mmu:110157%09red/mmu:15461%09red/mmu:30955%09red/mmu:16480%09red/mmu:72508%09red/mmu:16150%…
Alcoholism	KEGG PATHWAY	mmu05034	64	199	0.0736106	0.597545	70405|18176|433759|326620|109648|15081|665433|14710|319157|319164|319165|319162|26417|17161|319148|319149|97908|319168|319169|97122|15184|15185|14679|326619|69386|208727|621893|11911|12314|100041230|319188|319191|360198|18767|109731|11836|107435|14697|320332|51788|319172|319176|319170|319158|15461|20416|319153|319152|319151|319150|14707|15270|78284|26413|19047|68024|11541|14813|319189|319184|3191…	mmu:70405|mmu:18176|mmu:433759|mmu:319155|mmu:109648|mmu:15078|mmu:319170|mmu:14710|mmu:319155|mmu:319162|mmu:319170|mmu:319170|mmu:26417|mmu:17161|mmu:319151|mmu:319151|mmu:97908|mmu:319168|mmu:319169|mmu:319155|mmu:15184|mmu:15185|mmu:14679|mmu:319155|mmu:319155|mmu:208727|mmu:621893|mmu:11911|mmu:12313|mmu:319155|mmu:319188|mmu:319170|mmu:97908|mmu:18767|mmu:109731|mmu:110157|mmu:107435|mmu:14…	70405|18176|433759|319155|109648|15078|319170|14710|319155|319162|319170|319170|26417|17161|319151|319151|97908|319168|319169|319155|15184|15185|14679|319155|319155|208727|621893|11911|12313|319155|319188|319170|97908|18767|109731|110157|107435|14697|319155|51788|319162|319176|319170|319155|15461|20416|97908|97908|319151|319151|14707|15270|78284|26413|19047|319181|11541|14813|319181|319184|319187…	Calml3, 2310068O22Rik, AI326174|Nras, AV095280, N-ras|Hdac1, HD1, Hdac1-ps, MommeD5, RPD3|Hist1h4c|Npy, 0710005A05Rik|H3f3a, H3.3A|Hist1h2an|Gngt2, AV096488|Hist1h4c|Hist3h2a|Hist1h2an|Hist1h2an|Mapk3, Erk-1, Erk1, Ert2, Esrk1, Mnk1, Mtap2k, Prkm3, p44, p44erk1, p44mapk|Maoa, 1110061B18Rik, AA407771|Hist1h3e, H3-f, H3.1|Hist1h3e, H3-f, H3.1|Hist1h3g, H3.1-221, M32460|Hist1h2ah|Hist1h2ak|Hist1h4c|…	http://www.genome.jp/kegg-bin/show_pathway?mmu05034/mmu:12313%09red/mmu:18176%09red/mmu:17161%09red/mmu:14710%09red/mmu:15185%09red/mmu:15184%09red/mmu:14813%09red/mmu:70405%09red/mmu:107435%09red/mmu:319155%09red/mmu:319170%09red/mmu:319176%09red/mmu:319151%09red/mmu:319168%09red/mmu:18767%09red/mmu:26417%09red/mmu:319184%09red/mmu:26413%09red/mmu:433759%09red/mmu:109648%09red/mmu:319169%09red/m…
Renal cell carcinoma	KEGG PATHWAY	mmu05211	25	67	0.0761071	0.600159	19247|18176|12928|18708|26413|26417|67923|13819|107746|14194|67673|26396|215449|11836|71745|15461|17295|224105|109905|11864|22339|30955|11652|21809|11651	mmu:19247|mmu:18176|mmu:12928|mmu:18708|mmu:26413|mmu:26417|mmu:67923|mmu:13819|mmu:107746|mmu:14194|mmu:67673|mmu:26396|mmu:215449|mmu:110157|mmu:71745|mmu:15461|mmu:17295|mmu:224105|mmu:109905|mmu:11864|mmu:22339|mmu:30955|mmu:11652|mmu:21809|mmu:11651|	19247|18176|12928|18708|26413|26417|67923|13819|107746|14194|67673|26396|215449|110157|71745|15461|17295|224105|109905|11864|22339|30955|11652|21809|11651|	Ptpn11, 2700084A17Rik, AW536184, PTP1D, PTP2C, SAP-2, SH-PTP2, SH-PTP3, SHP-2, Shp2, Syp|Nras, AV095280, N-ras|Crk, Crk-I, Crk-II, Crk-III, Crk3, CrkIII, Crko, c-Crk, p38|Pik3r1, PI3K, p50alpha, p55alpha, p85alpha|Mapk1, 9030612K14Rik, AA407128, AU018647, C78273, ERK, Erk2, MAPK2, PRKM2, Prkm1, p41mapk, p42mapk|Mapk3, Erk-1, Erk1, Ert2, Esrk1, Mnk1, Mtap2k, Prkm3, p44, p44erk1, p44mapk|Tceb1, 261…	http://www.genome.jp/kegg-bin/show_pathway?mmu05211/mmu:224105%09red/mmu:215449%09red/mmu:18708%09red/mmu:22339%09red/mmu:21809%09red/mmu:71745%09red/mmu:67923%09red/mmu:26417%09red/mmu:19247%09red/mmu:26413%09red/mmu:18176%09red/mmu:12928%09red/mmu:109905%09red/mmu:107746%09red/mmu:11652%09red/mmu:11651%09red/mmu:67673%09red/mmu:26396%09red/mmu:13819%09red/mmu:14194%09red/mmu:17295%09red/mmu:110…
HIF-1 signaling pathway	KEGG PATHWAY	mmu04066	38	111	0.0817274	0.622972	18640|17346|18708|19697|26417|67923|17000|18597|14433|21898|30955|26987|72508|234779|67673|26396|11601|11600|11602|433182|18655|21857|71745|22041|18126|22042|270198|13685|13684|11674|26413|237038|13058|22339|11652|11651|18787|230899	mmu:18640|mmu:17346|mmu:18708|mmu:19697|mmu:26417|mmu:67923|mmu:17000|mmu:18597|mmu:14433|mmu:21898|mmu:30955|mmu:26987|mmu:72508|mmu:234779|mmu:67673|mmu:26396|mmu:11601|mmu:11600|mmu:11602|mmu:13806|mmu:18655|mmu:21857|mmu:71745|mmu:22041|mmu:18126|mmu:22042|mmu:270198|mmu:13685|mmu:13684|mmu:11674|mmu:26413|mmu:237038|mmu:13058|mmu:22339|mmu:11652|mmu:11651|mmu:18787|mmu:230899|	18640|17346|18708|19697|26417|67923|17000|18597|14433|21898|30955|26987|72508|234779|67673|26396|11601|11600|11602|13806|18655|21857|71745|22041|18126|22042|270198|13685|13684|11674|26413|237038|13058|22339|11652|11651|18787|230899|	Pfkfb2, 4930568D07Rik|Mknk1, 2410048M24Rik, Mnk1|Pik3r1, PI3K, p50alpha, p55alpha, p85alpha|Rela, p65|Mapk3, Erk-1, Erk1, Ert2, Esrk1, Mnk1, Mtap2k, Prkm3, p44, p44erk1, p44mapk|Tceb1, 2610043E24Rik, 2610301I15Rik, AA407206, AI987979, AW049146|Ltbr, AI256028, CD18, LTbetaR, Ltar, TNF-R-III, TNFCR, TNFR-RP, TNFR2-RP, TNFRrp, Tnfbr, Tnfrsf3|Pdha1, Pdha-1|Gapdh, Gapd|Tlr4, Lps, Ly87, Ran/M1, Rasl2-8…	http://www.genome.jp/kegg-bin/show_pathway?mmu04066/mmu:13684%09red/mmu:13685%09red/mmu:11600%09red/mmu:11601%09red/mmu:11602%09red/mmu:230899%09red/mmu:22339%09red/mmu:18640%09red/mmu:19697%09red/mmu:18708%09red/mmu:67923%09red/mmu:26417%09red/mmu:26413%09red/mmu:13806%09red/mmu:18787%09red/mmu:17000%09red/mmu:14433%09red/mmu:22041%09red/mmu:22042%09red/mmu:26987%09red/mmu:234779%09red/mmu:21898…
Sulfur relay system	KEGG PATHWAY	mmu04122	6	10	0.0903764	0.622972	17434|22117|18041|246221|56738|66965	mmu:17434|mmu:22117|mmu:18041|mmu:246221|mmu:56738|mmu:66965|	17434|22117|18041|246221|56738|66965|	Mocs2, AI415403|Tst, Rhodanese|Nfs1, AA987187, m-Nfs1, m-Nfsl|Mpst, Mst|Mocs1, 3110045D15Rik, AI043170, AW536397|Ctu2, 2310061F22Rik, C16orf84, Ncs2|	http://www.genome.jp/kegg-bin/show_pathway?mmu04122/mmu:18041%09red/mmu:22117%09red/mmu:66965%09red/mmu:246221%09red/mmu:56738%09red/mmu:17434%09red
TNF signaling pathway	KEGG PATHWAY	mmu04668	37	109	0.0914543	0.622972	16477|22033|18708|19697|26417|74006|16150|12370|20310|12675|30955|20296|20339|11911|26397|21937|78284|26398|53859|19094|22029|12608|16182|26409|12977|17392|26420|12367|26413|11796|19225|16176|11652|16151|11651|56532|21929	mmu:16477|mmu:22033|mmu:18708|mmu:19697|mmu:26417|mmu:74006|mmu:16150|mmu:12370|mmu:20310|mmu:12675|mmu:30955|mmu:20296|mmu:20339|mmu:11911|mmu:26397|mmu:21937|mmu:78284|mmu:26398|mmu:53859|mmu:19094|mmu:22029|mmu:12608|mmu:16182|mmu:26409|mmu:12977|mmu:17392|mmu:26420|mmu:12367|mmu:26413|mmu:11796|mmu:19225|mmu:16176|mmu:11652|mmu:16151|mmu:11651|mmu:56532|mmu:21929|	16477|22033|18708|19697|26417|74006|16150|12370|20310|12675|30955|20296|20339|11911|26397|21937|78284|26398|53859|19094|22029|12608|16182|26409|12977|17392|26420|12367|26413|11796|19225|16176|11652|16151|11651|56532|21929|	Junb|Traf5|Pik3r1, PI3K, p50alpha, p55alpha, p85alpha|Rela, p65|Mapk3, Erk-1, Erk1, Ert2, Esrk1, Mnk1, Mtap2k, Prkm3, p44, p44erk1, p44mapk|Dnm1l, 6330417M19Rik, AI450666, Dlp1, Dnmlp1, Drp1, python|Ikbkb, AI132552, IKK-2, IKK-beta, IKK2, IKK[b], IKKbeta|Casp8, CASP-8, FLICE, MACH, Mch5|Cxcl2, CINC-2a, GROb, Gro2, MIP-2, MIP-2a, Mgsa-b, Mip2, Scyb, Scyb2|Chuk, AI256658, Chuk1, Fbx24, Fbxo24, IKBK…	http://www.genome.jp/kegg-bin/show_pathway?mmu04668/mmu:12977%09red/mmu:22033%09red/mmu:16150%09red/mmu:12370%09red/mmu:21929%09red/mmu:19697%09red/mmu:18708%09red/mmu:12675%09red/mmu:26417%09red/mmu:20339%09red/mmu:26413%09red/mmu:19094%09red/mmu:20310%09red/mmu:19225%09red/mmu:53859%09red/mmu:16176%09red/mmu:16477%09red/mmu:22029%09red/mmu:20296%09red/mmu:26409%09red/mmu:78284%09red/mmu:12367%0…
Salmonella infection	KEGG PATHWAY	mmu05132	28	79	0.0940649	0.622972	242687|19349|66824|286940|19697|19878|26417|74764|20310|21898|235661|56378|67771|21872|19094|74192|16593|16594|18126|26420|226421|12362|26413|16173|76709|16176|11867|16175	mmu:242687|mmu:19349|mmu:66824|mmu:286940|mmu:19697|mmu:19878|mmu:26417|mmu:74764|mmu:20310|mmu:21898|mmu:235661|mmu:56378|mmu:67771|mmu:21872|mmu:19094|mmu:74192|mmu:16593|mmu:16594|mmu:18126|mmu:26420|mmu:226421|mmu:12362|mmu:26413|mmu:16173|mmu:76709|mmu:16176|mmu:11867|mmu:16175|	242687|19349|66824|286940|19697|19878|26417|74764|20310|21898|235661|56378|67771|21872|19094|74192|16593|16594|18126|26420|226421|12362|26413|16173|76709|16176|11867|16175|	Wasf2, AW742646, D4Ertd13e, WAVE2|Rab7, Rab7a|Pycard, 9130417A21Rik, Asc, CARD5, TMS-1, TNS1, masc|Flnb, AL024016, Fln-b|Rela, p65|Rock2, B230113H15Rik, ROKalpha, Rho-kinase, Rock-II, Rock2m, mKIAA0619|Mapk3, Erk-1, Erk1, Ert2, Esrk1, Mnk1, Mtap2k, Prkm3, p44, p44erk1, p44mapk|Klc4, 1200014P03Rik, AA408085, AW146303, Knsl8|Cxcl2, CINC-2a, GROb, Gro2, MIP-2, MIP-2a, Mgsa-b, Mip2, Scyb, Scyb2|Tlr4,…	http://www.genome.jp/kegg-bin/show_pathway?mmu05132/mmu:67771%09red/mmu:66824%09red/mmu:26417%09red/mmu:19349%09red/mmu:19094%09red/mmu:226421%09red/mmu:16594%09red/mmu:16593%09red/mmu:20310%09red/mmu:19878%09red/mmu:74764%09red/mmu:21898%09red/mmu:74192%09red/mmu:21872%09red/mmu:12362%09red/mmu:235661%09red/mmu:26413%09red/mmu:26420%09red/mmu:242687%09red/mmu:16173%09red/mmu:56378%09red/mmu:7670…
Long-term potentiation	KEGG PATHWAY	mmu04720	24	66	0.0965135	0.622972	70405|18176|26413|26417|16438|20112|18795|215449|19055|19056|14800|12314|26396|19059|11836|110651|15461|11911|19047|14816|109905|14813|432530|67071	mmu:70405|mmu:18176|mmu:26413|mmu:26417|mmu:16438|mmu:20112|mmu:18795|mmu:215449|mmu:19055|mmu:19056|mmu:14800|mmu:12313|mmu:26396|mmu:19059|mmu:110157|mmu:110651|mmu:15461|mmu:11911|mmu:19047|mmu:14816|mmu:109905|mmu:14813|mmu:432530|mmu:67071|	70405|18176|26413|26417|16438|20112|18795|215449|19055|19056|14800|12313|26396|19059|110157|110651|15461|11911|19047|14816|109905|14813|432530|67071|	Calml3, 2310068O22Rik, AI326174|Nras, AV095280, N-ras|Mapk1, 9030612K14Rik, AA407128, AU018647, C78273, ERK, Erk2, MAPK2, PRKM2, Prkm1, p41mapk, p42mapk|Mapk3, Erk-1, Erk1, Ert2, Esrk1, Mnk1, Mtap2k, Prkm3, p44, p44erk1, p44mapk|Itpr1, D6Pas2, Gm10429, IP3R1, InsP3R, Ip3r, Itpr-1, P400, Pcp-1, Pcp1, opt|Rps6ka2, 90kDa, D17Wsu134e, Rps6ka-rs1, Rsk3, p90rsk, pp90rsk|Plcb1, 3110043I21Rik, AI132408, …	http://www.genome.jp/kegg-bin/show_pathway?mmu04720/mmu:12313%09red/mmu:215449%09red/mmu:14816%09red/mmu:14813%09red/mmu:70405%09red/mmu:26417%09red/mmu:110651%09red/mmu:26413%09red/mmu:20112%09red/mmu:18176%09red/mmu:19055%09red/mmu:432530%09red/mmu:19056%09red/mmu:19059%09red/mmu:109905%09red/mmu:16438%09red/mmu:67071%09red/mmu:14800%09red/mmu:26396%09red/mmu:110157%09red/mmu:18795%09red/mmu:19…
Base excision repair	KEGG PATHWAY	mmu03410	15	37	0.0970833	0.622972	16882|16881|11792|18972|268395|18974|18538|219024|66979|59001|14156|11546|17193|234258|22256	mmu:16882|mmu:16881|mmu:11792|mmu:18972|mmu:268395|mmu:18974|mmu:18538|mmu:11792|mmu:66979|mmu:59001|mmu:14156|mmu:11546|mmu:17193|mmu:234258|mmu:22256|	16882|16881|11792|18972|268395|18974|18538|11792|66979|59001|14156|11546|17193|234258|22256|	Lig3, D11Wsu78e|Lig1, AL033288, LigI|Apex1, APE, Apex, HAP1, Ref-1|Pold2, 50kDa, p50, po1D2|Mpg, 9830006D05, AI326268, APNG, Aag, Mid1|Pole2|Pcna|Apex1, APE, Apex, HAP1, Ref-1|Pole4, 2400007P05Rik, 5830430F06Rik|Pole3, 1810034K18Rik, YBL1|Fen1, AW538437, FEN-1|Parp2, ARTD2, Adprt2, Adprtl2, Aspartl2, C78626, PARP-2|Mbd4, Med1|Neil3, AI449477, BC034753, C85903|Ung, UNG1, UNG2|	http://www.genome.jp/kegg-bin/show_pathway?mmu03410/mmu:11792%09red/mmu:66979%09red/mmu:18974%09red/mmu:14156%09red/mmu:22256%09red/mmu:11546%09red/mmu:59001%09red/mmu:234258%09red/mmu:17193%09red/mmu:18972%09red/mmu:268395%09red/mmu:16882%09red/mmu:16881%09red/mmu:18538%09red
Chagas disease (American trypanosomiasis)	KEGG PATHWAY	mmu05142	35	103	0.0975304	0.622972	14679|52432|18708|14672|19697|73699|26417|20296|12370|18795|21899|21898|12675|30955|19052|19053|21812|21937|11421|26398|14103|19094|16150|18126|16151|106759|26420|11651|26413|16176|432530|11652|21809|16179|18787	mmu:14679|mmu:52432|mmu:18708|mmu:14672|mmu:19697|mmu:73699|mmu:26417|mmu:20296|mmu:12370|mmu:18795|mmu:21899|mmu:21898|mmu:12675|mmu:30955|mmu:19052|mmu:19053|mmu:21812|mmu:21937|mmu:11421|mmu:26398|mmu:14103|mmu:19094|mmu:16150|mmu:18126|mmu:16151|mmu:106759|mmu:26420|mmu:11651|mmu:26413|mmu:16176|mmu:432530|mmu:11652|mmu:21809|mmu:16179|mmu:18787|	14679|52432|18708|14672|19697|73699|26417|20296|12370|18795|21899|21898|12675|30955|19052|19053|21812|21937|11421|26398|14103|19094|16150|18126|16151|106759|26420|11651|26413|16176|432530|11652|21809|16179|18787|	Gnai3, AI158965, AW537698, Galphai3, Gnai-3|Ppp2r2d, 1300017E19Rik, D7Ertd753e, MDS026|Pik3r1, PI3K, p50alpha, p55alpha, p85alpha|Gna11, Dsk7, E430025L19|Rela, p65|Ppp2r1b, 2410091N08Rik, AI790395|Mapk3, Erk-1, Erk1, Ert2, Esrk1, Mnk1, Mtap2k, Prkm3, p44, p44erk1, p44mapk|Ccl2, AI323594, HC11, JE, MCAF, MCP-1, MCP1, SMC-CF, Scya2, Sigje|Casp8, CASP-8, FLICE, MACH, Mch5|Plcb1, 3110043I21Rik, AI132…	http://www.genome.jp/kegg-bin/show_pathway?mmu05142/mmu:73699%09red/mmu:432530%09red/mmu:21809%09red/mmu:12370%09red/mmu:19697%09red/mmu:18708%09red/mmu:12675%09red/mmu:26417%09red/mmu:18795%09red/mmu:26413%09red/mmu:19094%09red/mmu:18787%09red/mmu:19053%09red/mmu:19052%09red/mmu:106759%09red/mmu:14103%09red/mmu:14672%09red/mmu:14679%09red/mmu:20296%09red/mmu:21898%09red/mmu:21899%09red/mmu:11421…
Protein export	KEGG PATHWAY	mmu03060	12	28	0.101694	0.622972	76687|140740|66212|69019|69089|100101806|57743|20818|53421|66624|14828|67398	mmu:76687|mmu:140740|mmu:66212|mmu:69019|mmu:69089|mmu:100101806|mmu:57743|mmu:20818|mmu:53421|mmu:66624|mmu:14828|mmu:67398|	76687|140740|66212|69019|69089|100101806|57743|20818|53421|66624|14828|67398|	Spcs3, 1810011E08Rik|Sec63, 5730478J10Rik, AI649014, AW319215|Sec61b, 1190006C12Rik, AI326121, AW122942|Spcs1, 1810004F21Rik|Oxa1l, 1810020M02Rik, AI894287|Srp54c, E330029E12Rik|Sec61a2|Srprb, AA409543|Sec61a1, AA408394, AA410007, Sec61a|Spcs2, 5730406I15Rik, AA408713, mKIAA0102|Hspa5, AL022860, AU019543, Bip, D2Wsu141e, D2Wsu17e, Grp78, Hsce70, SEZ-7, Sez7, baffled, mBiP|Srpr, 1300011P19Rik, D11…	http://www.genome.jp/kegg-bin/show_pathway?mmu03060/mmu:53421%09red/mmu:76687%09red/mmu:57743%09red/mmu:20818%09red/mmu:14828%09red/mmu:66624%09red/mmu:67398%09red/mmu:100101806%09red/mmu:69019%09red/mmu:66212%09red/mmu:69089%09red/mmu:140740%09red
Systemic lupus erythematosus	KEGG PATHWAY	mmu05322	47	145	0.10275	0.622972	109828|20638|21947|319172|326620|15081|665433|97908|319164|319165|319162|319148|319149|319168|319169|97122|326619|69386|67332|100041230|319191|360198|621893|320332|51788|50909|319176|319170|319158|319157|109711|319153|319152|319151|319150|15270|12519|20641|68024|20823|319188|319189|319184|319185|319186|319182|319183	mmu:109828|mmu:20638|mmu:21947|mmu:319162|mmu:319155|mmu:15078|mmu:319170|mmu:97908|mmu:319162|mmu:319170|mmu:319170|mmu:319151|mmu:319151|mmu:319168|mmu:319169|mmu:319155|mmu:319155|mmu:319155|mmu:67332|mmu:319155|mmu:319170|mmu:97908|mmu:621893|mmu:319155|mmu:51788|mmu:50909|mmu:319176|mmu:319170|mmu:319155|mmu:319155|mmu:109711|mmu:97908|mmu:97908|mmu:319151|mmu:319151|mmu:15270|mmu:12519|mmu:…	109828|20638|21947|319162|319155|15078|319170|97908|319162|319170|319170|319151|319151|319168|319169|319155|319155|319155|67332|319155|319170|97908|621893|319155|51788|50909|319176|319170|319155|319155|109711|97908|97908|319151|319151|15270|12519|20641|319181|20823|319188|319181|319184|319187|319186|319181|319187|	C7, A530026G17, Gm1238|Snrpb, AL024368, AU018828, SM-B, SM11, SMB, SNRNP-B|Cd40lg, CD154, CD40-L, Cd40l, HIGM1, IGM, IMD3, Ly-62, Ly62, T-BAM, TRAP, Tnfsf5, gp39|Hist3h2a|Hist1h4c|H3f3a, H3.3A|Hist1h2an|Hist1h3g, H3.1-221, M32460|Hist3h2a|Hist1h2an|Hist1h2an|Hist1h3e, H3-f, H3.1|Hist1h3e, H3-f, H3.1|Hist1h2ah|Hist1h2ak|Hist1h4c|Hist1h4c|Hist1h4c|Snrpd3, 1700043E15Rik, 2310009E13Rik, AW046420, SMD…	http://www.genome.jp/kegg-bin/show_pathway?mmu05322/mmu:319187%09red/mmu:21947%09red/mmu:319155%09red/mmu:319170%09red/mmu:319176%09red/mmu:50909%09red/mmu:319168%09red/mmu:12519%09red/mmu:109828%09red/mmu:97908%09red/mmu:20641%09red/mmu:20823%09red/mmu:15078%09red/mmu:15270%09red/mmu:319162%09red/mmu:319188%09red/mmu:319169%09red/mmu:319186%09red/mmu:319184%09red/mmu:319181%09red/mmu:109711%09re…
Epstein-Barr virus infection	KEGG PATHWAY	mmu05169	66	212	0.104458	0.622972	23997|19182|433759|12428|70247|66413|19697|252870|67089|69833|16451|21374|59029|15184|69241|231329|56463|12675|30955|208727|68153|12566|234779|19094|26397|17096|13000|227720|22628|67486|66354|22631|19664|26398|53859|19181|215446|15481|66420|17463|22029|74197|66997|16150|12995|229906|16151|26409|21762|18708|15507|26420|12534|11651|230073|103573|20021|27401|19384|245841|13666|11652|17246|16179|2203…	mmu:23997|mmu:19182|mmu:433759|mmu:12428|mmu:70247|mmu:66413|mmu:19697|mmu:252870|mmu:67089|mmu:69833|mmu:16451|mmu:21374|mmu:59029|mmu:15184|mmu:69241|mmu:231329|mmu:56463|mmu:12675|mmu:30955|mmu:208727|mmu:68153|mmu:12566|mmu:234779|mmu:19094|mmu:26397|mmu:17096|mmu:13000|mmu:227720|mmu:22628|mmu:67486|mmu:66354|mmu:22631|mmu:19664|mmu:26398|mmu:53859|mmu:19181|mmu:215446|mmu:15481|mmu:66420|mm…	23997|19182|433759|12428|70247|66413|19697|252870|67089|69833|16451|21374|59029|15184|69241|231329|56463|12675|30955|208727|68153|12566|234779|19094|26397|17096|13000|227720|22628|67486|66354|22631|19664|26398|53859|19181|215446|15481|66420|17463|22029|74197|66997|16150|12995|229906|16151|26409|21762|18708|15507|26420|12534|11651|230073|103573|20021|27401|19384|245841|13666|11652|17246|16179|2203…	Psmd13, S11|Psmc3, TBP-1|Hdac1, HD1, Hdac1-ps, MommeD5, RPD3|Ccna2, AA408589, Ccn-1, Ccn1, Ccna, CycA2, Cyca|Psmd1, 2410026J11Rik, P112, S1|Psmd6, 2400006A19Rik|Rela, p65|Usp7, 2210010O09Rik, AA409944, AA617399, AU019296, AW548146, C80752, Hausp|Psmc6, 2300001E01Rik, AI451058|Polr2f, 1810060D16Rik|Jak1, AA960307, C130039L05Rik|Tbp, GTF2D1, Gtf2d, SCA17, TFIID|Psmd14, 2610312C03Rik, 3200001M20Rik,…	http://www.genome.jp/kegg-bin/show_pathway?mmu05169/mmu:12995%09red/mmu:252870%09red/mmu:11651%09red/mmu:70247%09red/mmu:17096%09red/mmu:15184%09red/mmu:230073%09red/mmu:59029%09red/mmu:22029%09red/mmu:19697%09red/mmu:17463%09red/mmu:18708%09red/mmu:12675%09red/mmu:21762%09red/mmu:22033%09red/mmu:30955%09red/mmu:19094%09red/mmu:20021%09red/mmu:66413%09red/mmu:433759%09red/mmu:21374%09red/mmu:2458…
Proteoglycans in cancer	KEGG PATHWAY	mmu05205	64	205	0.104924	0.622972	66922|19247|16801|17022|18176|15530|319757|93897|18708|22350|286940|22408|26413|19878|18569|26417|13345|22422|16438|16419|72508|17295|14366|14362|15200|18792|21898|30955|13712|14734|234779|57265|26396|20969|22411|22325|14103|22370|15442|19094|15529|11836|19684|16402|22160|21844|15461|22417|19206|22412|22413|109676|12367|22420|12387|18793|12512|19047|22339|11652|17246|16398|11651|16410	mmu:66922|mmu:19247|mmu:16801|mmu:17022|mmu:18176|mmu:15530|mmu:319757|mmu:93897|mmu:18708|mmu:22350|mmu:286940|mmu:22408|mmu:26413|mmu:19878|mmu:18569|mmu:26417|mmu:13345|mmu:22422|mmu:16438|mmu:16419|mmu:72508|mmu:17295|mmu:14366|mmu:14362|mmu:15200|mmu:18792|mmu:21898|mmu:30955|mmu:13712|mmu:14734|mmu:234779|mmu:57265|mmu:26396|mmu:20969|mmu:22411|mmu:22325|mmu:14103|mmu:22370|mmu:15442|mmu:19…	66922|19247|16801|17022|18176|15530|319757|93897|18708|22350|286940|22408|26413|19878|18569|26417|13345|22422|16438|16419|72508|17295|14366|14362|15200|18792|21898|30955|13712|14734|234779|57265|26396|20969|22411|22325|14103|22370|15442|19094|15529|110157|19684|16402|22160|21844|15461|22417|19206|22412|22413|11733|12367|22420|12387|18793|12512|19047|22339|11652|17246|16398|11651|16410|	Rras2, 2610016H24Rik, C86394, TC21|Ptpn11, 2700084A17Rik, AW536184, PTP1D, PTP2C, SAP-2, SH-PTP2, SH-PTP3, SHP-2, Shp2, Syp|Arhgef1, Lbcl2, Lsc|Lum, Ldc, SLRR2D|Nras, AV095280, N-ras|Hspg2, AI852380, Pcn, Plc, per|Smo, E130215L21Rik, Smoh, bnb, smoothened|Fzd10, Fz-10|Pik3r1, PI3K, p50alpha, p55alpha, p85alpha|Ezr, AW146364, R75297, Vil2, p81|Flnb, AL024016, Fln-b|Wnt1, Int-1, Wnt-1, sw, swaying|…	http://www.genome.jp/kegg-bin/show_pathway?mmu05205/mmu:22350%09red/mmu:16410%09red/mmu:15442%09red/mmu:234779%09red/mmu:319757%09red/mmu:22370%09red/mmu:14734%09red/mmu:16438%09red/mmu:22339%09red/mmu:21844%09red/mmu:12512%09red/mmu:19206%09red/mmu:18708%09red/mmu:22420%09red/mmu:66922%09red/mmu:26417%09red/mmu:12387%09red/mmu:26413%09red/mmu:19094%09red/mmu:93897%09red/mmu:14362%09red/mmu:18176…
Insulin signaling pathway	KEGG PATHWAY	mmu04910	46	142	0.106086	0.622972	18762|19082|26987|19087|19266|18176|19084|17346|12928|18708|26413|70405|26417|72508|107746|13712|16367|103988|11836|12314|26396|18759|26420|19744|11651|19088|54611|68961|16150|53412|104215|15461|20416|13685|13684|102093|19047|67296|140491|18576|30955|11652|19309|384783|18534|244416	mmu:18759|mmu:19082|mmu:26987|mmu:19087|mmu:19268|mmu:18176|mmu:19084|mmu:17346|mmu:12928|mmu:18708|mmu:26413|mmu:70405|mmu:26417|mmu:72508|mmu:107746|mmu:13712|mmu:16367|mmu:103988|mmu:110157|mmu:12313|mmu:26396|mmu:18759|mmu:26420|mmu:19744|mmu:11651|mmu:19088|mmu:54611|mmu:68961|mmu:16150|mmu:53412|mmu:104215|mmu:15461|mmu:20416|mmu:13685|mmu:13684|mmu:102093|mmu:19047|mmu:67296|mmu:140491|mmu…	18759|19082|26987|19087|19268|18176|19084|17346|12928|18708|26413|70405|26417|72508|107746|13712|16367|103988|110157|12313|26396|18759|26420|19744|11651|19088|54611|68961|16150|53412|104215|15461|20416|13685|13684|102093|19047|67296|140491|18576|30955|11652|19309|384783|18534|244416|	Prkci, 2310021H13Rik, AI427505, PKClambda, Pkci, Pkcl, Prkcl, aPKClambda, mKIAA4165|Prkag1, AA571379, BB036179, Prkaac|Eif4e2, 2700069E09Rik, AI036339, AV129531, D0H0S6743E, Eif4el3|Prkar2a, 1110061A24Rik, AI317181, AI836829, RII(alpha)|Ptprf, AA591035, LAR, LARS, RPTP-LAR|Nras, AV095280, N-ras|Prkar1a, 1300018C22Rik, RIalpha, Tse-1, Tse1|Mknk1, 2410048M24Rik, Mnk1|Crk, Crk-I, Crk-II, Crk-III, Cr…	http://www.genome.jp/kegg-bin/show_pathway?mmu04910/mmu:12313%09red/mmu:13684%09red/mmu:13685%09red/mmu:16150%09red/mmu:70405%09red/mmu:67296%09red/mmu:384783%09red/mmu:102093%09red/mmu:18708%09red/mmu:104215%09red/mmu:26417%09red/mmu:26413%09red/mmu:19268%09red/mmu:18534%09red/mmu:13712%09red/mmu:18176%09red/mmu:12928%09red/mmu:19309%09red/mmu:68961%09red/mmu:17346%09red/mmu:140491%09red/mmu:269…
Bladder cancer	KEGG PATHWAY	mmu05219	15	38	0.110861	0.630547	69635|18176|11836|13557|14184|13555|12550|26413|26396|26417|22339|15461|17246|12567|56289	mmu:69635|mmu:18176|mmu:110157|mmu:13557|mmu:14184|mmu:13555|mmu:12550|mmu:26413|mmu:26396|mmu:26417|mmu:22339|mmu:15461|mmu:17246|mmu:12567|mmu:56289|	69635|18176|110157|13557|14184|13555|12550|26413|26396|26417|22339|15461|17246|12567|56289|	Dapk1, D13Ucla1, DAP-Kinase|Nras, AV095280, N-ras|Raf1, 6430402F14Rik, AA990557, BB129353, Craf1, D830050J10Rik, Raf-1, c-Raf, v-Raf|E2f3, E2F3b, E2f3a|Fgfr3, CD333, FR3, Fgfr-3, Flg-2, HBGFR, Mfr3, sam3|E2f1, E2F-1, mKIAA4009|Cdh1, AA960649, E-cad, Ecad, L-CAM, UVO, Um|Mapk1, 9030612K14Rik, AA407128, AU018647, C78273, ERK, Erk2, MAPK2, PRKM2, Prkm1, p41mapk, p42mapk|Map2k2, AA589381, MEK2, MK2, …	http://www.genome.jp/kegg-bin/show_pathway?mmu05219/mmu:26417%09red/mmu:14184%09red/mmu:13557%09red/mmu:12567%09red/mmu:26413%09red/mmu:26396%09red/mmu:110157%09red/mmu:18176%09red/mmu:17246%09red/mmu:12550%09red/mmu:13555%09red/mmu:69635%09red/mmu:56289%09red/mmu:22339%09red/mmu:15461%09red
Sulfur metabolism	KEGG PATHWAY	mmu00920	6	11	0.116416	0.630547	22117|13063|23972|246221|66071|242291	mmu:22117|mmu:13063|mmu:23972|mmu:246221|mmu:66071|mmu:242291|	22117|13063|23972|246221|66071|242291|	Tst, Rhodanese|Cycs|Papss2, 1810018P12Rik, AI159688, AtpsU2, Atpsk2, Sk2, bm|Mpst, Mst|Ethe1, 0610025L15Rik, Hsco|Impad1, 1110001C20Rik, AA408880, AI451589, AL022796, B230207P20, Jaws, gPAPP|	http://www.genome.jp/kegg-bin/show_pathway?mmu00920/mmu:66071%09red/mmu:23972%09red/mmu:22117%09red/mmu:242291%09red/mmu:246221%09red/mmu:13063%09red
RNA degradation	KEGG PATHWAY	mmu03018	27	78	0.116514	0.630547	104625|72162|234594|58184|93728|24128|15510|234699|72544|69639|66446|66373|67678|668382|433182|15526|72198|230721|436199|241989|72662|66362|218343|50783|76522|227715|12228	mmu:104625|mmu:72162|mmu:234594|mmu:58184|mmu:93728|mmu:24128|mmu:15510|mmu:234699|mmu:72544|mmu:69639|mmu:66446|mmu:66373|mmu:67678|mmu:668382|mmu:13806|mmu:15526|mmu:72198|mmu:230721|mmu:436199|mmu:241989|mmu:72662|mmu:66362|mmu:218343|mmu:50783|mmu:76522|mmu:227715|mmu:12228|	104625|72162|234594|58184|93728|24128|15510|234699|72544|69639|66446|66373|67678|668382|13806|15526|72198|230721|436199|241989|72662|66362|218343|50783|76522|227715|12228|	Cnot6, CCR4|Dhx36, 2810407E23Rik, AI452301, AU022184, Ddx36, mKIAA1488|Cnot1, 6030411K04Rik, AA815922, D830048B13|Rqcd1, 2610007F23Rik, AI593551, Fl10|Pabpc5, C820015E17|Xrn2|Hspd1, 60kDa, Hsp60|Edc4, BC022641|Exosc6, 2610510N21Rik, C76919, Mtr3|Exosc8, 2310032N20Rik, CIP3, mKIAA4013|Exosc7, 2610002K22Rik, AV212732, mKIAA0116|Lsm5, 2010208O10Rik, 2310034K10Rik|Lsm3, 1010001J12Rik, 2610005D18Rik, …	http://www.genome.jp/kegg-bin/show_pathway?mmu03018/mmu:67678%09red/mmu:227715%09red/mmu:234594%09red/mmu:436199%09red/mmu:72162%09red/mmu:58184%09red/mmu:76522%09red/mmu:13806%09red/mmu:66373%09red/mmu:104625%09red/mmu:668382%09red/mmu:66362%09red/mmu:241989%09red/mmu:15526%09red/mmu:230721%09red/mmu:72662%09red/mmu:50783%09red/mmu:12228%09red/mmu:72198%09red/mmu:234699%09red/mmu:93728%09red/mmu…
Biosynthesis of amino acids	KEGG PATHWAY	mmu01230	27	78	0.116514	0.630547	18642|328099|18648|18663|108682|14718|107272|21991|19139|18746|12035|11428|100678|433182|18655|67834|66646|107869|11898|236539|110695|269951|108037|11674|14433|19895|217214	mmu:18642|mmu:328099|mmu:18648|mmu:18663|mmu:108682|mmu:14718|mmu:107272|mmu:21991|mmu:19139|mmu:18746|mmu:12035|mmu:11428|mmu:100678|mmu:13806|mmu:18655|mmu:67834|mmu:66646|mmu:107869|mmu:11898|mmu:236539|mmu:110695|mmu:269951|mmu:108037|mmu:11674|mmu:14433|mmu:19895|mmu:217214|	18642|328099|18648|18663|108682|14718|107272|21991|19139|18746|12035|11428|100678|13806|18655|67834|66646|107869|11898|236539|110695|269951|108037|11674|14433|19895|217214|	Pfkm, AI131669, PFK-A, PFK-M, Pfk-4, Pfk4, Pfka, Pfkx|Prps1l3, AU021838, AW536152, Gm5081|Pgam1, 2310050F24Rik, Pgam-1|Pgk2, Pgk-2, Tcp-2|Gpt2, 4631422C05Rik, ALT2, AU014768, AU041193, C87201|Got1, AI789014, Got-1, cAspAT, cCAT|Psat1, D8Ertd814e, EPIP, PSA, Psat|Tpi1, AI255506, Tpi, Tpi-1|Prps1, 2310010D17Rik, C76571, C76678, PRS-I, Prps-1|Pkm, AA414905, AL024370, AL024424, Pk-2, Pk-3, Pk3, Pkm2|…	http://www.genome.jp/kegg-bin/show_pathway?mmu01230/mmu:14718%09red/mmu:100678%09red/mmu:18642%09red/mmu:328099%09red/mmu:18648%09red/mmu:18663%09red/mmu:236539%09red/mmu:107869%09red/mmu:18746%09red/mmu:269951%09red/mmu:13806%09red/mmu:19895%09red/mmu:217214%09red/mmu:110695%09red/mmu:11898%09red/mmu:14433%09red/mmu:107272%09red/mmu:11428%09red/mmu:21991%09red/mmu:18655%09red/mmu:11674%09red/mmu…
Nucleotide excision repair	KEGG PATHWAY	mmu03420	17	45	0.118811	0.630614	19718|16881|106344|14884|19359|69263|18974|72151|18538|19687|22590|66979|19891|59001|68275|13194|18972	mmu:19718|mmu:16881|mmu:106344|mmu:14884|mmu:19359|mmu:69263|mmu:18974|mmu:72151|mmu:18538|mmu:19687|mmu:22590|mmu:66979|mmu:19891|mmu:59001|mmu:68275|mmu:13194|mmu:18972|	19718|16881|106344|14884|19359|69263|18974|72151|18538|19687|22590|66979|19891|59001|68275|13194|18972|	Rfc2, 2610008M13Rik, 40kDa, AI326953, Recc2|Lig1, AL033288, LigI|Rfc4, A1, AI894123, AU040575, RFC37|Gtf2h1, 62kDa, AW743425, AW822074, BTF2_p62, C77871, p62|Rad23b, 0610007D13Rik, AV001138, HR23B, mHR23B, p58|Rfc3, 2810416I22Rik, 38kDa, AU022547, Recc3|Pole2|Rfc5, 2610020K06Rik, 2610209F07Rik, 36.5kDa, 36kDa, Recc5|Pcna|Rfc1, 140kDa, Alp145, RFC140, Recc1|Xpa, AI573865, Xpac|Pole4, 2400007P05Rik…	http://www.genome.jp/kegg-bin/show_pathway?mmu03420/mmu:14884%09red/mmu:68275%09red/mmu:66979%09red/mmu:22590%09red/mmu:19359%09red/mmu:69263%09red/mmu:72151%09red/mmu:59001%09red/mmu:18974%09red/mmu:19687%09red/mmu:19718%09red/mmu:18972%09red/mmu:19891%09red/mmu:16881%09red/mmu:106344%09red/mmu:18538%09red/mmu:13194%09red
TGF-beta signaling pathway	KEGG PATHWAY	mmu04350	28	82	0.122865	0.639828	19053|15903|26965|21781|238057|26413|73699|26417|72508|19052|15901|230597|21812|12156|16325|16323|104394|18121|17131|17130|14313|242316|12667|19650|17129|12163|21809|75788	mmu:19053|mmu:15903|mmu:26965|mmu:21781|mmu:238057|mmu:26413|mmu:73699|mmu:26417|mmu:72508|mmu:19052|mmu:15901|mmu:230597|mmu:21812|mmu:12156|mmu:16325|mmu:16323|mmu:104394|mmu:18121|mmu:17131|mmu:17130|mmu:14313|mmu:242316|mmu:12667|mmu:19650|mmu:17129|mmu:12163|mmu:21809|mmu:75788|	19053|15903|26965|21781|238057|26413|73699|26417|72508|19052|15901|230597|21812|12156|16325|16323|104394|18121|17131|17130|14313|242316|12667|19650|17129|12163|21809|75788|	Ppp2cb, AI115466, D8Ertd766e, PP2Ac|Id3, Hlh462, Idb3, bHLHb25|Cul1|Tfdp1, Dp1, Drtf1|Gdf7, BMP12|Mapk1, 9030612K14Rik, AA407128, AU018647, C78273, ERK, Erk2, MAPK2, PRKM2, Prkm1, p41mapk, p42mapk|Ppp2r1b, 2410091N08Rik, AI790395|Mapk3, Erk-1, Erk1, Ert2, Esrk1, Mnk1, Mtap2k, Prkm3, p44, p44erk1, p44mapk|Rps6kb1, 2610318I15Rik, 4732464A07Rik, 70kDa, AA959758, AI256796, AI314060, S6K1, p70/85s6k, …	http://www.genome.jp/kegg-bin/show_pathway?mmu04350/mmu:230597%09red/mmu:73699%09red/mmu:21809%09red/mmu:12163%09red/mmu:26417%09red/mmu:26413%09red/mmu:15903%09red/mmu:75788%09red/mmu:104394%09red/mmu:26965%09red/mmu:17130%09red/mmu:17131%09red/mmu:19053%09red/mmu:19052%09red/mmu:238057%09red/mmu:12156%09red/mmu:19650%09red/mmu:242316%09red/mmu:21812%09red/mmu:16323%09red/mmu:12667%09red/mmu:159…
Transcriptional misregulation in cancer	KEGG PATHWAY	mmu05202	55	178	0.137993	0.705297	19208|12395|14030|433759|15081|16178|19696|19697|319148|319149|53623|18590|20467|20466|17392|18792|319153|12394|15242|94315|17355|18505|66629|16009|97908|19401|360198|15446|22431|53618|107823|14048|16480|12608|22029|16185|17246|17295|17132|18109|319152|319151|319150|107951|21417|20181|11796|18510|56312|11864|64144|11920|14939|11908|70122	mmu:19208|mmu:12395|mmu:14030|mmu:433759|mmu:15078|mmu:16178|mmu:19696|mmu:19697|mmu:319151|mmu:319151|mmu:53623|mmu:18590|mmu:20466|mmu:20466|mmu:17392|mmu:18792|mmu:97908|mmu:12394|mmu:15242|mmu:94315|mmu:17355|mmu:18505|mmu:66629|mmu:16009|mmu:97908|mmu:19401|mmu:97908|mmu:15446|mmu:22431|mmu:53618|mmu:107823|mmu:14048|mmu:16480|mmu:12608|mmu:22029|mmu:16185|mmu:17246|mmu:17295|mmu:17132|mmu:1…	19208|12395|14030|433759|15078|16178|19696|19697|319151|319151|53623|18590|20466|20466|17392|18792|97908|12394|15242|94315|17355|18505|66629|16009|97908|19401|97908|15446|22431|53618|107823|14048|16480|12608|22029|16185|17246|17295|17132|18109|97908|319151|319151|107951|21417|20181|11796|18510|56312|11864|64144|11920|14939|11908|64144|	Ptcra, gp33, pT-alpha, pT-alpha-TCR, pT[a], pTa, pTalpha|Runx1t1, Cbfa2t1h, ETO, MTG8|Ewsr1, Ews, Ewsh|Hdac1, HD1, Hdac1-ps, MommeD5, RPD3|H3f3a, H3.3A|Il1r2, CD121b, Il1r-2|Rel, c-Rel|Rela, p65|Hist1h3e, H3-f, H3.1|Hist1h3e, H3-f, H3.1|Gria3, 2900064I19Rik, GluA3, GluR-C, GluR-K3, Glur-3, Glur3, Gluralpha3|Pdgfa|Sin3a, AW553200, Sin3, mKIAA4126, mSin3A|Sin3a, AW553200, Sin3, mKIAA4126, mSin3A|Mm…	http://www.genome.jp/kegg-bin/show_pathway?mmu05202/mmu:15446%09red/mmu:15242%09red/mmu:14939%09red/mmu:94315%09red/mmu:19697%09red/mmu:97908%09red/mmu:64144%09red/mmu:20466%09red/mmu:12394%09red/mmu:19208%09red/mmu:53618%09red/mmu:107823%09red/mmu:18505%09red/mmu:433759%09red/mmu:21417%09red/mmu:12395%09red/mmu:17132%09red/mmu:11908%09red/mmu:19696%09red/mmu:11920%09red/mmu:15078%09red/mmu:14048…
Histidine metabolism	KEGG PATHWAY	mmu00340	10	24	0.142205	0.707006	66054|56752|109731|11669|140483|71761|76507|17161|73458|110695	mmu:66054|mmu:56752|mmu:109731|mmu:11669|mmu:140483|mmu:71761|mmu:76507|mmu:17161|mmu:73458|mmu:110695|	66054|56752|109731|11669|140483|71761|76507|17161|73458|110695|	Cndp2, 0610010E05Rik, C76600, Cn2, Dip-2, Pep-1, Pep1|Aldh9a1, AA139417, Abaldh, ESTM40, TMABA-DH, Tmabadh|Maob, 6330414K01Rik, MAO-B|Aldh2, Ahd-5, Ahd5|Hnmt, 1500031F01Rik, AI788969|Amdhd1, 1300019J08Rik|Aoc1, 1600012D06Rik, Abp1, DAO|Maoa, 1110061B18Rik, AA407771|1700055N04Rik|Aldh7a1, Atq1, D18Wsu181e|	http://www.genome.jp/kegg-bin/show_pathway?mmu00340/mmu:73458%09red/mmu:17161%09red/mmu:56752%09red/mmu:66054%09red/mmu:76507%09red/mmu:110695%09red/mmu:140483%09red/mmu:11669%09red/mmu:71761%09red/mmu:109731%09red
Hippo signaling pathway	KEGG PATHWAY	mmu04390	48	154	0.14492	0.707006	58220|15901|52432|18762|238057|17131|73699|56289|13542|22422|14362|18016|14366|12695|12445|19052|19053|170770|217325|21812|93897|18759|12156|101543|22628|64010|22631|21679|105782|57265|12550|93737|22417|53310|22412|22413|22411|11799|242316|22420|12387|12005|19047|12163|21809|97064|18787|22408	mmu:58220|mmu:15901|mmu:52432|mmu:18759|mmu:238057|mmu:17131|mmu:73699|mmu:56289|mmu:13542|mmu:22422|mmu:14362|mmu:18016|mmu:14366|mmu:12695|mmu:12445|mmu:19052|mmu:19053|mmu:170770|mmu:217325|mmu:21812|mmu:93897|mmu:18759|mmu:12156|mmu:101543|mmu:22628|mmu:64010|mmu:22631|mmu:21679|mmu:105782|mmu:57265|mmu:12550|mmu:93737|mmu:22417|mmu:53310|mmu:22412|mmu:22413|mmu:22411|mmu:11799|mmu:242316|mmu…	58220|15901|52432|18759|238057|17131|73699|56289|13542|22422|14362|18016|14366|12695|12445|19052|19053|170770|217325|21812|93897|18759|12156|101543|22628|64010|22631|21679|105782|57265|12550|93737|22417|53310|22412|22413|22411|11799|242316|22420|12387|12005|19047|12163|21809|97064|18787|22408|	Pard6b, AV025615, Par6b|Id1, AI323524, D2Wsu140e, Idb1, bHLHb24|Ppp2r2d, 1300017E19Rik, D7Ertd753e, MDS026|Prkci, 2310021H13Rik, AI427505, PKClambda, Pkci, Pkcl, Prkcl, aPKClambda, mKIAA4165|Gdf7, BMP12|Smad7, Madh7|Ppp2r1b, 2410091N08Rik, AI790395|Rassf1, 123F2, AA536941, AU044980, NORE2A, RDA32, REH3P21, Rassf1A, Rassf1B, Rassf1C|Dvl1, Dvl, mKIAA4029|Wnt7b, Wnt-7b|Fzd1, AW227548, FZ-1, Fz1|Nf2,…	http://www.genome.jp/kegg-bin/show_pathway?mmu04390/mmu:73699%09red/mmu:105782%09red/mmu:22422%09red/mmu:12695%09red/mmu:12550%09red/mmu:21809%09red/mmu:12163%09red/mmu:56289%09red/mmu:22420%09red/mmu:170770%09red/mmu:12005%09red/mmu:53310%09red/mmu:97064%09red/mmu:58220%09red/mmu:93897%09red/mmu:14362%09red/mmu:22408%09red/mmu:93737%09red/mmu:14366%09red/mmu:18787%09red/mmu:238057%09red/mmu:1713…
Glycosphingolipid biosynthesis - ganglio series	KEGG PATHWAY	mmu00604	7	15	0.147061	0.707006	15212|11416|14421|20449|20448|12091|50935	mmu:15212|mmu:11416|mmu:14421|mmu:20449|mmu:20448|mmu:12091|mmu:50935|	15212|11416|14421|20449|20448|12091|50935|	Hexb|Slc33a1, AI315656, AI788741, Acatn, D630022N01Rik|B4galnt1, 4933429D13Rik, Gal-NAc-T, GalNAc-T, GalNAcT, Galgt1, Ggm-2, Ggm2|St8sia1, 9330109E03Rik, GD3S, Sia-T, Siat8, Siat8a|St6galnac4, SIAT7-D, ST6GalNAcIV, Siat7d|Glb1, AW125515, Bge, Bgl, Bgl-e, Bgl-s, Bgl-t, Bgs, Bgt, C130097A14Rik|St6galnac6, ST6GalNAcVI, Siat7f|	http://www.genome.jp/kegg-bin/show_pathway?mmu00604/mmu:50935%09red/mmu:14421%09red/mmu:20448%09red/mmu:20449%09red/mmu:11416%09red/mmu:15212%09red/mmu:12091%09red
HTLV-I infection	KEGG PATHWAY	mmu05166	82	277	0.150928	0.707006	66922|73181|107995|13542|18176|93897|18708|19697|12649|13654|22408|59001|22422|16451|17000|18590|14362|21374|14366|11740|19059|12445|22333|14283|12675|30955|18972|13712|18974|19055|12567|17864|11911|66440|12236|20850|21812|21937|19056|56150|12330|26398|52206|53859|16150|18045|21809|57265|245000|12916|26401|11920|30939|66979|16178|16185|16184|15461|22417|16151|22412|22413|22411|11651|11652|103573|…	mmu:66922|mmu:73181|mmu:107995|mmu:13542|mmu:18176|mmu:93897|mmu:18708|mmu:19697|mmu:12649|mmu:13654|mmu:22408|mmu:59001|mmu:22422|mmu:16451|mmu:17000|mmu:18590|mmu:14362|mmu:21374|mmu:14366|mmu:11740|mmu:19059|mmu:12445|mmu:22333|mmu:14283|mmu:12675|mmu:30955|mmu:18972|mmu:13712|mmu:18974|mmu:19055|mmu:12567|mmu:17864|mmu:11911|mmu:66440|mmu:12236|mmu:20850|mmu:21812|mmu:21937|mmu:19056|mmu:5615…	66922|73181|107995|13542|18176|93897|18708|19697|12649|13654|22408|59001|22422|16451|17000|18590|14362|21374|14366|11740|19059|12445|22333|14283|12675|30955|18972|13712|18974|19055|12567|17864|11911|66440|12236|20850|21812|21937|19056|56150|12330|26398|52206|53859|16150|18045|21809|57265|245000|12916|26401|11920|30939|66979|16178|16185|16184|15461|22417|16151|22412|22413|22411|11651|11652|103573|…	Rras2, 2610016H24Rik, C86394, TC21|Nfatc4, 3110041H08Rik, AW107667, AW546455, Nfat3|Cdc20, 2310042N09Rik, C87100, p55CDC|Dvl1, Dvl, mKIAA4029|Nras, AV095280, N-ras|Fzd10, Fz-10|Pik3r1, PI3K, p50alpha, p55alpha, p85alpha|Rela, p65|Chek1, C85740, Chk1, rad27|Egr2, Egr-2, Krox-20, Krox20, NGF1-B, Zfp-25, Zfp-6|Wnt1, Int-1, Wnt-1, sw, swaying|Pole3, 1810034K18Rik, YBL1|Wnt7b, Wnt-7b|Jak1, AA960307, C…	http://www.genome.jp/kegg-bin/show_pathway?mmu05166/mmu:12236%09red/mmu:22335%09red/mmu:22333%09red/mmu:19384%09red/mmu:432530%09red/mmu:22408%09red/mmu:210044%09red/mmu:18972%09red/mmu:12330%09red/mmu:11739%09red/mmu:21809%09red/mmu:11740%09red/mmu:19056%09red/mmu:19697%09red/mmu:22420%09red/mmu:18708%09red/mmu:18538%09red/mmu:70461%09red/mmu:12675%09red/mmu:59001%09red/mmu:11920%09red/mmu:30955…
Fc gamma R-mediated phagocytosis	KEGG PATHWAY	mmu04666	29	88	0.151135	0.707006	14389|242687|16886|245880|12928|18708|53357|26413|12632|26417|72508|234779|20698|20259|19012|30955|16885|56378|17096|67771|22325|11836|74192|18805|76709|11867|11652|11845|11651	mmu:14389|mmu:242687|mmu:16886|mmu:245880|mmu:12928|mmu:18708|mmu:53357|mmu:26413|mmu:12632|mmu:26417|mmu:72508|mmu:234779|mmu:20698|mmu:20259|mmu:19012|mmu:30955|mmu:16885|mmu:56378|mmu:17096|mmu:67771|mmu:22325|mmu:110157|mmu:74192|mmu:18805|mmu:76709|mmu:11867|mmu:11652|mmu:11845|mmu:11651|	14389|242687|16886|245880|12928|18708|53357|26413|12632|26417|72508|234779|20698|20259|19012|30955|16885|56378|17096|67771|22325|110157|74192|18805|76709|11867|11652|11845|11651|	Gab2, AI463667, D130058I17Rik, p97|Wasf2, AW742646, D4Ertd13e, WAVE2|Limk2, Limk-2|Wasf3, Scar3, Wave3|Crk, Crk-I, Crk-II, Crk-III, Crk3, CrkIII, Crko, c-Crk, p38|Pik3r1, PI3K, p50alpha, p55alpha, p85alpha|Pla2g6, BB112799, PNPLA9, iPLA(2)beta, iPLA2, iPLA2beta|Mapk1, 9030612K14Rik, AA407128, AU018647, C78273, ERK, Erk2, MAPK2, PRKM2, Prkm1, p41mapk, p42mapk|Cfl2|Mapk3, Erk-1, Erk1, Ert2, Esrk1, …	http://www.genome.jp/kegg-bin/show_pathway?mmu04666/mmu:11845%09red/mmu:53357%09red/mmu:67771%09red/mmu:18708%09red/mmu:26417%09red/mmu:12632%09red/mmu:26413%09red/mmu:245880%09red/mmu:20259%09red/mmu:12928%09red/mmu:19012%09red/mmu:22325%09red/mmu:234779%09red/mmu:74192%09red/mmu:17096%09red/mmu:14389%09red/mmu:11652%09red/mmu:11651%09red/mmu:20698%09red/mmu:18805%09red/mmu:242687%09red/mmu:1101…
Homologous recombination	KEGG PATHWAY	mmu03440	11	28	0.159934	0.707396	19360|19361|381760|18972|17535|57434|19891|12144|12190|68275|268465	mmu:19360|mmu:19361|mmu:381760|mmu:18972|mmu:17535|mmu:57434|mmu:19891|mmu:12144|mmu:12190|mmu:68275|mmu:268465|	19360|19361|381760|18972|17535|57434|19891|12144|12190|68275|268465|	Rad50, Mrell, Rad50l|Rad51, AV304093, Rad51a, Reca|Ssbp1, 2810480P10Rik, G630031O20Rik, MtSSB, mtDBP|Pold2, 50kDa, p50, po1D2|Mre11a, Mre11, Mre11b|Xrcc2, 4921524O04Rik, 8030409M04Rik, RAD51, RecA|Rpa2, AA409079, AI325195, AU020965, RPA34, Rf-A2|Blm|Brca2, Fancd1, RAB163|Rpa1, 5031405K23Rik, 70kDa, AA589576, AW557552, RF-A, RP-A, Rpa|Eme1, 6820428D13|	http://www.genome.jp/kegg-bin/show_pathway?mmu03440/mmu:19361%09red/mmu:19360%09red/mmu:68275%09red/mmu:381760%09red/mmu:57434%09red/mmu:268465%09red/mmu:17535%09red/mmu:18972%09red/mmu:19891%09red/mmu:12190%09red/mmu:12144%09red
mRNA surveillance pathway	KEGG PATHWAY	mmu03015	31	96	0.16329	0.707396	14852|70248|108062|94230|93728|73699|17149|60365|21681|19052|19053|68188|225363|19704|68219|67897|52432|668382|56488|237082|54188|230721|241989|51786|20220|24018|19047|192170|18789|19826|226849	mmu:14852|mmu:70248|mmu:108062|mmu:94230|mmu:93728|mmu:73699|mmu:17149|mmu:60365|mmu:21681|mmu:19052|mmu:19053|mmu:68188|mmu:225363|mmu:19704|mmu:68219|mmu:67897|mmu:52432|mmu:668382|mmu:56488|mmu:237082|mmu:54188|mmu:230721|mmu:241989|mmu:51786|mmu:100041953|mmu:24018|mmu:19047|mmu:192170|mmu:18789|mmu:19826|mmu:226849|	14852|70248|108062|94230|93728|73699|17149|60365|21681|19052|19053|68188|225363|19704|68219|67897|52432|668382|56488|237082|54188|230721|241989|51786|100041953|24018|19047|192170|18789|19826|226849|	Gspt1, AI314175, AI326449, AV307676, C79774, G1st, Gst-1|Dazap1, 2410042M16Rik, mPrrp|Cstf2, C630034J23Rik, Cstf64|Cpsf1|Pabpc5, C820015E17|Ppp2r1b, 2410091N08Rik, AI790395|Magoh, Mago-m, Mos2|Rbm8a, 2310057C03Rik, AA673428, Rbm8|Alyref, ALY, REF1, Refbp1, Thoc4|Ppp2ca, PP2A, R75353|Ppp2cb, AI115466, D8Ertd766e, PP2Ac|Sympk, 1500016F02Rik, 4632415H16Rik, AA125406, AI449890, SPK, SYM|Etf1, AI46337…	http://www.genome.jp/kegg-bin/show_pathway?mmu03015/mmu:73699%09red/mmu:237082%09red/mmu:17149%09red/mmu:70248%09red/mmu:226849%09red/mmu:14852%09red/mmu:192170%09red/mmu:108062%09red/mmu:68219%09red/mmu:68188%09red/mmu:19704%09red/mmu:668382%09red/mmu:54188%09red/mmu:19053%09red/mmu:19052%09red/mmu:225363%09red/mmu:24018%09red/mmu:18789%09red/mmu:100041953%09red/mmu:230721%09red/mmu:51786%09red/…
Amino sugar and nucleotide sugar metabolism	KEGG PATHWAY	mmu00520	17	48	0.164432	0.707396	94181|67311|15212|107652|103988|22235|218138|245847|67883|54342|227620|109785|14583|72157|14584|14635|331026	mmu:94181|mmu:67311|mmu:15212|mmu:107652|mmu:103988|mmu:22235|mmu:218138|mmu:245847|mmu:67883|mmu:54342|mmu:227620|mmu:109785|mmu:14583|mmu:72157|mmu:14584|mmu:14635|mmu:331026|	94181|67311|15212|107652|103988|22235|218138|245847|67883|54342|227620|109785|14583|72157|14584|14635|331026|	Nans, 4632418E04Rik, BB056474, Sas|Nanp, 1600031M04Rik, Hdhd4|Hexb|Uap1, AA420407, AA437972, AGX-1, AGX-2, AGX1, AgX, ESTM38, SPAG2|Gck, GLK, Gk, Gls006, HK4, HKIV, HXKP, MODY2|Ugdh, Udpgdh|Gmds, BC031788, C87208|Amdhd2, 5730457F11Rik|Uxs1, 1600025I13Rik, AI451869, AI649125, AW550562|Gnpnat1, AU017428, AU040593, EMeg32, Gpnat1, Gsnpat|Uap1l1, 5730445F03Rik|Pgm3, 2810473H05Rik, Agm1, BB187688, C77…	http://www.genome.jp/kegg-bin/show_pathway?mmu00520/mmu:227620%09red/mmu:218138%09red/mmu:54342%09red/mmu:331026%09red/mmu:72157%09red/mmu:103988%09red/mmu:109785%09red/mmu:107652%09red/mmu:67311%09red/mmu:94181%09red/mmu:22235%09red/mmu:14583%09red/mmu:14584%09red/mmu:245847%09red/mmu:15212%09red/mmu:14635%09red/mmu:67883%09red
Glycolysis / Gluconeogenesis	KEGG PATHWAY	mmu00010	22	65	0.165091	0.707396	60525|56752|18648|18663|18642|18597|21991|14433|11669|235339|13382|73458|433182|18655|72157|110695|11674|11532|18746|68738|103988|18534	mmu:60525|mmu:56752|mmu:18648|mmu:18663|mmu:18642|mmu:18597|mmu:21991|mmu:14433|mmu:11669|mmu:235339|mmu:13382|mmu:73458|mmu:13806|mmu:18655|mmu:72157|mmu:110695|mmu:11674|mmu:11532|mmu:18746|mmu:68738|mmu:103988|mmu:18534|	60525|56752|18648|18663|18642|18597|21991|14433|11669|235339|13382|73458|13806|18655|72157|110695|11674|11532|18746|68738|103988|18534|	Acss2, 1110017C11Rik, ACAS, Acas1, Acas2, AceCS1, Acs1|Aldh9a1, AA139417, Abaldh, ESTM40, TMABA-DH, Tmabadh|Pgam1, 2310050F24Rik, Pgam-1|Pgk2, Pgk-2, Tcp-2|Pfkm, AI131669, PFK-A, PFK-M, Pfk-4, Pfk4, Pfka, Pfkx|Pdha1, Pdha-1|Tpi1, AI255506, Tpi, Tpi-1|Gapdh, Gapd|Aldh2, Ahd-5, Ahd5|Dlat, 6332404G05Rik, DLTA, PDC-E2|Dld|1700055N04Rik|Eno1, 0610008I15, AL022784, Eno-1, MBP-1|Pgk1, Pgk-1|Pgm2, 261002…	http://www.genome.jp/kegg-bin/show_pathway?mmu00010/mmu:18642%09red/mmu:11532%09red/mmu:18648%09red/mmu:18663%09red/mmu:56752%09red/mmu:11669%09red/mmu:18746%09red/mmu:13806%09red/mmu:60525%09red/mmu:110695%09red/mmu:68738%09red/mmu:14433%09red/mmu:73458%09red/mmu:21991%09red/mmu:13382%09red/mmu:103988%09red/mmu:72157%09red/mmu:18655%09red/mmu:18597%09red/mmu:11674%09red/mmu:235339%09red/mmu:1853…
One carbon pool by folate	KEGG PATHWAY	mmu00670	8	19	0.172756	0.707396	665563|107747|270685|216188|14450|13361|434437|108037	mmu:665563|mmu:107747|mmu:270685|mmu:216188|mmu:14450|mmu:13361|mmu:434437|mmu:108037|	665563|107747|270685|216188|14450|13361|434437|108037|	Mthfd2l, 1110019K23Rik, C630010D07Rik|Aldh1l1, 1810048F20Rik, FDH, Fthfd, Neut2|Mthfd1l, 2410004L15Rik, AI647056, Fthfsdc1|Aldh1l2, D330038I09Rik, mtFDH|Gart, Gaps, Prgs|Dhfr, 8430436I03Rik, AA607882, AI662710, AW555094|Amt, EG434437|Shmt2, 2700043D08Rik, AA408223, AA986903|	http://www.genome.jp/kegg-bin/show_pathway?mmu00670/mmu:13361%09red/mmu:665563%09red/mmu:107747%09red/mmu:434437%09red/mmu:216188%09red/mmu:108037%09red/mmu:14450%09red/mmu:270685%09red
Amyotrophic lateral sclerosis (ALS)	KEGG PATHWAY	mmu05014	18	52	0.174782	0.707396	12367|67819|13063|12362|19059|19094|11783|19055|19056|380684|14800|271457|26397|12359|53333|21937|20511|14813	mmu:12367|mmu:67819|mmu:13063|mmu:12362|mmu:19059|mmu:19094|mmu:11783|mmu:19055|mmu:19056|mmu:380684|mmu:14800|mmu:271457|mmu:26397|mmu:12359|mmu:53333|mmu:21937|mmu:20511|mmu:14813|	12367|67819|13063|12362|19059|19094|11783|19055|19056|380684|14800|271457|26397|12359|53333|21937|20511|14813|	Casp3, A830040C14Rik, AC-3, Apopain, CASP-3, CC3, CPP-32, CPP32, Caspase-3, Lice, SCA-1, Yama, mldy|Derl1, 1110021N07Rik, AI195141, AW551338, Derlin-1|Cycs|Casp1, ICE, Il1bc|Ppp3r2, CaNB2|Mapk11, P38b, Prkm11, Sapk2, Sapk2b, p38-2, p38beta, p38beta2|Apaf1, 6230400I06Rik, Apaf-1, Apaf1l, fog, mKIAA0413|Ppp3ca, 2900074D19Rik, CN, Caln, Calna, CnA|Ppp3cb, 1110063J16Rik, Calnb, CnAbeta, Cnab|Nefh, NF…	http://www.genome.jp/kegg-bin/show_pathway?mmu05014/mmu:12362%09red/mmu:271457%09red/mmu:19094%09red/mmu:11783%09red/mmu:26397%09red/mmu:12359%09red/mmu:14813%09red/mmu:67819%09red/mmu:14800%09red/mmu:19055%09red/mmu:53333%09red/mmu:380684%09red/mmu:19056%09red/mmu:12367%09red/mmu:20511%09red/mmu:19059%09red/mmu:13063%09red/mmu:21937%09red
Tight junction	KEGG PATHWAY	mmu04530	42	136	0.175901	0.707396	58220|66922|75723|18176|52432|18762|12738|93737|224912|73699|16456|12695|83964|14679|19052|19053|12567|217325|13000|56449|18260|18759|12737|21873|21872|77579|19211|56173|12995|15461|13822|109711|67938|30960|12361|12739|12387|12740|71960|68188|11652|11651	mmu:58220|mmu:66922|mmu:75723|mmu:18176|mmu:52432|mmu:18759|mmu:12738|mmu:93737|mmu:224912|mmu:73699|mmu:16456|mmu:12695|mmu:83964|mmu:14679|mmu:19052|mmu:19053|mmu:12567|mmu:217325|mmu:13000|mmu:56449|mmu:18260|mmu:18759|mmu:12737|mmu:21873|mmu:21872|mmu:77579|mmu:19211|mmu:56173|mmu:12995|mmu:15461|mmu:13822|mmu:109711|mmu:67938|mmu:30960|mmu:12361|mmu:12739|mmu:12387|mmu:12740|mmu:71960|mmu:68…	58220|66922|75723|18176|52432|18759|12738|93737|224912|73699|16456|12695|83964|14679|19052|19053|12567|217325|13000|56449|18260|18759|12737|21873|21872|77579|19211|56173|12995|15461|13822|109711|67938|30960|12361|12739|12387|12740|71960|68188|11652|11651|	Pard6b, AV025615, Par6b|Rras2, 2610016H24Rik, C86394, TC21|Amotl1, 2310010G08Rik, 2310067L22Rik, 4932416D09Rik, JEAP, mFLJ00155|Nras, AV095280, N-ras|Ppp2r2d, 1300017E19Rik, D7Ertd753e, MDS026|Prkci, 2310021H13Rik, AI427505, PKClambda, Pkci, Pkcl, Prkcl, aPKClambda, mKIAA4165|Cldn2, AL022813|Pard6g, 2410049N21Rik, Par6a|Crb3, 5730439B18, AU015179, AU041752|Ppp2r1b, 2410091N08Rik, AI790395|F11r, 9…	http://www.genome.jp/kegg-bin/show_pathway?mmu04530/mmu:12995%09red/mmu:73699%09red/mmu:12695%09red/mmu:66922%09red/mmu:68188%09red/mmu:12739%09red/mmu:224912%09red/mmu:12387%09red/mmu:13822%09red/mmu:18176%09red/mmu:30960%09red/mmu:93737%09red/mmu:12737%09red/mmu:58220%09red/mmu:19053%09red/mmu:19052%09red/mmu:13000%09red/mmu:16456%09red/mmu:77579%09red/mmu:83964%09red/mmu:12567%09red/mmu:75723%…
Axon guidance	KEGG PATHWAY	mmu04360	40	129	0.177165	0.707396	13836|16886|107449|18176|16885|241568|26413|19878|12632|20352|20564|14360|19876|13636|13637|14679|26456|170758|19055|19056|53972|171171|11854|13840|18208|12568|13643|20346|73181|15461|17295|224105|13641|19059|17974|18844|17973|20354|50780|26417	mmu:13836|mmu:16886|mmu:107449|mmu:18176|mmu:16885|mmu:241568|mmu:26413|mmu:19878|mmu:12632|mmu:20352|mmu:20564|mmu:14360|mmu:19876|mmu:13636|mmu:13637|mmu:14679|mmu:26456|mmu:170758|mmu:19055|mmu:19056|mmu:53972|mmu:171171|mmu:11854|mmu:13840|mmu:18208|mmu:12568|mmu:13643|mmu:20346|mmu:73181|mmu:15461|mmu:17295|mmu:224105|mmu:13641|mmu:19059|mmu:17974|mmu:18844|mmu:17973|mmu:20354|mmu:50780|mmu:…	13836|16886|107449|18176|16885|241568|26413|19878|12632|20352|20564|14360|19876|13636|13637|14679|26456|170758|19055|19056|53972|171171|11854|13840|18208|12568|13643|20346|73181|15461|17295|224105|13641|19059|17974|18844|17973|20354|50780|26417|	Epha2, AW545284, Eck, Myk2, Sek-2, Sek2|Limk2, Limk-2|Unc5b, 6330415E02Rik, A630020F16, D10Bwg0792e, Unc5h2|Nras, AV095280, N-ras|Limk1|Lrrc4c, 6430556C10Rik, NGL-1|Mapk1, 9030612K14Rik, AA407128, AU018647, C78273, ERK, Erk2, MAPK2, PRKM2, Prkm1, p41mapk, p42mapk|Rock2, B230113H15Rik, ROKalpha, Rho-kinase, Rock-II, Rock2m, mKIAA0619|Cfl2|Sema4b, SemC, Semac, mKIAA1745|Slit3, Slil2, Slit1|Fyn, AI4…	http://www.genome.jp/kegg-bin/show_pathway?mmu04360/mmu:224105%09red/mmu:18208%09red/mmu:26456%09red/mmu:20564%09red/mmu:241568%09red/mmu:13840%09red/mmu:26417%09red/mmu:19056%09red/mmu:12632%09red/mmu:13637%09red/mmu:13636%09red/mmu:14360%09red/mmu:20354%09red/mmu:18176%09red/mmu:20352%09red/mmu:19055%09red/mmu:73181%09red/mmu:17973%09red/mmu:17974%09red/mmu:19876%09red/mmu:107449%09red/mmu:5397…
Non-homologous end-joining	KEGG PATHWAY	mmu03450	6	13	0.178019	0.707396	108138|19360|227525|17535|14156|14375	mmu:108138|mmu:19360|mmu:227525|mmu:17535|mmu:14156|mmu:14375|	108138|19360|227525|17535|14156|14375|	Xrcc4, 2310057B22Rik, AW413319, AW545101|Rad50, Mrell, Rad50l|Dclre1c, 9930121L06Rik, AI661365, Art, Snm1l|Mre11a, Mre11, Mre11b|Fen1, AW538437, FEN-1|Xrcc6, 70kDa, G22p1, Ku70|	http://www.genome.jp/kegg-bin/show_pathway?mmu03450/mmu:19360%09red/mmu:14156%09red/mmu:108138%09red/mmu:14375%09red/mmu:17535%09red/mmu:227525%09red
B cell receptor signaling pathway	KEGG PATHWAY	mmu04662	24	73	0.180867	0.707396	12483|18176|18708|26413|26417|26377|19059|12675|30955|170758|19055|19056|234779|26396|17096|22325|11836|16150|15461|19697|83490|11652|16151|11651	mmu:12483|mmu:18176|mmu:18708|mmu:26413|mmu:26417|mmu:26377|mmu:19059|mmu:12675|mmu:30955|mmu:170758|mmu:19055|mmu:19056|mmu:234779|mmu:26396|mmu:17096|mmu:22325|mmu:110157|mmu:16150|mmu:15461|mmu:19697|mmu:83490|mmu:11652|mmu:16151|mmu:11651|	12483|18176|18708|26413|26417|26377|19059|12675|30955|170758|19055|19056|234779|26396|17096|22325|110157|16150|15461|19697|83490|11652|16151|11651|	Cd22, A530093D23, Lyb-8, Lyb8|Nras, AV095280, N-ras|Pik3r1, PI3K, p50alpha, p55alpha, p85alpha|Mapk1, 9030612K14Rik, AA407128, AU018647, C78273, ERK, Erk2, MAPK2, PRKM2, Prkm1, p41mapk, p42mapk|Mapk3, Erk-1, Erk1, Ert2, Esrk1, Mnk1, Mtap2k, Prkm3, p44, p44erk1, p44mapk|Dapp1, Bam32|Ppp3r2, CaNB2|Chuk, AI256658, Chuk1, Fbx24, Fbxo24, IKBKA, IKK1, Ikka, NFKBIKA|Pik3cg, 5830428L06Rik, PI3Kgamma, p11…	http://www.genome.jp/kegg-bin/show_pathway?mmu04662/mmu:12483%09red/mmu:19697%09red/mmu:170758%09red/mmu:18708%09red/mmu:12675%09red/mmu:26417%09red/mmu:26413%09red/mmu:18176%09red/mmu:19055%09red/mmu:19056%09red/mmu:19059%09red/mmu:22325%09red/mmu:234779%09red/mmu:26377%09red/mmu:17096%09red/mmu:83490%09red/mmu:11652%09red/mmu:11651%09red/mmu:26396%09red/mmu:110157%09red/mmu:15461%09red/mmu:3095…
Thyroid cancer	KEGG PATHWAY	mmu05216	11	29	0.182024	0.707396	18176|20181|21787|12387|108989|12550|26413|18510|26396|26417|15461	mmu:18176|mmu:20181|mmu:21787|mmu:12387|mmu:108989|mmu:12550|mmu:26413|mmu:18510|mmu:26396|mmu:26417|mmu:15461|	18176|20181|21787|12387|108989|12550|26413|18510|26396|26417|15461|	Nras, AV095280, N-ras|Rxra, 9530071D11Rik, Nr2b1, RXRalpha1|Tfg, AI173908|Ctnnb1, Bfc, Catnb, Mesc|Tpr, 2610029M07Rik, C77892|Cdh1, AA960649, E-cad, Ecad, L-CAM, UVO, Um|Mapk1, 9030612K14Rik, AA407128, AU018647, C78273, ERK, Erk2, MAPK2, PRKM2, Prkm1, p41mapk, p42mapk|Pax8, Pax-8|Map2k2, AA589381, MEK2, MK2, Prkmk2|Mapk3, Erk-1, Erk1, Ert2, Esrk1, Mnk1, Mtap2k, Prkm3, p44, p44erk1, p44mapk|Hras, …	http://www.genome.jp/kegg-bin/show_pathway?mmu05216/mmu:26417%09red/mmu:108989%09red/mmu:18510%09red/mmu:26413%09red/mmu:26396%09red/mmu:18176%09red/mmu:12550%09red/mmu:21787%09red/mmu:20181%09red/mmu:12387%09red/mmu:15461%09red
RNA polymerase	KEGG PATHWAY	mmu03020	11	29	0.182024	0.707396	64424|69241|231329|20021|66420|69833|245841|20017|67486|20019|28071	mmu:64424|mmu:69241|mmu:231329|mmu:20021|mmu:66420|mmu:69833|mmu:245841|mmu:20017|mmu:67486|mmu:20019|mmu:28071|	64424|69241|231329|20021|66420|69833|245841|20017|67486|20019|28071|	Polr1e, 53kDa, AU042259, D030019D19Rik, Paf53, Praf1|Polr2d, 2310002G05Rik, 2610028L19Rik, HSRBP4, RBP4|Polr2b, Pol2rb, Rpb140, Rpb2|Polr2c, 33kDa, RPB3, Rpo2-3, mRBP31|Polr2e, 2410021N14Rik, 25kDa, AW208866, RPB5, XAP4|Polr2f, 1810060D16Rik|Polr2h|Polr1b, 128kDa, D630020H17Rik, RPA116, RPA135, RPA2, Rpo1-2|Polr3g, 2310047G20Rik, AV275904, RPC32, RPC7|Polr1a, 194kDa, 3010014K16Rik, RPA194, Rpo1-4…	http://www.genome.jp/kegg-bin/show_pathway?mmu03020/mmu:28071%09red/mmu:20021%09red/mmu:69833%09red/mmu:20019%09red/mmu:245841%09red/mmu:67486%09red/mmu:66420%09red/mmu:64424%09red/mmu:69241%09red/mmu:231329%09red/mmu:20017%09red
Non-small cell lung cancer	KEGG PATHWAY	mmu05223	19	56	0.184538	0.707396	218772|11652|18176|20181|56484|30955|11836|18708|13557|13555|234779|54354|26396|56289|26413|15461|11651|12567|26417	mmu:218772|mmu:11652|mmu:18176|mmu:20181|mmu:56484|mmu:30955|mmu:110157|mmu:18708|mmu:13557|mmu:13555|mmu:234779|mmu:54354|mmu:26396|mmu:56289|mmu:26413|mmu:15461|mmu:11651|mmu:12567|mmu:26417|	218772|11652|18176|20181|56484|30955|110157|18708|13557|13555|234779|54354|26396|56289|26413|15461|11651|12567|26417|	Rarb, A830025K23, Hap, Nr1b2|Akt2, 2410016A19Rik, AW554154, PKB, PKBbeta|Nras, AV095280, N-ras|Rxra, 9530071D11Rik, Nr2b1, RXRalpha1|Foxo3, 1110048B16Rik, 2010203A17Rik, C76856, FKHRL1, Fkhr2, Foxo3a|Pik3cg, 5830428L06Rik, PI3Kgamma, p110gamma|Raf1, 6430402F14Rik, AA990557, BB129353, Craf1, D830050J10Rik, Raf-1, c-Raf, v-Raf|Pik3r1, PI3K, p50alpha, p55alpha, p85alpha|E2f3, E2F3b, E2f3a|E2f1, E2F-…	http://www.genome.jp/kegg-bin/show_pathway?mmu05223/mmu:26417%09red/mmu:12567%09red/mmu:26413%09red/mmu:11651%09red/mmu:26396%09red/mmu:234779%09red/mmu:110157%09red/mmu:18176%09red/mmu:13557%09red/mmu:13555%09red/mmu:30955%09red/mmu:54354%09red/mmu:56289%09red/mmu:11652%09red/mmu:18708%09red/mmu:20181%09red/mmu:15461%09red/mmu:218772%09red/mmu:56484%09red
Ras signaling pathway	KEGG PATHWAY	mmu04014	67	229	0.20034	0.74205	66922|13836|70405|18176|21844|18708|14178|14179|19696|56636|14710|19697|26417|17295|54354|18590|16706|14205|13636|13637|14697|170758|12675|30955|19395|13712|12314|234779|54635|26396|11601|11600|19765|19247|14389|225870|232889|14103|215449|11836|53357|11602|69836|19730|14707|16150|15461|12977|20416|26420|18805|224105|26413|271457|14180|14184|72399|109905|22339|217944|11652|16151|11845|11651|19414|…	mmu:66922|mmu:13836|mmu:70405|mmu:18176|mmu:21844|mmu:18708|mmu:14178|mmu:14179|mmu:19696|mmu:56636|mmu:14710|mmu:19697|mmu:26417|mmu:17295|mmu:54354|mmu:18590|mmu:16706|mmu:14205|mmu:13636|mmu:13637|mmu:14697|mmu:170758|mmu:12675|mmu:30955|mmu:19395|mmu:13712|mmu:12313|mmu:234779|mmu:54635|mmu:26396|mmu:11601|mmu:11600|mmu:19765|mmu:19247|mmu:14389|mmu:225870|mmu:232889|mmu:14103|mmu:215449|mmu:…	66922|13836|70405|18176|21844|18708|14178|14179|19696|56636|14710|19697|26417|17295|54354|18590|16706|14205|13636|13637|14697|170758|12675|30955|19395|13712|12313|234779|54635|26396|11601|11600|19765|19247|14389|225870|232889|14103|215449|110157|53357|11602|69836|19730|14707|16150|15461|12977|20416|26420|18805|224105|26413|271457|14180|14184|72399|109905|22339|217944|11652|16151|11845|11651|19414…	Rras2, 2610016H24Rik, C86394, TC21|Epha2, AW545284, Eck, Myk2, Sek-2, Sek2|Calml3, 2310068O22Rik, AI326174|Nras, AV095280, N-ras|Tiam1, AI847750, D16Ium10, D16Ium10e|Pik3r1, PI3K, p50alpha, p55alpha, p85alpha|Fgf7, Kgf|Fgf8, Aigf, Fgf-8|Rel, c-Rel|Fgf21|Gngt2, AV096488|Rela, p65|Mapk3, Erk-1, Erk1, Ert2, Esrk1, Mnk1, Mtap2k, Prkm3, p44, p44erk1, p44mapk|Met, AI838057, HGF, HGFR, Par4, c-Met|Rassf…	http://www.genome.jp/kegg-bin/show_pathway?mmu04014/mmu:14179%09red/mmu:224105%09red/mmu:271457%09red/mmu:215449%09red/mmu:11601%09red/mmu:11602%09red/mmu:14178%09red/mmu:14710%09red/mmu:16150%09red/mmu:70405%09red/mmu:22339%09red/mmu:21844%09red/mmu:53357%09red/mmu:56289%09red/mmu:170758%09red/mmu:18708%09red/mmu:19414%09red/mmu:19415%09red/mmu:12675%09red/mmu:225870%09red/mmu:66922%09red/mmu:26…
Melanoma	KEGG PATHWAY	mmu05218	23	71	0.202867	0.74205	18176|18708|14178|14179|56636|26413|26417|18590|30955|12567|54635|26396|11836|19211|12550|15461|17295|14180|13557|13555|11652|17246|11651	mmu:18176|mmu:18708|mmu:14178|mmu:14179|mmu:56636|mmu:26413|mmu:26417|mmu:18590|mmu:30955|mmu:12567|mmu:54635|mmu:26396|mmu:110157|mmu:19211|mmu:12550|mmu:15461|mmu:17295|mmu:14180|mmu:13557|mmu:13555|mmu:11652|mmu:17246|mmu:11651|	18176|18708|14178|14179|56636|26413|26417|18590|30955|12567|54635|26396|110157|19211|12550|15461|17295|14180|13557|13555|11652|17246|11651|	Nras, AV095280, N-ras|Pik3r1, PI3K, p50alpha, p55alpha, p85alpha|Fgf7, Kgf|Fgf8, Aigf, Fgf-8|Fgf21|Mapk1, 9030612K14Rik, AA407128, AU018647, C78273, ERK, Erk2, MAPK2, PRKM2, Prkm1, p41mapk, p42mapk|Mapk3, Erk-1, Erk1, Ert2, Esrk1, Mnk1, Mtap2k, Prkm3, p44, p44erk1, p44mapk|Pdgfa|Pik3cg, 5830428L06Rik, PI3Kgamma, p110gamma|Cdk4, Crk3|Pdgfc, 1110064L01Rik, AI647969, PDGF-C|Map2k2, AA589381, MEK2, M…	http://www.genome.jp/kegg-bin/show_pathway?mmu05218/mmu:14179%09red/mmu:14178%09red/mmu:12550%09red/mmu:18708%09red/mmu:26417%09red/mmu:26413%09red/mmu:18176%09red/mmu:56636%09red/mmu:12567%09red/mmu:17246%09red/mmu:13557%09red/mmu:13555%09red/mmu:18590%09red/mmu:11652%09red/mmu:11651%09red/mmu:14180%09red/mmu:26396%09red/mmu:54635%09red/mmu:17295%09red/mmu:110157%09red/mmu:30955%09red/mmu:19211%…
FoxO signaling pathway	KEGG PATHWAY	mmu04068	41	135	0.203527	0.74205	19082|18176|18708|66822|26413|252870|26417|26558|17246|12675|30955|12359|12566|11836|26396|21812|16150|12795|23882|14103|19094|19211|20873|56484|15469|11920|16367|93739|17873|15461|26420|11652|27401|13197|14816|329934|268697|21809|11651|18534|384783	mmu:19082|mmu:18176|mmu:18708|mmu:66822|mmu:26413|mmu:252870|mmu:26417|mmu:26558|mmu:17246|mmu:12675|mmu:30955|mmu:12359|mmu:12566|mmu:110157|mmu:26396|mmu:21812|mmu:16150|mmu:12795|mmu:23882|mmu:14103|mmu:19094|mmu:19211|mmu:20873|mmu:56484|mmu:15469|mmu:11920|mmu:16367|mmu:93739|mmu:17873|mmu:15461|mmu:26420|mmu:11652|mmu:27401|mmu:13197|mmu:14816|mmu:329934|mmu:268697|mmu:21809|mmu:11651|mmu:1…	19082|18176|18708|66822|26413|252870|26417|26558|17246|12675|30955|12359|12566|110157|26396|21812|16150|12795|23882|14103|19094|19211|20873|56484|15469|11920|16367|93739|17873|15461|26420|11652|27401|13197|14816|329934|268697|21809|11651|18534|384783|	Prkag1, AA571379, BB036179, Prkaac|Nras, AV095280, N-ras|Pik3r1, PI3K, p50alpha, p55alpha, p85alpha|Fbxo25, 9130015I06Rik, AI649137, Fbx25|Mapk1, 9030612K14Rik, AA407128, AU018647, C78273, ERK, Erk2, MAPK2, PRKM2, Prkm1, p41mapk, p42mapk|Usp7, 2210010O09Rik, AA409944, AA617399, AU019296, AW548146, C80752, Hausp|Mapk3, Erk-1, Erk1, Ert2, Esrk1, Mnk1, Mtap2k, Prkm3, p44, p44erk1, p44mapk|Homer3, AW…	http://www.genome.jp/kegg-bin/show_pathway?mmu04068/mmu:252870%09red/mmu:18176%09red/mmu:26558%09red/mmu:14816%09red/mmu:21809%09red/mmu:12795%09red/mmu:384783%09red/mmu:18708%09red/mmu:66822%09red/mmu:12675%09red/mmu:13197%09red/mmu:12359%09red/mmu:26417%09red/mmu:20873%09red/mmu:93739%09red/mmu:26413%09red/mmu:19094%09red/mmu:268697%09red/mmu:23882%09red/mmu:17873%09red/mmu:11920%09red/mmu:1410…
Pentose phosphate pathway	KEGG PATHWAY	mmu00030	11	30	0.205439	0.74205	66171|19139|328099|72157|14380|66646|18642|19895|19733|11674|100198	mmu:66171|mmu:19139|mmu:328099|mmu:72157|mmu:14380|mmu:66646|mmu:18642|mmu:19895|mmu:19733|mmu:11674|mmu:100198|	66171|19139|328099|72157|14380|66646|18642|19895|19733|11674|100198|	Pgls, 1110030K05Rik, AI447866, Plgs|Prps1, 2310010D17Rik, C76571, C76678, PRS-I, Prps-1|Prps1l3, AU021838, AW536152, Gm5081|Pgm2, 2610020G18Rik, AA407108, AI098105, Pgm-2, Pgm1|G6pd2, G6pdx-ps1, Gpd-2, Gpd2|Rpe, 2810429B02Rik, 5730518J08Rik|Pfkm, AI131669, PFK-A, PFK-M, Pfk-4, Pfk4, Pfka, Pfkx|Rpia, RPI|Rgn, AI265316, GNL, SMP30|Aldoa, Aldo-1, Aldo1|H6pd, AI785303, G6pd1, Gpd-1, Gpd1|	http://www.genome.jp/kegg-bin/show_pathway?mmu00030/mmu:66646%09red/mmu:66171%09red/mmu:14380%09red/mmu:19139%09red/mmu:72157%09red/mmu:100198%09red/mmu:19733%09red/mmu:18642%09red/mmu:328099%09red/mmu:11674%09red/mmu:19895%09red
mTOR signaling pathway	KEGG PATHWAY	mmu04150	20	61	0.210462	0.74205	18708|19211|11651|29869|30955|26987|110651|16150|26413|16367|26417|22339|11652|72149|67071|13684|19744|72508|13685|20112	mmu:18708|mmu:19211|mmu:11651|mmu:29869|mmu:30955|mmu:26987|mmu:110651|mmu:16150|mmu:26413|mmu:16367|mmu:26417|mmu:22339|mmu:11652|mmu:72149|mmu:67071|mmu:13684|mmu:19744|mmu:72508|mmu:13685|mmu:20112|	18708|19211|11651|29869|30955|26987|110651|16150|26413|16367|26417|22339|11652|72149|67071|13684|19744|72508|13685|20112|	Pik3r1, PI3K, p50alpha, p55alpha, p85alpha|Pten, 2310035O07Rik, A130070J02Rik, AI463227, B430203M17Rik, MMAC1, TEP1|Akt1, Akt, PKB, PKB/Akt, PKBalpha, Rac|Ulk2, A830085I22Rik, AU015340, Unc51.2, mKIAA0623|Pik3cg, 5830428L06Rik, PI3Kgamma, p110gamma|Eif4e2, 2700069E09Rik, AI036339, AV129531, D0H0S6743E, Eif4el3|Rps6ka3, C130006E23, MAPKAPK-1b, MPK-9, Rsk2, S6K-alpha3, p90RSK3, pp90RSK2|Ikbkb, AI13…	http://www.genome.jp/kegg-bin/show_pathway?mmu04150/mmu:26417%09red/mmu:26987%09red/mmu:13685%09red/mmu:26413%09red/mmu:18708%09red/mmu:20112%09red/mmu:67071%09red/mmu:16150%09red/mmu:13684%09red/mmu:22339%09red/mmu:30955%09red/mmu:16367%09red/mmu:110651%09red/mmu:11652%09red/mmu:19211%09red/mmu:11651%09red/mmu:29869%09red/mmu:72508%09red/mmu:19744%09red/mmu:72149%09red
Long-term depression	KEGG PATHWAY	mmu04730	20	61	0.210462	0.74205	232889|18795|11836|19053|14679|18176|26413|73699|19052|14674|14672|19092|14800|14816|26396|17096|26417|15461|53623|16438	mmu:232889|mmu:18795|mmu:110157|mmu:19053|mmu:14679|mmu:18176|mmu:26413|mmu:73699|mmu:19052|mmu:14674|mmu:14672|mmu:19092|mmu:14800|mmu:14816|mmu:26396|mmu:17096|mmu:26417|mmu:15461|mmu:53623|mmu:16438|	232889|18795|110157|19053|14679|18176|26413|73699|19052|14674|14672|19092|14800|14816|26396|17096|26417|15461|53623|16438|	Pla2g4c, D7Ertd445e|Plcb1, 3110043I21Rik, AI132408, Plcb, mKIAA0581|Raf1, 6430402F14Rik, AA990557, BB129353, Craf1, D830050J10Rik, Raf-1, c-Raf, v-Raf|Ppp2cb, AI115466, D8Ertd766e, PP2Ac|Gnai3, AI158965, AW537698, Galphai3, Gnai-3|Nras, AV095280, N-ras|Mapk1, 9030612K14Rik, AA407128, AU018647, C78273, ERK, Erk2, MAPK2, PRKM2, Prkm1, p41mapk, p42mapk|Ppp2r1b, 2410091N08Rik, AI790395|Ppp2ca, PP2A, …	http://www.genome.jp/kegg-bin/show_pathway?mmu04730/mmu:26417%09red/mmu:14672%09red/mmu:16438%09red/mmu:19092%09red/mmu:26413%09red/mmu:14674%09red/mmu:26396%09red/mmu:232889%09red/mmu:14816%09red/mmu:110157%09red/mmu:18176%09red/mmu:73699%09red/mmu:14679%09red/mmu:14800%09red/mmu:18795%09red/mmu:53623%09red/mmu:17096%09red/mmu:19052%09red/mmu:19053%09red/mmu:15461%09red
Wnt signaling pathway	KEGG PATHWAY	mmu04310	43	143	0.212398	0.74205	26965|93897|75826|19878|22408|13542|93840|22422|14362|56811|14366|18795|208846|22420|14283|170758|19055|20377|19056|93687|13000|26420|19059|57265|54612|12445|12995|73181|26409|22417|22412|22413|20438|22411|72293|12387|12005|106042|16974|13016|13017|12301|20319	mmu:26965|mmu:93897|mmu:75826|mmu:19878|mmu:22408|mmu:13542|mmu:93840|mmu:22422|mmu:14362|mmu:56811|mmu:14366|mmu:18795|mmu:208846|mmu:22420|mmu:14283|mmu:170758|mmu:19055|mmu:20377|mmu:19056|mmu:93687|mmu:13000|mmu:26420|mmu:19059|mmu:57265|mmu:54612|mmu:12445|mmu:12995|mmu:73181|mmu:26409|mmu:22417|mmu:22412|mmu:22413|mmu:20438|mmu:22411|mmu:72293|mmu:12387|mmu:12005|mmu:106042|mmu:16974|mmu:13…	26965|93897|75826|19878|22408|13542|93840|22422|14362|56811|14366|18795|208846|22420|14283|170758|19055|20377|19056|93687|13000|26420|19059|57265|54612|12445|12995|73181|26409|22417|22412|22413|20438|22411|72293|12387|12005|106042|16974|13016|13017|12301|20319|	Cul1|Fzd10, Fz-10|Senp2, 2310007L05Rik, 4930538C18Rik, AI646780, AW554757, Smt3ip2, SuPr-1, mKIAA1331|Rock2, B230113H15Rik, ROKalpha, Rho-kinase, Rock-II, Rock2m, mKIAA0619|Wnt1, Int-1, Wnt-1, sw, swaying|Dvl1, Dvl, mKIAA4029|Vangl2, C530001F03Rik, Lp, Lpp1, Ltap, Vang1l2, loop-tail, ska17, ska<m17Jus>, stbm, strabismus|Wnt7b, Wnt-7b|Fzd1, AW227548, FZ-1, Fz1|Dkk2|Fzd4, Fz4|Plcb1, 3110043I21Rik, …	http://www.genome.jp/kegg-bin/show_pathway?mmu04310/mmu:12995%09red/mmu:13016%09red/mmu:22422%09red/mmu:13542%09red/mmu:106042%09red/mmu:14366%09red/mmu:12005%09red/mmu:75826%09red/mmu:20377%09red/mmu:93897%09red/mmu:14362%09red/mmu:22408%09red/mmu:73181%09red/mmu:22420%09red/mmu:19055%09red/mmu:26965%09red/mmu:19056%09red/mmu:72293%09red/mmu:13000%09red/mmu:20319%09red/mmu:19059%09red/mmu:56811%…
Malaria	KEGG PATHWAY	mmu05144	16	48	0.226961	0.776312	21947|15122|21898|15529|101488143|20339|21828|17295|16173|16176|100503605|20969|20296|21809|13349|110257	mmu:21947|mmu:15122|mmu:21898|mmu:15529|mmu:100503605|mmu:20339|mmu:21828|mmu:17295|mmu:16173|mmu:16176|mmu:100503605|mmu:20969|mmu:20296|mmu:21809|mmu:13349|mmu:15122|	21947|15122|21898|15529|100503605|20339|21828|17295|16173|16176|100503605|20969|20296|21809|13349|15122|	Cd40lg, CD154, CD40-L, Cd40l, HIGM1, IGM, IMD3, Ly-62, Ly62, T-BAM, TRAP, Tnfsf5, gp39|Hba-a1, Hba, Hba1, Hbat1|Tlr4, Lps, Ly87, Ran/M1, Rasl2-8|Sdc2, 4833414L08Rik, AA960457, Hspg1, Synd2, syndecan-2|Hbb-bs, Beta-s, Hbbt1, Hbbt2|Sele, CD62E, E-selectin, Elam|Thbs4, TSP4|Met, AI838057, HGF, HGFR, Par4, c-Met|Il18, Igif, Il-18|Il1b, IL-1beta, Il-1b|Hbb-bs, Beta-s, Hbbt1, Hbbt2|Sdc1, AA408134, AA40…	http://www.genome.jp/kegg-bin/show_pathway?mmu05144/mmu:16173%09red/mmu:100503605%09red/mmu:20339%09red/mmu:17295%09red/mmu:20296%09red/mmu:21898%09red/mmu:21947%09red/mmu:20969%09red/mmu:13349%09red/mmu:21809%09red/mmu:15122%09red/mmu:15529%09red/mmu:16176%09red/mmu:21828%09red
Glycerolipid metabolism	KEGG PATHWAY	mmu00561	18	55	0.227831	0.776312	16891|231510|56752|18947|102247|11677|110695|67717|227333|11669|11605|23945|14245|225010|64898|19012|13139|66853	mmu:16891|mmu:231510|mmu:56752|mmu:18947|mmu:102247|mmu:11677|mmu:110695|mmu:67717|mmu:227333|mmu:11669|mmu:11605|mmu:23945|mmu:14245|mmu:225010|mmu:64898|mmu:19012|mmu:13139|mmu:66853|	16891|231510|56752|18947|102247|11677|110695|67717|227333|11669|11605|23945|14245|225010|64898|19012|13139|66853|	Lipg, 3110013K01Rik, EL, lipase, mEDL|Agpat9, 1-AGPAT, 1-AGPAT_9, 4933407I02Rik, 4933408F15, 9, A230097K15Rik, GPAT-3, mGPAT3|Aldh9a1, AA139417, Abaldh, ESTM40, TMABA-DH, Tmabadh|Pnliprp2, PLRP2|Agpat6, AU041707, AW545732, GPAT4, Tsarg7|Akr1b3, ALR2, AR, Ahr-1, Ahr1, Akr1b1, Aldor1, Aldr1|Aldh7a1, Atq1, D18Wsu181e|Lipf, 2310051B21Rik, AV082900|Dgkd, AI841987, D330025K09, DGKdelta, dgkd-2|Aldh2, A…	http://www.genome.jp/kegg-bin/show_pathway?mmu00561/mmu:56752%09red/mmu:19012%09red/mmu:231510%09red/mmu:102247%09red/mmu:14245%09red/mmu:11605%09red/mmu:66853%09red/mmu:227333%09red/mmu:18947%09red/mmu:23945%09red/mmu:13139%09red/mmu:110695%09red/mmu:225010%09red/mmu:11677%09red/mmu:64898%09red/mmu:67717%09red/mmu:11669%09red/mmu:16891%09red
Neurotrophin signaling pathway	KEGG PATHWAY	mmu04722	37	123	0.232312	0.781927	19247|70405|18176|12928|18708|14570|19697|17164|26417|94275|20112|11911|107746|234779|11836|12314|26396|11857|14103|215449|19094|110651|56484|26401|16150|16367|15461|20416|26420|11651|26413|109905|30955|11652|192656|67071|16179	mmu:19247|mmu:70405|mmu:18176|mmu:12928|mmu:18708|mmu:14570|mmu:19697|mmu:17164|mmu:26417|mmu:94275|mmu:20112|mmu:11911|mmu:107746|mmu:234779|mmu:110157|mmu:12313|mmu:26396|mmu:11857|mmu:14103|mmu:215449|mmu:19094|mmu:110651|mmu:56484|mmu:26401|mmu:16150|mmu:16367|mmu:15461|mmu:20416|mmu:26420|mmu:11651|mmu:26413|mmu:109905|mmu:30955|mmu:11652|mmu:192656|mmu:67071|mmu:16179|	19247|70405|18176|12928|18708|14570|19697|17164|26417|94275|20112|11911|107746|234779|110157|12313|26396|11857|14103|215449|19094|110651|56484|26401|16150|16367|15461|20416|26420|11651|26413|109905|30955|11652|192656|67071|16179|	Ptpn11, 2700084A17Rik, AW536184, PTP1D, PTP2C, SAP-2, SH-PTP2, SH-PTP3, SHP-2, Shp2, Syp|Calml3, 2310068O22Rik, AI326174|Nras, AV095280, N-ras|Crk, Crk-I, Crk-II, Crk-III, Crk3, CrkIII, Crko, c-Crk, p38|Pik3r1, PI3K, p50alpha, p55alpha, p85alpha|Arhgdig, Gdi5, RIP2, Rho-GDI-3, Rho-GDI2|Rela, p65|Mapkapk2, AA960234, MAPKAP-K2, MK-2, MK2, Rps6kc1|Mapk3, Erk-1, Erk1, Ert2, Esrk1, Mnk1, Mtap2k, Prkm3…	http://www.genome.jp/kegg-bin/show_pathway?mmu04722/mmu:12313%09red/mmu:17164%09red/mmu:215449%09red/mmu:70405%09red/mmu:19697%09red/mmu:18708%09red/mmu:26417%09red/mmu:19247%09red/mmu:26413%09red/mmu:19094%09red/mmu:20112%09red/mmu:18176%09red/mmu:12928%09red/mmu:14570%09red/mmu:14103%09red/mmu:11857%09red/mmu:67071%09red/mmu:234779%09red/mmu:107746%09red/mmu:16367%09red/mmu:110651%09red/mmu:116…
Arginine and proline metabolism	KEGG PATHWAY	mmu00330	19	59	0.237089	0.788392	66054|56752|109731|212647|14660|18451|17161|20603|11669|20810|76507|11898|217214|12715|14718|14431|110695|11702|18126	mmu:66054|mmu:56752|mmu:109731|mmu:212647|mmu:14660|mmu:18451|mmu:17161|mmu:20603|mmu:11669|mmu:20810|mmu:76507|mmu:11898|mmu:217214|mmu:12715|mmu:14718|mmu:14431|mmu:110695|mmu:11702|mmu:18126|	66054|56752|109731|212647|14660|18451|17161|20603|11669|20810|76507|11898|217214|12715|14718|14431|110695|11702|18126|	Cndp2, 0610010E05Rik, C76600, Cn2, Dip-2, Pep-1, Pep1|Aldh9a1, AA139417, Abaldh, ESTM40, TMABA-DH, Tmabadh|Maob, 6330414K01Rik, MAO-B|Aldh4a1, A930035F14Rik, Ahd-1, Ahd1, Aldh4, Aldh5a1, E330022C09, P5cd, P5cdh, P5cdhl, P5cdhs, Ssdh1|Gls, 6330442B14, AI314027, B230365M23Rik|P4ha1, AL022634, P4ha|Maoa, 1110061B18Rik, AA407771|Sms, AI427066, Gy, SPMSY, SpmST, gyro|Aldh2, Ahd-5, Ahd5|Srm, AA407669, …	http://www.genome.jp/kegg-bin/show_pathway?mmu00330/mmu:14660%09red/mmu:18451%09red/mmu:14718%09red/mmu:17161%09red/mmu:56752%09red/mmu:76507%09red/mmu:212647%09red/mmu:217214%09red/mmu:66054%09red/mmu:20603%09red/mmu:20810%09red/mmu:110695%09red/mmu:18126%09red/mmu:14431%09red/mmu:11898%09red/mmu:11669%09red/mmu:12715%09red/mmu:109731%09red/mmu:11702%09red
Biosynthesis of unsaturated fatty acids	KEGG PATHWAY	mmu01040	9	25	0.250731	0.817174	106529|170439|20250|80911|70757|76267|56348|11430|54326	mmu:106529|mmu:170439|mmu:20250|mmu:80911|mmu:70757|mmu:76267|mmu:56348|mmu:11430|mmu:54326|	106529|170439|20250|80911|70757|76267|56348|11430|54326|	Tecr, 2410016D23Rik, A230102P12Rik, AI173355, D17Ertd178e, Gpsn2, SC2|Elovl6, C77826, FAE, LCE|Scd2, Scd-2, swty|Acox3, BI685180, EST-s59, PCOX|Ptplb, 6330408J20Rik, AI255777, AI481689, HACD2|Fads1, 0710001O03Rik, A930006B21Rik, AI317215, DSD|Hsd17b12, 2610510O05Rik, AI172963, KIK-I, Kik1|Acox1, AOX, Acox, D130055E20Rik, Paox|Elovl2, AI317360, Ssc2|	http://www.genome.jp/kegg-bin/show_pathway?mmu01040/mmu:20250%09red/mmu:170439%09red/mmu:106529%09red/mmu:11430%09red/mmu:70757%09red/mmu:80911%09red/mmu:54326%09red/mmu:56348%09red/mmu:76267%09red
Pertussis	KEGG PATHWAY	mmu05133	23	74	0.251666	0.817174	70405|14679|66824|26413|12632|26417|21898|107607|12314|216799|50909|19094|16402|18126|106759|26420|12367|83430|12362|19697|16176|16175|16179	mmu:70405|mmu:14679|mmu:66824|mmu:26413|mmu:12632|mmu:26417|mmu:21898|mmu:107607|mmu:12313|mmu:216799|mmu:50909|mmu:19094|mmu:16402|mmu:18126|mmu:106759|mmu:26420|mmu:12367|mmu:83430|mmu:12362|mmu:19697|mmu:16176|mmu:16175|mmu:16179|	70405|14679|66824|26413|12632|26417|21898|107607|12313|216799|50909|19094|16402|18126|106759|26420|12367|83430|12362|19697|16176|16175|16179|	Calml3, 2310068O22Rik, AI326174|Gnai3, AI158965, AW537698, Galphai3, Gnai-3|Pycard, 9130417A21Rik, Asc, CARD5, TMS-1, TNS1, masc|Mapk1, 9030612K14Rik, AA407128, AU018647, C78273, ERK, Erk2, MAPK2, PRKM2, Prkm1, p41mapk, p42mapk|Cfl2|Mapk3, Erk-1, Erk1, Ert2, Esrk1, Mnk1, Mtap2k, Prkm3, p44, p44erk1, p44mapk|Tlr4, Lps, Ly87, Ran/M1, Rasl2-8|Nod1, C230079P11, Card4, F830007N14Rik, Nlrc1|Calm1, AI25…	http://www.genome.jp/kegg-bin/show_pathway?mmu05133/mmu:12313%09red/mmu:16402%09red/mmu:70405%09red/mmu:19697%09red/mmu:50909%09red/mmu:66824%09red/mmu:26417%09red/mmu:12632%09red/mmu:26413%09red/mmu:19094%09red/mmu:107607%09red/mmu:106759%09red/mmu:21898%09red/mmu:14679%09red/mmu:12362%09red/mmu:12367%09red/mmu:83430%09red/mmu:26420%09red/mmu:216799%09red/mmu:18126%09red/mmu:16176%09red/mmu:1617…
Citrate cycle (TCA cycle)	KEGG PATHWAY	mmu00020	11	32	0.255744	0.820759	67834|239017|18534|14194|104112|11428|235339|13382|67680|18597|269951	mmu:67834|mmu:239017|mmu:18534|mmu:14194|mmu:104112|mmu:11428|mmu:235339|mmu:13382|mmu:67680|mmu:18597|mmu:269951|	67834|239017|18534|14194|104112|11428|235339|13382|67680|18597|269951|	Idh3a, 1110003P10Rik, 1500012E04Rik, AA407078, AI316514|Ogdhl|Pck1, AI265463, PEPCK, Pck-1|Fh1, Fh, Fh-1|Acly, A730098H14Rik, AW538652|Aco1, Aco-1, Irebp, Irp1|Dlat, 6332404G05Rik, DLTA, PDC-E2|Dld|Sdhb, 0710008N11Rik|Pdha1, Pdha-1|Idh2, E430004F23, IDPm, Idh-2|	http://www.genome.jp/kegg-bin/show_pathway?mmu00020/mmu:67680%09red/mmu:11428%09red/mmu:269951%09red/mmu:67834%09red/mmu:14194%09red/mmu:13382%09red/mmu:104112%09red/mmu:235339%09red/mmu:18534%09red/mmu:18597%09red/mmu:239017%09red
Prostate cancer	KEGG PATHWAY	mmu05215	27	89	0.262167	0.831702	18176|18708|15519|19697|26417|18590|12447|12675|30955|12448|12566|11911|54635|26396|11836|19211|16150|17246|15461|26413|12387|13557|13555|78284|11652|16151|11651	mmu:18176|mmu:18708|mmu:15519|mmu:19697|mmu:26417|mmu:18590|mmu:12447|mmu:12675|mmu:30955|mmu:12448|mmu:12566|mmu:11911|mmu:54635|mmu:26396|mmu:110157|mmu:19211|mmu:16150|mmu:17246|mmu:15461|mmu:26413|mmu:12387|mmu:13557|mmu:13555|mmu:78284|mmu:11652|mmu:16151|mmu:11651|	18176|18708|15519|19697|26417|18590|12447|12675|30955|12448|12566|11911|54635|26396|110157|19211|16150|17246|15461|26413|12387|13557|13555|78284|11652|16151|11651|	Nras, AV095280, N-ras|Pik3r1, PI3K, p50alpha, p55alpha, p85alpha|Hsp90aa1, 86kDa, 89kDa, AL024080, AL024147, Hsp86-1, Hsp89, Hsp90, Hspca, hsp4|Rela, p65|Mapk3, Erk-1, Erk1, Ert2, Esrk1, Mnk1, Mtap2k, Prkm3, p44, p44erk1, p44mapk|Pdgfa|Ccne1, AW538188, CycE1|Chuk, AI256658, Chuk1, Fbx24, Fbxo24, IKBKA, IKK1, Ikka, NFKBIKA|Pik3cg, 5830428L06Rik, PI3Kgamma, p110gamma|Ccne2|Cdk2, A630093N05Rik|Atf4,…	http://www.genome.jp/kegg-bin/show_pathway?mmu05215/mmu:16150%09red/mmu:19697%09red/mmu:18708%09red/mmu:12675%09red/mmu:26417%09red/mmu:26413%09red/mmu:18176%09red/mmu:12566%09red/mmu:78284%09red/mmu:17246%09red/mmu:13557%09red/mmu:13555%09red/mmu:18590%09red/mmu:11652%09red/mmu:11651%09red/mmu:12387%09red/mmu:26396%09red/mmu:12448%09red/mmu:12447%09red/mmu:110157%09red/mmu:54635%09red/mmu:15461%…
2-Oxocarboxylic acid metabolism	KEGG PATHWAY	mmu01210	7	19	0.274699	0.855586	67834|11428|12035|108682|217214|14718|269951	mmu:67834|mmu:11428|mmu:12035|mmu:108682|mmu:217214|mmu:14718|mmu:269951|	67834|11428|12035|108682|217214|14718|269951|	Idh3a, 1110003P10Rik, 1500012E04Rik, AA407078, AI316514|Aco1, Aco-1, Irebp, Irp1|Bcat1, BCATc, Eca39|Gpt2, 4631422C05Rik, ALT2, AU014768, AU041193, C87201|Nags, 1700120E20Rik, argA|Got1, AI789014, Got-1, cAspAT, cCAT|Idh2, E430004F23, IDPm, Idh-2|	http://www.genome.jp/kegg-bin/show_pathway?mmu01210/mmu:14718%09red/mmu:11428%09red/mmu:269951%09red/mmu:67834%09red/mmu:217214%09red/mmu:108682%09red/mmu:12035%09red
Glyoxylate and dicarboxylate metabolism	KEGG PATHWAY	mmu00630	9	26	0.280595	0.855586	110460|76238|12359|11428|110446|67078|11611|68133|108037	mmu:110460|mmu:76238|mmu:12359|mmu:11428|mmu:110446|mmu:67078|mmu:11611|mmu:68133|mmu:108037|	110460|76238|12359|11428|110446|67078|11611|68133|108037|	Acat2, AW742799, Tcp-1x, Tcp1-rs1|Grhpr, 1110059D05Rik, 6430629L09Rik|Cat, 2210418N07, Cas-1, Cas1, Cs-1|Aco1, Aco-1, Irebp, Irp1|Acat1, 6330585C21Rik, Acat|Pgp, 1700012G19Rik, AI481330, AUM|Agxt, AGT, Agt1, Agxt1, SPT|Gcsh, 1100001L02Rik, 5730591C18Rik|Shmt2, 2700043D08Rik, AA408223, AA986903|	http://www.genome.jp/kegg-bin/show_pathway?mmu00630/mmu:11611%09red/mmu:11428%09red/mmu:68133%09red/mmu:76238%09red/mmu:67078%09red/mmu:110446%09red/mmu:110460%09red/mmu:108037%09red/mmu:12359%09red
Cysteine and methionine metabolism	KEGG PATHWAY	mmu00270	13	40	0.281962	0.855586	22117|20603|269378|74340|66902|246221|107869|14718|67870|20810|12583|104923|11702	mmu:22117|mmu:20603|mmu:269378|mmu:74340|mmu:66902|mmu:246221|mmu:107869|mmu:14718|mmu:67870|mmu:20810|mmu:12583|mmu:104923|mmu:11702|	22117|20603|269378|74340|66902|246221|107869|14718|67870|20810|12583|104923|11702|	Tst, Rhodanese|Sms, AI427066, Gy, SPMSY, SpmST, gyro|Ahcy, AA987153, AL024110, CuBP, SAHH|Ahcyl2, 4631427C17Rik, AI227036, Adohcyase3, mKIAA0828|Mtap, 1300019I21Rik, MSAP|Mpst, Mst|Cth, 0610010I13Rik, AI314617, BC019483, CSE, Cys3|Got1, AI789014, Got-1, cAspAT, cCAT|Enoph1, 2310057D15Rik, BB183658, C81437|Srm, AA407669, SpdST, SpdSy|Cdo1, 1300002L19Rik, Cdo, D18Ucla3|Adi1, AL024210, Fe-ARD, MTCBP…	http://www.genome.jp/kegg-bin/show_pathway?mmu00270/mmu:107869%09red/mmu:14718%09red/mmu:20810%09red/mmu:12583%09red/mmu:269378%09red/mmu:22117%09red/mmu:20603%09red/mmu:11702%09red/mmu:67870%09red/mmu:246221%09red/mmu:66902%09red/mmu:74340%09red/mmu:104923%09red
Glioma	KEGG PATHWAY	mmu05214	20	65	0.283302	0.855586	19211|11652|18176|11836|30955|18708|13557|13555|234779|26413|12314|26396|70405|26417|15461|17246|20416|11651|18590|12567	mmu:19211|mmu:11652|mmu:18176|mmu:110157|mmu:30955|mmu:18708|mmu:13557|mmu:13555|mmu:234779|mmu:26413|mmu:12313|mmu:26396|mmu:70405|mmu:26417|mmu:15461|mmu:17246|mmu:20416|mmu:11651|mmu:18590|mmu:12567|	19211|11652|18176|110157|30955|18708|13557|13555|234779|26413|12313|26396|70405|26417|15461|17246|20416|11651|18590|12567|	Pten, 2310035O07Rik, A130070J02Rik, AI463227, B430203M17Rik, MMAC1, TEP1|Akt2, 2410016A19Rik, AW554154, PKB, PKBbeta|Nras, AV095280, N-ras|Raf1, 6430402F14Rik, AA990557, BB129353, Craf1, D830050J10Rik, Raf-1, c-Raf, v-Raf|Pik3cg, 5830428L06Rik, PI3Kgamma, p110gamma|Pik3r1, PI3K, p50alpha, p55alpha, p85alpha|E2f3, E2F3b, E2f3a|E2f1, E2F-1, mKIAA4009|Plcg2, PLCgamma2, Plcg-2|Mapk1, 9030612K14Rik, A…	http://www.genome.jp/kegg-bin/show_pathway?mmu05214/mmu:26417%09red/mmu:12313%09red/mmu:12567%09red/mmu:26413%09red/mmu:19211%09red/mmu:26396%09red/mmu:234779%09red/mmu:110157%09red/mmu:18176%09red/mmu:17246%09red/mmu:13557%09red/mmu:70405%09red/mmu:13555%09red/mmu:30955%09red/mmu:18590%09red/mmu:11652%09red/mmu:18708%09red/mmu:11651%09red/mmu:20416%09red/mmu:15461%09red
MAPK signaling pathway	KEGG PATHWAY	mmu04010	71	253	0.285195	0.855586	66922|23882|21809|18176|17346|12928|14178|14179|286940|26409|17164|17165|26417|75590|53608|18590|20112|232889|19059|102626|12675|19395|13712|19055|16177|12291|11911|11836|26397|26396|21812|63953|19056|26921|26398|53859|320139|14103|19099|215449|19094|15481|21937|110651|26401|16150|12287|76089|26413|17873|15461|56636|15507|26420|12367|224105|19697|14180|13197|14184|109905|56692|16176|240672|16178|…	mmu:66922|mmu:23882|mmu:21809|mmu:18176|mmu:17346|mmu:12928|mmu:14178|mmu:14179|mmu:286940|mmu:26409|mmu:17164|mmu:17165|mmu:26417|mmu:75590|mmu:53608|mmu:18590|mmu:20112|mmu:232889|mmu:19059|mmu:102626|mmu:12675|mmu:19395|mmu:13712|mmu:19055|mmu:16177|mmu:12291|mmu:11911|mmu:110157|mmu:26397|mmu:26396|mmu:21812|mmu:63953|mmu:19056|mmu:26921|mmu:26398|mmu:53859|mmu:320139|mmu:14103|mmu:19099|mmu:…	66922|23882|21809|18176|17346|12928|14178|14179|286940|26409|17164|17165|26417|75590|53608|18590|20112|232889|19059|102626|12675|19395|13712|19055|16177|12291|11911|110157|26397|26396|21812|63953|19056|26921|26398|53859|320139|14103|19099|215449|19094|15481|21937|110651|26401|16150|12287|76089|26413|17873|15461|56636|15507|26420|12367|224105|19697|14180|13197|14184|109905|56692|16176|240672|16178…	Rras2, 2610016H24Rik, C86394, TC21|Gadd45g, AI327420, C86281, CR6, DDIT2, OIG37|Tgfb3, Tgfb-3|Nras, AV095280, N-ras|Mknk1, 2410048M24Rik, Mnk1|Crk, Crk-I, Crk-II, Crk-III, Crk3, CrkIII, Crko, c-Crk, p38|Fgf7, Kgf|Fgf8, Aigf, Fgf-8|Flnb, AL024016, Fln-b|Map3k7, B430101B05, C87327, Tak1|Mapkapk2, AA960234, MAPKAP-K2, MK-2, MK2, Rps6kc1|Mapkapk5, MK5, PRAK|Mapk3, Erk-1, Erk1, Ert2, Esrk1, Mnk1, Mtap…	http://www.genome.jp/kegg-bin/show_pathway?mmu04010/mmu:14179%09red/mmu:224105%09red/mmu:17165%09red/mmu:17164%09red/mmu:215449%09red/mmu:14178%09red/mmu:53608%09red/mmu:19395%09red/mmu:21809%09red/mmu:19697%09red/mmu:170758%09red/mmu:320139%09red/mmu:12675%09red/mmu:102626%09red/mmu:13197%09red/mmu:26417%09red/mmu:26921%09red/mmu:110651%09red/mmu:26413%09red/mmu:19094%09red/mmu:20112%09red/mmu:2…
Lysine degradation	KEGG PATHWAY	mmu00310	16	51	0.290187	0.8612	56752|74729|67956|107823|110460|234407|11669|110446|239017|20937|26432|26433|110695|30956|77683|64707	mmu:56752|mmu:74729|mmu:67956|mmu:107823|mmu:110460|mmu:234407|mmu:11669|mmu:110446|mmu:239017|mmu:20937|mmu:26432|mmu:26433|mmu:110695|mmu:30956|mmu:77683|mmu:64707|	56752|74729|67956|107823|110460|234407|11669|110446|239017|20937|26432|26433|110695|30956|77683|64707|	Aldh9a1, AA139417, Abaldh, ESTM40, TMABA-DH, Tmabadh|Setmar, 5830404F24Rik, Etet2|Setd8, 2410195B05Rik, AA617402, AW536475, PR-SET7|Whsc1, 5830445G22Rik, 9430010A17Rik, AW555663, C130020C13Rik, D030027O06Rik, D930023B08Rik, MMSET, NSD2, Whsc1l, mKIAA1090|Acat2, AW742799, Tcp-1x, Tcp1-rs1|Glt25d1, 2810024B22Rik, Colgalt1|Aldh2, Ahd-5, Ahd5|Acat1, 6330585C21Rik, Acat|Ogdhl|Suv39h1, AI852103, AL0228…	http://www.genome.jp/kegg-bin/show_pathway?mmu00310/mmu:56752%09red/mmu:26433%09red/mmu:77683%09red/mmu:107823%09red/mmu:67956%09red/mmu:234407%09red/mmu:110695%09red/mmu:20937%09red/mmu:30956%09red/mmu:110446%09red/mmu:239017%09red/mmu:110460%09red/mmu:64707%09red/mmu:11669%09red/mmu:26432%09red/mmu:74729%09red
Alanine, aspartate and glutamate metabolism	KEGG PATHWAY	mmu00250	12	37	0.295279	0.86699	214579|212647|14660|11564|108682|11898|69719|11611|14718|14584|70503|14583	mmu:214579|mmu:212647|mmu:14660|mmu:11564|mmu:108682|mmu:11898|mmu:69719|mmu:11611|mmu:14718|mmu:14584|mmu:70503|mmu:14583|	214579|212647|14660|11564|108682|11898|69719|11611|14718|14584|70503|14583|	Aldh5a1, 6330403E24Rik, Ahd-1, Ahd1, D630032B01Rik, OTTMUSG00000000613, SSADH, Ssdh1|Aldh4a1, A930035F14Rik, Ahd-1, Ahd1, Aldh4, Aldh5a1, E330022C09, P5cd, P5cdh, P5cdhl, P5cdhs, Ssdh1|Gls, 6330442B14, AI314027, B230365M23Rik|Adsl, Adl, Asl|Gpt2, 4631422C05Rik, ALT2, AU014768, AU041193, C87201|Ass1, AA408052, ASS, Ass-1, fold|Cad, 2410008J01Rik, AU018859, Cpad|Agxt, AGT, Agt1, Agxt1, SPT|Got1, AI…	http://www.genome.jp/kegg-bin/show_pathway?mmu00250/mmu:14660%09red/mmu:11611%09red/mmu:14718%09red/mmu:70503%09red/mmu:69719%09red/mmu:212647%09red/mmu:108682%09red/mmu:214579%09red/mmu:11564%09red/mmu:14583%09red/mmu:14584%09red/mmu:11898%09red
Basal cell carcinoma	KEGG PATHWAY	mmu05217	17	55	0.299233	0.86935	14362|319757|22420|93897|12387|12005|19206|57265|22408|13542|22422|22417|12156|22411|22412|22413|14366	mmu:14362|mmu:319757|mmu:22420|mmu:93897|mmu:12387|mmu:12005|mmu:19206|mmu:57265|mmu:22408|mmu:13542|mmu:22422|mmu:22417|mmu:12156|mmu:22411|mmu:22412|mmu:22413|mmu:14366|	14362|319757|22420|93897|12387|12005|19206|57265|22408|13542|22422|22417|12156|22411|22412|22413|14366|	Fzd1, AW227548, FZ-1, Fz1|Smo, E130215L21Rik, Smoh, bnb, smoothened|Wnt6, AA409270, Wnt-6|Fzd10, Fz-10|Ctnnb1, Bfc, Catnb, Mesc|Axin1, AI316800, Axin, Fu, Kb, Ki, fused, kinky, knobbly|Ptch1, A230106A15Rik, Ptc, Ptc1, Ptch, mes|Fzd2, AL033370, AW456835, Fz10, Fzd10, Mfz10, Mfz10a|Wnt1, Int-1, Wnt-1, sw, swaying|Dvl1, Dvl, mKIAA4029|Wnt7b, Wnt-7b|Wnt4, Wnt-4|Bmp2, AI467020, Bmp2a|Wnt11|Wnt9b, Wnt1…	http://www.genome.jp/kegg-bin/show_pathway?mmu05217/mmu:22413%09red/mmu:22412%09red/mmu:22411%09red/mmu:12387%09red/mmu:22417%09red/mmu:57265%09red/mmu:93897%09red/mmu:319757%09red/mmu:14362%09red/mmu:13542%09red/mmu:22408%09red/mmu:14366%09red/mmu:19206%09red/mmu:12005%09red/mmu:22420%09red/mmu:22422%09red/mmu:12156%09red
Fc epsilon RI signaling pathway	KEGG PATHWAY	mmu04664	21	70	0.309974	0.870991	232889|14389|11652|18176|19094|30955|170758|18708|26398|234779|26413|26397|26396|17096|26417|15461|14360|11651|22325|11836|26420	mmu:232889|mmu:14389|mmu:11652|mmu:18176|mmu:19094|mmu:30955|mmu:170758|mmu:18708|mmu:26398|mmu:234779|mmu:26413|mmu:26397|mmu:26396|mmu:17096|mmu:26417|mmu:15461|mmu:14360|mmu:11651|mmu:22325|mmu:110157|mmu:26420|	232889|14389|11652|18176|19094|30955|170758|18708|26398|234779|26413|26397|26396|17096|26417|15461|14360|11651|22325|110157|26420|	Pla2g4c, D7Ertd445e|Gab2, AI463667, D130058I17Rik, p97|Akt2, 2410016A19Rik, AW554154, PKB, PKBbeta|Nras, AV095280, N-ras|Mapk11, P38b, Prkm11, Sapk2, Sapk2b, p38-2, p38beta, p38beta2|Pik3cg, 5830428L06Rik, PI3Kgamma, p110gamma|Rac3, Rac1B|Pik3r1, PI3K, p50alpha, p55alpha, p85alpha|Map2k4, JNKK1, MEK4, MKK4, PRKMK4, Sek1, Serk1|Plcg2, PLCgamma2, Plcg-2|Mapk1, 9030612K14Rik, AA407128, AU018647, C78…	http://www.genome.jp/kegg-bin/show_pathway?mmu04664/mmu:22325%09red/mmu:26417%09red/mmu:26397%09red/mmu:17096%09red/mmu:26413%09red/mmu:19094%09red/mmu:26396%09red/mmu:234779%09red/mmu:14360%09red/mmu:232889%09red/mmu:110157%09red/mmu:18176%09red/mmu:26420%09red/mmu:14389%09red/mmu:30955%09red/mmu:26398%09red/mmu:170758%09red/mmu:18708%09red/mmu:11651%09red/mmu:15461%09red/mmu:11652%09red
Glycosaminoglycan biosynthesis - chondroitin sulfate / dermatan sulfate	KEGG PATHWAY	mmu00532	7	20	0.310378	0.870991	217119|212898|78752|269941|78923|72136|117592	mmu:217119|mmu:212898|mmu:78752|mmu:269941|mmu:78923|mmu:72136|mmu:117592|	217119|212898|78752|269941|78923|72136|117592|	Xylt2, E030002B02Rik, XT-II, XT2, xylT-II|Dse, 6030499O08, AI480506, B130024B19Rik, Sart2|Csgalnact2, 4632415D10Rik, Galnact2|Chsy1, mKIAA0990|Chsy3, 4833446K15Rik, AI662215|Chst14, 2600016L03Rik, D4ST-1, D4st1|B3galt6, BB129894, GalTII|	http://www.genome.jp/kegg-bin/show_pathway?mmu00532/mmu:212898%09red/mmu:217119%09red/mmu:117592%09red/mmu:78923%09red/mmu:78752%09red/mmu:269941%09red/mmu:72136%09red
Signaling pathways regulating pluripotency of stem cells	KEGG PATHWAY	mmu04550	40	140	0.311826	0.870991	16880|22773|15903|18176|15901|93897|18708|26413|17129|26417|13542|75590|16451|22422|22420|14366|13990|30955|11836|57265|26396|20482|12156|14362|16325|16323|19094|21386|15461|22417|22412|22413|22411|13984|12387|12005|14184|11652|11651|22408	mmu:16880|mmu:22773|mmu:15903|mmu:18176|mmu:15901|mmu:93897|mmu:18708|mmu:26413|mmu:17129|mmu:26417|mmu:13542|mmu:75590|mmu:16451|mmu:22422|mmu:22420|mmu:14366|mmu:13990|mmu:30955|mmu:110157|mmu:57265|mmu:26396|mmu:20482|mmu:12156|mmu:14362|mmu:16325|mmu:16323|mmu:19094|mmu:21386|mmu:15461|mmu:22417|mmu:22412|mmu:22413|mmu:22411|mmu:13984|mmu:12387|mmu:12005|mmu:14184|mmu:11652|mmu:11651|mmu:2240…	16880|22773|15903|18176|15901|93897|18708|26413|17129|26417|13542|75590|16451|22422|22420|14366|13990|30955|110157|57265|26396|20482|12156|14362|16325|16323|19094|21386|15461|22417|22412|22413|22411|13984|12387|12005|14184|11652|11651|22408|	Lifr, A230075M04Rik, AW061234, LIF|Zic3, Bn, Ka|Id3, Hlh462, Idb3, bHLHb25|Nras, AV095280, N-ras|Id1, AI323524, D2Wsu140e, Idb1, bHLHb24|Fzd10, Fz-10|Pik3r1, PI3K, p50alpha, p55alpha, p85alpha|Mapk1, 9030612K14Rik, AA407128, AU018647, C78273, ERK, Erk2, MAPK2, PRKM2, Prkm1, p41mapk, p42mapk|Smad5, 1110051M15Rik, AI451355, Dwf-C, Madh5, MusMLP|Mapk3, Erk-1, Erk1, Ert2, Esrk1, Mnk1, Mtap2k, Prkm3, …	http://www.genome.jp/kegg-bin/show_pathway?mmu04550/mmu:22422%09red/mmu:13542%09red/mmu:22420%09red/mmu:18708%09red/mmu:16323%09red/mmu:12005%09red/mmu:26417%09red/mmu:26413%09red/mmu:19094%09red/mmu:93897%09red/mmu:14362%09red/mmu:18176%09red/mmu:22408%09red/mmu:14366%09red/mmu:20482%09red/mmu:22773%09red/mmu:12156%09red/mmu:16451%09red/mmu:14184%09red/mmu:57265%09red/mmu:13990%09red/mmu:11652%0…
Endometrial cancer	KEGG PATHWAY	mmu05213	16	52	0.312421	0.870991	18708|11652|18176|11836|30955|12387|12005|13712|56484|12550|26413|26396|26417|19211|15461|11651	mmu:18708|mmu:11652|mmu:18176|mmu:110157|mmu:30955|mmu:12387|mmu:12005|mmu:13712|mmu:56484|mmu:12550|mmu:26413|mmu:26396|mmu:26417|mmu:19211|mmu:15461|mmu:11651|	18708|11652|18176|110157|30955|12387|12005|13712|56484|12550|26413|26396|26417|19211|15461|11651|	Pik3r1, PI3K, p50alpha, p55alpha, p85alpha|Akt2, 2410016A19Rik, AW554154, PKB, PKBbeta|Nras, AV095280, N-ras|Raf1, 6430402F14Rik, AA990557, BB129353, Craf1, D830050J10Rik, Raf-1, c-Raf, v-Raf|Pik3cg, 5830428L06Rik, PI3Kgamma, p110gamma|Ctnnb1, Bfc, Catnb, Mesc|Axin1, AI316800, Axin, Fu, Kb, Ki, fused, kinky, knobbly|Elk1, Elk-1|Foxo3, 1110048B16Rik, 2010203A17Rik, C76856, FKHRL1, Fkhr2, Foxo3a|Cd…	http://www.genome.jp/kegg-bin/show_pathway?mmu05213/mmu:26417%09red/mmu:26413%09red/mmu:19211%09red/mmu:26396%09red/mmu:110157%09red/mmu:13712%09red/mmu:18176%09red/mmu:12550%09red/mmu:30955%09red/mmu:11652%09red/mmu:18708%09red/mmu:11651%09red/mmu:12005%09red/mmu:12387%09red/mmu:15461%09red/mmu:56484%09red
Adherens junction	KEGG PATHWAY	mmu04520	22	74	0.316746	0.871236	20613|242687|19266|245880|26413|26417|14360|19294|380928|170758|13000|21812|58235|21872|71740|12550|12995|26409|17295|109711|12387|58998	mmu:20613|mmu:242687|mmu:19268|mmu:245880|mmu:26413|mmu:26417|mmu:14360|mmu:19294|mmu:380928|mmu:170758|mmu:13000|mmu:21812|mmu:58235|mmu:21872|mmu:71740|mmu:12550|mmu:12995|mmu:26409|mmu:17295|mmu:109711|mmu:12387|mmu:58998|	20613|242687|19268|245880|26413|26417|14360|19294|380928|170758|13000|21812|58235|21872|71740|12550|12995|26409|17295|109711|12387|58998|	Snai1, AI194338, Sna, Sna1, Snail, Snail1|Wasf2, AW742646, D4Ertd13e, WAVE2|Ptprf, AA591035, LAR, LARS, RPTP-LAR|Wasf3, Scar3, Wave3|Mapk1, 9030612K14Rik, AA407128, AU018647, C78273, ERK, Erk2, MAPK2, PRKM2, Prkm1, p41mapk, p42mapk|Mapk3, Erk-1, Erk1, Ert2, Esrk1, Mnk1, Mtap2k, Prkm3, p44, p44erk1, p44mapk|Fyn, AI448320, AW552119|Pvrl2, AI325026, AI987993, Cd112, MPH, Pvr, Pvs, nectin-2|Lmo7, C78…	http://www.genome.jp/kegg-bin/show_pathway?mmu04520/mmu:12995%09red/mmu:380928%09red/mmu:19294%09red/mmu:12550%09red/mmu:58998%09red/mmu:170758%09red/mmu:26417%09red/mmu:26413%09red/mmu:19268%09red/mmu:14360%09red/mmu:13000%09red/mmu:21872%09red/mmu:26409%09red/mmu:21812%09red/mmu:242687%09red/mmu:12387%09red/mmu:245880%09red/mmu:109711%09red/mmu:17295%09red/mmu:20613%09red/mmu:71740%09red/mmu:58…
Synthesis and degradation of ketone bodies	KEGG PATHWAY	mmu00072	4	10	0.319545	0.871236	110446|110460|15360|208715	mmu:110446|mmu:110460|mmu:15360|mmu:208715|	110446|110460|15360|208715|	Acat1, 6330585C21Rik, Acat|Acat2, AW742799, Tcp-1x, Tcp1-rs1|Hmgcs2, 1300002P16, mHS|Hmgcs1, B130032C06Rik|	http://www.genome.jp/kegg-bin/show_pathway?mmu00072/mmu:110460%09red/mmu:110446%09red/mmu:208715%09red/mmu:15360%09red
NF-kappa B signaling pathway	KEGG PATHWAY	mmu04064	29	100	0.321979	0.871236	21947|22033|19697|17000|20310|18792|21898|12675|234779|17096|13000|21937|53859|22029|16150|12995|17873|26409|16151|106759|230073|11796|19225|16176|16177|11920|22196|16179|21929	mmu:21947|mmu:22033|mmu:19697|mmu:17000|mmu:20310|mmu:18792|mmu:21898|mmu:12675|mmu:234779|mmu:17096|mmu:13000|mmu:21937|mmu:53859|mmu:22029|mmu:16150|mmu:12995|mmu:17873|mmu:26409|mmu:16151|mmu:106759|mmu:230073|mmu:11796|mmu:19225|mmu:16176|mmu:16177|mmu:11920|mmu:22196|mmu:16179|mmu:21929|	21947|22033|19697|17000|20310|18792|21898|12675|234779|17096|13000|21937|53859|22029|16150|12995|17873|26409|16151|106759|230073|11796|19225|16176|16177|11920|22196|16179|21929|	Cd40lg, CD154, CD40-L, Cd40l, HIGM1, IGM, IMD3, Ly-62, Ly62, T-BAM, TRAP, Tnfsf5, gp39|Traf5|Rela, p65|Ltbr, AI256028, CD18, LTbetaR, Ltar, TNF-R-III, TNFCR, TNFR-RP, TNFR2-RP, TNFRrp, Tnfbr, Tnfrsf3|Cxcl2, CINC-2a, GROb, Gro2, MIP-2, MIP-2a, Mgsa-b, Mip2, Scyb, Scyb2|Plau, u-PA, uPA|Tlr4, Lps, Ly87, Ran/M1, Rasl2-8|Chuk, AI256658, Chuk1, Fbx24, Fbxo24, IKBKA, IKK1, Ikka, NFKBIKA|Plcg2, PLCgamma2…	http://www.genome.jp/kegg-bin/show_pathway?mmu04064/mmu:12995%09red/mmu:22033%09red/mmu:21947%09red/mmu:21929%09red/mmu:19697%09red/mmu:12675%09red/mmu:16177%09red/mmu:20310%09red/mmu:19225%09red/mmu:13000%09red/mmu:17000%09red/mmu:17873%09red/mmu:106759%09red/mmu:53859%09red/mmu:230073%09red/mmu:22029%09red/mmu:234779%09red/mmu:21898%09red/mmu:17096%09red/mmu:26409%09red/mmu:21937%09red/mmu:1179…
Fatty acid elongation	KEGG PATHWAY	mmu00062	8	24	0.328119	0.879232	106529|19063|170439|74559|70757|56348|26922|54326	mmu:106529|mmu:19063|mmu:170439|mmu:74559|mmu:70757|mmu:56348|mmu:26922|mmu:54326|	106529|19063|170439|74559|70757|56348|26922|54326|	Tecr, 2410016D23Rik, A230102P12Rik, AI173355, D17Ertd178e, Gpsn2, SC2|Ppt1, 9530043G02Rik, AA960502, C77813, CLN1, D4Ertd184e, INCL, PPT|Elovl6, C77826, FAE, LCE|Elovl7, 9130013K24Rik, AI840082|Ptplb, 6330408J20Rik, AI255777, AI481689, HACD2|Hsd17b12, 2610510O05Rik, AI172963, KIK-I, Kik1|Mecr, AI195831, Nrbf1|Elovl2, AI317360, Ssc2|	http://www.genome.jp/kegg-bin/show_pathway?mmu00062/mmu:26922%09red/mmu:170439%09red/mmu:106529%09red/mmu:70757%09red/mmu:19063%09red/mmu:74559%09red/mmu:54326%09red/mmu:56348%09red
Colorectal cancer	KEGG PATHWAY	mmu05210	19	64	0.336045	0.885365	12367|11799|18708|13063|26413|11836|30955|170758|12005|19730|72993|21812|26417|11651|11652|21809|17688|12387|26420	mmu:12367|mmu:11799|mmu:18708|mmu:13063|mmu:26413|mmu:110157|mmu:30955|mmu:170758|mmu:12005|mmu:19730|mmu:72993|mmu:21812|mmu:26417|mmu:11651|mmu:11652|mmu:21809|mmu:17688|mmu:12387|mmu:26420|	12367|11799|18708|13063|26413|110157|30955|170758|12005|19730|72993|21812|26417|11651|11652|21809|17688|12387|26420|	Casp3, A830040C14Rik, AC-3, Apopain, CASP-3, CC3, CPP-32, CPP32, Caspase-3, Lice, SCA-1, Yama, mldy|Birc5, AAC-11, Api4, TIAP, survivin40|Pik3r1, PI3K, p50alpha, p55alpha, p85alpha|Cycs|Mapk1, 9030612K14Rik, AA407128, AU018647, C78273, ERK, Erk2, MAPK2, PRKM2, Prkm1, p41mapk, p42mapk|Raf1, 6430402F14Rik, AA990557, BB129353, Craf1, D830050J10Rik, Raf-1, c-Raf, v-Raf|Pik3cg, 5830428L06Rik, PI3Kgamm…	http://www.genome.jp/kegg-bin/show_pathway?mmu05210/mmu:26417%09red/mmu:30955%09red/mmu:26420%09red/mmu:26413%09red/mmu:11651%09red/mmu:72993%09red/mmu:110157%09red/mmu:19730%09red/mmu:11799%09red/mmu:21809%09red/mmu:11652%09red/mmu:17688%09red/mmu:12367%09red/mmu:18708%09red/mmu:21812%09red/mmu:12005%09red/mmu:12387%09red/mmu:13063%09red/mmu:170758%09red
Prion diseases	KEGG PATHWAY	mmu05020	11	35	0.337695	0.885365	109828|14828|17967|20867|13712|26413|26396|16176|26417|16175|14360	mmu:109828|mmu:14828|mmu:17967|mmu:20867|mmu:13712|mmu:26413|mmu:26396|mmu:16176|mmu:26417|mmu:16175|mmu:14360|	109828|14828|17967|20867|13712|26413|26396|16176|26417|16175|14360|	C7, A530026G17, Gm1238|Hspa5, AL022860, AU019543, Bip, D2Wsu141e, D2Wsu17e, Grp78, Hsce70, SEZ-7, Sez7, baffled, mBiP|Ncam1, CD56, E-NCAM, NCAM-1, Ncam|Stip1, Hop, Sti1, p60|Elk1, Elk-1|Mapk1, 9030612K14Rik, AA407128, AU018647, C78273, ERK, Erk2, MAPK2, PRKM2, Prkm1, p41mapk, p42mapk|Map2k2, AA589381, MEK2, MK2, Prkmk2|Il1b, IL-1beta, Il-1b|Mapk3, Erk-1, Erk1, Ert2, Esrk1, Mnk1, Mtap2k, Prkm3, p4…	http://www.genome.jp/kegg-bin/show_pathway?mmu05020/mmu:26417%09red/mmu:109828%09red/mmu:26413%09red/mmu:26396%09red/mmu:14360%09red/mmu:13712%09red/mmu:14828%09red/mmu:20867%09red/mmu:16176%09red/mmu:16175%09red/mmu:17967%09red
Regulation of actin cytoskeleton	KEGG PATHWAY	mmu04810	60	217	0.340032	0.885365	66922|242687|14163|18176|16885|21844|12928|18708|14178|22350|56636|54004|19878|12632|16411|26417|329165|18590|16419|14062|20259|77579|16886|30955|170758|16801|117150|56378|54635|26396|71960|192897|67771|22325|14674|18718|11836|74192|14179|19684|245857|16402|16400|50884|15461|12061|109711|16420|13800|67938|224105|26413|56419|14180|14184|19047|76709|11867|16398|16410	mmu:66922|mmu:242687|mmu:14163|mmu:18176|mmu:16885|mmu:21844|mmu:12928|mmu:18708|mmu:14178|mmu:22350|mmu:56636|mmu:54004|mmu:19878|mmu:12632|mmu:16411|mmu:26417|mmu:329165|mmu:18590|mmu:16419|mmu:14062|mmu:20259|mmu:77579|mmu:16886|mmu:30955|mmu:170758|mmu:16801|mmu:117150|mmu:56378|mmu:54635|mmu:26396|mmu:71960|mmu:192897|mmu:67771|mmu:22325|mmu:14674|mmu:18718|mmu:110157|mmu:74192|mmu:14179|mmu…	66922|242687|14163|18176|16885|21844|12928|18708|14178|22350|56636|54004|19878|12632|16411|26417|329165|18590|16419|14062|20259|77579|16886|30955|170758|16801|117150|56378|54635|26396|71960|192897|67771|22325|14674|18718|110157|74192|14179|19684|245857|16402|16400|50884|15461|12061|109711|16420|13800|67938|224105|26413|56419|14180|14184|19047|76709|11867|16398|16410|	Rras2, 2610016H24Rik, C86394, TC21|Wasf2, AW742646, D4Ertd13e, WAVE2|Fgd1, ZFYVE3|Nras, AV095280, N-ras|Limk1|Tiam1, AI847750, D16Ium10, D16Ium10e|Crk, Crk-I, Crk-II, Crk-III, Crk3, CrkIII, Crko, c-Crk, p38|Pik3r1, PI3K, p50alpha, p55alpha, p85alpha|Fgf7, Kgf|Ezr, AW146364, R75297, Vil2, p81|Fgf21|Diap2, Dia3, Diaph2, Drf2, E430022I22Rik|Rock2, B230113H15Rik, ROKalpha, Rho-kinase, Rock-II, Rock2m…	http://www.genome.jp/kegg-bin/show_pathway?mmu04810/mmu:22350%09red/mmu:224105%09red/mmu:14179%09red/mmu:14178%09red/mmu:16420%09red/mmu:16402%09red/mmu:16400%09red/mmu:21844%09red/mmu:16410%09red/mmu:67771%09red/mmu:170758%09red/mmu:18708%09red/mmu:329165%09red/mmu:66922%09red/mmu:26417%09red/mmu:30955%09red/mmu:12632%09red/mmu:67938%09red/mmu:26413%09red/mmu:56378%09red/mmu:20259%09red/mmu:1817…
Tuberculosis	KEGG PATHWAY	mmu05152	49	176	0.343788	0.885634	70405|19349|19697|16411|26417|11783|16451|15510|16706|12370|19059|20698|13063|15526|21899|21898|21897|19055|19056|11836|12314|21937|12796|225326|12795|18779|18044|18045|18046|19094|12608|18126|192656|26420|12367|83430|11651|26413|271457|242341|140494|170767|16173|16176|16175|11652|21809|16179|56619	mmu:70405|mmu:19349|mmu:19697|mmu:16411|mmu:26417|mmu:11783|mmu:16451|mmu:15510|mmu:16706|mmu:12370|mmu:19059|mmu:20698|mmu:13063|mmu:15526|mmu:21899|mmu:21898|mmu:21897|mmu:19055|mmu:19056|mmu:110157|mmu:12313|mmu:21937|mmu:12796|mmu:225326|mmu:12795|mmu:18779|mmu:18044|mmu:18045|mmu:18046|mmu:19094|mmu:12608|mmu:18126|mmu:192656|mmu:26420|mmu:12367|mmu:83430|mmu:11651|mmu:26413|mmu:271457|mmu:2…	70405|19349|19697|16411|26417|11783|16451|15510|16706|12370|19059|20698|13063|15526|21899|21898|21897|19055|19056|110157|12313|21937|12796|225326|12795|18779|18044|18045|18046|19094|12608|18126|192656|26420|12367|83430|11651|26413|271457|242341|140494|170767|16173|16176|16175|11652|21809|16179|56619|	Calml3, 2310068O22Rik, AI326174|Rab7, Rab7a|Rela, p65|Itgax, AI449405, Cd11c, Cr4, N418|Mapk3, Erk-1, Erk1, Ert2, Esrk1, Mnk1, Mtap2k, Prkm3, p44, p44erk1, p44mapk|Apaf1, 6230400I06Rik, Apaf-1, Apaf1l, fog, mKIAA0413|Jak1, AA960307, C130039L05Rik|Hspd1, 60kDa, Hsp60|Ksr1, AW492498, B-KSR1, D11Bhm183e, D11Bhm184e, Ksr, RSU2, hb|Casp8, CASP-8, FLICE, MACH, Mch5|Ppp3r2, CaNB2|Sphk1, 1110006G24Rik, S…	http://www.genome.jp/kegg-bin/show_pathway?mmu05152/mmu:12313%09red/mmu:271457%09red/mmu:70405%09red/mmu:21809%09red/mmu:12796%09red/mmu:12795%09red/mmu:19697%09red/mmu:242341%09red/mmu:26417%09red/mmu:19349%09red/mmu:19094%09red/mmu:11783%09red/mmu:19055%09red/mmu:225326%09red/mmu:16706%09red/mmu:19056%09red/mmu:15510%09red/mmu:15526%09red/mmu:19059%09red/mmu:16451%09red/mmu:16411%09red/mmu:2189…
Glycosaminoglycan degradation	KEGG PATHWAY	mmu00531	7	21	0.346845	0.885634	15932|15931|15212|15442|11881|12091|15586	mmu:15932|mmu:15931|mmu:15212|mmu:15442|mmu:11881|mmu:12091|mmu:15586|	15932|15931|15212|15442|11881|12091|15586|	Idua, 6030426D08|Ids, AW214631|Hexb|Hpse, HSE1, Hpa, Hpr1|Arsb, 1110007C02Rik, AI480648, As-1, As-1r, As-1s, As-1t, As1, As1-r, As1-s, As1-t, Asr-1, Ast-1|Glb1, AW125515, Bge, Bgl, Bgl-e, Bgl-s, Bgl-t, Bgs, Bgt, C130097A14Rik|Hyal1, Hya1, Hyal-1|	http://www.genome.jp/kegg-bin/show_pathway?mmu00531/mmu:15442%09red/mmu:15586%09red/mmu:11881%09red/mmu:15212%09red/mmu:15932%09red/mmu:12091%09red/mmu:15931%09red
Fatty acid metabolism	KEGG PATHWAY	mmu01212	15	50	0.35027	0.885634	106529|19063|170439|94180|110460|80911|223722|110446|70757|76267|56348|11430|26922|20250|54326	mmu:106529|mmu:19063|mmu:170439|mmu:94180|mmu:110460|mmu:80911|mmu:223722|mmu:110446|mmu:70757|mmu:76267|mmu:56348|mmu:11430|mmu:26922|mmu:20250|mmu:54326|	106529|19063|170439|94180|110460|80911|223722|110446|70757|76267|56348|11430|26922|20250|54326|	Tecr, 2410016D23Rik, A230102P12Rik, AI173355, D17Ertd178e, Gpsn2, SC2|Ppt1, 9530043G02Rik, AA960502, C77813, CLN1, D4Ertd184e, INCL, PPT|Elovl6, C77826, FAE, LCE|Acsbg1, BG1, Bgm, E230019G03Rik, Lpd, R75185, mKIAA0631|Acat2, AW742799, Tcp-1x, Tcp1-rs1|Acox3, BI685180, EST-s59, PCOX|Mcat, AI225907, BC025519|Acat1, 6330585C21Rik, Acat|Ptplb, 6330408J20Rik, AI255777, AI481689, HACD2|Fads1, 0710001O0…	http://www.genome.jp/kegg-bin/show_pathway?mmu01212/mmu:26922%09red/mmu:20250%09red/mmu:170439%09red/mmu:106529%09red/mmu:70757%09red/mmu:11430%09red/mmu:94180%09red/mmu:19063%09red/mmu:80911%09red/mmu:110446%09red/mmu:54326%09red/mmu:56348%09red/mmu:110460%09red/mmu:76267%09red/mmu:223722%09red
ErbB signaling pathway	KEGG PATHWAY	mmu04012	25	87	0.35297	0.885634	18176|12928|18708|13874|26413|26417|72508|15200|30955|13712|234779|26396|20850|26398|11836|100042150|15461|20416|13685|26420|224105|17974|17973|11652|11651	mmu:18176|mmu:12928|mmu:18708|mmu:13874|mmu:26413|mmu:26417|mmu:72508|mmu:15200|mmu:30955|mmu:13712|mmu:234779|mmu:26396|mmu:20850|mmu:26398|mmu:110157|mmu:100042150|mmu:15461|mmu:20416|mmu:13685|mmu:26420|mmu:224105|mmu:17974|mmu:17973|mmu:11652|mmu:11651|	18176|12928|18708|13874|26413|26417|72508|15200|30955|13712|234779|26396|20850|26398|110157|100042150|15461|20416|13685|26420|224105|17974|17973|11652|11651|	Nras, AV095280, N-ras|Crk, Crk-I, Crk-II, Crk-III, Crk3, CrkIII, Crko, c-Crk, p38|Pik3r1, PI3K, p50alpha, p55alpha, p85alpha|Ereg, EPR|Mapk1, 9030612K14Rik, AA407128, AU018647, C78273, ERK, Erk2, MAPK2, PRKM2, Prkm1, p41mapk, p42mapk|Mapk3, Erk-1, Erk1, Ert2, Esrk1, Mnk1, Mtap2k, Prkm3, p44, p44erk1, p44mapk|Rps6kb1, 2610318I15Rik, 4732464A07Rik, 70kDa, AA959758, AI256796, AI314060, S6K1, p70/85s…	http://www.genome.jp/kegg-bin/show_pathway?mmu04012/mmu:224105%09red/mmu:13685%09red/mmu:18708%09red/mmu:26417%09red/mmu:100042150%09red/mmu:26413%09red/mmu:13712%09red/mmu:18176%09red/mmu:12928%09red/mmu:17973%09red/mmu:17974%09red/mmu:234779%09red/mmu:11652%09red/mmu:11651%09red/mmu:20416%09red/mmu:13874%09red/mmu:26420%09red/mmu:26396%09red/mmu:26398%09red/mmu:15200%09red/mmu:110157%09red/mmu:…
Glycosylphosphatidylinositol(GPI)-anchor biosynthesis	KEGG PATHWAY	mmu00563	8	25	0.362076	0.900298	18700|66268|14731|27392|67292|241062|67556|14755	mmu:18700|mmu:66268|mmu:14731|mmu:27392|mmu:67292|mmu:241062|mmu:67556|mmu:14755|	18700|66268|14731|27392|67292|241062|67556|14755|	Piga, AI194334, Pig-a|Pigyl, 1810008A14Rik, PIG-Y, Pigy|Gpaa1, C80044, mGAA1|Pign, Gm20308, PIG-N|Pigc, 3110030E07Rik, AW212108|Pgap1, 5033403E17Rik, 9030223K07Rik, A530084K22, D230012E17Rik, oto|Pigm, 4933437L05Rik, AI644422, AV302080, C920011G20Rik|Pigq, Gpi1, Gpi1h, Gpi1p, Gpih|	http://www.genome.jp/kegg-bin/show_pathway?mmu00563/mmu:14755%09red/mmu:66268%09red/mmu:241062%09red/mmu:14731%09red/mmu:67292%09red/mmu:67556%09red/mmu:27392%09red/mmu:18700%09red
Retrograde endocannabinoid signaling	KEGG PATHWAY	mmu04723	29	103	0.372131	0.917036	16522|14679|14710|26413|26417|53623|16438|14073|18795|14697|14396|14800|14802|14399|57249|140919|19094|14707|23945|12287|242864|26420|269060|210044|14406|216643|14816|19225|432530	mmu:16522|mmu:14679|mmu:14710|mmu:26413|mmu:26417|mmu:53623|mmu:16438|mmu:14073|mmu:18795|mmu:14697|mmu:14396|mmu:14800|mmu:14802|mmu:14399|mmu:57249|mmu:140919|mmu:19094|mmu:14707|mmu:23945|mmu:12287|mmu:242864|mmu:26420|mmu:269060|mmu:210044|mmu:14406|mmu:216643|mmu:14816|mmu:19225|mmu:432530|	16522|14679|14710|26413|26417|53623|16438|14073|18795|14697|14396|14800|14802|14399|57249|140919|19094|14707|23945|12287|242864|26420|269060|210044|14406|216643|14816|19225|432530|	Kcnj6, BIR1, GIRK2, KATP2, KCNJ7, Kir3.2, weaver, wv|Gnai3, AI158965, AW537698, Galphai3, Gnai-3|Gngt2, AV096488|Mapk1, 9030612K14Rik, AA407128, AU018647, C78273, ERK, Erk2, MAPK2, PRKM2, Prkm1, p41mapk, p42mapk|Mapk3, Erk-1, Erk1, Ert2, Esrk1, Mnk1, Mtap2k, Prkm3, p44, p44erk1, p44mapk|Gria3, 2900064I19Rik, GluA3, GluR-C, GluR-K3, Glur-3, Glur3, Gluralpha3|Itpr1, D6Pas2, Gm10429, IP3R1, InsP3R, …	http://www.genome.jp/kegg-bin/show_pathway?mmu04723/mmu:140919%09red/mmu:14396%09red/mmu:14406%09red/mmu:14816%09red/mmu:14710%09red/mmu:210044%09red/mmu:14399%09red/mmu:14073%09red/mmu:26417%09red/mmu:26413%09red/mmu:19094%09red/mmu:14707%09red/mmu:432530%09red/mmu:19225%09red/mmu:16438%09red/mmu:14697%09red/mmu:216643%09red/mmu:14679%09red/mmu:14800%09red/mmu:14802%09red/mmu:23945%09red/mmu:269…
Osteoclast differentiation	KEGG PATHWAY	mmu04380	35	126	0.379903	0.919172	16477|14389|18708|19697|22177|26417|16451|14360|19059|751864|12675|30955|19055|19056|234779|21812|21937|18383|53859|19094|16150|26409|12977|26420|26413|237038|14283|13058|16176|16177|14284|16175|11652|16151|11651	mmu:16477|mmu:14389|mmu:18708|mmu:19697|mmu:22177|mmu:26417|mmu:16451|mmu:14360|mmu:19059|mmu:751864|mmu:12675|mmu:30955|mmu:19055|mmu:19056|mmu:234779|mmu:21812|mmu:21937|mmu:18383|mmu:53859|mmu:19094|mmu:16150|mmu:26409|mmu:12977|mmu:26420|mmu:26413|mmu:237038|mmu:14283|mmu:13058|mmu:16176|mmu:16177|mmu:14284|mmu:16175|mmu:11652|mmu:16151|mmu:11651|	16477|14389|18708|19697|22177|26417|16451|14360|19059|751864|12675|30955|19055|19056|234779|21812|21937|18383|53859|19094|16150|26409|12977|26420|26413|237038|14283|13058|16176|16177|14284|16175|11652|16151|11651|	Junb|Gab2, AI463667, D130058I17Rik, p97|Pik3r1, PI3K, p50alpha, p55alpha, p85alpha|Rela, p65|Tyrobp, DAP12, KARAP, Ly83|Mapk3, Erk-1, Erk1, Ert2, Esrk1, Mnk1, Mtap2k, Prkm3, p44, p44erk1, p44mapk|Jak1, AA960307, C130039L05Rik|Fyn, AI448320, AW552119|Ppp3r2, CaNB2|Gm9733|Chuk, AI256658, Chuk1, Fbx24, Fbxo24, IKBKA, IKK1, Ikka, NFKBIKA|Pik3cg, 5830428L06Rik, PI3Kgamma, p110gamma|Ppp3ca, 2900074D19R…	http://www.genome.jp/kegg-bin/show_pathway?mmu04380/mmu:19697%09red/mmu:18708%09red/mmu:12675%09red/mmu:26417%09red/mmu:12977%09red/mmu:26413%09red/mmu:19094%09red/mmu:14360%09red/mmu:19055%09red/mmu:19056%09red/mmu:19059%09red/mmu:16451%09red/mmu:53859%09red/mmu:16477%09red/mmu:18383%09red/mmu:234779%09red/mmu:14284%09red/mmu:14283%09red/mmu:14389%09red/mmu:26409%09red/mmu:237038%09red/mmu:11652…
Basal transcription factors	KEGG PATHWAY	mmu03022	13	44	0.384071	0.919172	68705|66464|108143|14884|270627|68153|63856|74197|229906|24075|226182|319944|21374	mmu:68705|mmu:66464|mmu:108143|mmu:14884|mmu:270627|mmu:68153|mmu:63856|mmu:74197|mmu:229906|mmu:24075|mmu:226182|mmu:319944|mmu:21374|	68705|66464|108143|14884|270627|68153|63856|74197|229906|24075|226182|319944|21374|	Gtf2f2, 1110031C13Rik, AI326315|Taf12, 20kDa, 2810422D08Rik, AW557038, Taf2J|Taf9, 2310012M09Rik, AA673500, AU045423, TAFII31, TAFII32, Taf2g|Gtf2h1, 62kDa, AW743425, AW822074, BTF2_p62, C77871, p62|Taf1, AU015687, B430306D02Rik, Ccg-1, Ccg1, KAT4, N-TAF1, TAFII250, Taf2a, p250|Gtf2e2, 34kDa, AI462509, C330006J08Rik|Taf8, AW260255, Tbn|Gtf2e1, 2610024P03Rik, 56kDa, AI303800, FE, TFIIE-A|Gtf2b|Taf…	http://www.genome.jp/kegg-bin/show_pathway?mmu03022/mmu:14884%09red/mmu:270627%09red/mmu:226182%09red/mmu:229906%09red/mmu:319944%09red/mmu:74197%09red/mmu:21374%09red/mmu:108143%09red/mmu:66464%09red/mmu:24075%09red/mmu:68705%09red/mmu:63856%09red/mmu:68153%09red
Melanogenesis	KEGG PATHWAY	mmu04916	28	100	0.385013	0.919172	70405|18176|93897|26413|26417|13542|22422|14362|14366|18795|22420|14679|11836|12314|26396|17199|57265|15461|22417|22412|22413|22411|210044|12387|13190|78284|432530|22408	mmu:70405|mmu:18176|mmu:93897|mmu:26413|mmu:26417|mmu:13542|mmu:22422|mmu:14362|mmu:14366|mmu:18795|mmu:22420|mmu:14679|mmu:110157|mmu:12313|mmu:26396|mmu:17199|mmu:57265|mmu:15461|mmu:22417|mmu:22412|mmu:22413|mmu:22411|mmu:210044|mmu:12387|mmu:13190|mmu:78284|mmu:432530|mmu:22408|	70405|18176|93897|26413|26417|13542|22422|14362|14366|18795|22420|14679|110157|12313|26396|17199|57265|15461|22417|22412|22413|22411|210044|12387|13190|78284|432530|22408|	Calml3, 2310068O22Rik, AI326174|Nras, AV095280, N-ras|Fzd10, Fz-10|Mapk1, 9030612K14Rik, AA407128, AU018647, C78273, ERK, Erk2, MAPK2, PRKM2, Prkm1, p41mapk, p42mapk|Mapk3, Erk-1, Erk1, Ert2, Esrk1, Mnk1, Mtap2k, Prkm3, p44, p44erk1, p44mapk|Dvl1, Dvl, mKIAA4029|Wnt7b, Wnt-7b|Fzd1, AW227548, FZ-1, Fz1|Fzd4, Fz4|Plcb1, 3110043I21Rik, AI132408, Plcb, mKIAA0581|Wnt6, AA409270, Wnt-6|Gnai3, AI158965,…	http://www.genome.jp/kegg-bin/show_pathway?mmu04916/mmu:12313%09red/mmu:432530%09red/mmu:22422%09red/mmu:210044%09red/mmu:13542%09red/mmu:70405%09red/mmu:22420%09red/mmu:13190%09red/mmu:26417%09red/mmu:26413%09red/mmu:93897%09red/mmu:14362%09red/mmu:18176%09red/mmu:22408%09red/mmu:14366%09red/mmu:57265%09red/mmu:78284%09red/mmu:14679%09red/mmu:12387%09red/mmu:17199%09red/mmu:22413%09red/mmu:22412…
Glycosaminoglycan biosynthesis - keratan sulfate	KEGG PATHWAY	mmu00533	5	15	0.392795	0.919172	53618|26887|57370|53418|54371	mmu:53618|mmu:26887|mmu:57370|mmu:53418|mmu:54371|	53618|26887|57370|53418|54371|	Fut8|Chst4, GST-3, Gn6st-2, HEC-GlcNAc6ST|B4galt3, 9530061M23Rik, AA104562, AW125175, ESTM26, ESTM6, R74981|B4galt2, Ggtb2|Chst2, AI428561, AW121776, C130041E03Rik, Chts2, GST-2, GlcNAc6ST, Gn6st|	http://www.genome.jp/kegg-bin/show_pathway?mmu00533/mmu:53618%09red/mmu:54371%09red/mmu:26887%09red/mmu:57370%09red/mmu:53418%09red
Glycosphingolipid biosynthesis - globo series	KEGG PATHWAY	mmu00603	5	15	0.392795	0.919172	11605|227671|15212|20449|26879	mmu:11605|mmu:227671|mmu:15212|mmu:20449|mmu:26879|	11605|227671|15212|20449|26879|	Gla, Ags|Gbgt1, Fgs, Fs|Hexb|St8sia1, 9330109E03Rik, GD3S, Sia-T, Siat8, Siat8a|B3galnt1, B3galt3, b3GT3|	http://www.genome.jp/kegg-bin/show_pathway?mmu00603/mmu:26879%09red/mmu:15212%09red/mmu:227671%09red/mmu:20449%09red/mmu:11605%09red
Rap1 signaling pathway	KEGG PATHWAY	mmu04015	58	214	0.393357	0.919172	58220|13836|70405|18176|15901|21844|12928|18708|14178|14179|56636|93737|11541|26417|17295|54354|12314|18590|14205|13636|13637|14679|107746|19395|215449|78473|54635|11836|26397|26396|11601|11600|14180|11602|18759|30955|18762|18795|19094|19730|12550|76089|15461|12977|14065|14062|217944|14745|26413|210044|12387|14184|109905|22339|432530|11652|11651|170758	mmu:58220|mmu:13836|mmu:70405|mmu:18176|mmu:15901|mmu:21844|mmu:12928|mmu:18708|mmu:14178|mmu:14179|mmu:56636|mmu:93737|mmu:11541|mmu:26417|mmu:17295|mmu:54354|mmu:12313|mmu:18590|mmu:14205|mmu:13636|mmu:13637|mmu:14679|mmu:107746|mmu:19395|mmu:215449|mmu:78473|mmu:54635|mmu:110157|mmu:26397|mmu:26396|mmu:11601|mmu:11600|mmu:14180|mmu:11602|mmu:18759|mmu:30955|mmu:18759|mmu:18795|mmu:19094|mmu:19…	58220|13836|70405|18176|15901|21844|12928|18708|14178|14179|56636|93737|11541|26417|17295|54354|12313|18590|14205|13636|13637|14679|107746|19395|215449|78473|54635|110157|26397|26396|11601|11600|14180|11602|18759|30955|18759|18795|19094|19730|12550|76089|15461|12977|14065|14062|217944|14745|26413|210044|12387|14184|109905|22339|432530|11652|11651|170758|	Pard6b, AV025615, Par6b|Epha2, AW545284, Eck, Myk2, Sek-2, Sek2|Calml3, 2310068O22Rik, AI326174|Nras, AV095280, N-ras|Id1, AI323524, D2Wsu140e, Idb1, bHLHb24|Tiam1, AI847750, D16Ium10, D16Ium10e|Crk, Crk-I, Crk-II, Crk-III, Crk3, CrkIII, Crko, c-Crk, p38|Pik3r1, PI3K, p50alpha, p55alpha, p85alpha|Fgf7, Kgf|Fgf8, Aigf, Fgf-8|Fgf21|Pard6g, 2410049N21Rik, Par6a|Adora2b, A2BAR, A2BR, A2b, AA2BR, AI48…	http://www.genome.jp/kegg-bin/show_pathway?mmu04015/mmu:14179%09red/mmu:14178%09red/mmu:215449%09red/mmu:11601%09red/mmu:11602%09red/mmu:432530%09red/mmu:12928%09red/mmu:210044%09red/mmu:12550%09red/mmu:70405%09red/mmu:22339%09red/mmu:21844%09red/mmu:170758%09red/mmu:18708%09red/mmu:11600%09red/mmu:14065%09red/mmu:26417%09red/mmu:18795%09red/mmu:12387%09red/mmu:13637%09red/mmu:19094%09red/mmu:217…
Butanoate metabolism	KEGG PATHWAY	mmu00650	8	26	0.396336	0.919172	214579|20216|217666|110460|208715|233799|110446|15360	mmu:214579|mmu:20216|mmu:217666|mmu:110460|mmu:208715|mmu:233799|mmu:110446|mmu:15360|	214579|20216|217666|110460|208715|233799|110446|15360|	Aldh5a1, 6330403E24Rik, Ahd-1, Ahd1, D630032B01Rik, OTTMUSG00000000613, SSADH, Ssdh1|Acsm3, Sa, Sah|L2hgdh, BC016226|Acat2, AW742799, Tcp-1x, Tcp1-rs1|Hmgcs1, B130032C06Rik|Acsm2, AI315615, BC031140|Acat1, 6330585C21Rik, Acat|Hmgcs2, 1300002P16, mHS|	http://www.genome.jp/kegg-bin/show_pathway?mmu00650/mmu:208715%09red/mmu:15360%09red/mmu:20216%09red/mmu:110446%09red/mmu:110460%09red/mmu:233799%09red/mmu:217666%09red/mmu:214579%09red
Taurine and hypotaurine metabolism	KEGG PATHWAY	mmu00430	3	8	0.39964	0.919172	12583|246277|211488	mmu:12583|mmu:246277|mmu:211488|	12583|246277|211488|	Cdo1, 1300002L19Rik, Cdo, D18Ucla3|Csad, Csd|Ado, Gm237|	http://www.genome.jp/kegg-bin/show_pathway?mmu00430/mmu:12583%09red/mmu:211488%09red/mmu:246277%09red
T cell receptor signaling pathway	KEGG PATHWAY	mmu04660	29	105	0.406377	0.919258	21947|18176|18708|19697|26417|14360|19056|19059|12504|12675|30955|19055|12567|11836|26396|22325|53859|19094|16150|15461|26420|224105|26413|26409|17974|17973|11652|16151|11651	mmu:21947|mmu:18176|mmu:18708|mmu:19697|mmu:26417|mmu:14360|mmu:19056|mmu:19059|mmu:12504|mmu:12675|mmu:30955|mmu:19055|mmu:12567|mmu:110157|mmu:26396|mmu:22325|mmu:53859|mmu:19094|mmu:16150|mmu:15461|mmu:26420|mmu:224105|mmu:26413|mmu:26409|mmu:17974|mmu:17973|mmu:11652|mmu:16151|mmu:11651|	21947|18176|18708|19697|26417|14360|19056|19059|12504|12675|30955|19055|12567|110157|26396|22325|53859|19094|16150|15461|26420|224105|26413|26409|17974|17973|11652|16151|11651|	Cd40lg, CD154, CD40-L, Cd40l, HIGM1, IGM, IMD3, Ly-62, Ly62, T-BAM, TRAP, Tnfsf5, gp39|Nras, AV095280, N-ras|Pik3r1, PI3K, p50alpha, p55alpha, p85alpha|Rela, p65|Mapk3, Erk-1, Erk1, Ert2, Esrk1, Mnk1, Mtap2k, Prkm3, p44, p44erk1, p44mapk|Fyn, AI448320, AW552119|Ppp3cb, 1110063J16Rik, Calnb, CnAbeta, Cnab|Ppp3r2, CaNB2|Cd4, L3T4, Ly-4|Chuk, AI256658, Chuk1, Fbx24, Fbxo24, IKBKA, IKK1, Ikka, NFKBIK…	http://www.genome.jp/kegg-bin/show_pathway?mmu04660/mmu:224105%09red/mmu:11651%09red/mmu:21947%09red/mmu:19697%09red/mmu:18708%09red/mmu:12675%09red/mmu:26417%09red/mmu:19056%09red/mmu:26413%09red/mmu:19094%09red/mmu:14360%09red/mmu:18176%09red/mmu:19055%09red/mmu:17973%09red/mmu:17974%09red/mmu:19059%09red/mmu:53859%09red/mmu:22325%09red/mmu:12567%09red/mmu:26409%09red/mmu:11652%09red/mmu:12504%…
Steroid biosynthesis	KEGG PATHWAY	mmu00100	6	19	0.408511	0.919258	16987|15490|13121|66234|20652|73166	mmu:16987|mmu:15490|mmu:13121|mmu:66234|mmu:20652|mmu:73166|	16987|15490|13121|66234|20652|73166|	Lss, 2810025N20Rik, BC029082, D10Ertd116e, Osc|Hsd17b7, AI266814, ERG27|Cyp51, AI426508, CYPLI, Cyp51a1, Ldm, P450-14DM, P450LI|Msmo1, 1500001G16Rik, C78600, DESP4, ERG25, Sc4mol|Soat1, 8430426K15Rik, ACAT-1, AW550831, Acact, ald, hid|Tm7sf2, 3110041O18Rik, ANG1, C14SR, Dhcr14|	http://www.genome.jp/kegg-bin/show_pathway?mmu00100/mmu:16987%09red/mmu:13121%09red/mmu:15490%09red/mmu:66234%09red/mmu:20652%09red/mmu:73166%09red
Toxoplasmosis	KEGG PATHWAY	mmu05145	31	113	0.413683	0.919258	105675|21947|14679|18708|19697|26417|16451|12370|13063|21898|12675|30955|26397|21937|15481|19094|16772|16773|16775|16150|18126|16151|26409|26420|12367|11651|26413|11796|11652|21809|16179	mmu:105675|mmu:21947|mmu:14679|mmu:18708|mmu:19697|mmu:26417|mmu:16451|mmu:12370|mmu:13063|mmu:21898|mmu:12675|mmu:30955|mmu:26397|mmu:21937|mmu:15481|mmu:19094|mmu:16772|mmu:16773|mmu:16775|mmu:16150|mmu:18126|mmu:16151|mmu:26409|mmu:26420|mmu:12367|mmu:11651|mmu:26413|mmu:11796|mmu:11652|mmu:21809|mmu:16179|	105675|21947|14679|18708|19697|26417|16451|12370|13063|21898|12675|30955|26397|21937|15481|19094|16772|16773|16775|16150|18126|16151|26409|26420|12367|11651|26413|11796|11652|21809|16179|	Ppif, AW457192, CyP-D, CyP-F, CypD, PPIase|Cd40lg, CD154, CD40-L, Cd40l, HIGM1, IGM, IMD3, Ly-62, Ly62, T-BAM, TRAP, Tnfsf5, gp39|Gnai3, AI158965, AW537698, Galphai3, Gnai-3|Pik3r1, PI3K, p50alpha, p55alpha, p85alpha|Rela, p65|Mapk3, Erk-1, Erk1, Ert2, Esrk1, Mnk1, Mtap2k, Prkm3, p44, p44erk1, p44mapk|Jak1, AA960307, C130039L05Rik|Casp8, CASP-8, FLICE, MACH, Mch5|Cycs|Tlr4, Lps, Ly87, Ran/M1, Ras…	http://www.genome.jp/kegg-bin/show_pathway?mmu05145/mmu:16773%09red/mmu:16772%09red/mmu:16775%09red/mmu:21947%09red/mmu:21809%09red/mmu:12370%09red/mmu:19697%09red/mmu:18708%09red/mmu:12675%09red/mmu:26417%09red/mmu:26413%09red/mmu:19094%09red/mmu:105675%09red/mmu:16451%09red/mmu:21898%09red/mmu:14679%09red/mmu:26409%09red/mmu:12367%09red/mmu:11651%09red/mmu:21937%09red/mmu:11796%09red/mmu:26420%…
African trypanosomiasis	KEGG PATHWAY	mmu05143	10	34	0.415801	0.919258	18795|14103|15122|101488143|20339|16775|16173|16176|100503605|110257	mmu:18795|mmu:14103|mmu:15122|mmu:100503605|mmu:20339|mmu:16775|mmu:16173|mmu:16176|mmu:100503605|mmu:15122|	18795|14103|15122|100503605|20339|16775|16173|16176|100503605|15122|	Plcb1, 3110043I21Rik, AI132408, Plcb, mKIAA0581|Fasl, APT1LG1, CD178, CD95-L, CD95L, Fas-L, Faslg, Tnfsf6, gld|Hba-a1, Hba, Hba1, Hbat1|Hbb-bs, Beta-s, Hbbt1, Hbbt2|Sele, CD62E, E-selectin, Elam|Lama4|Il18, Igif, Il-18|Il1b, IL-1beta, Il-1b|Hbb-bs, Beta-s, Hbbt1, Hbbt2|Hba-a1, Hba, Hba1, Hbat1|	http://www.genome.jp/kegg-bin/show_pathway?mmu05143/mmu:16173%09red/mmu:16775%09red/mmu:20339%09red/mmu:18795%09red/mmu:15122%09red/mmu:16176%09red/mmu:100503605%09red/mmu:14103%09red
Notch signaling pathway	KEGG PATHWAY	mmu04330	14	49	0.416968	0.919258	74198|19208|18519|66935|54485|14357|433759|13016|13017|207521|13542|66354|19664|18131	mmu:74198|mmu:19208|mmu:18519|mmu:66935|mmu:54485|mmu:14357|mmu:433759|mmu:13016|mmu:13017|mmu:207521|mmu:13542|mmu:66354|mmu:19664|mmu:18131|	74198|19208|18519|66935|54485|14357|433759|13016|13017|207521|13542|66354|19664|18131|	Dtx2, 2610524D08Rik, AA408415, AU022494, Deltex2|Ptcra, gp33, pT-alpha, pT-alpha-TCR, pT[a], pTa, pTalpha|Kat2b, A930006P13Rik, AI461839, AW536563, Pcaf, p/CAF|Cir1, 1700023B02Rik, 2810021A19Rik, Cicr, Cir|Dll4, Delta4|Dtx1, Fxit1, mKIAA4160|Hdac1, HD1, Hdac1-ps, MommeD5, RPD3|Ctbp1, BARS, CtBP1-L, CtBP1-S, CtBP3/BARS, D4S115h, D5H4S115, D5H4S115E|Ctbp2, AA407280, D7Ertd45e, Gtrgeo6, Ribeye|Dtx4,…	http://www.genome.jp/kegg-bin/show_pathway?mmu04330/mmu:13017%09red/mmu:19208%09red/mmu:18519%09red/mmu:13016%09red/mmu:207521%09red/mmu:433759%09red/mmu:13542%09red/mmu:66354%09red/mmu:18131%09red/mmu:74198%09red/mmu:66935%09red/mmu:14357%09red/mmu:54485%09red/mmu:19664%09red
Huntington's disease	KEGG PATHWAY	mmu05016	49	182	0.421688	0.919258	105675|67942|67273|11949|11946|11947|66414|21780|245841|11783|54152|16438|67680|20467|20466|11740|18795|69241|231329|170770|69833|68198|66445|21374|433759|22272|227197|68197|12370|67264|12864|12865|12866|12868|67300|66420|11951|11771|13063|12367|17995|20021|11739|228033|78284|68349|110084|22335|22333	mmu:105675|mmu:67942|mmu:67273|mmu:11949|mmu:11946|mmu:11947|mmu:66414|mmu:21780|mmu:245841|mmu:11783|mmu:54152|mmu:16438|mmu:67680|mmu:20466|mmu:20466|mmu:11740|mmu:18795|mmu:69241|mmu:231329|mmu:170770|mmu:69833|mmu:68198|mmu:66445|mmu:21374|mmu:433759|mmu:22272|mmu:227197|mmu:68197|mmu:12370|mmu:67264|mmu:12864|mmu:12865|mmu:12866|mmu:12868|mmu:67300|mmu:66420|mmu:11951|mmu:11771|mmu:13063|mmu…	105675|67942|67273|11949|11946|11947|66414|21780|245841|11783|54152|16438|67680|20466|20466|11740|18795|69241|231329|170770|69833|68198|66445|21374|433759|22272|227197|68197|12370|67264|12864|12865|12866|12868|67300|66420|11951|11771|13063|12367|17995|20021|11739|228033|78284|68349|110084|22335|22333|	Ppif, AW457192, CyP-D, CyP-F, CypD, PPIase|Atp5g2, 1810041M08Rik|Ndufa10, 2900053E13Rik|Atp5c1, 1700094F02Rik|Atp5a1, AI035633, AL022851, AL023067, Atpm, D18Ertd206e, Mom2|Atp5b|Ndufa12, 2410011G03Rik, AW112974|Tfam, AI661103, Hmgts, mtTFA, tsHMG|Polr2h|Apaf1, 6230400I06Rik, Apaf-1, Apaf1l, fog, mKIAA0413|Dnal4, D15Ertd424e, Dnalc4|Itpr1, D6Pas2, Gm10429, IP3R1, InsP3R, Ip3r, Itpr-1, P400, Pcp-1,…	http://www.genome.jp/kegg-bin/show_pathway?mmu05016/mmu:68198%09red/mmu:22335%09red/mmu:22333%09red/mmu:11946%09red/mmu:66414%09red/mmu:11740%09red/mmu:170770%09red/mmu:17995%09red/mmu:20466%09red/mmu:69833%09red/mmu:67942%09red/mmu:54152%09red/mmu:12868%09red/mmu:11783%09red/mmu:20021%09red/mmu:12865%09red/mmu:12864%09red/mmu:433759%09red/mmu:105675%09red/mmu:227197%09red/mmu:21374%09red/mmu:245…
Gap junction	KEGG PATHWAY	mmu04540	24	87	0.422992	0.919258	18176|14672|22152|26417|18590|16438|18795|14679|53857|54635|26396|67951|21872|11836|19092|14609|15461|12534|14745|26413|210044|14816|432530|227613	mmu:18176|mmu:14672|mmu:22152|mmu:26417|mmu:18590|mmu:16438|mmu:18795|mmu:14679|mmu:53857|mmu:54635|mmu:26396|mmu:67951|mmu:21872|mmu:110157|mmu:19092|mmu:14609|mmu:15461|mmu:12534|mmu:14745|mmu:26413|mmu:210044|mmu:14816|mmu:432530|mmu:227613|	18176|14672|22152|26417|18590|16438|18795|14679|53857|54635|26396|67951|21872|110157|19092|14609|15461|12534|14745|26413|210044|14816|432530|227613|	Nras, AV095280, N-ras|Gna11, Dsk7, E430025L19|Tubb3, 3200002H15Rik, M(beta)3, M(beta)6|Mapk3, Erk-1, Erk1, Ert2, Esrk1, Mnk1, Mtap2k, Prkm3, p44, p44erk1, p44mapk|Pdgfa|Itpr1, D6Pas2, Gm10429, IP3R1, InsP3R, Ip3r, Itpr-1, P400, Pcp-1, Pcp1, opt|Plcb1, 3110043I21Rik, AI132408, Plcb, mKIAA0581|Gnai3, AI158965, AW537698, Galphai3, Gnai-3|Tuba8|Pdgfc, 1110064L01Rik, AI647969, PDGF-C|Map2k2, AA589381,…	http://www.genome.jp/kegg-bin/show_pathway?mmu04540/mmu:22152%09red/mmu:14816%09red/mmu:210044%09red/mmu:227613%09red/mmu:12534%09red/mmu:26417%09red/mmu:19092%09red/mmu:26413%09red/mmu:18176%09red/mmu:53857%09red/mmu:432530%09red/mmu:14672%09red/mmu:16438%09red/mmu:14745%09red/mmu:14679%09red/mmu:21872%09red/mmu:18590%09red/mmu:67951%09red/mmu:26396%09red/mmu:54635%09red/mmu:110157%09red/mmu:187…
Ether lipid metabolism	KEGG PATHWAY	mmu00565	12	42	0.430514	0.928296	232889|228061|53357|69836|210992|19012|18805|18475|18476|18472|27226|28042	mmu:232889|mmu:228061|mmu:53357|mmu:69836|mmu:210992|mmu:19012|mmu:18805|mmu:18475|mmu:18476|mmu:18472|mmu:27226|mmu:28042|	232889|228061|53357|69836|210992|19012|18805|18475|18476|18472|27226|28042|	Pla2g4c, D7Ertd445e|Agps, 5832437L22, 9930035G10Rik, AW123847, Adaps, Adas, Adhaps, Adps, Aldhpsy, bs2|Pla2g6, BB112799, PNPLA9, iPLA(2)beta, iPLA2, iPLA2beta|Pla2g12b, 2010002E04Rik, Pla2g13, hlb218|Lpcat1, 2900035H07Rik, Aytl2, BB137372, BC005662, C87117, LPCAT, rd11|Ppap2a, Hic53, Hpic53, LPP-1, LPP1, PAP-2a, PAP2-alpha, PAP2a, mPAP|Pld1, AA536939, C85393, Pld1a, Pld1b|Pafah1b2, AI747451, AU02…	http://www.genome.jp/kegg-bin/show_pathway?mmu00565/mmu:27226%09red/mmu:53357%09red/mmu:210992%09red/mmu:232889%09red/mmu:69836%09red/mmu:28042%09red/mmu:18472%09red/mmu:18475%09red/mmu:18476%09red/mmu:19012%09red/mmu:18805%09red/mmu:228061%09red
Tryptophan metabolism	KEGG PATHWAY	mmu00380	13	46	0.436697	0.934329	70266|56752|109731|13078|110460|56720|11669|110446|12359|76507|17161|239017|110695	mmu:70266|mmu:56752|mmu:109731|mmu:13078|mmu:110460|mmu:56720|mmu:11669|mmu:110446|mmu:12359|mmu:76507|mmu:17161|mmu:239017|mmu:110695|	70266|56752|109731|13078|110460|56720|11669|110446|12359|76507|17161|239017|110695|	Ccbl1, 2010009K05Rik, AI182306, Gtk, Kat1, KatI|Aldh9a1, AA139417, Abaldh, ESTM40, TMABA-DH, Tmabadh|Maob, 6330414K01Rik, MAO-B|Cyp1b1, CP1B, P4501b1|Acat2, AW742799, Tcp-1x, Tcp1-rs1|Tdo2, AA407491, TDO, TO, chky|Aldh2, Ahd-5, Ahd5|Acat1, 6330585C21Rik, Acat|Cat, 2210418N07, Cas-1, Cas1, Cs-1|Aoc1, 1600012D06Rik, Abp1, DAO|Maoa, 1110061B18Rik, AA407771|Ogdhl|Aldh7a1, Atq1, D18Wsu181e|	http://www.genome.jp/kegg-bin/show_pathway?mmu00380/mmu:56752%09red/mmu:17161%09red/mmu:70266%09red/mmu:12359%09red/mmu:76507%09red/mmu:56720%09red/mmu:110695%09red/mmu:13078%09red/mmu:239017%09red/mmu:110460%09red/mmu:11669%09red/mmu:109731%09red/mmu:110446%09red
Type II diabetes mellitus	KEGG PATHWAY	mmu04930	14	50	0.442292	0.93902	26413|30955|12291|18708|16514|103988|18746|12287|16367|26417|67296|16150|384783|26420	mmu:26413|mmu:30955|mmu:12291|mmu:18708|mmu:16514|mmu:103988|mmu:18746|mmu:12287|mmu:16367|mmu:26417|mmu:67296|mmu:16150|mmu:384783|mmu:26420|	26413|30955|12291|18708|16514|103988|18746|12287|16367|26417|67296|16150|384783|26420|	Mapk1, 9030612K14Rik, AA407128, AU018647, C78273, ERK, Erk2, MAPK2, PRKM2, Prkm1, p41mapk, p42mapk|Pik3cg, 5830428L06Rik, PI3Kgamma, p110gamma|Cacna1g, Cav3.1d, [a]1G, a1G, alpha-1G, mKIAA1123|Pik3r1, PI3K, p50alpha, p55alpha, p85alpha|Kcnj11, Kir6.2, mBIR|Gck, GLK, Gk, Gls006, HK4, HKIV, HXKP, MODY2|Pkm, AA414905, AL024370, AL024424, Pk-2, Pk-3, Pk3, Pkm2|Cacna1b, AW050276, AW060892, AW822256, C…	http://www.genome.jp/kegg-bin/show_pathway?mmu04930/mmu:26417%09red/mmu:16514%09red/mmu:12287%09red/mmu:18746%09red/mmu:12291%09red/mmu:67296%09red/mmu:26420%09red/mmu:16150%09red/mmu:30955%09red/mmu:16367%09red/mmu:384783%09red/mmu:18708%09red/mmu:26413%09red/mmu:103988%09red
Legionellosis	KEGG PATHWAY	mmu05134	16	58	0.452096	0.943724	12367|12370|66824|13063|12362|20333|20224|15481|21898|66397|16173|19697|20310|16176|11783|15510	mmu:12367|mmu:12370|mmu:66824|mmu:13063|mmu:12362|mmu:20333|mmu:20224|mmu:15481|mmu:21898|mmu:66397|mmu:16173|mmu:19697|mmu:20310|mmu:16176|mmu:11783|mmu:15510|	12367|12370|66824|13063|12362|20333|20224|15481|21898|66397|16173|19697|20310|16176|11783|15510|	Casp3, A830040C14Rik, AC-3, Apopain, CASP-3, CC3, CPP-32, CPP32, Caspase-3, Lice, SCA-1, Yama, mldy|Casp8, CASP-8, FLICE, MACH, Mch5|Pycard, 9130417A21Rik, Asc, CARD5, TMS-1, TNS1, masc|Cycs|Casp1, ICE, Il1bc|Sec22b, 4930564D15Rik, AA517334, AI480645, C81333, ERS-24, Sec22l1|Sar1a, 1600019H17Rik, Sara, Sara1|Hspa8, 2410008N15Rik, Hsc70, Hsc71, Hsc73, Hsp73, Hspa10|Tlr4, Lps, Ly87, Ran/M1, Rasl2-8…	http://www.genome.jp/kegg-bin/show_pathway?mmu05134/mmu:16173%09red/mmu:11783%09red/mmu:21898%09red/mmu:20333%09red/mmu:12362%09red/mmu:12370%09red/mmu:20310%09red/mmu:15481%09red/mmu:15510%09red/mmu:12367%09red/mmu:20224%09red/mmu:19697%09red/mmu:66397%09red/mmu:13063%09red/mmu:66824%09red/mmu:16176%09red
Alzheimer's disease	KEGG PATHWAY	mmu05010	46	173	0.455052	0.943724	70405|20617|67273|11949|11946|11947|66414|11820|26413|26417|11783|11487|16438|67680|67942|12370|12568|13063|14433|19055|22272|68198|12314|19056|66445|21937|12334|16176|227197|68197|67264|12864|12865|12866|18795|12868|11938|11951|15925|12367|17995|19059|13666|228033|14813|68349	mmu:70405|mmu:20617|mmu:67273|mmu:11949|mmu:11946|mmu:11947|mmu:66414|mmu:11820|mmu:26413|mmu:26417|mmu:11783|mmu:11487|mmu:16438|mmu:67680|mmu:67942|mmu:12370|mmu:12568|mmu:13063|mmu:14433|mmu:19055|mmu:22272|mmu:68198|mmu:12313|mmu:19056|mmu:66445|mmu:21937|mmu:12334|mmu:16176|mmu:227197|mmu:68197|mmu:67264|mmu:12864|mmu:12865|mmu:12866|mmu:18795|mmu:12868|mmu:11938|mmu:11951|mmu:15925|mmu:1236…	70405|20617|67273|11949|11946|11947|66414|11820|26413|26417|11783|11487|16438|67680|67942|12370|12568|13063|14433|19055|22272|68198|12313|19056|66445|21937|12334|16176|227197|68197|67264|12864|12865|12866|18795|12868|11938|11951|15925|12367|17995|19059|13666|228033|14813|68349|	Calml3, 2310068O22Rik, AI326174|Snca, NACP, alphaSYN|Ndufa10, 2900053E13Rik|Atp5c1, 1700094F02Rik|Atp5a1, AI035633, AL022851, AL023067, Atpm, D18Ertd206e, Mom2|Atp5b|Ndufa12, 2410011G03Rik, AW112974|App, Abeta, Abpp, Adap, Ag, Cvap, E030013M08Rik, betaApp|Mapk1, 9030612K14Rik, AA407128, AU018647, C78273, ERK, Erk2, MAPK2, PRKM2, Prkm1, p41mapk, p42mapk|Mapk3, Erk-1, Erk1, Ert2, Esrk1, Mnk1, Mtap2…	http://www.genome.jp/kegg-bin/show_pathway?mmu05010/mmu:12313%09red/mmu:68198%09red/mmu:66414%09red/mmu:11946%09red/mmu:12334%09red/mmu:14813%09red/mmu:70405%09red/mmu:12370%09red/mmu:17995%09red/mmu:26417%09red/mmu:26413%09red/mmu:12868%09red/mmu:11783%09red/mmu:12865%09red/mmu:12864%09red/mmu:12866%09red/mmu:227197%09red/mmu:67942%09red/mmu:19055%09red/mmu:19056%09red/mmu:11487%09red/mmu:14433%…
Glycosaminoglycan biosynthesis - heparan sulfate / heparin	KEGG PATHWAY	mmu00534	7	24	0.457455	0.943724	217119|23908|54710|54616|50786|15478|117592	mmu:217119|mmu:23908|mmu:54710|mmu:54616|mmu:50786|mmu:15478|mmu:117592|	217119|23908|54710|54616|50786|15478|117592|	Xylt2, E030002B02Rik, XT-II, XT2, xylT-II|Hs2st1, AW214369, Hs2st, mKIAA0448|Hs3st3b1, 3-OST-3B, 3OST3B1, 3Ost3b, AU041882, AW536289, Hs3st3b, m3-OST-3B|Extl3, 2900009G18Rik, AU040105, Ext1l, mKIAA0519|Hs6st2, 6OST2|Hs3st3a1, 3Ost3a, Hs3st3a|B3galt6, BB129894, GalTII|	http://www.genome.jp/kegg-bin/show_pathway?mmu00534/mmu:50786%09red/mmu:217119%09red/mmu:23908%09red/mmu:15478%09red/mmu:117592%09red/mmu:54710%09red/mmu:54616%09red
Platelet activation	KEGG PATHWAY	mmu04611	35	131	0.458185	0.943724	14679|18762|99571|26413|19878|26417|14360|16438|14062|18795|30955|19395|16801|234779|17096|18759|232889|14674|215449|19094|19092|14161|14065|18708|67938|19047|210044|109905|19224|21390|19222|432530|11652|16398|11651	mmu:14679|mmu:18759|mmu:99571|mmu:26413|mmu:19878|mmu:26417|mmu:14360|mmu:16438|mmu:14062|mmu:18795|mmu:30955|mmu:19395|mmu:16801|mmu:234779|mmu:17096|mmu:18759|mmu:232889|mmu:14674|mmu:215449|mmu:19094|mmu:19092|mmu:14161|mmu:14065|mmu:18708|mmu:67938|mmu:19047|mmu:210044|mmu:109905|mmu:19224|mmu:21390|mmu:19222|mmu:432530|mmu:11652|mmu:16398|mmu:11651|	14679|18759|99571|26413|19878|26417|14360|16438|14062|18795|30955|19395|16801|234779|17096|18759|232889|14674|215449|19094|19092|14161|14065|18708|67938|19047|210044|109905|19224|21390|19222|432530|11652|16398|11651|	Gnai3, AI158965, AW537698, Galphai3, Gnai-3|Prkci, 2310021H13Rik, AI427505, PKClambda, Pkci, Pkcl, Prkcl, aPKClambda, mKIAA4165|Fgg, 3010002H13Rik, AI256424|Mapk1, 9030612K14Rik, AA407128, AU018647, C78273, ERK, Erk2, MAPK2, PRKM2, Prkm1, p41mapk, p42mapk|Rock2, B230113H15Rik, ROKalpha, Rho-kinase, Rock-II, Rock2m, mKIAA0619|Mapk3, Erk-1, Erk1, Ert2, Esrk1, Mnk1, Mtap2k, Prkm3, p44, p44erk1, p44m…	http://www.genome.jp/kegg-bin/show_pathway?mmu04611/mmu:215449%09red/mmu:432530%09red/mmu:210044%09red/mmu:19395%09red/mmu:16398%09red/mmu:18708%09red/mmu:26417%09red/mmu:21390%09red/mmu:19092%09red/mmu:26413%09red/mmu:19094%09red/mmu:232889%09red/mmu:14360%09red/mmu:234779%09red/mmu:19222%09red/mmu:19224%09red/mmu:19878%09red/mmu:109905%09red/mmu:16438%09red/mmu:14161%09red/mmu:14674%09red/mmu:9…
Influenza A	KEGG PATHWAY	mmu05164	45	170	0.466675	0.954091	117198|214531|26396|66679|66824|56488|16646|16647|19697|26417|16451|54188|13063|21898|26413|30955|20296|11836|26397|100037258|216799|21937|26420|26398|14103|18708|237082|214523|16173|19094|15481|16150|15463|106759|12362|230073|103573|13665|13666|81489|16176|16175|11652|11651|22333	mmu:117198|mmu:214531|mmu:26396|mmu:66679|mmu:66824|mmu:56488|mmu:16646|mmu:16647|mmu:19697|mmu:26417|mmu:16451|mmu:54188|mmu:13063|mmu:21898|mmu:26413|mmu:30955|mmu:20296|mmu:110157|mmu:26397|mmu:100037258|mmu:216799|mmu:21937|mmu:26420|mmu:26398|mmu:14103|mmu:18708|mmu:237082|mmu:214523|mmu:16173|mmu:19094|mmu:15481|mmu:16150|mmu:15463|mmu:106759|mmu:12362|mmu:230073|mmu:103573|mmu:13665|mmu:13…	117198|214531|26396|66679|66824|56488|16646|16647|19697|26417|16451|54188|13063|21898|26413|30955|20296|110157|26397|100037258|216799|21937|26420|26398|14103|18708|237082|214523|16173|19094|15481|16150|15463|106759|12362|230073|103573|13665|13666|81489|16176|16175|11652|11651|22333|	Ivns1abp, 1190004M08Rik, 1700126I16Rik, AA960440, HSPC068, ND1, NS-1, NS1-BP, Nd1-L, Nd1-S, mKIAA0850|Tmprss13, BC010843, Tpmrss13|Map2k2, AA589381, MEK2, MK2, Prkmk2|Rae1, 3230401I12Rik, 41, D2Ertd342e, MNRP, MNRP41|Pycard, 9130417A21Rik, Asc, CARD5, TMS-1, TNS1, masc|Nxt1, 1110001N02Rik|Kpna1, AW494490, IPOA5, NPI1, Rch2, mSRP1|Kpna2, 2410044B12Rik, IPOA1, PTAC58, Rch1|Rela, p65|Mapk3, Erk-1, E…	http://www.genome.jp/kegg-bin/show_pathway?mmu05164/mmu:237082%09red/mmu:22333%09red/mmu:54188%09red/mmu:16150%09red/mmu:100037258%09red/mmu:19697%09red/mmu:18708%09red/mmu:66824%09red/mmu:26417%09red/mmu:30955%09red/mmu:26413%09red/mmu:19094%09red/mmu:16173%09red/mmu:214531%09red/mmu:66679%09red/mmu:56488%09red/mmu:16451%09red/mmu:14103%09red/mmu:230073%09red/mmu:16647%09red/mmu:16646%09red/mmu:…
Hepatitis C	KEGG PATHWAY	mmu05160	36	136	0.476235	0.966477	18176|52432|18708|12738|19697|73699|26417|16451|12737|19013|12675|30955|19052|19053|56469|11836|21937|18260|12739|19094|19192|56173|16150|26413|15461|106759|26420|230073|20181|13665|12740|13666|22259|11652|16151|11651	mmu:18176|mmu:52432|mmu:18708|mmu:12738|mmu:19697|mmu:73699|mmu:26417|mmu:16451|mmu:12737|mmu:19013|mmu:12675|mmu:30955|mmu:19052|mmu:19053|mmu:56469|mmu:110157|mmu:21937|mmu:18260|mmu:12739|mmu:19094|mmu:19192|mmu:56173|mmu:16150|mmu:26413|mmu:15461|mmu:106759|mmu:26420|mmu:230073|mmu:20181|mmu:13665|mmu:12740|mmu:13666|mmu:22259|mmu:11652|mmu:16151|mmu:11651|	18176|52432|18708|12738|19697|73699|26417|16451|12737|19013|12675|30955|19052|19053|56469|110157|21937|18260|12739|19094|19192|56173|16150|26413|15461|106759|26420|230073|20181|13665|12740|13666|22259|11652|16151|11651|	Nras, AV095280, N-ras|Ppp2r2d, 1300017E19Rik, D7Ertd753e, MDS026|Pik3r1, PI3K, p50alpha, p55alpha, p85alpha|Cldn2, AL022813|Rela, p65|Ppp2r1b, 2410091N08Rik, AI790395|Mapk3, Erk-1, Erk1, Ert2, Esrk1, Mnk1, Mtap2k, Prkm3, p44, p44erk1, p44mapk|Jak1, AA960307, C130039L05Rik|Cldn1, AI596271|Ppara, 4933429D07Rik, AW742785, Nr1c1, PPAR-alpha, PPARalpha, Ppar|Chuk, AI256658, Chuk1, Fbx24, Fbxo24, IKBKA…	http://www.genome.jp/kegg-bin/show_pathway?mmu05160/mmu:73699%09red/mmu:16150%09red/mmu:19697%09red/mmu:18708%09red/mmu:12675%09red/mmu:26417%09red/mmu:12738%09red/mmu:26413%09red/mmu:19094%09red/mmu:18176%09red/mmu:12737%09red/mmu:19053%09red/mmu:19052%09red/mmu:19013%09red/mmu:16451%09red/mmu:12739%09red/mmu:230073%09red/mmu:52432%09red/mmu:11652%09red/mmu:11651%09red/mmu:56173%09red/mmu:12740%…
Nicotine addiction	KEGG PATHWAY	mmu05033	11	40	0.480969	0.96896	57249|140919|14406|14396|216643|14800|14802|12287|14813|53623|14399	mmu:57249|mmu:140919|mmu:14406|mmu:14396|mmu:216643|mmu:14800|mmu:14802|mmu:12287|mmu:14813|mmu:53623|mmu:14399|	57249|140919|14406|14396|216643|14800|14802|12287|14813|53623|14399|	Gabrq|Slc17a6, 2900073D12Rik, DNPI, VGLUT2|Gabrg2, GABAA-R, Gabrg-2, gamma2|Gabra3, Gabra-3|Gabrp|Gria2, GluA2, GluR-B, Glur-2, Glur2|Gria4, GluA4, GluR-D, Glur-4, Glur4, Gluralpha4, spkw1|Cacna1b, AW050276, AW060892, AW822256, Cav2.2, Cchn1a, alpha(1B)|Grin2c, GluN2C, NMDAR2C, NR2C|Gria3, 2900064I19Rik, GluA3, GluR-C, GluR-K3, Glur-3, Glur3, Gluralpha3|Gabra6, GABA-ARalpha6, Gabra-6, alpha6|	http://www.genome.jp/kegg-bin/show_pathway?mmu05033/mmu:140919%09red/mmu:12287%09red/mmu:53623%09red/mmu:14406%09red/mmu:216643%09red/mmu:57249%09red/mmu:14399%09red/mmu:14813%09red/mmu:14800%09red/mmu:14396%09red/mmu:14802%09red
Galactose metabolism	KEGG PATHWAY	mmu00052	9	33	0.502384	1	18642|11677|103988|14387|11605|12091|14635|72157|53418	mmu:18642|mmu:11677|mmu:103988|mmu:14387|mmu:11605|mmu:12091|mmu:14635|mmu:72157|mmu:53418|	18642|11677|103988|14387|11605|12091|14635|72157|53418|	Pfkm, AI131669, PFK-A, PFK-M, Pfk-4, Pfk4, Pfka, Pfkx|Akr1b3, ALR2, AR, Ahr-1, Ahr1, Akr1b1, Aldor1, Aldr1|Gck, GLK, Gk, Gls006, HK4, HKIV, HXKP, MODY2|Gaa, E430018M07Rik|Gla, Ags|Glb1, AW125515, Bge, Bgl, Bgl-e, Bgl-s, Bgl-t, Bgs, Bgt, C130097A14Rik|Galk1, AA409894, GALK, Gk, Glk, Glk1|Pgm2, 2610020G18Rik, AA407108, AI098105, Pgm-2, Pgm1|B4galt2, Ggtb2|	http://www.genome.jp/kegg-bin/show_pathway?mmu00052/mmu:14387%09red/mmu:11605%09red/mmu:103988%09red/mmu:72157%09red/mmu:53418%09red/mmu:18642%09red/mmu:11677%09red/mmu:12091%09red/mmu:14635%09red
Adipocytokine signaling pathway	KEGG PATHWAY	mmu04920	19	72	0.507087	1	19082|19247|384783|11604|19013|12675|20181|109648|19697|94180|16367|11651|21937|11652|16151|72674|18534|16150|26420	mmu:19082|mmu:19247|mmu:384783|mmu:11604|mmu:19013|mmu:12675|mmu:20181|mmu:109648|mmu:19697|mmu:94180|mmu:16367|mmu:11651|mmu:21937|mmu:11652|mmu:16151|mmu:72674|mmu:18534|mmu:16150|mmu:26420|	19082|19247|384783|11604|19013|12675|20181|109648|19697|94180|16367|11651|21937|11652|16151|72674|18534|16150|26420|	Prkag1, AA571379, BB036179, Prkaac|Ptpn11, 2700084A17Rik, AW536184, PTP1D, PTP2C, SAP-2, SH-PTP2, SH-PTP3, SHP-2, Shp2, Syp|Irs2, Irs-2|Agrp, Agrt, Art|Ppara, 4933429D07Rik, AW742785, Nr1c1, PPAR-alpha, PPARalpha, Ppar|Chuk, AI256658, Chuk1, Fbx24, Fbxo24, IKBKA, IKK1, Ikka, NFKBIKA|Rxra, 9530071D11Rik, Nr2b1, RXRalpha1|Npy, 0710005A05Rik|Rela, p65|Acsbg1, BG1, Bgm, E230019G03Rik, Lpd, R75185, mK…	http://www.genome.jp/kegg-bin/show_pathway?mmu04920/mmu:19082%09red/mmu:11604%09red/mmu:72674%09red/mmu:19247%09red/mmu:384783%09red/mmu:16367%09red/mmu:109648%09red/mmu:94180%09red/mmu:26420%09red/mmu:16150%09red/mmu:18534%09red/mmu:19697%09red/mmu:11652%09red/mmu:11651%09red/mmu:12675%09red/mmu:20181%09red/mmu:16151%09red/mmu:19013%09red/mmu:21937%09red
Non-alcoholic fatty liver disease (NAFLD)	KEGG PATHWAY	mmu04932	40	154	0.514084	1	19082|67273|66414|18708|67264|19697|67680|606496|12370|13063|19013|30955|11911|68198|66445|21937|227197|72674|68197|14103|12864|12865|12866|12868|16150|16367|26420|12367|17995|20181|13665|13666|22272|22259|16176|68349|16175|11652|11651|384783	mmu:19082|mmu:67273|mmu:66414|mmu:18708|mmu:67264|mmu:19697|mmu:67680|mmu:606496|mmu:12370|mmu:13063|mmu:19013|mmu:30955|mmu:11911|mmu:68198|mmu:66445|mmu:21937|mmu:227197|mmu:72674|mmu:68197|mmu:14103|mmu:12864|mmu:12865|mmu:12866|mmu:12868|mmu:16150|mmu:16367|mmu:26420|mmu:12367|mmu:17995|mmu:20181|mmu:13665|mmu:13666|mmu:22272|mmu:22259|mmu:16176|mmu:68349|mmu:16175|mmu:11652|mmu:11651|mmu:384…	19082|67273|66414|18708|67264|19697|67680|606496|12370|13063|19013|30955|11911|68198|66445|21937|227197|72674|68197|14103|12864|12865|12866|12868|16150|16367|26420|12367|17995|20181|13665|13666|22272|22259|16176|68349|16175|11652|11651|384783|	Prkag1, AA571379, BB036179, Prkaac|Ndufa10, 2900053E13Rik|Ndufa12, 2410011G03Rik, AW112974|Pik3r1, PI3K, p50alpha, p55alpha, p85alpha|Ndufb8, 2900010I05Rik, AI987932|Rela, p65|Sdhb, 0710008N11Rik|Gsk3a, 2700086H06Rik|Casp8, CASP-8, FLICE, MACH, Mch5|Cycs|Ppara, 4933429D07Rik, AW742785, Nr1c1, PPAR-alpha, PPARalpha, Ppar|Pik3cg, 5830428L06Rik, PI3Kgamma, p110gamma|Atf4, Atf-4, C/ATF, CREB2, TAXREB…	http://www.genome.jp/kegg-bin/show_pathway?mmu04932/mmu:72674%09red/mmu:66445%09red/mmu:12370%09red/mmu:19697%09red/mmu:18708%09red/mmu:17995%09red/mmu:12868%09red/mmu:12865%09red/mmu:12864%09red/mmu:12866%09red/mmu:227197%09red/mmu:66414%09red/mmu:19013%09red/mmu:13063%09red/mmu:16176%09red/mmu:68198%09red/mmu:67680%09red/mmu:67264%09red/mmu:68197%09red/mmu:606496%09red/mmu:16367%09red/mmu:12367…
cGMP-PKG signaling pathway	KEGG PATHWAY	mmu04022	44	170	0.520381	1	105675|16523|70405|14679|19059|18708|14672|14674|26413|18158|26417|16438|11740|18795|30955|13617|19055|19056|11911|17540|12314|26396|11938|11739|16531|18160|54611|11836|19092|16367|73181|19047|210044|19878|110893|12788|18576|78284|432530|11652|22335|11651|22333|384783	mmu:105675|mmu:16523|mmu:70405|mmu:14679|mmu:19059|mmu:18708|mmu:14672|mmu:14674|mmu:26413|mmu:18158|mmu:26417|mmu:16438|mmu:11740|mmu:18795|mmu:30955|mmu:13617|mmu:19055|mmu:19056|mmu:11911|mmu:17540|mmu:12313|mmu:26396|mmu:11938|mmu:11739|mmu:16531|mmu:18160|mmu:54611|mmu:110157|mmu:19092|mmu:16367|mmu:73181|mmu:19047|mmu:210044|mmu:19878|mmu:110893|mmu:12788|mmu:18576|mmu:78284|mmu:432530|mmu:…	105675|16523|70405|14679|19059|18708|14672|14674|26413|18158|26417|16438|11740|18795|30955|13617|19055|19056|11911|17540|12313|26396|11938|11739|16531|18160|54611|110157|19092|16367|73181|19047|210044|19878|110893|12788|18576|78284|432530|11652|22335|11651|22333|384783|	Ppif, AW457192, CyP-D, CyP-F, CypD, PPIase|Kcnj8, AI448900, Kir6.1, gnite, slmbr, sltr|Calml3, 2310068O22Rik, AI326174|Gnai3, AI158965, AW537698, Galphai3, Gnai-3|Ppp3r2, CaNB2|Pik3r1, PI3K, p50alpha, p55alpha, p85alpha|Gna11, Dsk7, E430025L19|Gna13, AU024132, AU043124, Galpha13|Mapk1, 9030612K14Rik, AA407128, AU018647, C78273, ERK, Erk2, MAPK2, PRKM2, Prkm1, p41mapk, p42mapk|Nppb, AA408272, BNF,…	http://www.genome.jp/kegg-bin/show_pathway?mmu04022/mmu:12313%09red/mmu:12788%09red/mmu:105675%09red/mmu:22333%09red/mmu:432530%09red/mmu:210044%09red/mmu:70405%09red/mmu:11740%09red/mmu:22335%09red/mmu:384783%09red/mmu:17540%09red/mmu:18708%09red/mmu:26417%09red/mmu:18795%09red/mmu:19092%09red/mmu:26413%09red/mmu:13617%09red/mmu:18158%09red/mmu:19055%09red/mmu:73181%09red/mmu:19056%09red/mmu:165…
Other glycan degradation	KEGG PATHWAY	mmu00511	5	18	0.524033	1	15212|17159|12091|66848|23956	mmu:15212|mmu:17159|mmu:12091|mmu:66848|mmu:23956|	15212|17159|12091|66848|23956|	Hexb|Man2b1, AW107687, LAMAN|Glb1, AW125515, Bge, Bgl, Bgl-e, Bgl-s, Bgl-t, Bgs, Bgt, C130097A14Rik|Fuca2, 0610025O11Rik, 5530401P20Rik|Neu2, MBS, MSS, MTS|	http://www.genome.jp/kegg-bin/show_pathway?mmu00511/mmu:12091%09red/mmu:15212%09red/mmu:17159%09red/mmu:66848%09red/mmu:23956%09red
Dorso-ventral axis formation	KEGG PATHWAY	mmu04320	6	22	0.526702	1	57749|26413|68166|26417|54418|18131	mmu:57749|mmu:26413|mmu:68166|mmu:26417|mmu:54418|mmu:18131|	57749|26413|68166|26417|54418|18131|	Piwil1, MIWI|Mapk1, 9030612K14Rik, AA407128, AU018647, C78273, ERK, Erk2, MAPK2, PRKM2, Prkm1, p41mapk, p42mapk|Spire1, 6030430B19Rik, AI415299, AU022898, AW550622, Spir-1|Mapk3, Erk-1, Erk1, Ert2, Esrk1, Mnk1, Mtap2k, Prkm3, p44, p44erk1, p44mapk|Fmn2, AU024104|Notch3, AW229011, N3, hpbk|	http://www.genome.jp/kegg-bin/show_pathway?mmu04320/mmu:26417%09red/mmu:57749%09red/mmu:68166%09red/mmu:26413%09red/mmu:18131%09red/mmu:54418%09red
Glycosphingolipid biosynthesis - lacto and neolacto series	KEGG PATHWAY	mmu00601	7	26	0.529097	1	20443|72297|20449|57370|14538|14594|53418	mmu:20443|mmu:72297|mmu:20449|mmu:57370|mmu:14538|mmu:14594|mmu:53418|	20443|72297|20449|57370|14538|14594|53418|	St3gal4, Siat4c|B3gnt3, 2210008L19Rik|St8sia1, 9330109E03Rik, GD3S, Sia-T, Siat8, Siat8a|B4galt3, 9530061M23Rik, AA104562, AW125175, ESTM26, ESTM6, R74981|Gcnt2, 5330430K10Rik, IGnT, IGnTA, IGnTB, IGnTC|Ggta1, AW108479, GALT, Gal, Ggta, Ggta-1, alpha3GalT|B4galt2, Ggtb2|	http://www.genome.jp/kegg-bin/show_pathway?mmu00601/mmu:20443%09red/mmu:14538%09red/mmu:57370%09red/mmu:20449%09red/mmu:53418%09red/mmu:72297%09red/mmu:14594%09red
cAMP signaling pathway	KEGG PATHWAY	mmu04024	51	198	0.530207	1	66922|70405|14679|21844|18708|109648|19206|19697|19878|26417|12638|53623|20191|19013|30955|170758|13617|12314|14800|11836|14802|26396|11938|78284|20606|22325|239273|18160|54611|18576|432530|330953|80911|14062|15562|26420|18805|271639|26413|19047|210044|12788|110385|14813|238871|11652|11430|11651|18578|215449|109905	mmu:66922|mmu:70405|mmu:14679|mmu:21844|mmu:18708|mmu:109648|mmu:19206|mmu:19697|mmu:19878|mmu:26417|mmu:12638|mmu:53623|mmu:20191|mmu:19013|mmu:30955|mmu:170758|mmu:13617|mmu:12313|mmu:14800|mmu:110157|mmu:14802|mmu:26396|mmu:11938|mmu:78284|mmu:20606|mmu:22325|mmu:239273|mmu:18160|mmu:54611|mmu:18576|mmu:432530|mmu:330953|mmu:80911|mmu:14062|mmu:15562|mmu:26420|mmu:18805|mmu:271639|mmu:26413|mm…	66922|70405|14679|21844|18708|109648|19206|19697|19878|26417|12638|53623|20191|19013|30955|170758|13617|12313|14800|110157|14802|26396|11938|78284|20606|22325|239273|18160|54611|18576|432530|330953|80911|14062|15562|26420|18805|271639|26413|19047|210044|12788|110385|14813|238871|11652|11430|11651|18578|215449|109905|	Rras2, 2610016H24Rik, C86394, TC21|Calml3, 2310068O22Rik, AI326174|Gnai3, AI158965, AW537698, Galphai3, Gnai-3|Tiam1, AI847750, D16Ium10, D16Ium10e|Pik3r1, PI3K, p50alpha, p55alpha, p85alpha|Npy, 0710005A05Rik|Ptch1, A230106A15Rik, Ptc, Ptc1, Ptch, mes|Rela, p65|Rock2, B230113H15Rik, ROKalpha, Rho-kinase, Rock-II, Rock2m, mKIAA0619|Mapk3, Erk-1, Erk1, Ert2, Esrk1, Mnk1, Mtap2k, Prkm3, p44, p44erk…	http://www.genome.jp/kegg-bin/show_pathway?mmu04024/mmu:12313%09red/mmu:12788%09red/mmu:215449%09red/mmu:14062%09red/mmu:432530%09red/mmu:210044%09red/mmu:11430%09red/mmu:14813%09red/mmu:70405%09red/mmu:21844%09red/mmu:19697%09red/mmu:170758%09red/mmu:18708%09red/mmu:66922%09red/mmu:26417%09red/mmu:330953%09red/mmu:26413%09red/mmu:19047%09red/mmu:12638%09red/mmu:13617%09red/mmu:109648%09red/mmu:1…
GnRH signaling pathway	KEGG PATHWAY	mmu04912	23	89	0.535215	1	70405|18176|14672|26413|26417|16438|232889|18795|15200|13712|26397|11911|11836|12314|26396|26398|19094|26401|15461|26420|18805|210044|432530	mmu:70405|mmu:18176|mmu:14672|mmu:26413|mmu:26417|mmu:16438|mmu:232889|mmu:18795|mmu:15200|mmu:13712|mmu:26397|mmu:11911|mmu:110157|mmu:12313|mmu:26396|mmu:26398|mmu:19094|mmu:26401|mmu:15461|mmu:26420|mmu:18805|mmu:210044|mmu:432530|	70405|18176|14672|26413|26417|16438|232889|18795|15200|13712|26397|11911|110157|12313|26396|26398|19094|26401|15461|26420|18805|210044|432530|	Calml3, 2310068O22Rik, AI326174|Nras, AV095280, N-ras|Gna11, Dsk7, E430025L19|Mapk1, 9030612K14Rik, AA407128, AU018647, C78273, ERK, Erk2, MAPK2, PRKM2, Prkm1, p41mapk, p42mapk|Mapk3, Erk-1, Erk1, Ert2, Esrk1, Mnk1, Mtap2k, Prkm3, p44, p44erk1, p44mapk|Itpr1, D6Pas2, Gm10429, IP3R1, InsP3R, Ip3r, Itpr-1, P400, Pcp-1, Pcp1, opt|Pla2g4c, D7Ertd445e|Plcb1, 3110043I21Rik, AI132408, Plcb, mKIAA0581|Hb…	http://www.genome.jp/kegg-bin/show_pathway?mmu04912/mmu:12313%09red/mmu:432530%09red/mmu:210044%09red/mmu:70405%09red/mmu:26417%09red/mmu:26413%09red/mmu:19094%09red/mmu:232889%09red/mmu:13712%09red/mmu:18176%09red/mmu:14672%09red/mmu:16438%09red/mmu:26401%09red/mmu:18805%09red/mmu:26420%09red/mmu:26396%09red/mmu:26397%09red/mmu:26398%09red/mmu:110157%09red/mmu:18795%09red/mmu:11911%09red/mmu:152…
Mineral absorption	KEGG PATHWAY	mmu04978	12	46	0.538777	1	74051|18174|20531|20529|70358|14325|22041|72027|64177|53945|225997|52466	mmu:74051|mmu:18174|mmu:20531|mmu:20529|mmu:70358|mmu:14325|mmu:22041|mmu:72027|mmu:64177|mmu:53945|mmu:225997|mmu:52466|	74051|18174|20531|20529|70358|14325|22041|72027|64177|53945|225997|52466|	Steap2, 4921538B17Rik, AI930049, AW045895, IPCA-1, IPCA1, PCANAP1, STAMP1, STMP|Slc11a2, DCT1, DMT1, Nramp2, mk, van|Slc34a2, AA536683, D5Ertd227e, NaPi-2b, Npt2b|Slc31a1, 4930445G01Rik, AI787263, AU016967, Ctr1|Steap1, 2410007B19Rik, Prss24, Steap|Ftl1, Ftl, Ftl-1, L-ferritin|Trf, AI266983, Cd176, HP, Tf, Tfn, hpx|Slc39a4, 1600025H15Rik, AU041686, AWMS2, ZIP4|Trpv6, CAT, CaT1, Cac, Ecac2, Otrpc3…	http://www.genome.jp/kegg-bin/show_pathway?mmu04978/mmu:14325%09red/mmu:20531%09red/mmu:74051%09red/mmu:20529%09red/mmu:18174%09red/mmu:52466%09red/mmu:225997%09red/mmu:53945%09red/mmu:72027%09red/mmu:64177%09red/mmu:70358%09red/mmu:22041%09red
Arrhythmogenic right ventricular cardiomyopathy (ARVC)	KEGG PATHWAY	mmu05412	19	74	0.549121	1	20191|13726|16905|16420|12387|16773|16402|16480|24051|13346|16410|16400|14609|192897|16398|109711|16419|11938|13511	mmu:20191|mmu:13726|mmu:16905|mmu:16420|mmu:12387|mmu:16773|mmu:16402|mmu:16480|mmu:24051|mmu:13346|mmu:16410|mmu:16400|mmu:14609|mmu:192897|mmu:16398|mmu:109711|mmu:16419|mmu:11938|mmu:13511|	20191|13726|16905|16420|12387|16773|16402|16480|24051|13346|16410|16400|14609|192897|16398|109711|16419|11938|13511|	Ryr2, 9330127I20Rik, RYR-2|Emd, AW550900, Sta|Lmna, Dhe|Itgb6, 2210409C20Rik, 4831415H04Rik|Ctnnb1, Bfc, Catnb, Mesc|Lama2, 5830440B04, dy, mKIAA4087, mer, merosin|Itga5, Cd49e, Fnra, VLA5|Jup, Ctnng, D930025P04Rik, PG|Sgcb, 43kDa, AI747103, AI844814, beta-SG|Des|Itgav, 1110004F14Rik, 2610028E01Rik, CD51, D430040G12Rik|Itga3, AA407068, CD49C, GAPB3|Gja1, AU042049, AW546267, Cnx43, Cx43, Cx43alpha…	http://www.genome.jp/kegg-bin/show_pathway?mmu05412/mmu:16410%09red/mmu:13346%09red/mmu:16773%09red/mmu:12387%09red/mmu:109711%09red/mmu:13511%09red/mmu:16419%09red/mmu:13726%09red/mmu:16402%09red/mmu:16400%09red/mmu:192897%09red/mmu:11938%09red/mmu:16480%09red/mmu:24051%09red/mmu:16420%09red/mmu:14609%09red/mmu:16398%09red/mmu:20191%09red/mmu:16905%09red
Estrogen signaling pathway	KEGG PATHWAY	mmu04915	25	98	0.556468	1	70405|18176|18708|15519|26413|16522|26417|16438|18795|15200|30955|11911|12314|26396|11836|15481|15461|20416|210044|14816|78284|432530|11652|14679|11651	mmu:70405|mmu:18176|mmu:18708|mmu:15519|mmu:26413|mmu:16522|mmu:26417|mmu:16438|mmu:18795|mmu:15200|mmu:30955|mmu:11911|mmu:12313|mmu:26396|mmu:110157|mmu:15481|mmu:15461|mmu:20416|mmu:210044|mmu:14816|mmu:78284|mmu:432530|mmu:11652|mmu:14679|mmu:11651|	70405|18176|18708|15519|26413|16522|26417|16438|18795|15200|30955|11911|12313|26396|110157|15481|15461|20416|210044|14816|78284|432530|11652|14679|11651|	Calml3, 2310068O22Rik, AI326174|Nras, AV095280, N-ras|Pik3r1, PI3K, p50alpha, p55alpha, p85alpha|Hsp90aa1, 86kDa, 89kDa, AL024080, AL024147, Hsp86-1, Hsp89, Hsp90, Hspca, hsp4|Mapk1, 9030612K14Rik, AA407128, AU018647, C78273, ERK, Erk2, MAPK2, PRKM2, Prkm1, p41mapk, p42mapk|Kcnj6, BIR1, GIRK2, KATP2, KCNJ7, Kir3.2, weaver, wv|Mapk3, Erk-1, Erk1, Ert2, Esrk1, Mnk1, Mtap2k, Prkm3, p44, p44erk1, p44…	http://www.genome.jp/kegg-bin/show_pathway?mmu04915/mmu:12313%09red/mmu:14816%09red/mmu:210044%09red/mmu:70405%09red/mmu:18708%09red/mmu:26417%09red/mmu:30955%09red/mmu:26413%09red/mmu:18176%09red/mmu:432530%09red/mmu:16438%09red/mmu:78284%09red/mmu:14679%09red/mmu:11652%09red/mmu:11651%09red/mmu:20416%09red/mmu:26396%09red/mmu:110157%09red/mmu:15519%09red/mmu:18795%09red/mmu:15481%09red/mmu:1191…
Other types of O-glycan biosynthesis	KEGG PATHWAY	mmu00514	8	31	0.56341	1	232313|223827|20440|234407|57370|26433|53418|68273	mmu:232313|mmu:223827|mmu:20440|mmu:234407|mmu:57370|mmu:26433|mmu:53418|mmu:68273|	232313|223827|20440|234407|57370|26433|53418|68273|	Gxylt2, Glt8d4, Gm152|Gxylt1, Glt8d3, Gm1228, Gm87|St6gal1, AW742324, Siat1, St6Gal-I, St6gal, St6galI|Glt25d1, 2810024B22Rik, Colgalt1|B4galt3, 9530061M23Rik, AA104562, AW125175, ESTM26, ESTM6, R74981|Plod3, AI414586, LH3|B4galt2, Ggtb2|Pomgnt1, 0610016I07Rik, 4930467B06Rik|	http://www.genome.jp/kegg-bin/show_pathway?mmu00514/mmu:26433%09red/mmu:223827%09red/mmu:234407%09red/mmu:57370%09red/mmu:20440%09red/mmu:53418%09red/mmu:232313%09red/mmu:68273%09red
Ascorbate and aldarate metabolism	KEGG PATHWAY	mmu00053	7	27	0.563517	1	56752|19733|22235|11669|394436|394432|110695	mmu:56752|mmu:19733|mmu:22235|mmu:11669|mmu:394436|mmu:394432|mmu:110695|	56752|19733|22235|11669|394436|394432|110695|	Aldh9a1, AA139417, Abaldh, ESTM40, TMABA-DH, Tmabadh|Rgn, AI265316, GNL, SMP30|Ugdh, Udpgdh|Aldh2, Ahd-5, Ahd5|Ugt1a1, Gnt1, UDPGT_1-1, UGT1A01, Udpgt-1a, UgtBr1|Ugt1a7c, A10', A13, Ugt1a10|Aldh7a1, Atq1, D18Wsu181e|	http://www.genome.jp/kegg-bin/show_pathway?mmu00053/mmu:56752%09red/mmu:394432%09red/mmu:394436%09red/mmu:19733%09red/mmu:22235%09red/mmu:110695%09red/mmu:11669%09red
Fructose and mannose metabolism	KEGG PATHWAY	mmu00051	9	35	0.563553	1	21991|11674|18640|11677|218138|319801|18642|270198|331026	mmu:21991|mmu:11674|mmu:18640|mmu:11677|mmu:218138|mmu:319801|mmu:18642|mmu:270198|mmu:331026|	21991|11674|18640|11677|218138|319801|18642|270198|331026|	Tpi1, AI255506, Tpi, Tpi-1|Aldoa, Aldo-1, Aldo1|Pfkfb2, 4930568D07Rik|Akr1b3, ALR2, AR, Ahr-1, Ahr1, Akr1b1, Aldor1, Aldr1|Gmds, BC031788, C87208|9630033F20Rik, AA793651, AI595337, C79710, C85509, Tigar|Pfkm, AI131669, PFK-A, PFK-M, Pfk-4, Pfk4, Pfka, Pfkx|Pfkfb4, C230090D14|Gmppb, AI317178, E430010H19|	http://www.genome.jp/kegg-bin/show_pathway?mmu00051/mmu:218138%09red/mmu:21991%09red/mmu:319801%09red/mmu:331026%09red/mmu:270198%09red/mmu:18642%09red/mmu:18640%09red/mmu:11674%09red/mmu:11677%09red
Parkinson's disease	KEGG PATHWAY	mmu05012	37	147	0.583438	1	105675|20617|14679|11949|11946|11947|66414|11783|67680|67942|11740|22272|13063|67273|68198|66445|11739|227197|68197|67264|12864|12865|12866|12868|11951|56228|22223|12367|17995|140499|64704|74153|228033|68349|22213|22335|22333	mmu:105675|mmu:20617|mmu:14679|mmu:11949|mmu:11946|mmu:11947|mmu:66414|mmu:11783|mmu:67680|mmu:67942|mmu:11740|mmu:22272|mmu:13063|mmu:67273|mmu:68198|mmu:66445|mmu:11739|mmu:227197|mmu:68197|mmu:67264|mmu:12864|mmu:12865|mmu:12866|mmu:12868|mmu:11951|mmu:56228|mmu:22223|mmu:12367|mmu:17995|mmu:140499|mmu:64704|mmu:74153|mmu:228033|mmu:68349|mmu:22213|mmu:22335|mmu:22333|	105675|20617|14679|11949|11946|11947|66414|11783|67680|67942|11740|22272|13063|67273|68198|66445|11739|227197|68197|67264|12864|12865|12866|12868|11951|56228|22223|12367|17995|140499|64704|74153|228033|68349|22213|22335|22333|	Ppif, AW457192, CyP-D, CyP-F, CypD, PPIase|Snca, NACP, alphaSYN|Gnai3, AI158965, AW537698, Galphai3, Gnai-3|Atp5c1, 1700094F02Rik|Atp5a1, AI035633, AL022851, AL023067, Atpm, D18Ertd206e, Mom2|Atp5b|Ndufa12, 2410011G03Rik, AW112974|Apaf1, 6230400I06Rik, Apaf-1, Apaf1l, fog, mKIAA0413|Sdhb, 0710008N11Rik|Atp5g2, 1810041M08Rik|Slc25a5, Ant2|Uqcrq, 1100001F06Rik, 1500040F11Rik, 5830407L17Rik, 9.5kDa,…	http://www.genome.jp/kegg-bin/show_pathway?mmu05012/mmu:68198%09red/mmu:22335%09red/mmu:22333%09red/mmu:11946%09red/mmu:11740%09red/mmu:17995%09red/mmu:67942%09red/mmu:56228%09red/mmu:12868%09red/mmu:11783%09red/mmu:140499%09red/mmu:12864%09red/mmu:105675%09red/mmu:227197%09red/mmu:74153%09red/mmu:66414%09red/mmu:22223%09red/mmu:13063%09red/mmu:11947%09red/mmu:67680%09red/mmu:67264%09red/mmu:1467…
Valine, leucine and isoleucine degradation	KEGG PATHWAY	mmu00280	13	52	0.589906	1	58875|12039|56752|15360|11669|208715|12035|110446|13382|56357|72039|110695|110460	mmu:58875|mmu:12039|mmu:56752|mmu:15360|mmu:11669|mmu:208715|mmu:12035|mmu:110446|mmu:13382|mmu:56357|mmu:72039|mmu:110695|mmu:110460|	58875|12039|56752|15360|11669|208715|12035|110446|13382|56357|72039|110695|110460|	Hibadh, 6430402H10Rik, AI265272|Bckdha|Aldh9a1, AA139417, Abaldh, ESTM40, TMABA-DH, Tmabadh|Hmgcs2, 1300002P16, mHS|Aldh2, Ahd-5, Ahd5|Hmgcs1, B130032C06Rik|Bcat1, BCATc, Eca39|Acat1, 6330585C21Rik, Acat|Dld|Ivd, 1300016K07Rik, 6720455E18Rik, AI463340|Mccc1, 1810045E08Rik, 2310058B18Rik, MCCalpha, Mcca, R75106|Aldh7a1, Atq1, D18Wsu181e|Acat2, AW742799, Tcp-1x, Tcp1-rs1|	http://www.genome.jp/kegg-bin/show_pathway?mmu00280/mmu:56752%09red/mmu:110695%09red/mmu:58875%09red/mmu:208715%09red/mmu:15360%09red/mmu:12039%09red/mmu:110446%09red/mmu:72039%09red/mmu:56357%09red/mmu:110460%09red/mmu:13382%09red/mmu:11669%09red/mmu:12035%09red
Sphingolipid metabolism	KEGG PATHWAY	mmu00600	12	48	0.590303	1	20698|241447|19012|58994|71949|66190|11605|12091|23956|70059|268656|20773	mmu:20698|mmu:241447|mmu:19012|mmu:58994|mmu:71949|mmu:66190|mmu:11605|mmu:12091|mmu:23956|mmu:70059|mmu:268656|mmu:20773|	20698|241447|19012|58994|71949|66190|11605|12091|23956|70059|268656|20773|	Sphk1, 1110006G24Rik, Sk1, Spk1|Cers6, 4732462C07Rik, AW544719, Lass6, T1L|Ppap2a, Hic53, Hpic53, LPP-1, LPP1, PAP-2a, PAP2-alpha, PAP2a, mPAP|Smpd3, 4631433G07Rik, AI427456, AW537966, fro, nSMase2|Cers5, 2310081H14Rik, AU045339, AW544927, Lass5, Trh4|Acer3, 1110057L18Rik, 5430429L08Rik, AV015045, Phca|Gla, Ags|Glb1, AW125515, Bge, Bgl, Bgl-e, Bgl-s, Bgl-t, Bgs, Bgt, C130097A14Rik|Neu2, MBS, MSS,…	http://www.genome.jp/kegg-bin/show_pathway?mmu00600/mmu:11605%09red/mmu:20698%09red/mmu:268656%09red/mmu:19012%09red/mmu:66190%09red/mmu:241447%09red/mmu:20773%09red/mmu:70059%09red/mmu:12091%09red/mmu:23956%09red/mmu:71949%09red/mmu:58994%09red
ECM-receptor interaction	KEGG PATHWAY	mmu04512	22	88	0.590833	1	21828|15530|22370|12830|16410|16419|665033|94216|15366|192897|20969|11603|16772|16773|16775|16402|16400|16420|75209|21923|12828|16398	mmu:21828|mmu:15530|mmu:22370|mmu:12830|mmu:16410|mmu:16419|mmu:665033|mmu:94216|mmu:15366|mmu:192897|mmu:20969|mmu:11603|mmu:16772|mmu:16773|mmu:16775|mmu:16402|mmu:16400|mmu:16420|mmu:75209|mmu:21923|mmu:12828|mmu:16398|	21828|15530|22370|12830|16410|16419|665033|94216|15366|192897|20969|11603|16772|16773|16775|16402|16400|16420|75209|21923|12828|16398|	Thbs4, TSP4|Hspg2, AI852380, Pcn, Plc, per|Vtn, AI256434, Vn|Col4a5|Itgav, 1110004F14Rik, 2610028E01Rik, CD51, D430040G12Rik|Itgb5, AA475909, AI874634, ESTM23, [b]-5, [b]5, [b]5A, [b]5B, beta-5, beta5|Col6a5, Col29a1, EG665033, Gm7455|Col4a6, BB116301|Hmmr, AA386826, CD168, Rhamm|Itgb4, AA407042, C230078O20, CD104|Sdc1, AA408134, AA409076, CD138, Sstn, Synd, Synd1, syn-1|Agrn, Agrin, nmf380|Lama1…	http://www.genome.jp/kegg-bin/show_pathway?mmu04512/mmu:16773%09red/mmu:16772%09red/mmu:16775%09red/mmu:11603%09red/mmu:15366%09red/mmu:22370%09red/mmu:16402%09red/mmu:16400%09red/mmu:21828%09red/mmu:21923%09red/mmu:16420%09red/mmu:12828%09red/mmu:16410%09red/mmu:16419%09red/mmu:20969%09red/mmu:665033%09red/mmu:16398%09red/mmu:94216%09red/mmu:12830%09red/mmu:192897%09red/mmu:15530%09red/mmu:75209…
beta-Alanine metabolism	KEGG PATHWAY	mmu00410	8	32	0.594525	1	99586|66054|56752|20603|11669|20810|73458|110695	mmu:99586|mmu:66054|mmu:56752|mmu:20603|mmu:11669|mmu:20810|mmu:73458|mmu:110695|	99586|66054|56752|20603|11669|20810|73458|110695|	Dpyd, AI315208, DPD, E330028L06Rik|Cndp2, 0610010E05Rik, C76600, Cn2, Dip-2, Pep-1, Pep1|Aldh9a1, AA139417, Abaldh, ESTM40, TMABA-DH, Tmabadh|Sms, AI427066, Gy, SPMSY, SpmST, gyro|Aldh2, Ahd-5, Ahd5|Srm, AA407669, SpdST, SpdSy|1700055N04Rik|Aldh7a1, Atq1, D18Wsu181e|	http://www.genome.jp/kegg-bin/show_pathway?mmu00410/mmu:73458%09red/mmu:66054%09red/mmu:56752%09red/mmu:20603%09red/mmu:20810%09red/mmu:99586%09red/mmu:110695%09red/mmu:11669%09red
Peroxisome	KEGG PATHWAY	mmu04146	20	81	0.60957	1	17117|228061|59038|51798|212503|67993|18477|19299|67420|12359|668173|80911|18634|18126|26378|11430|70503|28200|269951|11611	mmu:17117|mmu:228061|mmu:59038|mmu:51798|mmu:212503|mmu:67993|mmu:18477|mmu:19299|mmu:67420|mmu:12359|mmu:668173|mmu:80911|mmu:18634|mmu:18126|mmu:26378|mmu:11430|mmu:70503|mmu:28200|mmu:269951|mmu:11611|	17117|228061|59038|51798|212503|67993|18477|19299|67420|12359|668173|80911|18634|18126|26378|11430|70503|28200|269951|11611|	Amacr, Macr1|Agps, 5832437L22, 9930035G10Rik, AW123847, Adaps, Adas, Adhaps, Adps, Aldhpsy, bs2|Pxmp4, 3010018P03Rik, Pmp24|Ech1, AA617331|Paox, 2410012F02Rik, AI118225, Pao|Nudt12, 0610016O18Rik|Prdx1, MSP23, NkefA, OSF-3, OSF3, PAG, Paga, PrdxI, PrxI, TDX2, TPxA, Tdpx2, prx1|Abcd3, AI313901, AU018866, AW146054, PMP68, PMP70, Pxmp1|Far1, 2600011M19Rik, 2900034E22Rik, 3732409C05Rik, AI850429, Mls…	http://www.genome.jp/kegg-bin/show_pathway?mmu04146/mmu:28200%09red/mmu:70503%09red/mmu:11611%09red/mmu:11430%09red/mmu:19299%09red/mmu:26378%09red/mmu:668173%09red/mmu:59038%09red/mmu:12359%09red/mmu:67420%09red/mmu:80911%09red/mmu:18126%09red/mmu:18634%09red/mmu:67993%09red/mmu:18477%09red/mmu:17117%09red/mmu:51798%09red/mmu:212503%09red/mmu:228061%09red/mmu:269951%09red
Phosphatidylinositol signaling system	KEGG PATHWAY	mmu04070	20	81	0.60957	1	18795|19211|18718|17772|18705|30955|227333|18708|242291|117150|234779|12314|70405|16329|67073|16438|13139|217837|225326|107650	mmu:18795|mmu:19211|mmu:18718|mmu:17772|mmu:18705|mmu:30955|mmu:227333|mmu:18708|mmu:242291|mmu:117150|mmu:234779|mmu:12313|mmu:70405|mmu:16329|mmu:67073|mmu:16438|mmu:13139|mmu:217837|mmu:225326|mmu:107650|	18795|19211|18718|17772|18705|30955|227333|18708|242291|117150|234779|12313|70405|16329|67073|16438|13139|217837|225326|107650|	Plcb1, 3110043I21Rik, AI132408, Plcb, mKIAA0581|Pten, 2310035O07Rik, A130070J02Rik, AI463227, B430203M17Rik, MMAC1, TEP1|Pip4k2a, AW742916, Pip5k2a|Mtm1, AF073996, Mtm, mKIAA4176|Pik3c2g, C80387, PI3K-C2-gamma|Pik3cg, 5830428L06Rik, PI3Kgamma, p110gamma|Dgkd, AI841987, D330025K09, DGKdelta, dgkd-2|Pik3r1, PI3K, p50alpha, p55alpha, p85alpha|Impad1, 1110001C20Rik, AA408880, AI451589, AL022796, B230…	http://www.genome.jp/kegg-bin/show_pathway?mmu04070/mmu:12313%09red/mmu:18795%09red/mmu:16438%09red/mmu:67073%09red/mmu:234779%09red/mmu:227333%09red/mmu:107650%09red/mmu:70405%09red/mmu:225326%09red/mmu:30955%09red/mmu:242291%09red/mmu:16329%09red/mmu:18718%09red/mmu:18708%09red/mmu:217837%09red/mmu:17772%09red/mmu:13139%09red/mmu:18705%09red/mmu:117150%09red/mmu:19211%09red
Inositol phosphate metabolism	KEGG PATHWAY	mmu00562	15	61	0.61182	1	18795|21991|18718|17772|18705|30955|217837|19211|242291|117150|234779|16329|67073|225326|107650	mmu:18795|mmu:21991|mmu:18718|mmu:17772|mmu:18705|mmu:30955|mmu:217837|mmu:19211|mmu:242291|mmu:117150|mmu:234779|mmu:16329|mmu:67073|mmu:225326|mmu:107650|	18795|21991|18718|17772|18705|30955|217837|19211|242291|117150|234779|16329|67073|225326|107650|	Plcb1, 3110043I21Rik, AI132408, Plcb, mKIAA0581|Tpi1, AI255506, Tpi, Tpi-1|Pip4k2a, AW742916, Pip5k2a|Mtm1, AF073996, Mtm, mKIAA4176|Pik3c2g, C80387, PI3K-C2-gamma|Pik3cg, 5830428L06Rik, PI3Kgamma, p110gamma|Itpk1, BC031182|Pten, 2310035O07Rik, A130070J02Rik, AI463227, B430203M17Rik, MMAC1, TEP1|Impad1, 1110001C20Rik, AA408880, AI451589, AL022796, B230207P20, Jaws, gPAPP|Pip4k2c, Pip5k2c|Plcg2, P…	http://www.genome.jp/kegg-bin/show_pathway?mmu00562/mmu:18795%09red/mmu:67073%09red/mmu:21991%09red/mmu:234779%09red/mmu:217837%09red/mmu:107650%09red/mmu:225326%09red/mmu:30955%09red/mmu:242291%09red/mmu:16329%09red/mmu:18718%09red/mmu:19211%09red/mmu:17772%09red/mmu:18705%09red/mmu:117150%09red
PI3K-Akt signaling pathway	KEGG PATHWAY	mmu04151	88	351	0.615388	1	13836|12189|94216|22370|14178|14179|56636|15519|12830|12977|13636|13637|12675|11911|192897|22628|14103|11836|16772|16773|16775|12828|14062|13685|13684|14745|14180|14184|17246|18413|226849|18176|26413|26417|16419|14205|14697|54635|26396|11601|11600|11602|19211|665033|16402|16400|20181|21923|83490|16150|16151|16398|21828|19053|52432|19697|73699|12448|18590|72508|12447|12445|19052|26987|12567|12566|…	mmu:13836|mmu:12189|mmu:94216|mmu:22370|mmu:14178|mmu:14179|mmu:56636|mmu:15519|mmu:12830|mmu:12977|mmu:13636|mmu:13637|mmu:12675|mmu:11911|mmu:192897|mmu:22628|mmu:14103|mmu:110157|mmu:16772|mmu:16773|mmu:16775|mmu:12828|mmu:14062|mmu:13685|mmu:13684|mmu:14745|mmu:14180|mmu:14184|mmu:17246|mmu:18413|mmu:226849|mmu:18176|mmu:26413|mmu:26417|mmu:16419|mmu:14205|mmu:14697|mmu:54635|mmu:26396|mmu:11…	13836|12189|94216|22370|14178|14179|56636|15519|12830|12977|13636|13637|12675|11911|192897|22628|14103|110157|16772|16773|16775|12828|14062|13685|13684|14745|14180|14184|17246|18413|226849|18176|26413|26417|16419|14205|14697|54635|26396|11601|11600|11602|19211|665033|16402|16400|20181|21923|83490|16150|16151|16398|21828|19053|52432|19697|73699|12448|18590|72508|12447|12445|19052|26987|12567|12566…	Epha2, AW545284, Eck, Myk2, Sek-2, Sek2|Brca1|Col4a6, BB116301|Vtn, AI256434, Vn|Fgf7, Kgf|Fgf8, Aigf, Fgf-8|Fgf21|Hsp90aa1, 86kDa, 89kDa, AL024080, AL024147, Hsp86-1, Hsp89, Hsp90, Hspca, hsp4|Col4a5|Csf1, C87615, Csfm, MCSF, op|Efna1, AI325262, B61, Efl1, Epl1, Eplg1, Lerk1|Efna2, CEK7L, Elf1, Epl6, Eplg6, Lerk6|Chuk, AI256658, Chuk1, Fbx24, Fbxo24, IKBKA, IKK1, Ikka, NFKBIKA|Atf4, Atf-4, C/ATF…	http://www.genome.jp/kegg-bin/show_pathway?mmu04151/mmu:16773%09red/mmu:16772%09red/mmu:16775%09red/mmu:14710%09red/mmu:13684%09red/mmu:13685%09red/mmu:19697%09red/mmu:21923%09red/mmu:19053%09red/mmu:19052%09red/mmu:12828%09red/mmu:14707%09red/mmu:52432%09red/mmu:16367%09red/mmu:26396%09red/mmu:94216%09red/mmu:54635%09red/mmu:12830%09red/mmu:19211%09red/mmu:12189%09red/mmu:20181%09red/mmu:15461%0…
Thyroid hormone signaling pathway	KEGG PATHWAY	mmu04919	29	118	0.625765	1	18176|433759|18708|26413|26417|18131|20467|20466|18795|18640|30955|107585|234779|26396|11938|19744|11836|21834|15461|22417|72472|11651|216154|20181|12387|11652|17246|18519|16410	mmu:18176|mmu:433759|mmu:18708|mmu:26413|mmu:26417|mmu:18131|mmu:20466|mmu:20466|mmu:18795|mmu:18640|mmu:30955|mmu:107585|mmu:234779|mmu:26396|mmu:11938|mmu:19744|mmu:110157|mmu:21834|mmu:15461|mmu:22417|mmu:72472|mmu:11651|mmu:216154|mmu:20181|mmu:12387|mmu:11652|mmu:17246|mmu:18519|mmu:16410|	18176|433759|18708|26413|26417|18131|20466|20466|18795|18640|30955|107585|234779|26396|11938|19744|110157|21834|15461|22417|72472|11651|216154|20181|12387|11652|17246|18519|16410|	Nras, AV095280, N-ras|Hdac1, HD1, Hdac1-ps, MommeD5, RPD3|Pik3r1, PI3K, p50alpha, p55alpha, p85alpha|Mapk1, 9030612K14Rik, AA407128, AU018647, C78273, ERK, Erk2, MAPK2, PRKM2, Prkm1, p41mapk, p42mapk|Mapk3, Erk-1, Erk1, Ert2, Esrk1, Mnk1, Mtap2k, Prkm3, p44, p44erk1, p44mapk|Notch3, AW229011, N3, hpbk|Sin3a, AW553200, Sin3, mKIAA4126, mSin3A|Sin3a, AW553200, Sin3, mKIAA4126, mSin3A|Plcb1, 3110043…	http://www.genome.jp/kegg-bin/show_pathway?mmu04919/mmu:216154%09red/mmu:18640%09red/mmu:18708%09red/mmu:20466%09red/mmu:26417%09red/mmu:18795%09red/mmu:26413%09red/mmu:433759%09red/mmu:18176%09red/mmu:18131%09red/mmu:107585%09red/mmu:72472%09red/mmu:16410%09red/mmu:234779%09red/mmu:17246%09red/mmu:21834%09red/mmu:11652%09red/mmu:11651%09red/mmu:12387%09red/mmu:18519%09red/mmu:22417%09red/mmu:263…
Prolactin signaling pathway	KEGG PATHWAY	mmu04917	18	74	0.630063	1	11652|18176|26413|19094|30955|11836|18708|56484|103988|19697|26396|20850|26417|67296|15461|20416|11651|26420	mmu:11652|mmu:18176|mmu:26413|mmu:19094|mmu:30955|mmu:110157|mmu:18708|mmu:56484|mmu:103988|mmu:19697|mmu:26396|mmu:20850|mmu:26417|mmu:67296|mmu:15461|mmu:20416|mmu:11651|mmu:26420|	11652|18176|26413|19094|30955|110157|18708|56484|103988|19697|26396|20850|26417|67296|15461|20416|11651|26420|	Akt2, 2410016A19Rik, AW554154, PKB, PKBbeta|Nras, AV095280, N-ras|Mapk1, 9030612K14Rik, AA407128, AU018647, C78273, ERK, Erk2, MAPK2, PRKM2, Prkm1, p41mapk, p42mapk|Mapk11, P38b, Prkm11, Sapk2, Sapk2b, p38-2, p38beta, p38beta2|Pik3cg, 5830428L06Rik, PI3Kgamma, p110gamma|Raf1, 6430402F14Rik, AA990557, BB129353, Craf1, D830050J10Rik, Raf-1, c-Raf, v-Raf|Pik3r1, PI3K, p50alpha, p55alpha, p85alpha|Fo…	http://www.genome.jp/kegg-bin/show_pathway?mmu04917/mmu:26417%09red/mmu:67296%09red/mmu:26420%09red/mmu:26413%09red/mmu:19094%09red/mmu:26396%09red/mmu:11651%09red/mmu:110157%09red/mmu:18176%09red/mmu:20850%09red/mmu:30955%09red/mmu:19697%09red/mmu:11652%09red/mmu:18708%09red/mmu:103988%09red/mmu:20416%09red/mmu:15461%09red/mmu:56484%09red
Focal adhesion	KEGG PATHWAY	mmu04510	51	207	0.641388	1	21828|94216|12928|18708|286940|26413|19878|12830|16410|14360|18590|16419|14205|12445|107746|170758|13712|54635|192897|12334|22325|16773|215449|11836|16772|19211|16775|665033|12828|16400|15461|17295|20416|109711|16420|67938|26420|22370|224105|19047|12387|11796|109905|21923|22339|30955|11652|16402|16398|11651|26417	mmu:21828|mmu:94216|mmu:12928|mmu:18708|mmu:286940|mmu:26413|mmu:19878|mmu:12830|mmu:16410|mmu:14360|mmu:18590|mmu:16419|mmu:14205|mmu:12445|mmu:107746|mmu:170758|mmu:13712|mmu:54635|mmu:192897|mmu:12334|mmu:22325|mmu:16773|mmu:215449|mmu:110157|mmu:16772|mmu:19211|mmu:16775|mmu:665033|mmu:12828|mmu:16400|mmu:15461|mmu:17295|mmu:20416|mmu:109711|mmu:16420|mmu:67938|mmu:26420|mmu:22370|mmu:224105|…	21828|94216|12928|18708|286940|26413|19878|12830|16410|14360|18590|16419|14205|12445|107746|170758|13712|54635|192897|12334|22325|16773|215449|110157|16772|19211|16775|665033|12828|16400|15461|17295|20416|109711|16420|67938|26420|22370|224105|19047|12387|11796|109905|21923|22339|30955|11652|16402|16398|11651|26417|	Thbs4, TSP4|Col4a6, BB116301|Crk, Crk-I, Crk-II, Crk-III, Crk3, CrkIII, Crko, c-Crk, p38|Pik3r1, PI3K, p50alpha, p55alpha, p85alpha|Flnb, AL024016, Fln-b|Mapk1, 9030612K14Rik, AA407128, AU018647, C78273, ERK, Erk2, MAPK2, PRKM2, Prkm1, p41mapk, p42mapk|Rock2, B230113H15Rik, ROKalpha, Rho-kinase, Rock-II, Rock2m, mKIAA0619|Col4a5|Itgav, 1110004F14Rik, 2610028E01Rik, CD51, D430040G12Rik|Fyn, AI4483…	http://www.genome.jp/kegg-bin/show_pathway?mmu04510/mmu:224105%09red/mmu:16773%09red/mmu:16772%09red/mmu:16775%09red/mmu:67938%09red/mmu:12334%09red/mmu:22370%09red/mmu:16402%09red/mmu:16400%09red/mmu:16410%09red/mmu:16398%09red/mmu:170758%09red/mmu:18708%09red/mmu:21828%09red/mmu:665033%09red/mmu:26417%09red/mmu:20416%09red/mmu:26413%09red/mmu:14360%09red/mmu:13712%09red/mmu:12928%09red/mmu:1420…
Pantothenate and CoA biosynthesis	KEGG PATHWAY	mmu00770	4	17	0.651464	1	99586|211347|74450|12035	mmu:99586|mmu:211347|mmu:74450|mmu:12035|	99586|211347|74450|12035|	Dpyd, AI315208, DPD, E330028L06Rik|Pank3|Pank2, 4933409I19Rik, AI642621|Bcat1, BCATc, Eca39|	http://www.genome.jp/kegg-bin/show_pathway?mmu00770/mmu:211347%09red/mmu:99586%09red/mmu:74450%09red/mmu:12035%09red
Amphetamine addiction	KEGG PATHWAY	mmu05031	16	67	0.652662	1	14800|70405|109731|11838|12314|19047|433759|19059|19055|19056|11911|14802|14813|17161|78284|53623	mmu:14800|mmu:70405|mmu:109731|mmu:11838|mmu:12313|mmu:19047|mmu:433759|mmu:19059|mmu:19055|mmu:19056|mmu:11911|mmu:14802|mmu:14813|mmu:17161|mmu:78284|mmu:53623|	14800|70405|109731|11838|12313|19047|433759|19059|19055|19056|11911|14802|14813|17161|78284|53623|	Gria2, GluA2, GluR-B, Glur-2, Glur2|Calml3, 2310068O22Rik, AI326174|Maob, 6330414K01Rik, MAO-B|Arc, Arc3.1, C86064, arg3.1, mArc|Calm1, AI256814, AI327027, AI461935, AL024000, CaM, Calm|Ppp1cc, PP-1G, PP1, dis2m1|Hdac1, HD1, Hdac1-ps, MommeD5, RPD3|Ppp3r2, CaNB2|Ppp3ca, 2900074D19Rik, CN, Caln, Calna, CnA|Ppp3cb, 1110063J16Rik, Calnb, CnAbeta, Cnab|Atf4, Atf-4, C/ATF, CREB2, TAXREB67|Gria4, GluA4…	http://www.genome.jp/kegg-bin/show_pathway?mmu05031/mmu:12313%09red/mmu:53623%09red/mmu:17161%09red/mmu:11838%09red/mmu:78284%09red/mmu:433759%09red/mmu:14813%09red/mmu:70405%09red/mmu:14802%09red/mmu:19055%09red/mmu:19047%09red/mmu:19056%09red/mmu:109731%09red/mmu:11911%09red/mmu:19059%09red/mmu:14800%09red
Cytosolic DNA-sensing pathway	KEGG PATHWAY	mmu04623	15	63	0.654595	1	66824|12362|16173|12675|56532|66420|69833|67486|19697|245841|16176|16150|16151|214763|230073	mmu:66824|mmu:12362|mmu:16173|mmu:12675|mmu:56532|mmu:66420|mmu:69833|mmu:67486|mmu:19697|mmu:245841|mmu:16176|mmu:16150|mmu:16151|mmu:214763|mmu:230073|	66824|12362|16173|12675|56532|66420|69833|67486|19697|245841|16176|16150|16151|214763|230073|	Pycard, 9130417A21Rik, Asc, CARD5, TMS-1, TNS1, masc|Casp1, ICE, Il1bc|Il18, Igif, Il-18|Chuk, AI256658, Chuk1, Fbx24, Fbxo24, IKBKA, IKK1, Ikka, NFKBIKA|Ripk3, 2610528K09Rik, AW107945, Rip3|Polr2e, 2410021N14Rik, 25kDa, AW208866, RPB5, XAP4|Polr2f, 1810060D16Rik|Polr3g, 2310047G20Rik, AV275904, RPC32, RPC7|Rela, p65|Polr2h|Il1b, IL-1beta, Il-1b|Ikbkb, AI132552, IKK-2, IKK-beta, IKK2, IKK[b], IKK…	http://www.genome.jp/kegg-bin/show_pathway?mmu04623/mmu:16173%09red/mmu:230073%09red/mmu:214763%09red/mmu:16150%09red/mmu:69833%09red/mmu:12362%09red/mmu:245841%09red/mmu:19697%09red/mmu:16176%09red/mmu:66420%09red/mmu:12675%09red/mmu:16151%09red/mmu:56532%09red/mmu:66824%09red/mmu:67486%09red
Dopaminergic synapse	KEGG PATHWAY	mmu04728	32	133	0.669421	1	70405|14679|52432|19055|14710|73699|17161|16522|53623|16438|606496|11911|14697|19052|19053|12753|19056|14800|12314|14802|109731|18795|19094|14707|12287|16573|26420|19047|78284|11652|11651|226849	mmu:70405|mmu:14679|mmu:52432|mmu:19055|mmu:14710|mmu:73699|mmu:17161|mmu:16522|mmu:53623|mmu:16438|mmu:606496|mmu:11911|mmu:14697|mmu:19052|mmu:19053|mmu:12753|mmu:19056|mmu:14800|mmu:12313|mmu:14802|mmu:109731|mmu:18795|mmu:19094|mmu:14707|mmu:12287|mmu:16573|mmu:26420|mmu:19047|mmu:78284|mmu:11652|mmu:11651|mmu:226849|	70405|14679|52432|19055|14710|73699|17161|16522|53623|16438|606496|11911|14697|19052|19053|12753|19056|14800|12313|14802|109731|18795|19094|14707|12287|16573|26420|19047|78284|11652|11651|226849|	Calml3, 2310068O22Rik, AI326174|Gnai3, AI158965, AW537698, Galphai3, Gnai-3|Ppp2r2d, 1300017E19Rik, D7Ertd753e, MDS026|Ppp3ca, 2900074D19Rik, CN, Caln, Calna, CnA|Gngt2, AV096488|Ppp2r1b, 2410091N08Rik, AI790395|Maoa, 1110061B18Rik, AA407771|Kcnj6, BIR1, GIRK2, KATP2, KCNJ7, Kir3.2, weaver, wv|Gria3, 2900064I19Rik, GluA3, GluR-C, GluR-K3, Glur-3, Glur3, Gluralpha3|Itpr1, D6Pas2, Gm10429, IP3R1, I…	http://www.genome.jp/kegg-bin/show_pathway?mmu04728/mmu:12313%09red/mmu:73699%09red/mmu:17161%09red/mmu:14710%09red/mmu:226849%09red/mmu:70405%09red/mmu:12753%09red/mmu:19094%09red/mmu:14707%09red/mmu:19055%09red/mmu:19056%09red/mmu:19053%09red/mmu:19052%09red/mmu:14800%09red/mmu:16438%09red/mmu:14697%09red/mmu:78284%09red/mmu:14679%09red/mmu:16573%09red/mmu:12287%09red/mmu:14802%09red/mmu:606496…
AMPK signaling pathway	KEGG PATHWAY	mmu04152	31	129	0.670053	1	19082|72149|18640|52432|18708|73699|12638|12428|18642|72508|13631|59021|30955|19052|19053|72674|19744|227154|56484|15357|16367|26409|270198|13685|11651|78284|11652|384783|18534|226849|20250	mmu:19082|mmu:72149|mmu:18640|mmu:52432|mmu:18708|mmu:73699|mmu:12638|mmu:12428|mmu:18642|mmu:72508|mmu:13631|mmu:59021|mmu:30955|mmu:19052|mmu:19053|mmu:72674|mmu:19744|mmu:227154|mmu:56484|mmu:15357|mmu:16367|mmu:26409|mmu:270198|mmu:13685|mmu:11651|mmu:78284|mmu:11652|mmu:384783|mmu:18534|mmu:226849|mmu:20250|	19082|72149|18640|52432|18708|73699|12638|12428|18642|72508|13631|59021|30955|19052|19053|72674|19744|227154|56484|15357|16367|26409|270198|13685|11651|78284|11652|384783|18534|226849|20250|	Prkag1, AA571379, BB036179, Prkaac|Strada, 2610019A05Rik, 6030402H20Rik, AI480680, E130112C09Rik|Pfkfb2, 4930568D07Rik|Ppp2r2d, 1300017E19Rik, D7Ertd753e, MDS026|Pik3r1, PI3K, p50alpha, p55alpha, p85alpha|Ppp2r1b, 2410091N08Rik, AI790395|Cftr, AW495489, Abcc7|Ccna2, AA408589, Ccn-1, Ccn1, Ccna, CycA2, Cyca|Pfkm, AI131669, PFK-A, PFK-M, Pfk-4, Pfk4, Pfka, Pfkx|Rps6kb1, 2610318I15Rik, 4732464A07Rik…	http://www.genome.jp/kegg-bin/show_pathway?mmu04152/mmu:73699%09red/mmu:13685%09red/mmu:72149%09red/mmu:226849%09red/mmu:72674%09red/mmu:18642%09red/mmu:18640%09red/mmu:384783%09red/mmu:18708%09red/mmu:13631%09red/mmu:20250%09red/mmu:12638%09red/mmu:19053%09red/mmu:19052%09red/mmu:227154%09red/mmu:78284%09red/mmu:15357%09red/mmu:270198%09red/mmu:52432%09red/mmu:26409%09red/mmu:11652%09red/mmu:116…
Toll-like receptor signaling pathway	KEGG PATHWAY	mmu04620	24	101	0.676532	1	18708|19697|26417|12370|21899|21898|12675|30955|26397|26396|26398|19094|11652|26409|106759|26420|11651|12519|26413|21897|16176|16150|16151|16179	mmu:18708|mmu:19697|mmu:26417|mmu:12370|mmu:21899|mmu:21898|mmu:12675|mmu:30955|mmu:26397|mmu:26396|mmu:26398|mmu:19094|mmu:11652|mmu:26409|mmu:106759|mmu:26420|mmu:11651|mmu:12519|mmu:26413|mmu:21897|mmu:16176|mmu:16150|mmu:16151|mmu:16179|	18708|19697|26417|12370|21899|21898|12675|30955|26397|26396|26398|19094|11652|26409|106759|26420|11651|12519|26413|21897|16176|16150|16151|16179|	Pik3r1, PI3K, p50alpha, p55alpha, p85alpha|Rela, p65|Mapk3, Erk-1, Erk1, Ert2, Esrk1, Mnk1, Mtap2k, Prkm3, p44, p44erk1, p44mapk|Casp8, CASP-8, FLICE, MACH, Mch5|Tlr6|Tlr4, Lps, Ly87, Ran/M1, Rasl2-8|Chuk, AI256658, Chuk1, Fbx24, Fbxo24, IKBKA, IKK1, Ikka, NFKBIKA|Pik3cg, 5830428L06Rik, PI3Kgamma, p110gamma|Map2k3, AW212142, MEK3, MKK3, Prkmk3, mMKK3b|Map2k2, AA589381, MEK2, MK2, Prkmk2|Map2k4, J…	http://www.genome.jp/kegg-bin/show_pathway?mmu04620/mmu:12370%09red/mmu:19697%09red/mmu:18708%09red/mmu:12519%09red/mmu:12675%09red/mmu:26417%09red/mmu:26413%09red/mmu:19094%09red/mmu:106759%09red/mmu:21897%09red/mmu:21898%09red/mmu:21899%09red/mmu:26409%09red/mmu:11652%09red/mmu:11651%09red/mmu:26420%09red/mmu:26396%09red/mmu:26397%09red/mmu:26398%09red/mmu:30955%09red/mmu:16176%09red/mmu:16179%…
Bacterial invasion of epithelial cells	KEGG PATHWAY	mmu05100	18	77	0.686716	1	56378|242687|16402|30955|74192|18708|76709|12928|12550|52398|78514|11867|67300|67771|20416|18000|12387|17295	mmu:56378|mmu:242687|mmu:16402|mmu:30955|mmu:74192|mmu:18708|mmu:76709|mmu:12928|mmu:12550|mmu:52398|mmu:78514|mmu:11867|mmu:67300|mmu:67771|mmu:20416|mmu:18000|mmu:12387|mmu:17295|	56378|242687|16402|30955|74192|18708|76709|12928|12550|52398|78514|11867|67300|67771|20416|18000|12387|17295|	Arpc3, 1110006A04Rik, 21kDa, AA408672, AI788639, p21-Ar, p21Arc|Wasf2, AW742646, D4Ertd13e, WAVE2|Itga5, Cd49e, Fnra, VLA5|Pik3cg, 5830428L06Rik, PI3Kgamma, p110gamma|Arpc5l, 2010015J01Rik, AI852867, ARC16-2, AW555592, AW742746|Pik3r1, PI3K, p50alpha, p55alpha, p85alpha|Arpc2, 2210023N03Rik, 34kDa, p34-Arc|Crk, Crk-I, Crk-II, Crk-III, Crk3, CrkIII, Crko, c-Crk, p38|Cdh1, AA960649, E-cad, Ecad, L-…	http://www.genome.jp/kegg-bin/show_pathway?mmu05100/mmu:20416%09red/mmu:242687%09red/mmu:16402%09red/mmu:56378%09red/mmu:17295%09red/mmu:74192%09red/mmu:12928%09red/mmu:12550%09red/mmu:78514%09red/mmu:30955%09red/mmu:18000%09red/mmu:76709%09red/mmu:67771%09red/mmu:18708%09red/mmu:52398%09red/mmu:67300%09red/mmu:12387%09red/mmu:11867%09red
Circadian rhythm	KEGG PATHWAY	mmu04710	7	31	0.687847	1	19082|12952|26965|12753|225998|18143|50789	mmu:19082|mmu:12952|mmu:26965|mmu:12753|mmu:225998|mmu:18143|mmu:50789|	19082|12952|26965|12753|225998|18143|50789|	Prkag1, AA571379, BB036179, Prkaac|Cry1, AU020726, AU021000, Phll1|Cul1|Clock, 5330400M04Rik, KAT13D, bHLHe8, mKIAA0334|Rorb, Nr1f2, RZR-beta, RZRB, Rorbeta|Npas2, MOP4, bHLHe9|Fbxl3, AU041772, AW212966, FBK, Fbl3a, Fbxl3a, Ovtm, Play68|	http://www.genome.jp/kegg-bin/show_pathway?mmu04710/mmu:225998%09red/mmu:19082%09red/mmu:50789%09red/mmu:18143%09red/mmu:26965%09red/mmu:12952%09red/mmu:12753%09red
Glutamatergic synapse	KEGG PATHWAY	mmu04724	27	114	0.68829	1	14679|224997|14710|26413|26417|53623|16438|232889|18795|14697|26558|19055|19056|14800|14802|110355|140919|19059|14660|22063|20511|14707|18805|210044|14816|14813|432530	mmu:14679|mmu:224997|mmu:14710|mmu:26413|mmu:26417|mmu:53623|mmu:16438|mmu:232889|mmu:18795|mmu:14697|mmu:26558|mmu:19055|mmu:19056|mmu:14800|mmu:14802|mmu:110355|mmu:140919|mmu:19059|mmu:14660|mmu:22063|mmu:20511|mmu:14707|mmu:18805|mmu:210044|mmu:14816|mmu:14813|mmu:432530|	14679|224997|14710|26413|26417|53623|16438|232889|18795|14697|26558|19055|19056|14800|14802|110355|140919|19059|14660|22063|20511|14707|18805|210044|14816|14813|432530|	Gnai3, AI158965, AW537698, Galphai3, Gnai-3|Dlgap1, 4933422O14Rik, 9630002F18, AI845682, AI848168, BB075781, D17Bwg0511e, GKAP/SAPAP, GKPA/SAPAP, Gkap, Sapap1, mKIAA4162|Gngt2, AV096488|Mapk1, 9030612K14Rik, AA407128, AU018647, C78273, ERK, Erk2, MAPK2, PRKM2, Prkm1, p41mapk, p42mapk|Mapk3, Erk-1, Erk1, Ert2, Esrk1, Mnk1, Mtap2k, Prkm3, p44, p44erk1, p44mapk|Gria3, 2900064I19Rik, GluA3, GluR-C, G…	http://www.genome.jp/kegg-bin/show_pathway?mmu04724/mmu:14660%09red/mmu:140919%09red/mmu:14816%09red/mmu:14710%09red/mmu:210044%09red/mmu:224997%09red/mmu:14813%09red/mmu:26558%09red/mmu:26417%09red/mmu:26413%09red/mmu:232889%09red/mmu:14707%09red/mmu:19055%09red/mmu:432530%09red/mmu:19056%09red/mmu:19059%09red/mmu:16438%09red/mmu:14697%09red/mmu:22063%09red/mmu:14679%09red/mmu:14800%09red/mmu:14…
Vitamin B6 metabolism	KEGG PATHWAY	mmu00750	2	9	0.692832	1	107272|57028	mmu:107272|mmu:57028|	107272|57028|	Psat1, D8Ertd814e, EPIP, PSA, Psat|Pdxp, 1600027H05Rik, AB041662, PLPP|	http://www.genome.jp/kegg-bin/show_pathway?mmu00750/mmu:57028%09red/mmu:107272%09red
Lysosome	KEGG PATHWAY	mmu04142	29	123	0.700329	1	18174|14387|56325|74105|11605|18145|76943|12752|64933|12091|13041|15586|11766|15932|15931|67300|432486|17159|108012|108011|19063|15212|242341|140494|252903|12512|11881|11774|11776	mmu:18174|mmu:14387|mmu:56325|mmu:74105|mmu:11605|mmu:18145|mmu:76943|mmu:12752|mmu:64933|mmu:12091|mmu:13041|mmu:15586|mmu:11766|mmu:15932|mmu:15931|mmu:67300|mmu:432486|mmu:17159|mmu:108012|mmu:108011|mmu:19063|mmu:15212|mmu:242341|mmu:140494|mmu:252903|mmu:12512|mmu:11881|mmu:11774|mmu:11776|	18174|14387|56325|74105|11605|18145|76943|12752|64933|12091|13041|15586|11766|15932|15931|67300|432486|17159|108012|108011|19063|15212|242341|140494|252903|12512|11881|11774|11776|	Slc11a2, DCT1, DMT1, Nramp2, mk, van|Gaa, E430018M07Rik|Abcb9, TAPL, mKIAA1520|Gga2, 1200007E24Rik, mKIAA1080|Gla, Ags|Npc1, A430089E03Rik, C85354, D18Ertd139e, D18Ertd723e, lcsd, nmf164, spm|Psapl1, 2310020A21Rik|Cln3, AI323623|Ap3m2, 5830445E16Rik, AP-3B|Glb1, AW125515, Bge, Bgl, Bgl-e, Bgl-s, Bgl-t, Bgs, Bgt, C130097A14Rik|Ctsw, lymphopain|Hyal1, Hya1, Hyal-1|Ap1g2, Adtg2, G2ad|Idua, 6030426D0…	http://www.genome.jp/kegg-bin/show_pathway?mmu04142/mmu:11605%09red/mmu:252903%09red/mmu:11766%09red/mmu:12512%09red/mmu:15932%09red/mmu:12752%09red/mmu:242341%09red/mmu:15931%09red/mmu:140494%09red/mmu:18174%09red/mmu:56325%09red/mmu:67300%09red/mmu:13041%09red/mmu:12091%09red/mmu:14387%09red/mmu:432486%09red/mmu:17159%09red/mmu:11774%09red/mmu:15586%09red/mmu:11776%09red/mmu:15212%09red/mmu:108…
Rheumatoid arthritis	KEGG PATHWAY	mmu05323	19	82	0.701948	1	83430|12519|21898|66144|140494|76252|12977|11974|16173|16171|16176|11600|22339|16175|20296|21809|17392|242341|16156	mmu:83430|mmu:12519|mmu:21898|mmu:66144|mmu:140494|mmu:76252|mmu:12977|mmu:11974|mmu:16173|mmu:16171|mmu:16176|mmu:11600|mmu:22339|mmu:16175|mmu:20296|mmu:21809|mmu:17392|mmu:242341|mmu:16156|	83430|12519|21898|66144|140494|76252|12977|11974|16173|16171|16176|11600|22339|16175|20296|21809|17392|242341|16156|	Il23a, IL-23, p19|Cd80, B71, Cd28l, Ly-53, Ly53, MIC17, TSA1|Tlr4, Lps, Ly87, Ran/M1, Rasl2-8|Atp6v1f, 1110004G16Rik|Atp6v0a4, Atp6n1b, a4|Atp6v0e2, 0610006O14Rik, NM9.2|Csf1, C87615, Csfm, MCSF, op|Atp6v0e, Atp6k, Atp6v0e1, M9.2|Il18, Igif, Il-18|Il17a, Ctla-8, Ctla8, IL-17, IL-17A, Il17|Il1b, IL-1beta, Il-1b|Angpt1, 1110046O21Rik, Ang-1, Ang1|Vegfa, Vegf, Vpf|Il1a, Il-1a|Ccl2, AI323594, HC11, J…	http://www.genome.jp/kegg-bin/show_pathway?mmu05323/mmu:16173%09red/mmu:16156%09red/mmu:11600%09red/mmu:76252%09red/mmu:11974%09red/mmu:12977%09red/mmu:20296%09red/mmu:21898%09red/mmu:22339%09red/mmu:21809%09red/mmu:16171%09red/mmu:16176%09red/mmu:16175%09red/mmu:66144%09red/mmu:12519%09red/mmu:242341%09red/mmu:83430%09red/mmu:17392%09red/mmu:140494%09red
Phenylalanine metabolism	KEGG PATHWAY	mmu00360	5	23	0.708493	1	73458|14718|17161|109731|11758	mmu:73458|mmu:14718|mmu:17161|mmu:109731|mmu:11758|	73458|14718|17161|109731|11758|	1700055N04Rik|Got1, AI789014, Got-1, cAspAT, cCAT|Maoa, 1110061B18Rik, AA407771|Maob, 6330414K01Rik, MAO-B|Prdx6, 1-cysPrx, 9430088D19Rik, AA690119, Aop2, Aop2-rs3, Brp-12, CC26, CP-3, GPx, Ltw-4, Ltw4, Lvtw-4, NSGP, NSGPx, ORF06, Prdx5, Prdx6-rs3, aiPLA2, mKIAA0106|	http://www.genome.jp/kegg-bin/show_pathway?mmu00360/mmu:73458%09red/mmu:11758%09red/mmu:109731%09red/mmu:17161%09red/mmu:14718%09red
Herpes simplex infection	KEGG PATHWAY	mmu05168	49	205	0.709408	1	19247|15387|26965|15161|58235|19697|252870|22033|68077|16451|24075|21374|12370|13063|110809|19294|21681|12675|20296|12753|12566|67996|13000|21937|226182|14103|20382|20383|22029|16150|12995|26409|108014|106759|26420|12367|216150|12534|230073|19047|27401|13665|13666|231805|16176|225027|16151|12261|67933	mmu:19247|mmu:15387|mmu:26965|mmu:15161|mmu:58235|mmu:19697|mmu:252870|mmu:22033|mmu:68077|mmu:16451|mmu:24075|mmu:21374|mmu:12370|mmu:13063|mmu:110809|mmu:19294|mmu:21681|mmu:12675|mmu:20296|mmu:12753|mmu:12566|mmu:67996|mmu:13000|mmu:21937|mmu:226182|mmu:14103|mmu:20382|mmu:20383|mmu:22029|mmu:16150|mmu:12995|mmu:26409|mmu:108014|mmu:106759|mmu:26420|mmu:12367|mmu:216150|mmu:12534|mmu:230073|mm…	19247|15387|26965|15161|58235|19697|252870|22033|68077|16451|24075|21374|12370|13063|110809|19294|21681|12675|20296|12753|12566|67996|13000|21937|226182|14103|20382|20383|22029|16150|12995|26409|108014|106759|26420|12367|216150|12534|230073|19047|27401|13665|13666|231805|16176|225027|16151|12261|67933|	Ptpn11, 2700084A17Rik, AW536184, PTP1D, PTP2C, SAP-2, SH-PTP2, SH-PTP3, SHP-2, Shp2, Syp|Hnrnpk, Hnrpk, KBBP, NOVA|Cul1|Hcfc1, AW060991, HCF, HCF1|Pvrl1, AI835281, AW549174, Cd111, HIgR, HveC, PRR, PRR1, nectin-1|Rela, p65|Usp7, 2210010O09Rik, AA409944, AA617399, AU019296, AW548146, C80752, Hausp|Traf5|Gltscr2, 5330430H08Rik, 9430097C02Rik, AU041936, AW536441, PICT-1, R74911|Jak1, AA960307, C1300…	http://www.genome.jp/kegg-bin/show_pathway?mmu05168/mmu:12995%09red/mmu:252870%09red/mmu:231805%09red/mmu:12261%09red/mmu:216150%09red/mmu:20383%09red/mmu:20382%09red/mmu:230073%09red/mmu:12370%09red/mmu:12534%09red/mmu:19697%09red/mmu:12753%09red/mmu:12675%09red/mmu:110809%09red/mmu:19294%09red/mmu:22033%09red/mmu:19247%09red/mmu:226182%09red/mmu:21374%09red/mmu:26965%09red/mmu:13000%09red/mmu:2…
Hedgehog signaling pathway	KEGG PATHWAY	mmu04340	11	49	0.711099	1	319757|19206|93687|22408|22422|22417|12156|22420|22412|22413|22411	mmu:319757|mmu:19206|mmu:93687|mmu:22408|mmu:22422|mmu:22417|mmu:12156|mmu:22420|mmu:22412|mmu:22413|mmu:22411|	319757|19206|93687|22408|22422|22417|12156|22420|22412|22413|22411|	Smo, E130215L21Rik, Smoh, bnb, smoothened|Ptch1, A230106A15Rik, Ptc, Ptc1, Ptch, mes|Csnk1a1, 2610208K14Rik, 4632404G05Rik, 5430427P18Rik, CK1a, Csnk1a|Wnt1, Int-1, Wnt-1, sw, swaying|Wnt7b, Wnt-7b|Wnt4, Wnt-4|Bmp2, AI467020, Bmp2a|Wnt6, AA409270, Wnt-6|Wnt9b, Wnt14b, Wnt15, clf, clf1, wnt-14b, wnt-15|Wnt2, 2610510E18Rik, Int1l1, Irp, Mirp, Wnt-2, Wnt2a|Wnt11|	http://www.genome.jp/kegg-bin/show_pathway?mmu04340/mmu:22413%09red/mmu:22412%09red/mmu:22411%09red/mmu:22417%09red/mmu:319757%09red/mmu:22408%09red/mmu:19206%09red/mmu:22420%09red/mmu:93687%09red/mmu:22422%09red/mmu:12156%09red
Aminoacyl-tRNA biosynthesis	KEGG PATHWAY	mmu00970	15	66	0.713742	1	110960|85305|212679|107508|104458|107045|27267|244141|70223|15115|226539|107271|226414|216443|70120	mmu:110960|mmu:85305|mmu:212679|mmu:107508|mmu:104458|mmu:107045|mmu:27267|mmu:244141|mmu:70223|mmu:15115|mmu:226539|mmu:107271|mmu:226414|mmu:216443|mmu:70120|	110960|85305|212679|107508|104458|107045|27267|244141|70223|15115|226539|107271|226414|216443|70120|	Tars, D15Wsu59e, ThrRS|Kars, AA589550, AL024334, AL033315, AL033367, D8Ertd698e, D8Wsu108e, LysRS, mKIAA0070|Mars2, C730026E21Rik, MetRS|Eprs, 2410081F06Rik, 3010002K18Rik, C79379, Qprs|Rars, 2610011N19Rik, 2610037E21Rik, AL033339, AW985894|Lars, 2310045K21Rik, 3110009L02Rik, AW536573, mKIAA1352|Cars, CA3|Nars2, AI875199|Nars, 3010001M15Rik, AA960128, ASNRS, C78150|Hars, MMHRS|Dars2, 5830468K18Ri…	http://www.genome.jp/kegg-bin/show_pathway?mmu00970/mmu:107508%09red/mmu:216443%09red/mmu:104458%09red/mmu:110960%09red/mmu:226539%09red/mmu:15115%09red/mmu:212679%09red/mmu:85305%09red/mmu:70223%09red/mmu:226414%09red/mmu:27267%09red/mmu:107045%09red/mmu:244141%09red/mmu:70120%09red/mmu:107271%09red
Nicotinate and nicotinamide metabolism	KEGG PATHWAY	mmu00760	7	32	0.715068	1	59027|667034|68106|18113|67993|23959|12182	mmu:59027|mmu:667034|mmu:68106|mmu:18113|mmu:67993|mmu:23959|mmu:12182|	59027|667034|68106|18113|67993|23959|12182|	Nampt, 1110035O14Rik, AI314458, AI480535, NAmPRTase, Pbef, Pbef1, Visfatin|Pnp2|Nt5c3b, 2610037D24Rik, AI841843, C330027I04Rik, Nt5c3l|Nnmt|Nudt12, 0610016O18Rik|Nt5e, 2210401F01Rik, AI447961, CD73, NT, Nt5, eNT|Bst1, 114/A10, A530073F09, BP-3, Bp3, Bsta1, CD157, Ly65|	http://www.genome.jp/kegg-bin/show_pathway?mmu00760/mmu:23959%09red/mmu:59027%09red/mmu:68106%09red/mmu:18113%09red/mmu:67993%09red/mmu:667034%09red/mmu:12182%09red
Measles	KEGG PATHWAY	mmu05162	32	137	0.723372	1	18708|19697|20400|12448|56382|16451|14360|12447|12445|21898|12675|30955|170770|12567|12566|20850|13000|14103|15481|12995|16185|16184|26409|11651|230073|13665|13666|16176|16175|11652|16179|21929	mmu:18708|mmu:19697|mmu:20400|mmu:12448|mmu:56382|mmu:16451|mmu:14360|mmu:12447|mmu:12445|mmu:21898|mmu:12675|mmu:30955|mmu:170770|mmu:12567|mmu:12566|mmu:20850|mmu:13000|mmu:14103|mmu:15481|mmu:12995|mmu:16185|mmu:16184|mmu:26409|mmu:11651|mmu:230073|mmu:13665|mmu:13666|mmu:16176|mmu:16175|mmu:11652|mmu:16179|mmu:21929|	18708|19697|20400|12448|56382|16451|14360|12447|12445|21898|12675|30955|170770|12567|12566|20850|13000|14103|15481|12995|16185|16184|26409|11651|230073|13665|13666|16176|16175|11652|16179|21929|	Pik3r1, PI3K, p50alpha, p55alpha, p85alpha|Rela, p65|Sh2d1a, Gm686, SAP|Ccne2|Rab9, 2410064E05Rik, AI195561, Rab9a, Sid6061p|Jak1, AA960307, C130039L05Rik|Fyn, AI448320, AW552119|Ccne1, AW538188, CycE1|Ccnd3, 9230106B05Rik, AA682053, AL024085, AW146355, C78795|Tlr4, Lps, Ly87, Ran/M1, Rasl2-8|Chuk, AI256658, Chuk1, Fbx24, Fbxo24, IKBKA, IKK1, Ikka, NFKBIKA|Pik3cg, 5830428L06Rik, PI3Kgamma, p110ga…	http://www.genome.jp/kegg-bin/show_pathway?mmu05162/mmu:12995%09red/mmu:56382%09red/mmu:230073%09red/mmu:21929%09red/mmu:19697%09red/mmu:18708%09red/mmu:170770%09red/mmu:12675%09red/mmu:20400%09red/mmu:14360%09red/mmu:13000%09red/mmu:16451%09red/mmu:14103%09red/mmu:12566%09red/mmu:12567%09red/mmu:21898%09red/mmu:26409%09red/mmu:11652%09red/mmu:11651%09red/mmu:16184%09red/mmu:16185%09red/mmu:12448…
Morphine addiction	KEGG PATHWAY	mmu05032	21	92	0.729435	1	14710|110355|14697|16522|26385|14679|54611|210044|14406|238871|14396|216643|14707|110385|12287|18576|432530|18578|14399|57249|23984	mmu:14710|mmu:110355|mmu:14697|mmu:16522|mmu:26385|mmu:14679|mmu:54611|mmu:210044|mmu:14406|mmu:238871|mmu:14396|mmu:216643|mmu:14707|mmu:110385|mmu:12287|mmu:18576|mmu:432530|mmu:18578|mmu:14399|mmu:57249|mmu:23984|	14710|110355|14697|16522|26385|14679|54611|210044|14406|238871|14396|216643|14707|110385|12287|18576|432530|18578|14399|57249|23984|	Gngt2, AV096488|Adrbk1, Adrbk-1, Bark-1, GRK2, beta_ARK, betaARK1|Gnb5, GBS, Gbeta5, flr|Kcnj6, BIR1, GIRK2, KATP2, KCNJ7, Kir3.2, weaver, wv|Grk6, Gprk6|Gnai3, AI158965, AW537698, Galphai3, Gnai-3|Pde3a, A930022O17Rik, C87899|Adcy2, mKIAA1060|Gabrg2, GABAA-R, Gabrg-2, gamma2|Pde4d, 9630011N22Rik, Dpde3|Gabra3, Gabra-3|Gabrp|Gng5, G(y)5|Pde4c, Dpde1, E130301F19Rik, dunce|Cacna1b, AW050276, AW0608…	http://www.genome.jp/kegg-bin/show_pathway?mmu05032/mmu:12287%09red/mmu:14679%09red/mmu:14406%09red/mmu:432530%09red/mmu:216643%09red/mmu:210044%09red/mmu:14697%09red/mmu:14399%09red/mmu:14707%09red/mmu:110355%09red/mmu:238871%09red/mmu:18578%09red/mmu:14396%09red/mmu:23984%09red/mmu:57249%09red/mmu:14710%09red/mmu:54611%09red/mmu:26385%09red/mmu:110385%09red/mmu:16522%09red/mmu:18576%09red
Vitamin digestion and absorption	KEGG PATHWAY	mmu04977	5	24	0.738597	1	116914|20522|79235|20509|52466	mmu:116914|mmu:20522|mmu:79235|mmu:20509|mmu:52466|	116914|20522|79235|20509|52466|	Slc19a2, AV276020, AW322295, DDA1, THTR1, TRMA|Slc23a1, D18Ucla2, SVCT1, Slc23a2, YSPL3|Lrat, 1300010A18Rik, AI449251|Slc19a1, AI323572, RFC, RFC-1, RFC1|Slc46a1, 1110002C08Rik, D11Ertd18e, HCP1, Pcft|	http://www.genome.jp/kegg-bin/show_pathway?mmu04977/mmu:79235%09red/mmu:52466%09red/mmu:20522%09red/mmu:20509%09red/mmu:116914%09red
Ubiquinone and other terpenoid-quinone biosynthesis	KEGG PATHWAY	mmu00130	2	10	0.739442	1	52064|71883	mmu:52064|mmu:71883|	52064|71883|	Coq5, 1810014G04Rik, D5Ertd33e|Coq2, 2310002F18Rik|	http://www.genome.jp/kegg-bin/show_pathway?mmu00130/mmu:71883%09red/mmu:52064%09red
Butirosin and neomycin biosynthesis	KEGG PATHWAY	mmu00524	1	5	0.747814	1	103988	mmu:103988|	103988|	Gck, GLK, Gk, Gls006, HK4, HKIV, HXKP, MODY2|	http://www.genome.jp/kegg-bin/show_pathway?mmu00524/mmu:103988%09red
Natural killer cell mediated cytotoxicity	KEGG PATHWAY	mmu04650	27	119	0.757525	1	19247|18176|16642|18708|26413|22177|20400|26417|14360|19056|19059|30955|170758|19055|77777|234779|26396|22325|14103|11836|15461|20416|12367|23900|56554|17086|14939	mmu:19247|mmu:18176|mmu:16642|mmu:18708|mmu:26413|mmu:22177|mmu:20400|mmu:26417|mmu:14360|mmu:19056|mmu:19059|mmu:30955|mmu:170758|mmu:19055|mmu:77777|mmu:234779|mmu:26396|mmu:22325|mmu:14103|mmu:110157|mmu:15461|mmu:20416|mmu:12367|mmu:23900|mmu:56554|mmu:17086|mmu:14939|	19247|18176|16642|18708|26413|22177|20400|26417|14360|19056|19059|30955|170758|19055|77777|234779|26396|22325|14103|110157|15461|20416|12367|23900|56554|17086|14939|	Ptpn11, 2700084A17Rik, AW536184, PTP1D, PTP2C, SAP-2, SH-PTP2, SH-PTP3, SHP-2, Shp2, Syp|Nras, AV095280, N-ras|Klrc2, NKG2C|Pik3r1, PI3K, p50alpha, p55alpha, p85alpha|Mapk1, 9030612K14Rik, AA407128, AU018647, C78273, ERK, Erk2, MAPK2, PRKM2, Prkm1, p41mapk, p42mapk|Tyrobp, DAP12, KARAP, Ly83|Sh2d1a, Gm686, SAP|Mapk3, Erk-1, Erk1, Ert2, Esrk1, Mnk1, Mtap2k, Prkm3, p44, p44erk1, p44mapk|Fyn, AI4483…	http://www.genome.jp/kegg-bin/show_pathway?mmu04650/mmu:14939%09red/mmu:17086%09red/mmu:170758%09red/mmu:18708%09red/mmu:20400%09red/mmu:26417%09red/mmu:77777%09red/mmu:26413%09red/mmu:14360%09red/mmu:18176%09red/mmu:19055%09red/mmu:19056%09red/mmu:19059%09red/mmu:14103%09red/mmu:22325%09red/mmu:16642%09red/mmu:23900%09red/mmu:234779%09red/mmu:19247%09red/mmu:12367%09red/mmu:20416%09red/mmu:26396…
Amoebiasis	KEGG PATHWAY	mmu05146	27	119	0.757525	1	19349|94216|18708|14672|19697|12830|18795|21898|30955|20708|16772|16773|16775|20706|12828|18126|109711|15507|12367|226421|271457|380839|16176|16177|432530|21809|16178	mmu:19349|mmu:94216|mmu:18708|mmu:14672|mmu:19697|mmu:12830|mmu:18795|mmu:21898|mmu:30955|mmu:20708|mmu:16772|mmu:16773|mmu:16775|mmu:20706|mmu:12828|mmu:18126|mmu:109711|mmu:15507|mmu:12367|mmu:226421|mmu:271457|mmu:380839|mmu:16176|mmu:16177|mmu:432530|mmu:21809|mmu:16178|	19349|94216|18708|14672|19697|12830|18795|21898|30955|20708|16772|16773|16775|20706|12828|18126|109711|15507|12367|226421|271457|380839|16176|16177|432530|21809|16178|	Rab7, Rab7a|Col4a6, BB116301|Pik3r1, PI3K, p50alpha, p55alpha, p85alpha|Gna11, Dsk7, E430025L19|Rela, p65|Col4a5|Plcb1, 3110043I21Rik, AI132408, Plcb, mKIAA0581|Tlr4, Lps, Ly87, Ran/M1, Rasl2-8|Pik3cg, 5830428L06Rik, PI3Kgamma, p110gamma|Serpinb6b, NK13, Spi12, ovalbumin|Lama1, AA408497, Lama|Lama2, 5830440B04, dy, mKIAA4087, mer, merosin|Lama4|Serpinb9b, 1600019A21Rik, R86, SPI-CI, Spi10, ovalbu…	http://www.genome.jp/kegg-bin/show_pathway?mmu05146/mmu:16773%09red/mmu:16772%09red/mmu:16775%09red/mmu:432530%09red/mmu:21809%09red/mmu:271457%09red/mmu:19697%09red/mmu:18708%09red/mmu:18795%09red/mmu:19349%09red/mmu:226421%09red/mmu:20706%09red/mmu:15507%09red/mmu:12828%09red/mmu:20708%09red/mmu:14672%09red/mmu:21898%09red/mmu:380839%09red/mmu:12367%09red/mmu:16177%09red/mmu:109711%09red/mmu:94…
Hematopoietic cell lineage	KEGG PATHWAY	mmu04640	19	86	0.765616	1	12482|12483|12527|12484|12504|12516|22042|12977|12509|16176|12982|16400|16184|16402|16398|16175|16178|16156|16177	mmu:12482|mmu:12483|mmu:12527|mmu:12484|mmu:12504|mmu:12516|mmu:22042|mmu:12977|mmu:12509|mmu:16176|mmu:12982|mmu:16400|mmu:16184|mmu:16402|mmu:16398|mmu:16175|mmu:16178|mmu:16156|mmu:16177|	12482|12483|12527|12484|12504|12516|22042|12977|12509|16176|12982|16400|16184|16402|16398|16175|16178|16156|16177|	Ms4a1, AA960661, Cd20, Ly-44, Ms4a2|Cd22, A530093D23, Lyb-8, Lyb8|Cd9, Tspan29|Cd24a, Cd24, HSA, Ly-52, nectadrin|Cd4, L3T4, Ly-4|Cd7|Tfrc, 2610028K12Rik, AI195355, AI426448, AU015758, CD71, E430033M20Rik, Mtvr-1, Mtvr1, TFR, TFR1, TR, Trfr, p90|Csf1, C87615, Csfm, MCSF, op|Cd59a, AA987121, Cd59, protectin|Il1b, IL-1beta, Il-1b|Csf2ra, CD116, Csfgmra, GM-CSF-Ra, GM-CSFR|Itga3, AA407068, CD49C, GA…	http://www.genome.jp/kegg-bin/show_pathway?mmu04640/mmu:12483%09red/mmu:12482%09red/mmu:16178%09red/mmu:12982%09red/mmu:12504%09red/mmu:12484%09red/mmu:16402%09red/mmu:12527%09red/mmu:16398%09red/mmu:12977%09red/mmu:12509%09red/mmu:16177%09red/mmu:22042%09red/mmu:16175%09red/mmu:12516%09red/mmu:16156%09red/mmu:16400%09red/mmu:16184%09red/mmu:16176%09red
alpha-Linolenic acid metabolism	KEGG PATHWAY	mmu00592	5	25	0.766352	1	232889|80911|69836|53357|11430	mmu:232889|mmu:80911|mmu:69836|mmu:53357|mmu:11430|	232889|80911|69836|53357|11430|	Pla2g4c, D7Ertd445e|Acox3, BI685180, EST-s59, PCOX|Pla2g12b, 2010002E04Rik, Pla2g13, hlb218|Pla2g6, BB112799, PNPLA9, iPLA(2)beta, iPLA2, iPLA2beta|Acox1, AOX, Acox, D130055E20Rik, Paox|	http://www.genome.jp/kegg-bin/show_pathway?mmu00592/mmu:53357%09red/mmu:69836%09red/mmu:80911%09red/mmu:11430%09red/mmu:232889%09red
Leishmaniasis	KEGG PATHWAY	mmu05140	14	65	0.771139	1	21898|19094|13712|19697|16451|19225|16176|26417|26413|16175|26409|21809|16179|18126	mmu:21898|mmu:19094|mmu:13712|mmu:19697|mmu:16451|mmu:19225|mmu:16176|mmu:26417|mmu:26413|mmu:16175|mmu:26409|mmu:21809|mmu:16179|mmu:18126|	21898|19094|13712|19697|16451|19225|16176|26417|26413|16175|26409|21809|16179|18126|	Tlr4, Lps, Ly87, Ran/M1, Rasl2-8|Mapk11, P38b, Prkm11, Sapk2, Sapk2b, p38-2, p38beta, p38beta2|Elk1, Elk-1|Rela, p65|Jak1, AA960307, C130039L05Rik|Ptgs2, COX2, Cox-2, PGHS-2, PHS-2, Pghs2, TIS10|Il1b, IL-1beta, Il-1b|Mapk3, Erk-1, Erk1, Ert2, Esrk1, Mnk1, Mtap2k, Prkm3, p44, p44erk1, p44mapk|Mapk1, 9030612K14Rik, AA407128, AU018647, C78273, ERK, Erk2, MAPK2, PRKM2, Prkm1, p41mapk, p42mapk|Il1a, I…	http://www.genome.jp/kegg-bin/show_pathway?mmu05140/mmu:26417%09red/mmu:26413%09red/mmu:19094%09red/mmu:21898%09red/mmu:13712%09red/mmu:21809%09red/mmu:26409%09red/mmu:18126%09red/mmu:16176%09red/mmu:16175%09red/mmu:19225%09red/mmu:19697%09red/mmu:16179%09red/mmu:16451%09red
Tyrosine metabolism	KEGG PATHWAY	mmu00350	8	39	0.776109	1	14874|109731|11532|13190|14718|14085|17161|73458	mmu:14874|mmu:109731|mmu:11532|mmu:13190|mmu:14718|mmu:14085|mmu:17161|mmu:73458|	14874|109731|11532|13190|14718|14085|17161|73458|	Gstz1, MAAI|Maob, 6330414K01Rik, MAO-B|Adh5, Adh-5, Adh3, GSNOR|Dct, DT, TRP-2, TRP2, Tyrp-2, Tyrp2, slaty, slt|Got1, AI789014, Got-1, cAspAT, cCAT|Fah|Maoa, 1110061B18Rik, AA407771|1700055N04Rik|	http://www.genome.jp/kegg-bin/show_pathway?mmu00350/mmu:73458%09red/mmu:17161%09red/mmu:14718%09red/mmu:14085%09red/mmu:14874%09red/mmu:11532%09red/mmu:13190%09red/mmu:109731%09red
Glycerophospholipid metabolism	KEGG PATHWAY	mmu00564	20	91	0.776472	1	232889|18805|53357|69836|210992|102247|227333|333433|231510|14245|74451|66358|225010|28042|64898|320951|50767|19012|13139|14792	mmu:232889|mmu:18805|mmu:53357|mmu:69836|mmu:210992|mmu:102247|mmu:227333|mmu:333433|mmu:231510|mmu:14245|mmu:74451|mmu:66358|mmu:225010|mmu:28042|mmu:64898|mmu:320951|mmu:50767|mmu:19012|mmu:13139|mmu:14792|	232889|18805|53357|69836|210992|102247|227333|333433|231510|14245|74451|66358|225010|28042|64898|320951|50767|19012|13139|14792|	Pla2g4c, D7Ertd445e|Pld1, AA536939, C85393, Pld1a, Pld1b|Pla2g6, BB112799, PNPLA9, iPLA(2)beta, iPLA2, iPLA2beta|Pla2g12b, 2010002E04Rik, Pla2g13, hlb218|Lpcat1, 2900035H07Rik, Aytl2, BB137372, BC005662, C87117, LPCAT, rd11|Agpat6, AU041707, AW545732, GPAT4, Tsarg7|Dgkd, AI841987, D330025K09, DGKdelta, dgkd-2|Gpd1l, 2210409H23Rik, D9Ertd660e|Agpat9, 1-AGPAT, 1-AGPAT_9, 4933407I02Rik, 4933408F15, …	http://www.genome.jp/kegg-bin/show_pathway?mmu00564/mmu:66358%09red/mmu:231510%09red/mmu:50767%09red/mmu:64898%09red/mmu:102247%09red/mmu:14245%09red/mmu:232889%09red/mmu:227333%09red/mmu:69836%09red/mmu:28042%09red/mmu:14792%09red/mmu:74451%09red/mmu:333433%09red/mmu:13139%09red/mmu:53357%09red/mmu:225010%09red/mmu:210992%09red/mmu:19012%09red/mmu:18805%09red/mmu:320951%09red
Primary bile acid biosynthesis	KEGG PATHWAY	mmu00120	3	16	0.779558	1	17117|13123|104086	mmu:17117|mmu:13123|mmu:104086|	17117|13123|104086|	Amacr, Macr1|Cyp7b1, AW261589, D3Ertd552e, hct-1|Cyp27a1, 1300013A03Rik, Cyp27|	http://www.genome.jp/kegg-bin/show_pathway?mmu00120/mmu:104086%09red/mmu:17117%09red/mmu:13123%09red
Glutathione metabolism	KEGG PATHWAY	mmu00480	11	53	0.789311	1	75475|20603|14872|14380|14782|14778|20810|56615|269951|20133|20135	mmu:75475|mmu:20603|mmu:14872|mmu:14380|mmu:14782|mmu:14778|mmu:20810|mmu:56615|mmu:269951|mmu:20133|mmu:20135|	75475|20603|14872|14380|14782|14778|20810|56615|269951|20133|20135|	Oplah, 1700010G02Rik|Sms, AI427066, Gy, SPMSY, SpmST, gyro|Gstt2, AI266894, Yrs, mGSTT2|G6pd2, G6pdx-ps1, Gpd-2, Gpd2|Gsr, AI325518, D8Ertd238e, Gr-1, Gr1|Gpx3, AA960521, EGPx, GPx, GSHPx-3, GSHPx-P|Srm, AA407669, SpdST, SpdSy|Mgst1, 1500002K10Rik, Gst|Idh2, E430004F23, IDPm, Idh-2|Rrm1, RnrM1|Rrm2, AA407299, R2|	http://www.genome.jp/kegg-bin/show_pathway?mmu00480/mmu:75475%09red/mmu:20810%09red/mmu:269951%09red/mmu:14380%09red/mmu:14872%09red/mmu:20135%09red/mmu:20133%09red/mmu:20603%09red/mmu:14782%09red/mmu:14778%09red/mmu:56615%09red
Maturity onset diabetes of the young	KEGG PATHWAY	mmu04950	5	26	0.791807	1	15242|103988|21410|15376|17341	mmu:15242|mmu:103988|mmu:21410|mmu:15376|mmu:17341|	15242|103988|21410|15376|17341|	Hhex, Hex, Hex1, Hhex-rs2, Prh, Prhx|Gck, GLK, Gk, Gls006, HK4, HKIV, HXKP, MODY2|Hnf1b, HNF-1-beta, HNF-1B, HNF-1Beta, Hnf1beta, LFB3, Tcf-2, Tcf2, vHNF1|Foxa2, HNF3-beta, HNF3beta, Hnf-3b, Hnf3b, Tcf-3b, Tcf3b|Bhlha15, 1810009C13Rik, Bhlhb8, MIST-1, Mist1|	http://www.genome.jp/kegg-bin/show_pathway?mmu04950/mmu:15376%09red/mmu:17341%09red/mmu:103988%09red/mmu:15242%09red/mmu:21410%09red
Porphyrin and chlorophyll metabolism	KEGG PATHWAY	mmu00860	8	40	0.796377	1	15159|107508|394436|22276|226139|109778|394432|11655	mmu:15159|mmu:107508|mmu:394436|mmu:22276|mmu:226139|mmu:109778|mmu:394432|mmu:11655|	15159|107508|394436|22276|226139|109778|394432|11655|	Hccs|Eprs, 2410081F06Rik, 3010002K18Rik, C79379, Qprs|Ugt1a1, Gnt1, UDPGT_1-1, UGT1A01, Udpgt-1a, UgtBr1|Uros, AI415298, Uros3|Cox15, 2900026G05Rik|Blvra, 0610006A11Rik, 2500001N03Rik, Blvr|Ugt1a7c, A10', A13, Ugt1a10|Alas1, ALAS, ALAS-N, Alas-1, Alas-h|	http://www.genome.jp/kegg-bin/show_pathway?mmu00860/mmu:394432%09red/mmu:22276%09red/mmu:394436%09red/mmu:109778%09red/mmu:107508%09red/mmu:226139%09red/mmu:15159%09red/mmu:11655%09red
Cell adhesion molecules (CAMs)	KEGG PATHWAY	mmu04514	36	160	0.796676	1	12483|21947|19266|241568|18190|12511|12738|12739|16410|52118|94332|16456|19294|12504|17967|20339|245537|68481|18260|20969|12737|58235|319504|13003|15529|242122|56173|12550|171171|60533|83964|50723|12519|58998|12740|12560	mmu:12483|mmu:21947|mmu:19268|mmu:241568|mmu:18190|mmu:12511|mmu:12738|mmu:12739|mmu:16410|mmu:52118|mmu:94332|mmu:16456|mmu:19294|mmu:12504|mmu:17967|mmu:20339|mmu:245537|mmu:68481|mmu:18260|mmu:20969|mmu:12737|mmu:58235|mmu:319504|mmu:13003|mmu:15529|mmu:242122|mmu:56173|mmu:12550|mmu:171171|mmu:60533|mmu:83964|mmu:50723|mmu:12519|mmu:58998|mmu:12740|mmu:12560|	12483|21947|19268|241568|18190|12511|12738|12739|16410|52118|94332|16456|19294|12504|17967|20339|245537|68481|18260|20969|12737|58235|319504|13003|15529|242122|56173|12550|171171|60533|83964|50723|12519|58998|12740|12560|	Cd22, A530093D23, Lyb-8, Lyb8|Cd40lg, CD154, CD40-L, Cd40l, HIGM1, IGM, IMD3, Ly-62, Ly62, T-BAM, TRAP, Tnfsf5, gp39|Ptprf, AA591035, LAR, LARS, RPTP-LAR|Lrrc4c, 6430556C10Rik, NGL-1|Nrxn2, 6430591O13Rik, mKIAA0921|Cd6|Cldn2, AL022813|Cldn3, AI182374, Cpetr2, mRVP1|Itgav, 1110004F14Rik, 2610028E01Rik, CD51, D430040G12Rik|Pvr, 3830421F03Rik, CD155, D7Ertd458e, HVED, PVS, Taa1, Tage4, mE4, necl-5|C…	http://www.genome.jp/kegg-bin/show_pathway?mmu04514/mmu:242122%09red/mmu:12483%09red/mmu:171171%09red/mmu:21947%09red/mmu:12550%09red/mmu:12511%09red/mmu:58998%09red/mmu:12519%09red/mmu:241568%09red/mmu:12739%09red/mmu:12738%09red/mmu:245537%09red/mmu:19268%09red/mmu:50723%09red/mmu:12737%09red/mmu:15529%09red/mmu:16456%09red/mmu:13003%09red/mmu:16410%09red/mmu:83964%09red/mmu:19294%09red/mmu:125…
Cocaine addiction	KEGG PATHWAY	mmu05030	10	49	0.796878	1	12568|14800|109731|14679|67839|11911|19697|14813|17161|78284	mmu:12568|mmu:14800|mmu:109731|mmu:14679|mmu:67839|mmu:11911|mmu:19697|mmu:14813|mmu:17161|mmu:78284|	12568|14800|109731|14679|67839|11911|19697|14813|17161|78284|	Cdk5, AW048668, Crk6|Gria2, GluA2, GluR-B, Glur-2, Glur2|Maob, 6330414K01Rik, MAO-B|Gnai3, AI158965, AW537698, Galphai3, Gnai-3|Gpsm1, 1810037C22Rik, AW107933, Ags3|Atf4, Atf-4, C/ATF, CREB2, TAXREB67|Rela, p65|Grin2c, GluN2C, NMDAR2C, NR2C|Maoa, 1110061B18Rik, AA407771|Creb3l4, 1700012K17Rik, 5330432F22Rik, AIBZIP, AV040530, AV258827, Atce1, CREB3, CREB4, JAL, TISP40, Tisp40alpha, Tisp40beta, mJ…	http://www.genome.jp/kegg-bin/show_pathway?mmu05030/mmu:14679%09red/mmu:17161%09red/mmu:78284%09red/mmu:67839%09red/mmu:12568%09red/mmu:14813%09red/mmu:14800%09red/mmu:19697%09red/mmu:11911%09red/mmu:109731%09red
Thyroid hormone synthesis	KEGG PATHWAY	mmu04918	15	71	0.797381	1	18795|14828|214593|74044|210044|432530|14782|14778|11911|18510|78284|70337|16438|12330|23985	mmu:18795|mmu:14828|mmu:214593|mmu:74044|mmu:210044|mmu:432530|mmu:14782|mmu:14778|mmu:11911|mmu:18510|mmu:78284|mmu:70337|mmu:16438|mmu:12330|mmu:23985|	18795|14828|214593|74044|210044|432530|14782|14778|11911|18510|78284|70337|16438|12330|23985|	Plcb1, 3110043I21Rik, AI132408, Plcb, mKIAA0581|Hspa5, AL022860, AU019543, Bip, D2Wsu141e, D2Wsu17e, Grp78, Hsce70, SEZ-7, Sez7, baffled, mBiP|Duox2, A430065P05Rik, LNOX2, NOXEF2, P138-TOX, THOX2|Ttf2, 4632434F22Rik, 8030447N19, AV218430|Adcy2, mKIAA1060|Adcy1, AC1, D11Bwg1392e, I-AC, brl, mKIAA4070|Gsr, AI325518, D8Ertd238e, Gr-1, Gr1|Gpx3, AA960521, EGPx, GPx, GSHPx-3, GSHPx-P|Atf4, Atf-4, C/AT…	http://www.genome.jp/kegg-bin/show_pathway?mmu04918/mmu:18795%09red/mmu:16438%09red/mmu:18510%09red/mmu:14828%09red/mmu:432530%09red/mmu:78284%09red/mmu:210044%09red/mmu:23985%09red/mmu:74044%09red/mmu:12330%09red/mmu:14782%09red/mmu:14778%09red/mmu:11911%09red/mmu:214593%09red/mmu:70337%09red
Hypertrophic cardiomyopathy (HCM)	KEGG PATHWAY	mmu05410	18	84	0.797798	1	19082|20191|13726|16905|16420|16773|16402|24051|326618|13346|16410|16400|11938|11421|21809|16398|192897|16419	mmu:19082|mmu:20191|mmu:13726|mmu:16905|mmu:16420|mmu:16773|mmu:16402|mmu:24051|mmu:326618|mmu:13346|mmu:16410|mmu:16400|mmu:11938|mmu:11421|mmu:21809|mmu:16398|mmu:192897|mmu:16419|	19082|20191|13726|16905|16420|16773|16402|24051|326618|13346|16410|16400|11938|11421|21809|16398|192897|16419|	Prkag1, AA571379, BB036179, Prkaac|Ryr2, 9330127I20Rik, RYR-2|Emd, AW550900, Sta|Lmna, Dhe|Itgb6, 2210409C20Rik, 4831415H04Rik|Lama2, 5830440B04, dy, mKIAA4087, mer, merosin|Itga5, Cd49e, Fnra, VLA5|Sgcb, 43kDa, AI747103, AI844814, beta-SG|Tpm4, 2610528G24Rik|Des|Itgav, 1110004F14Rik, 2610028E01Rik, CD51, D430040G12Rik|Itga3, AA407068, CD49C, GAPB3|Atp2a2, 9530097L16Rik, D5Wsu150e, SERCA2, SERCA2…	http://www.genome.jp/kegg-bin/show_pathway?mmu05410/mmu:19082%09red/mmu:13346%09red/mmu:16773%09red/mmu:326618%09red/mmu:16419%09red/mmu:11421%09red/mmu:16400%09red/mmu:21809%09red/mmu:16410%09red/mmu:192897%09red/mmu:16402%09red/mmu:11938%09red/mmu:13726%09red/mmu:24051%09red/mmu:16420%09red/mmu:16398%09red/mmu:20191%09red/mmu:16905%09red
Oxidative phosphorylation	KEGG PATHWAY	mmu00190	30	135	0.798059	1	67942|67273|11949|66144|11947|66414|67680|228033|68198|66445|67895|227197|242341|68197|67264|12864|12865|12866|12868|76252|11951|11974|226139|192113|17995|140494|22272|57423|68349|11946	mmu:67942|mmu:67273|mmu:11949|mmu:66144|mmu:11947|mmu:66414|mmu:67680|mmu:228033|mmu:68198|mmu:66445|mmu:67895|mmu:227197|mmu:242341|mmu:68197|mmu:67264|mmu:12864|mmu:12865|mmu:12866|mmu:12868|mmu:76252|mmu:11951|mmu:11974|mmu:226139|mmu:192113|mmu:17995|mmu:140494|mmu:22272|mmu:57423|mmu:68349|mmu:11946|	67942|67273|11949|66144|11947|66414|67680|228033|68198|66445|67895|227197|242341|68197|67264|12864|12865|12866|12868|76252|11951|11974|226139|192113|17995|140494|22272|57423|68349|11946|	Atp5g2, 1810041M08Rik|Ndufa10, 2900053E13Rik|Atp5c1, 1700094F02Rik|Atp6v1f, 1110004G16Rik|Atp5b|Ndufa12, 2410011G03Rik, AW112974|Sdhb, 0710008N11Rik|Atp5g3, 6030447M23|Ndufb2, 1810011O01Rik, 8kDa, AGGG, AI325567, CI-AGGG|Cyc1, 2610002H19Rik, AA408921|Ppa1, 2010317E03Rik, Pyp|Ndufs1, 5830412M15Rik, 9930026A05Rik|Atp6v0d2, 1620401A02Rik, AI324824, V-ATPase|Ndufc2, 1810004I06Rik, 2010300P09Rik, G1, …	http://www.genome.jp/kegg-bin/show_pathway?mmu00190/mmu:68198%09red/mmu:192113%09red/mmu:11974%09red/mmu:11946%09red/mmu:76252%09red/mmu:17995%09red/mmu:67942%09red/mmu:242341%09red/mmu:140494%09red/mmu:12865%09red/mmu:12864%09red/mmu:12866%09red/mmu:227197%09red/mmu:66414%09red/mmu:67895%09red/mmu:11947%09red/mmu:67680%09red/mmu:67264%09red/mmu:226139%09red/mmu:68197%09red/mmu:11949%09red/mmu:22…
Caffeine metabolism	KEGG PATHWAY	mmu00232	1	6	0.799555	1	17961	mmu:17961|	17961|	Nat2, AV377607|	http://www.genome.jp/kegg-bin/show_pathway?mmu00232/mmu:17961%09red
Circadian entrainment	KEGG PATHWAY	mmu04713	21	98	0.811927	1	14707|18795|14697|70405|20191|14679|271639|210044|12291|12314|19092|14800|26413|14802|16522|14813|26417|432530|14710|53623|16438	mmu:14707|mmu:18795|mmu:14697|mmu:70405|mmu:20191|mmu:14679|mmu:271639|mmu:210044|mmu:12291|mmu:12313|mmu:19092|mmu:14800|mmu:26413|mmu:14802|mmu:16522|mmu:14813|mmu:26417|mmu:432530|mmu:14710|mmu:53623|mmu:16438|	14707|18795|14697|70405|20191|14679|271639|210044|12291|12313|19092|14800|26413|14802|16522|14813|26417|432530|14710|53623|16438|	Gng5, G(y)5|Plcb1, 3110043I21Rik, AI132408, Plcb, mKIAA0581|Gnb5, GBS, Gbeta5, flr|Calml3, 2310068O22Rik, AI326174|Ryr2, 9330127I20Rik, RYR-2|Gnai3, AI158965, AW537698, Galphai3, Gnai-3|Adcy10, 4930431D04Rik, 4931412F17, Sacy, sAC|Adcy2, mKIAA1060|Cacna1g, Cav3.1d, [a]1G, a1G, alpha-1G, mKIAA1123|Calm1, AI256814, AI327027, AI461935, AL024000, CaM, Calm|Prkg2, AW212535, CGKII, Prkgr2, cGK-II|Gria2…	http://www.genome.jp/kegg-bin/show_pathway?mmu04713/mmu:26417%09red/mmu:18795%09red/mmu:16438%09red/mmu:19092%09red/mmu:26413%09red/mmu:12313%09red/mmu:12291%09red/mmu:432530%09red/mmu:14710%09red/mmu:210044%09red/mmu:14697%09red/mmu:14813%09red/mmu:70405%09red/mmu:14802%09red/mmu:14679%09red/mmu:271639%09red/mmu:53623%09red/mmu:16522%09red/mmu:14707%09red/mmu:20191%09red/mmu:14800%09red
Collecting duct acid secretion	KEGG PATHWAY	mmu04966	5	27	0.815037	1	66144|140494|76252|242341|11974	mmu:66144|mmu:140494|mmu:76252|mmu:242341|mmu:11974|	66144|140494|76252|242341|11974|	Atp6v1f, 1110004G16Rik|Atp6v0a4, Atp6n1b, a4|Atp6v0e2, 0610006O14Rik, NM9.2|Atp6v0d2, 1620401A02Rik, AI324824, V-ATPase|Atp6v0e, Atp6k, Atp6v0e1, M9.2|	http://www.genome.jp/kegg-bin/show_pathway?mmu04966/mmu:66144%09red/mmu:242341%09red/mmu:76252%09red/mmu:11974%09red/mmu:140494%09red
Complement and coagulation cascades	KEGG PATHWAY	mmu04610	16	77	0.820297	1	109828|18792|21788|18787|12509|18793|16644|385643|99571|17174|50909|12061|12628|14062|14161|14060	mmu:109828|mmu:18792|mmu:21788|mmu:18787|mmu:12509|mmu:18793|mmu:16644|mmu:16644|mmu:99571|mmu:17174|mmu:50909|mmu:12061|mmu:12628|mmu:14062|mmu:14161|mmu:14060|	109828|18792|21788|18787|12509|18793|16644|16644|99571|17174|50909|12061|12628|14062|14161|14060|	C7, A530026G17, Gm1238|Plau, u-PA, uPA|Tfpi, A630013F22Rik, AW552122, EPI, LACI|Serpine1, PAI-1, PAI1, Planh1|Cd59a, AA987121, Cd59, protectin|Plaur, Cd87, u-PAR, uPAR|Kng1, Kng|Kng1, Kng|Fgg, 3010002H13Rik, AI256424|Masp1, AW048060, CCPII, Crarf, Masp1/3|C1ra, AI132558, C1r, mC1rA|Bdkrb1, B1BKR, B1R, BKR1, BRADYB1, Bdkrb|Cfh, Mud-1, NOM, Sas-1, Sas1|F2r, AI482343, Cf2r, Par1, ThrR|Fga, Fib|F13b,…	http://www.genome.jp/kegg-bin/show_pathway?mmu04610/mmu:109828%09red/mmu:16644%09red/mmu:99571%09red/mmu:12628%09red/mmu:14062%09red/mmu:14060%09red/mmu:18787%09red/mmu:14161%09red/mmu:12061%09red/mmu:50909%09red/mmu:18793%09red/mmu:18792%09red/mmu:12509%09red/mmu:17174%09red/mmu:21788%09red
Endocytosis	KEGG PATHWAY	mmu04144	52	231	0.833546	1	58220|105513|19349|13858|16184|234353|15461|20405|17295|20408|74002|57440|67028|17131|66251|230597|67064|64931|21812|18759|52055|110355|18762|52348|21809|67300|15481|19334|107305|16185|22042|93737|17130|14062|11845|213990|18805|15239|271457|13660|140500|14184|53869|24013|228998|26385|18571|78287|11771|17246|75788|11842	mmu:58220|mmu:105513|mmu:19349|mmu:13858|mmu:16184|mmu:234353|mmu:15461|mmu:20404|mmu:17295|mmu:20408|mmu:74002|mmu:57440|mmu:67028|mmu:17131|mmu:66251|mmu:230597|mmu:67064|mmu:64931|mmu:21812|mmu:18759|mmu:52055|mmu:110355|mmu:18759|mmu:52348|mmu:21809|mmu:67300|mmu:15481|mmu:19334|mmu:107305|mmu:16185|mmu:22042|mmu:93737|mmu:17130|mmu:14062|mmu:11845|mmu:213990|mmu:18805|mmu:15239|mmu:271457|mm…	58220|105513|19349|13858|16184|234353|15461|20404|17295|20408|74002|57440|67028|17131|66251|230597|67064|64931|21812|18759|52055|110355|18759|52348|21809|67300|15481|19334|107305|16185|22042|93737|17130|14062|11845|213990|18805|15239|271457|13660|140500|14184|53869|24013|228998|26385|18571|78287|11771|17246|75788|11842|	Pard6b, AV025615, Par6b|Chmp7, 4930596K11Rik, 6330407G04Rik, AI450338, AW550775|Rab7, Rab7a|Eps15, 2410112D09Rik|Il2ra, CD25, Il2r, Ly-43|Psd3, 4931420C21Rik, AI661273, BC003498, D430018P08, EFA6D|Hras, H-ras, Ha-ras, Harvey-ras, Hras-1, Hras1, Kras2, c-H-ras, c-Ha-ras, c-rasHa, ras|Sh3gl2, 9530001L19Rik, AI120490, AW555077, B930049H17Rik, EEN-B1, SH3PA, Sh3d2a|Met, AI838057, HGF, HGFR, Par4, c-M…	http://www.genome.jp/kegg-bin/show_pathway?mmu04144/mmu:67064%09red/mmu:230597%09red/mmu:271457%09red/mmu:11842%09red/mmu:67028%09red/mmu:21809%09red/mmu:11845%09red/mmu:20408%09red/mmu:213990%09red/mmu:20404%09red/mmu:52055%09red/mmu:234353%09red/mmu:14184%09red/mmu:105513%09red/mmu:57440%09red/mmu:26385%09red/mmu:75788%09red/mmu:93737%09red/mmu:67300%09red/mmu:58220%09red/mmu:15481%09red/mmu:17…
Cholinergic synapse	KEGG PATHWAY	mmu04725	24	113	0.835354	1	16522|14679|18708|14672|14710|26413|26417|14360|16438|18795|14697|18176|30955|11911|16515|14707|12287|15461|60613|210044|78284|432530|11652|11651	mmu:16522|mmu:14679|mmu:18708|mmu:14672|mmu:14710|mmu:26413|mmu:26417|mmu:14360|mmu:16438|mmu:18795|mmu:14697|mmu:18176|mmu:30955|mmu:11911|mmu:16515|mmu:14707|mmu:12287|mmu:15461|mmu:60613|mmu:210044|mmu:78284|mmu:432530|mmu:11652|mmu:11651|	16522|14679|18708|14672|14710|26413|26417|14360|16438|18795|14697|18176|30955|11911|16515|14707|12287|15461|60613|210044|78284|432530|11652|11651|	Kcnj6, BIR1, GIRK2, KATP2, KCNJ7, Kir3.2, weaver, wv|Gnai3, AI158965, AW537698, Galphai3, Gnai-3|Pik3r1, PI3K, p50alpha, p55alpha, p85alpha|Gna11, Dsk7, E430025L19|Gngt2, AV096488|Mapk1, 9030612K14Rik, AA407128, AU018647, C78273, ERK, Erk2, MAPK2, PRKM2, Prkm1, p41mapk, p42mapk|Mapk3, Erk-1, Erk1, Ert2, Esrk1, Mnk1, Mtap2k, Prkm3, p44, p44erk1, p44mapk|Fyn, AI448320, AW552119|Itpr1, D6Pas2, Gm104…	http://www.genome.jp/kegg-bin/show_pathway?mmu04725/mmu:16515%09red/mmu:432530%09red/mmu:14710%09red/mmu:210044%09red/mmu:18708%09red/mmu:26417%09red/mmu:18795%09red/mmu:26413%09red/mmu:14360%09red/mmu:18176%09red/mmu:14672%09red/mmu:16438%09red/mmu:14679%09red/mmu:78284%09red/mmu:14697%09red/mmu:14707%09red/mmu:11652%09red/mmu:11651%09red/mmu:12287%09red/mmu:30955%09red/mmu:60613%09red/mmu:11911…
Mucin type O-Glycan biosynthesis	KEGG PATHWAY	mmu00512	5	28	0.836138	1	108148|272411|14425|56336|212996	mmu:108148|mmu:272411|mmu:14425|mmu:56336|mmu:212996|	108148|272411|14425|56336|212996|	Galnt2, AI480629|B3gnt6, BC039789, Core-3, Core3|Galnt3|B4galt5, 9430078I07Rik, AW049941, AW539721|Wbscr17, AA388321, E330012B09Rik|	http://www.genome.jp/kegg-bin/show_pathway?mmu00512/mmu:212996%09red/mmu:14425%09red/mmu:56336%09red/mmu:272411%09red/mmu:108148%09red
Drug metabolism - other enzymes	KEGG PATHWAY	mmu00983	10	52	0.845032	1	99586|21877|17961|394436|394432|234669|80914|22247|22245|68556	mmu:99586|mmu:21877|mmu:17961|mmu:394436|mmu:394432|mmu:234669|mmu:80914|mmu:22247|mmu:22245|mmu:68556|	99586|21877|17961|394436|394432|234669|80914|22247|22245|68556|	Dpyd, AI315208, DPD, E330028L06Rik|Tk1, D530002A18Rik, Tk-1, Tk1a, Tk1b|Nat2, AV377607|Ugt1a1, Gnt1, UDPGT_1-1, UGT1A01, Udpgt-1a, UgtBr1|Ugt1a7c, A10', A13, Ugt1a10|Ces2b|Uck2, AA407809, AI481316, AU018180, AU020720, TSA903, UK, UMK, Umpk|Umps, 1700095D23Rik, AA408257, AL033308, BB164745|Uck1, URK1, Umpk|Uckl1, 1110007H10Rik, Urkl1|	http://www.genome.jp/kegg-bin/show_pathway?mmu00983/mmu:394432%09red/mmu:21877%09red/mmu:80914%09red/mmu:394436%09red/mmu:234669%09red/mmu:22245%09red/mmu:99586%09red/mmu:68556%09red/mmu:22247%09red/mmu:17961%09red
Dilated cardiomyopathy	KEGG PATHWAY	mmu05414	18	89	0.858003	1	20191|13726|16905|210044|16773|16402|24051|326618|13346|16410|16400|432530|16420|21809|16398|192897|16419|11938	mmu:20191|mmu:13726|mmu:16905|mmu:210044|mmu:16773|mmu:16402|mmu:24051|mmu:326618|mmu:13346|mmu:16410|mmu:16400|mmu:432530|mmu:16420|mmu:21809|mmu:16398|mmu:192897|mmu:16419|mmu:11938|	20191|13726|16905|210044|16773|16402|24051|326618|13346|16410|16400|432530|16420|21809|16398|192897|16419|11938|	Ryr2, 9330127I20Rik, RYR-2|Emd, AW550900, Sta|Lmna, Dhe|Adcy2, mKIAA1060|Lama2, 5830440B04, dy, mKIAA4087, mer, merosin|Itga5, Cd49e, Fnra, VLA5|Sgcb, 43kDa, AI747103, AI844814, beta-SG|Tpm4, 2610528G24Rik|Des|Itgav, 1110004F14Rik, 2610028E01Rik, CD51, D430040G12Rik|Itga3, AA407068, CD49C, GAPB3|Adcy1, AC1, D11Bwg1392e, I-AC, brl, mKIAA4070|Itgb6, 2210409C20Rik, 4831415H04Rik|Tgfb3, Tgfb-3|Itga2,…	http://www.genome.jp/kegg-bin/show_pathway?mmu05414/mmu:16410%09red/mmu:13346%09red/mmu:16773%09red/mmu:432530%09red/mmu:16419%09red/mmu:210044%09red/mmu:326618%09red/mmu:16400%09red/mmu:21809%09red/mmu:192897%09red/mmu:16402%09red/mmu:11938%09red/mmu:13726%09red/mmu:24051%09red/mmu:16420%09red/mmu:16398%09red/mmu:20191%09red/mmu:16905%09red
Ovarian steroidogenesis	KEGG PATHWAY	mmu04913	11	58	0.863948	1	232889|13070|13078|210044|15486|19225|15490|13109|15492|432530|230459	mmu:232889|mmu:13070|mmu:13078|mmu:210044|mmu:15486|mmu:19225|mmu:15490|mmu:13109|mmu:15492|mmu:432530|mmu:230459|	232889|13070|13078|210044|15486|19225|15490|13109|15492|432530|230459|	Pla2g4c, D7Ertd445e|Cyp11a1, Cyp11a, Cypxia1, D9Ertd411e, P450scc, Scc, cscc|Cyp1b1, CP1B, P4501b1|Adcy2, mKIAA1060|Hsd17b2, AI194836, AI194967, AI255511|Ptgs2, COX2, Cox-2, PGHS-2, PHS-2, Pghs2, TIS10|Hsd17b7, AI266814, ERG27|Cyp2j5|Hsd3b1, D3Ertd383e|Adcy1, AC1, D11Bwg1392e, I-AC, brl, mKIAA4070|Cyp2j13|	http://www.genome.jp/kegg-bin/show_pathway?mmu04913/mmu:232889%09red/mmu:432530%09red/mmu:15490%09red/mmu:210044%09red/mmu:230459%09red/mmu:13109%09red/mmu:15492%09red/mmu:15486%09red/mmu:13078%09red/mmu:19225%09red/mmu:13070%09red
Fatty acid degradation	KEGG PATHWAY	mmu00071	9	49	0.86772	1	94180|56752|11532|110460|110446|11669|80911|11430|110695	mmu:94180|mmu:56752|mmu:11532|mmu:110460|mmu:110446|mmu:11669|mmu:80911|mmu:11430|mmu:110695|	94180|56752|11532|110460|110446|11669|80911|11430|110695|	Acsbg1, BG1, Bgm, E230019G03Rik, Lpd, R75185, mKIAA0631|Aldh9a1, AA139417, Abaldh, ESTM40, TMABA-DH, Tmabadh|Adh5, Adh-5, Adh3, GSNOR|Acat2, AW742799, Tcp-1x, Tcp1-rs1|Acat1, 6330585C21Rik, Acat|Aldh2, Ahd-5, Ahd5|Acox3, BI685180, EST-s59, PCOX|Acox1, AOX, Acox, D130055E20Rik, Paox|Aldh7a1, Atq1, D18Wsu181e|	http://www.genome.jp/kegg-bin/show_pathway?mmu00071/mmu:56752%09red/mmu:11430%09red/mmu:94180%09red/mmu:110695%09red/mmu:80911%09red/mmu:110446%09red/mmu:11532%09red/mmu:110460%09red/mmu:11669%09red
Fatty acid biosynthesis	KEGG PATHWAY	mmu00061	2	14	0.869817	1	223722|94180	mmu:223722|mmu:94180|	223722|94180|	Mcat, AI225907, BC025519|Acsbg1, BG1, Bgm, E230019G03Rik, Lpd, R75185, mKIAA0631|	http://www.genome.jp/kegg-bin/show_pathway?mmu00061/mmu:223722%09red/mmu:94180%09red
Leukocyte transendothelial migration	KEGG PATHWAY	mmu04670	25	121	0.869842	1	19247|14679|18708|22350|12738|12739|19878|54354|12737|83964|30955|109905|234779|18260|16456|22325|215449|19094|56173|109711|67938|12387|12740|237038|13058	mmu:19247|mmu:14679|mmu:18708|mmu:22350|mmu:12738|mmu:12739|mmu:19878|mmu:54354|mmu:12737|mmu:83964|mmu:30955|mmu:109905|mmu:234779|mmu:18260|mmu:16456|mmu:22325|mmu:215449|mmu:19094|mmu:56173|mmu:109711|mmu:67938|mmu:12387|mmu:12740|mmu:237038|mmu:13058|	19247|14679|18708|22350|12738|12739|19878|54354|12737|83964|30955|109905|234779|18260|16456|22325|215449|19094|56173|109711|67938|12387|12740|237038|13058|	Ptpn11, 2700084A17Rik, AW536184, PTP1D, PTP2C, SAP-2, SH-PTP2, SH-PTP3, SHP-2, Shp2, Syp|Gnai3, AI158965, AW537698, Galphai3, Gnai-3|Pik3r1, PI3K, p50alpha, p55alpha, p85alpha|Ezr, AW146364, R75297, Vil2, p81|Cldn2, AL022813|Cldn3, AI182374, Cpetr2, mRVP1|Rock2, B230113H15Rik, ROKalpha, Rho-kinase, Rock-II, Rock2m, mKIAA0619|Rassf5, 1300019G20Rik, AU042887, Maxp1, Nore1, Nore1A, Nore1B, Rapl|Cldn…	http://www.genome.jp/kegg-bin/show_pathway?mmu04670/mmu:22350%09red/mmu:215449%09red/mmu:18708%09red/mmu:12739%09red/mmu:12738%09red/mmu:67938%09red/mmu:19094%09red/mmu:18260%09red/mmu:12737%09red/mmu:16456%09red/mmu:19878%09red/mmu:109905%09red/mmu:22325%09red/mmu:83964%09red/mmu:234779%09red/mmu:14679%09red/mmu:19247%09red/mmu:237038%09red/mmu:56173%09red/mmu:12387%09red/mmu:12740%09red/mmu:109…
Primary immunodeficiency	KEGG PATHWAY	mmu05340	6	35	0.873034	1	21947|12504|227525|170767|16151|22256	mmu:21947|mmu:12504|mmu:227525|mmu:170767|mmu:16151|mmu:22256|	21947|12504|227525|170767|16151|22256|	Cd40lg, CD154, CD40-L, Cd40l, HIGM1, IGM, IMD3, Ly-62, Ly62, T-BAM, TRAP, Tnfsf5, gp39|Cd4, L3T4, Ly-4|Dclre1c, 9930121L06Rik, AI661365, Art, Snm1l|Rfxap, 5730495K23Rik|Ikbkg, 1110037D23Rik, AI848108, AI851264, AW124339, IKK[g], NEMO|Ung, UNG1, UNG2|	http://www.genome.jp/kegg-bin/show_pathway?mmu05340/mmu:22256%09red/mmu:227525%09red/mmu:21947%09red/mmu:12504%09red/mmu:170767%09red/mmu:16151%09red
Phenylalanine, tyrosine and tryptophan biosynthesis	KEGG PATHWAY	mmu00400	1	8	0.873371	1	14718	mmu:14718|	14718|	Got1, AI789014, Got-1, cAspAT, cCAT|	http://www.genome.jp/kegg-bin/show_pathway?mmu00400/mmu:14718%09red
RIG-I-like receptor signaling pathway	KEGG PATHWAY	mmu04622	13	68	0.873665	1	12370|13205|230073|12675|19094|26401|19697|23988|11793|26409|16151|16150|26420	mmu:12370|mmu:13205|mmu:230073|mmu:12675|mmu:19094|mmu:26401|mmu:19697|mmu:23988|mmu:11793|mmu:26409|mmu:16151|mmu:16150|mmu:26420|	12370|13205|230073|12675|19094|26401|19697|23988|11793|26409|16151|16150|26420|	Casp8, CASP-8, FLICE, MACH, Mch5|Ddx3x, D1Pas1-rs2, Ddx3, Fin14|Ddx58, 6430573D20Rik, C330021E21, RIG-I, RLR-1|Chuk, AI256658, Chuk1, Fbx24, Fbxo24, IKBKA, IKK1, Ikka, NFKBIKA|Mapk11, P38b, Prkm11, Sapk2, Sapk2b, p38-2, p38beta, p38beta2|Map3k1, MAPKKK1, MEKK1, Mekk|Rela, p65|Pin1, 0610025L01Rik, D9Bwg1161e|Atg5, 2010107M05Rik, 3110067M24Rik, AW319544, Apg5l, Atg5l, C88337, Paddy|Map3k7, B430101B…	http://www.genome.jp/kegg-bin/show_pathway?mmu04622/mmu:230073%09red/mmu:19094%09red/mmu:23988%09red/mmu:12370%09red/mmu:26420%09red/mmu:13205%09red/mmu:26409%09red/mmu:19697%09red/mmu:12675%09red/mmu:26401%09red/mmu:16151%09red/mmu:16150%09red/mmu:11793%09red
Regulation of autophagy	KEGG PATHWAY	mmu04140	7	40	0.874873	1	29869|11793|75669|93739|67841|56208|225326	mmu:29869|mmu:11793|mmu:75669|mmu:93739|mmu:67841|mmu:56208|mmu:225326|	29869|11793|75669|93739|67841|56208|225326|	Ulk2, A830085I22Rik, AU015340, Unc51.2, mKIAA0623|Atg5, 2010107M05Rik, 3110067M24Rik, AW319544, Apg5l, Atg5l, C88337, Paddy|Pik3r4, 2210010O15Rik, C730038E05Rik, C85833, D9Ertd418e|Gabarapl2, 0610012F20Rik, 2900019O08Rik, AI173605, GATE-16, Gef2|Atg3, 2610016C12Rik, APG3, Apg3l, Atg3l, PC3-96|Becn1, 4921513J16Rik, 5430417M23Rik, Atg6|Pik3c3, 5330434F23Rik, Vps34|	http://www.genome.jp/kegg-bin/show_pathway?mmu04140/mmu:93739%09red/mmu:11793%09red/mmu:75669%09red/mmu:225326%09red/mmu:67841%09red/mmu:29869%09red/mmu:56208%09red
Inflammatory bowel disease (IBD)	KEGG PATHWAY	mmu05321	11	59	0.876004	1	83430|20849|21898|19697|16173|16182|16171|16176|16175|21809|17132	mmu:83430|mmu:20849|mmu:21898|mmu:19697|mmu:16173|mmu:16182|mmu:16171|mmu:16176|mmu:16175|mmu:21809|mmu:17132|	83430|20849|21898|19697|16173|16182|16171|16176|16175|21809|17132|	Il23a, IL-23, p19|Stat4|Tlr4, Lps, Ly87, Ran/M1, Rasl2-8|Rela, p65|Il18, Igif, Il-18|Il18r1, Il18ralpha, Il1rrp|Il17a, Ctla-8, Ctla8, IL-17, IL-17A, Il17|Il1b, IL-1beta, Il-1b|Il1a, Il-1a|Tgfb3, Tgfb-3|Maf, 2810401A20Rik, A230108G15Rik, AW047063, c-maf|	http://www.genome.jp/kegg-bin/show_pathway?mmu05321/mmu:16173%09red/mmu:17132%09red/mmu:21898%09red/mmu:21809%09red/mmu:16171%09red/mmu:19697%09red/mmu:16176%09red/mmu:16175%09red/mmu:20849%09red/mmu:16182%09red/mmu:83430%09red
Metabolism of xenobiotics by cytochrome P450	KEGG PATHWAY	mmu00980	12	64	0.880171	1	12408|394436|14872|15483|11532|74134|13078|56615|394432|109857|73458|110198	mmu:12408|mmu:394436|mmu:14872|mmu:15483|mmu:11532|mmu:74134|mmu:13078|mmu:56615|mmu:394432|mmu:109857|mmu:73458|mmu:110198|	12408|394436|14872|15483|11532|74134|13078|56615|394432|109857|73458|110198|	Cbr1, AW261796, CR, Cbr|Ugt1a1, Gnt1, UDPGT_1-1, UGT1A01, Udpgt-1a, UgtBr1|Gstt2, AI266894, Yrs, mGSTT2|Hsd11b1|Adh5, Adh-5, Adh3, GSNOR|Cyp2s1, 1200011C15Rik, AU041727, C79779|Cyp1b1, CP1B, P4501b1|Mgst1, 1500002K10Rik, Gst|Ugt1a7c, A10', A13, Ugt1a10|Cbr3, 1110001J05Rik, C81353|1700055N04Rik|Akr7a5, 0610025K21Rik, Afar, Afar1, Akr7a2|	http://www.genome.jp/kegg-bin/show_pathway?mmu00980/mmu:73458%09red/mmu:394432%09red/mmu:394436%09red/mmu:110198%09red/mmu:109857%09red/mmu:14872%09red/mmu:15483%09red/mmu:74134%09red/mmu:13078%09red/mmu:12408%09red/mmu:56615%09red/mmu:11532%09red
Chemokine signaling pathway	KEGG PATHWAY	mmu04062	42	196	0.882336	1	18176|21844|12928|18708|14710|19697|19878|56838|26417|12772|20296|20290|606496|18795|14697|20310|14679|12675|30955|19395|12777|17096|22325|110355|215449|11836|57266|56484|14707|16150|15461|20416|20308|26413|210044|24013|109905|26385|432530|11652|16151|11651	mmu:18176|mmu:21844|mmu:12928|mmu:18708|mmu:14710|mmu:19697|mmu:19878|mmu:56838|mmu:26417|mmu:12772|mmu:20296|mmu:20290|mmu:606496|mmu:18795|mmu:14697|mmu:20310|mmu:14679|mmu:12675|mmu:30955|mmu:19395|mmu:12777|mmu:17096|mmu:22325|mmu:110355|mmu:215449|mmu:110157|mmu:57266|mmu:56484|mmu:14707|mmu:16150|mmu:15461|mmu:20416|mmu:20308|mmu:26413|mmu:210044|mmu:24013|mmu:109905|mmu:26385|mmu:432530|mm…	18176|21844|12928|18708|14710|19697|19878|56838|26417|12772|20296|20290|606496|18795|14697|20310|14679|12675|30955|19395|12777|17096|22325|110355|215449|110157|57266|56484|14707|16150|15461|20416|20308|26413|210044|24013|109905|26385|432530|11652|16151|11651|	Nras, AV095280, N-ras|Tiam1, AI847750, D16Ium10, D16Ium10e|Crk, Crk-I, Crk-II, Crk-III, Crk3, CrkIII, Crko, c-Crk, p38|Pik3r1, PI3K, p50alpha, p55alpha, p85alpha|Gngt2, AV096488|Rela, p65|Rock2, B230113H15Rik, ROKalpha, Rho-kinase, Rock-II, Rock2m, mKIAA0619|Ccl28, CCK1, MEC, Scya28|Mapk3, Erk-1, Erk1, Ert2, Esrk1, Mnk1, Mtap2k, Prkm3, p44, p44erk1, p44mapk|Ccr2, Cc-ckr-2, Ccr2a, Ccr2b, Ckr2, Ckr…	http://www.genome.jp/kegg-bin/show_pathway?mmu04062/mmu:215449%09red/mmu:432530%09red/mmu:14710%09red/mmu:210044%09red/mmu:19395%09red/mmu:21844%09red/mmu:19697%09red/mmu:18708%09red/mmu:12675%09red/mmu:26417%09red/mmu:18795%09red/mmu:12777%09red/mmu:17096%09red/mmu:26413%09red/mmu:12772%09red/mmu:26385%09red/mmu:18176%09red/mmu:12928%09red/mmu:20310%09red/mmu:24013%09red/mmu:19878%09red/mmu:1099…
Pentose and glucuronate interconversions	KEGG PATHWAY	mmu00040	6	36	0.887404	1	11677|22235|66646|11669|394436|394432	mmu:11677|mmu:22235|mmu:66646|mmu:11669|mmu:394436|mmu:394432|	11677|22235|66646|11669|394436|394432|	Akr1b3, ALR2, AR, Ahr-1, Ahr1, Akr1b1, Aldor1, Aldr1|Ugdh, Udpgdh|Rpe, 2810429B02Rik, 5730518J08Rik|Aldh2, Ahd-5, Ahd5|Ugt1a1, Gnt1, UDPGT_1-1, UGT1A01, Udpgt-1a, UgtBr1|Ugt1a7c, A10', A13, Ugt1a10|	http://www.genome.jp/kegg-bin/show_pathway?mmu00040/mmu:394432%09red/mmu:66646%09red/mmu:394436%09red/mmu:22235%09red/mmu:11677%09red/mmu:11669%09red
ABC transporters	KEGG PATHWAY	mmu02010	8	46	0.889971	1	239273|27403|19299|56325|74610|12638|11304|11306	mmu:239273|mmu:27403|mmu:19299|mmu:56325|mmu:74610|mmu:12638|mmu:11304|mmu:11306|	239273|27403|19299|56325|74610|12638|11304|11306|	Abcc4, D630049P08Rik, MOATB, MRP4|Abca7, ABCX, Abc51|Abcd3, AI313901, AU018866, AW146054, PMP68, PMP70, Pxmp1|Abcb9, TAPL, mKIAA1520|Abcb8, 4833412N02Rik, AA409895|Cftr, AW495489, Abcc7|Abca4, AW050280, Abc10, Abcr, D430003I15Rik, RmP|Abcb7, AA517758, AU019072, Abc7|	http://www.genome.jp/kegg-bin/show_pathway?mmu02010/mmu:19299%09red/mmu:12638%09red/mmu:11304%09red/mmu:74610%09red/mmu:11306%09red/mmu:56325%09red/mmu:27403%09red/mmu:239273%09red
GABAergic synapse	KEGG PATHWAY	mmu04727	17	89	0.899809	1	14710|14697|16522|14412|14679|70827|14660|210044|14406|57249|216643|14707|14396|12287|93739|432530|14399	mmu:14710|mmu:14697|mmu:16522|mmu:14412|mmu:14679|mmu:70827|mmu:14660|mmu:210044|mmu:14406|mmu:57249|mmu:216643|mmu:14707|mmu:14396|mmu:12287|mmu:93739|mmu:432530|mmu:14399|	14710|14697|16522|14412|14679|70827|14660|210044|14406|57249|216643|14707|14396|12287|93739|432530|14399|	Gngt2, AV096488|Gnb5, GBS, Gbeta5, flr|Kcnj6, BIR1, GIRK2, KATP2, KCNJ7, Kir3.2, weaver, wv|Slc6a13, GAT3, Gabt3, Gat2|Gnai3, AI158965, AW537698, Galphai3, Gnai-3|Trak2, 2900022D04Rik, 4733401O11Rik, AI480836, AW046271, Als2cr3, CALS-C, GRIF-1, GRIF1, OIP98, mKIAA0549|Gls, 6330442B14, AI314027, B230365M23Rik|Adcy2, mKIAA1060|Gabrg2, GABAA-R, Gabrg-2, gamma2|Gabrq|Gabrp|Gng5, G(y)5|Gabra3, Gabra-3…	http://www.genome.jp/kegg-bin/show_pathway?mmu04727/mmu:14412%09red/mmu:14660%09red/mmu:12287%09red/mmu:93739%09red/mmu:70827%09red/mmu:14406%09red/mmu:432530%09red/mmu:216643%09red/mmu:210044%09red/mmu:14697%09red/mmu:14399%09red/mmu:14707%09red/mmu:14679%09red/mmu:14396%09red/mmu:57249%09red/mmu:14710%09red/mmu:16522%09red
Intestinal immune network for IgA production	KEGG PATHWAY	mmu04672	7	42	0.900448	1	50723|12519|21947|12777|56838|17000|53859	mmu:50723|mmu:12519|mmu:21947|mmu:12777|mmu:56838|mmu:17000|mmu:53859|	50723|12519|21947|12777|56838|17000|53859|	Icosl, AU044799, B7-H2, B7RP-1, B7h, BG071784, GI50, GL50, GL50-B, ICOS-L, Icoslg, LICOS, Ly115l, mKIAA0653|Cd80, B71, Cd28l, Ly-53, Ly53, MIC17, TSA1|Cd40lg, CD154, CD40-L, Cd40l, HIGM1, IGM, IMD3, Ly-62, Ly62, T-BAM, TRAP, Tnfsf5, gp39|Ccr10, Cmkbr9, Gpr2|Ccl28, CCK1, MEC, Scya28|Ltbr, AI256028, CD18, LTbetaR, Ltar, TNF-R-III, TNFCR, TNFR-RP, TNFR2-RP, TNFRrp, Tnfbr, Tnfrsf3|Map3k14, Nik, aly|	http://www.genome.jp/kegg-bin/show_pathway?mmu04672/mmu:56838%09red/mmu:21947%09red/mmu:50723%09red/mmu:12777%09red/mmu:17000%09red/mmu:12519%09red/mmu:53859%09red
Pancreatic secretion	KEGG PATHWAY	mmu04972	20	103	0.90303	1	80718|18795|20535|16531|20191|18947|215449|210044|11938|19340|69836|22063|109905|99663|432530|12638|53869|16438|12182|80797	mmu:80718|mmu:18795|mmu:20535|mmu:16531|mmu:20191|mmu:18947|mmu:215449|mmu:210044|mmu:11938|mmu:19340|mmu:69836|mmu:22063|mmu:109905|mmu:99663|mmu:432530|mmu:12638|mmu:53869|mmu:16438|mmu:12182|mmu:80797|	80718|18795|20535|16531|20191|18947|215449|210044|11938|19340|69836|22063|109905|99663|432530|12638|53869|16438|12182|80797|	Rab27b, 2310021G14Rik, B130064M09Rik|Plcb1, 3110043I21Rik, AI132408, Plcb, mKIAA0581|Slc4a2, Ae2, B3RP|Kcnma1, 5730414M22Rik, BKCa, MaxiK, Slo, Slo1, mSlo, mSlo1|Ryr2, 9330127I20Rik, RYR-2|Pnliprp2, PLRP2|Rap1b, 2810443E11Rik|Adcy2, mKIAA1060|Atp2a2, 9530097L16Rik, D5Wsu150e, SERCA2, SERCA2B, mKIAA4195|Rab3d, C130057E11Rik|Pla2g12b, 2010002E04Rik, Pla2g13, hlb218|Trpc1, Mtrp1, Trp1, Trrp1|Rap1a, …	http://www.genome.jp/kegg-bin/show_pathway?mmu04972/mmu:99663%09red/mmu:109905%09red/mmu:16438%09red/mmu:215449%09red/mmu:22063%09red/mmu:20535%09red/mmu:80718%09red/mmu:432530%09red/mmu:210044%09red/mmu:18947%09red/mmu:19340%09red/mmu:80797%09red/mmu:18795%09red/mmu:12638%09red/mmu:11938%09red/mmu:69836%09red/mmu:16531%09red/mmu:53869%09red/mmu:12182%09red/mmu:20191%09red
Propanoate metabolism	KEGG PATHWAY	mmu00640	4	27	0.905009	1	60525|110446|110460|68738	mmu:60525|mmu:110446|mmu:110460|mmu:68738|	60525|110446|110460|68738|	Acss2, 1110017C11Rik, ACAS, Acas1, Acas2, AceCS1, Acs1|Acat1, 6330585C21Rik, Acat|Acat2, AW742799, Tcp-1x, Tcp1-rs1|Acss1, 1110032O15Rik, AI788978, Acas2, Acas2l, AceCS2|	http://www.genome.jp/kegg-bin/show_pathway?mmu00640/mmu:60525%09red/mmu:68738%09red/mmu:110446%09red/mmu:110460%09red
Oxytocin signaling pathway	KEGG PATHWAY	mmu04921	32	158	0.913624	1	19082|16522|14679|19059|18708|26413|19878|70405|26417|16438|232889|18795|20191|18176|13631|30955|13712|19055|19056|12314|26396|18160|11836|16515|215303|73181|15461|19047|210044|19225|432530|227541	mmu:19082|mmu:16522|mmu:14679|mmu:19059|mmu:18708|mmu:26413|mmu:19878|mmu:70405|mmu:26417|mmu:16438|mmu:232889|mmu:18795|mmu:20191|mmu:18176|mmu:13631|mmu:30955|mmu:13712|mmu:19055|mmu:19056|mmu:12313|mmu:26396|mmu:18160|mmu:110157|mmu:16515|mmu:215303|mmu:73181|mmu:15461|mmu:19047|mmu:210044|mmu:19225|mmu:432530|mmu:227541|	19082|16522|14679|19059|18708|26413|19878|70405|26417|16438|232889|18795|20191|18176|13631|30955|13712|19055|19056|12313|26396|18160|110157|16515|215303|73181|15461|19047|210044|19225|432530|227541|	Prkag1, AA571379, BB036179, Prkaac|Kcnj6, BIR1, GIRK2, KATP2, KCNJ7, Kir3.2, weaver, wv|Gnai3, AI158965, AW537698, Galphai3, Gnai-3|Ppp3r2, CaNB2|Pik3r1, PI3K, p50alpha, p55alpha, p85alpha|Mapk1, 9030612K14Rik, AA407128, AU018647, C78273, ERK, Erk2, MAPK2, PRKM2, Prkm1, p41mapk, p42mapk|Rock2, B230113H15Rik, ROKalpha, Rho-kinase, Rock-II, Rock2m, mKIAA0619|Calml3, 2310068O22Rik, AI326174|Mapk3, E…	http://www.genome.jp/kegg-bin/show_pathway?mmu04921/mmu:12313%09red/mmu:432530%09red/mmu:210044%09red/mmu:215303%09red/mmu:70405%09red/mmu:18708%09red/mmu:227541%09red/mmu:26417%09red/mmu:18795%09red/mmu:13631%09red/mmu:26413%09red/mmu:232889%09red/mmu:13712%09red/mmu:18176%09red/mmu:19055%09red/mmu:73181%09red/mmu:19056%09red/mmu:19225%09red/mmu:19878%09red/mmu:19059%09red/mmu:20191%09red/mmu:16…
Phototransduction	KEGG PATHWAY	mmu04744	4	28	0.917862	1	12788|12314|70405|24013	mmu:12788|mmu:12313|mmu:70405|mmu:24013|	12788|12313|70405|24013|	Cnga1, Cncg|Calm1, AI256814, AI327027, AI461935, AL024000, CaM, Calm|Calml3, 2310068O22Rik, AI326174|Grk1, Gprk1, Rhok, Rk|	http://www.genome.jp/kegg-bin/show_pathway?mmu04744/mmu:12313%09red/mmu:12788%09red/mmu:24013%09red/mmu:70405%09red
Vascular smooth muscle contraction	KEGG PATHWAY	mmu04270	25	128	0.919629	1	53357|70405|14674|14672|26413|19878|11541|26417|16438|232889|18795|13617|16801|54409|12314|26396|16531|18160|17540|11836|19047|210044|69836|19222|432530	mmu:53357|mmu:70405|mmu:14674|mmu:14672|mmu:26413|mmu:19878|mmu:11541|mmu:26417|mmu:16438|mmu:232889|mmu:18795|mmu:13617|mmu:16801|mmu:54409|mmu:12313|mmu:26396|mmu:16531|mmu:18160|mmu:17540|mmu:110157|mmu:19047|mmu:210044|mmu:69836|mmu:19222|mmu:432530|	53357|70405|14674|14672|26413|19878|11541|26417|16438|232889|18795|13617|16801|54409|12313|26396|16531|18160|17540|110157|19047|210044|69836|19222|432530|	Pla2g6, BB112799, PNPLA9, iPLA(2)beta, iPLA2, iPLA2beta|Calml3, 2310068O22Rik, AI326174|Gna13, AU024132, AU043124, Galpha13|Gna11, Dsk7, E430025L19|Mapk1, 9030612K14Rik, AA407128, AU018647, C78273, ERK, Erk2, MAPK2, PRKM2, Prkm1, p41mapk, p42mapk|Rock2, B230113H15Rik, ROKalpha, Rho-kinase, Rock-II, Rock2m, mKIAA0619|Adora2b, A2BAR, A2BR, A2b, AA2BR, AI480866, AI605384|Mapk3, Erk-1, Erk1, Ert2, Es…	http://www.genome.jp/kegg-bin/show_pathway?mmu04270/mmu:12313%09red/mmu:53357%09red/mmu:432530%09red/mmu:210044%09red/mmu:70405%09red/mmu:17540%09red/mmu:26417%09red/mmu:26413%09red/mmu:232889%09red/mmu:13617%09red/mmu:19222%09red/mmu:16531%09red/mmu:19878%09red/mmu:54409%09red/mmu:11541%09red/mmu:14672%09red/mmu:16438%09red/mmu:14674%09red/mmu:69836%09red/mmu:16801%09red/mmu:26396%09red/mmu:1101…
Vasopressin-regulated water reabsorption	KEGG PATHWAY	mmu04962	7	44	0.92143	1	271457|235661|14570|78284|213575|53869|11857	mmu:271457|mmu:235661|mmu:14570|mmu:78284|mmu:213575|mmu:53869|mmu:11857|	271457|235661|14570|78284|213575|53869|11857|	Rab5a, 2410015H04Rik, AI663973, AU021172, nnyRab5a|Dync1li1, 1110053F02Rik, Dnclic1, LIC-1|Arhgdig, Gdi5, RIP2, Rho-GDI-3, Rho-GDI2|Creb3l4, 1700012K17Rik, 5330432F22Rik, AIBZIP, AV040530, AV258827, Atce1, CREB3, CREB4, JAL, TISP40, Tisp40alpha, Tisp40beta, mJAL|Dync2li1, 4933404O11Rik, CGI-60, D2lic, LIC3, mD2LIC|Rab11a|Arhgdib, D4, Gdid4, Ly-GDI|	http://www.genome.jp/kegg-bin/show_pathway?mmu04962/mmu:11857%09red/mmu:271457%09red/mmu:78284%09red/mmu:213575%09red/mmu:235661%09red/mmu:53869%09red/mmu:14570%09red
Inflammatory mediator regulation of TRP channels	KEGG PATHWAY	mmu04750	24	126	0.933263	1	53357|70405|58170|18708|230459|16438|232889|18795|30955|26397|234779|12314|13109|18442|19219|19094|12061|26420|277328|19047|210044|16176|16177|432530	mmu:53357|mmu:70405|mmu:58170|mmu:18708|mmu:230459|mmu:16438|mmu:232889|mmu:18795|mmu:30955|mmu:26397|mmu:234779|mmu:12313|mmu:13109|mmu:18442|mmu:19219|mmu:19094|mmu:12061|mmu:26420|mmu:277328|mmu:19047|mmu:210044|mmu:16176|mmu:16177|mmu:432530|	53357|70405|58170|18708|230459|16438|232889|18795|30955|26397|234779|12313|13109|18442|19219|19094|12061|26420|277328|19047|210044|16176|16177|432530|	Pla2g6, BB112799, PNPLA9, iPLA(2)beta, iPLA2, iPLA2beta|Calml3, 2310068O22Rik, AI326174|Asic5, Accn5, Blinac, Inac|Pik3r1, PI3K, p50alpha, p55alpha, p85alpha|Cyp2j13|Itpr1, D6Pas2, Gm10429, IP3R1, InsP3R, Ip3r, Itpr-1, P400, Pcp-1, Pcp1, opt|Pla2g4c, D7Ertd445e|Plcb1, 3110043I21Rik, AI132408, Plcb, mKIAA0581|Pik3cg, 5830428L06Rik, PI3Kgamma, p110gamma|Map2k3, AW212142, MEK3, MKK3, Prkmk3, mMKK3b|…	http://www.genome.jp/kegg-bin/show_pathway?mmu04750/mmu:12313%09red/mmu:53357%09red/mmu:432530%09red/mmu:58170%09red/mmu:210044%09red/mmu:70405%09red/mmu:12061%09red/mmu:18708%09red/mmu:30955%09red/mmu:19094%09red/mmu:232889%09red/mmu:277328%09red/mmu:18442%09red/mmu:16438%09red/mmu:234779%09red/mmu:13109%09red/mmu:26420%09red/mmu:26397%09red/mmu:230459%09red/mmu:18795%09red/mmu:19047%09red/mmu:1…
Synaptic vesicle cycle	KEGG PATHWAY	mmu04721	10	62	0.944018	1	140919|66144|67300|140494|76252|12890|11974|12287|11771|242341	mmu:140919|mmu:66144|mmu:67300|mmu:140494|mmu:76252|mmu:12890|mmu:11974|mmu:12287|mmu:11771|mmu:242341|	140919|66144|67300|140494|76252|12890|11974|12287|11771|242341|	Slc17a6, 2900073D12Rik, DNPI, VGLUT2|Atp6v1f, 1110004G16Rik|Cltc, 3110065L21Rik, CHC, R74732|Atp6v0a4, Atp6n1b, a4|Atp6v0e2, 0610006O14Rik, NM9.2|Cplx2, 921-L, AI413745, AW492120|Atp6v0e, Atp6k, Atp6v0e1, M9.2|Cacna1b, AW050276, AW060892, AW822256, Cav2.2, Cchn1a, alpha(1B)|Ap2a1, Adtaa|Atp6v0d2, 1620401A02Rik, AI324824, V-ATPase|	http://www.genome.jp/kegg-bin/show_pathway?mmu04721/mmu:12890%09red/mmu:140919%09red/mmu:12287%09red/mmu:140494%09red/mmu:11974%09red/mmu:11771%09red/mmu:67300%09red/mmu:76252%09red/mmu:66144%09red/mmu:242341%09red
Salivary secretion	KEGG PATHWAY	mmu04970	13	77	0.945609	1	18795|20535|70405|210044|19092|12314|16531|11830|432530|64177|16438|12796|12182	mmu:18795|mmu:20535|mmu:70405|mmu:210044|mmu:19092|mmu:12313|mmu:16531|mmu:11830|mmu:432530|mmu:64177|mmu:16438|mmu:12796|mmu:12182|	18795|20535|70405|210044|19092|12313|16531|11830|432530|64177|16438|12796|12182|	Plcb1, 3110043I21Rik, AI132408, Plcb, mKIAA0581|Slc4a2, Ae2, B3RP|Calml3, 2310068O22Rik, AI326174|Adcy2, mKIAA1060|Prkg2, AW212535, CGKII, Prkgr2, cGK-II|Calm1, AI256814, AI327027, AI461935, AL024000, CaM, Calm|Kcnma1, 5730414M22Rik, BKCa, MaxiK, Slo, Slo1, mSlo, mSlo1|Aqp5|Adcy1, AC1, D11Bwg1392e, I-AC, brl, mKIAA4070|Trpv6, CAT, CaT1, Cac, Ecac2, Otrpc3|Itpr1, D6Pas2, Gm10429, IP3R1, InsP3R, Ip…	http://www.genome.jp/kegg-bin/show_pathway?mmu04970/mmu:12313%09red/mmu:16438%09red/mmu:19092%09red/mmu:20535%09red/mmu:432530%09red/mmu:210044%09red/mmu:70405%09red/mmu:11830%09red/mmu:18795%09red/mmu:12796%09red/mmu:16531%09red/mmu:12182%09red/mmu:64177%09red
Riboflavin metabolism	KEGG PATHWAY	mmu00740	1	12	0.949468	1	319945	mmu:319945|	319945|	Flad1, A930017E24Rik, Pp591|	http://www.genome.jp/kegg-bin/show_pathway?mmu00740/mmu:319945%09red
Viral myocarditis	KEGG PATHWAY	mmu05416	13	78	0.950811	1	12367|12370|21947|13063|12519|208643|170758|16773|13690|24051|13052|14360|230861	mmu:12367|mmu:12370|mmu:21947|mmu:13063|mmu:12519|mmu:208643|mmu:170758|mmu:16773|mmu:13690|mmu:24051|mmu:13052|mmu:14360|mmu:230861|	12367|12370|21947|13063|12519|208643|170758|16773|13690|24051|13052|14360|230861|	Casp3, A830040C14Rik, AC-3, Apopain, CASP-3, CC3, CPP-32, CPP32, Caspase-3, Lice, SCA-1, Yama, mldy|Casp8, CASP-8, FLICE, MACH, Mch5|Cd40lg, CD154, CD40-L, Cd40l, HIGM1, IGM, IMD3, Ly-62, Ly62, T-BAM, TRAP, Tnfsf5, gp39|Cycs|Cd80, B71, Cd28l, Ly-53, Ly53, MIC17, TSA1|Eif4g1, E030015G23Rik, eIF4GI|Rac3, Rac1B|Lama2, 5830440B04, dy, mKIAA4087, mer, merosin|Eif4g2, AA589388, DAP-5, E130105L11Rik, Na…	http://www.genome.jp/kegg-bin/show_pathway?mmu05416/mmu:16773%09red/mmu:21947%09red/mmu:13690%09red/mmu:12519%09red/mmu:12370%09red/mmu:14360%09red/mmu:230861%09red/mmu:13052%09red/mmu:208643%09red/mmu:12367%09red/mmu:24051%09red/mmu:13063%09red/mmu:170758%09red
Calcium signaling pathway	KEGG PATHWAY	mmu04020	35	181	0.954617	1	105675|70405|14672|11541|16438|11740|18795|20698|20191|12291|13617|19055|19056|234779|269999|11938|11739|102093|12314|68961|12287|18126|12061|14062|21390|15562|19059|210044|110893|14816|21925|14813|432530|22335|22333	mmu:105675|mmu:70405|mmu:14672|mmu:11541|mmu:16438|mmu:11740|mmu:18795|mmu:20698|mmu:20191|mmu:12291|mmu:13617|mmu:19055|mmu:19056|mmu:234779|mmu:269999|mmu:11938|mmu:11739|mmu:102093|mmu:12313|mmu:68961|mmu:12287|mmu:18126|mmu:12061|mmu:14062|mmu:21390|mmu:15562|mmu:19059|mmu:210044|mmu:110893|mmu:14816|mmu:21925|mmu:14813|mmu:432530|mmu:22335|mmu:22333|	105675|70405|14672|11541|16438|11740|18795|20698|20191|12291|13617|19055|19056|234779|269999|11938|11739|102093|12313|68961|12287|18126|12061|14062|21390|15562|19059|210044|110893|14816|21925|14813|432530|22335|22333|	Ppif, AW457192, CyP-D, CyP-F, CypD, PPIase|Calml3, 2310068O22Rik, AI326174|Gna11, Dsk7, E430025L19|Adora2b, A2BAR, A2BR, A2b, AA2BR, AI480866, AI605384|Itpr1, D6Pas2, Gm10429, IP3R1, InsP3R, Ip3r, Itpr-1, P400, Pcp-1, Pcp1, opt|Slc25a5, Ant2|Plcb1, 3110043I21Rik, AI132408, Plcb, mKIAA0581|Sphk1, 1110006G24Rik, Sk1, Spk1|Ryr2, 9330127I20Rik, RYR-2|Cacna1g, Cav3.1d, [a]1G, a1G, alpha-1G, mKIAA1123|…	http://www.genome.jp/kegg-bin/show_pathway?mmu04020/mmu:12313%09red/mmu:105675%09red/mmu:22333%09red/mmu:14816%09red/mmu:210044%09red/mmu:14813%09red/mmu:70405%09red/mmu:11740%09red/mmu:22335%09red/mmu:12061%09red/mmu:21925%09red/mmu:269999%09red/mmu:12291%09red/mmu:13617%09red/mmu:234779%09red/mmu:19055%09red/mmu:432530%09red/mmu:19056%09red/mmu:68961%09red/mmu:20191%09red/mmu:14672%09red/mmu:16…
Starch and sucrose metabolism	KEGG PATHWAY	mmu00500	8	54	0.956497	1	394436|103988|22235|14387|67883|394432|72157|19309	mmu:394436|mmu:103988|mmu:22235|mmu:14387|mmu:67883|mmu:394432|mmu:72157|mmu:19309|	394436|103988|22235|14387|67883|394432|72157|19309|	Ugt1a1, Gnt1, UDPGT_1-1, UGT1A01, Udpgt-1a, UgtBr1|Gck, GLK, Gk, Gls006, HK4, HKIV, HXKP, MODY2|Ugdh, Udpgdh|Gaa, E430018M07Rik|Uxs1, 1600025I13Rik, AI451869, AI649125, AW550562|Ugt1a7c, A10', A13, Ugt1a10|Pgm2, 2610020G18Rik, AA407108, AI098105, Pgm-2, Pgm1|Pygm, AI115133, PG|	http://www.genome.jp/kegg-bin/show_pathway?mmu00500/mmu:14387%09red/mmu:394432%09red/mmu:394436%09red/mmu:103988%09red/mmu:72157%09red/mmu:22235%09red/mmu:19309%09red/mmu:67883%09red
Adrenergic signaling in cardiomyocytes	KEGG PATHWAY	mmu04261	28	151	0.960101	1	70405|14679|52432|18708|26413|73699|26417|18795|20191|326618|30955|19052|19053|11911|12314|11938|19094|12916|20266|20271|19047|210044|78284|432530|11652|11651|17896|226849	mmu:70405|mmu:14679|mmu:52432|mmu:18708|mmu:26413|mmu:73699|mmu:26417|mmu:18795|mmu:20191|mmu:326618|mmu:30955|mmu:19052|mmu:19053|mmu:11911|mmu:12313|mmu:11938|mmu:19094|mmu:12916|mmu:20266|mmu:20271|mmu:19047|mmu:210044|mmu:78284|mmu:432530|mmu:11652|mmu:11651|mmu:17896|mmu:226849|	70405|14679|52432|18708|26413|73699|26417|18795|20191|326618|30955|19052|19053|11911|12313|11938|19094|12916|20266|20271|19047|210044|78284|432530|11652|11651|17896|226849|	Calml3, 2310068O22Rik, AI326174|Gnai3, AI158965, AW537698, Galphai3, Gnai-3|Ppp2r2d, 1300017E19Rik, D7Ertd753e, MDS026|Pik3r1, PI3K, p50alpha, p55alpha, p85alpha|Mapk1, 9030612K14Rik, AA407128, AU018647, C78273, ERK, Erk2, MAPK2, PRKM2, Prkm1, p41mapk, p42mapk|Ppp2r1b, 2410091N08Rik, AI790395|Mapk3, Erk-1, Erk1, Ert2, Esrk1, Mnk1, Mtap2k, Prkm3, p44, p44erk1, p44mapk|Plcb1, 3110043I21Rik, AI13240…	http://www.genome.jp/kegg-bin/show_pathway?mmu04261/mmu:12313%09red/mmu:73699%09red/mmu:432530%09red/mmu:210044%09red/mmu:70405%09red/mmu:17896%09red/mmu:18708%09red/mmu:26417%09red/mmu:18795%09red/mmu:26413%09red/mmu:19094%09red/mmu:20271%09red/mmu:19053%09red/mmu:19052%09red/mmu:226849%09red/mmu:78284%09red/mmu:14679%09red/mmu:52432%09red/mmu:11652%09red/mmu:11651%09red/mmu:20266%09red/mmu:3266…
Phagosome	KEGG PATHWAY	mmu04145	33	174	0.960656	1	21828|19349|66144|22152|53421|16410|20390|16419|21899|21898|235661|53857|50909|12330|225326|67951|18779|76252|11974|16402|22042|15239|226421|20333|271457|242341|140494|237038|13058|66212|227613|16398|57743	mmu:21828|mmu:19349|mmu:66144|mmu:22152|mmu:53421|mmu:16410|mmu:20390|mmu:16419|mmu:21899|mmu:21898|mmu:235661|mmu:53857|mmu:50909|mmu:12330|mmu:225326|mmu:67951|mmu:18779|mmu:76252|mmu:11974|mmu:16402|mmu:22042|mmu:15239|mmu:226421|mmu:20333|mmu:271457|mmu:242341|mmu:140494|mmu:237038|mmu:13058|mmu:66212|mmu:227613|mmu:16398|mmu:57743|	21828|19349|66144|22152|53421|16410|20390|16419|21899|21898|235661|53857|50909|12330|225326|67951|18779|76252|11974|16402|22042|15239|226421|20333|271457|242341|140494|237038|13058|66212|227613|16398|57743|	Thbs4, TSP4|Rab7, Rab7a|Atp6v1f, 1110004G16Rik|Tubb3, 3200002H15Rik, M(beta)3, M(beta)6|Sec61a1, AA408394, AA410007, Sec61a|Itgav, 1110004F14Rik, 2610028E01Rik, CD51, D430040G12Rik|Sftpd, AI573415, SP-D, Sftp4|Itgb5, AA475909, AI874634, ESTM23, [b]-5, [b]5, [b]5A, [b]5B, beta-5, beta5|Tlr6|Tlr4, Lps, Ly87, Ran/M1, Rasl2-8|Dync1li1, 1110053F02Rik, Dnclic1, LIC-1|Tuba8|C1ra, AI132558, C1r, mC1rA|Ca…	http://www.genome.jp/kegg-bin/show_pathway?mmu04145/mmu:271457%09red/mmu:22152%09red/mmu:11974%09red/mmu:12330%09red/mmu:227613%09red/mmu:16398%09red/mmu:50909%09red/mmu:76252%09red/mmu:21828%09red/mmu:242341%09red/mmu:53421%09red/mmu:19349%09red/mmu:140494%09red/mmu:226421%09red/mmu:66144%09red/mmu:20333%09red/mmu:53857%09red/mmu:225326%09red/mmu:66212%09red/mmu:20390%09red/mmu:22042%09red/mmu:1…
SNARE interactions in vesicular transport	KEGG PATHWAY	mmu04130	4	33	0.961522	1	53612|67023|56494|20333	mmu:53612|mmu:67023|mmu:56494|mmu:20333|	53612|67023|56494|20333|	Vti1b, AU015348, GES30, MVti1b, SNARE, Vti1-rp1|Use1, 2010315L10Rik, 5730403H22Rik, AV002165, D12, Ed2, Q-snare, p31|Gosr2, 2310032N09Rik, C76855, Gs27, SNARE, membrin|Sec22b, 4930564D15Rik, AA517334, AI480645, C81333, ERS-24, Sec22l1|	http://www.genome.jp/kegg-bin/show_pathway?mmu04130/mmu:56494%09red/mmu:20333%09red/mmu:67023%09red/mmu:53612%09red
Serotonergic synapse	KEGG PATHWAY	mmu04726	24	133	0.961633	1	16522|18176|11820|14710|26413|230459|17161|16438|232889|18795|14697|14679|13109|109731|11836|14707|12287|15461|15562|12367|22063|19225|19224|26417	mmu:16522|mmu:18176|mmu:11820|mmu:14710|mmu:26413|mmu:230459|mmu:17161|mmu:16438|mmu:232889|mmu:18795|mmu:14697|mmu:14679|mmu:13109|mmu:109731|mmu:110157|mmu:14707|mmu:12287|mmu:15461|mmu:15562|mmu:12367|mmu:22063|mmu:19225|mmu:19224|mmu:26417|	16522|18176|11820|14710|26413|230459|17161|16438|232889|18795|14697|14679|13109|109731|110157|14707|12287|15461|15562|12367|22063|19225|19224|26417|	Kcnj6, BIR1, GIRK2, KATP2, KCNJ7, Kir3.2, weaver, wv|Nras, AV095280, N-ras|App, Abeta, Abpp, Adap, Ag, Cvap, E030013M08Rik, betaApp|Gngt2, AV096488|Mapk1, 9030612K14Rik, AA407128, AU018647, C78273, ERK, Erk2, MAPK2, PRKM2, Prkm1, p41mapk, p42mapk|Cyp2j13|Maoa, 1110061B18Rik, AA407771|Itpr1, D6Pas2, Gm10429, IP3R1, InsP3R, Ip3r, Itpr-1, P400, Pcp-1, Pcp1, opt|Pla2g4c, D7Ertd445e|Plcb1, 3110043I21R…	http://www.genome.jp/kegg-bin/show_pathway?mmu04726/mmu:11820%09red/mmu:17161%09red/mmu:14710%09red/mmu:15562%09red/mmu:26417%09red/mmu:26413%09red/mmu:232889%09red/mmu:18176%09red/mmu:19224%09red/mmu:19225%09red/mmu:16438%09red/mmu:14679%09red/mmu:22063%09red/mmu:13109%09red/mmu:14697%09red/mmu:14707%09red/mmu:12367%09red/mmu:109731%09red/mmu:12287%09red/mmu:110157%09red/mmu:230459%09red/mmu:187…
Antigen processing and presentation	KEGG PATHWAY	mmu04612	13	81	0.963896	1	14828|18044|18045|18046|12504|15481|19192|170767|14827|15519|12330|16642|15525	mmu:14828|mmu:18044|mmu:18045|mmu:18046|mmu:12504|mmu:15481|mmu:19192|mmu:170767|mmu:14827|mmu:15519|mmu:12330|mmu:16642|mmu:15525|	14828|18044|18045|18046|12504|15481|19192|170767|14827|15519|12330|16642|15525|	Hspa5, AL022860, AU019543, Bip, D2Wsu141e, D2Wsu17e, Grp78, Hsce70, SEZ-7, Sez7, baffled, mBiP|Nfya, AA407810, Cbf-b, SEZ-10, SEZ10|Nfyb, AA985999, Cbf-A|Nfyc|Cd4, L3T4, Ly-4|Hspa8, 2410008N15Rik, Hsc70, Hsc71, Hsc73, Hsp73, Hspa10|Psme3, AA410043, AU020960, Ki, PA28gamma, REGgamma, pa28g|Rfxap, 5730495K23Rik|Pdia3, 58kDa, ERp57, ERp60, ERp61, Erp, Grp58, PDI, PDI-Q2, PI-PLC, PLC[a], Plca|Hsp90aa…	http://www.genome.jp/kegg-bin/show_pathway?mmu04612/mmu:16642%09red/mmu:14827%09red/mmu:14828%09red/mmu:18045%09red/mmu:18044%09red/mmu:18046%09red/mmu:12330%09red/mmu:15481%09red/mmu:12504%09red/mmu:170767%09red/mmu:15525%09red/mmu:15519%09red/mmu:19192%09red
PPAR signaling pathway	KEGG PATHWAY	mmu03320	13	82	0.967513	1	94180|17436|19013|26457|15360|20181|22259|80911|12140|104086|11430|18534|20250	mmu:94180|mmu:17436|mmu:19013|mmu:26457|mmu:15360|mmu:20181|mmu:22259|mmu:80911|mmu:12140|mmu:104086|mmu:11430|mmu:18534|mmu:20250|	94180|17436|19013|26457|15360|20181|22259|80911|12140|104086|11430|18534|20250|	Acsbg1, BG1, Bgm, E230019G03Rik, Lpd, R75185, mKIAA0631|Me1, D9Ertd267e, Mdh-1, Mod-1, Mod1|Ppara, 4933429D07Rik, AW742785, Nr1c1, PPAR-alpha, PPARalpha, Ppar|Slc27a1, FATP1, Fatp|Hmgcs2, 1300002P16, mHS|Rxra, 9530071D11Rik, Nr2b1, RXRalpha1|Nr1h3, AU018371, LXR, RLD1, Unr1|Acox3, BI685180, EST-s59, PCOX|Fabp7, B-FABP, BFABP, Blbp, MRG|Cyp27a1, 1300013A03Rik, Cyp27|Acox1, AOX, Acox, D130055E20Rik…	http://www.genome.jp/kegg-bin/show_pathway?mmu03320/mmu:20250%09red/mmu:22259%09red/mmu:94180%09red/mmu:11430%09red/mmu:12140%09red/mmu:15360%09red/mmu:18534%09red/mmu:80911%09red/mmu:26457%09red/mmu:104086%09red/mmu:20181%09red/mmu:19013%09red/mmu:17436%09red
Aldosterone-regulated sodium reabsorption	KEGG PATHWAY	mmu04960	5	40	0.968027	1	30955|18708|16367|26417|26413	mmu:30955|mmu:18708|mmu:16367|mmu:26417|mmu:26413|	30955|18708|16367|26417|26413|	Pik3cg, 5830428L06Rik, PI3Kgamma, p110gamma|Pik3r1, PI3K, p50alpha, p55alpha, p85alpha|Irs1, G972R, IRS-1|Mapk3, Erk-1, Erk1, Ert2, Esrk1, Mnk1, Mtap2k, Prkm3, p44, p44erk1, p44mapk|Mapk1, 9030612K14Rik, AA407128, AU018647, C78273, ERK, Erk2, MAPK2, PRKM2, Prkm1, p41mapk, p42mapk|	http://www.genome.jp/kegg-bin/show_pathway?mmu04960/mmu:26417%09red/mmu:30955%09red/mmu:26413%09red/mmu:18708%09red/mmu:16367%09red
Fat digestion and absorption	KEGG PATHWAY	mmu04975	5	40	0.968027	1	67717|110460|69836|19012|18947	mmu:67717|mmu:110460|mmu:69836|mmu:19012|mmu:18947|	67717|110460|69836|19012|18947|	Lipf, 2310051B21Rik, AV082900|Acat2, AW742799, Tcp-1x, Tcp1-rs1|Pla2g12b, 2010002E04Rik, Pla2g13, hlb218|Ppap2a, Hic53, Hpic53, LPP-1, LPP1, PAP-2a, PAP2-alpha, PAP2a, mPAP|Pnliprp2, PLRP2|	http://www.genome.jp/kegg-bin/show_pathway?mmu04975/mmu:67717%09red/mmu:110460%09red/mmu:69836%09red/mmu:18947%09red/mmu:19012%09red
Retinol metabolism	KEGG PATHWAY	mmu00830	14	88	0.970808	1	98711|67442|11532|20148|19378|74134|13082|394436|79235|394432|17252|11668|28200|63857	mmu:98711|mmu:67442|mmu:11532|mmu:20148|mmu:19378|mmu:74134|mmu:13082|mmu:394436|mmu:79235|mmu:394432|mmu:17252|mmu:11668|mmu:28200|mmu:63857|	98711|67442|11532|20148|19378|74134|13082|394436|79235|394432|17252|11668|28200|63857|	Rdh10, 3110069K09Rik, 4921506A21Rik, AI875664, AW549993, D1Ertd762e, m366Asp|Retsat, 0610039N19Rik, C80029, MMT-7, Ppsig|Adh5, Adh-5, Adh3, GSNOR|Dhrs3, Rsdr1, retSDR1|Aldh1a2, AV116159, Aldh1a7, Raldh1, Raldh2|Cyp2s1, 1200011C15Rik, AU041727, C79779|Cyp26a1, Cyp26, P450RA, P450RAI, RAH|Ugt1a1, Gnt1, UDPGT_1-1, UGT1A01, Udpgt-1a, UgtBr1|Lrat, 1300010A18Rik, AI449251|Ugt1a7c, A10', A13, Ugt1a10|Rd…	http://www.genome.jp/kegg-bin/show_pathway?mmu00830/mmu:28200%09red/mmu:79235%09red/mmu:98711%09red/mmu:394436%09red/mmu:17252%09red/mmu:19378%09red/mmu:394432%09red/mmu:13082%09red/mmu:74134%09red/mmu:11532%09red/mmu:11668%09red/mmu:20148%09red/mmu:67442%09red/mmu:63857%09red
Proximal tubule bicarbonate reclamation	KEGG PATHWAY	mmu04964	2	22	0.970933	1	14660|18534	mmu:14660|mmu:18534|	14660|18534|	Gls, 6330442B14, AI314027, B230365M23Rik|Pck1, AI265463, PEPCK, Pck-1|	http://www.genome.jp/kegg-bin/show_pathway?mmu04964/mmu:14660%09red/mmu:18534%09red
Gastric acid secretion	KEGG PATHWAY	mmu04971	11	74	0.974379	1	18795|20535|70405|14679|20606|210044|22350|12314|432530|12638|16438	mmu:18795|mmu:20535|mmu:70405|mmu:14679|mmu:20606|mmu:210044|mmu:22350|mmu:12313|mmu:432530|mmu:12638|mmu:16438|	18795|20535|70405|14679|20606|210044|22350|12313|432530|12638|16438|	Plcb1, 3110043I21Rik, AI132408, Plcb, mKIAA0581|Slc4a2, Ae2, B3RP|Calml3, 2310068O22Rik, AI326174|Gnai3, AI158965, AW537698, Galphai3, Gnai-3|Sstr2, SSTR-2, Smstr-2, Smstr2, sst2|Adcy2, mKIAA1060|Ezr, AW146364, R75297, Vil2, p81|Calm1, AI256814, AI327027, AI461935, AL024000, CaM, Calm|Adcy1, AC1, D11Bwg1392e, I-AC, brl, mKIAA4070|Cftr, AW495489, Abcc7|Itpr1, D6Pas2, Gm10429, IP3R1, InsP3R, Ip3r, …	http://www.genome.jp/kegg-bin/show_pathway?mmu04971/mmu:22350%09red/mmu:12313%09red/mmu:16438%09red/mmu:20535%09red/mmu:432530%09red/mmu:210044%09red/mmu:14679%09red/mmu:70405%09red/mmu:18795%09red/mmu:12638%09red/mmu:20606%09red
Nitrogen metabolism	KEGG PATHWAY	mmu00910	1	17	0.983976	1	56078	mmu:56078|	56078|	Car5b, 7330410H16Rik, CAVB, Ca5b, CarVb, D730005F19Rik|	http://www.genome.jp/kegg-bin/show_pathway?mmu00910/mmu:56078%09red
Protein digestion and absorption	KEGG PATHWAY	mmu04974	13	89	0.984982	1	72472|57442|16529|50934|94216|110893|12830|12828|72461|665033|13482|17254|12818	mmu:72472|mmu:57442|mmu:16529|mmu:50934|mmu:94216|mmu:110893|mmu:12830|mmu:12828|mmu:72461|mmu:665033|mmu:13482|mmu:17254|mmu:12818|	72472|57442|16529|50934|94216|110893|12830|12828|72461|665033|13482|17254|12818|	Slc16a10, 2610103N14Rik, 9830169E08, Mct10, PRO0813, TAT1|Kcne3, 2210017H05Rik, MiRP2|Kcnk5, TASK-2|Slc7a8, AA408822, LAT2|Col4a6, BB116301|Slc8a3, AW742262, Ncx3|Col4a5|Col4a3, [a]3(IV), alpha3(IV)|Prcp, 2510048K03Rik, 2610104A14Rik, AI451719, HUMPCP, PCP|Col6a5, Col29a1, EG665033, Gm7455|Dpp4, Cd26, Dpp-4, THAM|Slc3a2, 4F2, 4F2HC, AI314110, Cd98, Ly-10, Ly-m10, Ly10, Mdu1, Mgp-2hc, NACAE|Col14a…	http://www.genome.jp/kegg-bin/show_pathway?mmu04974/mmu:12818%09red/mmu:50934%09red/mmu:665033%09red/mmu:13482%09red/mmu:94216%09red/mmu:110893%09red/mmu:57442%09red/mmu:17254%09red/mmu:72461%09red/mmu:12830%09red/mmu:16529%09red/mmu:12828%09red/mmu:72472%09red
Insulin secretion	KEGG PATHWAY	mmu04911	12	86	0.988446	1	18795|16531|20191|68667|210044|11516|16514|14672|103988|11911|78284|432530	mmu:18795|mmu:16531|mmu:20191|mmu:68667|mmu:210044|mmu:11516|mmu:16514|mmu:14672|mmu:103988|mmu:11911|mmu:78284|mmu:432530|	18795|16531|20191|68667|210044|11516|16514|14672|103988|11911|78284|432530|	Plcb1, 3110043I21Rik, AI132408, Plcb, mKIAA0581|Kcnma1, 5730414M22Rik, BKCa, MaxiK, Slo, Slo1, mSlo, mSlo1|Ryr2, 9330127I20Rik, RYR-2|Trpm4, 1110030C19Rik, AW047689, LTRPC4, LTrpC-4, TRPM4B|Adcy2, mKIAA1060|Adcyap1, PACAP|Kcnj11, Kir6.2, mBIR|Gna11, Dsk7, E430025L19|Gck, GLK, Gk, Gls006, HK4, HKIV, HXKP, MODY2|Atf4, Atf-4, C/ATF, CREB2, TAXREB67|Creb3l4, 1700012K17Rik, 5330432F22Rik, AIBZIP, AV04…	http://www.genome.jp/kegg-bin/show_pathway?mmu04911/mmu:14672%09red/mmu:16514%09red/mmu:432530%09red/mmu:78284%09red/mmu:210044%09red/mmu:18795%09red/mmu:68667%09red/mmu:11911%09red/mmu:11516%09red/mmu:103988%09red/mmu:16531%09red/mmu:20191%09red
Drug metabolism - cytochrome P450	KEGG PATHWAY	mmu00982	8	66	0.990986	1	109731|14872|11532|394436|56615|394432|17161|73458	mmu:109731|mmu:14872|mmu:11532|mmu:394436|mmu:56615|mmu:394432|mmu:17161|mmu:73458|	109731|14872|11532|394436|56615|394432|17161|73458|	Maob, 6330414K01Rik, MAO-B|Gstt2, AI266894, Yrs, mGSTT2|Adh5, Adh-5, Adh3, GSNOR|Ugt1a1, Gnt1, UDPGT_1-1, UGT1A01, Udpgt-1a, UgtBr1|Mgst1, 1500002K10Rik, Gst|Ugt1a7c, A10', A13, Ugt1a10|Maoa, 1110061B18Rik, AA407771|1700055N04Rik|	http://www.genome.jp/kegg-bin/show_pathway?mmu00982/mmu:73458%09red/mmu:394432%09red/mmu:394436%09red/mmu:17161%09red/mmu:14872%09red/mmu:56615%09red/mmu:11532%09red/mmu:109731%09red
Bile secretion	KEGG PATHWAY	mmu04976	9	72	0.991402	1	239273|20494|20535|320024|20181|210044|15357|432530|12638	mmu:239273|mmu:20494|mmu:20535|mmu:320024|mmu:20181|mmu:210044|mmu:15357|mmu:432530|mmu:12638|	239273|20494|20535|320024|20181|210044|15357|432530|12638|	Abcc4, D630049P08Rik, MOATB, MRP4|Slc10a2, ASBT, ISBT|Slc4a2, Ae2, B3RP|Nceh1, Aadacl1, B230106I24Rik, CPO-BP, Nceh|Rxra, 9530071D11Rik, Nr2b1, RXRalpha1|Adcy2, mKIAA1060|Hmgcr, HMG-CoAR, Red|Adcy1, AC1, D11Bwg1392e, I-AC, brl, mKIAA4070|Cftr, AW495489, Abcc7|	http://www.genome.jp/kegg-bin/show_pathway?mmu04976/mmu:20494%09red/mmu:432530%09red/mmu:210044%09red/mmu:20535%09red/mmu:15357%09red/mmu:239273%09red/mmu:12638%09red/mmu:320024%09red/mmu:20181%09red
Cardiac muscle contraction	KEGG PATHWAY	mmu04260	10	78	0.991879	1	20191|12866|326618|12868|22272|66445|11938|12864|17896|12865	mmu:20191|mmu:12866|mmu:326618|mmu:12868|mmu:22272|mmu:66445|mmu:11938|mmu:12864|mmu:17896|mmu:12865|	20191|12866|326618|12868|22272|66445|11938|12864|17896|12865|	Ryr2, 9330127I20Rik, RYR-2|Cox7a2, COX7AL, Cox7a3, CoxVIIa-L|Tpm4, 2610528G24Rik|Cox8a, COX8L|Uqcrq, 1100001F06Rik, 1500040F11Rik, 5830407L17Rik, 9.5kDa, AA959903, QP-C, Qpc, Uqcrb, c1502|Cyc1, 2610002H19Rik, AA408921|Atp2a2, 9530097L16Rik, D5Wsu150e, SERCA2, SERCA2B, mKIAA4195|Cox6c|Myl4, ALC1, AMLC, ELC, ELC1a, GT1, MLC1a, Myla|Cox7a1, COX7A, COX7AH, COX7AM|	http://www.genome.jp/kegg-bin/show_pathway?mmu04260/mmu:22272%09red/mmu:12868%09red/mmu:12865%09red/mmu:326618%09red/mmu:12866%09red/mmu:66445%09red/mmu:11938%09red/mmu:12864%09red/mmu:20191%09red/mmu:17896%09red
Type I diabetes mellitus	KEGG PATHWAY	mmu04940	7	61	0.991933	1	14103|12519|19275|15510|16176|16175|14939	mmu:14103|mmu:12519|mmu:19275|mmu:15510|mmu:16176|mmu:16175|mmu:14939|	14103|12519|19275|15510|16176|16175|14939|	Fasl, APT1LG1, CD178, CD95-L, CD95L, Fas-L, Faslg, Tnfsf6, gld|Cd80, B71, Cd28l, Ly-53, Ly53, MIC17, TSA1|Ptprn, IA-2, mIA-A, mKIAA4064|Hspd1, 60kDa, Hsp60|Il1b, IL-1beta, Il-1b|Il1a, Il-1a|Gzmb, AI553453, CCP-1/C11, CCP1, Ctla-1, Ctla1, GZB|	http://www.genome.jp/kegg-bin/show_pathway?mmu04940/mmu:14939%09red/mmu:19275%09red/mmu:15510%09red/mmu:16176%09red/mmu:16175%09red/mmu:12519%09red/mmu:14103%09red
Renin-angiotensin system	KEGG PATHWAY	mmu04614	1	20	0.991956	1	11421	mmu:11421|	11421|	Ace, AW208573, CD143|	http://www.genome.jp/kegg-bin/show_pathway?mmu04614/mmu:11421%09red
Arachidonic acid metabolism	KEGG PATHWAY	mmu00590	12	90	0.992902	1	232889|53357|56351|69836|64292|12408|14778|19225|19224|13109|109857|230459	mmu:232889|mmu:53357|mmu:100043508|mmu:69836|mmu:64292|mmu:12408|mmu:14778|mmu:19225|mmu:19224|mmu:13109|mmu:109857|mmu:230459|	232889|53357|100043508|69836|64292|12408|14778|19225|19224|13109|109857|230459|	Pla2g4c, D7Ertd445e|Pla2g6, BB112799, PNPLA9, iPLA(2)beta, iPLA2, iPLA2beta|Gm9769|Pla2g12b, 2010002E04Rik, Pla2g13, hlb218|Ptges, 2410099E23Rik, D2Ertd369e, Pges, mPGES, mPGES-1|Cbr1, AW261796, CR, Cbr|Gpx3, AA960521, EGPx, GPx, GSHPx-3, GSHPx-P|Ptgs2, COX2, Cox-2, PGHS-2, PHS-2, Pghs2, TIS10|Ptgs1, COX1, Cox-1, Cox-3, PGHS-1, PHS_1, Pghs1|Cyp2j5|Cbr3, 1110001J05Rik, C81353|Cyp2j13|	http://www.genome.jp/kegg-bin/show_pathway?mmu00590/mmu:53357%09red/mmu:64292%09red/mmu:232889%09red/mmu:13109%09red/mmu:109857%09red/mmu:69836%09red/mmu:100043508%09red/mmu:230459%09red/mmu:12408%09red/mmu:19224%09red/mmu:19225%09red/mmu:14778%09red
Linoleic acid metabolism	KEGG PATHWAY	mmu00591	5	50	0.993215	1	232889|53357|69836|13109|230459	mmu:232889|mmu:53357|mmu:69836|mmu:13109|mmu:230459|	232889|53357|69836|13109|230459|	Pla2g4c, D7Ertd445e|Pla2g6, BB112799, PNPLA9, iPLA(2)beta, iPLA2, iPLA2beta|Pla2g12b, 2010002E04Rik, Pla2g13, hlb218|Cyp2j5|Cyp2j13|	http://www.genome.jp/kegg-bin/show_pathway?mmu00591/mmu:13109%09red/mmu:69836%09red/mmu:53357%09red/mmu:230459%09red/mmu:232889%09red
Staphylococcus aureus infection	KEGG PATHWAY	mmu05150	5	51	0.99423	1	50909|17174|12628|99571|13510	mmu:50909|mmu:17174|mmu:12628|mmu:99571|mmu:13510|	50909|17174|12628|99571|13510|	C1ra, AI132558, C1r, mC1rA|Masp1, AW048060, CCPII, Crarf, Masp1/3|Cfh, Mud-1, NOM, Sas-1, Sas1|Fgg, 3010002H13Rik, AI256424|Dsg1a, BB010119, Dsg1|	http://www.genome.jp/kegg-bin/show_pathway?mmu05150/mmu:12628%09red/mmu:17174%09red/mmu:50909%09red/mmu:13510%09red/mmu:99571%09red
Chemical carcinogenesis	KEGG PATHWAY	mmu05204	12	92	0.99447	1	70266|12408|394436|14872|15483|11532|19225|17961|13078|56615|394432|73458	mmu:70266|mmu:12408|mmu:394436|mmu:14872|mmu:15483|mmu:11532|mmu:19225|mmu:17961|mmu:13078|mmu:56615|mmu:394432|mmu:73458|	70266|12408|394436|14872|15483|11532|19225|17961|13078|56615|394432|73458|	Ccbl1, 2010009K05Rik, AI182306, Gtk, Kat1, KatI|Cbr1, AW261796, CR, Cbr|Ugt1a1, Gnt1, UDPGT_1-1, UGT1A01, Udpgt-1a, UgtBr1|Gstt2, AI266894, Yrs, mGSTT2|Hsd11b1|Adh5, Adh-5, Adh3, GSNOR|Ptgs2, COX2, Cox-2, PGHS-2, PHS-2, Pghs2, TIS10|Nat2, AV377607|Cyp1b1, CP1B, P4501b1|Mgst1, 1500002K10Rik, Gst|Ugt1a7c, A10', A13, Ugt1a10|1700055N04Rik|	http://www.genome.jp/kegg-bin/show_pathway?mmu05204/mmu:73458%09red/mmu:394432%09red/mmu:394436%09red/mmu:70266%09red/mmu:14872%09red/mmu:19225%09red/mmu:15483%09red/mmu:12408%09red/mmu:13078%09red/mmu:56615%09red/mmu:11532%09red/mmu:17961%09red
Carbohydrate digestion and absorption	KEGG PATHWAY	mmu04973	4	45	0.994707	1	11652|30955|18708|11651	mmu:11652|mmu:30955|mmu:18708|mmu:11651|	11652|30955|18708|11651|	Akt2, 2410016A19Rik, AW554154, PKB, PKBbeta|Pik3cg, 5830428L06Rik, PI3Kgamma, p110gamma|Pik3r1, PI3K, p50alpha, p55alpha, p85alpha|Akt1, Akt, PKB, PKB/Akt, PKBalpha, Rac|	http://www.genome.jp/kegg-bin/show_pathway?mmu04973/mmu:30955%09red/mmu:11652%09red/mmu:18708%09red/mmu:11651%09red
Jak-STAT signaling pathway	KEGG PATHWAY	mmu04630	24	155	0.994851	1	20849|18708|229615|19247|12982|16451|12445|30955|24063|56469|24066|20850|242700|18712|12804|16185|16184|83430|67296|16880|11652|11651|18413|16156	mmu:20849|mmu:18708|mmu:229615|mmu:19247|mmu:12982|mmu:16451|mmu:12445|mmu:30955|mmu:24063|mmu:56469|mmu:24066|mmu:20850|mmu:242700|mmu:18712|mmu:12804|mmu:16185|mmu:16184|mmu:83430|mmu:67296|mmu:16880|mmu:11652|mmu:11651|mmu:18413|mmu:16156|	20849|18708|229615|19247|12982|16451|12445|30955|24063|56469|24066|20850|242700|18712|12804|16185|16184|83430|67296|16880|11652|11651|18413|16156|	Stat4|Pik3r1, PI3K, p50alpha, p55alpha, p85alpha|Pias3, Pias3l|Ptpn11, 2700084A17Rik, AW536184, PTP1D, PTP2C, SAP-2, SH-PTP2, SH-PTP3, SHP-2, Shp2, Syp|Csf2ra, CD116, Csfgmra, GM-CSF-Ra, GM-CSFR|Jak1, AA960307, C130039L05Rik|Ccnd3, 9230106B05Rik, AA682053, AL024085, AW146355, C78795|Pik3cg, 5830428L06Rik, PI3Kgamma, p110gamma|Spry1, sprouty1|Pias1, 2900068C24Rik, Ddxbp1, GBP|Spry4, A030006O18Rik,…	http://www.genome.jp/kegg-bin/show_pathway?mmu04630/mmu:67296%09red/mmu:18708%09red/mmu:19247%09red/mmu:12804%09red/mmu:20849%09red/mmu:16185%09red/mmu:16451%09red/mmu:12982%09red/mmu:242700%09red/mmu:11652%09red/mmu:11651%09red/mmu:83430%09red/mmu:16184%09red/mmu:18712%09red/mmu:16880%09red/mmu:12445%09red/mmu:229615%09red/mmu:30955%09red/mmu:24063%09red/mmu:18413%09red/mmu:24066%09red/mmu:56469…
Asthma	KEGG PATHWAY	mmu05310	1	24	0.996791	1	21947	mmu:21947|	21947|	Cd40lg, CD154, CD40-L, Cd40l, HIGM1, IGM, IMD3, Ly-62, Ly62, T-BAM, TRAP, Tnfsf5, gp39|	http://www.genome.jp/kegg-bin/show_pathway?mmu05310/mmu:21947%09red
Endocrine and other factor-regulated calcium reabsorption	KEGG PATHWAY	mmu04961	5	55	0.997015	1	11771|67300|53869|18795|19228	mmu:11771|mmu:67300|mmu:53869|mmu:18795|mmu:19228|	11771|67300|53869|18795|19228|	Ap2a1, Adtaa|Cltc, 3110065L21Rik, CHC, R74732|Rab11a|Plcb1, 3110043I21Rik, AI132408, Plcb, mKIAA0581|Pth1r, PPR, Pthr, Pthr1|	http://www.genome.jp/kegg-bin/show_pathway?mmu04961/mmu:18795%09red/mmu:11771%09red/mmu:19228%09red/mmu:53869%09red/mmu:67300%09red
Ribosome	KEGG PATHWAY	mmu03010	21	145	0.997018	1	100862444|57294|94062|66211|24030|353242|14109|27397|27395|67941|225215|666642|68735|68537|66483|66448|66845|76808|19951|67681|56282	mmu:76846|mmu:57294|mmu:94062|mmu:66211|mmu:24030|mmu:353242|mmu:14109|mmu:27397|mmu:27395|mmu:67941|mmu:225215|mmu:100503055|mmu:68735|mmu:68537|mmu:19982|mmu:66448|mmu:66845|mmu:76808|mmu:19951|mmu:67681|mmu:56282|	76846|57294|94062|66211|24030|353242|14109|27397|27395|67941|225215|100503055|68735|68537|19982|66448|66845|76808|19951|67681|56282|	Rps9, 3010033P07Rik, AL022771, AL022885|Rps27, 3200001M24Rik|Mrpl3, 2010320L16Rik, 5930422H18Rik, AA407889|Rpl3l, 1110057H16Rik|Mrps12, AI327385, Rpms12, rps12|Mrpl21, BC028768|Fau, MNSFbeta|Mrpl17, MRP-L26, Rpml26|Mrpl15, HSPC145, MRP-L7, Rpml7|Rps27l, 1810034D23Rik|Rsl24d1, 2410159K22Rik| |Mrps18c, 1110037D14Rik|Mrpl13, 1110002D09Rik|Rpl36a, L44L, Rpl44|Mrpl20, 2610008D01Rik, 4930425I20Rik|Mrpl…	http://www.genome.jp/kegg-bin/show_pathway?mmu03010/mmu:67681%09red/mmu:14109%09red/mmu:67941%09red/mmu:94062%09red/mmu:68537%09red/mmu:353242%09red/mmu:66845%09red/mmu:24030%09red/mmu:68735%09red/mmu:19951%09red/mmu:57294%09red/mmu:76846%09red/mmu:19982%09red/mmu:76808%09red/mmu:27397%09red/mmu:100503055%09red/mmu:27395%09red/mmu:66211%09red/mmu:66448%09red/mmu:225215%09red/mmu:56282%09red
Cytokine-cytokine receptor interaction	KEGG PATHWAY	mmu04060	45	264	0.997224	1	16880|21947|56838|16323|12982|12772|12977|20296|17000|18590|12778|20290|14205|20310|12777|54635|21812|21937|320100|12156|18383|14103|94185|242700|57266|17295|16182|12804|16185|16184|16325|13607|83430|20308|27279|16173|16171|16176|16177|22339|16175|21809|16178|18413|16156	mmu:16880|mmu:21947|mmu:56838|mmu:16323|mmu:12982|mmu:12772|mmu:12977|mmu:20296|mmu:17000|mmu:18590|mmu:12778|mmu:20290|mmu:14205|mmu:20310|mmu:12777|mmu:54635|mmu:21812|mmu:21937|mmu:320100|mmu:12156|mmu:18383|mmu:14103|mmu:94185|mmu:242700|mmu:57266|mmu:17295|mmu:16182|mmu:12804|mmu:16185|mmu:16184|mmu:16325|mmu:13607|mmu:83430|mmu:20308|mmu:27279|mmu:16173|mmu:16171|mmu:16176|mmu:16177|mmu:223…	16880|21947|56838|16323|12982|12772|12977|20296|17000|18590|12778|20290|14205|20310|12777|54635|21812|21937|320100|12156|18383|14103|94185|242700|57266|17295|16182|12804|16185|16184|16325|13607|83430|20308|27279|16173|16171|16176|16177|22339|16175|21809|16178|18413|16156|	Lifr, A230075M04Rik, AW061234, LIF|Cd40lg, CD154, CD40-L, Cd40l, HIGM1, IGM, IMD3, Ly-62, Ly62, T-BAM, TRAP, Tnfsf5, gp39|Ccl28, CCK1, MEC, Scya28|Inhba|Csf2ra, CD116, Csfgmra, GM-CSF-Ra, GM-CSFR|Ccr2, Cc-ckr-2, Ccr2a, Ccr2b, Ckr2, Ckr2a, Ckr2b, Cmkbr2, mJe-r|Csf1, C87615, Csfm, MCSF, op|Ccl2, AI323594, HC11, JE, MCAF, MCP-1, MCP1, SMC-CF, Scya2, Sigje|Ltbr, AI256028, CD18, LTbetaR, Ltar, TNF-R-I…	http://www.genome.jp/kegg-bin/show_pathway?mmu04060/mmu:18413%09red/mmu:12778%09red/mmu:21947%09red/mmu:22339%09red/mmu:21809%09red/mmu:21812%09red/mmu:16156%09red/mmu:12977%09red/mmu:12777%09red/mmu:12772%09red/mmu:20310%09red/mmu:14205%09red/mmu:12804%09red/mmu:16184%09red/mmu:16177%09red/mmu:12156%09red/mmu:16185%09red/mmu:14103%09red/mmu:56838%09red/mmu:12982%09red/mmu:18383%09red/mmu:20296%0…
Steroid hormone biosynthesis	KEGG PATHWAY	mmu00140	10	86	0.997227	1	13070|394436|15483|15486|13078|15490|394432|15492|56348|13123	mmu:13070|mmu:394436|mmu:15483|mmu:15486|mmu:13078|mmu:15490|mmu:394432|mmu:15492|mmu:56348|mmu:13123|	13070|394436|15483|15486|13078|15490|394432|15492|56348|13123|	Cyp11a1, Cyp11a, Cypxia1, D9Ertd411e, P450scc, Scc, cscc|Ugt1a1, Gnt1, UDPGT_1-1, UGT1A01, Udpgt-1a, UgtBr1|Hsd11b1|Hsd17b2, AI194836, AI194967, AI255511|Cyp1b1, CP1B, P4501b1|Hsd17b7, AI266814, ERG27|Ugt1a7c, A10', A13, Ugt1a10|Hsd3b1, D3Ertd383e|Hsd17b12, 2610510O05Rik, AI172963, KIK-I, Kik1|Cyp7b1, AW261589, D3Ertd552e, hct-1|	http://www.genome.jp/kegg-bin/show_pathway?mmu00140/mmu:394432%09red/mmu:13123%09red/mmu:394436%09red/mmu:15490%09red/mmu:15483%09red/mmu:15492%09red/mmu:15486%09red/mmu:13078%09red/mmu:56348%09red/mmu:13070%09red
Graft-versus-host disease	KEGG PATHWAY	mmu05332	5	56	0.997475	1	14939|14103|16176|12519|16175	mmu:14939|mmu:14103|mmu:16176|mmu:12519|mmu:16175|	14939|14103|16176|12519|16175|	Gzmb, AI553453, CCP-1/C11, CCP1, Ctla-1, Ctla1, GZB|Fasl, APT1LG1, CD178, CD95-L, CD95L, Fas-L, Faslg, Tnfsf6, gld|Il1b, IL-1beta, Il-1b|Cd80, B71, Cd28l, Ly-53, Ly53, MIC17, TSA1|Il1a, Il-1a|	http://www.genome.jp/kegg-bin/show_pathway?mmu05332/mmu:12519%09red/mmu:14939%09red/mmu:16176%09red/mmu:16175%09red/mmu:14103%09red
MicroRNAs in cancer	KEGG PATHWAY	mmu05206	46	270	0.997494	1	15387|18176|12928|22350|17389|56289|17295|636931|18590|18131|67849|12447|18792|12448|14056|234779|11836|26396|16150|18569|53614|14660|19211|18712|12532|16367|12189|22196|15461|16402|20416|12367|21417|12450|12530|19684|13078|13557|14184|13555|19225|21923|22339|11920|17246|384783	mmu:15387|mmu:18176|mmu:12928|mmu:22350|mmu:17389|mmu:56289|mmu:17295|mmu:636931|mmu:18590|mmu:18131|mmu:67849|mmu:12447|mmu:18792|mmu:12448|mmu:14056|mmu:234779|mmu:110157|mmu:26396|mmu:16150|mmu:18569|mmu:53614|mmu:14660|mmu:19211|mmu:18712|mmu:12532|mmu:16367|mmu:12189|mmu:22196|mmu:15461|mmu:16402|mmu:20416|mmu:12367|mmu:21417|mmu:12450|mmu:12530|mmu:19684|mmu:13078|mmu:13557|mmu:14184|mmu:13…	15387|18176|12928|22350|17389|56289|17295|636931|18590|18131|67849|12447|18792|12448|14056|234779|110157|26396|16150|18569|53614|14660|19211|18712|12532|16367|12189|22196|15461|16402|20416|12367|21417|12450|12530|19684|13078|13557|14184|13555|19225|21923|22339|11920|17246|384783|	Hnrnpk, Hnrpk, KBBP, NOVA|Nras, AV095280, N-ras|Crk, Crk-I, Crk-II, Crk-III, Crk3, CrkIII, Crko, c-Crk, p38|Ezr, AW146364, R75297, Vil2, p81|Mmp16, MT3-MMP, Mt3mmp|Rassf1, 123F2, AA536941, AU044980, NORE2A, RDA32, REH3P21, Rassf1A, Rassf1B, Rassf1C|Met, AI838057, HGF, HGFR, Par4, c-Met|Trim71, 2610206G21Rik, AL022943, Gm1127, Lin41, Ripply2, lin-41, mLin41, mlin-41|Pdgfa|Notch3, AW229011, N3, hpb…	http://www.genome.jp/kegg-bin/show_pathway?mmu05206/mmu:22350%09red/mmu:14660%09red/mmu:14056%09red/mmu:16402%09red/mmu:22339%09red/mmu:56289%09red/mmu:12532%09red/mmu:12530%09red/mmu:21923%09red/mmu:67849%09red/mmu:636931%09red/mmu:12450%09red/mmu:18176%09red/mmu:12928%09red/mmu:53614%09red/mmu:18131%09red/mmu:21417%09red/mmu:18569%09red/mmu:19225%09red/mmu:11920%09red/mmu:17389%09red/mmu:14184%…
Allograft rejection	KEGG PATHWAY	mmu05330	4	54	0.998926	1	14939|14103|21947|12519	mmu:14939|mmu:14103|mmu:21947|mmu:12519|	14939|14103|21947|12519|	Gzmb, AI553453, CCP-1/C11, CCP1, Ctla-1, Ctla1, GZB|Fasl, APT1LG1, CD178, CD95-L, CD95L, Fas-L, Faslg, Tnfsf6, gld|Cd40lg, CD154, CD40-L, Cd40l, HIGM1, IGM, IMD3, Ly-62, Ly62, T-BAM, TRAP, Tnfsf5, gp39|Cd80, B71, Cd28l, Ly-53, Ly53, MIC17, TSA1|	http://www.genome.jp/kegg-bin/show_pathway?mmu05330/mmu:12519%09red/mmu:21947%09red/mmu:14939%09red/mmu:14103%09red
Autoimmune thyroid disease	KEGG PATHWAY	mmu05320	4	69	0.999934	1	14939|14103|21947|12519	mmu:14939|mmu:14103|mmu:21947|mmu:12519|	14939|14103|21947|12519|	Gzmb, AI553453, CCP-1/C11, CCP1, Ctla-1, Ctla1, GZB|Fasl, APT1LG1, CD178, CD95-L, CD95L, Fas-L, Faslg, Tnfsf6, gld|Cd40lg, CD154, CD40-L, Cd40l, HIGM1, IGM, IMD3, Ly-62, Ly62, T-BAM, TRAP, Tnfsf5, gp39|Cd80, B71, Cd28l, Ly-53, Ly53, MIC17, TSA1|	http://www.genome.jp/kegg-bin/show_pathway?mmu05320/mmu:12519%09red/mmu:21947%09red/mmu:14939%09red/mmu:14103%09red
Neuroactive ligand-receptor interaction	KEGG PATHWAY	mmu04080	37	282	0.999991	1	17201|11541|53623|11443|14739|226304|13617|13610|14396|14800|14802|18442|21390|14399|140795|16995|57249|19219|17199|20606|21834|18169|19214|12061|14065|14062|15562|213527|14745|14406|216643|14816|14813|19222|14938|19228|11435	mmu:17201|mmu:11541|mmu:53623|mmu:11443|mmu:14739|mmu:226304|mmu:13617|mmu:13610|mmu:14396|mmu:14800|mmu:14802|mmu:18442|mmu:21390|mmu:14399|mmu:140795|mmu:16995|mmu:57249|mmu:19219|mmu:17199|mmu:20606|mmu:21834|mmu:18169|mmu:19214|mmu:12061|mmu:14065|mmu:14062|mmu:15562|mmu:213527|mmu:14745|mmu:14406|mmu:216643|mmu:14816|mmu:14813|mmu:19222|mmu:14938|mmu:19228|mmu:11435|	17201|11541|53623|11443|14739|226304|13617|13610|14396|14800|14802|18442|21390|14399|140795|16995|57249|19219|17199|20606|21834|18169|19214|12061|14065|14062|15562|213527|14745|14406|216643|14816|14813|19222|14938|19228|11435|	Mc3r, MC3-R|Adora2b, A2BAR, A2BR, A2b, AA2BR, AI480866, AI605384|Gria3, 2900064I19Rik, GluA3, GluR-C, GluR-K3, Glur-3, Glur3, Gluralpha3|Chrnb1, Achr-2, Acrb|S1pr2, 1100001A16Rik, Edg5, Gpcr13, H218, LPb2, S1P2|Npbwr1, Gpr7, Nbpwr1|Ednra, ET-AR, ETa, Gpcr10|S1pr3, AI132464, Edg3, Lpb3, S1p3|Gabra3, Gabra-3|Gria2, GluA2, GluR-B, Glur-2, Glur2|Gria4, GluA4, GluR-D, Glur-4, Glur4, Gluralpha4, spkw1|…	http://www.genome.jp/kegg-bin/show_pathway?mmu04080/mmu:14396%09red/mmu:14938%09red/mmu:14739%09red/mmu:213527%09red/mmu:14816%09red/mmu:14399%09red/mmu:14813%09red/mmu:11435%09red/mmu:15562%09red/mmu:12061%09red/mmu:21390%09red/mmu:13617%09red/mmu:14406%09red/mmu:13610%09red/mmu:19222%09red/mmu:19228%09red/mmu:18442%09red/mmu:11541%09red/mmu:140795%09red/mmu:14745%09red/mmu:17201%09red/mmu:21664…
Taste transduction	KEGG PATHWAY	mmu04742	2	63	0.999994	1	57254|12287	mmu:57254|mmu:12287|	57254|12287|	Tas2r119, T2r19, Tas2r19, mGR19, mt2r19|Cacna1b, AW050276, AW060892, AW822256, Cav2.2, Cchn1a, alpha(1B)|	http://www.genome.jp/kegg-bin/show_pathway?mmu04742/mmu:57254%09red/mmu:12287%09red
Olfactory transduction	KEGG PATHWAY	mmu04740	50	1079	1	1	258984|258710|70405|259088|258985|258853|258612|258373|258371|258678|258751|259080|18315|99663|258314|258278|258432|100038860|258271|258355|258920|258331|258417|12314|100041187|258590|258767|258977|80797|258608|258641|404222|258559|19092|259071|258474|18362|117005|258368|258369|404322|259110|258160|257929|258247|258483|258872|258486|404317|258461	mmu:258984|mmu:258710|mmu:70405|mmu:259088|mmu:258985|mmu:258853|mmu:258612|mmu:258373|mmu:258371|mmu:258678|mmu:258751|mmu:259080|mmu:18315|mmu:99663|mmu:258314|mmu:258278|mmu:258432|mmu:100038860|mmu:258271|mmu:258355|mmu:258920|mmu:258331|mmu:258417|mmu:12313|mmu:100041187|mmu:258590|mmu:258767|mmu:258977|mmu:80797|mmu:258608|mmu:258641|mmu:404222|mmu:258559|mmu:19092|mmu:259071|mmu:258474|mmu…	258984|258710|70405|259088|258985|258853|258612|258373|258371|258678|258751|259080|18315|99663|258314|258278|258432|100038860|258271|258355|258920|258331|258417|12313|100041187|258590|258767|258977|80797|258608|258641|404222|258559|19092|259071|258474|18362|117005|258368|258369|404322|259110|258160|257929|258247|258483|258872|258486|404317|258461|	Olfr1257, MOR232-1|Olfr419, MOR267-6|Calml3, 2310068O22Rik, AI326174|Olfr639, MOR12-1|Olfr1256, MOR231-1|Olfr982, MOR223-4|Olfr303, MOR104-2|Olfr323, MOR107-1|Olfr368, MOR178-1|Olfr1441, MOR215-2|Olfr608, MOR26-3|Olfr619, MOR31-5|Olfr18, MOR145-1, MTPCR34|Clca6, 9130020L07Rik, AI504701, Clca4|Olfr725, MOR246-3, MOR246-7_p|Olfr284, MOR160-4|Olfr919, MOR171-23|Olfr239, MOR267-10|Olfr1311, MOR245-21…	http://www.genome.jp/kegg-bin/show_pathway?mmu04740/mmu:258608%09red/mmu:258483%09red/mmu:258314%09red/mmu:258486%09red/mmu:404317%09red/mmu:258160%09red/mmu:258461%09red/mmu:99663%09red/mmu:258278%09red/mmu:70405%09red/mmu:258355%09red/mmu:404222%09red/mmu:258271%09red/mmu:258920%09red/mmu:258641%09red/mmu:258368%09red/mmu:19092%09red/mmu:18362%09red/mmu:258872%09red/mmu:117005%09red/mmu:258612%…

## Sheet: D4U_vs_D5NU in trans
#Term	Database	ID	Input number	Background number	P-Value	Corrected P-Value	Input	KO	Entrez_ID	KO_name	Hyperlink
Nicotine addiction	KEGG PATHWAY	mmu05033	10	40	0.000321675	0.0784888	57249|140919|14406|72961|216643|14800|14396|14813|53623|14399	mmu:57249|mmu:140919|mmu:14406|mmu:72961|mmu:216643|mmu:14800|mmu:14396|mmu:14813|mmu:53623|mmu:14399|	57249|140919|14406|72961|216643|14800|14396|14813|53623|14399|	Gabrq|Slc17a6, 2900073D12Rik, DNPI, VGLUT2|Gabrg2, GABAA-R, Gabrg-2, gamma2|Slc17a7, 2900052E22Rik, AI851913, Vglut1|Gabrp|Gria2, GluA2, GluR-B, Glur-2, Glur2|Gabra3, Gabra-3|Grin2c, GluN2C, NMDAR2C, NR2C|Gria3, 2900064I19Rik, GluA3, GluR-C, GluR-K3, Glur-3, Glur3, Gluralpha3|Gabra6, GABA-ARalpha6, Gabra-6, alpha6|	http://www.genome.jp/kegg-bin/show_pathway?mmu05033/mmu:140919%09red/mmu:53623%09red/mmu:57249%09red/mmu:216643%09red/mmu:14406%09red/mmu:14399%09red/mmu:14813%09red/mmu:72961%09red/mmu:14396%09red/mmu:14800%09red
Retrograde endocannabinoid signaling	KEGG PATHWAY	mmu04723	16	103	0.000775173	0.0893665	14707|57249|18797|19094|140919|23945|14406|72961|216643|14710|14816|14396|16522|14800|53623|14399	mmu:14707|mmu:57249|mmu:18797|mmu:19094|mmu:140919|mmu:23945|mmu:14406|mmu:72961|mmu:216643|mmu:14710|mmu:14816|mmu:14396|mmu:16522|mmu:14800|mmu:53623|mmu:14399|	14707|57249|18797|19094|140919|23945|14406|72961|216643|14710|14816|14396|16522|14800|53623|14399|	Gng5, G(y)5|Gabrq|Plcb3, mKIAA4098|Mapk11, P38b, Prkm11, Sapk2, Sapk2b, p38-2, p38beta, p38beta2|Slc17a6, 2900073D12Rik, DNPI, VGLUT2|Mgll, AA589436, Magl, Mgl|Gabrg2, GABAA-R, Gabrg-2, gamma2|Slc17a7, 2900052E22Rik, AI851913, Vglut1|Gabrp|Gngt2, AV096488|Grm1, 4930455H15Rik, Gm10828, Gprc1a, mGluR1, nmf373, rcw, wobl|Gabra3, Gabra-3|Kcnj6, BIR1, GIRK2, KATP2, KCNJ7, Kir3.2, weaver, wv|Gria2, Glu…	http://www.genome.jp/kegg-bin/show_pathway?mmu04723/mmu:140919%09red/mmu:14396%09red/mmu:19094%09red/mmu:57249%09red/mmu:14816%09red/mmu:14710%09red/mmu:14406%09red/mmu:14399%09red/mmu:14707%09red/mmu:72961%09red/mmu:18797%09red/mmu:53623%09red/mmu:216643%09red/mmu:14800%09red/mmu:23945%09red/mmu:16522%09red
Malaria	KEGG PATHWAY	mmu05144	10	48	0.00109877	0.0893665	12491|21947|15122|21898|101488143|20339|100503605|17295|21809|13349	mmu:12491|mmu:21947|mmu:15122|mmu:21898|mmu:100503605|mmu:20339|mmu:100503605|mmu:17295|mmu:21809|mmu:13349|	12491|21947|15122|21898|100503605|20339|100503605|17295|21809|13349|	Cd36, FAT, GPIV, Scarb3|Cd40lg, CD154, CD40-L, Cd40l, HIGM1, IGM, IMD3, Ly-62, Ly62, T-BAM, TRAP, Tnfsf5, gp39|Hba-a1, Hba, Hba1, Hbat1|Tlr4, Lps, Ly87, Ran/M1, Rasl2-8|Hbb-bs, Beta-s, Hbbt1, Hbbt2|Sele, CD62E, E-selectin, Elam|Hbb-bs, Beta-s, Hbbt1, Hbbt2|Met, AI838057, HGF, HGFR, Par4, c-Met|Tgfb3, Tgfb-3|Ackr1, AA162249, CCBP1, CD234, Darc, Dfy, ESTM35, FY, GPD|	http://www.genome.jp/kegg-bin/show_pathway?mmu05144/mmu:20339%09red/mmu:100503605%09red/mmu:12491%09red/mmu:17295%09red/mmu:21898%09red/mmu:21947%09red/mmu:13349%09red/mmu:21809%09red/mmu:15122%09red
Glutamatergic synapse	KEGG PATHWAY	mmu04724	14	114	0.0104067	0.634807	14707|14710|18797|14800|140919|19059|14660|26556|22063|14816|72961|14813|20511|53623	mmu:14707|mmu:14710|mmu:18797|mmu:14800|mmu:140919|mmu:19059|mmu:14660|mmu:26556|mmu:22063|mmu:14816|mmu:72961|mmu:14813|mmu:20511|mmu:53623|	14707|14710|18797|14800|140919|19059|14660|26556|22063|14816|72961|14813|20511|53623|	Gng5, G(y)5|Gngt2, AV096488|Plcb3, mKIAA4098|Gria2, GluA2, GluR-B, Glur-2, Glur2|Slc17a6, 2900073D12Rik, DNPI, VGLUT2|Ppp3r2, CaNB2|Gls, 6330442B14, AI314027, B230365M23Rik|Homer1, PSD-Zip45, SYN47, Ves-1, homer-1, vesl-1|Trpc1, Mtrp1, Trp1, Trrp1|Grm1, 4930455H15Rik, Gm10828, Gprc1a, mGluR1, nmf373, rcw, wobl|Slc17a7, 2900052E22Rik, AI851913, Vglut1|Grin2c, GluN2C, NMDAR2C, NR2C|Slc1a2, 1700091C…	http://www.genome.jp/kegg-bin/show_pathway?mmu04724/mmu:14660%09red/mmu:53623%09red/mmu:22063%09red/mmu:140919%09red/mmu:14816%09red/mmu:14710%09red/mmu:14813%09red/mmu:14707%09red/mmu:72961%09red/mmu:18797%09red/mmu:26556%09red/mmu:20511%09red/mmu:19059%09red/mmu:14800%09red
African trypanosomiasis	KEGG PATHWAY	mmu05143	6	34	0.0206638	0.926062	14103|18797|15122|101488143|20339|100503605	mmu:14103|mmu:18797|mmu:15122|mmu:100503605|mmu:20339|mmu:100503605|	14103|18797|15122|100503605|20339|100503605|	Fasl, APT1LG1, CD178, CD95-L, CD95L, Fas-L, Faslg, Tnfsf6, gld|Plcb3, mKIAA4098|Hba-a1, Hba, Hba1, Hbat1|Hbb-bs, Beta-s, Hbbt1, Hbbt2|Sele, CD62E, E-selectin, Elam|Hbb-bs, Beta-s, Hbbt1, Hbbt2|	http://www.genome.jp/kegg-bin/show_pathway?mmu05143/mmu:20339%09red/mmu:18797%09red/mmu:15122%09red/mmu:100503605%09red/mmu:14103%09red
Proteoglycans in cancer	KEGG PATHWAY	mmu05205	20	205	0.022772	0.926062	14103|13712|19094|15442|13869|15530|57265|16419|11836|21898|286940|19684|13345|22422|16398|22411|22412|22413|17295|14366	mmu:14103|mmu:13712|mmu:19094|mmu:15442|mmu:13869|mmu:15530|mmu:57265|mmu:16419|mmu:110157|mmu:21898|mmu:286940|mmu:19684|mmu:13345|mmu:22422|mmu:16398|mmu:22411|mmu:22412|mmu:22413|mmu:17295|mmu:14366|	14103|13712|19094|15442|13869|15530|57265|16419|110157|21898|286940|19684|13345|22422|16398|22411|22412|22413|17295|14366|	Fasl, APT1LG1, CD178, CD95-L, CD95L, Fas-L, Faslg, Tnfsf6, gld|Elk1, Elk-1|Mapk11, P38b, Prkm11, Sapk2, Sapk2b, p38-2, p38beta, p38beta2|Hpse, HSE1, Hpa, Hpr1|Erbb4, Her4, c-erbB-4|Hspg2, AI852380, Pcn, Plc, per|Fzd2, AL033370, AW456835, Fz10, Fzd10, Mfz10, Mfz10a|Itgb5, AA475909, AI874634, ESTM23, [b]-5, [b]5, [b]5A, [b]5B, beta-5, beta5|Raf1, 6430402F14Rik, AA990557, BB129353, Craf1, D830050J10…	http://www.genome.jp/kegg-bin/show_pathway?mmu05205/mmu:22413%09red/mmu:57265%09red/mmu:13345%09red/mmu:15442%09red/mmu:19094%09red/mmu:22412%09red/mmu:17295%09red/mmu:16419%09red/mmu:110157%09red/mmu:22422%09red/mmu:22411%09red/mmu:14366%09red/mmu:13869%09red/mmu:19684%09red/mmu:21898%09red/mmu:286940%09red/mmu:16398%09red/mmu:13712%09red/mmu:15530%09red/mmu:14103%09red
Ras signaling pathway	KEGG PATHWAY	mmu04014	21	229	0.034346	0.9421	14707|14710|14103|70405|333050|58231|11836|217944|19395|17311|14389|12977|19418|11601|13712|14180|13636|17295|20416|19414|14205	mmu:14707|mmu:14710|mmu:14103|mmu:70405|mmu:333050|mmu:58231|mmu:110157|mmu:217944|mmu:19395|mmu:17311|mmu:14389|mmu:12977|mmu:19418|mmu:11601|mmu:13712|mmu:14180|mmu:13636|mmu:17295|mmu:20416|mmu:19414|mmu:14205|	14707|14710|14103|70405|333050|58231|110157|217944|19395|17311|14389|12977|19418|11601|13712|14180|13636|17295|20416|19414|14205|	Gng5, G(y)5|Gngt2, AV096488|Fasl, APT1LG1, CD178, CD95-L, CD95L, Fas-L, Faslg, Tnfsf6, gld|Calml3, 2310068O22Rik, AI326174|Ksr2|Stk4, AI447339, AU020804, Kas-2, Mst1, Ysk3|Raf1, 6430402F14Rik, AA990557, BB129353, Craf1, D830050J10Rik, Raf-1, c-Raf, v-Raf|Rapgef5, 4932413M22, C86120, D030051B22Rik, GFR, Mrgef, mKIAA0277, mmr-gef|Rasgrp2, CDC25L, Caldaggef1|Kitl, Clo, Con, Gb, Kitlg, Mgf, SCF, SF, …	http://www.genome.jp/kegg-bin/show_pathway?mmu04014/mmu:17311%09red/mmu:20416%09red/mmu:14180%09red/mmu:11601%09red/mmu:333050%09red/mmu:17295%09red/mmu:14710%09red/mmu:110157%09red/mmu:14707%09red/mmu:70405%09red/mmu:19395%09red/mmu:12977%09red/mmu:14205%09red/mmu:58231%09red/mmu:19418%09red/mmu:217944%09red/mmu:13636%09red/mmu:19414%09red/mmu:14389%09red/mmu:13712%09red/mmu:14103%09red
Melanogenesis	KEGG PATHWAY	mmu04916	11	100	0.040678	0.9421	18797|57265|17311|11836|70405|17199|22422|14366|22412|22413|22411	mmu:18797|mmu:57265|mmu:17311|mmu:110157|mmu:70405|mmu:17199|mmu:22422|mmu:14366|mmu:22412|mmu:22413|mmu:22411|	18797|57265|17311|110157|70405|17199|22422|14366|22412|22413|22411|	Plcb3, mKIAA4098|Fzd2, AL033370, AW456835, Fz10, Fzd10, Mfz10, Mfz10a|Kitl, Clo, Con, Gb, Kitlg, Mgf, SCF, SF, SLF, Sl, blz, contrasted|Raf1, 6430402F14Rik, AA990557, BB129353, Craf1, D830050J10Rik, Raf-1, c-Raf, v-Raf|Calml3, 2310068O22Rik, AI326174|Mc1r, Mshra, Tob, e|Wnt7b, Wnt-7b|Fzd4, Fz4|Wnt9b, Wnt14b, Wnt15, clf, clf1, wnt-14b, wnt-15|Wnt2, 2610510E18Rik, Int1l1, Irp, Mirp, Wnt-2, Wnt2a|Wn…	http://www.genome.jp/kegg-bin/show_pathway?mmu04916/mmu:22413%09red/mmu:57265%09red/mmu:22411%09red/mmu:22412%09red/mmu:110157%09red/mmu:22422%09red/mmu:14366%09red/mmu:18797%09red/mmu:70405%09red/mmu:17199%09red/mmu:17311%09red
GABAergic synapse	KEGG PATHWAY	mmu04727	10	89	0.0443747	0.9421	14707|57249|16522|14660|14406|216643|14710|14396|93739|14399	mmu:14707|mmu:57249|mmu:16522|mmu:14660|mmu:14406|mmu:216643|mmu:14710|mmu:14396|mmu:93739|mmu:14399|	14707|57249|16522|14660|14406|216643|14710|14396|93739|14399|	Gng5, G(y)5|Gabrq|Kcnj6, BIR1, GIRK2, KATP2, KCNJ7, Kir3.2, weaver, wv|Gls, 6330442B14, AI314027, B230365M23Rik|Gabrg2, GABAA-R, Gabrg-2, gamma2|Gabrp|Gngt2, AV096488|Gabra3, Gabra-3|Gabarapl2, 0610012F20Rik, 2900019O08Rik, AI173605, GATE-16, Gef2|Gabra6, GABA-ARalpha6, Gabra-6, alpha6|	http://www.genome.jp/kegg-bin/show_pathway?mmu04727/mmu:14660%09red/mmu:14396%09red/mmu:57249%09red/mmu:14710%09red/mmu:14406%09red/mmu:14399%09red/mmu:14707%09red/mmu:93739%09red/mmu:216643%09red/mmu:16522%09red
Long-term potentiation	KEGG PATHWAY	mmu04720	8	66	0.0487754	0.9421	19059|70405|11836|14800|14816|18797|14813|20112	mmu:19059|mmu:70405|mmu:110157|mmu:14800|mmu:14816|mmu:18797|mmu:14813|mmu:20112|	19059|70405|110157|14800|14816|18797|14813|20112|	Ppp3r2, CaNB2|Calml3, 2310068O22Rik, AI326174|Raf1, 6430402F14Rik, AA990557, BB129353, Craf1, D830050J10Rik, Raf-1, c-Raf, v-Raf|Gria2, GluA2, GluR-B, Glur-2, Glur2|Grm1, 4930455H15Rik, Gm10828, Gprc1a, mGluR1, nmf373, rcw, wobl|Plcb3, mKIAA4098|Grin2c, GluN2C, NMDAR2C, NR2C|Rps6ka2, 90kDa, D17Wsu134e, Rps6ka-rs1, Rsk3, p90rsk, pp90rsk|	http://www.genome.jp/kegg-bin/show_pathway?mmu04720/mmu:20112%09red/mmu:14816%09red/mmu:110157%09red/mmu:14813%09red/mmu:70405%09red/mmu:14800%09red/mmu:18797%09red/mmu:19059%09red
Wnt signaling pathway	KEGG PATHWAY	mmu04310	14	143	0.0494775	0.9421	19059|72293|18797|57265|16974|20377|21402|93840|22422|17393|22411|22412|22413|14366	mmu:19059|mmu:72293|mmu:18797|mmu:57265|mmu:16974|mmu:20377|mmu:21402|mmu:93840|mmu:22422|mmu:17393|mmu:22411|mmu:22412|mmu:22413|mmu:14366|	19059|72293|18797|57265|16974|20377|21402|93840|22422|17393|22411|22412|22413|14366|	Ppp3r2, CaNB2|Nkd2, 2210403L10Rik, AW212591|Plcb3, mKIAA4098|Fzd2, AL033370, AW456835, Fz10, Fzd10, Mfz10, Mfz10a|Lrp6, C030016K15Rik, Cd, Gw|Sfrp1, 2210415K03Rik, AW011917, AW107218, AW742929, sFRP-1|Skp1a, 15kDa, 2610043E24Rik, 2610206H23Rik, EMC19, OCP-II, OCP2, SKP1, Tceb1l, p19A, p19Skp1|Vangl2, C530001F03Rik, Lp, Lpp1, Ltap, Vang1l2, loop-tail, ska17, ska<m17Jus>, stbm, strabismus|Wnt7b, Wn…	http://www.genome.jp/kegg-bin/show_pathway?mmu04310/mmu:22413%09red/mmu:57265%09red/mmu:22411%09red/mmu:20377%09red/mmu:93840%09red/mmu:22412%09red/mmu:17393%09red/mmu:22422%09red/mmu:14366%09red/mmu:16974%09red/mmu:18797%09red/mmu:72293%09red/mmu:19059%09red/mmu:21402%09red
Phosphatidylinositol signaling system	KEGG PATHWAY	mmu04070	9	81	0.0575953	0.9421	380921|18797|18718|18719|217837|19211|70405|227333|107650	mmu:380921|mmu:18797|mmu:18718|mmu:18719|mmu:217837|mmu:19211|mmu:70405|mmu:227333|mmu:107650|	380921|18797|18718|18719|217837|19211|70405|227333|107650|	Dgkh, 5930402B05Rik, D130015C16|Plcb3, mKIAA4098|Pip4k2a, AW742916, Pip5k2a|Pip5k1b, PI4P5K-I[b], PIP5K1-beta, PIP5KIbeta, Pipk5b, STM7|Itpk1, BC031182|Pten, 2310035O07Rik, A130070J02Rik, AI463227, B430203M17Rik, MMAC1, TEP1|Calml3, 2310068O22Rik, AI326174|Dgkd, AI841987, D330025K09, DGKdelta, dgkd-2|Pi4kb, ESTM41, PI4K-beta, PI4Kbeta, Pik4cb|	http://www.genome.jp/kegg-bin/show_pathway?mmu04070/mmu:70405%09red/mmu:217837%09red/mmu:107650%09red/mmu:18797%09red/mmu:18719%09red/mmu:18718%09red/mmu:19211%09red/mmu:227333%09red/mmu:380921%09red
Rheumatoid arthritis	KEGG PATHWAY	mmu05323	9	82	0.0609626	0.9421	83430|21898|140494|11974|11964|16171|12977|21809|242341	mmu:83430|mmu:21898|mmu:140494|mmu:11974|mmu:11964|mmu:16171|mmu:12977|mmu:21809|mmu:242341|	83430|21898|140494|11974|11964|16171|12977|21809|242341|	Il23a, IL-23, p19|Tlr4, Lps, Ly87, Ran/M1, Rasl2-8|Atp6v0a4, Atp6n1b, a4|Atp6v0e, Atp6k, Atp6v0e1, M9.2|Atp6v1a, AI647066, Atp6a1, Atp6a2, Atp6v1a1, VA68, VPP2|Il17a, Ctla-8, Ctla8, IL-17, IL-17A, Il17|Csf1, C87615, Csfm, MCSF, op|Tgfb3, Tgfb-3|Atp6v0d2, 1620401A02Rik, AI324824, V-ATPase|	http://www.genome.jp/kegg-bin/show_pathway?mmu05323/mmu:12977%09red/mmu:140494%09red/mmu:11974%09red/mmu:21898%09red/mmu:21809%09red/mmu:16171%09red/mmu:242341%09red/mmu:83430%09red/mmu:11964%09red
Tuberculosis	KEGG PATHWAY	mmu05152	16	176	0.0623784	0.9421	12370|83430|20698|70405|19349|18046|19059|19094|140494|21898|170767|11836|21809|192656|16179|242341	mmu:12370|mmu:83430|mmu:20698|mmu:70405|mmu:19349|mmu:18046|mmu:19059|mmu:19094|mmu:140494|mmu:21898|mmu:170767|mmu:110157|mmu:21809|mmu:192656|mmu:16179|mmu:242341|	12370|83430|20698|70405|19349|18046|19059|19094|140494|21898|170767|110157|21809|192656|16179|242341|	Casp8, CASP-8, FLICE, MACH, Mch5|Il23a, IL-23, p19|Sphk1, 1110006G24Rik, Sk1, Spk1|Calml3, 2310068O22Rik, AI326174|Rab7, Rab7a|Nfyc|Ppp3r2, CaNB2|Mapk11, P38b, Prkm11, Sapk2, Sapk2b, p38-2, p38beta, p38beta2|Atp6v0a4, Atp6n1b, a4|Tlr4, Lps, Ly87, Ran/M1, Rasl2-8|Rfxap, 5730495K23Rik|Raf1, 6430402F14Rik, AA990557, BB129353, Craf1, D830050J10Rik, Raf-1, c-Raf, v-Raf|Tgfb3, Tgfb-3|Ripk2, 2210420D18R…	http://www.genome.jp/kegg-bin/show_pathway?mmu05152/mmu:20698%09red/mmu:19349%09red/mmu:140494%09red/mmu:19059%09red/mmu:110157%09red/mmu:18046%09red/mmu:21898%09red/mmu:70405%09red/mmu:21809%09red/mmu:12370%09red/mmu:170767%09red/mmu:192656%09red/mmu:242341%09red/mmu:83430%09red/mmu:16179%09red/mmu:19094%09red
Oxidative phosphorylation	KEGG PATHWAY	mmu00190	13	135	0.0625884	0.9421	12864|12865|67273|67942|140494|595136|11974|11964|57423|226139|242341|68197|192113	mmu:12864|mmu:12865|mmu:67273|mmu:67942|mmu:140494|mmu:595136|mmu:11974|mmu:11964|mmu:57423|mmu:226139|mmu:242341|mmu:68197|mmu:192113|	12864|12865|67273|67942|140494|595136|11974|11964|57423|226139|242341|68197|192113|	Cox6c|Cox7a1, COX7A, COX7AH, COX7AM|Ndufa10, 2900053E13Rik|Atp5g2, 1810041M08Rik|Atp6v0a4, Atp6n1b, a4|Ndufs5, AI256693|Atp6v0e, Atp6k, Atp6v0e1, M9.2|Atp6v1a, AI647066, Atp6a1, Atp6a2, Atp6v1a1, VA68, VPP2|Atp5j2, 1110019H14Rik|Cox15, 2900026G05Rik|Atp6v0d2, 1620401A02Rik, AI324824, V-ATPase|Ndufc2, 1810004I06Rik, 2010300P09Rik, G1, R75094|Atp12a, Atp1al1, HKalpha2, cHKA|	http://www.genome.jp/kegg-bin/show_pathway?mmu00190/mmu:67942%09red/mmu:67273%09red/mmu:192113%09red/mmu:140494%09red/mmu:11974%09red/mmu:12865%09red/mmu:12864%09red/mmu:595136%09red/mmu:57423%09red/mmu:226139%09red/mmu:68197%09red/mmu:242341%09red/mmu:11964%09red
Fatty acid elongation	KEGG PATHWAY	mmu00062	4	24	0.0642239	0.9421	74559|231086|70757|106529	mmu:74559|mmu:231086|mmu:70757|mmu:106529|	74559|231086|70757|106529|	Elovl7, 9130013K24Rik, AI840082|Hadhb, 4930479F15Rik, Mtpb, TP-beta|Ptplb, 6330408J20Rik, AI255777, AI481689, HACD2|Tecr, 2410016D23Rik, A230102P12Rik, AI173355, D17Ertd178e, Gpsn2, SC2|	http://www.genome.jp/kegg-bin/show_pathway?mmu00062/mmu:74559%09red/mmu:231086%09red/mmu:70757%09red/mmu:106529%09red
Primary immunodeficiency	KEGG PATHWAY	mmu05340	5	35	0.0656381	0.9421	11486|21947|12504|170767|227525	mmu:11486|mmu:21947|mmu:12504|mmu:170767|mmu:227525|	11486|21947|12504|170767|227525|	Ada|Cd40lg, CD154, CD40-L, Cd40l, HIGM1, IGM, IMD3, Ly-62, Ly62, T-BAM, TRAP, Tnfsf5, gp39|Cd4, L3T4, Ly-4|Rfxap, 5730495K23Rik|Dclre1c, 9930121L06Rik, AI661365, Art, Snm1l|	http://www.genome.jp/kegg-bin/show_pathway?mmu05340/mmu:11486%09red/mmu:227525%09red/mmu:21947%09red/mmu:12504%09red/mmu:170767%09red
Neuroactive ligand-receptor interaction	KEGG PATHWAY	mmu04080	23	282	0.0753836	0.973081	17201|53623|11443|226304|14800|14396|17199|21390|14399|16995|57249|20606|19217|18169|19214|15562|208188|213527|14406|216643|14816|14813|14938	mmu:17201|mmu:53623|mmu:11443|mmu:226304|mmu:14800|mmu:14396|mmu:17199|mmu:21390|mmu:14399|mmu:16995|mmu:57249|mmu:20606|mmu:19217|mmu:18169|mmu:19214|mmu:15562|mmu:208188|mmu:213527|mmu:14406|mmu:216643|mmu:14816|mmu:14813|mmu:14938|	17201|53623|11443|226304|14800|14396|17199|21390|14399|16995|57249|20606|19217|18169|19214|15562|208188|213527|14406|216643|14816|14813|14938|	Mc3r, MC3-R|Gria3, 2900064I19Rik, GluA3, GluR-C, GluR-K3, Glur-3, Glur3, Gluralpha3|Chrnb1, Achr-2, Acrb|Npbwr1, Gpr7, Nbpwr1|Gria2, GluA2, GluR-B, Glur-2, Glur2|Gabra3, Gabra-3|Mc1r, Mshra, Tob, e|Tbxa2r, TP, TXA2-R|Gabra6, GABA-ARalpha6, Gabra-6, alpha6|Ltb4r1, BLT1, BLTR, Ltb4r, mBLTR|Gabrq|Sstr2, SSTR-2, Smstr-2, Smstr2, sst2|Ptger2, EP2, Ptgerep2|Npy6r|Ptgdr, DP, PGD|Htr4, 5-HT-4, 5-HT4, 5-H…	http://www.genome.jp/kegg-bin/show_pathway?mmu04080/mmu:14396%09red/mmu:14938%09red/mmu:14406%09red/mmu:14816%09red/mmu:14399%09red/mmu:14813%09red/mmu:21390%09red/mmu:20606%09red/mmu:213527%09red/mmu:208188%09red/mmu:15562%09red/mmu:17201%09red/mmu:216643%09red/mmu:14800%09red/mmu:226304%09red/mmu:11443%09red/mmu:17199%09red/mmu:53623%09red/mmu:16995%09red/mmu:18169%09red/mmu:57249%09red/mmu:192…
Synaptic vesicle cycle	KEGG PATHWAY	mmu04721	7	62	0.0825449	0.973081	140919|140494|108124|11974|11964|72961|242341	mmu:140919|mmu:140494|mmu:108124|mmu:11974|mmu:11964|mmu:72961|mmu:242341|	140919|140494|108124|11974|11964|72961|242341|	Slc17a6, 2900073D12Rik, DNPI, VGLUT2|Atp6v0a4, Atp6n1b, a4|Napa, 1500039N14Rik, AW209189, RA81, SNAPA, SNARE, a-SNAP, hyh|Atp6v0e, Atp6k, Atp6v0e1, M9.2|Atp6v1a, AI647066, Atp6a1, Atp6a2, Atp6v1a1, VA68, VPP2|Slc17a7, 2900052E22Rik, AI851913, Vglut1|Atp6v0d2, 1620401A02Rik, AI324824, V-ATPase|	http://www.genome.jp/kegg-bin/show_pathway?mmu04721/mmu:140919%09red/mmu:11964%09red/mmu:11974%09red/mmu:72961%09red/mmu:140494%09red/mmu:242341%09red/mmu:108124%09red
Collecting duct acid secretion	KEGG PATHWAY	mmu04966	4	27	0.0869484	0.973081	11964|140494|242341|11974	mmu:11964|mmu:140494|mmu:242341|mmu:11974|	11964|140494|242341|11974|	Atp6v1a, AI647066, Atp6a1, Atp6a2, Atp6v1a1, VA68, VPP2|Atp6v0a4, Atp6n1b, a4|Atp6v0d2, 1620401A02Rik, AI324824, V-ATPase|Atp6v0e, Atp6k, Atp6v0e1, M9.2|	http://www.genome.jp/kegg-bin/show_pathway?mmu04966/mmu:242341%09red/mmu:140494%09red/mmu:11974%09red/mmu:11964%09red
Amyotrophic lateral sclerosis (ALS)	KEGG PATHWAY	mmu05014	6	52	0.0963631	0.973081	19059|19094|380684|14800|14813|20511	mmu:19059|mmu:19094|mmu:380684|mmu:14800|mmu:14813|mmu:20511|	19059|19094|380684|14800|14813|20511|	Ppp3r2, CaNB2|Mapk11, P38b, Prkm11, Sapk2, Sapk2b, p38-2, p38beta, p38beta2|Nefh, NF-H, NF200, Nfh, mKIAA0845|Gria2, GluA2, GluR-B, Glur-2, Glur2|Grin2c, GluN2C, NMDAR2C, NR2C|Slc1a2, 1700091C19Rik, 2900019G14Rik, AI159670, Eaat2, GLT-1, GLT1, MGLT1|	http://www.genome.jp/kegg-bin/show_pathway?mmu05014/mmu:19094%09red/mmu:14800%09red/mmu:14813%09red/mmu:20511%09red/mmu:19059%09red/mmu:380684%09red
Glycine, serine and threonine metabolism	KEGG PATHWAY	mmu00260	5	40	0.0979387	0.973081	17161|107869|14431|76238|11655	mmu:17161|mmu:107869|mmu:14431|mmu:76238|mmu:11655|	17161|107869|14431|76238|11655|	Maoa, 1110061B18Rik, AA407771|Cth, 0610010I13Rik, AI314617, BC019483, CSE, Cys3|Gamt, AA571402, Spintz1|Grhpr, 1110059D05Rik, 6430629L09Rik|Alas1, ALAS, ALAS-N, Alas-1, Alas-h|	http://www.genome.jp/kegg-bin/show_pathway?mmu00260/mmu:107869%09red/mmu:14431%09red/mmu:11655%09red/mmu:76238%09red/mmu:17161%09red
Salmonella infection	KEGG PATHWAY	mmu05132	8	79	0.103242	0.973081	19349|21872|19094|21898|286940|56378|16594|268973	mmu:19349|mmu:21872|mmu:19094|mmu:21898|mmu:286940|mmu:56378|mmu:16594|mmu:268973|	19349|21872|19094|21898|286940|56378|16594|268973|	Rab7, Rab7a|Tjp1, ZO1|Mapk11, P38b, Prkm11, Sapk2, Sapk2b, p38-2, p38beta, p38beta2|Tlr4, Lps, Ly87, Ran/M1, Rasl2-8|Flnb, AL024016, Fln-b|Arpc3, 1110006A04Rik, 21kDa, AA408672, AI788639, p21-Ar, p21Arc|Klc2, 8030455F02Rik, AW212649, KLC_2, KLC-2|Nlrc4, 9530011P19Rik, CLAN, CLAN1, CLANA, CLANB, CLANC, CLAND, Card12, IPAF|	http://www.genome.jp/kegg-bin/show_pathway?mmu05132/mmu:19349%09red/mmu:19094%09red/mmu:268973%09red/mmu:16594%09red/mmu:21898%09red/mmu:21872%09red/mmu:56378%09red/mmu:286940%09red
Other glycan degradation	KEGG PATHWAY	mmu00511	3	18	0.104432	0.973081	241159|12091|23956	mmu:241159|mmu:12091|mmu:23956|	241159|12091|23956|	Neu4, 9330166I04|Glb1, AW125515, Bge, Bgl, Bgl-e, Bgl-s, Bgl-t, Bgs, Bgt, C130097A14Rik|Neu2, MBS, MSS, MTS|	http://www.genome.jp/kegg-bin/show_pathway?mmu00511/mmu:12091%09red/mmu:23956%09red/mmu:241159%09red
FoxO signaling pathway	KEGG PATHWAY	mmu04068	12	135	0.108338	0.973081	14103|58231|19094|11836|19211|13197|26556|14816|93739|21809|18534|384783	mmu:14103|mmu:58231|mmu:19094|mmu:110157|mmu:19211|mmu:13197|mmu:26556|mmu:14816|mmu:93739|mmu:21809|mmu:18534|mmu:384783|	14103|58231|19094|110157|19211|13197|26556|14816|93739|21809|18534|384783|	Fasl, APT1LG1, CD178, CD95-L, CD95L, Fas-L, Faslg, Tnfsf6, gld|Stk4, AI447339, AU020804, Kas-2, Mst1, Ysk3|Mapk11, P38b, Prkm11, Sapk2, Sapk2b, p38-2, p38beta, p38beta2|Raf1, 6430402F14Rik, AA990557, BB129353, Craf1, D830050J10Rik, Raf-1, c-Raf, v-Raf|Pten, 2310035O07Rik, A130070J02Rik, AI463227, B430203M17Rik, MMAC1, TEP1|Gadd45a, AA545191, Ddit1, GADD45|Homer1, PSD-Zip45, SYN47, Ves-1, homer-1,…	http://www.genome.jp/kegg-bin/show_pathway?mmu04068/mmu:93739%09red/mmu:19094%09red/mmu:14816%09red/mmu:110157%09red/mmu:21809%09red/mmu:18534%09red/mmu:58231%09red/mmu:384783%09red/mmu:19211%09red/mmu:26556%09red/mmu:13197%09red/mmu:14103%09red
Transcriptional misregulation in cancer	KEGG PATHWAY	mmu05202	15	178	0.10892	0.973081	14030|94315|15242|56312|15081|18505|11864|16185|17095|66629|17295|53623|16009|18109|20466	mmu:14030|mmu:94315|mmu:15242|mmu:56312|mmu:15078|mmu:18505|mmu:11864|mmu:16185|mmu:17095|mmu:66629|mmu:17295|mmu:53623|mmu:16009|mmu:18109|mmu:20466|	14030|94315|15242|56312|15078|18505|11864|16185|17095|66629|17295|53623|16009|18109|20466|	Ewsr1, Ews, Ewsh|Prcc|Hhex, Hex, Hex1, Hhex-rs2, Prh, Prhx|Nupr1, 2310032H04Rik, Com1, p8|H3f3a, H3.3A|Pax3, Pax-3, Sp, splotch|Arnt2, Hif-2b, bHLHe1, mKIAA0307|Il2rb, CD122, IL-15Rbeta, IL15Rbeta, Il-2/15Rbeta, Il-2Rbeta, p70|Lyl1, Lyl-1, bHLHa18|Golph3, 4733401N08Rik, 5730410D03Rik, AW413496|Met, AI838057, HGF, HGFR, Par4, c-Met|Gria3, 2900064I19Rik, GluA3, GluR-C, GluR-K3, Glur-3, Glur3, Glura…	http://www.genome.jp/kegg-bin/show_pathway?mmu05202/mmu:94315%09red/mmu:18109%09red/mmu:15242%09red/mmu:53623%09red/mmu:17295%09red/mmu:18505%09red/mmu:16009%09red/mmu:17095%09red/mmu:56312%09red/mmu:11864%09red/mmu:15078%09red/mmu:14030%09red/mmu:66629%09red/mmu:20466%09red/mmu:16185%09red
Pentose phosphate pathway	KEGG PATHWAY	mmu00030	4	30	0.113009	0.973081	21351|72157|14380|100198	mmu:21351|mmu:72157|mmu:14380|mmu:100198|	21351|72157|14380|100198|	Taldo1|Pgm2, 2610020G18Rik, AA407108, AI098105, Pgm-2, Pgm1|G6pd2, G6pdx-ps1, Gpd-2, Gpd2|H6pd, AI785303, G6pd1, Gpd-1, Gpd1|	http://www.genome.jp/kegg-bin/show_pathway?mmu00030/mmu:72157%09red/mmu:100198%09red/mmu:14380%09red/mmu:21351%09red
Basal cell carcinoma	KEGG PATHWAY	mmu05217	6	55	0.115653	0.973081	57265|22422|14366|22412|22413|22411	mmu:57265|mmu:22422|mmu:14366|mmu:22412|mmu:22413|mmu:22411|	57265|22422|14366|22412|22413|22411|	Fzd2, AL033370, AW456835, Fz10, Fzd10, Mfz10, Mfz10a|Wnt7b, Wnt-7b|Fzd4, Fz4|Wnt9b, Wnt14b, Wnt15, clf, clf1, wnt-14b, wnt-15|Wnt2, 2610510E18Rik, Int1l1, Irp, Mirp, Wnt-2, Wnt2a|Wnt11|	http://www.genome.jp/kegg-bin/show_pathway?mmu05217/mmu:22413%09red/mmu:57265%09red/mmu:22411%09red/mmu:22412%09red/mmu:22422%09red/mmu:14366%09red
Glycerolipid metabolism	KEGG PATHWAY	mmu00561	6	55	0.115653	0.973081	380921|231510|18947|67717|227333|23945	mmu:380921|mmu:231510|mmu:18947|mmu:67717|mmu:227333|mmu:23945|	380921|231510|18947|67717|227333|23945|	Dgkh, 5930402B05Rik, D130015C16|Agpat9, 1-AGPAT, 1-AGPAT_9, 4933407I02Rik, 4933408F15, 9, A230097K15Rik, GPAT-3, mGPAT3|Pnliprp2, PLRP2|Lipf, 2310051B21Rik, AV082900|Dgkd, AI841987, D330025K09, DGKdelta, dgkd-2|Mgll, AA589436, Magl, Mgl|	http://www.genome.jp/kegg-bin/show_pathway?mmu00561/mmu:231510%09red/mmu:227333%09red/mmu:18947%09red/mmu:380921%09red/mmu:23945%09red/mmu:67717%09red
Signaling pathways regulating pluripotency of stem cells	KEGG PATHWAY	mmu04550	12	140	0.129379	0.983209	16880|22773|57265|11836|13984|17129|19094|22422|22411|22412|22413|14366	mmu:16880|mmu:22773|mmu:57265|mmu:110157|mmu:13984|mmu:17129|mmu:19094|mmu:22422|mmu:22411|mmu:22412|mmu:22413|mmu:14366|	16880|22773|57265|110157|13984|17129|19094|22422|22411|22412|22413|14366|	Lifr, A230075M04Rik, AW061234, LIF|Zic3, Bn, Ka|Fzd2, AL033370, AW456835, Fz10, Fzd10, Mfz10, Mfz10a|Raf1, 6430402F14Rik, AA990557, BB129353, Craf1, D830050J10Rik, Raf-1, c-Raf, v-Raf|Esx1, Spx1|Smad5, 1110051M15Rik, AI451355, Dwf-C, Madh5, MusMLP|Mapk11, P38b, Prkm11, Sapk2, Sapk2b, p38-2, p38beta, p38beta2|Wnt7b, Wnt-7b|Wnt11|Wnt9b, Wnt14b, Wnt15, clf, clf1, wnt-14b, wnt-15|Wnt2, 2610510E18Rik,…	http://www.genome.jp/kegg-bin/show_pathway?mmu04550/mmu:22413%09red/mmu:57265%09red/mmu:22411%09red/mmu:19094%09red/mmu:22412%09red/mmu:110157%09red/mmu:22422%09red/mmu:14366%09red/mmu:13984%09red/mmu:17129%09red/mmu:16880%09red/mmu:22773%09red
Circadian entrainment	KEGG PATHWAY	mmu04713	9	98	0.131703	0.983209	14707|18797|14800|12291|14710|16522|14813|70405|53623	mmu:14707|mmu:18797|mmu:14800|mmu:12291|mmu:14710|mmu:16522|mmu:14813|mmu:70405|mmu:53623|	14707|18797|14800|12291|14710|16522|14813|70405|53623|	Gng5, G(y)5|Plcb3, mKIAA4098|Gria2, GluA2, GluR-B, Glur-2, Glur2|Cacna1g, Cav3.1d, [a]1G, a1G, alpha-1G, mKIAA1123|Gngt2, AV096488|Kcnj6, BIR1, GIRK2, KATP2, KCNJ7, Kir3.2, weaver, wv|Grin2c, GluN2C, NMDAR2C, NR2C|Calml3, 2310068O22Rik, AI326174|Gria3, 2900064I19Rik, GluA3, GluR-C, GluR-K3, Glur-3, Glur3, Gluralpha3|	http://www.genome.jp/kegg-bin/show_pathway?mmu04713/mmu:53623%09red/mmu:12291%09red/mmu:14710%09red/mmu:14813%09red/mmu:70405%09red/mmu:14707%09red/mmu:18797%09red/mmu:14800%09red/mmu:16522%09red
Rap1 signaling pathway	KEGG PATHWAY	mmu04015	17	214	0.132457	0.983209	13636|18797|19094|217944|75292|21894|78473|12977|17311|11836|70405|11601|14180|93737|17295|19395|14205	mmu:13636|mmu:18797|mmu:19094|mmu:217944|mmu:75292|mmu:21894|mmu:78473|mmu:12977|mmu:17311|mmu:110157|mmu:70405|mmu:11601|mmu:14180|mmu:93737|mmu:17295|mmu:19395|mmu:14205|	13636|18797|19094|217944|75292|21894|78473|12977|17311|110157|70405|11601|14180|93737|17295|19395|14205|	Efna1, AI325262, B61, Efl1, Epl1, Eplg1, Lerk1|Plcb3, mKIAA4098|Mapk11, P38b, Prkm11, Sapk2, Sapk2b, p38-2, p38beta, p38beta2|Rapgef5, 4932413M22, C86120, D030051B22Rik, GFR, Mrgef, mKIAA0277, mmr-gef|Prkd3, 4930557O20Rik, 5730497N19Rik, PKD3, Pkcnu, Prkcn|Tln1, Tln|Skap1, 1700091G21Rik, Scap1, Skap-55|Csf1, C87615, Csfm, MCSF, op|Kitl, Clo, Con, Gb, Kitlg, Mgf, SCF, SF, SLF, Sl, blz, contrasted|…	http://www.genome.jp/kegg-bin/show_pathway?mmu04015/mmu:17311%09red/mmu:14180%09red/mmu:11601%09red/mmu:21894%09red/mmu:78473%09red/mmu:17295%09red/mmu:19094%09red/mmu:110157%09red/mmu:14205%09red/mmu:93737%09red/mmu:70405%09red/mmu:19395%09red/mmu:12977%09red/mmu:18797%09red/mmu:217944%09red/mmu:13636%09red/mmu:75292%09red
Hematopoietic cell lineage	KEGG PATHWAY	mmu04640	8	86	0.142554	0.983209	12491|12482|12504|12516|17311|12977|109700|16398	mmu:12491|mmu:12482|mmu:12504|mmu:12516|mmu:17311|mmu:12977|mmu:109700|mmu:16398|	12491|12482|12504|12516|17311|12977|109700|16398|	Cd36, FAT, GPIV, Scarb3|Ms4a1, AA960661, Cd20, Ly-44, Ms4a2|Cd4, L3T4, Ly-4|Cd7|Kitl, Clo, Con, Gb, Kitlg, Mgf, SCF, SF, SLF, Sl, blz, contrasted|Csf1, C87615, Csfm, MCSF, op|Itga1, CD49A, E130012M19Rik, Vla1|Itga2, CD49B, DX5|	http://www.genome.jp/kegg-bin/show_pathway?mmu04640/mmu:17311%09red/mmu:12491%09red/mmu:109700%09red/mmu:12482%09red/mmu:16398%09red/mmu:12977%09red/mmu:12504%09red/mmu:12516%09red
Alzheimer's disease	KEGG PATHWAY	mmu05010	14	173	0.146129	0.983209	12370|19059|18797|12864|20617|67273|12568|595136|13666|67942|70405|14813|68197|12865	mmu:12370|mmu:19059|mmu:18797|mmu:12864|mmu:20617|mmu:67273|mmu:12568|mmu:595136|mmu:13666|mmu:67942|mmu:70405|mmu:14813|mmu:68197|mmu:12865|	12370|19059|18797|12864|20617|67273|12568|595136|13666|67942|70405|14813|68197|12865|	Casp8, CASP-8, FLICE, MACH, Mch5|Ppp3r2, CaNB2|Plcb3, mKIAA4098|Cox6c|Snca, NACP, alphaSYN|Ndufa10, 2900053E13Rik|Cdk5, AW048668, Crk6|Ndufs5, AI256693|Eif2ak3, AI427929, Pek, Perk|Atp5g2, 1810041M08Rik|Calml3, 2310068O22Rik, AI326174|Grin2c, GluN2C, NMDAR2C, NR2C|Ndufc2, 1810004I06Rik, 2010300P09Rik, G1, R75094|Cox7a1, COX7A, COX7AH, COX7AM|	http://www.genome.jp/kegg-bin/show_pathway?mmu05010/mmu:67942%09red/mmu:595136%09red/mmu:12865%09red/mmu:12864%09red/mmu:20617%09red/mmu:14813%09red/mmu:70405%09red/mmu:68197%09red/mmu:12568%09red/mmu:12370%09red/mmu:18797%09red/mmu:13666%09red/mmu:67273%09red/mmu:19059%09red
Retinol metabolism	KEGG PATHWAY	mmu00830	8	88	0.154982	0.983209	98711|67442|11532|74134|13082|394436|17252|28200	mmu:98711|mmu:67442|mmu:11532|mmu:74134|mmu:13082|mmu:394436|mmu:17252|mmu:28200|	98711|67442|11532|74134|13082|394436|17252|28200|	Rdh10, 3110069K09Rik, 4921506A21Rik, AI875664, AW549993, D1Ertd762e, m366Asp|Retsat, 0610039N19Rik, C80029, MMT-7, Ppsig|Adh5, Adh-5, Adh3, GSNOR|Cyp2s1, 1200011C15Rik, AU041727, C79779|Cyp26a1, Cyp26, P450RA, P450RAI, RAH|Ugt1a1, Gnt1, UDPGT_1-1, UGT1A01, Udpgt-1a, UgtBr1|Rdh11, 2610319N22Rik, AI428145, AU045252, Arsdr1, C85936, CGI-82, HCBP12, M42C60, Mdt1, Psdr1, SCALD, UBE-1c1, Ube-1c|Dhrs4, …	http://www.genome.jp/kegg-bin/show_pathway?mmu00830/mmu:28200%09red/mmu:98711%09red/mmu:394436%09red/mmu:17252%09red/mmu:13082%09red/mmu:74134%09red/mmu:11532%09red/mmu:67442%09red
Inositol phosphate metabolism	KEGG PATHWAY	mmu00562	6	61	0.159439	0.983209	18797|18718|18719|217837|19211|107650	mmu:18797|mmu:18718|mmu:18719|mmu:217837|mmu:19211|mmu:107650|	18797|18718|18719|217837|19211|107650|	Plcb3, mKIAA4098|Pip4k2a, AW742916, Pip5k2a|Pip5k1b, PI4P5K-I[b], PIP5K1-beta, PIP5KIbeta, Pipk5b, STM7|Itpk1, BC031182|Pten, 2310035O07Rik, A130070J02Rik, AI463227, B430203M17Rik, MMAC1, TEP1|Pi4kb, ESTM41, PI4K-beta, PI4Kbeta, Pik4cb|	http://www.genome.jp/kegg-bin/show_pathway?mmu00562/mmu:217837%09red/mmu:107650%09red/mmu:18797%09red/mmu:18719%09red/mmu:18718%09red/mmu:19211%09red
Long-term depression	KEGG PATHWAY	mmu04730	6	61	0.159439	0.983209	18797|11836|14674|14800|14816|53623	mmu:18797|mmu:110157|mmu:14674|mmu:14800|mmu:14816|mmu:53623|	18797|110157|14674|14800|14816|53623|	Plcb3, mKIAA4098|Raf1, 6430402F14Rik, AA990557, BB129353, Craf1, D830050J10Rik, Raf-1, c-Raf, v-Raf|Gna13, AU024132, AU043124, Galpha13|Gria2, GluA2, GluR-B, Glur-2, Glur2|Grm1, 4930455H15Rik, Gm10828, Gprc1a, mGluR1, nmf373, rcw, wobl|Gria3, 2900064I19Rik, GluA3, GluR-C, GluR-K3, Glur-3, Glur3, Gluralpha3|	http://www.genome.jp/kegg-bin/show_pathway?mmu04730/mmu:53623%09red/mmu:14674%09red/mmu:14816%09red/mmu:110157%09red/mmu:14800%09red/mmu:18797%09red
Dopaminergic synapse	KEGG PATHWAY	mmu04728	11	133	0.165916	0.983209	14707|18797|14800|19094|14710|16522|70405|17161|225849|53623|226849	mmu:14707|mmu:18797|mmu:14800|mmu:19094|mmu:14710|mmu:16522|mmu:70405|mmu:17161|mmu:225849|mmu:53623|mmu:226849|	14707|18797|14800|19094|14710|16522|70405|17161|225849|53623|226849|	Gng5, G(y)5|Plcb3, mKIAA4098|Gria2, GluA2, GluR-B, Glur-2, Glur2|Mapk11, P38b, Prkm11, Sapk2, Sapk2b, p38-2, p38beta, p38beta2|Gngt2, AV096488|Kcnj6, BIR1, GIRK2, KATP2, KCNJ7, Kir3.2, weaver, wv|Calml3, 2310068O22Rik, AI326174|Maoa, 1110061B18Rik, AA407771|Ppp2r5b, B'beta, BC026670|Gria3, 2900064I19Rik, GluA3, GluR-C, GluR-K3, Glur-3, Glur3, Gluralpha3|Ppp2r5a, PR61alpha|	http://www.genome.jp/kegg-bin/show_pathway?mmu04728/mmu:53623%09red/mmu:19094%09red/mmu:17161%09red/mmu:14710%09red/mmu:226849%09red/mmu:225849%09red/mmu:14707%09red/mmu:70405%09red/mmu:14800%09red/mmu:18797%09red/mmu:16522%09red
Notch signaling pathway	KEGG PATHWAY	mmu04330	5	49	0.172018	0.983209	74198|66354|18519|18131|54485	mmu:74198|mmu:66354|mmu:18519|mmu:18131|mmu:54485|	74198|66354|18519|18131|54485|	Dtx2, 2610524D08Rik, AA408415, AU022494, Deltex2|Snw1, 2310008B08Rik, AW048543, NCoA-62, SKIP, Skiip|Kat2b, A930006P13Rik, AI461839, AW536563, Pcaf, p/CAF|Notch3, AW229011, N3, hpbk|Dll4, Delta4|	http://www.genome.jp/kegg-bin/show_pathway?mmu04330/mmu:18131%09red/mmu:54485%09red/mmu:18519%09red/mmu:66354%09red/mmu:74198%09red
Hedgehog signaling pathway	KEGG PATHWAY	mmu04340	5	49	0.172018	0.983209	16147|22422|22412|22413|22411	mmu:16147|mmu:22422|mmu:22412|mmu:22413|mmu:22411|	16147|22422|22412|22413|22411|	Ihh|Wnt7b, Wnt-7b|Wnt9b, Wnt14b, Wnt15, clf, clf1, wnt-14b, wnt-15|Wnt2, 2610510E18Rik, Int1l1, Irp, Mirp, Wnt-2, Wnt2a|Wnt11|	http://www.genome.jp/kegg-bin/show_pathway?mmu04340/mmu:22413%09red/mmu:22412%09red/mmu:22411%09red/mmu:22422%09red/mmu:16147%09red
Morphine addiction	KEGG PATHWAY	mmu05032	8	92	0.1813	0.983209	14707|57249|16522|14406|216643|14710|14396|14399	mmu:14707|mmu:57249|mmu:16522|mmu:14406|mmu:216643|mmu:14710|mmu:14396|mmu:14399|	14707|57249|16522|14406|216643|14710|14396|14399|	Gng5, G(y)5|Gabrq|Kcnj6, BIR1, GIRK2, KATP2, KCNJ7, Kir3.2, weaver, wv|Gabrg2, GABAA-R, Gabrg-2, gamma2|Gabrp|Gngt2, AV096488|Gabra3, Gabra-3|Gabra6, GABA-ARalpha6, Gabra-6, alpha6|	http://www.genome.jp/kegg-bin/show_pathway?mmu05032/mmu:14396%09red/mmu:57249%09red/mmu:14710%09red/mmu:14406%09red/mmu:14399%09red/mmu:14707%09red/mmu:216643%09red/mmu:16522%09red
Metabolism of xenobiotics by cytochrome P450	KEGG PATHWAY	mmu00980	6	64	0.183664	0.983209	394436|15483|11532|74134|13078|110198	mmu:394436|mmu:15483|mmu:11532|mmu:74134|mmu:13078|mmu:110198|	394436|15483|11532|74134|13078|110198|	Ugt1a1, Gnt1, UDPGT_1-1, UGT1A01, Udpgt-1a, UgtBr1|Hsd11b1|Adh5, Adh-5, Adh3, GSNOR|Cyp2s1, 1200011C15Rik, AU041727, C79779|Cyp1b1, CP1B, P4501b1|Akr7a5, 0610025K21Rik, Afar, Afar1, Akr7a2|	http://www.genome.jp/kegg-bin/show_pathway?mmu00980/mmu:110198%09red/mmu:394436%09red/mmu:15483%09red/mmu:74134%09red/mmu:13078%09red/mmu:11532%09red
Staphylococcus aureus infection	KEGG PATHWAY	mmu05150	5	51	0.190815	0.983209	50909|12628|16661|99571|13510	mmu:50909|mmu:12628|mmu:16661|mmu:99571|mmu:13510|	50909|12628|16661|99571|13510|	C1ra, AI132558, C1r, mC1rA|Cfh, Mud-1, NOM, Sas-1, Sas1|Krt10, D130054E02Rik, K10, K1C1, Krt-1.10, Krt1-10|Fgg, 3010002H13Rik, AI256424|Dsg1a, BB010119, Dsg1|	http://www.genome.jp/kegg-bin/show_pathway?mmu05150/mmu:16661%09red/mmu:99571%09red/mmu:50909%09red/mmu:13510%09red/mmu:12628%09red
Biosynthesis of unsaturated fatty acids	KEGG PATHWAY	mmu01040	3	25	0.1957	0.983209	106529|20250|70757	mmu:106529|mmu:20250|mmu:70757|	106529|20250|70757|	Tecr, 2410016D23Rik, A230102P12Rik, AI173355, D17Ertd178e, Gpsn2, SC2|Scd2, Scd-2, swty|Ptplb, 6330408J20Rik, AI255777, AI481689, HACD2|	http://www.genome.jp/kegg-bin/show_pathway?mmu01040/mmu:20250%09red/mmu:70757%09red/mmu:106529%09red
Endocytosis	KEGG PATHWAY	mmu04144	17	231	0.201493	0.983209	52055|19349|13869|66251|13858|15239|67588|64931|18719|16185|17295|93737|21809|53869|24013|66201|52348	mmu:52055|mmu:19349|mmu:13869|mmu:66251|mmu:13858|mmu:15239|mmu:67588|mmu:64931|mmu:18719|mmu:16185|mmu:17295|mmu:93737|mmu:21809|mmu:53869|mmu:24013|mmu:66201|mmu:52348|	52055|19349|13869|66251|13858|15239|67588|64931|18719|16185|17295|93737|21809|53869|24013|66201|52348|	Rab11fip5, 9130206P09Rik, C75969, D6Ertd32e, GAF1, RIP11|Rab7, Rab7a|Erbb4, Her4, c-erbB-4|Arfgap3, 0610009H19Rik, 1810004P07Rik, 1810035F16Rik, 9130416J18Rik, Arfgap1|Eps15, 2410112D09Rik|Hgs, Hgr, Hrs, ZFYVE8|Rnf41, 2210404G21Rik, 4930511A05Rik, 4933415P08Rik, D10Ertd722e, FLRF, Nrdp1|Folr4, 0910001L11Rik, C86255, Folbp3|Pip5k1b, PI4P5K-I[b], PIP5K1-beta, PIP5KIbeta, Pipk5b, STM7|Il2rb, CD122, …	http://www.genome.jp/kegg-bin/show_pathway?mmu04144/mmu:66201%09red/mmu:19349%09red/mmu:64931%09red/mmu:17295%09red/mmu:15239%09red/mmu:93737%09red/mmu:13869%09red/mmu:21809%09red/mmu:67588%09red/mmu:13858%09red/mmu:18719%09red/mmu:24013%09red/mmu:66251%09red/mmu:53869%09red/mmu:52348%09red/mmu:52055%09red/mmu:16185%09red
Pyruvate metabolism	KEGG PATHWAY	mmu00620	4	39	0.207476	0.983209	76238|18534|68738|75572	mmu:76238|mmu:18534|mmu:68738|mmu:75572|	76238|18534|68738|75572|	Grhpr, 1110059D05Rik, 6430629L09Rik|Pck1, AI265463, PEPCK, Pck-1|Acss1, 1110032O15Rik, AI788978, Acas2, Acas2l, AceCS2|Acyp2, 2310004B09Rik|	http://www.genome.jp/kegg-bin/show_pathway?mmu00620/mmu:68738%09red/mmu:18534%09red/mmu:76238%09red/mmu:75572%09red
Amphetamine addiction	KEGG PATHWAY	mmu05031	6	67	0.209228	0.983209	19059|70405|14800|14813|17161|53623	mmu:19059|mmu:70405|mmu:14800|mmu:14813|mmu:17161|mmu:53623|	19059|70405|14800|14813|17161|53623|	Ppp3r2, CaNB2|Calml3, 2310068O22Rik, AI326174|Gria2, GluA2, GluR-B, Glur-2, Glur2|Grin2c, GluN2C, NMDAR2C, NR2C|Maoa, 1110061B18Rik, AA407771|Gria3, 2900064I19Rik, GluA3, GluR-C, GluR-K3, Glur-3, Glur3, Gluralpha3|	http://www.genome.jp/kegg-bin/show_pathway?mmu05031/mmu:53623%09red/mmu:17161%09red/mmu:14813%09red/mmu:70405%09red/mmu:14800%09red/mmu:19059%09red
Glycosphingolipid biosynthesis - lacto and neolacto series	KEGG PATHWAY	mmu00601	3	26	0.210041	0.983209	54613|20449|57370	mmu:54613|mmu:20449|mmu:57370|	54613|20449|57370|	St3gal6, 1700023B24Rik, AI930218, AW552396, Siat10, St3galVI|St8sia1, 9330109E03Rik, GD3S, Sia-T, Siat8, Siat8a|B4galt3, 9530061M23Rik, AA104562, AW125175, ESTM26, ESTM6, R74981|	http://www.genome.jp/kegg-bin/show_pathway?mmu00601/mmu:57370%09red/mmu:20449%09red/mmu:54613%09red
Maturity onset diabetes of the young	KEGG PATHWAY	mmu04950	3	26	0.210041	0.983209	15242|21410|17341	mmu:15242|mmu:21410|mmu:17341|	15242|21410|17341|	Hhex, Hex, Hex1, Hhex-rs2, Prh, Prhx|Hnf1b, HNF-1-beta, HNF-1B, HNF-1Beta, Hnf1beta, LFB3, Tcf-2, Tcf2, vHNF1|Bhlha15, 1810009C13Rik, Bhlhb8, MIST-1, Mist1|	http://www.genome.jp/kegg-bin/show_pathway?mmu04950/mmu:17341%09red/mmu:15242%09red/mmu:21410%09red
Porphyrin and chlorophyll metabolism	KEGG PATHWAY	mmu00860	4	40	0.219131	0.983209	394436|22276|226139|11655	mmu:394436|mmu:22276|mmu:226139|mmu:11655|	394436|22276|226139|11655|	Ugt1a1, Gnt1, UDPGT_1-1, UGT1A01, Udpgt-1a, UgtBr1|Uros, AI415298, Uros3|Cox15, 2900026G05Rik|Alas1, ALAS, ALAS-N, Alas-1, Alas-h|	http://www.genome.jp/kegg-bin/show_pathway?mmu00860/mmu:11655%09red/mmu:226139%09red/mmu:22276%09red/mmu:394436%09red
Phagosome	KEGG PATHWAY	mmu04145	13	174	0.225268	0.983209	12491|19349|21898|16419|140494|11974|11964|53857|50909|16398|20390|242341|15239	mmu:12491|mmu:19349|mmu:21898|mmu:16419|mmu:140494|mmu:11974|mmu:11964|mmu:53857|mmu:50909|mmu:16398|mmu:20390|mmu:242341|mmu:15239|	12491|19349|21898|16419|140494|11974|11964|53857|50909|16398|20390|242341|15239|	Cd36, FAT, GPIV, Scarb3|Rab7, Rab7a|Tlr4, Lps, Ly87, Ran/M1, Rasl2-8|Itgb5, AA475909, AI874634, ESTM23, [b]-5, [b]5, [b]5A, [b]5B, beta-5, beta5|Atp6v0a4, Atp6n1b, a4|Atp6v0e, Atp6k, Atp6v0e1, M9.2|Atp6v1a, AI647066, Atp6a1, Atp6a2, Atp6v1a1, VA68, VPP2|Tuba8|C1ra, AI132558, C1r, mC1rA|Itga2, CD49B, DX5|Sftpd, AI573415, SP-D, Sftp4|Atp6v0d2, 1620401A02Rik, AI324824, V-ATPase|Hgs, Hgr, Hrs, ZFYVE8|	http://www.genome.jp/kegg-bin/show_pathway?mmu04145/mmu:11964%09red/mmu:19349%09red/mmu:12491%09red/mmu:11974%09red/mmu:16419%09red/mmu:20390%09red/mmu:15239%09red/mmu:16398%09red/mmu:53857%09red/mmu:50909%09red/mmu:242341%09red/mmu:21898%09red/mmu:140494%09red
Axon guidance	KEGG PATHWAY	mmu04360	10	129	0.230677	0.983209	13636|13835|16886|19059|18844|12568|17973|20347|17295|19876	mmu:13636|mmu:13835|mmu:16886|mmu:19059|mmu:18844|mmu:12568|mmu:17973|mmu:20347|mmu:17295|mmu:19876|	13636|13835|16886|19059|18844|12568|17973|20347|17295|19876|	Efna1, AI325262, B61, Efl1, Epl1, Eplg1, Lerk1|Epha1, 5730453L17Rik, AL033318, Eph, Esk|Limk2, Limk-2|Ppp3r2, CaNB2|Plxna1, 2600013D04Rik, NOV, PlexA1, Plxn1, mKIAA4053|Cdk5, AW048668, Crk6|Nck1, 6330586M15Rik, D230010O13Rik, Nck, Nck-1|Sema3b, SemA, Semaa, sema5, semaV|Met, AI838057, HGF, HGFR, Par4, c-Met|Robo1, AW494633, AW742721, DUTT1, Gm310|	http://www.genome.jp/kegg-bin/show_pathway?mmu04360/mmu:13636%09red/mmu:17295%09red/mmu:12568%09red/mmu:20347%09red/mmu:13835%09red/mmu:18844%09red/mmu:17973%09red/mmu:19876%09red/mmu:19059%09red/mmu:16886%09red
Glycosphingolipid biosynthesis - ganglio series	KEGG PATHWAY	mmu00604	2	15	0.237727	0.983209	12091|20449	mmu:12091|mmu:20449|	12091|20449|	Glb1, AW125515, Bge, Bgl, Bgl-e, Bgl-s, Bgl-t, Bgs, Bgt, C130097A14Rik|St8sia1, 9330109E03Rik, GD3S, Sia-T, Siat8, Siat8a|	http://www.genome.jp/kegg-bin/show_pathway?mmu00604/mmu:12091%09red/mmu:20449%09red
NOD-like receptor signaling pathway	KEGG PATHWAY	mmu04621	5	58	0.261464	0.983209	19094|192656|21929|268973|12370	mmu:19094|mmu:192656|mmu:21929|mmu:268973|mmu:12370|	19094|192656|21929|268973|12370|	Mapk11, P38b, Prkm11, Sapk2, Sapk2b, p38-2, p38beta, p38beta2|Ripk2, 2210420D18Rik, CARD3, CARDIAK, CCK, D4Bwg0615e, RICK, RIP2|Tnfaip3, A20, Tnfip3|Nlrc4, 9530011P19Rik, CLAN, CLAN1, CLANA, CLANB, CLANC, CLAND, Card12, IPAF|Casp8, CASP-8, FLICE, MACH, Mch5|	http://www.genome.jp/kegg-bin/show_pathway?mmu04621/mmu:12370%09red/mmu:192656%09red/mmu:21929%09red/mmu:19094%09red/mmu:268973%09red
Chagas disease (American trypanosomiasis)	KEGG PATHWAY	mmu05142	8	103	0.26219	0.983209	12370|14103|18797|21898|19094|11421|21809|16179	mmu:12370|mmu:14103|mmu:18797|mmu:21898|mmu:19094|mmu:11421|mmu:21809|mmu:16179|	12370|14103|18797|21898|19094|11421|21809|16179|	Casp8, CASP-8, FLICE, MACH, Mch5|Fasl, APT1LG1, CD178, CD95-L, CD95L, Fas-L, Faslg, Tnfsf6, gld|Plcb3, mKIAA4098|Tlr4, Lps, Ly87, Ran/M1, Rasl2-8|Mapk11, P38b, Prkm11, Sapk2, Sapk2b, p38-2, p38beta, p38beta2|Ace, AW208573, CD143|Tgfb3, Tgfb-3|Irak1, AA408924, IRAK, IRAK-1, IRAK1-S, Il1rak, Plpk, mPLK|	http://www.genome.jp/kegg-bin/show_pathway?mmu05142/mmu:19094%09red/mmu:21898%09red/mmu:11421%09red/mmu:21809%09red/mmu:12370%09red/mmu:18797%09red/mmu:16179%09red/mmu:14103%09red
Pancreatic secretion	KEGG PATHWAY	mmu04972	8	103	0.26219	0.983209	20535|18797|18947|19340|22063|99663|53869|80797	mmu:20535|mmu:18797|mmu:18947|mmu:19340|mmu:22063|mmu:99663|mmu:53869|mmu:80797|	20535|18797|18947|19340|22063|99663|53869|80797|	Slc4a2, Ae2, B3RP|Plcb3, mKIAA4098|Pnliprp2, PLRP2|Rab3d, C130057E11Rik|Trpc1, Mtrp1, Trp1, Trrp1|Clca6, 9130020L07Rik, AI504701, Clca4|Rab11a|Clca2|	http://www.genome.jp/kegg-bin/show_pathway?mmu04972/mmu:99663%09red/mmu:22063%09red/mmu:20535%09red/mmu:18947%09red/mmu:19340%09red/mmu:80797%09red/mmu:18797%09red/mmu:53869%09red
ECM-receptor interaction	KEGG PATHWAY	mmu04512	7	88	0.263568	0.983209	12491|665033|15530|109700|16398|20750|16419	mmu:12491|mmu:665033|mmu:15530|mmu:109700|mmu:16398|mmu:20750|mmu:16419|	12491|665033|15530|109700|16398|20750|16419|	Cd36, FAT, GPIV, Scarb3|Col6a5, Col29a1, EG665033, Gm7455|Hspg2, AI852380, Pcn, Plc, per|Itga1, CD49A, E130012M19Rik, Vla1|Itga2, CD49B, DX5|Spp1, 2AR, Apl-1, BNSP, BSPI, Bsp, ETA-1, Eta, OP, Opn, Opnl, Ric, Spp-1|Itgb5, AA475909, AI874634, ESTM23, [b]-5, [b]5, [b]5A, [b]5B, beta-5, beta5|	http://www.genome.jp/kegg-bin/show_pathway?mmu04512/mmu:665033%09red/mmu:12491%09red/mmu:109700%09red/mmu:16419%09red/mmu:16398%09red/mmu:20750%09red/mmu:15530%09red
Natural killer cell mediated cytotoxicity	KEGG PATHWAY	mmu04650	9	119	0.26731	0.983209	19059|14103|23900|11836|16643|22177|20400|17086|20416	mmu:19059|mmu:14103|mmu:23900|mmu:110157|mmu:16643|mmu:22177|mmu:20400|mmu:17086|mmu:20416|	19059|14103|23900|110157|16643|22177|20400|17086|20416|	Ppp3r2, CaNB2|Fasl, APT1LG1, CD178, CD95-L, CD95L, Fas-L, Faslg, Tnfsf6, gld|Hcst, DAP10, KAP10|Raf1, 6430402F14Rik, AA990557, BB129353, Craf1, D830050J10Rik, Raf-1, c-Raf, v-Raf|Klrd1, CD94|Tyrobp, DAP12, KARAP, Ly83|Sh2d1a, Gm686, SAP|Ncr1, Ly94, NKp46|Shc1, Shc, ShcA, p66, p66shc|	http://www.genome.jp/kegg-bin/show_pathway?mmu04650/mmu:16643%09red/mmu:20416%09red/mmu:23900%09red/mmu:17086%09red/mmu:22177%09red/mmu:19059%09red/mmu:110157%09red/mmu:20400%09red/mmu:14103%09red
Inflammatory bowel disease (IBD)	KEGG PATHWAY	mmu05321	5	59	0.272036	0.983209	21809|20849|16171|21898|83430	mmu:21809|mmu:20849|mmu:16171|mmu:21898|mmu:83430|	21809|20849|16171|21898|83430|	Tgfb3, Tgfb-3|Stat4|Il17a, Ctla-8, Ctla8, IL-17, IL-17A, Il17|Tlr4, Lps, Ly87, Ran/M1, Rasl2-8|Il23a, IL-23, p19|	http://www.genome.jp/kegg-bin/show_pathway?mmu05321/mmu:21809%09red/mmu:16171%09red/mmu:83430%09red/mmu:21898%09red/mmu:20849%09red
Pertussis	KEGG PATHWAY	mmu05133	6	74	0.273054	0.983209	83430|70405|21898|19094|50909|16179	mmu:83430|mmu:70405|mmu:21898|mmu:19094|mmu:50909|mmu:16179|	83430|70405|21898|19094|50909|16179|	Il23a, IL-23, p19|Calml3, 2310068O22Rik, AI326174|Tlr4, Lps, Ly87, Ran/M1, Rasl2-8|Mapk11, P38b, Prkm11, Sapk2, Sapk2b, p38-2, p38beta, p38beta2|C1ra, AI132558, C1r, mC1rA|Irak1, AA408924, IRAK, IRAK-1, IRAK1-S, Il1rak, Plpk, mPLK|	http://www.genome.jp/kegg-bin/show_pathway?mmu05133/mmu:19094%09red/mmu:21898%09red/mmu:70405%09red/mmu:50909%09red/mmu:16179%09red/mmu:83430%09red
Selenocompound metabolism	KEGG PATHWAY	mmu00450	2	17	0.279131	0.983209	23972|107869	mmu:23972|mmu:107869|	23972|107869|	Papss2, 1810018P12Rik, AI159688, AtpsU2, Atpsk2, Sk2, bm|Cth, 0610010I13Rik, AI314617, BC019483, CSE, Cys3|	http://www.genome.jp/kegg-bin/show_pathway?mmu00450/mmu:107869%09red/mmu:23972%09red
Metabolic pathways	KEGG PATHWAY	mmu01100	78	1256	0.284907	0.983209	58875|21351|231510|67942|67273|17161|18476|20449|73166|14629|11486|23959|233799|18719|217119|106529|20698|18797|14431|98711|71761|23972|14755|15360|595136|13082|27226|11428|667034|12091|269181|11964|57370|22276|17252|242341|227333|68197|70757|171567|14380|12864|15442|380921|15483|72157|54613|76238|12715|231086|11974|23945|227620|76974|226139|320951|107869|104923|67717|272411|107650|18947|11532|14…	mmu:58875|mmu:21351|mmu:231510|mmu:67942|mmu:67273|mmu:17161|mmu:18476|mmu:20449|mmu:73166|mmu:14629|mmu:11486|mmu:23959|mmu:233799|mmu:18719|mmu:217119|mmu:106529|mmu:20698|mmu:18797|mmu:14431|mmu:98711|mmu:71761|mmu:23972|mmu:14755|mmu:15360|mmu:595136|mmu:13082|mmu:27226|mmu:11428|mmu:667034|mmu:12091|mmu:269181|mmu:11964|mmu:57370|mmu:22276|mmu:17252|mmu:242341|mmu:227333|mmu:68197|mmu:70757|…	58875|21351|231510|67942|67273|17161|18476|20449|73166|14629|11486|23959|233799|18719|217119|106529|20698|18797|14431|98711|71761|23972|14755|15360|595136|13082|27226|11428|667034|12091|269181|11964|57370|22276|17252|242341|227333|68197|70757|171567|14380|12864|15442|380921|15483|72157|54613|76238|12715|231086|11974|23945|227620|76974|226139|320951|107869|104923|67717|272411|107650|18947|11532|14…	Hibadh, 6430402H10Rik, AI265272|Taldo1|Agpat9, 1-AGPAT, 1-AGPAT_9, 4933407I02Rik, 4933408F15, 9, A230097K15Rik, GPAT-3, mGPAT3|Atp5g2, 1810041M08Rik|Ndufa10, 2900053E13Rik|Maoa, 1110061B18Rik, AA407771|Pafah1b3, Pafahg, mus[g]|St8sia1, 9330109E03Rik, GD3S, Sia-T, Siat8, Siat8a|Tm7sf2, 3110041O18Rik, ANG1, C14SR, Dhcr14|Gclc, D9Wsu168e, GLCL-H, Ggcs-hs, Glclc|Ada|Nt5e, 2210401F01Rik, AI447961, CD7…	http://www.genome.jp/kegg-bin/show_pathway?mmu01100/mmu:14755%09red/mmu:231510%09red/mmu:15442%09red/mmu:11974%09red/mmu:14660%09red/mmu:100198%09red/mmu:17252%09red/mmu:70757%09red/mmu:58875%09red/mmu:380921%09red/mmu:15360%09red/mmu:67717%09red/mmu:23972%09red/mmu:11532%09red/mmu:98711%09red/mmu:171567%09red/mmu:242341%09red/mmu:71761%09red/mmu:320951%09red/mmu:11964%09red/mmu:107869%09red/mmu:…
Protein processing in endoplasmic reticulum	KEGG PATHWAY	mmu04141	12	169	0.288317	0.983209	228684|70377|433742|218793|13666|59007|67475|21402|244178|18415|64209|56453	mmu:228684|mmu:70377|mmu:22194|mmu:218793|mmu:13666|mmu:59007|mmu:67475|mmu:21402|mmu:244178|mmu:18415|mmu:64209|mmu:56453|	228684|70377|22194|218793|13666|59007|67475|21402|244178|18415|64209|56453|	Sel1l2, Gm118|Derl3, 1810006I20Rik, 1810063P04Rik, IZP6, derlin-3|Ube2e1, UbcM3, Ubce5, ubcM2|Ube2e2, BC016265|Eif2ak3, AI427929, Pek, Perk|Ngly1, 1110002C09Rik, PNGase, Png1|Ero1lb, 1300013B24Rik, 1700065B09Rik, AI447560, ero1-beta|Skp1a, 15kDa, 2610043E24Rik, 2610206H23Rik, EMC19, OCP-II, OCP2, SKP1, Tceb1l, p19A, p19Skp1|Ubqln3, 4933400K24Rik|Hspa4l, 94kDa, AI461691, APG-1, Osp94|Herpud1, Herp…	http://www.genome.jp/kegg-bin/show_pathway?mmu04141/mmu:228684%09red/mmu:70377%09red/mmu:59007%09red/mmu:56453%09red/mmu:13666%09red/mmu:244178%09red/mmu:18415%09red/mmu:22194%09red/mmu:21402%09red/mmu:64209%09red/mmu:218793%09red/mmu:67475%09red
Mineral absorption	KEGG PATHWAY	mmu04978	4	46	0.29202	0.983209	64177|22041|225997|20531	mmu:64177|mmu:22041|mmu:225997|mmu:20531|	64177|22041|225997|20531|	Trpv6, CAT, CaT1, Cac, Ecac2, Otrpc3|Trf, AI266983, Cd176, HP, Tf, Tfn, hpx|Trpm6, CHAK2, TRPM6/CHAK2|Slc34a2, AA536683, D5Ertd227e, NaPi-2b, Npt2b|	http://www.genome.jp/kegg-bin/show_pathway?mmu04978/mmu:64177%09red/mmu:20531%09red/mmu:22041%09red/mmu:225997%09red
Lysosome	KEGG PATHWAY	mmu04142	9	123	0.297058	0.983209	108012|140494|56325|11778|12091|13041|242341|11774|11776	mmu:108012|mmu:140494|mmu:56325|mmu:11778|mmu:12091|mmu:13041|mmu:242341|mmu:11774|mmu:11776|	108012|140494|56325|11778|12091|13041|242341|11774|11776|	Ap1s2, 1500012A13Rik, AI853648, EST1|Atp6v0a4, Atp6n1b, a4|Abcb9, TAPL, mKIAA1520|Ap3s2, [s]3B|Glb1, AW125515, Bge, Bgl, Bgl-e, Bgl-s, Bgl-t, Bgs, Bgt, C130097A14Rik|Ctsw, lymphopain|Atp6v0d2, 1620401A02Rik, AI324824, V-ATPase|Ap3b1, AP-3, AU015684, C78395, Hps2, beta3A, pe, pearl, rim2|Ap3d1, AA407035, Ap3d, Bolvr, mBLVR1, mh, mocha|	http://www.genome.jp/kegg-bin/show_pathway?mmu04142/mmu:11778%09red/mmu:108012%09red/mmu:140494%09red/mmu:11774%09red/mmu:11776%09red/mmu:56325%09red/mmu:13041%09red/mmu:12091%09red/mmu:242341%09red
Neurotrophin signaling pathway	KEGG PATHWAY	mmu04722	9	123	0.297058	0.983209	14103|70405|19094|11857|11836|192656|20416|16179|20112	mmu:14103|mmu:70405|mmu:19094|mmu:11857|mmu:110157|mmu:192656|mmu:20416|mmu:16179|mmu:20112|	14103|70405|19094|11857|110157|192656|20416|16179|20112|	Fasl, APT1LG1, CD178, CD95-L, CD95L, Fas-L, Faslg, Tnfsf6, gld|Calml3, 2310068O22Rik, AI326174|Mapk11, P38b, Prkm11, Sapk2, Sapk2b, p38-2, p38beta, p38beta2|Arhgdib, D4, Gdid4, Ly-GDI|Raf1, 6430402F14Rik, AA990557, BB129353, Craf1, D830050J10Rik, Raf-1, c-Raf, v-Raf|Ripk2, 2210420D18Rik, CARD3, CARDIAK, CCK, D4Bwg0615e, RICK, RIP2|Shc1, Shc, ShcA, p66, p66shc|Irak1, AA408924, IRAK, IRAK-1, IRAK1-…	http://www.genome.jp/kegg-bin/show_pathway?mmu04722/mmu:11857%09red/mmu:19094%09red/mmu:20112%09red/mmu:110157%09red/mmu:70405%09red/mmu:192656%09red/mmu:20416%09red/mmu:16179%09red/mmu:14103%09red
MAPK signaling pathway	KEGG PATHWAY	mmu04010	17	253	0.310331	0.983209	320139|19059|14103|58231|19094|14180|19395|13712|13197|53608|19418|11836|65964|21809|286940|12291|20112	mmu:320139|mmu:19059|mmu:14103|mmu:58231|mmu:19094|mmu:14180|mmu:19395|mmu:13712|mmu:13197|mmu:53608|mmu:19418|mmu:110157|mmu:65964|mmu:21809|mmu:286940|mmu:12291|mmu:20112|	320139|19059|14103|58231|19094|14180|19395|13712|13197|53608|19418|110157|65964|21809|286940|12291|20112|	Ptpn7, BPTP-4, C920001D21Rik, HEPTP, LC-PTP, LPTP|Ppp3r2, CaNB2|Fasl, APT1LG1, CD178, CD95-L, CD95L, Fas-L, Faslg, Tnfsf6, gld|Stk4, AI447339, AU020804, Kas-2, Mst1, Ysk3|Mapk11, P38b, Prkm11, Sapk2, Sapk2b, p38-2, p38beta, p38beta2|Fgf9, Eks|Rasgrp2, CDC25L, Caldaggef1|Elk1, Elk-1|Gadd45a, AA545191, Ddit1, GADD45|Map3k6, Ask2, MAPKKK6, MEKK6|Rasgrf2, 6330417G04Rik, AW048350, Grf2, Ras-GRF2|Raf1,…	http://www.genome.jp/kegg-bin/show_pathway?mmu04010/mmu:53608%09red/mmu:14180%09red/mmu:19094%09red/mmu:20112%09red/mmu:12291%09red/mmu:110157%09red/mmu:65964%09red/mmu:13712%09red/mmu:19395%09red/mmu:21809%09red/mmu:58231%09red/mmu:19418%09red/mmu:320139%09red/mmu:286940%09red/mmu:19059%09red/mmu:13197%09red/mmu:14103%09red
PI3K-Akt signaling pathway	KEGG PATHWAY	mmu04151	23	351	0.31138	0.983209	14710|12977|109700|20750|16419|14205|13636|665033|21898|17311|11601|14103|11836|19211|14707|16185|17295|75778|14180|225849|16398|18534|226849	mmu:14710|mmu:12977|mmu:109700|mmu:20750|mmu:16419|mmu:14205|mmu:13636|mmu:665033|mmu:21898|mmu:17311|mmu:11601|mmu:14103|mmu:110157|mmu:19211|mmu:14707|mmu:16185|mmu:17295|mmu:75778|mmu:14180|mmu:225849|mmu:16398|mmu:18534|mmu:226849|	14710|12977|109700|20750|16419|14205|13636|665033|21898|17311|11601|14103|110157|19211|14707|16185|17295|75778|14180|225849|16398|18534|226849|	Gngt2, AV096488|Csf1, C87615, Csfm, MCSF, op|Itga1, CD49A, E130012M19Rik, Vla1|Spp1, 2AR, Apl-1, BNSP, BSPI, Bsp, ETA-1, Eta, OP, Opn, Opnl, Ric, Spp-1|Itgb5, AA475909, AI874634, ESTM23, [b]-5, [b]5, [b]5A, [b]5B, beta-5, beta5|Figf, AI325264, VEGF-D, Vegfd|Efna1, AI325262, B61, Efl1, Epl1, Eplg1, Lerk1|Col6a5, Col29a1, EG665033, Gm7455|Tlr4, Lps, Ly87, Ran/M1, Rasl2-8|Kitl, Clo, Con, Gb, Kitlg, …	http://www.genome.jp/kegg-bin/show_pathway?mmu04151/mmu:17311%09red/mmu:75778%09red/mmu:665033%09red/mmu:11601%09red/mmu:14710%09red/mmu:226849%09red/mmu:16398%09red/mmu:14180%09red/mmu:13636%09red/mmu:109700%09red/mmu:14205%09red/mmu:14103%09red/mmu:16419%09red/mmu:21898%09red/mmu:14707%09red/mmu:16185%09red/mmu:17295%09red/mmu:110157%09red/mmu:225849%09red/mmu:12977%09red/mmu:18534%09red/mmu:19…
Sphingolipid metabolism	KEGG PATHWAY	mmu00600	4	48	0.317052	0.983209	241159|20698|12091|23956	mmu:241159|mmu:20698|mmu:12091|mmu:23956|	241159|20698|12091|23956|	Neu4, 9330166I04|Sphk1, 1110006G24Rik, Sk1, Spk1|Glb1, AW125515, Bge, Bgl, Bgl-e, Bgl-s, Bgl-t, Bgs, Bgt, C130097A14Rik|Neu2, MBS, MSS, MTS|	http://www.genome.jp/kegg-bin/show_pathway?mmu00600/mmu:12091%09red/mmu:20698%09red/mmu:23956%09red/mmu:241159%09red
Steroid biosynthesis	KEGG PATHWAY	mmu00100	2	19	0.320362	0.983209	20652|73166	mmu:20652|mmu:73166|	20652|73166|	Soat1, 8430426K15Rik, ACAT-1, AW550831, Acact, ald, hid|Tm7sf2, 3110041O18Rik, ANG1, C14SR, Dhcr14|	http://www.genome.jp/kegg-bin/show_pathway?mmu00100/mmu:20652%09red/mmu:73166%09red
Insulin signaling pathway	KEGG PATHWAY	mmu04910	10	142	0.320578	0.983209	70405|11836|104215|13712|140491|53412|244416|20416|18534|384783	mmu:70405|mmu:110157|mmu:104215|mmu:13712|mmu:140491|mmu:53412|mmu:244416|mmu:20416|mmu:18534|mmu:384783|	70405|110157|104215|13712|140491|53412|244416|20416|18534|384783|	Calml3, 2310068O22Rik, AI326174|Raf1, 6430402F14Rik, AA990557, BB129353, Craf1, D830050J10Rik, Raf-1, c-Raf, v-Raf|Rhoq, Arhq, TC10A, Tc10|Elk1, Elk-1|Ppp1r3a, GM, RG1, RGL|Ppp1r3c, PTG, Ppp1r5|Ppp1r3b, 6430576E21, AW821953, GL, PTG|Shc1, Shc, ShcA, p66, p66shc|Pck1, AI265463, PEPCK, Pck-1|Irs2, Irs-2|	http://www.genome.jp/kegg-bin/show_pathway?mmu04910/mmu:140491%09red/mmu:53412%09red/mmu:110157%09red/mmu:70405%09red/mmu:18534%09red/mmu:384783%09red/mmu:244416%09red/mmu:20416%09red/mmu:13712%09red/mmu:104215%09red
Cocaine addiction	KEGG PATHWAY	mmu05030	4	49	0.329636	0.983209	14800|12568|14813|17161	mmu:14800|mmu:12568|mmu:14813|mmu:17161|	14800|12568|14813|17161|	Gria2, GluA2, GluR-B, Glur-2, Glur2|Cdk5, AW048668, Crk6|Grin2c, GluN2C, NMDAR2C, NR2C|Maoa, 1110061B18Rik, AA407771|	http://www.genome.jp/kegg-bin/show_pathway?mmu05030/mmu:12568%09red/mmu:14813%09red/mmu:17161%09red/mmu:14800%09red
Leishmaniasis	KEGG PATHWAY	mmu05140	5	65	0.336965	0.983209	19094|21809|16179|13712|21898	mmu:19094|mmu:21809|mmu:16179|mmu:13712|mmu:21898|	19094|21809|16179|13712|21898|	Mapk11, P38b, Prkm11, Sapk2, Sapk2b, p38-2, p38beta, p38beta2|Tgfb3, Tgfb-3|Irak1, AA408924, IRAK, IRAK-1, IRAK1-S, Il1rak, Plpk, mPLK|Elk1, Elk-1|Tlr4, Lps, Ly87, Ran/M1, Rasl2-8|	http://www.genome.jp/kegg-bin/show_pathway?mmu05140/mmu:21809%09red/mmu:16179%09red/mmu:13712%09red/mmu:21898%09red/mmu:19094%09red
Fatty acid metabolism	KEGG PATHWAY	mmu01212	4	50	0.342245	0.983209	106529|231086|20250|70757	mmu:106529|mmu:231086|mmu:20250|mmu:70757|	106529|231086|20250|70757|	Tecr, 2410016D23Rik, A230102P12Rik, AI173355, D17Ertd178e, Gpsn2, SC2|Hadhb, 4930479F15Rik, Mtpb, TP-beta|Scd2, Scd-2, swty|Ptplb, 6330408J20Rik, AI255777, AI481689, HACD2|	http://www.genome.jp/kegg-bin/show_pathway?mmu01212/mmu:231086%09red/mmu:20250%09red/mmu:70757%09red/mmu:106529%09red
PPAR signaling pathway	KEGG PATHWAY	mmu03320	6	82	0.350582	0.983209	12491|22227|20250|22259|18534|15360	mmu:12491|mmu:22227|mmu:20250|mmu:22259|mmu:18534|mmu:15360|	12491|22227|20250|22259|18534|15360|	Cd36, FAT, GPIV, Scarb3|Ucp1, AI385626, Slc25a7, Ucp|Scd2, Scd-2, swty|Nr1h3, AU018371, LXR, RLD1, Unr1|Pck1, AI265463, PEPCK, Pck-1|Hmgcs2, 1300002P16, mHS|	http://www.genome.jp/kegg-bin/show_pathway?mmu03320/mmu:20250%09red/mmu:22259%09red/mmu:12491%09red/mmu:15360%09red/mmu:18534%09red/mmu:22227%09red
Platelet activation	KEGG PATHWAY	mmu04611	9	131	0.358623	0.983209	14161|18797|19094|19395|14674|99571|21390|16398|21894	mmu:14161|mmu:18797|mmu:19094|mmu:19395|mmu:14674|mmu:99571|mmu:21390|mmu:16398|mmu:21894|	14161|18797|19094|19395|14674|99571|21390|16398|21894|	Fga, Fib|Plcb3, mKIAA4098|Mapk11, P38b, Prkm11, Sapk2, Sapk2b, p38-2, p38beta, p38beta2|Rasgrp2, CDC25L, Caldaggef1|Gna13, AU024132, AU043124, Galpha13|Fgg, 3010002H13Rik, AI256424|Tbxa2r, TP, TXA2-R|Itga2, CD49B, DX5|Tln1, Tln|	http://www.genome.jp/kegg-bin/show_pathway?mmu04611/mmu:21390%09red/mmu:21894%09red/mmu:14674%09red/mmu:99571%09red/mmu:14161%09red/mmu:16398%09red/mmu:18797%09red/mmu:19395%09red/mmu:19094%09red
Renal cell carcinoma	KEGG PATHWAY	mmu05211	5	67	0.358942	0.983209	11836|21809|67673|11864|17295	mmu:110157|mmu:21809|mmu:67673|mmu:11864|mmu:17295|	110157|21809|67673|11864|17295|	Raf1, 6430402F14Rik, AA990557, BB129353, Craf1, D830050J10Rik, Raf-1, c-Raf, v-Raf|Tgfb3, Tgfb-3|Tceb2, 0610040H15Rik|Arnt2, Hif-2b, bHLHe1, mKIAA0307|Met, AI838057, HGF, HGFR, Par4, c-Met|	http://www.genome.jp/kegg-bin/show_pathway?mmu05211/mmu:21809%09red/mmu:17295%09red/mmu:110157%09red/mmu:11864%09red/mmu:67673%09red
Glycosaminoglycan degradation	KEGG PATHWAY	mmu00531	2	21	0.36099	0.983209	12091|15442	mmu:12091|mmu:15442|	12091|15442|	Glb1, AW125515, Bge, Bgl, Bgl-e, Bgl-s, Bgl-t, Bgs, Bgt, C130097A14Rik|Hpse, HSE1, Hpa, Hpr1|	http://www.genome.jp/kegg-bin/show_pathway?mmu00531/mmu:12091%09red/mmu:15442%09red
Terpenoid backbone biosynthesis	KEGG PATHWAY	mmu00900	2	21	0.36099	0.983209	71365|15360	mmu:71365|mmu:15360|	71365|15360|	Pdss2, 5430420P03Rik, Gm60, Plmp, kd, mDLP1|Hmgcs2, 1300002P16, mHS|	http://www.genome.jp/kegg-bin/show_pathway?mmu00900/mmu:71365%09red/mmu:15360%09red
p53 signaling pathway	KEGG PATHWAY	mmu04115	5	68	0.369951	0.983209	12370|16009|13197|12450|19211	mmu:12370|mmu:16009|mmu:13197|mmu:12450|mmu:19211|	12370|16009|13197|12450|19211|	Casp8, CASP-8, FLICE, MACH, Mch5|Igfbp3, AI649005, IGFBP-3, IGgfbp3|Gadd45a, AA545191, Ddit1, GADD45|Ccng1, AI314029|Pten, 2310035O07Rik, A130070J02Rik, AI463227, B430203M17Rik, MMAC1, TEP1|	http://www.genome.jp/kegg-bin/show_pathway?mmu04115/mmu:12450%09red/mmu:12370%09red/mmu:16009%09red/mmu:13197%09red/mmu:19211%09red
Hypertrophic cardiomyopathy (HCM)	KEGG PATHWAY	mmu05410	6	84	0.370327	0.983209	24051|21809|11421|109700|16398|16419	mmu:24051|mmu:21809|mmu:11421|mmu:109700|mmu:16398|mmu:16419|	24051|21809|11421|109700|16398|16419|	Sgcb, 43kDa, AI747103, AI844814, beta-SG|Tgfb3, Tgfb-3|Ace, AW208573, CD143|Itga1, CD49A, E130012M19Rik, Vla1|Itga2, CD49B, DX5|Itgb5, AA475909, AI874634, ESTM23, [b]-5, [b]5, [b]5A, [b]5B, beta-5, beta5|	http://www.genome.jp/kegg-bin/show_pathway?mmu05410/mmu:109700%09red/mmu:16419%09red/mmu:11421%09red/mmu:16398%09red/mmu:21809%09red/mmu:24051%09red
[truncated: 163 more rows]

## Sheet: D5IU_vs_D5NU in trans
#Term	Database	ID	Input number	Background number	P-Value	Corrected P-Value	Input	KO	Entrez_ID	KO_name	Hyperlink
[truncated: 247 more rows]
